# Supplementary material for: Amyloid aggregates accumulate in melanoma metastasis modulating YAP activity
Source: EMBO Rep. 2020 Aug 4;21(9):e50446. doi: 10.15252/embr.202050446 (PMC7507035; doi:10.15252/embr.202050446)
Supplement: Supplementary file 2 — DatasetEV1 [file EMBR-21-e50446-s002.xlsx]

## Sheet: Readme
Expanded View (EV) Datasets:
Dataset EV1: Secretome proteomics of WM115 vs WM266.4
Proteins detected by mass spectrometry in WM cell lines secretome (SILAC)
Legend
Protein IDs	Uniprot IDs for protein
Protein names	Protein names
Gene names	Gene names of protein hits
Fasta headers	Fasta headers from protein entry, including protein name
Mol. weight [kDa]	Molecular Weight of the identified protein in [kDa]
Ratio (WM266.4/WM115) H/M normalized	ratio of WM266.4 vs WM115 normalized intensity
Intensity	overall intensity of protein in experiment
Intensity WM115_1	intensity of WM115 replicate 1
Intensity WM115_2	intensity of WM115 replicate 2
Intensity WM266.4_1	intensity of WM266.4 replicate 1
Intensity WM266.4_2	intensity of WM266.4 replicate 2

## Sheet: Dataset EV1
Protein IDs	Protein names	Gene names	Fasta headers	Mol. weight [kDa]	Ratio (WM266.4/WM115) H/M normalized	Intensity	Intensity WM115_1	Intensity WM115_2	Intensity WM266.4_1	Intensity WM266.4_2
P02649;H0Y7L5;E9PEV4;E7ERP7;K7ERU2	Apolipoprotein E	APOE	>sp|P02649|APOE_HUMAN Apolipoprotein E OS=Homo sapiens GN=APOE PE=1 SV=1;>tr|H0Y7L5|H0Y7L5_HUMAN Apolipoprotein E (Fragment) OS=Homo sapiens GN=APOE PE=1 SV=2;>tr|E9PEV4|E9PEV4_HUMAN Apolipoprotein E (Fragment) OS=Homo sapiens GN=APOE PE=1 SV=1;>tr|E7ERP7|	36.154	27558	656250000000	2802090000	3033920000	356772000000	288035000000
P07996;P07996-2;A8MZG1	Thrombospondin-1	THBS1	>sp|P07996|TSP1_HUMAN Thrombospondin-1 OS=Homo sapiens GN=THBS1 PE=1 SV=2;>sp|P07996-2|TSP1_HUMAN Isoform 2 of Thrombospondin-1 OS=Homo sapiens GN=THBS1	129.38	0.1664	612170000000	180529000000	369325000000	18092700000	32805600000
Q08380;K7EP36;K7ESM3;K7EKQ5;K7EJY8;K7ERZ6;K7EJD3;K7ES75;K7EN99;K7EQT9	Galectin-3-binding protein	LGALS3BP	>sp|Q08380|LG3BP_HUMAN Galectin-3-binding protein OS=Homo sapiens GN=LGALS3BP PE=1 SV=1	65.33	2.3452	515070000000	94583000000	127829000000	132649000000	150386000000
P03956	Interstitial collagenase;22 kDa interstitial collagenase;27 kDa interstitial collagenase	MMP1	>sp|P03956|MMP1_HUMAN Interstitial collagenase OS=Homo sapiens GN=MMP1 PE=1 SV=3	54.006	0.10421	422760000000	144472000000	249584000000	7549500000	13169400000
P08670;B0YJC4;B0YJC5;Q5JVS8;H7C5W5;K7EJU1;P14136-3;P14136;P14136-2;P41219;P41219-2;A0A087WYG8;E7EMV2;E7ESP9;Q16352;P07197-2;P07197;B4DIR1;K7ELP4;K7EKH6;K7EKH9;Q8IWY7;F8W835	Vimentin	VIM	>sp|P08670|VIME_HUMAN Vimentin OS=Homo sapiens GN=VIM PE=1 SV=4;>tr|B0YJC4|B0YJC4_HUMAN Vimentin OS=Homo sapiens GN=VIM PE=1 SV=1;>tr|B0YJC5|B0YJC5_HUMAN Vimentin OS=Homo sapiens GN=VIM PE=1 SV=1	53.651	1.1222	395640000000	66619400000	196146000000	67017000000	54945300000
P07093-2;P07093-3	Glia-derived nexin	SERPINE2	>sp|P07093-2|GDN_HUMAN Isoform 2 of Glia-derived nexin OS=Homo sapiens GN=SERPINE2;>sp|P07093-3|GDN_HUMAN Isoform 3 of Glia-derived nexin OS=Homo sapiens GN=SERPINE2	44	2.2516	378360000000	59553100000	123160000000	71897000000	118845000000
P01023;F8W7L3;H0YFH1;F5H1E8;F5GXY0	Alpha-2-macroglobulin	A2M	>sp|P01023|A2MG_HUMAN Alpha-2-macroglobulin OS=Homo sapiens GN=A2M PE=1 SV=3	163.29	0.34617	352540000000	111261000000	157451000000	19030100000	29628400000
P11047;Q9Y6N6;R4GNC7;REV__Q9NQS7-2;REV__Q9NQS7	Laminin subunit gamma-1	LAMC1	>sp|P11047|LAMC1_HUMAN Laminin subunit gamma-1 OS=Homo sapiens GN=LAMC1 PE=1 SV=3	177.6	1.0603	345790000000	82285200000	119590000000	63387200000	74162200000
A0A087X0S5;P12109	Collagen alpha-1(VI) chain	COL6A1	>tr|A0A087X0S5|A0A087X0S5_HUMAN Collagen alpha-1(VI) chain OS=Homo sapiens GN=COL6A1 PE=1 SV=1;>sp|P12109|CO6A1_HUMAN Collagen alpha-1(VI) chain OS=Homo sapiens GN=COL6A1 PE=1 SV=3	108.34	0.34447	320530000000	97884000000	165001000000	18996600000	24790500000
O43852;O43852-3;O43852-6;O43852-10;O43852-5;O43852-15;H0Y875;O43852-9;O43852-11;O43852-13;O43852-14;O43852-12	Calumenin	CALU	>sp|O43852|CALU_HUMAN Calumenin OS=Homo sapiens GN=CALU PE=1 SV=2;>sp|O43852-3|CALU_HUMAN Isoform 3 of Calumenin OS=Homo sapiens GN=CALU;>sp|O43852-6|CALU_HUMAN Isoform 6 of Calumenin OS=Homo sapiens GN=CALU;>sp|O43852-10|CALU_HUMAN Isoform 10 of Calumenin	37.106	1.6324	285650000000	52527090000	103945200000	54098080000	66600900000
P60709;E7EVS6;G5E9R0;C9JUM1;C9JZR7;C9JTX5	Actin, cytoplasmic 1;Actin, cytoplasmic 1, N-terminally processed	ACTB	>sp|P60709|ACTB_HUMAN Actin, cytoplasmic 1 OS=Homo sapiens GN=ACTB PE=1 SV=1	41.736	1.1025	281350000000	38080400000	158410000000	38468900000	39986400000
P24821;P24821-4;J3QSU6;P24821-3;F5H7V9;P24821-2;P24821-5;H0YGZ3	Tenascin	TNC	>sp|P24821|TENA_HUMAN Tenascin OS=Homo sapiens GN=TNC PE=1 SV=3;>sp|P24821-4|TENA_HUMAN Isoform 4 of Tenascin OS=Homo sapiens GN=TNC;>tr|J3QSU6|J3QSU6_HUMAN Tenascin OS=Homo sapiens GN=TNC PE=1 SV=1;>sp|P24821-3|TENA_HUMAN Isoform 3 of Tenascin OS=Homo sap	240.85	0.76445	270440000000	50585000000	132980000000	22332300000	54128000000
G3XAI2;P07942;E7EPA6;C9J296	Laminin subunit beta-1	LAMB1	>tr|G3XAI2|G3XAI2_HUMAN Laminin subunit beta-1 OS=Homo sapiens GN=LAMB1 PE=1 SV=1;>sp|P07942|LAMB1_HUMAN Laminin subunit beta-1 OS=Homo sapiens GN=LAMB1 PE=1 SV=2	200.48	1.2015	250230000000	50424400000	97948000000	35760600000	56038900000
P07237;H7BZ94;H0Y3Z3;I3L312;I3L398;I3NI03;I3L3P5;I3L4M2;I3L3U6;I3L0S0;I3L514;I3L1Y5	Protein disulfide-isomerase	P4HB	>sp|P07237|PDIA1_HUMAN Protein disulfide-isomerase OS=Homo sapiens GN=P4HB PE=1 SV=3;>tr|H7BZ94|H7BZ94_HUMAN Protein disulfide-isomerase OS=Homo sapiens GN=P4HB PE=1 SV=2	57.116	1.2416	249690000000	65275500000	89223000000	44987400000	40760500000
A0A0A0MTC7;A0A0A0MQS9;Q16363-2;Q16363;H0YAP9;H0YAQ5;H0Y351;E5RFQ2;E5RK79;E5RFD7;E5RHF3;Q6LET9;D6RCE2;Q16363-3;Q6PGP7	Laminin subunit alpha-4	LAMA4	>tr|A0A0A0MTC7|A0A0A0MTC7_HUMAN Laminin subunit alpha-4 OS=Homo sapiens GN=LAMA4 PE=1 SV=1;>tr|A0A0A0MQS9|A0A0A0MQS9_HUMAN Laminin subunit alpha-4 OS=Homo sapiens GN=LAMA4 PE=1 SV=1;>sp|Q16363-2|LAMA4_HUMAN Isoform 2 of Laminin subunit alpha-4 OS=Homo sapi	201.82	1.0347	247110000000	49552000000	100364800000	32115800000	52434300000
P02545-2;Q3BDU5;Q5TCI8	Prelamin-A/C;Lamin-A/C	LMNA	>sp|P02545-2|LMNA_HUMAN Isoform C of Prelamin-A/C OS=Homo sapiens GN=LMNA;>tr|Q3BDU5|Q3BDU5_HUMAN Prelamin-A/C OS=Homo sapiens GN=LMNA PE=1 SV=1;>tr|Q5TCI8|Q5TCI8_HUMAN Prelamin-A/C OS=Homo sapiens GN=LMNA PE=1 SV=1	65.134	0.32745	235370000000	44012100000	150674000000	10800400000	20327400000
P06733;K7EM90;U3KQQ1	Alpha-enolase;Enolase	ENO1	>sp|P06733|ENOA_HUMAN Alpha-enolase OS=Homo sapiens GN=ENO1 PE=1 SV=2;>tr|K7EM90|K7EM90_HUMAN Enolase (Fragment) OS=Homo sapiens GN=ENO1 PE=1 SV=1	47.168	1.4615	225890000000	38194800000	103518100000	33154900000	45312700000
P00338;P00338-3;P00338-4;P00338-5;P00338-2;F5GYU2;F5GXY2;F5GXH2;F5H5J4;F5H6W8;F5GZQ4;F5H8H6;F5GXC7;F5GWW2;F5GXU1	L-lactate dehydrogenase A chain	LDHA	>sp|P00338|LDHA_HUMAN L-lactate dehydrogenase A chain OS=Homo sapiens GN=LDHA PE=1 SV=2;>sp|P00338-3|LDHA_HUMAN Isoform 3 of L-lactate dehydrogenase A chain OS=Homo sapiens GN=LDHA;>sp|P00338-4|LDHA_HUMAN Isoform 4 of L-lactate dehydrogenase A chain OS=Hom	36.688	0.81578	223780000000	39161600000	124684000000	22628600000	31867600000
O60568;H7C2S8;H7C2V1;H7C0B8;C9JU11;H7C2A8;C9JIX5	Procollagen-lysine,2-oxoglutarate 5-dioxygenase 3	PLOD3	>sp|O60568|PLOD3_HUMAN Procollagen-lysine,2-oxoglutarate 5-dioxygenase 3 OS=Homo sapiens GN=PLOD3 PE=1 SV=1	84.784	2.9669	214120000000	28142900000	57309500000	44794600000	70724200000
O43707;O43707-2;F5GXS2;O43707-3;H7C144;K7EJH8;K7EP19	Alpha-actinin-4	ACTN4	>sp|O43707|ACTN4_HUMAN Alpha-actinin-4 OS=Homo sapiens GN=ACTN4 PE=1 SV=2;>sp|O43707-2|ACTN4_HUMAN Isoform ACTN4ISO of Alpha-actinin-4 OS=Homo sapiens GN=ACTN4;>tr|F5GXS2|F5GXS2_HUMAN Alpha-actinin-4 OS=Homo sapiens GN=ACTN4 PE=1 SV=2;>sp|O43707-3|ACTN4_HU	104.85	0.52697	206780000000	33674800000	132423000000	13021900000	21082900000
Q96RW7;Q96RW7-2;Q96RW7-3;Q5TCP6	Hemicentin-1	HMCN1	>sp|Q96RW7|HMCN1_HUMAN Hemicentin-1 OS=Homo sapiens GN=HMCN1 PE=1 SV=2;>sp|Q96RW7-2|HMCN1_HUMAN Isoform 2 of Hemicentin-1 OS=Homo sapiens GN=HMCN1	613.38	1.6705	197790000000	29177300000	63242400000	33488300000	57662700000
P11021	78 kDa glucose-regulated protein	HSPA5	>sp|P11021|GRP78_HUMAN 78 kDa glucose-regulated protein OS=Homo sapiens GN=HSPA5 PE=1 SV=2	72.332	0.93627	195220000000	52411800000	76601300000	30245600000	30030700000
P30101;F8WBS6;F8WBW5	Protein disulfide-isomerase A3	PDIA3	>sp|P30101|PDIA3_HUMAN Protein disulfide-isomerase A3 OS=Homo sapiens GN=PDIA3 PE=1 SV=4	56.782	1.0385	179090000000	38330400000	79066600000	24112700000	32887900000
J3KPS3;P04075;P04075-2;H3BQN4;H3BPS8;H3BR04;H3BU78;H3BUH7;H3BMQ8;H3BR68;H3BUK5;A0A087WXX2;P05062	Fructose-bisphosphate aldolase A	ALDOA	>tr|J3KPS3|J3KPS3_HUMAN Aldolase A, fructose-bisphosphate, isoform CRA_b OS=Homo sapiens GN=ALDOA PE=1 SV=1;>sp|P04075|ALDOA_HUMAN Fructose-bisphosphate aldolase A OS=Homo sapiens GN=ALDOA PE=1 SV=2;>sp|P04075-2|ALDOA_HUMAN Isoform 2 of Fructose-bisphospha	39.817	1.1604	174260000000	29731200000	82124700000	25686100000	30078400000
P62258;P62258-2;K7EM20;B4DJF2;I3L3T1;K7EIT4;I3L0W5	14-3-3 protein epsilon	YWHAE	>sp|P62258|1433E_HUMAN 14-3-3 protein epsilon OS=Homo sapiens GN=YWHAE PE=1 SV=1;>sp|P62258-2|1433E_HUMAN Isoform SV of 14-3-3 protein epsilon OS=Homo sapiens GN=YWHAE	29.174	0.91997	173980000000	33950700000	85294000000	23840600000	23308700000
Q02818;H7BZI1;C9JKZ2;C9JBD3;C9J3C1;H0YD86	Nucleobindin-1	NUCB1	>sp|Q02818|NUCB1_HUMAN Nucleobindin-1 OS=Homo sapiens GN=NUCB1 PE=1 SV=4;>tr|H7BZI1|H7BZI1_HUMAN Nucleobindin-1 (Fragment) OS=Homo sapiens GN=NUCB1 PE=1 SV=1	53.879	0.32367	170130000000	57007300000	72741600000	15118800000	13451660000
D3DQH8;P09486;F5GY03;E5RK62;F5H4E2;E5RJA5	SPARC	SPARC	>tr|D3DQH8|D3DQH8_HUMAN SPARC OS=Homo sapiens GN=SPARC PE=1 SV=1;>sp|P09486|SPRC_HUMAN SPARC OS=Homo sapiens GN=SPARC PE=1 SV=1;>tr|F5GY03|F5GY03_HUMAN SPARC (Fragment) OS=Homo sapiens GN=SPARC PE=1 SV=1	36.051	0.83724	166930000000	45776700000	69387000000	20996700000	28311100000
P07900;P07900-2;Q14568;G3V2J8;Q58FG0	Heat shock protein HSP 90-alpha	HSP90AA1	>sp|P07900|HS90A_HUMAN Heat shock protein HSP 90-alpha OS=Homo sapiens GN=HSP90AA1 PE=1 SV=5;>sp|P07900-2|HS90A_HUMAN Isoform 2 of Heat shock protein HSP 90-alpha OS=Homo sapiens GN=HSP90AA1	84.659	0.93781	162970000000	18812200000	98402000000	16975460000	20580900000
C9J2H1;Q86UX2;A0A096LP62;Q86UX2-3;G5E9D8;Q86UX2-2;Q86UX2-4;H7C5A6	Inter-alpha-trypsin inhibitor heavy chain H5	ITIH5	>tr|C9J2H1|C9J2H1_HUMAN Inter-alpha-trypsin inhibitor heavy chain H5 OS=Homo sapiens GN=ITIH5 PE=1 SV=2;>sp|Q86UX2|ITIH5_HUMAN Inter-alpha-trypsin inhibitor heavy chain H5 OS=Homo sapiens GN=ITIH5 PE=2 SV=2;>tr|A0A096LP62|A0A096LP62_HUMAN Inter-alpha-tryps	104.54	8.957	149470000000	10562700000	21986700000	39410200000	72351800000
P11142;E9PKE3;E9PNE6;P11142-2;A8K7Q2;E9PN89;E9PS65;E9PM13;E9PLF4;E9PI65	Heat shock cognate 71 kDa protein	HSPA8	>sp|P11142|HSP7C_HUMAN Heat shock cognate 71 kDa protein OS=Homo sapiens GN=HSPA8 PE=1 SV=1;>tr|E9PKE3|E9PKE3_HUMAN Heat shock cognate 71 kDa protein OS=Homo sapiens GN=HSPA8 PE=1 SV=1;>tr|E9PNE6|E9PNE6_HUMAN Heat shock cognate 71 kDa protein OS=Homo sapie	70.897	0.8528	140070000000	23876300000	74707000000	18278400000	18735100000
P14618;P14618-3;B4DNK4;H3BQ34;H3BUW1;H3BTJ2;H3BT25;H3BU13;H3BN34;H3BQZ3;P30613-2;P30613	Pyruvate kinase PKM;Pyruvate kinase	PKM	>sp|P14618|KPYM_HUMAN Pyruvate kinase PKM OS=Homo sapiens GN=PKM PE=1 SV=4;>sp|P14618-3|KPYM_HUMAN Isoform 3 of Pyruvate kinase PKM OS=Homo sapiens GN=PKM;>tr|B4DNK4|B4DNK4_HUMAN Pyruvate kinase PKM OS=Homo sapiens GN=PKM PE=1 SV=1;>tr|H3BQ34|H3BQ34_HUMAN	57.936	0.68178	137470000000	20816900000	83009900000	10046600000	18548000000
P21810;H0YIH3;F8VNV6;P07585-3;P07585-2;P07585	Biglycan	BGN	>sp|P21810|PGS1_HUMAN Biglycan OS=Homo sapiens GN=BGN PE=1 SV=2	41.654	0.15894	137230000000	47113700000	68413200000	10111400000	9171500000
R4GN98;P06703	Protein S100;Protein S100-A6	S100A6	>tr|R4GN98|R4GN98_HUMAN Protein S100 (Fragment) OS=Homo sapiens GN=S100A6 PE=1 SV=1;>sp|P06703|S10A6_HUMAN Protein S100-A6 OS=Homo sapiens GN=S100A6 PE=1 SV=1	9.681	0.17632	134930000000	40602700000	82743400000	5200390000	4391600000
P26038;V9GZ54	Moesin	MSN	>sp|P26038|MOES_HUMAN Moesin OS=Homo sapiens GN=MSN PE=1 SV=3	67.819	1.1437	127170000000	21032500000	58230100000	20250840000	22658820000
P05067-11;P05067-8;P05067;A0A0A0MRG2;P05067-4;P05067-6;P05067-7;P05067-9;E9PG40;P05067-3;P05067-5;P05067-10;H7C0V9;P05067-2;H7C2L2	Amyloid beta A4 protein;N-APP;Soluble APP-alpha;Soluble APP-beta;C99;Beta-amyloid protein 42;Beta-amyloid protein 40;C83;P3(42);P3(40);C80;Gamma-secretase C-terminal fragment 59;Gamma-secretase C-terminal fragment 57;Gamma-secretase C-terminal fragment 50;C31	APP	>sp|P05067-11|A4_HUMAN Isoform 11 of Amyloid beta A4 protein OS=Homo sapiens GN=APP;>sp|P05067-8|A4_HUMAN Isoform APP751 of Amyloid beta A4 protein OS=Homo sapiens GN=APP;>sp|P05067|A4_HUMAN Amyloid beta A4 protein OS=Homo sapiens GN=APP PE=1 SV=3;>tr|A0A0	84.52	1.606	125330000000	25244900000	32717300000	39065000000	25291200000
P15144;H0YMC1;H0YKT6;H0YLZ8	Aminopeptidase N	ANPEP	>sp|P15144|AMPN_HUMAN Aminopeptidase N OS=Homo sapiens GN=ANPEP PE=1 SV=4	109.54	0.11274	123470000000	40170000000	70943000000	2514010000	4355550000
P10451-4;P10451;P10451-2;D6R9C5	Osteopontin	SPP1	>sp|P10451-4|OSTP_HUMAN Isoform D of Osteopontin OS=Homo sapiens GN=SPP1;>sp|P10451|OSTP_HUMAN Osteopontin OS=Homo sapiens GN=SPP1 PE=1 SV=1;>sp|P10451-2|OSTP_HUMAN Isoform B of Osteopontin OS=Homo sapiens GN=SPP1;>tr|D6R9C5|D6R9C5_HUMAN Osteopontin (Fragm	33.016	7.1935	123260000000	12846000000	18883000000	42822000000	48022000000
Q6UVK1	Chondroitin sulfate proteoglycan 4	CSPG4	>sp|Q6UVK1|CSPG4_HUMAN Chondroitin sulfate proteoglycan 4 OS=Homo sapiens GN=CSPG4 PE=1 SV=2	250.53	3.0802	119310000000	16073400000	25667400000	33644900000	38056700000
P07195;A8MW50;C9J7H8;F5H793;F5H5G7;F5H155;A0A087WUM2;G3XAP5;F5H245;Q6ZMR3;P07864	L-lactate dehydrogenase B chain;L-lactate dehydrogenase	LDHB	>sp|P07195|LDHB_HUMAN L-lactate dehydrogenase B chain OS=Homo sapiens GN=LDHB PE=1 SV=2;>tr|A8MW50|A8MW50_HUMAN L-lactate dehydrogenase (Fragment) OS=Homo sapiens GN=LDHB PE=1 SV=1;>tr|C9J7H8|C9J7H8_HUMAN L-lactate dehydrogenase B chain (Fragment) OS=Homo	36.638	0.97105	118880000000	24359500000	59227600000	16286190000	16657700000
P63104;E7EX29;B0AZS6;P63104-2;B7Z2E6;H0YB80;E7ESK7;E5RIR4;E9PD24;E7EVZ2;E5RGE1	14-3-3 protein zeta/delta	YWHAZ	>sp|P63104|1433Z_HUMAN 14-3-3 protein zeta/delta OS=Homo sapiens GN=YWHAZ PE=1 SV=1;>tr|E7EX29|E7EX29_HUMAN 14-3-3 protein zeta/delta (Fragment) OS=Homo sapiens GN=YWHAZ PE=1 SV=1;>tr|B0AZS6|B0AZS6_HUMAN 14-3-3 protein zeta/delta OS=Homo sapiens GN=YWHAZ P	27.745	0.85399	116980000000	20722160000	67515500000	11544430000	15035530000
P14543;P14543-2;H0YJV3;A0A087WZP6;A0A0A0MTL9;Q14112-2;Q14112	Nidogen-1	NID1	>sp|P14543|NID1_HUMAN Nidogen-1 OS=Homo sapiens GN=NID1 PE=1 SV=3;>sp|P14543-2|NID1_HUMAN Isoform 2 of Nidogen-1 OS=Homo sapiens GN=NID1	136.38	0.36882	116730000000	27334800000	66621700000	6810540000	12928500000
P06396;A0A0A0MS51;A0A0A0MT01;P06396-4;P06396-3;Q5T0H9;Q5T0H8;Q5T0I1;REV__H0YJM7;REV__Q6TDU7-4;REV__Q6TDU7-2;REV__Q6TDU7-3;REV__Q6TDU7;REV__F8W8F9	Gelsolin	GSN	>sp|P06396|GELS_HUMAN Gelsolin OS=Homo sapiens GN=GSN PE=1 SV=1;>tr|A0A0A0MS51|A0A0A0MS51_HUMAN Gelsolin OS=Homo sapiens GN=GSN PE=1 SV=1;>tr|A0A0A0MT01|A0A0A0MT01_HUMAN Gelsolin OS=Homo sapiens GN=GSN PE=1 SV=1;>sp|P06396-4|GELS_HUMAN Isoform 4 of Gelsoli	85.696	0.84706	114590000000	28590700000	49535400000	14851600000	15064800000
P14625;Q96GW1;Q58FF3;H0YIV0;F8W026	Endoplasmin	HSP90B1	>sp|P14625|ENPL_HUMAN Endoplasmin OS=Homo sapiens GN=HSP90B1 PE=1 SV=1	92.468	0.75827	113080000000	22950900000	53952400000	12935800000	17040400000
Q15149-4;Q15149-7;Q15149-8;Q15149-9;Q15149-5;Q15149-6;Q15149-2;Q15149;E9PMV1;H0YDN1;E9PKG0;A0A075B730;A0A087X1U6;P58107;E9PIA2;E9PQ28;E9PS75;E7ESK0;E7ERX3;Q5T0V7;E9PLY5	Plectin	PLEC	>sp|Q15149-4|PLEC_HUMAN Isoform 4 of Plectin OS=Homo sapiens GN=PLEC;>sp|Q15149-7|PLEC_HUMAN Isoform 7 of Plectin OS=Homo sapiens GN=PLEC;>sp|Q15149-8|PLEC_HUMAN Isoform 8 of Plectin OS=Homo sapiens GN=PLEC;>sp|Q15149-9|PLEC_HUMAN Isoform 9 of Plectin OS=H	516.19	0.45333	112350000000	12531450000	67145200000	4997580000	13246070000
P08253;P08253-3;P08253-2;H3BR66;H3BS34;H3BV48;P09237;P14780	72 kDa type IV collagenase;PEX	MMP2	>sp|P08253|MMP2_HUMAN 72 kDa type IV collagenase OS=Homo sapiens GN=MMP2 PE=1 SV=2;>sp|P08253-3|MMP2_HUMAN Isoform 3 of 72 kDa type IV collagenase OS=Homo sapiens GN=MMP2;>sp|P08253-2|MMP2_HUMAN Isoform 2 of 72 kDa type IV collagenase OS=Homo sapiens GN=MM	73.881	0.84529	111900000000	32693410000	49339600000	12116130000	14784300000
P98160;Q5SZI9;Q5SZJ2;Q5SZJ1;Q5SZI5	Basement membrane-specific heparan sulfate proteoglycan core protein;Endorepellin;LG3 peptide	HSPG2	>sp|P98160|PGBM_HUMAN Basement membrane-specific heparan sulfate proteoglycan core protein OS=Homo sapiens GN=HSPG2 PE=1 SV=4	468.83	1.5687	110760000000	15174000000	39919400000	15561600000	34550000000
P13667;C9JMN9	Protein disulfide-isomerase A4	PDIA4	>sp|P13667|PDIA4_HUMAN Protein disulfide-isomerase A4 OS=Homo sapiens GN=PDIA4 PE=1 SV=2	72.932	1.0593	110250000000	25992200000	37353500000	18453430000	18017100000
O94985;Q5SR54	Calsyntenin-1;Soluble Alc-alpha;CTF1-alpha	CLSTN1	>sp|O94985|CSTN1_HUMAN Calsyntenin-1 OS=Homo sapiens GN=CLSTN1 PE=1 SV=1;>tr|Q5SR54|Q5SR54_HUMAN Calsyntenin-1 (Fragment) OS=Homo sapiens GN=CLSTN1 PE=1 SV=1	109.79	1.0956	109870000000	27374800000	37355900000	18839100000	22569400000
H0Y7A7;P62158;E7ETZ0;E7EMB3;Q96HY3;G3V361;M0QZ52;G3V226;F8WBR5;G3V479;P27482;C9J7T9;P02585	Calmodulin	CALM2;CALM1;CALM3	>tr|H0Y7A7|H0Y7A7_HUMAN Calmodulin (Fragment) OS=Homo sapiens GN=CALM2 PE=1 SV=1;>sp|P62158|CALM_HUMAN Calmodulin OS=Homo sapiens GN=CALM1 PE=1 SV=2;>tr|E7ETZ0|E7ETZ0_HUMAN Calmodulin OS=Homo sapiens GN=CALM1 PE=1 SV=1;>tr|E7EMB3|E7EMB3_HUMAN Calmodulin OS	20.762	0.72194	109080000000	24393400000	56813000000	11978900000	12181400000
P27797;K7EJB9;K7EL50	Calreticulin	CALR	>sp|P27797|CALR_HUMAN Calreticulin OS=Homo sapiens GN=CALR PE=1 SV=1;>tr|K7EJB9|K7EJB9_HUMAN Calreticulin (Fragment) OS=Homo sapiens GN=CALR PE=1 SV=1	48.141	0.64563	108390000000	34943400000	43115000000	14431500000	11813420000
P18065;C9JMY1;H7C1H0	Insulin-like growth factor-binding protein 2	IGFBP2	>sp|P18065|IBP2_HUMAN Insulin-like growth factor-binding protein 2 OS=Homo sapiens GN=IGFBP2 PE=1 SV=2;>tr|C9JMY1|C9JMY1_HUMAN Insulin-like growth factor-binding protein 2 OS=Homo sapiens GN=IGFBP2 PE=1 SV=1	34.814	1.519	97030000000	19565200000	32514100000	19065200000	19856100000
P67936	Tropomyosin alpha-4 chain	TPM4	>sp|P67936|TPM4_HUMAN Tropomyosin alpha-4 chain OS=Homo sapiens GN=TPM4 PE=1 SV=3	28.521	0.3968	95356000000	24756028000	53684920000	7713795500	7098558000
Q16610;Q16610-4;Q16610-2;Q16610-3	Extracellular matrix protein 1	ECM1	>sp|Q16610|ECM1_HUMAN Extracellular matrix protein 1 OS=Homo sapiens GN=ECM1 PE=1 SV=2;>sp|Q16610-4|ECM1_HUMAN Isoform 4 of Extracellular matrix protein 1 OS=Homo sapiens GN=ECM1;>sp|Q16610-2|ECM1_HUMAN Isoform 2 of Extracellular matrix protein 1 OS=Homo s	60.673	2.9641	91985000000	13939600000	17994800000	29094400000	28287700000
P10809;E7ESH4;E7EXB4;P10809-2;C9JL25;C9JL19;C9JCQ4;C9J0S9	60 kDa heat shock protein, mitochondrial	HSPD1	>sp|P10809|CH60_HUMAN 60 kDa heat shock protein, mitochondrial OS=Homo sapiens GN=HSPD1 PE=1 SV=2	61.054	0.86459	89746000000	25288800000	35192100000	13931600000	11530300000
P29401;P29401-2;E9PFF2;F8W888;F8WAX4	Transketolase	TKT	>sp|P29401|TKT_HUMAN Transketolase OS=Homo sapiens GN=TKT PE=1 SV=3;>sp|P29401-2|TKT_HUMAN Isoform 2 of Transketolase OS=Homo sapiens GN=TKT;>tr|E9PFF2|E9PFF2_HUMAN Transketolase OS=Homo sapiens GN=TKT PE=1 SV=1	67.877	1.1039	87956000000	15862500000	39833000000	11853500000	13047400000
Q15818	Neuronal pentraxin-1	NPTX1	>sp|Q15818|NPTX1_HUMAN Neuronal pentraxin-1 OS=Homo sapiens GN=NPTX1 PE=2 SV=2	47.122	0.086108	87036000000	32701900000	47542200000	1974290000	3044330000
P02787;F8WCI6;C9JVG0;H7C5E8;C9JB55;F8WEK9;F8WC57	Serotransferrin	TF	>sp|P02787|TRFE_HUMAN Serotransferrin OS=Homo sapiens GN=TF PE=1 SV=3	77.063	14.297	85198000000	3700850000	3678150000	35914300000	35734100000
P09382;F8WEI7	Galectin-1	LGALS1	>sp|P09382|LEG1_HUMAN Galectin-1 OS=Homo sapiens GN=LGALS1 PE=1 SV=2	14.716	0.55266	85020000000	15521400000	51516100000	6112050000	9326640000
Q8IUX7;Q8IUX7-2;H7C3D7;H7C0W8;C9JLQ8;H7C4B5;H7C391;H7C1J5	Adipocyte enhancer-binding protein 1	AEBP1	>sp|Q8IUX7|AEBP1_HUMAN Adipocyte enhancer-binding protein 1 OS=Homo sapiens GN=AEBP1 PE=1 SV=1;>sp|Q8IUX7-2|AEBP1_HUMAN Isoform 2 of Adipocyte enhancer-binding protein 1 OS=Homo sapiens GN=AEBP1	130.93	3.7333	84291000000	8878400000	16750000000	22614400000	32870500000
P62805	Histone H4	HIST1H4A	>sp|P62805|H4_HUMAN Histone H4 OS=Homo sapiens GN=HIST1H4A PE=1 SV=2	11.367	38.346	84111000000	1605540000	1661550000	35641400000	43274900000
P00558;P00558-2;P07205	Phosphoglycerate kinase 1	PGK1	>sp|P00558|PGK1_HUMAN Phosphoglycerate kinase 1 OS=Homo sapiens GN=PGK1 PE=1 SV=3;>sp|P00558-2|PGK1_HUMAN Isoform 2 of Phosphoglycerate kinase 1 OS=Homo sapiens GN=PGK1	44.614	2.6339	78310000000	11726860000	23642800000	18382110000	19754400000
Q12841-2;Q12841;C9J5G4	Follistatin-related protein 1	FSTL1	>sp|Q12841-2|FSTL1_HUMAN Isoform 2 of Follistatin-related protein 1 OS=Homo sapiens GN=FSTL1;>sp|Q12841|FSTL1_HUMAN Follistatin-related protein 1 OS=Homo sapiens GN=FSTL1 PE=1 SV=1	31.228	0.86049	77659000000	20651850000	26985800000	10054620000	10711410000
P60174-1;P60174;P60174-4;U3KPZ0;U3KQF3;U3KPS5	Triosephosphate isomerase	TPI1	>sp|P60174-1|TPIS_HUMAN Isoform 2 of Triosephosphate isomerase OS=Homo sapiens GN=TPI1;>sp|P60174|TPIS_HUMAN Triosephosphate isomerase OS=Homo sapiens GN=TPI1 PE=1 SV=3;>sp|P60174-4|TPIS_HUMAN Isoform 4 of Triosephosphate isomerase OS=Homo sapiens GN=TPI1;	26.669	0.95411	76920000000	14736100000	39358600000	9039730000	11286100000
A0A087WTA8;P08123;J3KR12	Collagen alpha-2(I) chain	COL1A2	>tr|A0A087WTA8|A0A087WTA8_HUMAN Collagen alpha-2(I) chain OS=Homo sapiens GN=COL1A2 PE=1 SV=1;>sp|P08123|CO1A2_HUMAN Collagen alpha-2(I) chain OS=Homo sapiens GN=COL1A2 PE=1 SV=7	129.15	27.322	75998000000	2418760000	4592830000	31250100000	34424200000
U3KQK0;Q99880;Q99879;Q99877;Q93079;Q5QNW6;P62807;P58876;O60814;Q5QNW6-2;P57053;Q96A08	Histone H2B;Histone H2B type 1-L;Histone H2B type 1-M;Histone H2B type 1-N;Histone H2B type 1-H;Histone H2B type 2-F;Histone H2B type 1-C/E/F/G/I;Histone H2B type 1-D;Histone H2B type 1-K;Histone H2B type F-S	HIST1H2BN;HIST1H2BL;HIST1H2BM;HIST1H2BH;HIST2H2BF;HIST1H2BC;HIST1H2BD;HIST1H2BK;H2BFS	>tr|U3KQK0|U3KQK0_HUMAN Histone 1, H2bn, isoform CRA_b OS=Homo sapiens GN=HIST1H2BN PE=1 SV=1;>sp|Q99880|H2B1L_HUMAN Histone H2B type 1-L OS=Homo sapiens GN=HIST1H2BL PE=1 SV=3;>sp|Q99879|H2B1M_HUMAN Histone H2B type 1-M OS=Homo sapiens GN=HIST1H2BM PE=1 S	18.804	34.117	75923000000	1060545000	2098227000	20741700000	50100600000
P22626;P22626-2;A0A087WUI2	Heterogeneous nuclear ribonucleoproteins A2/B1	HNRNPA2B1	>sp|P22626|ROA2_HUMAN Heterogeneous nuclear ribonucleoproteins A2/B1 OS=Homo sapiens GN=HNRNPA2B1 PE=1 SV=2;>sp|P22626-2|ROA2_HUMAN Isoform A2 of Heterogeneous nuclear ribonucleoproteins A2/B1 OS=Homo sapiens GN=HNRNPA2B1;>tr|A0A087WUI2|A0A087WUI2_HUMAN He	37.429	1.1178	74963000000	12810600000	33692300000	11127060000	11907220000
Q5HY54;P21333-2;P21333;Q60FE5;A0A087WWY3;F8WE98;H0Y5C6;H0Y5F3;H7C2E7	Filamin-A	FLNA	>tr|Q5HY54|Q5HY54_HUMAN Filamin-A OS=Homo sapiens GN=FLNA PE=1 SV=1;>sp|P21333-2|FLNA_HUMAN Isoform 2 of Filamin-A OS=Homo sapiens GN=FLNA;>sp|P21333|FLNA_HUMAN Filamin-A OS=Homo sapiens GN=FLNA PE=1 SV=4;>tr|Q60FE5|Q60FE5_HUMAN Filamin A OS=Homo sapiens G	276.55	0.27331	74507000000	9745470000	44790000000	2843770000	8472310000
Q32Q12;P22392-2;J3KPD9;P22392;E7ERL0;O60361;F6XY72	Nucleoside diphosphate kinase;Nucleoside diphosphate kinase B;Putative nucleoside diphosphate kinase	NME1-NME2;NME2;NME1;NME2P1	>tr|Q32Q12|Q32Q12_HUMAN HCG2001850, isoform CRA_a OS=Homo sapiens GN=NME1-NME2 PE=1 SV=1;>sp|P22392-2|NDKB_HUMAN Isoform 3 of Nucleoside diphosphate kinase B OS=Homo sapiens GN=NME2;>tr|J3KPD9|J3KPD9_HUMAN Nucleoside diphosphate kinase B OS=Homo sapiens GN	32.642	1.2594	69252000000	10420600000	37280700000	9033350000	11113370000
P12814;P12814-3;P12814-2;P12814-4;H9KV75;H7C5W8;P35609-2;P35609;H0YJ11;G3V2W4;G3V2N5;F6THM6;H0YJW3;G3V2X9;G3V5M4;G3V2E8;D6RH00;G3V380	Alpha-actinin-1	ACTN1	>sp|P12814|ACTN1_HUMAN Alpha-actinin-1 OS=Homo sapiens GN=ACTN1 PE=1 SV=2;>sp|P12814-3|ACTN1_HUMAN Isoform 3 of Alpha-actinin-1 OS=Homo sapiens GN=ACTN1;>sp|P12814-2|ACTN1_HUMAN Isoform 2 of Alpha-actinin-1 OS=Homo sapiens GN=ACTN1;>sp|P12814-4|ACTN1_HUMAN	103.06	0.89732	67209000000	10297830000	38047400000	6587780000	9439200000
P07355;P07355-2;H0YN42;H0YMD0;H0YMU9;H0YM50;A6NMY6;H0YN28;H0YL33;H0YNP5;H0YKS4;H0YMM1;H0YKZ7;H0YLV6;H0YMT9;H0YKX9;H0YNA0;H0YKL9;H0YMW4;H0YKV8;H0YMD9;H0YN52;H0YNB8;H0YKN4;H0YLE2	Annexin A2;Annexin;Putative annexin A2-like protein	ANXA2;ANXA2P2	>sp|P07355|ANXA2_HUMAN Annexin A2 OS=Homo sapiens GN=ANXA2 PE=1 SV=2;>sp|P07355-2|ANXA2_HUMAN Isoform 2 of Annexin A2 OS=Homo sapiens GN=ANXA2;>tr|H0YN42|H0YN42_HUMAN Annexin (Fragment) OS=Homo sapiens GN=ANXA2 PE=1 SV=1;>tr|H0YMD0|H0YMD0_HUMAN Annexin (Fr	38.604	0.46284	65526000000	16420500000	33570400000	6073910000	7154180000
P50454;E9PPV6;E9PR70;E9PK86;E9PMI5;E9PNX1;E9PKH2;E9PQ34;E9PJH8;E9PIG2;E9PRS3;E9PLA6;H0YEP8	Serpin H1	SERPINH1	>sp|P50454|SERPH_HUMAN Serpin H1 OS=Homo sapiens GN=SERPINH1 PE=1 SV=2;>tr|E9PPV6|E9PPV6_HUMAN Serpin H1 OS=Homo sapiens GN=SERPINH1 PE=1 SV=1;>tr|E9PR70|E9PR70_HUMAN Serpin H1 (Fragment) OS=Homo sapiens GN=SERPINH1 PE=1 SV=1;>tr|E9PK86|E9PK86_HUMAN Serpin	46.44	0.89938	62045000000	11877300000	27959900000	5825240000	10699890000
Q96JB6	Lysyl oxidase homolog 4	LOXL4	>sp|Q96JB6|LOXL4_HUMAN Lysyl oxidase homolog 4 OS=Homo sapiens GN=LOXL4 PE=1 SV=1	84.483	1.7471	60648000000	6981860000	20505300000	9224330000	21117700000
P23284	Peptidyl-prolyl cis-trans isomerase B	PPIB	>sp|P23284|PPIB_HUMAN Peptidyl-prolyl cis-trans isomerase B OS=Homo sapiens GN=PPIB PE=1 SV=2	23.742	1.8002	60156000000	11791590000	21961400000	11633580000	13697410000
P08238;Q58FF7	Heat shock protein HSP 90-beta;Putative heat shock protein HSP 90-beta-3	HSP90AB1;HSP90AB3P	>sp|P08238|HS90B_HUMAN Heat shock protein HSP 90-beta OS=Homo sapiens GN=HSP90AB1 PE=1 SV=4;>sp|Q58FF7|H90B3_HUMAN Putative heat shock protein HSP 90-beta-3 OS=Homo sapiens GN=HSP90AB3P PE=5 SV=1	83.263	1.3882	59934000000	6500410000	29505200000	9899540000	9932680000
P19338;H7BY16;C9J1H7;C9JWL1;C9JYW2;C9JLB1	Nucleolin	NCL	>sp|P19338|NUCL_HUMAN Nucleolin OS=Homo sapiens GN=NCL PE=1 SV=3	76.613	0.89907	59674000000	11731510000	26520900000	6982550000	7800160000
P48681	Nestin	NES	>sp|P48681|NEST_HUMAN Nestin OS=Homo sapiens GN=NES PE=1 SV=2	177.44	0.66273	58145000000	13569100000	28830100000	6054050000	5764340000
K7ELL7;P14314-2;P14314;K7EPW7;A0A0C4DGP4;K7EKX1;K7EJ70;K7EIP3	Glucosidase 2 subunit beta	PRKCSH	>tr|K7ELL7|K7ELL7_HUMAN Glucosidase 2 subunit beta OS=Homo sapiens GN=PRKCSH PE=1 SV=1;>sp|P14314-2|GLU2B_HUMAN Isoform 2 of Glucosidase 2 subunit beta OS=Homo sapiens GN=PRKCSH;>sp|P14314|GLU2B_HUMAN Glucosidase 2 subunit beta OS=Homo sapiens GN=PRKCSH PE	60.192	1.436	57411000000	14909250000	17509100000	13338900000	9824660000
P61981	14-3-3 protein gamma;14-3-3 protein gamma, N-terminally processed	YWHAG	>sp|P61981|1433G_HUMAN 14-3-3 protein gamma OS=Homo sapiens GN=YWHAG PE=1 SV=2	28.302	0.92729	57251000000	14919250000	25843350000	8768922000	5858505000
P04406;P04406-2;E7EUT5;O14556	Glyceraldehyde-3-phosphate dehydrogenase	GAPDH	>sp|P04406|G3P_HUMAN Glyceraldehyde-3-phosphate dehydrogenase OS=Homo sapiens GN=GAPDH PE=1 SV=3;>sp|P04406-2|G3P_HUMAN Isoform 2 of Glyceraldehyde-3-phosphate dehydrogenase OS=Homo sapiens GN=GAPDH;>tr|E7EUT5|E7EUT5_HUMAN Glyceraldehyde-3-phosphate dehydr	36.053	1.3661	56196000000	12595800000	22125900000	8923100000	10013300000
P23471-2;P23471;P23471-3	Receptor-type tyrosine-protein phosphatase zeta	PTPRZ1	>sp|P23471-2|PTPRZ_HUMAN Isoform 2 of Receptor-type tyrosine-protein phosphatase zeta OS=Homo sapiens GN=PTPRZ1;>sp|P23471|PTPRZ_HUMAN Receptor-type tyrosine-protein phosphatase zeta OS=Homo sapiens GN=PTPRZ1 PE=1 SV=4;>sp|P23471-3|PTPRZ_HUMAN Isoform 3 of	253.67	2.1525	55185000000	11296080000	12831800000	15232100000	14382200000
Q8N474;Q6ZSL4	Secreted frizzled-related protein 1	SFRP1	>sp|Q8N474|SFRP1_HUMAN Secreted frizzled-related protein 1 OS=Homo sapiens GN=SFRP1 PE=1 SV=1	35.385	0.08242	55068000000	19831500000	31820200000	719353000	1435260000
P12110;P12110-3;H7C0M5;C9JH44	Collagen alpha-2(VI) chain	COL6A2	>sp|P12110|CO6A2_HUMAN Collagen alpha-2(VI) chain OS=Homo sapiens GN=COL6A2 PE=1 SV=4;>sp|P12110-3|CO6A2_HUMAN Isoform 2C2A of Collagen alpha-2(VI) chain OS=Homo sapiens GN=COL6A2	108.58	0.31294	54814000000	16764100000	28447100000	2963530000	3673560000
Q92743;H0Y7G9;P83110-2;P83110	Serine protease HTRA1	HTRA1	>sp|Q92743|HTRA1_HUMAN Serine protease HTRA1 OS=Homo sapiens GN=HTRA1 PE=1 SV=1;>tr|H0Y7G9|H0Y7G9_HUMAN Serine protease HTRA1 (Fragment) OS=Homo sapiens GN=HTRA1 PE=1 SV=1	51.286	1.3214	54649000000	9390600000	25494000000	9099500000	10203100000
P01033;Q5H9A7;Q5H9B5;Q5H9B4;H0Y789	Metalloproteinase inhibitor 1	TIMP1	>sp|P01033|TIMP1_HUMAN Metalloproteinase inhibitor 1 OS=Homo sapiens GN=TIMP1 PE=1 SV=1;>tr|Q5H9A7|Q5H9A7_HUMAN Metalloproteinase inhibitor 1 OS=Homo sapiens GN=TIMP1 PE=1 SV=1;>tr|Q5H9B5|Q5H9B5_HUMAN Metalloproteinase inhibitor 1 OS=Homo sapiens GN=TIMP1	23.171	1.7128	53973000000	11700900000	19154400000	10351900000	11605600000
Q02809;Q02809-2;Q5JXB7;Q5JXB8	Procollagen-lysine,2-oxoglutarate 5-dioxygenase 1	PLOD1	>sp|Q02809|PLOD1_HUMAN Procollagen-lysine,2-oxoglutarate 5-dioxygenase 1 OS=Homo sapiens GN=PLOD1 PE=1 SV=2;>sp|Q02809-2|PLOD1_HUMAN Isoform 2 of Procollagen-lysine,2-oxoglutarate 5-dioxygenase 1 OS=Homo sapiens GN=PLOD1	83.549	2.5555	53110000000	4617780000	19744670000	5936240000	17887000000
Q16658;C9JFC0;A0A0A0MSB2;C9JPH9	Fascin	FSCN1	>sp|Q16658|FSCN1_HUMAN Fascin OS=Homo sapiens GN=FSCN1 PE=1 SV=3	54.529	0.42215	52993000000	10108900000	28874000000	3170890000	6764320000
P04271;A8MRB1	Protein S100-B	S100B	>sp|P04271|S100B_HUMAN Protein S100-B OS=Homo sapiens GN=S100B PE=1 SV=2;>tr|A8MRB1|A8MRB1_HUMAN Protein S100-B OS=Homo sapiens GN=S100B PE=1 SV=1	10.713	1.1549	51981000000	3259914000	32693850000	2863974000	12159240000
P62937;F8WE65;C9J5S7;P62937-2;A0A0B4J2A2;A0A075B767;A0A075B759;Q9Y536;F5H284;E5RIZ5;A2BFH1	Peptidyl-prolyl cis-trans isomerase A;Peptidyl-prolyl cis-trans isomerase A, N-terminally processed;Peptidyl-prolyl cis-trans isomerase	PPIA	>sp|P62937|PPIA_HUMAN Peptidyl-prolyl cis-trans isomerase A OS=Homo sapiens GN=PPIA PE=1 SV=2;>tr|F8WE65|F8WE65_HUMAN Peptidyl-prolyl cis-trans isomerase OS=Homo sapiens GN=PPIA PE=1 SV=1;>tr|C9J5S7|C9J5S7_HUMAN Peptidyl-prolyl cis-trans isomerase OS=Homo	18.012	0.9587	51837000000	8280310000	29032900000	5190323000	7968740000
Q15582;H0Y8L3;S4R3C6;H0Y9D7;H0YAH8;H0YAB8;D6RBX4;H0Y8M8	Transforming growth factor-beta-induced protein ig-h3	TGFBI	>sp|Q15582|BGH3_HUMAN Transforming growth factor-beta-induced protein ig-h3 OS=Homo sapiens GN=TGFBI PE=1 SV=1;>tr|H0Y8L3|H0Y8L3_HUMAN Transforming growth factor-beta-induced protein ig-h3 (Fragment) OS=Homo sapiens GN=TGFBI PE=1 SV=1	74.68	0.010167	51682000000	10021690000	35029600000	669792000	2371660000
Q6YHK3;Q6YHK3-4;Q6YHK3-2;Q6YHK3-3;REV__H7C005;REV__Q96M89-2;REV__Q96M89	CD109 antigen	CD109	>sp|Q6YHK3|CD109_HUMAN CD109 antigen OS=Homo sapiens GN=CD109 PE=1 SV=2;>sp|Q6YHK3-4|CD109_HUMAN Isoform 4 of CD109 antigen OS=Homo sapiens GN=CD109;>sp|Q6YHK3-2|CD109_HUMAN Isoform 2 of CD109 antigen OS=Homo sapiens GN=CD109;>sp|Q6YHK3-3|CD109_HUMAN Isofo	161.69	1.8108	50852000000	8023330000	14814300000	9447150000	12053000000
Q5SZK8;Q5SZK8-2	FRAS1-related extracellular matrix protein 2	FREM2	>sp|Q5SZK8|FREM2_HUMAN FRAS1-related extracellular matrix protein 2 OS=Homo sapiens GN=FREM2 PE=1 SV=2;>sp|Q5SZK8-2|FREM2_HUMAN Isoform 2 of FRAS1-related extracellular matrix protein 2 OS=Homo sapiens GN=FREM2	351.15	1.0894	50566000000	13588800000	22098900000	5079650000	5824720000
P06744;A0A0A0MTS2;P06744-2;K7EQ48;K7EPY4;K7EP41;K7ERC6;K7ENA0;K7ELR7;K7ERK8;K7EIL4;K7ESF4;Q8N196	Glucose-6-phosphate isomerase	GPI	>sp|P06744|G6PI_HUMAN Glucose-6-phosphate isomerase OS=Homo sapiens GN=GPI PE=1 SV=4;>tr|A0A0A0MTS2|A0A0A0MTS2_HUMAN Glucose-6-phosphate isomerase (Fragment) OS=Homo sapiens GN=GPI PE=1 SV=1;>sp|P06744-2|G6PI_HUMAN Isoform 2 of Glucose-6-phosphate isomeras	63.146	1.9832	50144000000	8694100000	17313900000	12078180000	9898800000
P68104;Q5VTE0;A0A087WVQ9;P68104-2;A0A087WV01;Q05639;A6PW80;Q5JR01	Elongation factor 1-alpha 1;Putative elongation factor 1-alpha-like 3;Elongation factor 1-alpha 2	EEF1A1;EEF1A1P5;EEF1A2	>sp|P68104|EF1A1_HUMAN Elongation factor 1-alpha 1 OS=Homo sapiens GN=EEF1A1 PE=1 SV=1;>sp|Q5VTE0|EF1A3_HUMAN Putative elongation factor 1-alpha-like 3 OS=Homo sapiens GN=EEF1A1P5 PE=5 SV=1;>tr|A0A087WVQ9|A0A087WVQ9_HUMAN Elongation factor 1-alpha 1 OS=Hom	50.14	0.91497	49549000000	4529080000	33860000000	2465490000	7052860000
Q5VU61		TPM3	>tr|Q5VU61|Q5VU61_HUMAN Tropomyosin alpha-3 chain OS=Homo sapiens GN=TPM3 PE=1 SV=2	26.056	0.56656	49177000000	14387919000	22349630000	6207294000	3961355000
A6XND1;A6XND0;P17936;P17936-2;B3KWK7;H0Y5K2;H0Y485;C9JMX4	Insulin-like growth factor-binding protein 3	IGFBP3	>tr|A6XND1|A6XND1_HUMAN Insulin-like growth factor binding protein 3 isoform b OS=Homo sapiens GN=IGFBP3 PE=1 SV=1;>tr|A6XND0|A6XND0_HUMAN Insulin-like growth factor binding protein 3 OS=Homo sapiens GN=IGFBP3 PE=1 SV=1;>sp|P17936|IBP3_HUMAN Insulin-like g	28.98	1.2083	48010000000	9529400000	17432000000	8548900000	11266900000
Q14118;C9JQL4;C9JYS1;C9J196;C9JEN1;C9J6Z6	Dystroglycan;Alpha-dystroglycan;Beta-dystroglycan	DAG1	>sp|Q14118|DAG1_HUMAN Dystroglycan OS=Homo sapiens GN=DAG1 PE=1 SV=2	97.44	0.50557	45726000000	11642900000	23406800000	3538050000	6556360000
A0A0A6YY95;Q9Y240;V9H0X6;M0R081	C-type lectin domain family 11 member A	CLEC11A	>tr|A0A0A6YY95|A0A0A6YY95_HUMAN C-type lectin domain family 11 member A OS=Homo sapiens GN=CLEC11A PE=1 SV=1;>sp|Q9Y240|CLC11_HUMAN C-type lectin domain family 11 member A OS=Homo sapiens GN=CLEC11A PE=1 SV=1;>tr|V9H0X6|V9H0X6_HUMAN C-type lectin domain fa	35.694	120.63	44999000000	408166600	891952000	19483120000	23609500000
P35579;P35579-2;Q5BKV1;B1AH99;M0QY43;REV__S4R3H4;REV__E7EQT4;REV__Q9UKV3-5;REV__Q9UKV3	Myosin-9	MYH9	>sp|P35579|MYH9_HUMAN Myosin-9 OS=Homo sapiens GN=MYH9 PE=1 SV=4;>sp|P35579-2|MYH9_HUMAN Isoform 2 of Myosin-9 OS=Homo sapiens GN=MYH9	226.53	0.65883	44936000000	5313345000	28273700000	2810509000	4765190000
O00391;O00391-2;A8MXT8;H0Y5Z8	Sulfhydryl oxidase 1	QSOX1	>sp|O00391|QSOX1_HUMAN Sulfhydryl oxidase 1 OS=Homo sapiens GN=QSOX1 PE=1 SV=3;>sp|O00391-2|QSOX1_HUMAN Isoform 2 of Sulfhydryl oxidase 1 OS=Homo sapiens GN=QSOX1	82.577	0.98716	44907000000	12373400000	16046300000	6902240000	7407800000
Q9P2B2	Prostaglandin F2 receptor negative regulator	PTGFRN	>sp|Q9P2B2|FPRP_HUMAN Prostaglandin F2 receptor negative regulator OS=Homo sapiens GN=PTGFRN PE=1 SV=2	98.555	0.58028	44797000000	12306680000	18668300000	4433860000	5298190000
P16070-8;P16070-12;P16070-14;P16070-13;H0Y5E4;P16070-15;J3KN83;H0YF08	CD44 antigen	CD44	>sp|P16070-8|CD44_HUMAN Isoform 8 of CD44 antigen OS=Homo sapiens GN=CD44;>sp|P16070-12|CD44_HUMAN Isoform 12 of CD44 antigen OS=Homo sapiens GN=CD44;>sp|P16070-14|CD44_HUMAN Isoform 14 of CD44 antigen OS=Homo sapiens GN=CD44;>sp|P16070-13|CD44_HUMAN Isofo	74.387	0.93419	44787000000	9139000000	19944500000	5597000000	8838900000
P55072;C9JUP7;C9IZA5	Transitional endoplasmic reticulum ATPase	VCP	>sp|P55072|TERA_HUMAN Transitional endoplasmic reticulum ATPase OS=Homo sapiens GN=VCP PE=1 SV=4	89.321	0.80287	43518000000	6863050000	24373000000	3794430000	6140660000
P06748;P06748-3;P06748-2;E5RGW4;E5RI98	Nucleophosmin	NPM1	>sp|P06748|NPM_HUMAN Nucleophosmin OS=Homo sapiens GN=NPM1 PE=1 SV=2;>sp|P06748-3|NPM_HUMAN Isoform 3 of Nucleophosmin OS=Homo sapiens GN=NPM1;>sp|P06748-2|NPM_HUMAN Isoform 2 of Nucleophosmin OS=Homo sapiens GN=NPM1	32.575	0.87007	42805000000	8470300000	21234200000	5992530000	6261000000
K7EK07;P84243;K7EMV3;B4DEB1;K7ES00;Q6NXT2;K7EP01	Histone H3;Histone H3.3;Histone H3.3C	H3F3B;H3F3A;H3F3C	>tr|K7EK07|K7EK07_HUMAN Histone H3 (Fragment) OS=Homo sapiens GN=H3F3B PE=1 SV=1;>sp|P84243|H33_HUMAN Histone H3.3 OS=Homo sapiens GN=H3F3A PE=1 SV=2;>tr|K7EMV3|K7EMV3_HUMAN Histone H3 OS=Homo sapiens GN=H3F3B PE=1 SV=1;>tr|B4DEB1|B4DEB1_HUMAN Histone H3.3	14.914	73.371	41907000000	880530000	907650000	18422400000	20761300000
Q16769;Q16769-2;B5MCZ9;C9JS14	Glutaminyl-peptide cyclotransferase	QPCT	>sp|Q16769|QPCT_HUMAN Glutaminyl-peptide cyclotransferase OS=Homo sapiens GN=QPCT PE=1 SV=1;>sp|Q16769-2|QPCT_HUMAN Isoform 2 of Glutaminyl-peptide cyclotransferase OS=Homo sapiens GN=QPCT;>tr|B5MCZ9|B5MCZ9_HUMAN Glutaminyl-peptide cyclotransferase (Fragme	40.876	1324.4	41244000000	207422000	364000000	9855440000	30205100000
P18669;P15259;Q8N0Y7	Phosphoglycerate mutase 1;Phosphoglycerate mutase 2	PGAM1;PGAM2	>sp|P18669|PGAM1_HUMAN Phosphoglycerate mutase 1 OS=Homo sapiens GN=PGAM1 PE=1 SV=2;>sp|P15259|PGAM2_HUMAN Phosphoglycerate mutase 2 OS=Homo sapiens GN=PGAM2 PE=1 SV=3	28.804	1.319	41158000000	5081020000	19640210000	6131879000	8270420000
J3QS39;J3QTR3;M0R1M6;F5H6Q2;F5GYU3;F5H2Z3;M0R2S1;F5H265;B4DV12;F5H388;F5H747;F5GXK7;J3QKN0;Q5PY61;Q96C32;P62987;P62979;P0CG47;P0CG48;K7EMA8;M0R1V7;A0A087WV77;J3QLP7;J3QRK5;F5GZ39;J3KSM4;J3QSA3	Ubiquitin-60S ribosomal protein L40;Ubiquitin;60S ribosomal protein L40;Ubiquitin-40S ribosomal protein S27a;Ubiquitin;40S ribosomal protein S27a;Polyubiquitin-B;Ubiquitin;Polyubiquitin-C;Ubiquitin	UBB;RPS27A;UBA52;UBC;UBBP4	>tr|J3QS39|J3QS39_HUMAN Polyubiquitin-B (Fragment) OS=Homo sapiens GN=UBB PE=1 SV=1;>tr|J3QTR3|J3QTR3_HUMAN Ubiquitin-40S ribosomal protein S27a (Fragment) OS=Homo sapiens GN=RPS27A PE=1 SV=1;>tr|M0R1M6|M0R1M6_HUMAN Ubiquitin-60S ribosomal protein L40 (Fra	10.469	0.71296	40317000000	6924200000	21586000000	3545800000	6042800000
P07686;Q5URX0;H0YA83;H0Y9B6;H0Y9M3	Beta-hexosaminidase subunit beta;Beta-hexosaminidase subunit beta chain B;Beta-hexosaminidase subunit beta chain A	HEXB	>sp|P07686|HEXB_HUMAN Beta-hexosaminidase subunit beta OS=Homo sapiens GN=HEXB PE=1 SV=3;>tr|Q5URX0|Q5URX0_HUMAN Beta-hexosaminidase subunit beta OS=Homo sapiens GN=HEXB PE=1 SV=1	63.111	1.6712	40144000000	7198070000	13689700000	8352280000	9462810000
Q9NRN5;Q9NRN5-2;B4DNG0;Q9NRN5-3	Olfactomedin-like protein 3	OLFML3	>sp|Q9NRN5|OLFL3_HUMAN Olfactomedin-like protein 3 OS=Homo sapiens GN=OLFML3 PE=2 SV=1;>sp|Q9NRN5-2|OLFL3_HUMAN Isoform 2 of Olfactomedin-like protein 3 OS=Homo sapiens GN=OLFML3;>tr|B4DNG0|B4DNG0_HUMAN Olfactomedin-like protein 3 OS=Homo sapiens GN=OLFML3	46.01	0.34028	39394000000	11896200000	18654200000	2870600000	4181470000
Q05707-2;Q05707;Q05707-3;J3QT83;Q4G0W3;A0A0A0MQT7;H0YBB2;Q5VSY0-2;H3BU53;Q8IWI9-2;Q8IWI9-3;Q8IWI9;Q8IWI9-4	Collagen alpha-1(XIV) chain	COL14A1	>sp|Q05707-2|COEA1_HUMAN Isoform 2 of Collagen alpha-1(XIV) chain OS=Homo sapiens GN=COL14A1;>sp|Q05707|COEA1_HUMAN Collagen alpha-1(XIV) chain OS=Homo sapiens GN=COL14A1 PE=1 SV=3;>sp|Q05707-3|COEA1_HUMAN Isoform 3 of Collagen alpha-1(XIV) chain OS=Homo s	191.9	39.755	39215000000	1096620000	2171600000	11833700000	17553600000
P10599;P10599-2	Thioredoxin	TXN	>sp|P10599|THIO_HUMAN Thioredoxin OS=Homo sapiens GN=TXN PE=1 SV=3;>sp|P10599-2|THIO_HUMAN Isoform 2 of Thioredoxin OS=Homo sapiens GN=TXN	11.737	0.43475	38180000000	9295430000	21597490000	2841866000	2233415000
Q14697;Q14697-2;F5H6X6;E9PKU7;E9PNH1	Neutral alpha-glucosidase AB	GANAB	>sp|Q14697|GANAB_HUMAN Neutral alpha-glucosidase AB OS=Homo sapiens GN=GANAB PE=1 SV=3;>sp|Q14697-2|GANAB_HUMAN Isoform 2 of Neutral alpha-glucosidase AB OS=Homo sapiens GN=GANAB;>tr|F5H6X6|F5H6X6_HUMAN Neutral alpha-glucosidase AB OS=Homo sapiens GN=GANAB	106.87	2.4286	38073000000	3738756000	13633400000	6271410000	12456200000
A0A087WSW9;A0A087WSY9;Q16881-4;Q16881-3;Q16881;F8W809;E9PNQ6;Q16881-5;Q16881-2;Q16881-6;E9PIR7;E2QRB9;Q16881-7;E9PKD3;A0A0B4J225;E9PIZ5;E9PQI3;E9PLT3;E9PKI4;E9PRI8;E9PJU2	Thioredoxin reductase 1, cytoplasmic	TXNRD1;GML	>tr|A0A087WSW9|A0A087WSW9_HUMAN Thioredoxin reductase 1, cytoplasmic OS=Homo sapiens GN=TXNRD1 PE=1 SV=1;>tr|A0A087WSY9|A0A087WSY9_HUMAN Thioredoxin reductase 1, cytoplasmic OS=Homo sapiens GN=TXNRD1 PE=1 SV=1;>sp|Q16881-4|TRXR1_HUMAN Isoform 4 of Thioredo	60.078	0.21427	38034000000	10502180000	21734400000	1584532000	1904980000
Q99988;A0A0A0MTT8	Growth/differentiation factor 15	GDF15	>sp|Q99988|GDF15_HUMAN Growth/differentiation factor 15 OS=Homo sapiens GN=GDF15 PE=1 SV=3	34.14	1521	37638000000	1096680000	485234000	13854400000	20289100000
Q15293;Q15293-2;E9PP27	Reticulocalbin-1	RCN1	>sp|Q15293|RCN1_HUMAN Reticulocalbin-1 OS=Homo sapiens GN=RCN1 PE=1 SV=1;>sp|Q15293-2|RCN1_HUMAN Isoform 2 of Reticulocalbin-1 OS=Homo sapiens GN=RCN1	38.89	0.71278	37543000000	11573780000	15982070000	4867093000	4139900000
Q5JP53;P07437;Q5ST81;A0A075B736;Q5SQY0;I3L2F9;A6NNZ2;G3V2A3;Q9H4B7;M0R2D3;M0R042;M0QYM7	Tubulin beta chain	TUBB	>tr|Q5JP53|Q5JP53_HUMAN Tubulin beta chain OS=Homo sapiens GN=TUBB PE=1 SV=1;>sp|P07437|TBB5_HUMAN Tubulin beta chain OS=Homo sapiens GN=TUBB PE=1 SV=2;>tr|Q5ST81|Q5ST81_HUMAN Tubulin beta chain OS=Homo sapiens GN=TUBB PE=1 SV=1	47.766	0.85033	37179000000	746146000	25067190000	1502032000	6255800000
Q13813;Q13813-2	Spectrin alpha chain, non-erythrocytic 1	SPTAN1	>sp|Q13813|SPTN1_HUMAN Spectrin alpha chain, non-erythrocytic 1 OS=Homo sapiens GN=SPTAN1 PE=1 SV=3;>sp|Q13813-2|SPTN1_HUMAN Isoform 2 of Spectrin alpha chain, non-erythrocytic 1 OS=Homo sapiens GN=SPTAN1	284.54	1.6863	36746000000	3596040000	16973000000	4430100000	7291070000
P13639;M0R0I6	Elongation factor 2	EEF2	>sp|P13639|EF2_HUMAN Elongation factor 2 OS=Homo sapiens GN=EEF2 PE=1 SV=4	95.337	1.2281	36580000000	2177380000	20488500000	2725340000	9061880000
P07858;E9PLY3;E9PSG5;E9PQM1;E9PR54;E9PJ67;E9PCB3;E9PKQ7;E9PNL5;E9PHZ5;E9PS78;E9PL32;E9PKX0;E9PIS1;R4GMQ5;E9PID0	Cathepsin B;Cathepsin B light chain;Cathepsin B heavy chain	CTSB	>sp|P07858|CATB_HUMAN Cathepsin B OS=Homo sapiens GN=CTSB PE=1 SV=3;>tr|E9PLY3|E9PLY3_HUMAN Cathepsin B (Fragment) OS=Homo sapiens GN=CTSB PE=1 SV=1;>tr|E9PSG5|E9PSG5_HUMAN Cathepsin B (Fragment) OS=Homo sapiens GN=CTSB PE=1 SV=1;>tr|E9PQM1|E9PQM1_HUMAN Ca	37.821	1.0365	35888000000	9370100000	13454500000	5810340000	6497900000
P16035;B4DFW2;K7EIX4;K7EL90	Metalloproteinase inhibitor 2	TIMP2	>sp|P16035|TIMP2_HUMAN Metalloproteinase inhibitor 2 OS=Homo sapiens GN=TIMP2 PE=1 SV=2;>tr|B4DFW2|B4DFW2_HUMAN Metalloproteinase inhibitor 2 OS=Homo sapiens GN=TIMP2 PE=1 SV=1	24.399	2.7257	35639000000	5781401000	13846996000	5655951000	10012394000
P34932;A0A087WYC1;A0A087WTS8;P34932-2	Heat shock 70 kDa protein 4	HSPA4	>sp|P34932|HSP74_HUMAN Heat shock 70 kDa protein 4 OS=Homo sapiens GN=HSPA4 PE=1 SV=4;>tr|A0A087WYC1|A0A087WYC1_HUMAN Heat shock 70 kDa protein 4 OS=Homo sapiens GN=HSPA4 PE=1 SV=1;>tr|A0A087WTS8|A0A087WTS8_HUMAN Heat shock 70 kDa protein 4 OS=Homo sapiens	94.33	0.82687	35613000000	5404070000	16226700000	3666820000	4759380000
H0YL18;P61769;H0YLF3;F5H6I0	Beta-2-microglobulin;Beta-2-microglobulin form pI 5.3	B2M	>tr|H0YL18|H0YL18_HUMAN Beta-2-microglobulin OS=Homo sapiens GN=B2M PE=1 SV=1;>sp|P61769|B2MG_HUMAN Beta-2-microglobulin OS=Homo sapiens GN=B2M PE=1 SV=1;>tr|H0YLF3|H0YLF3_HUMAN Beta-2-microglobulin (Fragment) OS=Homo sapiens GN=B2M PE=1 SV=1;>tr|F5H6I0|F5	13.972	2.0463	34444000000	5686290000	11506600000	6030800000	10903700000
A0A087WVQ6;Q00610-2;Q00610;J3KS13;K7EJJ5;J3KSQ2;A0A087WV74;A0A087WXH4;J3KRF5;J3QL20;F5H5N6;J3KTN1	Clathrin heavy chain 1	CLTC	>tr|A0A087WVQ6|A0A087WVQ6_HUMAN Clathrin heavy chain 1 OS=Homo sapiens GN=CLTC PE=1 SV=1;>sp|Q00610-2|CLH1_HUMAN Isoform 2 of Clathrin heavy chain 1 OS=Homo sapiens GN=CLTC;>sp|Q00610|CLH1_HUMAN Clathrin heavy chain 1 OS=Homo sapiens GN=CLTC PE=1 SV=5	192.06	1.3605	34394000000	1438231000	16477700000	1779765000	6074580000
P13611-5;P13611;P13611-2;D6RGZ6;E9PF17;P13611-3;P13611-4;Q86W61	Versican core protein	VCAN	>sp|P13611-5|CSPG2_HUMAN Isoform Vint of Versican core protein OS=Homo sapiens GN=VCAN;>sp|P13611|CSPG2_HUMAN Versican core protein OS=Homo sapiens GN=VCAN PE=1 SV=3;>sp|P13611-2|CSPG2_HUMAN Isoform V1 of Versican core protein OS=Homo sapiens GN=VCAN;>tr|D	369.68	31.077	33883000000	818010000	1764410000	11169200000	17439300000
P06276;F8WF14;F8WEX7;H0Y885;H7C4Y0;REV__Q9HAV4	Cholinesterase	BCHE	>sp|P06276|CHLE_HUMAN Cholinesterase OS=Homo sapiens GN=BCHE PE=1 SV=1;>tr|F8WF14|F8WF14_HUMAN Cholinesterase OS=Homo sapiens GN=BCHE PE=1 SV=1;>tr|F8WEX7|F8WEX7_HUMAN Cholinesterase OS=Homo sapiens GN=BCHE PE=1 SV=1	68.417	1.526	33714000000	6317030000	10718900000	6200380000	9044030000
H0YN26;P39687;H7BZ09;O95626;O43423	Acidic leucine-rich nuclear phosphoprotein 32 family member A	ANP32A	>tr|H0YN26|H0YN26_HUMAN Acidic leucine-rich nuclear phosphoprotein 32 family member A OS=Homo sapiens GN=ANP32A PE=1 SV=1;>sp|P39687|AN32A_HUMAN Acidic leucine-rich nuclear phosphoprotein 32 family member A OS=Homo sapiens GN=ANP32A PE=1 SV=1	19.997	0.78641	33020000000	6331150000	16179800000	3484650000	4982760000
P02794;G3V192;G3V1D1;E9PRK8;E9PKY7;E9PPQ4;E9PQR3;E9PKM5;E9PK45;Q8N4E7	Ferritin heavy chain;Ferritin heavy chain, N-terminally processed;Ferritin	FTH1	>sp|P02794|FRIH_HUMAN Ferritin heavy chain OS=Homo sapiens GN=FTH1 PE=1 SV=2;>tr|G3V192|G3V192_HUMAN Ferritin OS=Homo sapiens GN=FTH1 PE=1 SV=1;>tr|G3V1D1|G3V1D1_HUMAN Ferritin OS=Homo sapiens GN=FTH1 PE=1 SV=1	21.225	0.32605	32319000000	10155110000	16467570000	2595362000	1902694000
Q05682-4;C9J813;Q05682-5;E9PGZ1	Caldesmon	CALD1	>sp|Q05682-4|CALD1_HUMAN Isoform 4 of Caldesmon OS=Homo sapiens GN=CALD1;>tr|C9J813|C9J813_HUMAN Caldesmon (Fragment) OS=Homo sapiens GN=CALD1 PE=1 SV=1;>sp|Q05682-5|CALD1_HUMAN Isoform 5 of Caldesmon OS=Homo sapiens GN=CALD1;>tr|E9PGZ1|E9PGZ1_HUMAN Caldes	62.663	0.2189	30638000000	7066209800	18683090000	908220000	1454820100
P40926;P40926-2;G3XAL0	Malate dehydrogenase, mitochondrial;Malate dehydrogenase	MDH2	>sp|P40926|MDHM_HUMAN Malate dehydrogenase, mitochondrial OS=Homo sapiens GN=MDH2 PE=1 SV=3;>sp|P40926-2|MDHM_HUMAN Isoform 2 of Malate dehydrogenase, mitochondrial OS=Homo sapiens GN=MDH2;>tr|G3XAL0|G3XAL0_HUMAN Malate dehydrogenase OS=Homo sapiens GN=MDH	35.503	0.87519	30096000000	6434290000	13398590000	3794420000	4959440000
P07602;C9JIZ6;P07602-2;P07602-3;Q5BJH1	Prosaposin;Saposin-A;Saposin-B-Val;Saposin-B;Saposin-C;Saposin-D	PSAP	>sp|P07602|SAP_HUMAN Prosaposin OS=Homo sapiens GN=PSAP PE=1 SV=2;>tr|C9JIZ6|C9JIZ6_HUMAN Prosaposin OS=Homo sapiens GN=PSAP PE=1 SV=2;>sp|P07602-2|SAP_HUMAN Isoform Sap-mu-6 of Prosaposin OS=Homo sapiens GN=PSAP;>sp|P07602-3|SAP_HUMAN Isoform Sap-mu-9 of	58.112	2.7173	29874000000	3944640000	7990960000	7952620000	8853430000
P25788-2;P25788;G3V3W4;G3V5N4;H0YJ03	Proteasome subunit alpha type-3	PSMA3	>sp|P25788-2|PSA3_HUMAN Isoform 2 of Proteasome subunit alpha type-3 OS=Homo sapiens GN=PSMA3;>sp|P25788|PSA3_HUMAN Proteasome subunit alpha type-3 OS=Homo sapiens GN=PSMA3 PE=1 SV=2	27.647	0.6989	29483000000	6176930000	15193020000	3532380000	3845990000
P09211;A8MX94;A0A087X2E9;A0A087X243	Glutathione S-transferase P	GSTP1	>sp|P09211|GSTP1_HUMAN Glutathione S-transferase P OS=Homo sapiens GN=GSTP1 PE=1 SV=2;>tr|A8MX94|A8MX94_HUMAN Glutathione S-transferase P OS=Homo sapiens GN=GSTP1 PE=1 SV=1	23.356	0.70974	29428000000	4890110000	17518500000	2474470000	3965030000
O00533-2;A0A087X0M8;O00533;C9J905;H7C0J0;C9JW79;C9JH37;C9JEY3	Neural cell adhesion molecule L1-like protein;Processed neural cell adhesion molecule L1-like protein	CHL1	>sp|O00533-2|NCHL1_HUMAN Isoform 2 of Neural cell adhesion molecule L1-like protein OS=Homo sapiens GN=CHL1;>tr|A0A087X0M8|A0A087X0M8_HUMAN Neural cell adhesion molecule L1-like protein OS=Homo sapiens GN=CHL1 PE=1 SV=1;>sp|O00533|NCHL1_HUMAN Neural cell a	136.7	40.427	29205000000	905305000	1278010000	9858050000	11403500000
B8ZZQ6;P06454-2;P06454;B8ZZA1;B8ZZW7;H7C2N1;A0A087WUT1	Prothymosin alpha;Prothymosin alpha, N-terminally processed;Thymosin alpha-1	PTMA	>tr|B8ZZQ6|B8ZZQ6_HUMAN Prothymosin alpha OS=Homo sapiens GN=PTMA PE=1 SV=1;>sp|P06454-2|PTMA_HUMAN Isoform 2 of Prothymosin alpha OS=Homo sapiens GN=PTMA;>sp|P06454|PTMA_HUMAN Prothymosin alpha OS=Homo sapiens GN=PTMA PE=1 SV=2;>tr|B8ZZA1|B8ZZA1_HUMAN Pro	11.758	0.62439	28842000000	10243000000	10120000000	4884600000	1951600000
P37837;F2Z393;E9PKI8	Transaldolase	TALDO1	>sp|P37837|TALDO_HUMAN Transaldolase OS=Homo sapiens GN=TALDO1 PE=1 SV=2;>tr|F2Z393|F2Z393_HUMAN Transaldolase OS=Homo sapiens GN=TALDO1 PE=1 SV=1	37.54	1.0086	28515000000	5437800000	13938710000	3690040000	4205620000
Q92832-2	Protein kinase C-binding protein NELL1	NELL1	>sp|Q92832-2|NELL1_HUMAN Isoform 2 of Protein kinase C-binding protein NELL1 OS=Homo sapiens GN=NELL1	84.377	30.206	28425000000	1128407000	1199611000	12783180000	12680190000
Q12765;Q12765-2;Q12765-3;C9K052;C9J7U9;B8ZZP4;F8WBX0;C9JNS3;F8W0M9;C9JID8;A0A087WW14;Q0VDG4-2;Q0VDG4	Secernin-1	SCRN1	>sp|Q12765|SCRN1_HUMAN Secernin-1 OS=Homo sapiens GN=SCRN1 PE=1 SV=2;>sp|Q12765-2|SCRN1_HUMAN Isoform 2 of Secernin-1 OS=Homo sapiens GN=SCRN1;>sp|Q12765-3|SCRN1_HUMAN Isoform 3 of Secernin-1 OS=Homo sapiens GN=SCRN1;>tr|C9K052|C9K052_HUMAN Secernin-1 (Fra	46.382	0.48189	28132000000	5621210000	15822800000	2079575000	2494840000
F6SYF8;Q9UBP4;E9PKW6;E9PKK9;E9PHY3	Dickkopf-related protein 3	DKK3	>tr|F6SYF8|F6SYF8_HUMAN Dickkopf-related protein 3 OS=Homo sapiens GN=DKK3 PE=1 SV=1;>sp|Q9UBP4|DKK3_HUMAN Dickkopf-related protein 3 OS=Homo sapiens GN=DKK3 PE=1 SV=2;>tr|E9PKW6|E9PKW6_HUMAN Dickkopf-related protein 3 (Fragment) OS=Homo sapiens GN=DKK3 PE	39.95	0.14607	27941000000	12998200000	12235660000	1119999000	1036895000
Q15084-3;Q15084;Q15084-4;Q15084-5;Q15084-2	Protein disulfide-isomerase A6	PDIA6	>sp|Q15084-3|PDIA6_HUMAN Isoform 3 of Protein disulfide-isomerase A6 OS=Homo sapiens GN=PDIA6;>sp|Q15084|PDIA6_HUMAN Protein disulfide-isomerase A6 OS=Homo sapiens GN=PDIA6 PE=1 SV=1;>sp|Q15084-4|PDIA6_HUMAN Isoform 4 of Protein disulfide-isomerase A6 OS=H	47.837	1.5984	27893000000	4719370000	10950330000	5127120000	6090340000
F8W6I7;P09651-3;P09651-2;P09651;F8VZ49;Q32P51;F8VTQ5;F8VYN5;F8W646	Heterogeneous nuclear ribonucleoprotein A1;Heterogeneous nuclear ribonucleoprotein A1, N-terminally processed;Heterogeneous nuclear ribonucleoprotein A1-like 2	HNRNPA1;HNRNPA1L2	>tr|F8W6I7|F8W6I7_HUMAN Heterogeneous nuclear ribonucleoprotein A1 OS=Homo sapiens GN=HNRNPA1 PE=1 SV=2;>sp|P09651-3|ROA1_HUMAN Isoform 2 of Heterogeneous nuclear ribonucleoprotein A1 OS=Homo sapiens GN=HNRNPA1;>sp|P09651-2|ROA1_HUMAN Isoform A1-A of Heter	33.155	0.61107	27637000000	3916678000	17644300000	1589424000	3591770000
P35241;P35241-5;P35241-4;H0YE16;P35241-2;E9PNV3;P35241-3;E9PQ82;E9PKN5	Radixin	RDX	>sp|P35241|RADI_HUMAN Radixin OS=Homo sapiens GN=RDX PE=1 SV=1;>sp|P35241-5|RADI_HUMAN Isoform 5 of Radixin OS=Homo sapiens GN=RDX;>sp|P35241-4|RADI_HUMAN Isoform 4 of Radixin OS=Homo sapiens GN=RDX	68.563	0.98894	27188000000	5158300000	12505270000	3852900000	3445831000
P23528;G3V1A4;E9PP50;E9PK25;E9PQB7;E9PLJ3;E9PS23	Cofilin-1	CFL1	>sp|P23528|COF1_HUMAN Cofilin-1 OS=Homo sapiens GN=CFL1 PE=1 SV=3;>tr|G3V1A4|G3V1A4_HUMAN Cofilin 1 (Non-muscle), isoform CRA_a OS=Homo sapiens GN=CFL1 PE=1 SV=1;>tr|E9PP50|E9PP50_HUMAN Cofilin-1 (Fragment) OS=Homo sapiens GN=CFL1 PE=1 SV=4;>tr|E9PK25|E9PK	18.502	0.88176	26966000000	4492130000	15739420000	2756730000	3173270000
P58215;E7END4;P58215-3;B9A025;B8ZZT6;P58215-2;C9J5M1;H7C248	Lysyl oxidase homolog 3	LOXL3	>sp|P58215|LOXL3_HUMAN Lysyl oxidase homolog 3 OS=Homo sapiens GN=LOXL3 PE=2 SV=1;>tr|E7END4|E7END4_HUMAN Lysyl oxidase homolog 3 OS=Homo sapiens GN=LOXL3 PE=1 SV=1;>sp|P58215-3|LOXL3_HUMAN Isoform 3 of Lysyl oxidase homolog 3 OS=Homo sapiens GN=LOXL3;>tr|	83.166	0.29948	26947000000	7937900000	14354300000	1106320000	1896200000
P10451-5	Osteopontin	SPP1	>sp|P10451-5|OSTP_HUMAN Isoform 5 of Osteopontin OS=Homo sapiens GN=SPP1	33.843	5.1693	25938000000	2330200000	7640800000	4306600000	11563600000
P25786;P25786-2;F5GX11;B4DEV8;F5H112	Proteasome subunit alpha type-1;Proteasome subunit alpha type	PSMA1	>sp|P25786|PSA1_HUMAN Proteasome subunit alpha type-1 OS=Homo sapiens GN=PSMA1 PE=1 SV=1;>sp|P25786-2|PSA1_HUMAN Isoform Long of Proteasome subunit alpha type-1 OS=Homo sapiens GN=PSMA1;>tr|F5GX11|F5GX11_HUMAN Proteasome subunit alpha type-1 OS=Homo sapien	29.555	0.6911	25897000000	5387900000	10684700000	2756299000	3026340000
P07339;C9JH19;F8WD96;H7C469;H7C1V0;F8W787	Cathepsin D;Cathepsin D light chain;Cathepsin D heavy chain	CTSD	>sp|P07339|CATD_HUMAN Cathepsin D OS=Homo sapiens GN=CTSD PE=1 SV=1;>tr|C9JH19|C9JH19_HUMAN Cathepsin D (Fragment) OS=Homo sapiens GN=CTSD PE=1 SV=1;>tr|F8WD96|F8WD96_HUMAN Cathepsin D OS=Homo sapiens GN=CTSD PE=1 SV=1	44.552	0.88943	25745000000	5952930000	10638520000	3153430000	3697790000
P07737;K7EJ44;I3L3D5	Profilin-1	PFN1	>sp|P07737|PROF1_HUMAN Profilin-1 OS=Homo sapiens GN=PFN1 PE=1 SV=2;>tr|K7EJ44|K7EJ44_HUMAN Profilin 1, isoform CRA_b OS=Homo sapiens GN=PFN1 PE=1 SV=1	15.054	1.0242	25473000000	2044300000	16155300000	1766990000	4321460000
Q16777;Q6FI13;Q99878;Q96KK5;Q9BTM1;Q93077;P0C0S8;Q7L7L0;P20671;P04908;Q96QV6;Q9BTM1-2;H0YFX9	Histone H2A type 2-C;Histone H2A type 2-A;Histone H2A type 1-J;Histone H2A type 1-H;Histone H2A.J;Histone H2A type 1-C;Histone H2A type 1;Histone H2A type 3;Histone H2A type 1-D;Histone H2A type 1-B/E;Histone H2A type 1-A;Histone H2A	HIST2H2AC;HIST2H2AA3;HIST1H2AJ;HIST1H2AH;H2AFJ;HIST1H2AC;HIST1H2AG;HIST3H2A;HIST1H2AD;HIST1H2AB;HIST1H2AA	>sp|Q16777|H2A2C_HUMAN Histone H2A type 2-C OS=Homo sapiens GN=HIST2H2AC PE=1 SV=4;>sp|Q6FI13|H2A2A_HUMAN Histone H2A type 2-A OS=Homo sapiens GN=HIST2H2AA3 PE=1 SV=3;>sp|Q99878|H2A1J_HUMAN Histone H2A type 1-J OS=Homo sapiens GN=HIST1H2AJ PE=1 SV=3;>sp|Q9	13.988	69	25094000000	506271000	607421000	9305160000	14173500000
P31431-2;P31431	Syndecan-4	SDC4	>sp|P31431-2|SDC4_HUMAN Isoform 2 of Syndecan-4 OS=Homo sapiens GN=SDC4;>sp|P31431|SDC4_HUMAN Syndecan-4 OS=Homo sapiens GN=SDC4 PE=1 SV=2	16.545	0.91516	24556000000	7942137000	8864340000	4011791000	2972257000
Q96CG8-3;Q96CG8;Q96CG8-2;E5RK99;E7EVQ5	Collagen triple helix repeat-containing protein 1	CTHRC1	>sp|Q96CG8-3|CTHR1_HUMAN Isoform 3 of Collagen triple helix repeat-containing protein 1 OS=Homo sapiens GN=CTHRC1;>sp|Q96CG8|CTHR1_HUMAN Collagen triple helix repeat-containing protein 1 OS=Homo sapiens GN=CTHRC1 PE=1 SV=1;>sp|Q96CG8-2|CTHR1_HUMAN Isoform	24.77	2.1365	24396000000	5243650000	7095140000	6063380000	5627150000
Q5T7C4;P09429;B2RPK0	High mobility group protein B1;Putative high mobility group protein B1-like 1	HMGB1;HMGB1P1	>tr|Q5T7C4|Q5T7C4_HUMAN High mobility group protein B1 OS=Homo sapiens GN=HMGB1 PE=1 SV=1;>sp|P09429|HMGB1_HUMAN High mobility group protein B1 OS=Homo sapiens GN=HMGB1 PE=1 SV=3;>sp|B2RPK0|HGB1A_HUMAN Putative high mobility group protein B1-like 1 OS=Homo	18.311	1.7796	24183000000	2531272000	10141630000	3279550000	5767817000
Q8IXL6;Q8IXL6-2;K7EQL5;Q96MK3	Extracellular serine/threonine protein kinase FAM20C	FAM20C	>sp|Q8IXL6|DMP4_HUMAN Extracellular serine/threonine protein kinase FAM20C OS=Homo sapiens GN=FAM20C PE=1 SV=2	66.234	0.26026	24127000000	7354890000	10681200000	1022337000	1147130000
P62906	60S ribosomal protein L10a	RPL10A	>sp|P62906|RL10A_HUMAN 60S ribosomal protein L10a OS=Homo sapiens GN=RPL10A PE=1 SV=2	24.831	0.73483	23872000000	4839620000	10619080000	3113048000	3212890000
P50395;P50395-2;Q5SX87;V9GYF8;Q5SX90;Q5SX86;V9GYJ7;Q5SX91	Rab GDP dissociation inhibitor beta	GDI2	>sp|P50395|GDIB_HUMAN Rab GDP dissociation inhibitor beta OS=Homo sapiens GN=GDI2 PE=1 SV=2;>sp|P50395-2|GDIB_HUMAN Isoform 2 of Rab GDP dissociation inhibitor beta OS=Homo sapiens GN=GDI2;>tr|Q5SX87|Q5SX87_HUMAN Rab GDP dissociation inhibitor beta (Fragme	50.663	1.8597	23797000000	2027027000	11319590000	3194370000	5703230000
H3BS10;H3BP20;P06865;H3BU85;H3BTD4;P06865-2;A0A087WUJ7	Beta-hexosaminidase;Beta-hexosaminidase subunit alpha	HEXA	>tr|H3BS10|H3BS10_HUMAN Beta-hexosaminidase OS=Homo sapiens GN=HEXA PE=1 SV=1;>tr|H3BP20|H3BP20_HUMAN Beta-hexosaminidase OS=Homo sapiens GN=HEXA PE=1 SV=1;>sp|P06865|HEXA_HUMAN Beta-hexosaminidase subunit alpha OS=Homo sapiens GN=HEXA PE=1 SV=2	58.44	1.7606	23527000000	3793180000	7074370000	4676800000	7031160000
Q71U36;P68363;Q71U36-2;P68366-2;P68366;Q13748;P68363-2;Q13748-2;Q6PEY2;C9J2C0;Q9NY65-2;Q9NY65;C9JDS9;V9GZ17	Tubulin alpha-1A chain;Tubulin alpha-1B chain;Tubulin alpha-4A chain;Tubulin alpha-3C/D chain;Tubulin alpha-3E chain;Tubulin alpha-8 chain	TUBA1A;TUBA1B;TUBA4A;TUBA3C;TUBA3E;TUBA8	>sp|Q71U36|TBA1A_HUMAN Tubulin alpha-1A chain OS=Homo sapiens GN=TUBA1A PE=1 SV=1;>sp|P68363|TBA1B_HUMAN Tubulin alpha-1B chain OS=Homo sapiens GN=TUBA1B PE=1 SV=1;>sp|Q71U36-2|TBA1A_HUMAN Isoform 2 of Tubulin alpha-1A chain OS=Homo sapiens GN=TUBA1A;>sp|P	50.135	0.85206	23467000000	2388960000	13063100000	4331150000	2855590000
Q01105;A0A087X027;P0DME0;B2REB7	Protein SET;Protein SETSIP	SET;SETSIP	>sp|Q01105|SET_HUMAN Protein SET OS=Homo sapiens GN=SET PE=1 SV=3;>tr|A0A087X027|A0A087X027_HUMAN Protein SETSIP OS=Homo sapiens GN=SETSIP PE=3 SV=1;>sp|P0DME0|SETLP_HUMAN Protein SETSIP OS=Homo sapiens GN=SETSIP PE=1 SV=1	33.488	0.67367	23359000000	5292670000	12695800000	1951210000	2770880000
P19022;P19022-2;C9J8J8;C9J126;C9JMH2	Cadherin-2	CDH2	>sp|P19022|CADH2_HUMAN Cadherin-2 OS=Homo sapiens GN=CDH2 PE=1 SV=4;>sp|P19022-2|CADH2_HUMAN Isoform 2 of Cadherin-2 OS=Homo sapiens GN=CDH2	99.808	0.96194	22899000000	4247380000	7619900000	2251940000	2960370000
P05121;P05121-2	Plasminogen activator inhibitor 1	SERPINE1	>sp|P05121|PAI1_HUMAN Plasminogen activator inhibitor 1 OS=Homo sapiens GN=SERPINE1 PE=1 SV=1;>sp|P05121-2|PAI1_HUMAN Isoform 2 of Plasminogen activator inhibitor 1 OS=Homo sapiens GN=SERPINE1	45.059	0.14486	22384000000	7771110000	11706100000	273550000	549380000
Q01082;A0A087WUZ3;Q01082-2;Q01082-3;F8W6C1;P11277-3;P11277;P11277-2;E9PJZ2;H0YJE6	Spectrin beta chain, non-erythrocytic 1	SPTBN1	>sp|Q01082|SPTB2_HUMAN Spectrin beta chain, non-erythrocytic 1 OS=Homo sapiens GN=SPTBN1 PE=1 SV=2;>tr|A0A087WUZ3|A0A087WUZ3_HUMAN Spectrin beta chain, non-erythrocytic 1 OS=Homo sapiens GN=SPTBN1 PE=1 SV=1;>sp|Q01082-2|SPTB2_HUMAN Isoform Short of Spectri	274.61	1.2392	22370000000	1170637000	10814300000	1972962000	4911980000
P02792;A0A087X1B9	Ferritin light chain	FTL	>sp|P02792|FRIL_HUMAN Ferritin light chain OS=Homo sapiens GN=FTL PE=1 SV=2;>tr|A0A087X1B9|A0A087X1B9_HUMAN Ferritin OS=Homo sapiens GN=FTL PE=1 SV=1	20.019	0.27515	22315000000	5971370000	12043340000	1191541000	1656680000
Q07021;I3L3Q7;I3L3B0	Complement component 1 Q subcomponent-binding protein, mitochondrial	C1QBP	>sp|Q07021|C1QBP_HUMAN Complement component 1 Q subcomponent-binding protein, mitochondrial OS=Homo sapiens GN=C1QBP PE=1 SV=1;>tr|I3L3Q7|I3L3Q7_HUMAN Complement component 1 Q subcomponent-binding protein, mitochondrial (Fragment) OS=Homo sapiens GN=C1QBP	31.362	0.73002	22308000000	8643100000	6827700000	3980120000	1924970000
P05388;F8VW21;F8VWS0;P05388-2;F8VU65;F8VPE8;Q8NHW5;G3V210;F8VZS0;F8VQY6;F8VRK7;F8VS58;F8VWV4;F8W1K8	60S acidic ribosomal protein P0;60S acidic ribosomal protein P0-like	RPLP0;RPLP0P6	>sp|P05388|RLA0_HUMAN 60S acidic ribosomal protein P0 OS=Homo sapiens GN=RPLP0 PE=1 SV=1;>tr|F8VW21|F8VW21_HUMAN 60S acidic ribosomal protein P0 (Fragment) OS=Homo sapiens GN=RPLP0 PE=1 SV=1;>tr|F8VWS0|F8VWS0_HUMAN 60S acidic ribosomal protein P0 OS=Homo s	34.273	0.55146	22291000000	3349430000	13091600000	1504420000	3744390000
Q13591;D6RAF4;H0Y9H9;D6R9K6;C9JKR3;B5ME80;F8WAT5;Q9P283-2;Q9P283-3;Q9P283;Q9P283-4	Semaphorin-5A	SEMA5A	>sp|Q13591|SEM5A_HUMAN Semaphorin-5A OS=Homo sapiens GN=SEMA5A PE=1 SV=3;>tr|D6RAF4|D6RAF4_HUMAN Semaphorin-5A (Fragment) OS=Homo sapiens GN=SEMA5A PE=1 SV=1	120.61	3.0501	22179000000	2358680000	6852800000	3941580000	8137700000
Q9Y4K0;H0YAP6;E5RHH3;E5RFY0;E5RI22;E5RJL2;E5RFE2;R4GMS2	Lysyl oxidase homolog 2	LOXL2	>sp|Q9Y4K0|LOXL2_HUMAN Lysyl oxidase homolog 2 OS=Homo sapiens GN=LOXL2 PE=1 SV=1	86.724	0.38158	21954000000	5693790000	11971500000	1097512000	1955080000
P40925;P40925-3;B9A041;P40925-2;B8ZZ51;C9JF79;C9JLV6;C9JRL4;C9IZI0	Malate dehydrogenase, cytoplasmic;Malate dehydrogenase	MDH1	>sp|P40925|MDHC_HUMAN Malate dehydrogenase, cytoplasmic OS=Homo sapiens GN=MDH1 PE=1 SV=4;>sp|P40925-3|MDHC_HUMAN Isoform 3 of Malate dehydrogenase, cytoplasmic OS=Homo sapiens GN=MDH1;>tr|B9A041|B9A041_HUMAN Malate dehydrogenase, cytoplasmic OS=Homo sapie	36.426	2.1207	21838000000	1464307000	10171970000	2043450000	6537580000
Q5W0H4;A0A0B4J2C3;P13693;J3KPG2;P13693-2;E9PJF7;H0YCX0;Q56UQ5;Q9HAU6	Translationally-controlled tumor protein	TPT1	>tr|Q5W0H4|Q5W0H4_HUMAN Translationally-controlled tumor protein OS=Homo sapiens GN=TPT1 PE=1 SV=1;>tr|A0A0B4J2C3|A0A0B4J2C3_HUMAN Translationally-controlled tumor protein OS=Homo sapiens GN=TPT1 PE=1 SV=1;>sp|P13693|TCTP_HUMAN Translationally-controlled t	21.525	1.6817	21817000000	3482610000	9548140000	4198850000	4082370000
P04264;F8VP67	Keratin, type II cytoskeletal 1	KRT1	>sp|P04264|K2C1_HUMAN Keratin, type II cytoskeletal 1 OS=Homo sapiens GN=KRT1 PE=1 SV=6	66.038	1.672	21782000000	906783000	189459200	436101000	83417000
Q9UN70;Q9UN70-2;A0A087X1P2	Protocadherin gamma-C3	PCDHGC3	>sp|Q9UN70|PCDGK_HUMAN Protocadherin gamma-C3 OS=Homo sapiens GN=PCDHGC3 PE=1 SV=1;>sp|Q9UN70-2|PCDGK_HUMAN Isoform 2 of Protocadherin gamma-C3 OS=Homo sapiens GN=PCDHGC3	101.08	0.67416	21725000000	7691530000	7746640000	2744990000	2416630000
K7ELW0;Q99497;K7EN27	Protein DJ-1	PARK7	>tr|K7ELW0|K7ELW0_HUMAN Protein deglycase DJ-1 OS=Homo sapiens GN=PARK7 PE=1 SV=1;>sp|Q99497|PARK7_HUMAN Protein deglycase DJ-1 OS=Homo sapiens GN=PARK7 PE=1 SV=2	17.91	1.2895	21443000000	4422360000	9075400000	3905340000	3529530000
P28074;P28074-3;H0YJM8;P28074-2	Proteasome subunit beta type-5	PSMB5	>sp|P28074|PSB5_HUMAN Proteasome subunit beta type-5 OS=Homo sapiens GN=PSMB5 PE=1 SV=3;>sp|P28074-3|PSB5_HUMAN Isoform 3 of Proteasome subunit beta type-5 OS=Homo sapiens GN=PSMB5	28.48	0.75531	21288000000	3479210000	10743060000	1707650000	2631870000
Q14019;H3BT58	Coactosin-like protein	COTL1	>sp|Q14019|COTL1_HUMAN Coactosin-like protein OS=Homo sapiens GN=COTL1 PE=1 SV=3;>tr|H3BT58|H3BT58_HUMAN Coactosin-like protein OS=Homo sapiens GN=COTL1 PE=1 SV=1	15.945	0.5521	21010000000	5463443000	10290700000	2340846000	1927740000
Q92520	Protein FAM3C	FAM3C	>sp|Q92520|FAM3C_HUMAN Protein FAM3C OS=Homo sapiens GN=FAM3C PE=1 SV=1	24.68	0.58146	20927000000	5128110000	9806200000	1629550000	2816930000
P15586;H7C3P4;F6S8M0;P15586-2;H0YFA9;F5H4C6	N-acetylglucosamine-6-sulfatase	GNS	>sp|P15586|GNS_HUMAN N-acetylglucosamine-6-sulfatase OS=Homo sapiens GN=GNS PE=1 SV=3;>tr|H7C3P4|H7C3P4_HUMAN Glucosamine (N-acetyl)-6-sulfatase (Sanfilippo disease IIID), isoform CRA_b OS=Homo sapiens GN=GNS PE=1 SV=1;>tr|F6S8M0|F6S8M0_HUMAN N-acetylgluco	62.081	0.84498	20665000000	4494380000	8252470000	3154510000	3727660000
Q92820	Gamma-glutamyl hydrolase	GGH	>sp|Q92820|GGH_HUMAN Gamma-glutamyl hydrolase OS=Homo sapiens GN=GGH PE=1 SV=2	35.964	1.1962	20568000000	3774200000	10917260000	1871514000	3224310000
B4DPQ0;P00736;F5H2D0;F5H1V0;F5H6Y3;F5H3N3	Complement C1r subcomponent;Complement C1r subcomponent heavy chain;Complement C1r subcomponent light chain	C1R	>tr|B4DPQ0|B4DPQ0_HUMAN Complement C1r subcomponent OS=Homo sapiens GN=C1R PE=1 SV=1;>sp|P00736|C1R_HUMAN Complement C1r subcomponent OS=Homo sapiens GN=C1R PE=1 SV=2;>tr|F5H2D0|F5H2D0_HUMAN Complement C1r subcomponent OS=Homo sapiens GN=C1R PE=1 SV=3	81.889	0.3763	20454000000	5060650000	12234400000	865078000	1615020000
P25391	Laminin subunit alpha-1	LAMA1	>sp|P25391|LAMA1_HUMAN Laminin subunit alpha-1 OS=Homo sapiens GN=LAMA1 PE=1 SV=2	337.08	21.162	20236000000	532118000	2181074000	5142760000	9287770000
G3V5Z7;P60900;G3V295;P60900-2;G3V3I1;P60900-3;G3V3U4;H0YJC4;G3V4S5;G3V2S7	Proteasome subunit alpha type;Proteasome subunit alpha type-6	PSMA6	>tr|G3V5Z7|G3V5Z7_HUMAN Proteasome subunit alpha type OS=Homo sapiens GN=PSMA6 PE=1 SV=1;>sp|P60900|PSA6_HUMAN Proteasome subunit alpha type-6 OS=Homo sapiens GN=PSMA6 PE=1 SV=1;>tr|G3V295|G3V295_HUMAN Proteasome subunit alpha type OS=Homo sapiens GN=PSMA6	28.147	0.68648	20232000000	3799420000	10719900000	1509720000	2601880000
P01892;P10316;P01891	HLA class I histocompatibility antigen, A-2 alpha chain;HLA class I histocompatibility antigen, A-69 alpha chain;HLA class I histocompatibility antigen, A-68 alpha chain	HLA-A	>sp|P01892|1A02_HUMAN HLA class I histocompatibility antigen, A-2 alpha chain OS=Homo sapiens GN=HLA-A PE=1 SV=1;>sp|P10316|1A69_HUMAN HLA class I histocompatibility antigen, A-69 alpha chain OS=Homo sapiens GN=HLA-A PE=1 SV=2;>sp|P01891|1A68_HUMAN HLA cla	40.921	1.0166	20050000000	3233550000	8471500000	2752980000	4230990000
P08572	Collagen alpha-2(IV) chain;Canstatin	COL4A2	>sp|P08572|CO4A2_HUMAN Collagen alpha-2(IV) chain OS=Homo sapiens GN=COL4A2 PE=1 SV=4	167.55	225.9	19971000000	2549390000	6497970000	3340550000	6305750000
Q9NRR1;H0Y9X7;H0Y8Q4	Cytokine-like protein 1	CYTL1	>sp|Q9NRR1|CYTL1_HUMAN Cytokine-like protein 1 OS=Homo sapiens GN=CYTL1 PE=1 SV=1	15.577	0.18896	19967000000	3357650000	14719160000	347970000	994268000
Q9BRK5;Q9BRK5-6;H0Y3T6;G3V1E2;Q9BRK5-4;Q9BRK5-3;Q9BRK5-2;Q9BRK5-5	45 kDa calcium-binding protein	SDF4	>sp|Q9BRK5|CAB45_HUMAN 45 kDa calcium-binding protein OS=Homo sapiens GN=SDF4 PE=1 SV=1;>sp|Q9BRK5-6|CAB45_HUMAN Isoform 6 of 45 kDa calcium-binding protein OS=Homo sapiens GN=SDF4;>tr|H0Y3T6|H0Y3T6_HUMAN 45 kDa calcium-binding protein (Fragment) OS=Homo s	41.806	1.2298	19436000000	4973500000	5405015000	3946500000	3902823000
P08107;P08107-2;V9GZ37	Heat shock 70 kDa protein 1A/1B	HSPA1A	>sp|P08107|HSP71_HUMAN Heat shock 70 kDa protein 1A/1B OS=Homo sapiens GN=HSPA1A PE=1 SV=5;>sp|P08107-2|HSP71_HUMAN Isoform 2 of Heat shock 70 kDa protein 1A/1B OS=Homo sapiens GN=HSPA1A;>tr|V9GZ37|V9GZ37_HUMAN Heat shock 70 kDa protein 1A/1B OS=Homo sapie	70.051	0.69682	19413000000	3422200000	10678500000	1748030000	2532760000
P30086	Phosphatidylethanolamine-binding protein 1;Hippocampal cholinergic neurostimulating peptide	PEBP1	>sp|P30086|PEBP1_HUMAN Phosphatidylethanolamine-binding protein 1 OS=Homo sapiens GN=PEBP1 PE=1 SV=3	21.057	0.96098	19356000000	4209148000	8900170000	2789761000	2973572000
Q10471;Q10471-2;F8VUJ3;Q8N4A0-2;Q8N4A0	Polypeptide N-acetylgalactosaminyltransferase 2;Polypeptide N-acetylgalactosaminyltransferase 2 soluble form	GALNT2	>sp|Q10471|GALT2_HUMAN Polypeptide N-acetylgalactosaminyltransferase 2 OS=Homo sapiens GN=GALNT2 PE=1 SV=1	64.732	1.4539	19333000000	3317296000	5976180000	3870600000	4761820000
Q8NBJ4-2;Q8NBJ4;C9JYM4;F8WAT9;C9J941	Golgi membrane protein 1	GOLM1	>sp|Q8NBJ4-2|GOLM1_HUMAN Isoform 2 of Golgi membrane protein 1 OS=Homo sapiens GN=GOLM1;>sp|Q8NBJ4|GOLM1_HUMAN Golgi membrane protein 1 OS=Homo sapiens GN=GOLM1 PE=1 SV=1	44.272	2.2157	19066000000	3458990000	4316700000	4358380000	4721500000
Q96AY3;H0Y827;Q96AY3-2;K7ESG6;K7ELI6;C9JPC3;K7EM43	Peptidyl-prolyl cis-trans isomerase FKBP10	FKBP10	>sp|Q96AY3|FKB10_HUMAN Peptidyl-prolyl cis-trans isomerase FKBP10 OS=Homo sapiens GN=FKBP10 PE=1 SV=1;>tr|H0Y827|H0Y827_HUMAN Peptidyl-prolyl cis-trans isomerase FKBP10 (Fragment) OS=Homo sapiens GN=FKBP10 PE=1 SV=1	64.244	1.156	19041000000	3442067000	9292040000	2110134000	3312890000
P05997;A0A087WYX9	Collagen alpha-2(V) chain	COL5A2	>sp|P05997|CO5A2_HUMAN Collagen alpha-2(V) chain OS=Homo sapiens GN=COL5A2 PE=1 SV=3;>tr|A0A087WYX9|A0A087WYX9_HUMAN Collagen alpha-2(V) chain OS=Homo sapiens GN=COL5A2 PE=1 SV=1	144.91	0.28688	18797000000	5538360000	8826350000	925940000	1455630000
P19021-4;P19021-3;P19021-6;P19021;P19021-5;H7BYD9;P19021-2;H0Y9I4;D6RAQ2;D6RCD5;D6RG20;F8W8D9	Peptidyl-glycine alpha-amidating monooxygenase;Peptidylglycine alpha-hydroxylating monooxygenase;Peptidyl-alpha-hydroxyglycine alpha-amidating lyase	PAM	>sp|P19021-4|AMD_HUMAN Isoform 4 of Peptidyl-glycine alpha-amidating monooxygenase OS=Homo sapiens GN=PAM;>sp|P19021-3|AMD_HUMAN Isoform 3 of Peptidyl-glycine alpha-amidating monooxygenase OS=Homo sapiens GN=PAM;>sp|P19021-6|AMD_HUMAN Isoform 6 of Peptidyl	98.761	1.3184	18740000000	4957340000	7189900000	2737880000	3199060000
P24043;A0A087WX80;A0A087WYF1	Laminin subunit alpha-2	LAMA2	>sp|P24043|LAMA2_HUMAN Laminin subunit alpha-2 OS=Homo sapiens GN=LAMA2 PE=1 SV=4;>tr|A0A087WX80|A0A087WX80_HUMAN Laminin subunit alpha-2 OS=Homo sapiens GN=LAMA2 PE=1 SV=1;>tr|A0A087WYF1|A0A087WYF1_HUMAN Laminin subunit alpha-2 OS=Homo sapiens GN=LAMA2 PE	343.9	400.95	18420000000	1031726000	1933590000	3822293000	6885800000
P28070	Proteasome subunit beta type-4	PSMB4	>sp|P28070|PSB4_HUMAN Proteasome subunit beta type-4 OS=Homo sapiens GN=PSMB4 PE=1 SV=4	29.204	0.62172	18266000000	2916890000	7956700000	1129540000	4813120000
P25789;H0YMZ1;H0YL69;H0YN18;H0YMI6;H0YMA1;P25789-2;H0YKT8;H0YLC2;H0YKS0;H0YLS6;H0YMV3	Proteasome subunit alpha type-4;Proteasome subunit alpha type;Proteasome subunit beta type	PSMA4	>sp|P25789|PSA4_HUMAN Proteasome subunit alpha type-4 OS=Homo sapiens GN=PSMA4 PE=1 SV=1;>tr|H0YMZ1|H0YMZ1_HUMAN Proteasome subunit alpha type (Fragment) OS=Homo sapiens GN=PSMA4 PE=1 SV=4;>tr|H0YL69|H0YL69_HUMAN Proteasome subunit alpha type (Fragment) OS	29.483	0.65015	18256000000	4406769000	9189940000	2081878300	2059247000
P13010;C9JZ81;H7C0H9	X-ray repair cross-complementing protein 5	XRCC5	>sp|P13010|XRCC5_HUMAN X-ray repair cross-complementing protein 5 OS=Homo sapiens GN=XRCC5 PE=1 SV=3	82.704	0.92014	18035000000	523370000	4548530000	442080000	1018095000
P30530-2;P30530;M0R0W6	Tyrosine-protein kinase receptor UFO	AXL	>sp|P30530-2|UFO_HUMAN Isoform Short of Tyrosine-protein kinase receptor UFO OS=Homo sapiens GN=AXL;>sp|P30530|UFO_HUMAN Tyrosine-protein kinase receptor UFO OS=Homo sapiens GN=AXL PE=1 SV=3;>tr|M0R0W6|M0R0W6_HUMAN Receptor protein-tyrosine kinase OS=Homo	97.376	0.45794	17987000000	5363450000	9104900000	1194910000	1952870000
P28066;P28066-2	Proteasome subunit alpha type-5	PSMA5	>sp|P28066|PSA5_HUMAN Proteasome subunit alpha type-5 OS=Homo sapiens GN=PSMA5 PE=1 SV=3	26.411	0.75472	17940000000	4570070000	8014170000	2200396000	2784280000
P31946-2;P31946;Q4VY20;Q4VY19	14-3-3 protein beta/alpha;14-3-3 protein beta/alpha, N-terminally processed	YWHAB	>sp|P31946-2|1433B_HUMAN Isoform Short of 14-3-3 protein beta/alpha OS=Homo sapiens GN=YWHAB;>sp|P31946|1433B_HUMAN 14-3-3 protein beta/alpha OS=Homo sapiens GN=YWHAB PE=1 SV=3	27.85	1.1211	17888000000	3334200000	7871600000	3082400000	3215200000
P31947-2;P31947	14-3-3 protein sigma	SFN	>sp|P31947-2|1433S_HUMAN Isoform 2 of 14-3-3 protein sigma OS=Homo sapiens GN=SFN;>sp|P31947|1433S_HUMAN 14-3-3 protein sigma OS=Homo sapiens GN=SFN PE=1 SV=1	24.336	1.0686	17705000000	4205109000	8005360000	2957740000	2199730000
P53396;P53396-2;P53396-3;K7EIE7;K7ESG8	ATP-citrate synthase	ACLY	>sp|P53396|ACLY_HUMAN ATP-citrate synthase OS=Homo sapiens GN=ACLY PE=1 SV=3;>sp|P53396-2|ACLY_HUMAN Isoform 2 of ATP-citrate synthase OS=Homo sapiens GN=ACLY;>sp|P53396-3|ACLY_HUMAN Isoform 3 of ATP-citrate synthase OS=Homo sapiens GN=ACLY	120.84	1.1489	17635000000	1731570000	8362320000	1827728000	3665655000
Q16270;Q16270-2	Insulin-like growth factor-binding protein 7	IGFBP7	>sp|Q16270|IBP7_HUMAN Insulin-like growth factor-binding protein 7 OS=Homo sapiens GN=IGFBP7 PE=1 SV=1;>sp|Q16270-2|IBP7_HUMAN Isoform 2 of Insulin-like growth factor-binding protein 7 OS=Homo sapiens GN=IGFBP7	29.13	24.599	17619000000	535617000	671856000	8612420000	7218110000
Q12907;D6RBV2;D6RIU4;D6RDX1;D6RBH1	Vesicular integral-membrane protein VIP36	LMAN2	>sp|Q12907|LMAN2_HUMAN Vesicular integral-membrane protein VIP36 OS=Homo sapiens GN=LMAN2 PE=1 SV=1;>tr|D6RBV2|D6RBV2_HUMAN Vesicular integral-membrane protein VIP36 OS=Homo sapiens GN=LMAN2 PE=1 SV=1;>tr|D6RIU4|D6RIU4_HUMAN Vesicular integral-membrane pro	40.228	3.0673	17603000000	3910620000	4770400000	4334764000	4067700000
P11717;S4R328	Cation-independent mannose-6-phosphate receptor	IGF2R	>sp|P11717|MPRI_HUMAN Cation-independent mannose-6-phosphate receptor OS=Homo sapiens GN=IGF2R PE=1 SV=3	274.37	2.9458	17213000000	2214101000	4805850000	3692620000	5349480000
P22894;H7C1M3	Neutrophil collagenase	MMP8	>sp|P22894|MMP8_HUMAN Neutrophil collagenase OS=Homo sapiens GN=MMP8 PE=1 SV=1;>tr|H7C1M3|H7C1M3_HUMAN Neutrophil collagenase (Fragment) OS=Homo sapiens GN=MMP8 PE=1 SV=1	53.411	6.7412	16980000000	1285931000	2291977000	5582320000	7240880000
Q16531;F5GY55;Q16531-2;F5H4N9;F5GZ34;F5H0Y5;F5H6C5;F5H238;F8WF81;F5H2L3;F5GWI0;F5GZY8;F5H198;F5H7A0;F5H775;F5GYG8;F5H581	DNA damage-binding protein 1	DDB1	>sp|Q16531|DDB1_HUMAN DNA damage-binding protein 1 OS=Homo sapiens GN=DDB1 PE=1 SV=1;>tr|F5GY55|F5GY55_HUMAN DNA damage-binding protein 1 OS=Homo sapiens GN=DDB1 PE=1 SV=1;>sp|Q16531-2|DDB1_HUMAN Isoform 2 of DNA damage-binding protein 1 OS=Homo sapiens GN	126.97	0.85932	16888000000	2726790000	8208620000	1434678000	2759160000
P01034	Cystatin-C	CST3	>sp|P01034|CYTC_HUMAN Cystatin-C OS=Homo sapiens GN=CST3 PE=1 SV=1	15.799	3.8414	16595000000	1456488600	5044705000	2870730200	6701517000
P20618	Proteasome subunit beta type-1	PSMB1	>sp|P20618|PSB1_HUMAN Proteasome subunit beta type-1 OS=Homo sapiens GN=PSMB1 PE=1 SV=2	26.489	0.69696	16440000000	3883800000	7212323000	3043700000	1890078000
P05204;A0A087WZE9;Q15651-2;Q15651	Non-histone chromosomal protein HMG-17;High mobility group nucleosome-binding domain-containing protein 3	HMGN2;HMGN3	>sp|P05204|HMGN2_HUMAN Non-histone chromosomal protein HMG-17 OS=Homo sapiens GN=HMGN2 PE=1 SV=3;>tr|A0A087WZE9|A0A087WZE9_HUMAN High mobility group nucleosome-binding domain-containing protein 3 OS=Homo sapiens GN=HMGN3 PE=1 SV=1;>sp|Q15651-2|HMGN3_HUMAN	9.3926	0.66379	16305000000	2629980000	9568690000	1535110000	2486120000
P49327	Fatty acid synthase;[Acyl-carrier-protein] S-acetyltransferase;[Acyl-carrier-protein] S-malonyltransferase;3-oxoacyl-[acyl-carrier-protein] synthase;3-oxoacyl-[acyl-carrier-protein] reductase;3-hydroxyacyl-[acyl-carrier-protein] dehydratase;Enoyl-[acyl-carrier-protein] reductase;Oleoyl-[acyl-carrier-protein] hydrolase	FASN	>sp|P49327|FAS_HUMAN Fatty acid synthase OS=Homo sapiens GN=FASN PE=1 SV=3	273.42	2.1291	16239000000	608850000	7100900000	1745475000	4640800000
P11216;H0Y4Z6	Glycogen phosphorylase, brain form	PYGB	>sp|P11216|PYGB_HUMAN Glycogen phosphorylase, brain form OS=Homo sapiens GN=PYGB PE=1 SV=5	96.695	1.0053	16007000000	1107640000	8204480000	1108311000	4775965000
P18206-2;P18206;Q5JQ13;P18206-3;A0A096LPE1	Vinculin	VCL	>sp|P18206-2|VINC_HUMAN Isoform 1 of Vinculin OS=Homo sapiens GN=VCL;>sp|P18206|VINC_HUMAN Vinculin OS=Homo sapiens GN=VCL PE=1 SV=4;>tr|Q5JQ13|Q5JQ13_HUMAN Vinculin (Fragment) OS=Homo sapiens GN=VCL PE=1 SV=1	116.72	0.79956	15937000000	2030120000	9172200000	1281540000	1801940000
P39059;A0A087X0K0	Collagen alpha-1(XV) chain;Restin;Restin-2;Restin-3;Restin-4	COL15A1	>sp|P39059|COFA1_HUMAN Collagen alpha-1(XV) chain OS=Homo sapiens GN=COL15A1 PE=1 SV=2;>tr|A0A087X0K0|A0A087X0K0_HUMAN Collagen alpha-1(XV) chain OS=Homo sapiens GN=COL15A1 PE=1 SV=1	141.72	11.428	15888000000	559133000	1802860000	3728970000	9298880000
Q16555-2;Q16555;E5RFU4	Dihydropyrimidinase-related protein 2	DPYSL2	>sp|Q16555-2|DPYL2_HUMAN Isoform 2 of Dihydropyrimidinase-related protein 2 OS=Homo sapiens GN=DPYSL2;>sp|Q16555|DPYL2_HUMAN Dihydropyrimidinase-related protein 2 OS=Homo sapiens GN=DPYSL2 PE=1 SV=1	58.162	0.66871	15688000000	2578470000	8784060000	1176064000	1800567000
P25787;C9JCK5;H3BT36;H7C402	Proteasome subunit alpha type-2	PSMA2	>sp|P25787|PSA2_HUMAN Proteasome subunit alpha type-2 OS=Homo sapiens GN=PSMA2 PE=1 SV=2;>tr|C9JCK5|C9JCK5_HUMAN Proteasome subunit alpha type-2 OS=Homo sapiens GN=PSMA2 PE=1 SV=1	25.898	3.7811	15641000000	2529950000	8971900000	1167300000	2047760000
E9PEX6;P09622;P09622-2;P09622-3;F8WDM5;F2Z2E3	Dihydrolipoyl dehydrogenase, mitochondrial	DLD	>tr|E9PEX6|E9PEX6_HUMAN Dihydrolipoyl dehydrogenase, mitochondrial OS=Homo sapiens GN=DLD PE=1 SV=1;>sp|P09622|DLDH_HUMAN Dihydrolipoyl dehydrogenase, mitochondrial OS=Homo sapiens GN=DLD PE=1 SV=2;>sp|P09622-2|DLDH_HUMAN Isoform 2 of Dihydrolipoyl dehydro	51.815	0.95364	15470000000	4449880000	5614870000	2469270000	1741820000
Q5T123;A0A087WV23;Q9H299	SH3 domain-binding glutamic acid-rich-like protein 3	SH3BGRL3	>tr|Q5T123|Q5T123_HUMAN SH3 domain-binding glutamic acid-rich-like protein 3 OS=Homo sapiens GN=SH3BGRL3 PE=1 SV=1;>tr|A0A087WV23|A0A087WV23_HUMAN SH3 domain-binding glutamic acid-rich-like protein 3 OS=Homo sapiens GN=SH3BGRL3 PE=1 SV=1;>sp|Q9H299|SH3L3_H	9.3804	0.18354	15239000000	2836300000	10768130000	467167000	802377000
P07093;C9JN98;C9K031	Glia-derived nexin	SERPINE2	>sp|P07093|GDN_HUMAN Glia-derived nexin OS=Homo sapiens GN=SERPINE2 PE=1 SV=1;>tr|C9JN98|C9JN98_HUMAN Glia-derived nexin (Fragment) OS=Homo sapiens GN=SERPINE2 PE=1 SV=4	44.002	3.2056	15238000000	2655300000	4799308000	3410265000	4299014000
O95302;O95302-3;O95302-2;C9J4P8;Q75LS8	Peptidyl-prolyl cis-trans isomerase FKBP9	FKBP9	>sp|O95302|FKBP9_HUMAN Peptidyl-prolyl cis-trans isomerase FKBP9 OS=Homo sapiens GN=FKBP9 PE=1 SV=2;>sp|O95302-3|FKBP9_HUMAN Isoform 3 of Peptidyl-prolyl cis-trans isomerase FKBP9 OS=Homo sapiens GN=FKBP9;>sp|O95302-2|FKBP9_HUMAN Isoform 2 of Peptidyl-prol	63.083	0.44345	15081000000	4287370000	5980140000	1486100000	1560455000
P30041	Peroxiredoxin-6	PRDX6	>sp|P30041|PRDX6_HUMAN Peroxiredoxin-6 OS=Homo sapiens GN=PRDX6 PE=1 SV=3	25.035	1.5513	15061000000	1289330000	7220200000	1920130000	3286680000
P08237;P08237-3;P08237-2;Q5VSR5	ATP-dependent 6-phosphofructokinase, muscle type	PFKM	>sp|P08237|PFKAM_HUMAN ATP-dependent 6-phosphofructokinase, muscle type OS=Homo sapiens GN=PFKM PE=1 SV=2;>sp|P08237-3|PFKAM_HUMAN Isoform 3 of ATP-dependent 6-phosphofructokinase, muscle type OS=Homo sapiens GN=PFKM;>sp|P08237-2|PFKAM_HUMAN Isoform 2 of A	85.182	1.163	14955000000	1630400000	9813600000	1112800000	2343800000
O00468-6;O00468-7;O00468-3;O00468-5;O00468-4;O00468;A0A087X208;O00468-2;H0Y5U1	Agrin;Agrin N-terminal 110 kDa subunit;Agrin C-terminal 110 kDa subunit;Agrin C-terminal 90 kDa fragment;Agrin C-terminal 22 kDa fragment	AGRN	>sp|O00468-6|AGRIN_HUMAN Isoform 6 of Agrin OS=Homo sapiens GN=AGRN;>sp|O00468-7|AGRIN_HUMAN Isoform 7 of Agrin OS=Homo sapiens GN=AGRN;>sp|O00468-3|AGRIN_HUMAN Isoform 3 of Agrin OS=Homo sapiens GN=AGRN;>sp|O00468-5|AGRIN_HUMAN Isoform 5 of Agrin OS=Homo	214.84	6.982	14829000000	1256350000	4764850000	2260250000	5474120000
O14818;O14818-2;H0Y586;O14818-4;Q8TAA3-2;Q8TAA3-5;Q8TAA3;A0A087WYS6;F5GY34	Proteasome subunit alpha type-7	PSMA7	>sp|O14818|PSA7_HUMAN Proteasome subunit alpha type-7 OS=Homo sapiens GN=PSMA7 PE=1 SV=1;>sp|O14818-2|PSA7_HUMAN Isoform 2 of Proteasome subunit alpha type-7 OS=Homo sapiens GN=PSMA7;>tr|H0Y586|H0Y586_HUMAN Proteasome subunit alpha type-7 (Fragment) OS=Hom	27.887	0.63933	14750000000	3499660000	7274190000	1662730000	1800360000
F5GZN3;Q08431-2;Q08431;X6R3G6;Q08431-3;H0YKS8;A0A087WUV5	Lactadherin;Lactadherin short form;Medin	MFGE8	>tr|F5GZN3|F5GZN3_HUMAN Lactadherin OS=Homo sapiens GN=MFGE8 PE=1 SV=1;>sp|Q08431-2|MFGM_HUMAN Isoform 2 of Lactadherin OS=Homo sapiens GN=MFGE8;>sp|Q08431|MFGM_HUMAN Lactadherin OS=Homo sapiens GN=MFGE8 PE=1 SV=2;>tr|X6R3G6|X6R3G6_HUMAN Lactadherin OS=Hom	38.343	4.4002	14709000000	2701480000	5435100000	2284107000	3620100000
A0A087X054;Q9Y4L1;E9PJ21;A0A087WWI4;K7EQK2;Q9Y4L1-2;J3QL06;J3KTF1;Q9BST8;J3QQH7;J3QLE9;A0A087X214;A0A087WW13;D3DSV6;Q9BXT5	Hypoxia up-regulated protein 1	HYOU1	>tr|A0A087X054|A0A087X054_HUMAN Hypoxia up-regulated protein 1 OS=Homo sapiens GN=HYOU1 PE=1 SV=1;>sp|Q9Y4L1|HYOU1_HUMAN Hypoxia up-regulated protein 1 OS=Homo sapiens GN=HYOU1 PE=1 SV=1;>tr|E9PJ21|E9PJ21_HUMAN Hypoxia up-regulated protein 1 (Fragment) OS=	104.78	1.5369	14561000000	1964700000	6324770000	1368660000	2865900000
J3KTL2;Q07955;Q07955-3;Q07955-2;J3QQV5;J3KSW7;J3KSR8	Serine/arginine-rich splicing factor 1	SRSF1	>tr|J3KTL2|J3KTL2_HUMAN Serine/arginine-rich-splicing factor 1 OS=Homo sapiens GN=SRSF1 PE=1 SV=1;>sp|Q07955|SRSF1_HUMAN Serine/arginine-rich splicing factor 1 OS=Homo sapiens GN=SRSF1 PE=1 SV=2;>sp|Q07955-3|SRSF1_HUMAN Isoform ASF-3 of Serine/arginine-ric	28.329	0.61982	14391000000	3730994000	5348588000	1721263000	1397807700
P32004-3;P32004-2;P32004;H0Y5C3;E7EVM4;E7EMY4;E7EPI4;E9PHJ4;H3BLW5;H7C132	Neural cell adhesion molecule L1	L1CAM	>sp|P32004-3|L1CAM_HUMAN Isoform 3 of Neural cell adhesion molecule L1 OS=Homo sapiens GN=L1CAM;>sp|P32004-2|L1CAM_HUMAN Isoform 2 of Neural cell adhesion molecule L1 OS=Homo sapiens GN=L1CAM;>sp|P32004|L1CAM_HUMAN Neural cell adhesion molecule L1 OS=Homo	138.91	164.3	14279000000	659222000	879233000	5847610000	4770460000
O75083;O75083-3;D6RD66	WD repeat-containing protein 1	WDR1	>sp|O75083|WDR1_HUMAN WD repeat-containing protein 1 OS=Homo sapiens GN=WDR1 PE=1 SV=4;>sp|O75083-3|WDR1_HUMAN Isoform 2 of WD repeat-containing protein 1 OS=Homo sapiens GN=WDR1	66.193	0.93441	14252000000	2339970000	7515000000	1220560000	2272500000
Q9Y5H2;Q9Y5H2-2;Q9Y5H2-3;Q9Y5H3;Q9Y5H3-2;Q9Y5G6;Q9Y5G6-2;A0A087WT05;Q9Y5G1;Q9Y5F9;Q9Y5G9;A0A087WUC2;Q9BR81;A0A087WYB5;A0A087X0F0;A0A087WTI2;Q9Y5G1-2;Q9Y5G9-2;Q9Y5F9-2;Q9UN71;Q9Y5F8;Q9Y5F7	Protocadherin gamma-A11	PCDHGA11	>sp|Q9Y5H2|PCDGB_HUMAN Protocadherin gamma-A11 OS=Homo sapiens GN=PCDHGA11 PE=2 SV=1;>sp|Q9Y5H2-2|PCDGB_HUMAN Isoform 2 of Protocadherin gamma-A11 OS=Homo sapiens GN=PCDHGA11;>sp|Q9Y5H2-3|PCDGB_HUMAN Isoform 3 of Protocadherin gamma-A11 OS=Homo sapiens GN=	101.54	0.13762	14227000000	5767580000	6314489000	442418000	809359500
P08758;D6RBE9;D6RBL5;E9PHT9;D6RCN3	Annexin A5;Annexin	ANXA5	>sp|P08758|ANXA5_HUMAN Annexin A5 OS=Homo sapiens GN=ANXA5 PE=1 SV=2;>tr|D6RBE9|D6RBE9_HUMAN Annexin OS=Homo sapiens GN=ANXA5 PE=1 SV=1;>tr|D6RBL5|D6RBL5_HUMAN Annexin OS=Homo sapiens GN=ANXA5 PE=1 SV=1;>tr|E9PHT9|E9PHT9_HUMAN Annexin OS=Homo sapiens GN=AN	35.936	1.9054	14143000000	1134900000	6871420000	1521580000	4015190000
P46781;B5MCT8;C9JM19;F2Z3C0;A8MXK4	40S ribosomal protein S9	RPS9	>sp|P46781|RS9_HUMAN 40S ribosomal protein S9 OS=Homo sapiens GN=RPS9 PE=1 SV=3;>tr|B5MCT8|B5MCT8_HUMAN 40S ribosomal protein S9 OS=Homo sapiens GN=RPS9 PE=1 SV=1;>tr|C9JM19|C9JM19_HUMAN 40S ribosomal protein S9 OS=Homo sapiens GN=RPS9 PE=1 SV=1	22.591	0.17772	14127000000	2050817000	8819220000	381246800	649104000
C9JF17;P05090;C9JX71	Apolipoprotein D	APOD	>tr|C9JF17|C9JF17_HUMAN Apolipoprotein D (Fragment) OS=Homo sapiens GN=APOD PE=1 SV=1;>sp|P05090|APOD_HUMAN Apolipoprotein D OS=Homo sapiens GN=APOD PE=1 SV=1;>tr|C9JX71|C9JX71_HUMAN Apolipoprotein D (Fragment) OS=Homo sapiens GN=APOD PE=1 SV=1	24.158	34.27	14067000000	373269000	329050000	8369190000	4681988000
P35555;E9PHW4;REV__O43529;H0YND0	Fibrillin-1	FBN1	>sp|P35555|FBN1_HUMAN Fibrillin-1 OS=Homo sapiens GN=FBN1 PE=1 SV=3	312.24	1.8362	14064000000	2034094000	4643970000	1438006000	2929810000
P07225;G5E9F8;H7BXT0;C9K0R0	Vitamin K-dependent protein S	PROS1	>sp|P07225|PROS_HUMAN Vitamin K-dependent protein S OS=Homo sapiens GN=PROS1 PE=1 SV=1;>tr|G5E9F8|G5E9F8_HUMAN Protein S (Alpha), isoform CRA_b OS=Homo sapiens GN=PROS1 PE=1 SV=1	75.122	6.9771	13957000000	1057152000	1799700000	4204890000	5966160000
P07954-2;P07954	Fumarate hydratase, mitochondrial	FH	>sp|P07954-2|FUMH_HUMAN Isoform Cytoplasmic of Fumarate hydratase, mitochondrial OS=Homo sapiens GN=FH;>sp|P07954|FUMH_HUMAN Fumarate hydratase, mitochondrial OS=Homo sapiens GN=FH PE=1 SV=3	50.212	1.0095	13891000000	2948160000	5064680000	1764430000	2223710000
P16949;A2A2D0;P16949-2;E5RIR6;E7EVN3;Q9H169-3;Q9H169;Q9H169-4;Q9H169-2	Stathmin	STMN1	>sp|P16949|STMN1_HUMAN Stathmin OS=Homo sapiens GN=STMN1 PE=1 SV=3;>tr|A2A2D0|A2A2D0_HUMAN Stathmin (Fragment) OS=Homo sapiens GN=STMN1 PE=1 SV=4;>sp|P16949-2|STMN1_HUMAN Isoform 2 of Stathmin OS=Homo sapiens GN=STMN1	17.302	0.92413	13758000000	2687957200	5903000000	2078738200	1530577400
P36871;P36871-2;P36871-3	Phosphoglucomutase-1	PGM1	>sp|P36871|PGM1_HUMAN Phosphoglucomutase-1 OS=Homo sapiens GN=PGM1 PE=1 SV=3;>sp|P36871-2|PGM1_HUMAN Isoform 2 of Phosphoglucomutase-1 OS=Homo sapiens GN=PGM1;>sp|P36871-3|PGM1_HUMAN Isoform 3 of Phosphoglucomutase-1 OS=Homo sapiens GN=PGM1	61.448	2.8174	13723000000	1799869100	3730280000	2738670000	2970992000
P28072;A0A087X2I4;I3L3X7	Proteasome subunit beta type-6	PSMB6	>sp|P28072|PSB6_HUMAN Proteasome subunit beta type-6 OS=Homo sapiens GN=PSMB6 PE=1 SV=4;>tr|A0A087X2I4|A0A087X2I4_HUMAN Proteasome subunit beta type OS=Homo sapiens GN=PSMB6 PE=1 SV=1	25.357	0.81409	13525000000	3672227000	5959160000	1830397000	1626720000
D6RGG3;Q99715-4;Q99715;A0A087X0A8;Q99715-2;H0Y5N9;H0Y4P7;H0Y991	Collagen alpha-1(XII) chain	COL12A1	>tr|D6RGG3|D6RGG3_HUMAN Collagen alpha-1(XII) chain OS=Homo sapiens GN=COL12A1 PE=1 SV=1;>sp|Q99715-4|COCA1_HUMAN Isoform 4 of Collagen alpha-1(XII) chain OS=Homo sapiens GN=COL12A1;>sp|Q99715|COCA1_HUMAN Collagen alpha-1(XII) chain OS=Homo sapiens GN=COL1	333.2	5.189	13524000000	2048890000	6503140000	864890000	2497594000
B8ZWD1;A0A0A0MTI5;P07108;P07108-3;P07108-2;P07108-4;P07108-5;P07108-6	Acyl-CoA-binding protein	DBI	>tr|B8ZWD1|B8ZWD1_HUMAN Acyl-CoA-binding protein OS=Homo sapiens GN=DBI PE=1 SV=1;>tr|A0A0A0MTI5|A0A0A0MTI5_HUMAN Acyl-CoA-binding protein OS=Homo sapiens GN=DBI PE=1 SV=1;>sp|P07108|ACBP_HUMAN Acyl-CoA-binding protein OS=Homo sapiens GN=DBI PE=1 SV=2;>sp|	11.15	3.4579	13523000000	1221400000	4507300000	3452600000	3964600000
Q99436;Q5TBG5;Q99436-2	Proteasome subunit beta type-7	PSMB7	>sp|Q99436|PSB7_HUMAN Proteasome subunit beta type-7 OS=Homo sapiens GN=PSMB7 PE=1 SV=1	29.965	0.73815	13404000000	1819640000	7958540000	980748000	2019140000
P05120;H7C004;H7BYS2;E7EPJ9;E9PDK7;E7ERB5	Plasminogen activator inhibitor 2	SERPINB2	>sp|P05120|PAI2_HUMAN Plasminogen activator inhibitor 2 OS=Homo sapiens GN=SERPINB2 PE=1 SV=2	46.596	0.21085	13380000000	2384800000	9745000000	113088000	436460000
P09496-2;P09496-4;P09496-3;P09496;F8WF69;P09496-5;C9J8P9	Clathrin light chain A	CLTA	>sp|P09496-2|CLCA_HUMAN Isoform Non-brain of Clathrin light chain A OS=Homo sapiens GN=CLTA;>sp|P09496-4|CLCA_HUMAN Isoform 4 of Clathrin light chain A OS=Homo sapiens GN=CLTA;>sp|P09496-3|CLCA_HUMAN Isoform 3 of Clathrin light chain A OS=Homo sapiens GN=C	23.662	0.76433	13300000000	1546900000	6029000000	1080328000	1410400000
Q09666;E9PQE3;E9PJZ0;E9PKR9;E9PJC6;E9PLK4;Q09666-2	Neuroblast differentiation-associated protein AHNAK	AHNAK	>sp|Q09666|AHNK_HUMAN Neuroblast differentiation-associated protein AHNAK OS=Homo sapiens GN=AHNAK PE=1 SV=2	629.09	0.42876	13299000000	693046800	7514640000	396420000	3165492000
Q86Y38;A0A0C4DFW8;B4DT06;Q9H1B5-2;Q9H1B5	Xylosyltransferase 1	XYLT1	>sp|Q86Y38|XYLT1_HUMAN Xylosyltransferase 1 OS=Homo sapiens GN=XYLT1 PE=1 SV=1	107.57	2.0501	13275000000	2579890000	4336670000	2261661000	3367570000
Q08629;D3DQB3;D6RB21;E7EQ24;H0YA19;E7ENY3;E7ENM6;E7ENT7;Q9BQ16-9;Q9BQ16-8;Q9BQ16-1	Testican-1	SPOCK1	>sp|Q08629|TICN1_HUMAN Testican-1 OS=Homo sapiens GN=SPOCK1 PE=1 SV=1;>tr|D3DQB3|D3DQB3_HUMAN Sparc/osteonectin, cwcv and kazal-like domains proteoglycan (Testican) 1, isoform CRA_a OS=Homo sapiens GN=SPOCK1 PE=1 SV=1	49.124	0.19199	13241000000	2631870000	6372780000	60051300	884555000
Q9P121-4;Q9P121-3;Q9P121-2;Q9P121;F8W8Y1;F6WFR7;H7BZ62;F8VTR5;Q14982-2;Q14982;Q14982-4;C9JK95;Q14982-3	Neurotrimin	NTM	>sp|Q9P121-4|NTRI_HUMAN Isoform 4 of Neurotrimin OS=Homo sapiens GN=NTM;>sp|Q9P121-3|NTRI_HUMAN Isoform 3 of Neurotrimin OS=Homo sapiens GN=NTM;>sp|Q9P121-2|NTRI_HUMAN Isoform 2 of Neurotrimin OS=Homo sapiens GN=NTM;>sp|Q9P121|NTRI_HUMAN Neurotrimin OS=Hom	39.226	0.15964	13218000000	5522520000	5490000000	491003000	396224000
E5RIW3;E5RJD8;O75347;E5RHG6;O75347-2;E5RIX8	Tubulin-specific chaperone A	TBCA	>tr|E5RIW3|E5RIW3_HUMAN Tubulin-specific chaperone A OS=Homo sapiens GN=TBCA PE=1 SV=1;>tr|E5RJD8|E5RJD8_HUMAN Tubulin-specific chaperone A OS=Homo sapiens GN=TBCA PE=1 SV=1;>sp|O75347|TBCA_HUMAN Tubulin-specific chaperone A OS=Homo sapiens GN=TBCA PE=1 SV	10.08	0.92011	13193000000	2160200000	7313901000	1474600000	1927044000
P46777;Q5T7N0;R4GNJ2	60S ribosomal protein L5	RPL5	>sp|P46777|RL5_HUMAN 60S ribosomal protein L5 OS=Homo sapiens GN=RPL5 PE=1 SV=3	34.362	0.2371	13147000000	2408455000	8495090000	286276000	797670000
Q86UY0;Q8NBS9;Q8NBS9-2	Thioredoxin domain-containing protein 5	TXNDC5	>tr|Q86UY0|Q86UY0_HUMAN Protein BLOC1S5-TXNDC5 OS=Homo sapiens GN=TXNDC5 PE=1 SV=1;>sp|Q8NBS9|TXND5_HUMAN Thioredoxin domain-containing protein 5 OS=Homo sapiens GN=TXNDC5 PE=1 SV=2;>sp|Q8NBS9-2|TXND5_HUMAN Isoform 2 of Thioredoxin domain-containing protei	40.369	0.8991	13126000000	4249950000	4350230000	2569390000	1350220000
J3KTF8;J3QQX2;P52565;J3KRY1;P52565-2;J3KRE2;J3KS60;H0YGX7;P52566	Rho GDP-dissociation inhibitor 1	ARHGDIA	>tr|J3KTF8|J3KTF8_HUMAN Rho GDP-dissociation inhibitor 1 (Fragment) OS=Homo sapiens GN=ARHGDIA PE=1 SV=4;>tr|J3QQX2|J3QQX2_HUMAN Rho GDP-dissociation inhibitor 1 OS=Homo sapiens GN=ARHGDIA PE=1 SV=1;>sp|P52565|GDIR1_HUMAN Rho GDP-dissociation inhibitor 1 O	21.517	1.2025	13062000000	1525470000	6580610000	1980120000	2295010000
P61604;B8ZZL8;S4R3N1;B8ZZ54	10 kDa heat shock protein, mitochondrial	HSPE1;HSPE1-MOB4	>sp|P61604|CH10_HUMAN 10 kDa heat shock protein, mitochondrial OS=Homo sapiens GN=HSPE1 PE=1 SV=2;>tr|B8ZZL8|B8ZZL8_HUMAN 10 kDa heat shock protein, mitochondrial OS=Homo sapiens GN=HSPE1 PE=1 SV=1;>tr|S4R3N1|S4R3N1_HUMAN Protein HSPE1-MOB4 OS=Homo sapiens	10.932	0.93361	13012000000	2823750000	5409900000	2107890000	2083450000
Q14956-2;Q14956;Q96F58	Transmembrane glycoprotein NMB	GPNMB	>sp|Q14956-2|GPNMB_HUMAN Isoform 2 of Transmembrane glycoprotein NMB OS=Homo sapiens GN=GPNMB;>sp|Q14956|GPNMB_HUMAN Transmembrane glycoprotein NMB OS=Homo sapiens GN=GPNMB PE=1 SV=2;>tr|Q96F58|Q96F58_HUMAN GPNMB protein OS=Homo sapiens GN=GPNMB PE=1 SV=1	62.642	4.2143	13007000000	1460134400	2434068000	3779519000	4926210000
Q09028;Q09028-4;Q09028-3;Q09028-2;H0YF10;H0YCT5;H0YDK2;H0YEU5;C9JPP3;E9PNS6;E9PND5;E9PNS2;E9PIC4	Histone-binding protein RBBP4	RBBP4	>sp|Q09028|RBBP4_HUMAN Histone-binding protein RBBP4 OS=Homo sapiens GN=RBBP4 PE=1 SV=3;>sp|Q09028-4|RBBP4_HUMAN Isoform 4 of Histone-binding protein RBBP4 OS=Homo sapiens GN=RBBP4;>sp|Q09028-3|RBBP4_HUMAN Isoform 3 of Histone-binding protein RBBP4 OS=Homo	47.655	0.7167	12874000000	3476110000	5434100000	1724370000	1482740000
P25311;C9JEV0;H7BZJ8	Zinc-alpha-2-glycoprotein	AZGP1	>sp|P25311|ZA2G_HUMAN Zinc-alpha-2-glycoprotein OS=Homo sapiens GN=AZGP1 PE=1 SV=2;>tr|C9JEV0|C9JEV0_HUMAN Zinc-alpha-2-glycoprotein OS=Homo sapiens GN=AZGP1 PE=1 SV=1	34.258	19.262	12825000000	445660000	892545700	4299979000	6700776000
V9HW75;A0A087WSV8;P80303-2;P80303;E9PKG6;Q2L696;E9PLR0;E9PLE9;H0YEG8;H0YD18;E9PM22;E9PJP3	Nucleobindin-2;Nesfatin-1	HEL-S-109;NUCB2;DCAF5;Nucb2	>tr|V9HW75|V9HW75_HUMAN Epididymis secretory protein Li 109 OS=Homo sapiens GN=HEL-S-109 PE=1 SV=1;>tr|A0A087WSV8|A0A087WSV8_HUMAN Nucleobindin 2, isoform CRA_b OS=Homo sapiens GN=NUCB2 PE=1 SV=1;>sp|P80303-2|NUCB2_HUMAN Isoform 2 of Nucleobindin-2 OS=Homo	50.222	1.0028	12763000000	3178489000	5892229000	1359829000	1668600000
P43490;A0A0C4DFS8;C9JG65;C9JF35	Nicotinamide phosphoribosyltransferase	NAMPT	>sp|P43490|NAMPT_HUMAN Nicotinamide phosphoribosyltransferase OS=Homo sapiens GN=NAMPT PE=1 SV=1;>tr|A0A0C4DFS8|A0A0C4DFS8_HUMAN Nicotinamide phosphoribosyltransferase OS=Homo sapiens GN=NAMPT PE=4 SV=1	55.52	0.62568	12751000000	2099440000	6087270000	1216274000	2570840000
Q14974;J3KTM9;Q14974-2;J3QR48;J3QKQ5;J3QRG4	Importin subunit beta-1	KPNB1	>sp|Q14974|IMB1_HUMAN Importin subunit beta-1 OS=Homo sapiens GN=KPNB1 PE=1 SV=2;>tr|J3KTM9|J3KTM9_HUMAN Importin subunit beta-1 (Fragment) OS=Homo sapiens GN=KPNB1 PE=1 SV=1;>sp|Q14974-2|IMB1_HUMAN Isoform 2 of Importin subunit beta-1 OS=Homo sapiens GN=K	97.169	1.3097	12722000000	939004000	7750610000	923960000	2576040000
P05387;H0YDD8	60S acidic ribosomal protein P2	RPLP2	>sp|P05387|RLA2_HUMAN 60S acidic ribosomal protein P2 OS=Homo sapiens GN=RPLP2 PE=1 SV=1;>tr|H0YDD8|H0YDD8_HUMAN 60S acidic ribosomal protein P2 (Fragment) OS=Homo sapiens GN=RPLP2 PE=1 SV=1	11.665	0.69781	12695000000	1884899000	7903800000	755422000	1885020000
P68133;P68032;P63267;P62736;P63267-2;A6NL76;F6UVQ4;F6QUT6;F8WB63;B8ZZJ2;C9JFL5;F8WCH0	Actin, alpha skeletal muscle;Actin, alpha cardiac muscle 1;Actin, gamma-enteric smooth muscle;Actin, aortic smooth muscle	ACTA1;ACTC1;ACTG2;ACTA2	>sp|P68133|ACTS_HUMAN Actin, alpha skeletal muscle OS=Homo sapiens GN=ACTA1 PE=1 SV=1;>sp|P68032|ACTC_HUMAN Actin, alpha cardiac muscle 1 OS=Homo sapiens GN=ACTC1 PE=1 SV=1;>sp|P63267|ACTH_HUMAN Actin, gamma-enteric smooth muscle OS=Homo sapiens GN=ACTG2 P	42.051	1.6184	12625000000	1716700000	6683600000	1880900000	2117300000
I3L397;P63241;P63241-2;I3L504;Q6IS14;F8WCJ1;C9J7B5;C9J4W5;Q9GZV4	Eukaryotic translation initiation factor 5A-1;Eukaryotic translation initiation factor 5A-1-like	EIF5A;EIF5AL1	>tr|I3L397|I3L397_HUMAN Eukaryotic translation initiation factor 5A (Fragment) OS=Homo sapiens GN=EIF5A PE=1 SV=4;>sp|P63241|IF5A1_HUMAN Eukaryotic translation initiation factor 5A-1 OS=Homo sapiens GN=EIF5A PE=1 SV=2;>sp|P63241-2|IF5A1_HUMAN Isoform 2 of	16.019	1.004	12478000000	579499000	8091810000	706731000	2410080000
Q13838;Q13838-2;Q5STU3;F6WLT2;O00148-2;F6S4E6;A0A0A0MT12;F6TRA5;K7EQN7;O00148-3;H0Y400;F6QYI9;F6R6M7;F6UJC5;K7EPJ3;K7EN69;F6U6E2;F6S2B7;F6SXL5;K7ENP6;K7EL56;K7EIL8;H0YCC6;K7EN25	Spliceosome RNA helicase DDX39B;ATP-dependent RNA helicase DDX39A	DDX39B;DDX39A	>sp|Q13838|DX39B_HUMAN Spliceosome RNA helicase DDX39B OS=Homo sapiens GN=DDX39B PE=1 SV=1;>sp|Q13838-2|DX39B_HUMAN Isoform 2 of Spliceosome RNA helicase DDX39B OS=Homo sapiens GN=DDX39B;>tr|Q5STU3|Q5STU3_HUMAN Spliceosome RNA helicase DDX39B OS=Homo sapie	48.991	0.70055	12446000000	1917340000	7005180000	1331180000	1563690000
P50990;P50990-2;P50990-3;H7C4C8;H7C2U0	T-complex protein 1 subunit theta	CCT8	>sp|P50990|TCPQ_HUMAN T-complex protein 1 subunit theta OS=Homo sapiens GN=CCT8 PE=1 SV=4;>sp|P50990-2|TCPQ_HUMAN Isoform 2 of T-complex protein 1 subunit theta OS=Homo sapiens GN=CCT8;>sp|P50990-3|TCPQ_HUMAN Isoform 3 of T-complex protein 1 subunit theta	59.62	1.1604	12431000000	1197920000	7538250000	1024555000	1809060000
Q04760;Q04760-2	Lactoylglutathione lyase	GLO1	>sp|Q04760|LGUL_HUMAN Lactoylglutathione lyase OS=Homo sapiens GN=GLO1 PE=1 SV=4;>sp|Q04760-2|LGUL_HUMAN Isoform 2 of Lactoylglutathione lyase OS=Homo sapiens GN=GLO1	20.777	0.70006	12250000000	2905160000	5834490000	1585406000	1243120000
F8W1R7;J3KND3;G8JLA2;G3V1V0;B7Z6Z4;P60660-2;P60660;F8VPF3;G3V1Y7;F8VZU9;F8W180;H0YI43;F8VXL3	Myosin light polypeptide 6	PDE6H;MYL6	>tr|F8W1R7|F8W1R7_HUMAN Myosin light polypeptide 6 OS=Homo sapiens GN=MYL6 PE=1 SV=1;>tr|J3KND3|J3KND3_HUMAN Myosin light polypeptide 6 OS=Homo sapiens GN=MYL6 PE=1 SV=1;>tr|G8JLA2|G8JLA2_HUMAN Myosin light polypeptide 6 OS=Homo sapiens GN=MYL6 PE=1 SV=1;>	16.29	0.46695	12217000000	2265860000	7243260000	985823000	1500240000
P48637;P48637-2	Glutathione synthetase	GSS	>sp|P48637|GSHB_HUMAN Glutathione synthetase OS=Homo sapiens GN=GSS PE=1 SV=1;>sp|P48637-2|GSHB_HUMAN Isoform 2 of Glutathione synthetase OS=Homo sapiens GN=GSS	52.384	1.3019	12187000000	2507226000	3933440000	2570296000	2152634000
A0A087WTM1;Q9Y6N7-6;Q9Y6N7-5;Q9Y6N7-4;Q9Y6N7-3;Q9Y6N7;Q9Y6N7-2;A0A087WZ85;A0A0A0MSX4;H7C4Y7;F8WBR3;R4GMM8;F8W703;Q9HCK4-2;Q9HCK4;Q9HCK4-3	Roundabout homolog 1	ROBO1	>tr|A0A087WTM1|A0A087WTM1_HUMAN Roundabout homolog 1 OS=Homo sapiens GN=ROBO1 PE=1 SV=1;>sp|Q9Y6N7-6|ROBO1_HUMAN Isoform 6 of Roundabout homolog 1 OS=Homo sapiens GN=ROBO1;>sp|Q9Y6N7-5|ROBO1_HUMAN Isoform 5 of Roundabout homolog 1 OS=Homo sapiens GN=ROBO1;	175.85	4.9865	12072000000	1501290000	1734710000	4085300000	3121450000
P27348;E9PG15	14-3-3 protein theta	YWHAQ	>sp|P27348|1433T_HUMAN 14-3-3 protein theta OS=Homo sapiens GN=YWHAQ PE=1 SV=1	27.764	0.67807	12056000000	1563900000	7938696700	772780000	1556797150
Q07954;Q6PJ72;H0YJI8;Q7Z7K9;E7ERG8;A0A087WUR9;Q07954-2;Q9NZR2	Prolow-density lipoprotein receptor-related protein 1;Low-density lipoprotein receptor-related protein 1 85 kDa subunit;Low-density lipoprotein receptor-related protein 1 515 kDa subunit;Low-density lipoprotein receptor-related protein 1 intracellular domain	LRP1	>sp|Q07954|LRP1_HUMAN Prolow-density lipoprotein receptor-related protein 1 OS=Homo sapiens GN=LRP1 PE=1 SV=2	504.6	1.4925	11965000000	2775675000	2503000000	2952329000	1843020000
P39060-2;P39060-1;P39060;H7BXV5;H7C457	Collagen alpha-1(XVIII) chain;Endostatin	COL18A1	>sp|P39060-2|COIA1_HUMAN Isoform 3 of Collagen alpha-1(XVIII) chain OS=Homo sapiens GN=COL18A1;>sp|P39060-1|COIA1_HUMAN Isoform 2 of Collagen alpha-1(XVIII) chain OS=Homo sapiens GN=COL18A1;>sp|P39060|COIA1_HUMAN Collagen alpha-1(XVIII) chain OS=Homo sapie	135.76	5.1716	11937000000	1623140000	5106850000	1363000000	3186330000
P23396;P23396-2;E9PL09;E9PPU1;F2Z2S8;H0YCJ7;H0YF32;H0YEU2;E9PQ96;E9PJH4;E9PK82;E9PSF4;E9PQX2;H0YES8	40S ribosomal protein S3	RPS3	>sp|P23396|RS3_HUMAN 40S ribosomal protein S3 OS=Homo sapiens GN=RPS3 PE=1 SV=2;>sp|P23396-2|RS3_HUMAN Isoform 2 of 40S ribosomal protein S3 OS=Homo sapiens GN=RPS3;>tr|E9PL09|E9PL09_HUMAN 40S ribosomal protein S3 OS=Homo sapiens GN=RPS3 PE=1 SV=1;>tr|E9PP	26.688	0.33268	11673000000	1165254000	8370550000	318848200	1102522000
X5D2Q8;O60462;A0A024R412;A0A024R3W6;Q7LBX6;O60462-4;O60462-5;O60462-2;O60462-3;O60462-6;C9JH98	Neuropilin-2	NRP2	>tr|X5D2Q8|X5D2Q8_HUMAN Neuropilin 2 isoform A (Fragment) OS=Homo sapiens GN=NRP2 PE=1 SV=1;>sp|O60462|NRP2_HUMAN Neuropilin-2 OS=Homo sapiens GN=NRP2 PE=1 SV=2;>tr|A0A024R412|A0A024R412_HUMAN Neuropilin 2, isoform CRA_c OS=Homo sapiens GN=NRP2 PE=1 SV=1;>	104.83	4.7555	11580000000	1034068000	2091590000	2804560000	4367680000
P32119;A6NIW5;P32119-2	Peroxiredoxin-2	PRDX2	>sp|P32119|PRDX2_HUMAN Peroxiredoxin-2 OS=Homo sapiens GN=PRDX2 PE=1 SV=5	21.892	3.1473	11513000000	1149440000	4044680000	2522347000	3223860000
Q9UNW1;Q9UNW1-4;Q9UNW1-3;Q9UNW1-2	Multiple inositol polyphosphate phosphatase 1	MINPP1	>sp|Q9UNW1|MINP1_HUMAN Multiple inositol polyphosphate phosphatase 1 OS=Homo sapiens GN=MINPP1 PE=1 SV=1;>sp|Q9UNW1-4|MINP1_HUMAN Isoform 4 of Multiple inositol polyphosphate phosphatase 1 OS=Homo sapiens GN=MINPP1	55.051	0.96667	11495000000	1419909000	1524150000	872877000	514020000
E9PLK3;P55786;P55786-2;A6NEC2;H0YDG0;A6NEC2-2;E9PJ74;E9PP11;E9PRQ5;H0YCQ5;E9PI82;E9PJY4;E9PPD4;A6NEC2-3;E9PJF9;E9PPZ2;Q9P266	Puromycin-sensitive aminopeptidase	NPEPPS	>tr|E9PLK3|E9PLK3_HUMAN Puromycin-sensitive aminopeptidase OS=Homo sapiens GN=NPEPPS PE=1 SV=1;>sp|P55786|PSA_HUMAN Puromycin-sensitive aminopeptidase OS=Homo sapiens GN=NPEPPS PE=1 SV=2;>sp|P55786-2|PSA_HUMAN Isoform 2 of Puromycin-sensitive aminopeptidas	102.99	1.2452	11438000000	1446683000	5535830000	1260764000	2358532000
P46821;D6RA32;D6RA40;D6RGJ3;D6RCL2;E9PGC8;P78559;P78559-2	Microtubule-associated protein 1B;MAP1B heavy chain;MAP1 light chain LC1	MAP1B	>sp|P46821|MAP1B_HUMAN Microtubule-associated protein 1B OS=Homo sapiens GN=MAP1B PE=1 SV=2	270.63	0.24578	11404000000	1348020000	6415700000	321402000	1737270000
P51858;P51858-2;P51858-3;M0R0J3;Q5TGJ6	Hepatoma-derived growth factor	HDGF	>sp|P51858|HDGF_HUMAN Hepatoma-derived growth factor OS=Homo sapiens GN=HDGF PE=1 SV=1;>sp|P51858-2|HDGF_HUMAN Isoform 2 of Hepatoma-derived growth factor OS=Homo sapiens GN=HDGF;>sp|P51858-3|HDGF_HUMAN Isoform 3 of Hepatoma-derived growth factor OS=Homo s	26.788	0.4948	11385000000	2707440000	5924190000	1014131000	1411020000
Q92688-2;Q92688	Acidic leucine-rich nuclear phosphoprotein 32 family member B	ANP32B	>sp|Q92688-2|AN32B_HUMAN Isoform 2 of Acidic leucine-rich nuclear phosphoprotein 32 family member B OS=Homo sapiens GN=ANP32B;>sp|Q92688|AN32B_HUMAN Acidic leucine-rich nuclear phosphoprotein 32 family member B OS=Homo sapiens GN=ANP32B PE=1 SV=1	22.276	0.70235	11313000000	1944789000	6565700000	856078000	1501440000
P12955;P12955-2;P12955-3;V9GYE4;K7ES25;V9GYL0;V9GY89	Xaa-Pro dipeptidase	PEPD	>sp|P12955|PEPD_HUMAN Xaa-Pro dipeptidase OS=Homo sapiens GN=PEPD PE=1 SV=3;>sp|P12955-2|PEPD_HUMAN Isoform 2 of Xaa-Pro dipeptidase OS=Homo sapiens GN=PEPD;>sp|P12955-3|PEPD_HUMAN Isoform 3 of Xaa-Pro dipeptidase OS=Homo sapiens GN=PEPD	54.548	1.119	11259000000	1226330000	5891700000	1375740000	2209850000
P52209-2;P52209;K7EPF6;K7EMN2;K7EM49;K7ELN9	6-phosphogluconate dehydrogenase, decarboxylating	PGD	>sp|P52209-2|6PGD_HUMAN Isoform 2 of 6-phosphogluconate dehydrogenase, decarboxylating OS=Homo sapiens GN=PGD;>sp|P52209|6PGD_HUMAN 6-phosphogluconate dehydrogenase, decarboxylating OS=Homo sapiens GN=PGD PE=1 SV=3;>tr|K7EPF6|K7EPF6_HUMAN 6-phosphogluconat	51.872	1.5672	11204000000	1502529000	5465440000	1415204000	2432640000
Q68BL7;Q68BL7-2;Q68BL7-3;Q5JTM7	Olfactomedin-like protein 2A	OLFML2A	>sp|Q68BL7|OLM2A_HUMAN Olfactomedin-like protein 2A OS=Homo sapiens GN=OLFML2A PE=2 SV=1;>sp|Q68BL7-2|OLM2A_HUMAN Isoform 2 of Olfactomedin-like protein 2A OS=Homo sapiens GN=OLFML2A;>sp|Q68BL7-3|OLM2A_HUMAN Isoform 3 of Olfactomedin-like protein 2A OS=Hom	73.054	0.40693	11064000000	2220030000	5907600000	338474000	1568590000
J3QRS3;P19105;O14950;P24844;J3KTJ1;P24844-2	Myosin regulatory light chain 12A;Myosin regulatory light chain 12B;Myosin regulatory light polypeptide 9	MYL12A;MYL12B;MYL9	>tr|J3QRS3|J3QRS3_HUMAN Myosin regulatory light chain 12A OS=Homo sapiens GN=MYL12A PE=1 SV=1;>sp|P19105|ML12A_HUMAN Myosin regulatory light chain 12A OS=Homo sapiens GN=MYL12A PE=1 SV=2;>sp|O14950|ML12B_HUMAN Myosin regulatory light chain 12B OS=Homo sapi	20.457	0.50971	11037000000	2278217000	6132290000	917430000	1223980000
Q969H8;M0QXF7;M0QYN0	UPF0556 protein C19orf10	C19orf10	>sp|Q969H8|MYDGF_HUMAN Myeloid-derived growth factor OS=Homo sapiens GN=MYDGF PE=1 SV=1;>tr|M0QXF7|M0QXF7_HUMAN UPF0556 protein C19orf10 (Fragment) OS=Homo sapiens GN=C19orf10 PE=1 SV=1;>tr|M0QYN0|M0QYN0_HUMAN UPF0556 protein C19orf10 OS=Homo sapiens GN=C1	18.795	2.2318	11016000000	1576743000	3404630000	2413090000	3401670000
P05455;E7ERC4;E9PGX9;E9PFL9	Lupus La protein	SSB	>sp|P05455|LA_HUMAN Lupus La protein OS=Homo sapiens GN=SSB PE=1 SV=2	46.836	0.59554	11011000000	1650100000	6274430000	529790000	1561969000
O00754-2;O00754;M0QZ24;M0R2P5;M0R174;M0QYZ1;M0QZG6	Lysosomal alpha-mannosidase;Lysosomal alpha-mannosidase A peptide;Lysosomal alpha-mannosidase B peptide;Lysosomal alpha-mannosidase C peptide;Lysosomal alpha-mannosidase D peptide;Lysosomal alpha-mannosidase E peptide	MAN2B1	>sp|O00754-2|MA2B1_HUMAN Isoform 2 of Lysosomal alpha-mannosidase OS=Homo sapiens GN=MAN2B1;>sp|O00754|MA2B1_HUMAN Lysosomal alpha-mannosidase OS=Homo sapiens GN=MAN2B1 PE=1 SV=3	113.61	1.1956	10975000000	2097540000	4000160000	1432006000	1847498000
Q15113	Procollagen C-endopeptidase enhancer 1	PCOLCE	>sp|Q15113|PCOC1_HUMAN Procollagen C-endopeptidase enhancer 1 OS=Homo sapiens GN=PCOLCE PE=1 SV=2	47.972	0.20573	10975000000	3365600000	6687300000	241702000	426790000
Q9Y5E4;A0A096LP94	Protocadherin beta-5	PCDHB5	>sp|Q9Y5E4|PCDB5_HUMAN Protocadherin beta-5 OS=Homo sapiens GN=PCDHB5 PE=1 SV=1	86.422	1.759	10956000000	1734190000	3252450000	1526140000	2481480000
P04083;Q5T3N1;Q5T3N0	Annexin A1;Annexin	ANXA1	>sp|P04083|ANXA1_HUMAN Annexin A1 OS=Homo sapiens GN=ANXA1 PE=1 SV=2;>tr|Q5T3N1|Q5T3N1_HUMAN Annexin (Fragment) OS=Homo sapiens GN=ANXA1 PE=1 SV=1	38.714	0.37604	10927000000	2171958000	5720650000	489820000	1920670000
A6NNI4;G8JLH6;P21926;A0A087WZG3;A0A087WU13;F5GXT1	CD9 antigen	CD9	>tr|A6NNI4|A6NNI4_HUMAN Tetraspanin OS=Homo sapiens GN=CD9 PE=1 SV=1;>tr|G8JLH6|G8JLH6_HUMAN Tetraspanin (Fragment) OS=Homo sapiens GN=CD9 PE=1 SV=1;>sp|P21926|CD9_HUMAN CD9 antigen OS=Homo sapiens GN=CD9 PE=1 SV=4;>tr|A0A087WZG3|A0A087WZG3_HUMAN Tetraspan	17.764	0.39487	10920000000	3285100000	5291100000	911910000	1124300000
P00750;P00750-3;B4DNJ1;B4DN26;E7ESF4;P00750-4;P00750-2;E5RHG4;E5RGA1;H0YBH9	Tissue-type plasminogen activator;Tissue-type plasminogen activator chain A;Tissue-type plasminogen activator chain B	PLAT	>sp|P00750|TPA_HUMAN Tissue-type plasminogen activator OS=Homo sapiens GN=PLAT PE=1 SV=1;>sp|P00750-3|TPA_HUMAN Isoform 3 of Tissue-type plasminogen activator OS=Homo sapiens GN=PLAT;>tr|B4DNJ1|B4DNJ1_HUMAN Tissue-type plasminogen activator OS=Homo sapiens	62.916	0.89517	10859000000	2459550000	5384000000	1048550000	1552450000
P17096;P17096-3	High mobility group protein HMG-I/HMG-Y	HMGA1	>sp|P17096|HMGA1_HUMAN High mobility group protein HMG-I/HMG-Y OS=Homo sapiens GN=HMGA1 PE=1 SV=3;>sp|P17096-3|HMGA1_HUMAN Isoform HMG-R of High mobility group protein HMG-I/HMG-Y OS=Homo sapiens GN=HMGA1	11.676	0.26015	10820000000	1478250000	4287400000	321979000	846850000
J3KQJ1;Q8NBJ7;C9J660;C9JL30;H7C3B2;A8MXB9;F8WA42;Q8NBJ7-2;Q8NBJ7-3;E9PBT8;J3QT17;Q8NBJ7-5;E9PG02;F8WEX5;F8WES7;Q8NBJ7-4;F8WEV7	Sulfatase-modifying factor 2	SUMF2	>tr|J3KQJ1|J3KQJ1_HUMAN Sulfatase-modifying factor 2 OS=Homo sapiens GN=SUMF2 PE=1 SV=1;>sp|Q8NBJ7|SUMF2_HUMAN Sulfatase-modifying factor 2 OS=Homo sapiens GN=SUMF2 PE=1 SV=2;>tr|C9J660|C9J660_HUMAN Sulfatase-modifying factor 2 OS=Homo sapiens GN=SUMF2 PE=	35.922	3.2226	10810000000	794781000	3717490000	1521687000	4464370000
P00441;H7BYH4	Superoxide dismutase [Cu-Zn]	SOD1	>sp|P00441|SODC_HUMAN Superoxide dismutase [Cu-Zn] OS=Homo sapiens GN=SOD1 PE=1 SV=2;>tr|H7BYH4|H7BYH4_HUMAN Superoxide dismutase [Cu-Zn] OS=Homo sapiens GN=SOD1 PE=1 SV=1	15.936	1.043	10767000000	3265690000	3974560000	2047648000	1012000000
P12956;B1AHC9;P12956-2	X-ray repair cross-complementing protein 6	XRCC6	>sp|P12956|XRCC6_HUMAN X-ray repair cross-complementing protein 6 OS=Homo sapiens GN=XRCC6 PE=1 SV=2;>tr|B1AHC9|B1AHC9_HUMAN X-ray repair cross-complementing protein 6 OS=Homo sapiens GN=XRCC6 PE=1 SV=1;>sp|P12956-2|XRCC6_HUMAN Isoform 2 of X-ray repair cr	69.842	1.1845	10497000000	472180000	4051243000	829750000	4886586000
P31948;P31948-2;P31948-3;F5H783;F5GXD8;H0YGI8	Stress-induced-phosphoprotein 1	STIP1	>sp|P31948|STIP1_HUMAN Stress-induced-phosphoprotein 1 OS=Homo sapiens GN=STIP1 PE=1 SV=1;>sp|P31948-2|STIP1_HUMAN Isoform 2 of Stress-induced-phosphoprotein 1 OS=Homo sapiens GN=STIP1;>sp|P31948-3|STIP1_HUMAN Isoform 3 of Stress-induced-phosphoprotein 1 O	62.639	0.98064	10471000000	921811600	5965690000	690284700	2416385000
J3KP15;Q01130;J3QL05;Q01130-2;Q9BRL6-2;Q9BRL6	Serine/arginine-rich splicing factor 2	SRSF2	>tr|J3KP15|J3KP15_HUMAN Serine/arginine-rich-splicing factor 2 (Fragment) OS=Homo sapiens GN=SRSF2 PE=1 SV=4;>sp|Q01130|SRSF2_HUMAN Serine/arginine-rich splicing factor 2 OS=Homo sapiens GN=SRSF2 PE=1 SV=4;>tr|J3QL05|J3QL05_HUMAN Serine/arginine-rich-splic	15.371	0.73939	10457000000	2020724000	4865730000	1067955000	1123157000
P00505;P00505-2	Aspartate aminotransferase, mitochondrial	GOT2	>sp|P00505|AATM_HUMAN Aspartate aminotransferase, mitochondrial OS=Homo sapiens GN=GOT2 PE=1 SV=3;>sp|P00505-2|AATM_HUMAN Isoform 2 of Aspartate aminotransferase, mitochondrial OS=Homo sapiens GN=GOT2	47.517	0.61813	10364000000	2875860000	4557420000	1271535000	1149927000
Q8TER0-5;Q8TER0-3;Q8TER0-4;Q8TER0;B5MEF5	Sushi, nidogen and EGF-like domain-containing protein 1	SNED1	>sp|Q8TER0-5|SNED1_HUMAN Isoform 4 of Sushi, nidogen and EGF-like domain-containing protein 1 OS=Homo sapiens GN=SNED1;>sp|Q8TER0-3|SNED1_HUMAN Isoform 2 of Sushi, nidogen and EGF-like domain-containing protein 1 OS=Homo sapiens GN=SNED1;>sp|Q8TER0-4|SNED1	142.07	0.59895	10334000000	2227690000	5418720000	469033000	1357368000
A0A0A0MTR1;P55290;P55290-4;A0A087X0X6;P55290-5;P55290-3;P55290-2;A0A087WZG7;F5H7W7;H3BV21;H3BRL7	Cadherin-13	CDH13	>tr|A0A0A0MTR1|A0A0A0MTR1_HUMAN Cadherin-13 OS=Homo sapiens GN=CDH13 PE=1 SV=1;>sp|P55290|CAD13_HUMAN Cadherin-13 OS=Homo sapiens GN=CDH13 PE=1 SV=1;>sp|P55290-4|CAD13_HUMAN Isoform 4 of Cadherin-13 OS=Homo sapiens GN=CDH13;>tr|A0A087X0X6|A0A087X0X6_HUMAN	76.821	0.24171	10310000000	4269850000	3409140000	601460000	1590700000
Q14257;Q14257-2;H0YL43;A8MXP8	Reticulocalbin-2	RCN2	>sp|Q14257|RCN2_HUMAN Reticulocalbin-2 OS=Homo sapiens GN=RCN2 PE=1 SV=1;>sp|Q14257-2|RCN2_HUMAN Isoform 2 of Reticulocalbin-2 OS=Homo sapiens GN=RCN2;>tr|H0YL43|H0YL43_HUMAN Reticulocalbin-2 (Fragment) OS=Homo sapiens GN=RCN2 PE=1 SV=1;>tr|A8MXP8|A8MXP8_H	36.876	0.88736	10245000000	2216220000	4081500000	2408216000	1015141000
P60842;J3KT12;P60842-2;J3KTB5;J3QS69;J3QL43;J3KSZ0;J3QR64;J3QLN6;J3QKZ9;J3KS25;J3KTN0;J3QL52	Eukaryotic initiation factor 4A-I	EIF4A1	>sp|P60842|IF4A1_HUMAN Eukaryotic initiation factor 4A-I OS=Homo sapiens GN=EIF4A1 PE=1 SV=1;>tr|J3KT12|J3KT12_HUMAN Eukaryotic initiation factor 4A-I OS=Homo sapiens GN=EIF4A1 PE=1 SV=1;>sp|P60842-2|IF4A1_HUMAN Isoform 2 of Eukaryotic initiation factor 4A	46.153	1.1894	10193000000	887881300	5762190000	1197297000	1687825000
O43852-2;O43852-4;O43852-8;O43852-7	Calumenin	CALU	>sp|O43852-2|CALU_HUMAN Isoform 2 of Calumenin OS=Homo sapiens GN=CALU;>sp|O43852-4|CALU_HUMAN Isoform 4 of Calumenin OS=Homo sapiens GN=CALU;>sp|O43852-8|CALU_HUMAN Isoform 8 of Calumenin OS=Homo sapiens GN=CALU	37.134	1.0189	10067000000	3135700000	3684000000	1374700000	1650900000
P25398	40S ribosomal protein S12	RPS12	>sp|P25398|RS12_HUMAN 40S ribosomal protein S12 OS=Homo sapiens GN=RPS12 PE=1 SV=3	14.515	0.40618	10005000000	2987780000	4982600000	826725000	811420000
P49368;P49368-2;B4DUR8;Q5SZX6;E9PRC8;E9PM09;Q5SZX9;Q5SZW8;E9PQ35	T-complex protein 1 subunit gamma	CCT3	>sp|P49368|TCPG_HUMAN T-complex protein 1 subunit gamma OS=Homo sapiens GN=CCT3 PE=1 SV=4;>sp|P49368-2|TCPG_HUMAN Isoform 2 of T-complex protein 1 subunit gamma OS=Homo sapiens GN=CCT3;>tr|B4DUR8|B4DUR8_HUMAN T-complex protein 1 subunit gamma OS=Homo sapie	60.533	0.89499	9946000000	734460000	5581410000	393330000	1310950000
H3BLU2;C9J5G3		LSAMP	>tr|H3BLU2|H3BLU2_HUMAN Limbic system-associated membrane protein (Fragment) OS=Homo sapiens GN=LSAMP PE=1 SV=1	38.014	5.196	9938000000	1113602400	1611194000	3568666000	1808238000
A0A087X1Z3;Q9UL46;H0YM70;H0YKU2	Proteasome activator complex subunit 2	PSME2	>tr|A0A087X1Z3|A0A087X1Z3_HUMAN Proteasome activator complex subunit 2 OS=Homo sapiens GN=PSME2 PE=1 SV=1;>sp|Q9UL46|PSME2_HUMAN Proteasome activator complex subunit 2 OS=Homo sapiens GN=PSME2 PE=1 SV=4;>tr|H0YM70|H0YM70_HUMAN Proteasome activator complex	29.126	1.0198	9915400000	905755600	2834750000	680490000	725713000
K7ERI9;P02654;K7EJI9;K7ELM9;K7EPF9;K7EKP1	Apolipoprotein C-I;Truncated apolipoprotein C-I	APOC1	>tr|K7ERI9|K7ERI9_HUMAN Apolipoprotein C-I (Fragment) OS=Homo sapiens GN=APOC1 PE=1 SV=1;>sp|P02654|APOC1_HUMAN Apolipoprotein C-I OS=Homo sapiens GN=APOC1 PE=1 SV=1;>tr|K7EJI9|K7EJI9_HUMAN Apolipoprotein C-I OS=Homo sapiens GN=APOC1 PE=1 SV=1;>tr|K7ELM9|K	8.647	558.92	9884300000	94043200	163279000	3475508000	5925389000
Q8WY21-4;Q8WY21;Q8WY21-3;Q8WY21-2;A0A087WTI0;A0A087WTQ9;A0A0A0MRC2;X6R7D6;Q9UPU3;H7C2U3	VPS10 domain-containing receptor SorCS1	SORCS1	>sp|Q8WY21-4|SORC1_HUMAN Isoform 4 of VPS10 domain-containing receptor SorCS1 OS=Homo sapiens GN=SORCS1;>sp|Q8WY21|SORC1_HUMAN VPS10 domain-containing receptor SorCS1 OS=Homo sapiens GN=SORCS1 PE=1 SV=3;>sp|Q8WY21-3|SORC1_HUMAN Isoform 3 of VPS10 domain-co	129.14	217.12	9869600000	180849000	171160000	4248250000	3498933000
P62249;M0R210;A0A087WZ27;M0R3H0;M0R1M5;Q6IPX4;M0QX76	40S ribosomal protein S16	RPS16	>sp|P62249|RS16_HUMAN 40S ribosomal protein S16 OS=Homo sapiens GN=RPS16 PE=1 SV=2;>tr|M0R210|M0R210_HUMAN 40S ribosomal protein S16 OS=Homo sapiens GN=RPS16 PE=1 SV=1;>tr|A0A087WZ27|A0A087WZ27_HUMAN Zinc finger protein 90 OS=Homo sapiens GN=ZNF90 PE=4 SV=	16.445	0.2927	9812500000	1263579000	6156100000	264870000	1148067000
A0A0A0MSQ0;P13797-2;P13797;F8W8D8;P13797-3;U3KQI3;H7C4N2;P13796;Q14651;Q5TBN3;C9JAM8	Plastin-3	PLS3	>tr|A0A0A0MSQ0|A0A0A0MSQ0_HUMAN Plastin-3 OS=Homo sapiens GN=PLS3 PE=1 SV=1;>sp|P13797-2|PLST_HUMAN Isoform 2 of Plastin-3 OS=Homo sapiens GN=PLS3;>sp|P13797|PLST_HUMAN Plastin-3 OS=Homo sapiens GN=PLS3 PE=1 SV=4;>tr|F8W8D8|F8W8D8_HUMAN Plastin-3 OS=Homo s	69.334	1.8188	9754300000	1314200000	3295430000	1554100000	1968000000
P61916;J3KMY5;H0YIZ1;G3V3E8;E7EMS2;G3V3D1;G3V2V8;P61916-2	Epididymal secretory protein E1	NPC2	>sp|P61916|NPC2_HUMAN Epididymal secretory protein E1 OS=Homo sapiens GN=NPC2 PE=1 SV=1;>tr|J3KMY5|J3KMY5_HUMAN Epididymal secretory protein E1 OS=Homo sapiens GN=NPC2 PE=1 SV=1;>tr|H0YIZ1|H0YIZ1_HUMAN Epididymal secretory protein E1 (Fragment) OS=Homo sap	16.57	3.0447	9747100000	980663000	2932320000	1534600000	3603990000
P15880;H0YEN5;E9PMM9;E9PQD7;E9PPT0;I3L404;E9PM36;H3BNG3;H0YE27	40S ribosomal protein S2	RPS2	>sp|P15880|RS2_HUMAN 40S ribosomal protein S2 OS=Homo sapiens GN=RPS2 PE=1 SV=2;>tr|H0YEN5|H0YEN5_HUMAN 40S ribosomal protein S2 (Fragment) OS=Homo sapiens GN=RPS2 PE=1 SV=1;>tr|E9PMM9|E9PMM9_HUMAN 40S ribosomal protein S2 (Fragment) OS=Homo sapiens GN=RPS	31.324	0.27154	9694100000	994437000	7002950000	163027000	767717000
P62424;Q5T8U3;Q5T8U2	60S ribosomal protein L7a	RPL7A	>sp|P62424|RL7A_HUMAN 60S ribosomal protein L7a OS=Homo sapiens GN=RPL7A PE=1 SV=2;>tr|Q5T8U3|Q5T8U3_HUMAN 60S ribosomal protein L7a (Fragment) OS=Homo sapiens GN=RPL7A PE=1 SV=1;>tr|Q5T8U2|Q5T8U2_HUMAN 60S ribosomal protein L7a OS=Homo sapiens GN=RPL7A PE	29.995	0.33345	9619900000	1346860600	6594086000	264838820	733937000
P78371;F5GWF6;F8VQ14;P78371-2	T-complex protein 1 subunit beta	CCT2	>sp|P78371|TCPB_HUMAN T-complex protein 1 subunit beta OS=Homo sapiens GN=CCT2 PE=1 SV=4;>tr|F5GWF6|F5GWF6_HUMAN T-complex protein 1 subunit beta OS=Homo sapiens GN=CCT2 PE=1 SV=2;>tr|F8VQ14|F8VQ14_HUMAN T-complex protein 1 subunit beta OS=Homo sapiens GN=	57.488	0.92137	9587400000	754552000	5772520000	696165000	1533220000
G3V4W0;B4DY08;B2R5W2;G3V4C1;P07910-2;G3V2Q1;P07910;G3V576;P07910-4;P07910-3;G3V2D6;G3V555;G3V5V7;G3V575;P0DMR1;B7ZW38;O60812;B2RXH8;G3V5X6;G3V3K6;G3V251;B4DSU6;G3V4M8;G3V2H6	Heterogeneous nuclear ribonucleoproteins C1/C2;Heterogeneous nuclear ribonucleoprotein C-like 1;Heterogeneous nuclear ribonucleoprotein C-like 2	HNRNPC;LOC649330;HNRNPCL1;HNRNPCL2	>tr|G3V4W0|G3V4W0_HUMAN Heterogeneous nuclear ribonucleoproteins C1/C2 (Fragment) OS=Homo sapiens GN=HNRNPC PE=1 SV=1;>tr|B4DY08|B4DY08_HUMAN Heterogeneous nuclear ribonucleoproteins C1/C2 OS=Homo sapiens GN=HNRNPC PE=1 SV=1;>tr|B2R5W2|B2R5W2_HUMAN Heterog	28.916	3.0867	9583700000	1931584000	5575610000	519892000	968318000
P46926;D6RFF8;D6RAY7;D6R9P4;P46926-2;D6R917;D6RB13;V9GYK3;D6RFK5;V9GYW0	Glucosamine-6-phosphate isomerase 1	GNPDA1	>sp|P46926|GNPI1_HUMAN Glucosamine-6-phosphate isomerase 1 OS=Homo sapiens GN=GNPDA1 PE=1 SV=1;>tr|D6RFF8|D6RFF8_HUMAN Glucosamine-6-phosphate isomerase (Fragment) OS=Homo sapiens GN=GNPDA1 PE=1 SV=1;>tr|D6RAY7|D6RAY7_HUMAN Glucosamine-6-phosphate isomeras	32.668	0.97208	9478800000	1615269000	4691455000	1102637000	1530740000
O75882-3;O75882-2;O75882;E9PL90;R4GMZ1;Q5VV63-2;Q5VV63	Attractin	ATRN	>sp|O75882-3|ATRN_HUMAN Isoform 3 of Attractin OS=Homo sapiens GN=ATRN;>sp|O75882-2|ATRN_HUMAN Isoform 2 of Attractin OS=Homo sapiens GN=ATRN;>sp|O75882|ATRN_HUMAN Attractin OS=Homo sapiens GN=ATRN PE=1 SV=2	133.7	2.8071	9466500000	1640672000	2106540000	2716120000	2557850000
P20962;F5H7R9;F5GXR3	Parathymosin	PTMS	>sp|P20962|PTMS_HUMAN Parathymosin OS=Homo sapiens GN=PTMS PE=1 SV=2	11.53	0.50873	9427700000	2599600000	4302200000	767550000	1632300000
Q9Y490	Talin-1	TLN1	>sp|Q9Y490|TLN1_HUMAN Talin-1 OS=Homo sapiens GN=TLN1 PE=1 SV=3	269.76	0.61516	9427000000	544862000	6710700000	383098000	1175870000
Q13162;H7C3T4;A6NG45;A6NJJ0	Peroxiredoxin-4	PRDX4	>sp|Q13162|PRDX4_HUMAN Peroxiredoxin-4 OS=Homo sapiens GN=PRDX4 PE=1 SV=1;>tr|H7C3T4|H7C3T4_HUMAN Peroxiredoxin-4 (Fragment) OS=Homo sapiens GN=PRDX4 PE=1 SV=1	30.54	1.9536	9425700000	1765580000	3435340000	1486960000	1719850000
Q14103-3;Q14103;D6RAF8;H0Y8G5;Q14103-4;Q14103-2;H0YA96;D6RD83;D6RF44;D6RBQ9;D6RBP9	Heterogeneous nuclear ribonucleoprotein D0	HNRNPD	>sp|Q14103-3|HNRPD_HUMAN Isoform 3 of Heterogeneous nuclear ribonucleoprotein D0 OS=Homo sapiens GN=HNRNPD;>sp|Q14103|HNRPD_HUMAN Heterogeneous nuclear ribonucleoprotein D0 OS=Homo sapiens GN=HNRNPD PE=1 SV=1;>tr|D6RAF8|D6RAF8_HUMAN Heterogeneous nuclear r	32.834	0.90408	9329100000	1312787000	5382500000	862249000	1514189000
P62280;M0QZC5;M0R1H5;M0R1H6	40S ribosomal protein S11	RPS11	>sp|P62280|RS11_HUMAN 40S ribosomal protein S11 OS=Homo sapiens GN=RPS11 PE=1 SV=3;>tr|M0QZC5|M0QZC5_HUMAN 40S ribosomal protein S11 OS=Homo sapiens GN=RPS11 PE=1 SV=1	18.431	0.25334	9277100000	1129978000	4591750000	175270000	1153594400
P05556;P05556-2;P05556-5;P05556-4;P05556-3;E7EQW5;Q5T3E6;E9PLR6;E7EUI6;C9JPK5;H7C4N8;E7ERX5;Q5T3E5;E9PQJ2	Integrin beta-1	ITGB1	>sp|P05556|ITB1_HUMAN Integrin beta-1 OS=Homo sapiens GN=ITGB1 PE=1 SV=2;>sp|P05556-2|ITB1_HUMAN Isoform 2 of Integrin beta-1 OS=Homo sapiens GN=ITGB1;>sp|P05556-5|ITB1_HUMAN Isoform 5 of Integrin beta-1 OS=Homo sapiens GN=ITGB1;>sp|P05556-4|ITB1_HUMAN Iso	88.414	0.36457	9223200000	1783300000	4129400000	431555000	862360000
P43121;P43121-2	Cell surface glycoprotein MUC18	MCAM	>sp|P43121|MUC18_HUMAN Cell surface glycoprotein MUC18 OS=Homo sapiens GN=MCAM PE=1 SV=2;>sp|P43121-2|MUC18_HUMAN Isoform 2 of Cell surface glycoprotein MUC18 OS=Homo sapiens GN=MCAM	71.607	223.49	9189600000	196264000	618051000	3209630000	3543920000
P27816;P27816-6;E7EVA0;P27816-2;P27816-5;P27816-4;H7C4C5;H7C456;H0Y2V1;B5MEG9;F8W9U4;P27816-7	Microtubule-associated protein 4;Microtubule-associated protein	MAP4	>sp|P27816|MAP4_HUMAN Microtubule-associated protein 4 OS=Homo sapiens GN=MAP4 PE=1 SV=3;>sp|P27816-6|MAP4_HUMAN Isoform 6 of Microtubule-associated protein 4 OS=Homo sapiens GN=MAP4;>tr|E7EVA0|E7EVA0_HUMAN Microtubule-associated protein OS=Homo sapiens GN	121	1.0665	9167000000	1180820000	3609380000	838250000	1326434000
H0Y2X5;P47895;H0YNQ3;H0YKF9;H0YMG7;O94788-4;O94788-3;O94788;B5MCI0;P05091-2;O94788-2;P00352;P30837;P05091	Aldehyde dehydrogenase family 1 member A3	ALDH1A3	>tr|H0Y2X5|H0Y2X5_HUMAN Aldehyde dehydrogenase 1 family, member A3, isoform CRA_b OS=Homo sapiens GN=ALDH1A3 PE=1 SV=1;>sp|P47895|AL1A3_HUMAN Aldehyde dehydrogenase family 1 member A3 OS=Homo sapiens GN=ALDH1A3 PE=1 SV=2	44.256	1.9916	9152100000	486730000	4514865000	964340000	2217529000
P26641;P26641-2	Elongation factor 1-gamma	EEF1G	>sp|P26641|EF1G_HUMAN Elongation factor 1-gamma OS=Homo sapiens GN=EEF1G PE=1 SV=3;>sp|P26641-2|EF1G_HUMAN Isoform 2 of Elongation factor 1-gamma OS=Homo sapiens GN=EEF1G	50.118	0.96204	9043000000	603351000	5578520000	589852000	1684780000
P63244;D6RAC2;J3KPE3;H0YAF8;D6RHH4;D6REE5;D6RAU2;E9PD14;D6RFX4;D6RFZ9;D6R9Z1;H0Y8W2;D6R9L0;H0YAM7;D6RGK8;D6RF23;D6R909;D6RBD0;H0Y9P0;D6RHJ5;H0Y8R5;D6RDI0	Guanine nucleotide-binding protein subunit beta-2-like 1;Guanine nucleotide-binding protein subunit beta-2-like 1, N-terminally processed	GNB2L1	>sp|P63244|GBLP_HUMAN Guanine nucleotide-binding protein subunit beta-2-like 1 OS=Homo sapiens GN=GNB2L1 PE=1 SV=3;>tr|D6RAC2|D6RAC2_HUMAN Guanine nucleotide-binding protein subunit beta-2-like 1 OS=Homo sapiens GN=GNB2L1 PE=1 SV=1;>tr|J3KPE3|J3KPE3_HUMAN	35.076	0.64884	8875000000	1153562900	2954010000	650489400	625142000
Q12906-5;Q12906-4;Q12906-2;Q12906-6;Q12906-3;Q12906;Q12906-7;K7EKJ9;K7ER69;K7ERM6;K7ENK6;K7EM82;K7EJ09;K7EQR9;Q96SI9-2;Q96SI9;K7EKY0;K7EQ75;K7EMZ8	Interleukin enhancer-binding factor 3	ILF3	>sp|Q12906-5|ILF3_HUMAN Isoform 5 of Interleukin enhancer-binding factor 3 OS=Homo sapiens GN=ILF3;>sp|Q12906-4|ILF3_HUMAN Isoform 4 of Interleukin enhancer-binding factor 3 OS=Homo sapiens GN=ILF3;>sp|Q12906-2|ILF3_HUMAN Isoform 2 of Interleukin enhancer-	74.606	0.88656	8858500000	1191350000	4757830000	646813000	1528440000
P36955;I3L4Z0;I3L4N7;I3L2R7;I3L4F9;I3L107;I3L3Z3;I3L425;I3L1U4	Pigment epithelium-derived factor	SERPINF1	>sp|P36955|PEDF_HUMAN Pigment epithelium-derived factor OS=Homo sapiens GN=SERPINF1 PE=1 SV=4	46.312	14.641	8852500000	558398000	606625000	3440480000	2976610000
P61247;D6RG13;D6RAT0;D6RB09;E9PFI5;H0Y8L7;H0Y9Y4;D6RAS7;D6R9B6;D6RED7;D6RGE0;D6RI02	40S ribosomal protein S3a	RPS3A	>sp|P61247|RS3A_HUMAN 40S ribosomal protein S3a OS=Homo sapiens GN=RPS3A PE=1 SV=2;>tr|D6RG13|D6RG13_HUMAN 40S ribosomal protein S3a (Fragment) OS=Homo sapiens GN=RPS3A PE=1 SV=1;>tr|D6RAT0|D6RAT0_HUMAN 40S ribosomal protein S3a OS=Homo sapiens GN=RPS3A PE	29.945	0.2461	8824800000	1499003000	5904860000	385360000	402619000
P02462;P02462-2	Collagen alpha-1(IV) chain;Arresten	COL4A1	>sp|P02462|CO4A1_HUMAN Collagen alpha-1(IV) chain OS=Homo sapiens GN=COL4A1 PE=1 SV=3;>sp|P02462-2|CO4A1_HUMAN Isoform 2 of Collagen alpha-1(IV) chain OS=Homo sapiens GN=COL4A1	160.61	2.1771	8791800000	1270630000	3306290000	1321160000	2476070000
P55058;P55058-2;P55058-4;P55058-3	Phospholipid transfer protein	PLTP	>sp|P55058|PLTP_HUMAN Phospholipid transfer protein OS=Homo sapiens GN=PLTP PE=1 SV=1;>sp|P55058-2|PLTP_HUMAN Isoform 2 of Phospholipid transfer protein OS=Homo sapiens GN=PLTP;>sp|P55058-4|PLTP_HUMAN Isoform 4 of Phospholipid transfer protein OS=Homo sapi	54.739	395.56	8694100000	352482000	468120000	2617640000	4287310000
P10155-3;P10155-5;P10155-4;P10155;G5E9R9;P10155-2;H0Y9N5;D6RDN1;D6RE09	60 kDa SS-A/Ro ribonucleoprotein	TROVE2	>sp|P10155-3|RO60_HUMAN Isoform 3 of 60 kDa SS-A/Ro ribonucleoprotein OS=Homo sapiens GN=TROVE2;>sp|P10155-5|RO60_HUMAN Isoform 5 of 60 kDa SS-A/Ro ribonucleoprotein OS=Homo sapiens GN=TROVE2;>sp|P10155-4|RO60_HUMAN Isoform 4 of 60 kDa SS-A/Ro ribonucleopr	58.482	0.82715	8654000000	1596284000	4396110000	833170000	1152431000
Q5JR95;P62241	40S ribosomal protein S8	RPS8	>tr|Q5JR95|Q5JR95_HUMAN 40S ribosomal protein S8 OS=Homo sapiens GN=RPS8 PE=1 SV=1;>sp|P62241|RS8_HUMAN 40S ribosomal protein S8 OS=Homo sapiens GN=RPS8 PE=1 SV=2	21.879	0.25792	8653900000	956498000	6391250000	142990000	762890000
P48723	Heat shock 70 kDa protein 13	HSPA13	>sp|P48723|HSP13_HUMAN Heat shock 70 kDa protein 13 OS=Homo sapiens GN=HSPA13 PE=1 SV=1	51.927	14.619	8645600000	1859310000	4023020000	486995300	1181842000
A0A087WTT1;P11940-2;P11940;E7EQV3;E7ERJ7;H0YAR2;Q9H361;H0YBN4;H0YAP2;H0YB86;Q4VXU2;E5RGH3;E5RH24;E5RJB9;H0YAS7;H0YAS6;H0YB75;Q4VXU2-2;H0YC10;E5RHG7;E5RGC4;E5RFD8;H0YER0;H0Y6X6;Q96DU9-2;Q96DU9	Polyadenylate-binding protein 1;Polyadenylate-binding protein 3	PABPC1;PABPC3	>tr|A0A087WTT1|A0A087WTT1_HUMAN Polyadenylate-binding protein OS=Homo sapiens GN=PABPC1 PE=1 SV=1;>sp|P11940-2|PABP1_HUMAN Isoform 2 of Polyadenylate-binding protein 1 OS=Homo sapiens GN=PABPC1;>sp|P11940|PABP1_HUMAN Polyadenylate-binding protein 1 OS=Homo	58.535	0.66697	8634300000	1158487000	5598520000	508003000	945756000
A0A0C4DG17;P08865;C9J9K3;A6NE09;C9JQR9	40S ribosomal protein SA	RPSA;RPSAP58	>tr|A0A0C4DG17|A0A0C4DG17_HUMAN 40S ribosomal protein SA OS=Homo sapiens GN=RPSA PE=4 SV=1;>sp|P08865|RSSA_HUMAN 40S ribosomal protein SA OS=Homo sapiens GN=RPSA PE=1 SV=4;>tr|C9J9K3|C9J9K3_HUMAN 40S ribosomal protein SA (Fragment) OS=Homo sapiens GN=RPSA	33.313	0.31442	8609200000	1460530000	5807130000	442267000	657558000
P26022	Pentraxin-related protein PTX3	PTX3	>sp|P26022|PTX3_HUMAN Pentraxin-related protein PTX3 OS=Homo sapiens GN=PTX3 PE=1 SV=3	41.975	0.25321	8595100000	2653250000	3855720000	433035000	397842000
B1AK87;B1AK88;P47756-2;P47756;B1AK85	F-actin-capping protein subunit beta	CAPZB	>tr|B1AK87|B1AK87_HUMAN Capping protein (Actin filament) muscle Z-line, beta, isoform CRA_a OS=Homo sapiens GN=CAPZB PE=1 SV=1;>tr|B1AK88|B1AK88_HUMAN Capping protein (Actin filament) muscle Z-line, beta, isoform CRA_d OS=Homo sapiens GN=CAPZB PE=1 SV=1;>s	29.295	1.417	8574600000	781174000	2542960000	722340000	4004030000
E9PGT1;Q15631;H7C1D4;Q15631-2	Translin	TSN	>tr|E9PGT1|E9PGT1_HUMAN Translin OS=Homo sapiens GN=TSN PE=1 SV=1;>sp|Q15631|TSN_HUMAN Translin OS=Homo sapiens GN=TSN PE=1 SV=1;>tr|H7C1D4|H7C1D4_HUMAN Translin (Fragment) OS=Homo sapiens GN=TSN PE=1 SV=1;>sp|Q15631-2|TSN_HUMAN Isoform 2 of Translin OS=Ho	25.572	1.048	8546100000	1325200000	4492090000	1087000000	1369947500
Q15904;A6QRJ1;H7C2Y8;A6NLC6;H7C0T7;F2Z3L8;A0A0C4DGX8	V-type proton ATPase subunit S1	ATP6AP1	>sp|Q15904|VAS1_HUMAN V-type proton ATPase subunit S1 OS=Homo sapiens GN=ATP6AP1 PE=1 SV=2;>tr|A6QRJ1|A6QRJ1_HUMAN V-type proton ATPase subunit S1 (Fragment) OS=Homo sapiens GN=ATP6AP1 PE=1 SV=1	52.025	0.96402	8543100000	1328745000	4197340000	441108000	1148740000
B4DXW1;P61158;Q9P1U1-2;Q9P1U1;Q9P1U1-3;F8WDR7;A0A0A0MTI9;H7C4J1;C9IZN3;Q9C0K3	Actin-related protein 3	ACTR3	>tr|B4DXW1|B4DXW1_HUMAN Actin-related protein 3 OS=Homo sapiens GN=ACTR3 PE=1 SV=1;>sp|P61158|ARP3_HUMAN Actin-related protein 3 OS=Homo sapiens GN=ACTR3 PE=1 SV=3	42.003	0.84143	8451100000	1365400000	3505540000	984710000	972831000
Q04917;A2IDB2;F8WEB6;A2IDB1	14-3-3 protein eta	YWHAH	>sp|Q04917|1433F_HUMAN 14-3-3 protein eta OS=Homo sapiens GN=YWHAH PE=1 SV=4	28.218	1.5141	8437300000	1440793000	2978900000	1534708000	1225700000
Q8WUM4;Q8WUM4-2;Q8WUM4-3;F8WEQ7;F8WBR8;C9IZF9;F8WDK9	Programmed cell death 6-interacting protein	PDCD6IP	>sp|Q8WUM4|PDC6I_HUMAN Programmed cell death 6-interacting protein OS=Homo sapiens GN=PDCD6IP PE=1 SV=1;>sp|Q8WUM4-2|PDC6I_HUMAN Isoform 2 of Programmed cell death 6-interacting protein OS=Homo sapiens GN=PDCD6IP	96.022	1.0882	8404300000	1911550000	2906600000	1134189000	1631888000
P61313;E7EQV9;E7ENU7;E7EX53;P61313-2;E7ERA2	60S ribosomal protein L15;Ribosomal protein L15	RPL15	>sp|P61313|RL15_HUMAN 60S ribosomal protein L15 OS=Homo sapiens GN=RPL15 PE=1 SV=2;>tr|E7EQV9|E7EQV9_HUMAN Ribosomal protein L15 (Fragment) OS=Homo sapiens GN=RPL15 PE=1 SV=1;>tr|E7ENU7|E7ENU7_HUMAN Ribosomal protein L15 (Fragment) OS=Homo sapiens GN=RPL15	24.146	0.30171	8327700000	1000997000	4319770000	208009700	2521148000
C9JIF9;P13798;H7C393;H7C1U0;C9JLK2;H0YFE5;F8WEH5	Acylamino-acid-releasing enzyme	APEH	>tr|C9JIF9|C9JIF9_HUMAN Acylamino-acid-releasing enzyme OS=Homo sapiens GN=APEH PE=1 SV=1;>sp|P13798|ACPH_HUMAN Acylamino-acid-releasing enzyme OS=Homo sapiens GN=APEH PE=1 SV=4;>tr|H7C393|H7C393_HUMAN Acylamino-acid-releasing enzyme (Fragment) OS=Homo sap	81.673	1.9917	8310400000	1581941000	2687370000	1714689000	1453480000
P49321;P49321-3;P49321-4;P49321-2;Q5T624;E9PI86;E9PRH9;H0YF33;E9PPR5;E9PNB5;E9PPQ8;H0YDS9	Nuclear autoantigenic sperm protein	NASP	>sp|P49321|NASP_HUMAN Nuclear autoantigenic sperm protein OS=Homo sapiens GN=NASP PE=1 SV=2;>sp|P49321-3|NASP_HUMAN Isoform 3 of Nuclear autoantigenic sperm protein OS=Homo sapiens GN=NASP;>sp|P49321-4|NASP_HUMAN Isoform 4 of Nuclear autoantigenic sperm pr	85.237	1.2696	8221900000	1196100000	3299260000	1188646000	1464756000
Q14515;Q14515-2;C9JJR8;E9PC64;D6RA29;F5H331;F5H4Y3	SPARC-like protein 1	SPARCL1	>sp|Q14515|SPRL1_HUMAN SPARC-like protein 1 OS=Homo sapiens GN=SPARCL1 PE=1 SV=2;>sp|Q14515-2|SPRL1_HUMAN Isoform 2 of SPARC-like protein 1 OS=Homo sapiens GN=SPARCL1	75.207	43.641	8207400000	70966200	84806100	4263430000	3674950000
H0YHC3;F8W118;F8VY35;F8VV59;B7Z9C2;F8W0J6;F5H4R6;H0YIV4;P55209-2;P55209;H0YH88;F8W020;F8VUX1;F8W543;P55209-3;F8VXI6;F8VRJ2;F8VVB5;B7Z4K9	Nucleosome assembly protein 1-like 1	NAP1L1	>tr|H0YHC3|H0YHC3_HUMAN Nucleosome assembly protein 1-like 1 (Fragment) OS=Homo sapiens GN=NAP1L1 PE=1 SV=1;>tr|F8W118|F8W118_HUMAN Nucleosome assembly protein 1-like 1 (Fragment) OS=Homo sapiens GN=NAP1L1 PE=1 SV=1;>tr|F8VY35|F8VY35_HUMAN Nucleosome assem	23.417	1.4447	8152800000	1038097000	4320510000	1339916000	1198930000
P48643;E7ENZ3;B7ZAR1;E9PCA1;P48643-2;H0Y914;D6RIZ7	T-complex protein 1 subunit epsilon	CCT5	>sp|P48643|TCPE_HUMAN T-complex protein 1 subunit epsilon OS=Homo sapiens GN=CCT5 PE=1 SV=1;>tr|E7ENZ3|E7ENZ3_HUMAN T-complex protein 1 subunit epsilon OS=Homo sapiens GN=CCT5 PE=1 SV=1;>tr|B7ZAR1|B7ZAR1_HUMAN T-complex protein 1 subunit epsilon OS=Homo sa	59.67	1.2273	8118800000	448286000	3899170000	561415000	1510397000
P78417;Q5TA02;P78417-3;P78417-2;Q5TA01	Glutathione S-transferase omega-1	GSTO1	>sp|P78417|GSTO1_HUMAN Glutathione S-transferase omega-1 OS=Homo sapiens GN=GSTO1 PE=1 SV=2;>tr|Q5TA02|Q5TA02_HUMAN Glutathione S-transferase omega-1 (Fragment) OS=Homo sapiens GN=GSTO1 PE=1 SV=1;>sp|P78417-3|GSTO1_HUMAN Isoform 3 of Glutathione S-transfer	27.566	4.1374	8118400000	461720000	3194440000	1242204000	2381050000
Q9Y5E8;A0A096LPC0	Protocadherin beta-15	PCDHB15	>sp|Q9Y5E8|PCDBF_HUMAN Protocadherin beta-15 OS=Homo sapiens GN=PCDHB15 PE=1 SV=1	86.328	0.46673	8065800000	1958459000	2710700000	980566100	1091170000
F8WCF6;P59998;P59998-3;F8WDD7;A0A0A6YYG9;P59998-2;H7C0A3;R4GN08;P59998-4;F8WE39;F8WDW3	Actin-related protein 2/3 complex subunit 4	ARPC4-TTLL3;ARPC4	>tr|F8WCF6|F8WCF6_HUMAN Protein ARPC4-TTLL3 OS=Homo sapiens GN=ARPC4-TTLL3 PE=1 SV=1;>sp|P59998|ARPC4_HUMAN Actin-related protein 2/3 complex subunit 4 OS=Homo sapiens GN=ARPC4 PE=1 SV=3;>sp|P59998-3|ARPC4_HUMAN Isoform 3 of Actin-related protein 2/3 compl	21.058	0.82188	8045000000	864390000	4950800000	683807000	1184150000
P15559-2;P15559;B4DLR8;H3BRK3;P15559-3;H3BNV2	NAD(P)H dehydrogenase [quinone] 1	NQO1	>sp|P15559-2|NQO1_HUMAN Isoform 2 of NAD(P)H dehydrogenase [quinone] 1 OS=Homo sapiens GN=NQO1;>sp|P15559|NQO1_HUMAN NAD(P)H dehydrogenase [quinone] 1 OS=Homo sapiens GN=NQO1 PE=1 SV=1;>tr|B4DLR8|B4DLR8_HUMAN NAD(P)H dehydrogenase [quinone] 1 OS=Homo sapie	27.295	1.0216	8012100000	616425900	4703570000	639326000	1398013000
P12004	Proliferating cell nuclear antigen	PCNA	>sp|P12004|PCNA_HUMAN Proliferating cell nuclear antigen OS=Homo sapiens GN=PCNA PE=1 SV=1	28.768	0.94926	8010200000	1559200000	3775280000	1001750000	1072690000
P29966;A0A087WZH7	Myristoylated alanine-rich C-kinase substrate	MARCKS	>sp|P29966|MARCS_HUMAN Myristoylated alanine-rich C-kinase substrate OS=Homo sapiens GN=MARCKS PE=1 SV=4;>tr|A0A087WZH7|A0A087WZH7_HUMAN Myristoylated alanine-rich C-kinase substrate OS=Homo sapiens GN=MARCKS PE=1 SV=1	31.554	1.1508	7975900000	1656624000	4029820000	997407000	1109417000
P55268;F5H520;C9JMJ0;A4D0S4-2	Laminin subunit beta-2	LAMB2	>sp|P55268|LAMB2_HUMAN Laminin subunit beta-2 OS=Homo sapiens GN=LAMB2 PE=1 SV=2	195.98	12.311	7910500000	533166000	1356073000	1851720000	3291730000
Q14194-2;E9PD68;Q14194	Dihydropyrimidinase-related protein 1	CRMP1	>sp|Q14194-2|DPYL1_HUMAN Isoform LCRMP-1 of Dihydropyrimidinase-related protein 1 OS=Homo sapiens GN=CRMP1;>tr|E9PD68|E9PD68_HUMAN Dihydropyrimidinase-related protein 1 OS=Homo sapiens GN=CRMP1 PE=1 SV=1;>sp|Q14194|DPYL1_HUMAN Dihydropyrimidinase-related p	74.261	NaN	7890700000	89832000	0	156170000	0
P67809;A0A087X1S2;H0Y449;C9J5V9;Q9Y2T7	Nuclease-sensitive element-binding protein 1	YBX1	>sp|P67809|YBOX1_HUMAN Nuclease-sensitive element-binding protein 1 OS=Homo sapiens GN=YBX1 PE=1 SV=3;>tr|A0A087X1S2|A0A087X1S2_HUMAN Nuclease-sensitive element-binding protein 1 OS=Homo sapiens GN=YBX1 PE=1 SV=1;>tr|H0Y449|H0Y449_HUMAN Nuclease-sensitive	35.924	0.44061	7890300000	2452860000	4007800000	696728000	497410000
Q02790;F5H1U3;H0YFG2;Q13451-2;Q13451	Peptidyl-prolyl cis-trans isomerase FKBP4;Peptidyl-prolyl cis-trans isomerase FKBP4, N-terminally processed	FKBP4	>sp|Q02790|FKBP4_HUMAN Peptidyl-prolyl cis-trans isomerase FKBP4 OS=Homo sapiens GN=FKBP4 PE=1 SV=3	51.804	0.57654	7868000000	238170000	2516900000	135020000	1722750000
Q7KZF4;H7C597	Staphylococcal nuclease domain-containing protein 1	SND1	>sp|Q7KZF4|SND1_HUMAN Staphylococcal nuclease domain-containing protein 1 OS=Homo sapiens GN=SND1 PE=1 SV=1	102	1.234	7849500000	634713000	4308630000	743672000	1547178000
P48147	Prolyl endopeptidase	PREP	>sp|P48147|PPCE_HUMAN Prolyl endopeptidase OS=Homo sapiens GN=PREP PE=1 SV=2	80.699	1.6908	7839700000	122520000	4793800000	231350000	1790520000
P11413;P11413-2;P11413-3;E7EUI8;E7EM57;E9PD92	Glucose-6-phosphate 1-dehydrogenase	G6PD	>sp|P11413|G6PD_HUMAN Glucose-6-phosphate 1-dehydrogenase OS=Homo sapiens GN=G6PD PE=1 SV=4;>sp|P11413-2|G6PD_HUMAN Isoform Long of Glucose-6-phosphate 1-dehydrogenase OS=Homo sapiens GN=G6PD;>sp|P11413-3|G6PD_HUMAN Isoform 3 of Glucose-6-phosphate 1-dehyd	59.256	0.72698	7817100000	246740000	4670490000	172650000	1497336000
Q9Y696	Chloride intracellular channel protein 4	CLIC4	>sp|Q9Y696|CLIC4_HUMAN Chloride intracellular channel protein 4 OS=Homo sapiens GN=CLIC4 PE=1 SV=4	28.772	1.2498	7796200000	1087267000	3794010000	842499000	1792973000
F8W7A7;Q5BJE1-3;Q5BJE1-4;Q5BJE1;J3KSU3;Q5BJE1-2	Coiled-coil domain-containing protein 178	CCDC178	>tr|F8W7A7|F8W7A7_HUMAN Coiled-coil domain-containing protein 178 OS=Homo sapiens GN=CCDC178 PE=4 SV=1;>sp|Q5BJE1-3|CC178_HUMAN Isoform 3 of Coiled-coil domain-containing protein 178 OS=Homo sapiens GN=CCDC178;>sp|Q5BJE1-4|CC178_HUMAN Isoform 4 of Coiled-c	104.62	0.57571	7740800000	2496600000	3293500000	1249300000	676180000
P08603;P08603-2;Q5TFM2;B1AKG0;Q03591;A0A087WYK9;Q6NSD3;Q02985-2;Q02985	Complement factor H	CFH	>sp|P08603|CFAH_HUMAN Complement factor H OS=Homo sapiens GN=CFH PE=1 SV=4	139.09	0.21089	7695000000	2317660000	3571840000	1005420000	238148000
P13497;P13497-5;P13497-2;P13497-6;P13497-4;Q3MIM8;P13497-3;Q9Y6L7;B7ZKR5;O43897-2	Bone morphogenetic protein 1	BMP1	>sp|P13497|BMP1_HUMAN Bone morphogenetic protein 1 OS=Homo sapiens GN=BMP1 PE=1 SV=2;>sp|P13497-5|BMP1_HUMAN Isoform BMP1-6 of Bone morphogenetic protein 1 OS=Homo sapiens GN=BMP1;>sp|P13497-2|BMP1_HUMAN Isoform BMP1-1 of Bone morphogenetic protein 1 OS=Ho	111.25	1.5212	7691000000	1260448000	2508530000	1159440000	1700470000
P29692;E9PRY8;P29692-2;E9PK01;P29692-3;E9PQ49;E9PI39;A0A087X1X7;P29692-4;E9PQZ1;E9PPR1;E9PL12;E9PL71;E9PMW7;E9PIZ1;H0YCK7;E9PN91;E9PK06;H0YE72;H0YE58;E9PK72;E9PKK3;E9PNW6;E9PQC9;E9PJD0	Elongation factor 1-delta	EEF1D	>sp|P29692|EF1D_HUMAN Elongation factor 1-delta OS=Homo sapiens GN=EEF1D PE=1 SV=5;>tr|E9PRY8|E9PRY8_HUMAN Elongation factor 1-delta OS=Homo sapiens GN=EEF1D PE=1 SV=1;>sp|P29692-2|EF1D_HUMAN Isoform 2 of Elongation factor 1-delta OS=Homo sapiens GN=EEF1D;	31.121	1.1217	7679700000	719827300	4822250000	786734700	1132680000
P50502;Q8NFI4;Q3KNR6;A0A087X1H6;H7C3I1;F6VDH7;Q8IZP2;F8WAQ7	Hsc70-interacting protein;Putative protein FAM10A5;Putative protein FAM10A4	ST13;ST13P5;ST13P4	>sp|P50502|F10A1_HUMAN Hsc70-interacting protein OS=Homo sapiens GN=ST13 PE=1 SV=2;>sp|Q8NFI4|F10A5_HUMAN Putative protein FAM10A5 OS=Homo sapiens GN=ST13P5 PE=5 SV=1;>tr|Q3KNR6|Q3KNR6_HUMAN Hsc70-interacting protein OS=Homo sapiens GN=ST13 PE=1 SV=1;>tr|A	41.331	1.1107	7657400000	864653000	4250700000	866245000	1340997000
Q13247-3;Q13247;Q13247-2	Serine/arginine-rich splicing factor 6	SRSF6	>sp|Q13247-3|SRSF6_HUMAN Isoform SRP55-3 of Serine/arginine-rich splicing factor 6 OS=Homo sapiens GN=SRSF6;>sp|Q13247|SRSF6_HUMAN Serine/arginine-rich splicing factor 6 OS=Homo sapiens GN=SRSF6 PE=1 SV=2;>sp|Q13247-2|SRSF6_HUMAN Isoform SRP55-2 of Serine/	38.418	0.63292	7652300000	1415100000	4382490000	662870000	826480000
X6R5C5;X6R8A1;P10619-2;P10619;U3KQU6;U3KQ41;U3KQF1	Carboxypeptidase;Lysosomal protective protein;Lysosomal protective protein 32 kDa chain;Lysosomal protective protein 20 kDa chain	CTSA	>tr|X6R5C5|X6R5C5_HUMAN Carboxypeptidase OS=Homo sapiens GN=CTSA PE=1 SV=1;>tr|X6R8A1|X6R8A1_HUMAN Carboxypeptidase OS=Homo sapiens GN=CTSA PE=1 SV=1;>sp|P10619-2|PPGB_HUMAN Isoform 2 of Lysosomal protective protein OS=Homo sapiens GN=CTSA;>sp|P10619|PPGB_	54.255	1.35	7634900000	1488770000	2594430000	1598100000	1624870000
O15144;G5E9S7;C9JTV5;G5E9J0;H7C3F9	Actin-related protein 2/3 complex subunit 2	ARPC2	>sp|O15144|ARPC2_HUMAN Actin-related protein 2/3 complex subunit 2 OS=Homo sapiens GN=ARPC2 PE=1 SV=1	34.333	0.93776	7574900000	739603000	4598160000	783785100	1246177700
Q9NS15-2;Q9NS15;E9PKW1;H0YC99;E9PJR2;E9PRF2;H0YE75;E9PR75;E9PPT7;E9PQR0;F5GWC4;E9PR84	Latent-transforming growth factor beta-binding protein 3	LTBP3	>sp|Q9NS15-2|LTBP3_HUMAN Isoform 2 of Latent-transforming growth factor beta-binding protein 3 OS=Homo sapiens GN=LTBP3;>sp|Q9NS15|LTBP3_HUMAN Latent-transforming growth factor beta-binding protein 3 OS=Homo sapiens GN=LTBP3 PE=1 SV=4;>tr|E9PKW1|E9PKW1_HUM	134.29	1.5904	7566100000	1097430000	2903480000	798790000	1942540000
Q06323;Q06323-3;Q06323-2;H0YKK6;H0YLU2	Proteasome activator complex subunit 1	PSME1	>sp|Q06323|PSME1_HUMAN Proteasome activator complex subunit 1 OS=Homo sapiens GN=PSME1 PE=1 SV=1;>sp|Q06323-3|PSME1_HUMAN Isoform 3 of Proteasome activator complex subunit 1 OS=Homo sapiens GN=PSME1;>sp|Q06323-2|PSME1_HUMAN Isoform 2 of Proteasome activato	28.723	1.3094	7495300000	811193000	3843590000	1031955000	1364843000
P98164	Low-density lipoprotein receptor-related protein 2	LRP2	>sp|P98164|LRP2_HUMAN Low-density lipoprotein receptor-related protein 2 OS=Homo sapiens GN=LRP2 PE=1 SV=3	521.95	155.99	7469700000	154667200	115581000	3463020000	3266990000
P14324-2;P14324;A0A087WVN4;A0A087X090;A0A087X1D8;A0A087WTP2	Farnesyl pyrophosphate synthase	FDPS	>sp|P14324-2|FPPS_HUMAN Isoform 2 of Farnesyl pyrophosphate synthase OS=Homo sapiens GN=FDPS;>sp|P14324|FPPS_HUMAN Farnesyl pyrophosphate synthase OS=Homo sapiens GN=FDPS PE=1 SV=4;>tr|A0A087WVN4|A0A087WVN4_HUMAN Farnesyl pyrophosphate synthase (Fragment)	40.532	0.78329	7418800000	1769099000	3500730000	905749000	841490000
P30040;F8VY02;F8W1G0;P30040-2	Endoplasmic reticulum resident protein 29	ERP29	>sp|P30040|ERP29_HUMAN Endoplasmic reticulum resident protein 29 OS=Homo sapiens GN=ERP29 PE=1 SV=4;>tr|F8VY02|F8VY02_HUMAN Endoplasmic reticulum resident protein 29 OS=Homo sapiens GN=ERP29 PE=1 SV=1	28.993	1.4438	7354200000	1591430000	2880650000	1224352000	1249690000
P23526;P23526-2	Adenosylhomocysteinase	AHCY	>sp|P23526|SAHH_HUMAN Adenosylhomocysteinase OS=Homo sapiens GN=AHCY PE=1 SV=4;>sp|P23526-2|SAHH_HUMAN Isoform 2 of Adenosylhomocysteinase OS=Homo sapiens GN=AHCY	47.716	2.1778	7330500000	633609400	2646700000	990310000	1733714000
Q06481-4;Q06481-2;Q06481-3;Q06481-6;Q06481;Q06481-5;E9PQS3;E9PSC7	Amyloid-like protein 2	APLP2	>sp|Q06481-4|APLP2_HUMAN Isoform 4 of Amyloid-like protein 2 OS=Homo sapiens GN=APLP2;>sp|Q06481-2|APLP2_HUMAN Isoform 2 of Amyloid-like protein 2 OS=Homo sapiens GN=APLP2;>sp|Q06481-3|APLP2_HUMAN Isoform 3 of Amyloid-like protein 2 OS=Homo sapiens GN=APLP	79.237	1.4498	7256100000	2159253000	1680280000	1972600000	1074729000
Q99584	Protein S100-A13	S100A13	>sp|Q99584|S10AD_HUMAN Protein S100-A13 OS=Homo sapiens GN=S100A13 PE=1 SV=1	11.471	0.92572	7250900000	1593855000	2561004000	947214000	759017000
P17174-2;P17174	Aspartate aminotransferase, cytoplasmic	GOT1	>sp|P17174-2|AATC_HUMAN Isoform 2 of Aspartate aminotransferase, cytoplasmic OS=Homo sapiens GN=GOT1;>sp|P17174|AATC_HUMAN Aspartate aminotransferase, cytoplasmic OS=Homo sapiens GN=GOT1 PE=1 SV=3	44.147	1.3034	7207600000	1079383200	2581370000	1200285000	972665000
H7BYW6;P04085-2;P04085;A0A0A0MSC4	Platelet-derived growth factor subunit A	PDGFA	>tr|H7BYW6|H7BYW6_HUMAN Platelet-derived growth factor subunit A (Fragment) OS=Homo sapiens GN=PDGFA PE=1 SV=2;>sp|P04085-2|PDGFA_HUMAN Isoform Short of Platelet-derived growth factor subunit A OS=Homo sapiens GN=PDGFA;>sp|P04085|PDGFA_HUMAN Platelet-deriv	22.922	0.58134	7164400000	2044434000	3137450000	833270000	881977300
P46940;H0YLE8;E7EWC2;F5H7S7;Q13576;H0YKA5;A0A087WWP1;D6R939;Q13576-3;Q13576-2;A0A087X225;E9PDT6;F2Z2E2;Q86VI3	Ras GTPase-activating-like protein IQGAP1	IQGAP1	>sp|P46940|IQGA1_HUMAN Ras GTPase-activating-like protein IQGAP1 OS=Homo sapiens GN=IQGAP1 PE=1 SV=1;>tr|H0YLE8|H0YLE8_HUMAN Ras GTPase-activating-like protein IQGAP1 OS=Homo sapiens GN=IQGAP1 PE=1 SV=1	189.25	0.98201	7129200000	337543000	4512190000	144868000	1243260000
P61956;P61956-2	Small ubiquitin-related modifier 2	SUMO2	>sp|P61956|SUMO2_HUMAN Small ubiquitin-related modifier 2 OS=Homo sapiens GN=SUMO2 PE=1 SV=3;>sp|P61956-2|SUMO2_HUMAN Isoform 2 of Small ubiquitin-related modifier 2 OS=Homo sapiens GN=SUMO2	10.871	0.93664	7122300000	728380000	4308800000	472380000	1413020000
P45877	Peptidyl-prolyl cis-trans isomerase C	PPIC	>sp|P45877|PPIC_HUMAN Peptidyl-prolyl cis-trans isomerase C OS=Homo sapiens GN=PPIC PE=1 SV=1	22.763	1.617	7106900000	2036155000	1814690000	1544054000	855113000
G3V203;J3QQ67;Q07020;F8VYV2;H0YHA7;Q07020-2;A0A075B7A0;F8VUA6;F8VXR6	60S ribosomal protein L18	RPL18	>tr|G3V203|G3V203_HUMAN 60S ribosomal protein L18 OS=Homo sapiens GN=RPL18 PE=1 SV=1;>tr|J3QQ67|J3QQ67_HUMAN 60S ribosomal protein L18 (Fragment) OS=Homo sapiens GN=RPL18 PE=1 SV=1;>sp|Q07020|RL18_HUMAN 60S ribosomal protein L18 OS=Homo sapiens GN=RPL18 PE	18.756	0.26252	7102800000	1481400000	3402170000	331264000	1637149000
P62269;J3JS69	40S ribosomal protein S18	RPS18	>sp|P62269|RS18_HUMAN 40S ribosomal protein S18 OS=Homo sapiens GN=RPS18 PE=1 SV=3	17.718	0.18839	7034900000	1219173000	4500340000	206391800	904230000
Q86UP2;Q86UP2-4;Q86UP2-2;Q86UP2-3;G3V4Y7;B7Z6P3;H0YJP2;H0YJZ8;G3V5G2;G3V5P0;H0YJV5	Kinectin	KTN1	>sp|Q86UP2|KTN1_HUMAN Kinectin OS=Homo sapiens GN=KTN1 PE=1 SV=1;>sp|Q86UP2-4|KTN1_HUMAN Isoform 4 of Kinectin OS=Homo sapiens GN=KTN1;>sp|Q86UP2-2|KTN1_HUMAN Isoform 2 of Kinectin OS=Homo sapiens GN=KTN1;>sp|Q86UP2-3|KTN1_HUMAN Isoform 3 of Kinectin OS=Ho	156.27	1.4431	7026100000	706750000	3579139000	960590000	1210214000
P09960;P09960-4;P09960-2;P09960-3;B4DEH5	Leukotriene A-4 hydrolase	LTA4H	>sp|P09960|LKHA4_HUMAN Leukotriene A-4 hydrolase OS=Homo sapiens GN=LTA4H PE=1 SV=2;>sp|P09960-4|LKHA4_HUMAN Isoform 4 of Leukotriene A-4 hydrolase OS=Homo sapiens GN=LTA4H;>sp|P09960-2|LKHA4_HUMAN Isoform 2 of Leukotriene A-4 hydrolase OS=Homo sapiens GN=	69.284	1.3182	7016600000	874983000	3465440000	786288000	1420938000
O75369-2;O75369-9;O75369;O75369-8;O75369-6;O75369-3;E7EN95;O75369-7;O75369-5;O75369-4;H7C5L4;A0A0A0MT44	Filamin-B	FLNB	>sp|O75369-2|FLNB_HUMAN Isoform 2 of Filamin-B OS=Homo sapiens GN=FLNB;>sp|O75369-9|FLNB_HUMAN Isoform 9 of Filamin-B OS=Homo sapiens GN=FLNB;>sp|O75369|FLNB_HUMAN Filamin-B OS=Homo sapiens GN=FLNB PE=1 SV=2;>sp|O75369-8|FLNB_HUMAN Isoform 8 of Filamin-B O	275.66	0.41879	7007500000	524826000	4383970000	67359000	1300283000
P38646;D6RJI2;H0YBG6;D6RA73;H0Y8S0	Stress-70 protein, mitochondrial	HSPA9	>sp|P38646|GRP75_HUMAN Stress-70 protein, mitochondrial OS=Homo sapiens GN=HSPA9 PE=1 SV=2	73.68	0.78186	6996400000	1726737000	3122310000	935317000	695971000
O75874;C9J4N6;C9JLU6;C9JJE5;P48735-2;P48735	Isocitrate dehydrogenase [NADP] cytoplasmic	IDH1	>sp|O75874|IDHC_HUMAN Isocitrate dehydrogenase [NADP] cytoplasmic OS=Homo sapiens GN=IDH1 PE=1 SV=2	46.659	1.773	6983300000	782959100	3032314000	1211050000	1632686000
P22314-2;P22314;Q5JRR6;Q5JRR9;Q5JRS0;Q5JRS1;Q5JRS3;Q5JRS2	Ubiquitin-like modifier-activating enzyme 1	UBA1	>sp|P22314-2|UBA1_HUMAN Isoform 2 of Ubiquitin-like modifier-activating enzyme 1 OS=Homo sapiens GN=UBA1;>sp|P22314|UBA1_HUMAN Ubiquitin-like modifier-activating enzyme 1 OS=Homo sapiens GN=UBA1 PE=1 SV=3	113.8	1.5652	6949000000	275531500	3920500000	535898000	1715570000
Q01518-2;Q01518;Q5T0R1;Q5T0R9;Q5T0R7;Q5T0R6;Q5T0R5;Q5T0R4;Q5T0R3;Q5T0R2;Q5T0S3;Q5T0R8	Adenylyl cyclase-associated protein 1;Adenylyl cyclase-associated protein	CAP1	>sp|Q01518-2|CAP1_HUMAN Isoform 2 of Adenylyl cyclase-associated protein 1 OS=Homo sapiens GN=CAP1;>sp|Q01518|CAP1_HUMAN Adenylyl cyclase-associated protein 1 OS=Homo sapiens GN=CAP1 PE=1 SV=5;>tr|Q5T0R1|Q5T0R1_HUMAN Adenylyl cyclase-associated protein (Fr	51.83	1.3515	6879700000	495460000	4060870000	665840000	1123930200
G3V0E5;P02786;H7C3V5	Transferrin receptor protein 1;Transferrin receptor protein 1, serum form	TFRC	>tr|G3V0E5|G3V0E5_HUMAN Transferrin receptor (P90, CD71), isoform CRA_c OS=Homo sapiens GN=TFRC PE=1 SV=1;>sp|P02786|TFR1_HUMAN Transferrin receptor protein 1 OS=Homo sapiens GN=TFRC PE=1 SV=2	75.963	3.4536	6864100000	414512000	1602151000	1162524000	1531476000
P06576;H0YH81;F8W079;F8W0P7;H0YI37	ATP synthase subunit beta, mitochondrial;ATP synthase subunit beta	ATP5B	>sp|P06576|ATPB_HUMAN ATP synthase subunit beta, mitochondrial OS=Homo sapiens GN=ATP5B PE=1 SV=3;>tr|H0YH81|H0YH81_HUMAN ATP synthase subunit beta (Fragment) OS=Homo sapiens GN=ATP5B PE=1 SV=1;>tr|F8W079|F8W079_HUMAN ATP synthase subunit beta, mitochondri	56.559	1.4625	6852800000	1018492000	3257860000	1058654000	1223943000
E7EUF1;Q13822-3;Q13822;Q13822-2;E5RIA2;F8W6H5;O14638	Ectonucleotide pyrophosphatase/phosphodiesterase family member 2	ENPP2	>tr|E7EUF1|E7EUF1_HUMAN Ectonucleotide pyrophosphatase/phosphodiesterase family member 2 OS=Homo sapiens GN=ENPP2 PE=1 SV=1;>sp|Q13822-3|ENPP2_HUMAN Isoform 3 of Ectonucleotide pyrophosphatase/phosphodiesterase family member 2 OS=Homo sapiens GN=ENPP2;>sp|	101.55	5.1907	6828400000	579110400	660570000	2379140000	2145750000
P00367;P00367-3;P00367-2	Glutamate dehydrogenase 1, mitochondrial	GLUD1	>sp|P00367|DHE3_HUMAN Glutamate dehydrogenase 1, mitochondrial OS=Homo sapiens GN=GLUD1 PE=1 SV=2;>sp|P00367-3|DHE3_HUMAN Isoform 3 of Glutamate dehydrogenase 1, mitochondrial OS=Homo sapiens GN=GLUD1;>sp|P00367-2|DHE3_HUMAN Isoform 2 of Glutamate dehydrog	61.397	1.1555	6781100000	2006327000	2956990000	859683800	640713500
P54727;P54727-2;H0Y579;Q5W0S5;Q5W0S4	UV excision repair protein RAD23 homolog B	RAD23B	>sp|P54727|RD23B_HUMAN UV excision repair protein RAD23 homolog B OS=Homo sapiens GN=RAD23B PE=1 SV=1;>sp|P54727-2|RD23B_HUMAN Isoform 2 of UV excision repair protein RAD23 homolog B OS=Homo sapiens GN=RAD23B	43.171	0.88008	6771600000	873920000	3456470000	593780000	925700000
A2A2V1;P04156-2;P04156;X6RKS3	Major prion protein	PRNP	>tr|A2A2V1|A2A2V1_HUMAN Major prion protein (Fragment) OS=Homo sapiens GN=PRNP PE=1 SV=1;>sp|P04156-2|PRIO_HUMAN Isoform 2 of Major prion protein OS=Homo sapiens GN=PRNP;>sp|P04156|PRIO_HUMAN Major prion protein OS=Homo sapiens GN=PRNP PE=1 SV=1;>tr|X6RKS3	27.278	0.74568	6757300000	1959477000	2652560000	893013000	753049000
P62701;Q8TD47;C9JEH7;P22090;A6NH36	40S ribosomal protein S4, X isoform;40S ribosomal protein S4, Y isoform 2;40S ribosomal protein S4, Y isoform 1	RPS4X;RPS4Y2;RPS4Y1	>sp|P62701|RS4X_HUMAN 40S ribosomal protein S4, X isoform OS=Homo sapiens GN=RPS4X PE=1 SV=2;>sp|Q8TD47|RS4Y2_HUMAN 40S ribosomal protein S4, Y isoform 2 OS=Homo sapiens GN=RPS4Y2 PE=2 SV=3;>tr|C9JEH7|C9JEH7_HUMAN 40S ribosomal protein S4, Y isoform 1 (Fra	29.597	0.25995	6717200000	807893000	4595300000	196048600	471744000
E7ETU9;O00469;O00469-2;C9JXZ0	Procollagen-lysine,2-oxoglutarate 5-dioxygenase 2	PLOD2	>tr|E7ETU9|E7ETU9_HUMAN Procollagen-lysine,2-oxoglutarate 5-dioxygenase 2 OS=Homo sapiens GN=PLOD2 PE=1 SV=1;>sp|O00469|PLOD2_HUMAN Procollagen-lysine,2-oxoglutarate 5-dioxygenase 2 OS=Homo sapiens GN=PLOD2 PE=1 SV=2;>sp|O00469-2|PLOD2_HUMAN Isoform 2 of P	81.169	0.84999	6671700000	1333269200	2100925000	635195000	915203200
C9JFR7;P99999	Cytochrome c	CYCS	>tr|C9JFR7|C9JFR7_HUMAN Cytochrome c (Fragment) OS=Homo sapiens GN=CYCS PE=1 SV=1;>sp|P99999|CYC_HUMAN Cytochrome c OS=Homo sapiens GN=CYCS PE=1 SV=2	11.333	1.5809	6667400000	663161000	3473900000	293445000	733030000
B1AHL2;P23142-4;P23142-2;P23142-3;B1AHM7;H7C1M6;B1AHM9;B1AHN3;B1AHM8	Fibulin-1	FBLN1	>tr|B1AHL2|B1AHL2_HUMAN Fibulin-1 OS=Homo sapiens GN=FBLN1 PE=1 SV=1;>sp|P23142-4|FBLN1_HUMAN Isoform C of Fibulin-1 OS=Homo sapiens GN=FBLN1;>sp|P23142-2|FBLN1_HUMAN Isoform A of Fibulin-1 OS=Homo sapiens GN=FBLN1;>sp|P23142-3|FBLN1_HUMAN Isoform B of Fib	78.329	0.20041	6666900000	622343000	764684000	4774309600	41546000
Q13765;E9PAV3-2;E9PAV3;F8VZJ2;F8W0W4;H0YHX9;F8VNW4;F8W1N5;F8VZ58;Q9H009;F8W0C7;F8W029;Q9BZK3	Nascent polypeptide-associated complex subunit alpha;Nascent polypeptide-associated complex subunit alpha, muscle-specific form	NACA	>sp|Q13765|NACA_HUMAN Nascent polypeptide-associated complex subunit alpha OS=Homo sapiens GN=NACA PE=1 SV=1;>sp|E9PAV3-2|NACAM_HUMAN Isoform 2 of Nascent polypeptide-associated complex subunit alpha, muscle-specific form OS=Homo sapiens GN=NACA;>sp|E9PAV3	23.384	0.74812	6645800000	776186000	4221170000	487205000	833581000
Q13308-4;Q13308;Q13308-6;Q13308-2;Q13308-5;Q13308-3;Q86X91;H7C5L0;F8WDG7;H0Y8F1;C9J9E8;C9JQR6;F8WCI7	Inactive tyrosine-protein kinase 7	PTK7	>sp|Q13308-4|PTK7_HUMAN Isoform 4 of Inactive tyrosine-protein kinase 7 OS=Homo sapiens GN=PTK7;>sp|Q13308|PTK7_HUMAN Inactive tyrosine-protein kinase 7 OS=Homo sapiens GN=PTK7 PE=1 SV=2;>sp|Q13308-6|PTK7_HUMAN Isoform 6 of Inactive tyrosine-protein kinase	112.26	0.84984	6639000000	1472170000	2727830000	898304000	1123793000
Q13263;Q13263-2;M0R0K9;M0R3C0;M0R2I3	Transcription intermediary factor 1-beta	TRIM28	>sp|Q13263|TIF1B_HUMAN Transcription intermediary factor 1-beta OS=Homo sapiens GN=TRIM28 PE=1 SV=5;>sp|Q13263-2|TIF1B_HUMAN Isoform 2 of Transcription intermediary factor 1-beta OS=Homo sapiens GN=TRIM28	88.549	0.71273	6584100000	822730000	4023190000	527947000	735770000
A0A087X1T7;H0YM81;E7EX88;P16112-2;P16112;E7ENV9;P16112-3;Q6PID9;H0YK70;H0YMF1	Aggrecan core protein;Aggrecan core protein 2	ACAN	>tr|A0A087X1T7|A0A087X1T7_HUMAN Aggrecan core protein OS=Homo sapiens GN=ACAN PE=1 SV=1;>tr|H0YM81|H0YM81_HUMAN Aggrecan core protein OS=Homo sapiens GN=ACAN PE=1 SV=1;>tr|E7EX88|E7EX88_HUMAN Aggrecan core protein OS=Homo sapiens GN=ACAN PE=1 SV=2;>sp|P161	255.58	0.13071	6527500000	1910010000	2406510000	84358000	1025990000
Q9NZU0	Leucine-rich repeat transmembrane protein FLRT3	FLRT3	>sp|Q9NZU0|FLRT3_HUMAN Leucine-rich repeat transmembrane protein FLRT3 OS=Homo sapiens GN=FLRT3 PE=1 SV=1	73.003	0.78258	6417900000	1633331000	2159050000	1059300000	870341400
P30048-2;P30048	Thioredoxin-dependent peroxide reductase, mitochondrial	PRDX3	>sp|P30048-2|PRDX3_HUMAN Isoform 2 of Thioredoxin-dependent peroxide reductase, mitochondrial OS=Homo sapiens GN=PRDX3;>sp|P30048|PRDX3_HUMAN Thioredoxin-dependent peroxide reductase, mitochondrial OS=Homo sapiens GN=PRDX3 PE=1 SV=3	25.838	0.97177	6348200000	1579900000	2579530000	1000940000	956840000
P23381;P23381-2;G3V277;G3V3H8;G3V3Y5;G3V423;G3V5U1;G3V456;G3V3P2;G3V227;G3V2Y7;G3V2F2;G3V3R3;G3V4S4;G3V313;G3V339;G3V2C0;G3V4C7;G3V4N8;G3V5W1;G3V3S7;G3V3X0;H0YJP3;G3V5H5;P78534;G3V4A3;G3V4Q0;G3V4N0	Tryptophan--tRNA ligase, cytoplasmic;T1-TrpRS;T2-TrpRS	WARS	>sp|P23381|SYWC_HUMAN Tryptophan--tRNA ligase, cytoplasmic OS=Homo sapiens GN=WARS PE=1 SV=2;>sp|P23381-2|SYWC_HUMAN Isoform 2 of Tryptophan--tRNA ligase, cytoplasmic OS=Homo sapiens GN=WARS;>tr|G3V277|G3V277_HUMAN Tryptophan--tRNA ligase, cytoplasmic (Fra	53.165	1.972	6340500000	433590000	2817200000	707362600	1686200000
Q13740-2;Q13740;F5GXJ9;Q13740-3;H7C543;Q13740-4	CD166 antigen	ALCAM	>sp|Q13740-2|CD166_HUMAN Isoform 2 of CD166 antigen OS=Homo sapiens GN=ALCAM;>sp|Q13740|CD166_HUMAN CD166 antigen OS=Homo sapiens GN=ALCAM PE=1 SV=2;>tr|F5GXJ9|F5GXJ9_HUMAN CD166 antigen OS=Homo sapiens GN=ALCAM PE=1 SV=1	63.664	0.32984	6338700000	1667324000	2186290000	372711000	495671000
P41250;H7C443	Glycine--tRNA ligase	GARS	>sp|P41250|SYG_HUMAN Glycine--tRNA ligase OS=Homo sapiens GN=GARS PE=1 SV=3	83.165	0.76477	6327200000	545140000	3963050000	331410000	603355000
P26639;P26639-2;D6RCA5;D6R9F8;D6RDJ6;D6RBR8;B7ZLP8;A2RTX5-2;A2RTX5	Threonine--tRNA ligase, cytoplasmic	TARS	>sp|P26639|SYTC_HUMAN Threonine--tRNA ligase, cytoplasmic OS=Homo sapiens GN=TARS PE=1 SV=3;>sp|P26639-2|SYTC_HUMAN Isoform 2 of Threonine--tRNA ligase, cytoplasmic OS=Homo sapiens GN=TARS	83.434	0.6286	6266400000	748948000	3460310000	242992000	1169040000
B5MDF5;P62826;J3KQE5;F5H018;B4DV51;H0YFC6;A0A087X0W0	GTP-binding nuclear protein Ran	RAN	>tr|B5MDF5|B5MDF5_HUMAN GTP-binding nuclear protein Ran OS=Homo sapiens GN=RAN PE=1 SV=1;>sp|P62826|RAN_HUMAN GTP-binding nuclear protein Ran OS=Homo sapiens GN=RAN PE=1 SV=3;>tr|J3KQE5|J3KQE5_HUMAN GTP-binding nuclear protein Ran (Fragment) OS=Homo sapien	26.224	1.1922	6229700000	1013152000	2121940000	1043157000	782066000
Q9Y5S9;Q9Y5S9-2	RNA-binding protein 8A	RBM8A	>sp|Q9Y5S9|RBM8A_HUMAN RNA-binding protein 8A OS=Homo sapiens GN=RBM8A PE=1 SV=1;>sp|Q9Y5S9-2|RBM8A_HUMAN Isoform 2 of RNA-binding protein 8A OS=Homo sapiens GN=RBM8A	19.889	0.60954	6228700000	1184188000	2818592000	403877000	545800000
P48163;P48163-2	NADP-dependent malic enzyme	ME1	>sp|P48163|MAOX_HUMAN NADP-dependent malic enzyme OS=Homo sapiens GN=ME1 PE=1 SV=1;>sp|P48163-2|MAOX_HUMAN Isoform 2 of NADP-dependent malic enzyme OS=Homo sapiens GN=ME1	64.149	0.84252	6205100000	1004783000	3056530000	515443000	714095000
Q13151	Heterogeneous nuclear ribonucleoprotein A0	HNRNPA0	>sp|Q13151|ROA0_HUMAN Heterogeneous nuclear ribonucleoprotein A0 OS=Homo sapiens GN=HNRNPA0 PE=1 SV=1	30.84	1.2094	6184300000	587790000	3747550000	278820000	1103349000
P61978-3;P61978;P61978-2;Q5T6W2;S4R457;S4R359	Heterogeneous nuclear ribonucleoprotein K	HNRNPK	>sp|P61978-3|HNRPK_HUMAN Isoform 3 of Heterogeneous nuclear ribonucleoprotein K OS=Homo sapiens GN=HNRNPK;>sp|P61978|HNRPK_HUMAN Heterogeneous nuclear ribonucleoprotein K OS=Homo sapiens GN=HNRNPK PE=1 SV=1;>sp|P61978-2|HNRPK_HUMAN Isoform 2 of Heterogeneo	48.562	0.84889	6183200000	474320000	4098620000	257250000	854165000
Q9UQ80;Q9UQ80-2;F8VR77;F8W0A3;H0YIN7	Proliferation-associated protein 2G4	PA2G4	>sp|Q9UQ80|PA2G4_HUMAN Proliferation-associated protein 2G4 OS=Homo sapiens GN=PA2G4 PE=1 SV=3;>sp|Q9UQ80-2|PA2G4_HUMAN Isoform 2 of Proliferation-associated protein 2G4 OS=Homo sapiens GN=PA2G4	43.786	1.7771	6159400000	676173000	2741730000	678713600	1464022000
P78539-3;P78539-5;P78539-2;P78539;P78539-4	Sushi repeat-containing protein SRPX	SRPX	>sp|P78539-3|SRPX_HUMAN Isoform 3 of Sushi repeat-containing protein SRPX OS=Homo sapiens GN=SRPX;>sp|P78539-5|SRPX_HUMAN Isoform 5 of Sushi repeat-containing protein SRPX OS=Homo sapiens GN=SRPX;>sp|P78539-2|SRPX_HUMAN Isoform 2 of Sushi repeat-containing	45.12	5.7459	6129200000	603266000	941070000	2211820000	2016530000
D6RGI3;D6RER5;Q9NVA2;Q9NVA2-2;D6RDU5;H0Y961;D6RDP1;D6R9Y6;H0Y9G8	Septin-11	2011-09-01	>tr|D6RGI3|D6RGI3_HUMAN Septin 11, isoform CRA_b OS=Homo sapiens GN=SEPT11 PE=1 SV=1;>tr|D6RER5|D6RER5_HUMAN Septin-11 OS=Homo sapiens GN=SEPT11 PE=1 SV=1;>sp|Q9NVA2|SEP11_HUMAN Septin-11 OS=Homo sapiens GN=SEPT11 PE=1 SV=3;>sp|Q9NVA2-2|SEP11_HUMAN Isoform	49.005	0.91736	6100100000	689440000	3263243000	518820000	1116085000
Q96QC4;Q29983;H0Y615;A0A024RCL3;Q29983-2	MHC class I polypeptide-related sequence A	MICA	>tr|Q96QC4|Q96QC4_HUMAN MHC class I polypeptide-related sequence A OS=Homo sapiens GN=MICA PE=1 SV=1;>sp|Q29983|MICA_HUMAN MHC class I polypeptide-related sequence A OS=Homo sapiens GN=MICA PE=1 SV=1;>tr|H0Y615|H0Y615_HUMAN MHC class I polypeptide-related	37.833	1.7627	6082000000	413444000	867940000	420199000	709240000
P36578;H3BM89;H3BTP7;H3BU31	60S ribosomal protein L4	RPL4	>sp|P36578|RL4_HUMAN 60S ribosomal protein L4 OS=Homo sapiens GN=RPL4 PE=1 SV=5;>tr|H3BM89|H3BM89_HUMAN 60S ribosomal protein L4 OS=Homo sapiens GN=RPL4 PE=1 SV=1	47.697	0.40628	6079300000	350932800	4356550000	94680000	817934000
O15143;C9J4Z7;F8VXW2;C9JEY1;C9JQM8;C9JFG9;C9J6C8;C9JBJ7;C9K057;C9JTT6	Actin-related protein 2/3 complex subunit 1B	ARPC1B	>sp|O15143|ARC1B_HUMAN Actin-related protein 2/3 complex subunit 1B OS=Homo sapiens GN=ARPC1B PE=1 SV=3;>tr|C9J4Z7|C9J4Z7_HUMAN Actin-related protein 2/3 complex subunit 1B (Fragment) OS=Homo sapiens GN=ARPC1B PE=1 SV=1;>tr|F8VXW2|F8VXW2_HUMAN Actin-relate	40.949	1.0695	6050700000	650718600	3095880000	546462000	893237000
P02461;P02461-2;H7C435	Collagen alpha-1(III) chain	COL3A1	>sp|P02461|CO3A1_HUMAN Collagen alpha-1(III) chain OS=Homo sapiens GN=COL3A1 PE=1 SV=4;>sp|P02461-2|CO3A1_HUMAN Isoform 2 of Collagen alpha-1(III) chain OS=Homo sapiens GN=COL3A1	138.56	0.24999	6009000000	2033700000	2362780000	238460770	298579000
P49006	MARCKS-related protein	MARCKSL1	>sp|P49006|MRP_HUMAN MARCKS-related protein OS=Homo sapiens GN=MARCKSL1 PE=1 SV=2	19.529	1.6955	5960500000	1302722000	1945750000	1616112000	899870000
P08254;H7C139;F5GYX7	Stromelysin-1	MMP3	>sp|P08254|MMP3_HUMAN Stromelysin-1 OS=Homo sapiens GN=MMP3 PE=1 SV=2	53.977	0.19438	5873400000	1828016000	3307700000	129574700	211659000
P55884;P55884-2;C9JZG1;C9JQN7	Eukaryotic translation initiation factor 3 subunit B	EIF3B	>sp|P55884|EIF3B_HUMAN Eukaryotic translation initiation factor 3 subunit B OS=Homo sapiens GN=EIF3B PE=1 SV=3;>sp|P55884-2|EIF3B_HUMAN Isoform 2 of Eukaryotic translation initiation factor 3 subunit B OS=Homo sapiens GN=EIF3B	92.48	0.75551	5817300000	747120000	3217770000	615820000	887035000
P24593;C9JXX4	Insulin-like growth factor-binding protein 5	IGFBP5	>sp|P24593|IBP5_HUMAN Insulin-like growth factor-binding protein 5 OS=Homo sapiens GN=IGFBP5 PE=1 SV=1;>tr|C9JXX4|C9JXX4_HUMAN Insulin-like growth factor-binding protein 5 (Fragment) OS=Homo sapiens GN=IGFBP5 PE=1 SV=1	30.57	8.9698	5810100000	133257000	938943000	990558000	2684080000
P37802;X6RJP6;P37802-2;C9J5W6;Q9UI15	Transgelin-2	TAGLN2	>sp|P37802|TAGL2_HUMAN Transgelin-2 OS=Homo sapiens GN=TAGLN2 PE=1 SV=3;>tr|X6RJP6|X6RJP6_HUMAN Transgelin-2 (Fragment) OS=Homo sapiens GN=TAGLN2 PE=1 SV=1;>sp|P37802-2|TAGL2_HUMAN Isoform 2 of Transgelin-2 OS=Homo sapiens GN=TAGLN2	22.391	0.31495	5809200000	611370000	3994090000	218989600	784595000
Q9UHY7;A0A087WTH0;D6RA00;A0A0C4DGY8;Q9UHY7-2	Enolase-phosphatase E1	ENOPH1	>sp|Q9UHY7|ENOPH_HUMAN Enolase-phosphatase E1 OS=Homo sapiens GN=ENOPH1 PE=1 SV=1;>tr|A0A087WTH0|A0A087WTH0_HUMAN Enolase-phosphatase E1 OS=Homo sapiens GN=ENOPH1 PE=1 SV=1;>tr|D6RA00|D6RA00_HUMAN Enolase-phosphatase E1 OS=Homo sapiens GN=ENOPH1 PE=1 SV=1;	28.932	1.1066	5801800000	885370000	2119390000	897060000	411450000
Q6UXI7-5;Q6UXI7;Q6UXI7-4;B5MD45;Q6UXI7-2;C9J6F5;Q6UXI7-3;H7C587	Vitrin	VIT	>sp|Q6UXI7-5|VITRN_HUMAN Isoform 5 of Vitrin OS=Homo sapiens GN=VIT;>sp|Q6UXI7|VITRN_HUMAN Vitrin OS=Homo sapiens GN=VIT PE=2 SV=1;>sp|Q6UXI7-4|VITRN_HUMAN Isoform 4 of Vitrin OS=Homo sapiens GN=VIT;>tr|B5MD45|B5MD45_HUMAN Vitrin OS=Homo sapiens GN=VIT PE=	71.753	0.19337	5762500000	1429801000	3569328000	100095990	339941000
P26583;D6R9A6	High mobility group protein B2	HMGB2	>sp|P26583|HMGB2_HUMAN High mobility group protein B2 OS=Homo sapiens GN=HMGB2 PE=1 SV=2;>tr|D6R9A6|D6R9A6_HUMAN High mobility group protein B2 (Fragment) OS=Homo sapiens GN=HMGB2 PE=1 SV=1	24.033	1.1635	5745800000	490440000	2979040000	737790000	774236000
Q15393;Q15393-2;Q15393-3;I3L4G7;J3QL37;J3QRB2;J3QKV4	Splicing factor 3B subunit 3	SF3B3	>sp|Q15393|SF3B3_HUMAN Splicing factor 3B subunit 3 OS=Homo sapiens GN=SF3B3 PE=1 SV=4	135.58	0.66519	5717200000	614399600	3104160000	278637000	746152000
O00560-3;O00560-2;O00560;B4DHN5;E9PBU7;G5EA09	Syntenin-1	SDCBP	>sp|O00560-3|SDCB1_HUMAN Isoform 3 of Syntenin-1 OS=Homo sapiens GN=SDCBP;>sp|O00560-2|SDCB1_HUMAN Isoform 2 of Syntenin-1 OS=Homo sapiens GN=SDCBP;>sp|O00560|SDCB1_HUMAN Syntenin-1 OS=Homo sapiens GN=SDCBP PE=1 SV=1;>tr|B4DHN5|B4DHN5_HUMAN Syntenin-1 OS=H	31.761	2.3787	5701100000	1059980000	2398980000	732310000	977890000
P55060-3;P55060;P55060-4;P55060-2	Exportin-2	CSE1L	>sp|P55060-3|XPO2_HUMAN Isoform 3 of Exportin-2 OS=Homo sapiens GN=CSE1L;>sp|P55060|XPO2_HUMAN Exportin-2 OS=Homo sapiens GN=CSE1L PE=1 SV=3;>sp|P55060-4|XPO2_HUMAN Isoform 4 of Exportin-2 OS=Homo sapiens GN=CSE1L	107.78	1.7393	5700600000	42415000	739753000	123710000	4562584000
A0A0A0MRV0;Q9P2E9-2;Q9P2E9;A0A087WVV2;Q9P2E9-3;F8W7S5;A0A087WU26;A2A2S5;V9GY78;REV__Q9P2M7;E9PN67;Q8N4C6-6	Ribosome-binding protein 1	RRBP1	>tr|A0A0A0MRV0|A0A0A0MRV0_HUMAN Ribosome-binding protein 1 OS=Homo sapiens GN=RRBP1 PE=1 SV=1;>sp|Q9P2E9-2|RRBP1_HUMAN Isoform 1 of Ribosome-binding protein 1 OS=Homo sapiens GN=RRBP1;>sp|Q9P2E9|RRBP1_HUMAN Ribosome-binding protein 1 OS=Homo sapiens GN=RRB	152.45	0.81722	5691100000	470170000	3333800000	231630000	970990000
P04792;F8WE04	Heat shock protein beta-1	HSPB1	>sp|P04792|HSPB1_HUMAN Heat shock protein beta-1 OS=Homo sapiens GN=HSPB1 PE=1 SV=2;>tr|F8WE04|F8WE04_HUMAN Heat shock protein beta-1 OS=Homo sapiens GN=HSPB1 PE=1 SV=1	22.782	2.4005	5679400000	255321200	3072520000	489361600	1725980000
Q13438-2;Q13438-7;Q13438;Q13438-6;Q13438-5;Q13438-3;Q13438-4;Q13438-8;B4E321;F8W1V2;F8W1N0;F8W0R2;F8VZI7	Protein OS-9	OS9;OR7D2	>sp|Q13438-2|OS9_HUMAN Isoform 2 of Protein OS-9 OS=Homo sapiens GN=OS9;>sp|Q13438-7|OS9_HUMAN Isoform 7 of Protein OS-9 OS=Homo sapiens GN=OS9;>sp|Q13438|OS9_HUMAN Protein OS-9 OS=Homo sapiens GN=OS9 PE=1 SV=1;>sp|Q13438-6|OS9_HUMAN Isoform 6 of Protein O	69.246	12.681	5657100000	1105628000	1577430000	743648000	2092716000
A0A087X082;Q14444-2;Q14444;G3V153;E9PLA9	Caprin-1	CAPRIN1	>tr|A0A087X082|A0A087X082_HUMAN Caprin-1 OS=Homo sapiens GN=CAPRIN1 PE=1 SV=1;>sp|Q14444-2|CAPR1_HUMAN Isoform 2 of Caprin-1 OS=Homo sapiens GN=CAPRIN1;>sp|Q14444|CAPR1_HUMAN Caprin-1 OS=Homo sapiens GN=CAPRIN1 PE=1 SV=2;>tr|G3V153|G3V153_HUMAN Caprin-1 OS	72.755	0.68936	5626600000	639470000	2617880000	272230000	1667700000
P31939;P31939-2;C9JLK0;H7C1S2;H7C084;F8WEF0;H7BZU3	Bifunctional purine biosynthesis protein PURH;Phosphoribosylaminoimidazolecarboxamide formyltransferase;IMP cyclohydrolase	ATIC	>sp|P31939|PUR9_HUMAN Bifunctional purine biosynthesis protein PURH OS=Homo sapiens GN=ATIC PE=1 SV=3;>sp|P31939-2|PUR9_HUMAN Isoform 2 of Bifunctional purine biosynthesis protein PURH OS=Homo sapiens GN=ATIC	64.615	1.375	5620600000	472720000	3133170000	450720000	1248200000
Q9BWS9-3;Q9BWS9;Q9BWS9-2;E9PPA0;E9PKF1;H0YC89;E9PI70;E9PIP0;E9PRL3;E9PPH0;H0YDL6;H0YCC4	Chitinase domain-containing protein 1	CHID1	>sp|Q9BWS9-3|CHID1_HUMAN Isoform 3 of Chitinase domain-containing protein 1 OS=Homo sapiens GN=CHID1;>sp|Q9BWS9|CHID1_HUMAN Chitinase domain-containing protein 1 OS=Homo sapiens GN=CHID1 PE=1 SV=1;>sp|Q9BWS9-2|CHID1_HUMAN Isoform 2 of Chitinase domain-cont	41.677	1.9866	5608700000	959058000	1515020000	1198577000	1155680000
P54802;K7ENX5;K7EQH9	Alpha-N-acetylglucosaminidase;Alpha-N-acetylglucosaminidase 82 kDa form;Alpha-N-acetylglucosaminidase 77 kDa form	NAGLU	>sp|P54802|ANAG_HUMAN Alpha-N-acetylglucosaminidase OS=Homo sapiens GN=NAGLU PE=1 SV=2	82.265	2.3077	5607400000	814504000	1603366000	941372000	1962506000
P17948-3;P17948;P17948-2;P17948-4	Vascular endothelial growth factor receptor 1	FLT1	>sp|P17948-3|VGFR1_HUMAN Isoform 3 of Vascular endothelial growth factor receptor 1 OS=Homo sapiens GN=FLT1;>sp|P17948|VGFR1_HUMAN Vascular endothelial growth factor receptor 1 OS=Homo sapiens GN=FLT1 PE=1 SV=2;>sp|P17948-2|VGFR1_HUMAN Isoform 2 of Vascula	82.123	1.5171	5587400000	1211037000	1518340000	1215180000	1158672000
P28838-2;P28838;H0Y9Q1;H0Y983	Cytosol aminopeptidase	LAP3	>sp|P28838-2|AMPL_HUMAN Isoform 2 of Cytosol aminopeptidase OS=Homo sapiens GN=LAP3;>sp|P28838|AMPL_HUMAN Cytosol aminopeptidase OS=Homo sapiens GN=LAP3 PE=1 SV=3;>tr|H0Y9Q1|H0Y9Q1_HUMAN Cytosol aminopeptidase (Fragment) OS=Homo sapiens GN=LAP3 PE=1 SV=4	52.771	0.91422	5567700000	1055966000	2280775000	876398000	696720000
P84090;G3V279	Enhancer of rudimentary homolog	ERH	>sp|P84090|ERH_HUMAN Enhancer of rudimentary homolog OS=Homo sapiens GN=ERH PE=1 SV=1;>tr|G3V279|G3V279_HUMAN Enhancer of rudimentary homolog OS=Homo sapiens GN=ERH PE=1 SV=1	12.259	0.71158	5546900000	1006772000	2934400000	611408000	854298000
P15121;E9PCX2;E9PEF9;C9JRZ8;C9JRZ8-2	Aldose reductase	AKR1B1	>sp|P15121|ALDR_HUMAN Aldose reductase OS=Homo sapiens GN=AKR1B1 PE=1 SV=3;>tr|E9PCX2|E9PCX2_HUMAN Aldose reductase OS=Homo sapiens GN=AKR1B1 PE=1 SV=1;>tr|E9PEF9|E9PEF9_HUMAN Aldose reductase OS=Homo sapiens GN=AKR1B1 PE=1 SV=1	35.853	0.72378	5539100000	632370000	3187160000	354670000	777150000
Q92598-2;Q92598-3;Q92598;Q92598-4;A0A0A0MSM0;R4GN69;Q5TBM3	Heat shock protein 105 kDa	HSPH1	>sp|Q92598-2|HS105_HUMAN Isoform Beta of Heat shock protein 105 kDa OS=Homo sapiens GN=HSPH1;>sp|Q92598-3|HS105_HUMAN Isoform 3 of Heat shock protein 105 kDa OS=Homo sapiens GN=HSPH1;>sp|Q92598|HS105_HUMAN Heat shock protein 105 kDa OS=Homo sapiens GN=HSPH	92.115	1.2425	5513800000	553720000	3001050000	565200000	974169400
Q8IX30-2;Q8IX30	Signal peptide, CUB and EGF-like domain-containing protein 3	SCUBE3	>sp|Q8IX30-2|SCUB3_HUMAN Isoform 2 of Signal peptide, CUB and EGF-like domain-containing protein 3 OS=Homo sapiens GN=SCUBE3;>sp|Q8IX30|SCUB3_HUMAN Signal peptide, CUB and EGF-like domain-containing protein 3 OS=Homo sapiens GN=SCUBE3 PE=1 SV=1	111.1	0.22217	5479400000	1313660000	3576820000	91329500	291492000
Q14847;C9J9W2;Q14847-3;Q14847-2;F6S2S5;J3KSN1	LIM and SH3 domain protein 1	LASP1	>sp|Q14847|LASP1_HUMAN LIM and SH3 domain protein 1 OS=Homo sapiens GN=LASP1 PE=1 SV=2;>tr|C9J9W2|C9J9W2_HUMAN LIM and SH3 domain protein 1 (Fragment) OS=Homo sapiens GN=LASP1 PE=1 SV=1;>sp|Q14847-3|LASP1_HUMAN Isoform 3 of LIM and SH3 domain protein 1 OS=	29.717	0.51492	5436600000	520859000	3027900000	286544600	691450000
Q13185;S4R2Y4;C9JMM0;B8ZZ43	Chromobox protein homolog 3	CBX3	>sp|Q13185|CBX3_HUMAN Chromobox protein homolog 3 OS=Homo sapiens GN=CBX3 PE=1 SV=4;>tr|S4R2Y4|S4R2Y4_HUMAN Chromobox protein homolog 3 (Fragment) OS=Homo sapiens GN=CBX3 PE=1 SV=1	20.811	0.68173	5430500000	750610000	3387890000	341150000	806810000
P19367-4;P19367-2;P19367;P19367-3;B1AR63;Q2TB90;B1AR61;B1AR62;E9PB90;P52789;Q2TB90-3;Q2TB90-2;P52790;C9JQD1;P35557-3;P35557;P35557-2	Hexokinase-1	HK1	>sp|P19367-4|HXK1_HUMAN Isoform 4 of Hexokinase-1 OS=Homo sapiens GN=HK1;>sp|P19367-2|HXK1_HUMAN Isoform 2 of Hexokinase-1 OS=Homo sapiens GN=HK1;>sp|P19367|HXK1_HUMAN Hexokinase-1 OS=Homo sapiens GN=HK1 PE=1 SV=3;>sp|P19367-3|HXK1_HUMAN Isoform 3 of Hexok	101.08	10.825	5361300000	403050000	3262400000	398922100	1046662000
P31949	Protein S100-A11;Protein S100-A11, N-terminally processed	S100A11	>sp|P31949|S10AB_HUMAN Protein S100-A11 OS=Homo sapiens GN=S100A11 PE=1 SV=2	11.74	0.51583	5348700000	866860000	2534890000	297948000	480250000
Q8NC51-3;Q8NC51;Q8NC51-4;Q8NC51-2;Q5JVS0-2;Q5JVS0	Plasminogen activator inhibitor 1 RNA-binding protein	SERBP1	>sp|Q8NC51-3|PAIRB_HUMAN Isoform 3 of Plasminogen activator inhibitor 1 RNA-binding protein OS=Homo sapiens GN=SERBP1;>sp|Q8NC51|PAIRB_HUMAN Plasminogen activator inhibitor 1 RNA-binding protein OS=Homo sapiens GN=SERBP1 PE=1 SV=2;>sp|Q8NC51-4|PAIRB_HUMAN	43.135	0.8691	5315500000	817595000	2926050000	483025000	738102000
P08195-2;F5GZS6;J3KPF3;P08195-3;P08195;P08195-4;F5H0E2;F5GZI0;H0YFS2;H0YFX4;F5H867;F5GZR9	4F2 cell-surface antigen heavy chain	SLC3A2	>sp|P08195-2|4F2_HUMAN Isoform 2 of 4F2 cell-surface antigen heavy chain OS=Homo sapiens GN=SLC3A2;>tr|F5GZS6|F5GZS6_HUMAN 4F2 cell-surface antigen heavy chain OS=Homo sapiens GN=SLC3A2 PE=1 SV=1;>tr|J3KPF3|J3KPF3_HUMAN 4F2 cell-surface antigen heavy chain	57.944	0.75406	5282600000	1373342000	2285187000	418565000	923836000
A0A087WTY6;P41271;P41271-2;E5RFZ1;A3KFI2;A3KFI3;A3KFI4;A3KFI5;A3KFI1	Neuroblastoma suppressor of tumorigenicity 1	NBL1	>tr|A0A087WTY6|A0A087WTY6_HUMAN Neuroblastoma suppressor of tumorigenicity 1 OS=Homo sapiens GN=NBL1 PE=1 SV=1;>sp|P41271|NBL1_HUMAN Neuroblastoma suppressor of tumorigenicity 1 OS=Homo sapiens GN=NBL1 PE=1 SV=2;>sp|P41271-2|NBL1_HUMAN Isoform 2 of Neurobl	23.238	38.939	5282500000	143212000	165740000	2592080000	2323620000
O00299	Chloride intracellular channel protein 1	CLIC1	>sp|O00299|CLIC1_HUMAN Chloride intracellular channel protein 1 OS=Homo sapiens GN=CLIC1 PE=1 SV=4	26.922	1.2365	5280600000	857150000	2441930000	770140000	782101000
O00462;E9PFW2;Q5T6H3	Beta-mannosidase	MANBA	>sp|O00462|MANBA_HUMAN Beta-mannosidase OS=Homo sapiens GN=MANBA PE=1 SV=3;>tr|E9PFW2|E9PFW2_HUMAN Beta-mannosidase OS=Homo sapiens GN=MANBA PE=1 SV=1	100.89	2.0289	5278000000	920800000	1515000000	1062302000	1049900000
P61160;P61160-2;F5H6T1	Actin-related protein 2	ACTR2	>sp|P61160|ARP2_HUMAN Actin-related protein 2 OS=Homo sapiens GN=ACTR2 PE=1 SV=1;>sp|P61160-2|ARP2_HUMAN Isoform 2 of Actin-related protein 2 OS=Homo sapiens GN=ACTR2;>tr|F5H6T1|F5H6T1_HUMAN ARP2 actin-related protein 2 homolog (Yeast), isoform CRA_d OS=Ho	44.76	0.75472	5271100000	720233000	3064750000	455152200	816610000
P18124;A8MUD9;C9JIJ5;C9JZ88	60S ribosomal protein L7	RPL7	>sp|P18124|RL7_HUMAN 60S ribosomal protein L7 OS=Homo sapiens GN=RPL7 PE=1 SV=1;>tr|A8MUD9|A8MUD9_HUMAN 60S ribosomal protein L7 OS=Homo sapiens GN=RPL7 PE=1 SV=1	29.225	0.33519	5222600000	443400000	3643250000	0	532878000
Q9NYU2-2;Q9NYU2;Q9NYU1;F8WCI2;F8WCE6;H7BZG0;A6NP03;E7EMU6;Q9NYU1-2	UDP-glucose:glycoprotein glucosyltransferase 1	UGGT1	>sp|Q9NYU2-2|UGGG1_HUMAN Isoform 2 of UDP-glucose:glycoprotein glucosyltransferase 1 OS=Homo sapiens GN=UGGT1;>sp|Q9NYU2|UGGG1_HUMAN UDP-glucose:glycoprotein glucosyltransferase 1 OS=Homo sapiens GN=UGGT1 PE=1 SV=3	174.97	2.9811	5204700000	521910000	1427546000	1057714000	1270621000
J3KR44;F5H6Q1;Q96FW1;F5GYN4;F5GYJ8;F5H3F0;Q96FW1-2	Ubiquitin thioesterase OTUB1	OTUB1	>tr|J3KR44|J3KR44_HUMAN Ubiquitin thioesterase OTUB1 OS=Homo sapiens GN=OTUB1 PE=1 SV=2;>tr|F5H6Q1|F5H6Q1_HUMAN Ubiquitin thioesterase OTUB1 OS=Homo sapiens GN=OTUB1 PE=1 SV=1;>sp|Q96FW1|OTUB1_HUMAN Ubiquitin thioesterase OTUB1 OS=Homo sapiens GN=OTUB1 PE=	31.44	0.78776	5191900000	419565000	3272900000	253107100	1088507000
Q9UBG0;E7EME3;J3KRF1	C-type mannose receptor 2	MRC2	>sp|Q9UBG0|MRC2_HUMAN C-type mannose receptor 2 OS=Homo sapiens GN=MRC2 PE=1 SV=2	166.67	1.5444	5164900000	655665000	1676270000	416284800	1839030000
P50991;P50991-2	T-complex protein 1 subunit delta	CCT4	>sp|P50991|TCPD_HUMAN T-complex protein 1 subunit delta OS=Homo sapiens GN=CCT4 PE=1 SV=4;>sp|P50991-2|TCPD_HUMAN Isoform 2 of T-complex protein 1 subunit delta OS=Homo sapiens GN=CCT4	57.924	1.1768	5143800000	364753000	3190480000	411775000	683040000
P39019;M0R2L9;A0A075B6E2;M0QXK4;M0QYF7;M0R140	40S ribosomal protein S19	RPS19	>sp|P39019|RS19_HUMAN 40S ribosomal protein S19 OS=Homo sapiens GN=RPS19 PE=1 SV=2;>tr|M0R2L9|M0R2L9_HUMAN 40S ribosomal protein S19 (Fragment) OS=Homo sapiens GN=RPS19 PE=1 SV=1;>tr|A0A075B6E2|A0A075B6E2_HUMAN 40S ribosomal protein S19 OS=Homo sapiens GN=	16.06	0.21037	5140400000	1102129000	3316068000	203510000	244510000
P39023;G5E9G0;H7C422;H7C3M2;B5MCW2;F8WCR1	60S ribosomal protein L3	RPL3	>sp|P39023|RL3_HUMAN 60S ribosomal protein L3 OS=Homo sapiens GN=RPL3 PE=1 SV=2;>tr|G5E9G0|G5E9G0_HUMAN 60S ribosomal protein L3 OS=Homo sapiens GN=RPL3 PE=1 SV=1;>tr|H7C422|H7C422_HUMAN 60S ribosomal protein L3 (Fragment) OS=Homo sapiens GN=RPL3 PE=1 SV=1	46.108	0.30332	5132700000	1062685000	3086010000	266020000	366606000
P49721;A0A087WVV1	Proteasome subunit beta type-2	PSMB2	>sp|P49721|PSB2_HUMAN Proteasome subunit beta type-2 OS=Homo sapiens GN=PSMB2 PE=1 SV=1;>tr|A0A087WVV1|A0A087WVV1_HUMAN Proteasome subunit beta type-2 OS=Homo sapiens GN=PSMB2 PE=1 SV=1	22.836	0.78303	5125500000	842266000	2949500000	390031000	717258000
P16403	Histone H1.2	HIST1H1C	>sp|P16403|H12_HUMAN Histone H1.2 OS=Homo sapiens GN=HIST1H1C PE=1 SV=2	21.364	16.27	5065700000	27644900	726938000	517870000	3475400000
P27708;F8VPD4;H7C3Z5;H7C2E4;H7BZB3;P31327-2;P31327;P31327-3	CAD protein;Glutamine-dependent carbamoyl-phosphate synthase;Aspartate carbamoyltransferase;Dihydroorotase	CAD	>sp|P27708|PYR1_HUMAN CAD protein OS=Homo sapiens GN=CAD PE=1 SV=3;>tr|F8VPD4|F8VPD4_HUMAN CAD protein OS=Homo sapiens GN=CAD PE=1 SV=1	242.98	0.69739	5061400000	286161000	3545310000	181690300	631030000
P40227;P40227-2;Q92526;Q92526-2;Q92526-3;J3KRI6	T-complex protein 1 subunit zeta	CCT6A	>sp|P40227|TCPZ_HUMAN T-complex protein 1 subunit zeta OS=Homo sapiens GN=CCT6A PE=1 SV=3;>sp|P40227-2|TCPZ_HUMAN Isoform 2 of T-complex protein 1 subunit zeta OS=Homo sapiens GN=CCT6A	58.024	1.0757	5049600000	445426500	2823750000	584260000	713664000
B5MCX3;Q15019;Q15019-2;Q15019-3;C9J2Q4;H7C2Y0;C9IY94;C9J938;C9JB25;C9IZU3;C9JQJ4;H7C310;B5MD47;C9JZI2	Septin-2	2002-09-01	>tr|B5MCX3|B5MCX3_HUMAN Septin-2 OS=Homo sapiens GN=SEPT2 PE=1 SV=1;>sp|Q15019|SEPT2_HUMAN Septin-2 OS=Homo sapiens GN=SEPT2 PE=1 SV=1;>sp|Q15019-2|SEPT2_HUMAN Isoform 2 of Septin-2 OS=Homo sapiens GN=SEPT2;>sp|Q15019-3|SEPT2_HUMAN Isoform 3 of Septin-2 OS	36.94	0.9678	4997900000	194630000	3307400000	94688000	772730000
Q96KP4;Q96KP4-2;J3QKT2;J3KSV5;A0A087WYZ1;J3QQN6;J3QR27;J3QLU1;J3QKQ0;J3QRD0;J3QL02;A0A087WVS2;J3QRA8;J3KSS4;J3KRD5;J3QRH4;J3QRP4;J3KRJ8	Cytosolic non-specific dipeptidase	CNDP2	>sp|Q96KP4|CNDP2_HUMAN Cytosolic non-specific dipeptidase OS=Homo sapiens GN=CNDP2 PE=1 SV=2;>sp|Q96KP4-2|CNDP2_HUMAN Isoform 2 of Cytosolic non-specific dipeptidase OS=Homo sapiens GN=CNDP2;>tr|J3QKT2|J3QKT2_HUMAN Cytosolic non-specific dipeptidase (Fragm	52.878	1.5308	4989500000	508617000	2335214000	628748000	932323000
P24592;F8VYK9;F8VVA5	Insulin-like growth factor-binding protein 6	IGFBP6	>sp|P24592|IBP6_HUMAN Insulin-like growth factor-binding protein 6 OS=Homo sapiens GN=IGFBP6 PE=1 SV=1;>tr|F8VYK9|F8VYK9_HUMAN Insulin-like growth factor-binding protein 6 OS=Homo sapiens GN=IGFBP6 PE=1 SV=1	25.322	0.99167	4974500000	1289732000	2177138000	522300000	842650000
Q14204;H0YJ21	Cytoplasmic dynein 1 heavy chain 1	DYNC1H1	>sp|Q14204|DYHC1_HUMAN Cytoplasmic dynein 1 heavy chain 1 OS=Homo sapiens GN=DYNC1H1 PE=1 SV=5	532.4	1.2152	4943100000	5803200	2870832000	99790000	1362808000
Q14152;Q14152-2	Eukaryotic translation initiation factor 3 subunit A	EIF3A	>sp|Q14152|EIF3A_HUMAN Eukaryotic translation initiation factor 3 subunit A OS=Homo sapiens GN=EIF3A PE=1 SV=1;>sp|Q14152-2|EIF3A_HUMAN Isoform 2 of Eukaryotic translation initiation factor 3 subunit A OS=Homo sapiens GN=EIF3A	166.57	0.86653	4923800000	307910000	3161407000	238920000	841880000
P14866;M0QXS5;P14866-2;M0QYT0;M0QYL7;M0R1W6;M0R076;B4DVF8	Heterogeneous nuclear ribonucleoprotein L	HNRNPL	>sp|P14866|HNRPL_HUMAN Heterogeneous nuclear ribonucleoprotein L OS=Homo sapiens GN=HNRNPL PE=1 SV=2;>tr|M0QXS5|M0QXS5_HUMAN Heterogeneous nuclear ribonucleoprotein L (Fragment) OS=Homo sapiens GN=HNRNPL PE=1 SV=1;>sp|P14866-2|HNRPL_HUMAN Isoform 2 of Hete	64.132	0.93273	4904200000	279098000	1784590000	138494000	2200907000
O60506-4;O60506-3;O60506-2;O60506;B7Z645;O60506-5;F6UXX1	Heterogeneous nuclear ribonucleoprotein Q	SYNCRIP	>sp|O60506-4|HNRPQ_HUMAN Isoform 4 of Heterogeneous nuclear ribonucleoprotein Q OS=Homo sapiens GN=SYNCRIP;>sp|O60506-3|HNRPQ_HUMAN Isoform 3 of Heterogeneous nuclear ribonucleoprotein Q OS=Homo sapiens GN=SYNCRIP;>sp|O60506-2|HNRPQ_HUMAN Isoform 2 of Hete	58.735	1.0754	4901600000	455562600	2773020000	336095000	999416000
Q15233;Q15233-2;C9JYS8;H7C367;C9IZL7;C9J4X2	Non-POU domain-containing octamer-binding protein	NONO	>sp|Q15233|NONO_HUMAN Non-POU domain-containing octamer-binding protein OS=Homo sapiens GN=NONO PE=1 SV=4;>sp|Q15233-2|NONO_HUMAN Isoform 2 of Non-POU domain-containing octamer-binding protein OS=Homo sapiens GN=NONO;>tr|C9JYS8|C9JYS8_HUMAN Non-POU domain-	54.231	0.5743	4887200000	217840000	3381470000	85812000	758240000
Q9H1E3;Q9H1E3-2	Nuclear ubiquitous casein and cyclin-dependent kinase substrate 1	NUCKS1	>sp|Q9H1E3|NUCKS_HUMAN Nuclear ubiquitous casein and cyclin-dependent kinase substrate 1 OS=Homo sapiens GN=NUCKS1 PE=1 SV=1;>sp|Q9H1E3-2|NUCKS_HUMAN Isoform 2 of Nuclear ubiquitous casein and cyclin-dependent kinase substrate 1 OS=Homo sapiens GN=NUCKS1	27.296	0.53219	4859100000	1043266000	2835135000	345397000	379370000
P23246;P23246-2;H0Y9K7	Splicing factor, proline- and glutamine-rich	SFPQ	>sp|P23246|SFPQ_HUMAN Splicing factor, proline- and glutamine-rich OS=Homo sapiens GN=SFPQ PE=1 SV=2;>sp|P23246-2|SFPQ_HUMAN Isoform Short of Splicing factor, proline- and glutamine-rich OS=Homo sapiens GN=SFPQ;>tr|H0Y9K7|H0Y9K7_HUMAN Splicing factor, prol	76.149	0.60124	4851000000	310639000	3428870000	155495000	587208000
Q5SW79;Q5SW79-2;Q5SW79-3;H0Y2V6;E5RIH6;E5RJT5;E5RFU8;E7EWM2;E7EMW0;Q96L14;E5RGW7;E5RG47;H0Y4T4	Centrosomal protein of 170 kDa	CEP170	>sp|Q5SW79|CE170_HUMAN Centrosomal protein of 170 kDa OS=Homo sapiens GN=CEP170 PE=1 SV=1;>sp|Q5SW79-2|CE170_HUMAN Isoform 2 of Centrosomal protein of 170 kDa OS=Homo sapiens GN=CEP170;>sp|Q5SW79-3|CE170_HUMAN Isoform 3 of Centrosomal protein of 170 kDa OS	175.29	1.2739	4850500000	609420000	1539010000	807240000	913278000
G3V1D3;G3V180;Q9NY33;Q9NY33-4;Q9NY33-2;E9PPK9;E9PKK8;E9PQ14;E9PNX5;E9PQF2	Dipeptidyl peptidase 3	DPP3	>tr|G3V1D3|G3V1D3_HUMAN Dipeptidyl peptidase 3 OS=Homo sapiens GN=DPP3 PE=1 SV=1;>tr|G3V180|G3V180_HUMAN Dipeptidyl peptidase 3 OS=Homo sapiens GN=DPP3 PE=1 SV=1;>sp|Q9NY33|DPP3_HUMAN Dipeptidyl peptidase 3 OS=Homo sapiens GN=DPP3 PE=1 SV=2;>sp|Q9NY33-4|DP	84.304	1.3121	4841000000	511920000	2021350000	394714000	1668410000
P11279;P11279-2	Lysosome-associated membrane glycoprotein 1	LAMP1	>sp|P11279|LAMP1_HUMAN Lysosome-associated membrane glycoprotein 1 OS=Homo sapiens GN=LAMP1 PE=1 SV=3;>sp|P11279-2|LAMP1_HUMAN Isoform 2 of Lysosome-associated membrane glycoprotein 1 OS=Homo sapiens GN=LAMP1	44.882	1.3862	4785200000	793490000	1937870000	722360000	1092440000
P06396-2;Q5T0I0	Gelsolin	GSN	>sp|P06396-2|GELS_HUMAN Isoform 2 of Gelsolin OS=Homo sapiens GN=GSN	80.64	3.245	4779900000	348350000	1800900000	395980000	853540000
Q13867;K7ES02;K7ESE8;J3KSD8;J3KS79;K7ENH5	Bleomycin hydrolase	BLMH	>sp|Q13867|BLMH_HUMAN Bleomycin hydrolase OS=Homo sapiens GN=BLMH PE=1 SV=1;>tr|K7ES02|K7ES02_HUMAN Bleomycin hydrolase (Fragment) OS=Homo sapiens GN=BLMH PE=1 SV=1;>tr|K7ESE8|K7ESE8_HUMAN Bleomycin hydrolase (Fragment) OS=Homo sapiens GN=BLMH PE=1 SV=1;>t	52.562	1.4003	4779000000	641655000	2008540000	542002000	1363137000
Q9UHD8-7;Q9UHD8-2;Q9UHD8-5;Q9UHD8;Q9UHD8-3;Q9UHD8-4;Q9UHD8-9;Q9UHD8-8;K7EL40;K7EK18;K7EJ51;K7ER52;K7EIE4;K7ER14;K7EQD7;K7ELJ9;K7EIR4;K7EKN4;K7EN52;K7ENQ5;K7EJZ2;K7ENL0;K7EJL9;K7EJV0;K7EPY1;K7ERG1;K7ER34;K7EQ08	Septin-9	2009-09-01	>sp|Q9UHD8-7|SEPT9_HUMAN Isoform 7 of Septin-9 OS=Homo sapiens GN=SEPT9;>sp|Q9UHD8-2|SEPT9_HUMAN Isoform 2 of Septin-9 OS=Homo sapiens GN=SEPT9;>sp|Q9UHD8-5|SEPT9_HUMAN Isoform 5 of Septin-9 OS=Homo sapiens GN=SEPT9;>sp|Q9UHD8|SEPT9_HUMAN Septin-9 OS=Homo	63.502	1.015	4749500000	368710000	2555230000	372030000	747971000
A2AEA2;P10321;A0A087WWL9	HLA class I histocompatibility antigen, Cw-7 alpha chain	HLA-C	>tr|A2AEA2|A2AEA2_HUMAN HLA class I histocompatibility antigen, Cw-6 alpha chain OS=Homo sapiens GN=HLA-C PE=1 SV=2;>sp|P10321|1C07_HUMAN HLA class I histocompatibility antigen, Cw-7 alpha chain OS=Homo sapiens GN=HLA-C PE=1 SV=3;>tr|A0A087WWL9|A0A087WWL9_	41.301	2.3683	4747600000	831596000	1259300000	1175466000	1198000000
Q13200;Q13200-3;Q13200-2;H7C1H2;H7C2Q3;C9JPC0	26S proteasome non-ATPase regulatory subunit 2	PSMD2	>sp|Q13200|PSMD2_HUMAN 26S proteasome non-ATPase regulatory subunit 2 OS=Homo sapiens GN=PSMD2 PE=1 SV=3;>sp|Q13200-3|PSMD2_HUMAN Isoform 3 of 26S proteasome non-ATPase regulatory subunit 2 OS=Homo sapiens GN=PSMD2;>sp|Q13200-2|PSMD2_HUMAN Isoform 2 of 26S	100.2	0.70813	4732900000	498637500	3033470000	334080000	537953000
Q8NI22;H7BZ18;Q8NI22-2;Q8NI22-3;C9JTR4	Multiple coagulation factor deficiency protein 2	MCFD2	>sp|Q8NI22|MCFD2_HUMAN Multiple coagulation factor deficiency protein 2 OS=Homo sapiens GN=MCFD2 PE=1 SV=1;>tr|H7BZ18|H7BZ18_HUMAN Multiple coagulation factor deficiency protein 2 (Fragment) OS=Homo sapiens GN=MCFD2 PE=1 SV=1;>sp|Q8NI22-2|MCFD2_HUMAN Isofo	16.39	0.66954	4707700000	709180000	3043400000	266740000	580510000
Q9BWD1;Q9BWD1-2	Acetyl-CoA acetyltransferase, cytosolic	ACAT2	>sp|Q9BWD1|THIC_HUMAN Acetyl-CoA acetyltransferase, cytosolic OS=Homo sapiens GN=ACAT2 PE=1 SV=2;>sp|Q9BWD1-2|THIC_HUMAN Isoform 2 of Acetyl-CoA acetyltransferase, cytosolic OS=Homo sapiens GN=ACAT2	41.35	1.4018	4685500000	764695400	938840000	961040300	1729600000
Q29960-2;Q29960	HLA class I histocompatibility antigen, Cw-16 alpha chain	HLA-C	>sp|Q29960-2|1C16_HUMAN Isoform 2 of HLA class I histocompatibility antigen, Cw-16 alpha chain OS=Homo sapiens GN=HLA-C;>sp|Q29960|1C16_HUMAN HLA class I histocompatibility antigen, Cw-16 alpha chain OS=Homo sapiens GN=HLA-C PE=1 SV=1	36.797	1.5199	4684100000	673671000	1180280000	722994000	931220000
P43251-4;P43251;P43251-3;P43251-2;C9JSN9;C9J387	Biotinidase	BTD	>sp|P43251-4|BTD_HUMAN Isoform 4 of Biotinidase OS=Homo sapiens GN=BTD;>sp|P43251|BTD_HUMAN Biotinidase OS=Homo sapiens GN=BTD PE=1 SV=2;>sp|P43251-3|BTD_HUMAN Isoform 3 of Biotinidase OS=Homo sapiens GN=BTD;>sp|P43251-2|BTD_HUMAN Isoform 2 of Biotinidase	58.913	2.2761	4669000000	703680000	2237230000	344925000	912660000
P61353;K7ELC7;K7EQQ9;K7ERY7	60S ribosomal protein L27	RPL27	>sp|P61353|RL27_HUMAN 60S ribosomal protein L27 OS=Homo sapiens GN=RPL27 PE=1 SV=2;>tr|K7ELC7|K7ELC7_HUMAN 60S ribosomal protein L27 (Fragment) OS=Homo sapiens GN=RPL27 PE=1 SV=1	15.798	0.25941	4626900000	687989000	3288990000	160281600	260810000
Q9Y266;A0A0A0MSU9;A0A0A0MSS4	Nuclear migration protein nudC	NUDC	>sp|Q9Y266|NUDC_HUMAN Nuclear migration protein nudC OS=Homo sapiens GN=NUDC PE=1 SV=1;>tr|A0A0A0MSU9|A0A0A0MSU9_HUMAN Nuclear migration protein nudC (Fragment) OS=Homo sapiens GN=NUDC PE=1 SV=1	38.242	0.85027	4621000000	613003200	2525375000	460320000	595431800
O43570-2;O43570;B3KUB4	Carbonic anhydrase 12	CA12	>sp|O43570-2|CAH12_HUMAN Isoform 2 of Carbonic anhydrase 12 OS=Homo sapiens GN=CA12;>sp|O43570|CAH12_HUMAN Carbonic anhydrase 12 OS=Homo sapiens GN=CA12 PE=1 SV=1;>tr|B3KUB4|B3KUB4_HUMAN Carbonic anhydrase 12 OS=Homo sapiens GN=CA12 PE=1 SV=1	38.407	52.024	4557700000	91968200	62396300	1343090000	2197770000
P43034;I3L3N5;I3L495;P43034-2	Platelet-activating factor acetylhydrolase IB subunit alpha	PAFAH1B1	>sp|P43034|LIS1_HUMAN Platelet-activating factor acetylhydrolase IB subunit alpha OS=Homo sapiens GN=PAFAH1B1 PE=1 SV=2	46.637	0.85131	4547900000	444670000	2825983000	235080000	729380000
P11766;H0YAG8;D6RAY0;D6R9G2;D6RFE4	Alcohol dehydrogenase class-3	ADH5	>sp|P11766|ADHX_HUMAN Alcohol dehydrogenase class-3 OS=Homo sapiens GN=ADH5 PE=1 SV=4	39.724	0.74831	4497600000	963470000	2469726000	336250000	535600000
A0A0C4DFU2;P04179-4;P04179;A0A0C4DFU1;P04179-2;F5H3C5;A0A0C4DG56;F5H4R2;F5GYZ5;P04179-3;G8JLJ2;G5E9P6;F5GXZ9	Superoxide dismutase [Mn], mitochondrial	SOD2	>tr|A0A0C4DFU2|A0A0C4DFU2_HUMAN Superoxide dismutase [Mn], mitochondrial OS=Homo sapiens GN=SOD2 PE=4 SV=1;>sp|P04179-4|SODM_HUMAN Isoform 4 of Superoxide dismutase [Mn], mitochondrial OS=Homo sapiens GN=SOD2;>sp|P04179|SODM_HUMAN Superoxide dismutase [Mn]	24.75	0.48135	4447800000	700315000	2912490000	198908100	456814400
D3YTB1;F8W727;P62910;D3YTI8	60S ribosomal protein L32	RPL32	>tr|D3YTB1|D3YTB1_HUMAN 60S ribosomal protein L32 (Fragment) OS=Homo sapiens GN=RPL32 PE=1 SV=1;>tr|F8W727|F8W727_HUMAN 60S ribosomal protein L32 OS=Homo sapiens GN=RPL32 PE=1 SV=1;>sp|P62910|RL32_HUMAN 60S ribosomal protein L32 OS=Homo sapiens GN=RPL32 PE	15.616	4.0039	4440900000	172941000	1995542000	27917810	1806320100
E9PNW4;E9PR17;P13987	CD59 glycoprotein	CD59	>tr|E9PNW4|E9PNW4_HUMAN CD59 glycoprotein OS=Homo sapiens GN=CD59 PE=1 SV=1;>tr|E9PR17|E9PR17_HUMAN CD59 glycoprotein OS=Homo sapiens GN=CD59 PE=1 SV=1;>sp|P13987|CD59_HUMAN CD59 glycoprotein OS=Homo sapiens GN=CD59 PE=1 SV=1	11.985	0.99806	4417600000	842980000	1960100000	540445000	806730000
P12270;P12270-2;Q5SWX9	Nucleoprotein TPR	TPR	>sp|P12270|TPR_HUMAN Nucleoprotein TPR OS=Homo sapiens GN=TPR PE=1 SV=3;>sp|P12270-2|TPR_HUMAN Isoform 2 of Nucleoprotein TPR OS=Homo sapiens GN=TPR	267.29	1.0355	4415000000	341840000	2516225000	125280000	768670000
Q9NPF2-2;Q9NPF2;F8VXK3	Carbohydrate sulfotransferase 11	CHST11	>sp|Q9NPF2-2|CHSTB_HUMAN Isoform 2 of Carbohydrate sulfotransferase 11 OS=Homo sapiens GN=CHST11;>sp|Q9NPF2|CHSTB_HUMAN Carbohydrate sulfotransferase 11 OS=Homo sapiens GN=CHST11 PE=1 SV=1;>tr|F8VXK3|F8VXK3_HUMAN Carbohydrate sulfotransferase 11 (Fragment)	41.003	82.728	4408200000	174289600	127146500	3117478000	765187000
P16401	Histone H1.5	HIST1H1B	>sp|P16401|H15_HUMAN Histone H1.5 OS=Homo sapiens GN=HIST1H1B PE=1 SV=3	22.58	20.633	4391200000	231893000	284019000	1379820000	1732290000
P26006;P26006-1;K7EMU3;D6R9X8;H0YA32;H0YA49	Integrin alpha-3;Integrin alpha-3 heavy chain;Integrin alpha-3 light chain	ITGA3	>sp|P26006|ITA3_HUMAN Integrin alpha-3 OS=Homo sapiens GN=ITGA3 PE=1 SV=5;>sp|P26006-1|ITA3_HUMAN Isoform 2 of Integrin alpha-3 OS=Homo sapiens GN=ITGA3	116.61	0.43709	4368900000	947121000	2206898000	218494000	608821000
C9J173;B8ZZF6;E7ET59;E7EUX4;E7ENF2;P49441;C9J128;C9J2Z6	Inositol polyphosphate 1-phosphatase	INPP1	>tr|C9J173|C9J173_HUMAN Inositol polyphosphate 1-phosphatase (Fragment) OS=Homo sapiens GN=INPP1 PE=1 SV=1;>tr|B8ZZF6|B8ZZF6_HUMAN Inositol polyphosphate 1-phosphatase (Fragment) OS=Homo sapiens GN=INPP1 PE=1 SV=1;>tr|E7ET59|E7ET59_HUMAN Inositol polyphosp	16.132	NaN	4364800000	154850000	0	2943900000	0
Q9BRA2;I3L2R6;I3L0K2;I3L3M7	Thioredoxin domain-containing protein 17	TXNDC17	>sp|Q9BRA2|TXD17_HUMAN Thioredoxin domain-containing protein 17 OS=Homo sapiens GN=TXNDC17 PE=1 SV=1;>tr|I3L2R6|I3L2R6_HUMAN Thioredoxin domain-containing protein 17 OS=Homo sapiens GN=TXNDC17 PE=1 SV=1;>tr|I3L0K2|I3L0K2_HUMAN Thioredoxin domain-containing	13.941	1.0155	4356900000	714893000	2155260000	496388000	564810000
P41221-2;P41221;C9J8I8;Q9H1J7;F5H034;F5H364;F5H7Q6	Protein Wnt-5a;Protein Wnt	WNT5A	>sp|P41221-2|WNT5A_HUMAN Isoform 2 of Protein Wnt-5a OS=Homo sapiens GN=WNT5A;>sp|P41221|WNT5A_HUMAN Protein Wnt-5a OS=Homo sapiens GN=WNT5A PE=1 SV=2;>tr|C9J8I8|C9J8I8_HUMAN Protein Wnt (Fragment) OS=Homo sapiens GN=WNT5A PE=1 SV=1	40.886	0.17385	4351300000	1394060000	1681440000	49889400	887219800
Q32P28;Q32P28-4;Q32P28-3;H7C0D1;H7C2W6;Q32P28-2;E2QRI1	Prolyl 3-hydroxylase 1	LEPRE1	>sp|Q32P28|P3H1_HUMAN Prolyl 3-hydroxylase 1 OS=Homo sapiens GN=LEPRE1 PE=1 SV=2;>sp|Q32P28-4|P3H1_HUMAN Isoform 4 of Prolyl 3-hydroxylase 1 OS=Homo sapiens GN=LEPRE1;>sp|Q32P28-3|P3H1_HUMAN Isoform 3 of Prolyl 3-hydroxylase 1 OS=Homo sapiens GN=LEPRE1	83.393	0.8301	4342800000	1031228000	1847900000	497837000	605320000
A0A087WXW9;P20908;H7BY82;P12107-4;P12107-3;P12107;P12107-2	Collagen alpha-1(V) chain	COL5A1	>tr|A0A087WXW9|A0A087WXW9_HUMAN Collagen alpha-1(V) chain OS=Homo sapiens GN=COL5A1 PE=1 SV=1;>sp|P20908|CO5A1_HUMAN Collagen alpha-1(V) chain OS=Homo sapiens GN=COL5A1 PE=1 SV=3	183.65	0.46374	4336000000	679590000	1320630000	96314100	1691730000
Q9UBR2	Cathepsin Z	CTSZ	>sp|Q9UBR2|CATZ_HUMAN Cathepsin Z OS=Homo sapiens GN=CTSZ PE=1 SV=1	33.868	103	4333700000	54660000	141677000	2006730000	1888480000
Q04446;E9PGM4	1,4-alpha-glucan-branching enzyme	GBE1	>sp|Q04446|GLGB_HUMAN 1,4-alpha-glucan-branching enzyme OS=Homo sapiens GN=GBE1 PE=1 SV=3;>tr|E9PGM4|E9PGM4_HUMAN 1,4-alpha-glucan-branching enzyme OS=Homo sapiens GN=GBE1 PE=1 SV=1	80.473	0.69965	4327200000	602715000	2473540000	313460000	596570000
E7EPB3;P50914	60S ribosomal protein L14	RPL14	>tr|E7EPB3|E7EPB3_HUMAN 60S ribosomal protein L14 OS=Homo sapiens GN=RPL14 PE=1 SV=1;>sp|P50914|RL14_HUMAN 60S ribosomal protein L14 OS=Homo sapiens GN=RPL14 PE=1 SV=4	14.558	0.31105	4294300000	262326000	3382520000	49445000	456839000
Q86UD1;E9PJ29	Out at first protein homolog	OAF	>sp|Q86UD1|OAF_HUMAN Out at first protein homolog OS=Homo sapiens GN=OAF PE=2 SV=1;>tr|E9PJ29|E9PJ29_HUMAN Out at first protein homolog OS=Homo sapiens GN=OAF PE=1 SV=1	30.688	4.0647	4274400000	315289000	1367940000	633069000	1711450000
O43505	N-acetyllactosaminide beta-1,3-N-acetylglucosaminyltransferase	B3GNT1	>sp|O43505|B4GA1_HUMAN Beta-1,4-glucuronyltransferase 1 OS=Homo sapiens GN=B4GAT1 PE=1 SV=1	47.119	1.965	4251600000	580490000	1079100000	848940000	1283300000
Q6UVY6;Q6UVY6-2;A6PVS1	DBH-like monooxygenase protein 1	MOXD1	>sp|Q6UVY6|MOXD1_HUMAN DBH-like monooxygenase protein 1 OS=Homo sapiens GN=MOXD1 PE=2 SV=1;>sp|Q6UVY6-2|MOXD1_HUMAN Isoform 2 of DBH-like monooxygenase protein 1 OS=Homo sapiens GN=MOXD1	69.652	10.751	4239100000	156215000	483886000	1064280000	1669030000
Q96TA1-2;Q96TA1	Niban-like protein 1	FAM129B	>sp|Q96TA1-2|NIBL1_HUMAN Isoform 2 of Niban-like protein 1 OS=Homo sapiens GN=FAM129B;>sp|Q96TA1|NIBL1_HUMAN Niban-like protein 1 OS=Homo sapiens GN=FAM129B PE=1 SV=3	82.682	0.5823	4222600000	175604900	2607030000	134130000	450536000
Q99832;Q99832-3;Q99832-4;F8WAM2;Q99832-2;F8WBP8	T-complex protein 1 subunit eta	CCT7	>sp|Q99832|TCPH_HUMAN T-complex protein 1 subunit eta OS=Homo sapiens GN=CCT7 PE=1 SV=2;>sp|Q99832-3|TCPH_HUMAN Isoform 3 of T-complex protein 1 subunit eta OS=Homo sapiens GN=CCT7;>sp|Q99832-4|TCPH_HUMAN Isoform 4 of T-complex protein 1 subunit eta OS=Hom	59.366	1.385	4177400000	420390000	1997180000	491160000	595828000
P30046;B5MC82;P30046-2;A6NHG4;J3KQ18;H7C342	D-dopachrome decarboxylase;D-dopachrome decarboxylase-like protein	DDT;DDTL	>sp|P30046|DOPD_HUMAN D-dopachrome decarboxylase OS=Homo sapiens GN=DDT PE=1 SV=3;>tr|B5MC82|B5MC82_HUMAN D-dopachrome decarboxylase OS=Homo sapiens GN=DDT PE=4 SV=2;>sp|P30046-2|DOPD_HUMAN Isoform 2 of D-dopachrome decarboxylase OS=Homo sapiens GN=DDT;>sp	12.712	1.7653	4173500000	391210000	1662100000	503270000	778860000
Q92859-3;Q92859-2;Q92859-4;Q92859;Q59FP8	Neogenin	NEO1	>sp|Q92859-3|NEO1_HUMAN Isoform 3 of Neogenin OS=Homo sapiens GN=NEO1;>sp|Q92859-2|NEO1_HUMAN Isoform 2 of Neogenin OS=Homo sapiens GN=NEO1;>sp|Q92859-4|NEO1_HUMAN Isoform 4 of Neogenin OS=Homo sapiens GN=NEO1;>sp|Q92859|NEO1_HUMAN Neogenin OS=Homo sapiens	154.3	0.36896	4137300000	1219272000	1867570000	149121700	607410000
Q32MZ4-3;Q32MZ4-2;Q32MZ4;Q32MZ4-4	Leucine-rich repeat flightless-interacting protein 1	LRRFIP1	>sp|Q32MZ4-3|LRRF1_HUMAN Isoform 3 of Leucine-rich repeat flightless-interacting protein 1 OS=Homo sapiens GN=LRRFIP1;>sp|Q32MZ4-2|LRRF1_HUMAN Isoform 2 of Leucine-rich repeat flightless-interacting protein 1 OS=Homo sapiens GN=LRRFIP1;>sp|Q32MZ4|LRRF1_HUM	82.688	0.44935	4133200000	792319000	2067570000	126840000	230229000
Q9Y617;Q9Y617-2	Phosphoserine aminotransferase	PSAT1	>sp|Q9Y617|SERC_HUMAN Phosphoserine aminotransferase OS=Homo sapiens GN=PSAT1 PE=1 SV=2;>sp|Q9Y617-2|SERC_HUMAN Isoform 2 of Phosphoserine aminotransferase OS=Homo sapiens GN=PSAT1	40.422	2.0906	4128900000	154529000	1566270000	268348000	2026359000
Q9UBS4;H7C2Y5	DnaJ homolog subfamily B member 11	DNAJB11	>sp|Q9UBS4|DJB11_HUMAN DnaJ homolog subfamily B member 11 OS=Homo sapiens GN=DNAJB11 PE=1 SV=1;>tr|H7C2Y5|H7C2Y5_HUMAN DnaJ homolog subfamily B member 11 (Fragment) OS=Homo sapiens GN=DNAJB11 PE=1 SV=4	40.513	3.7403	4127300000	735861000	1752200000	570485000	847370000
Q09328	Alpha-1,6-mannosylglycoprotein 6-beta-N-acetylglucosaminyltransferase A	MGAT5	>sp|Q09328|MGT5A_HUMAN Alpha-1,6-mannosylglycoprotein 6-beta-N-acetylglucosaminyltransferase A OS=Homo sapiens GN=MGAT5 PE=1 SV=1	84.542	1.2797	4111900000	758960000	1589341000	529440000	725138000
H7BZJ3		PDIA3	>tr|H7BZJ3|H7BZJ3_HUMAN Protein disulfide-isomerase A3 (Fragment) OS=Homo sapiens GN=PDIA3 PE=1 SV=1	13.519	1.1829	4097400000	0	2855900000	0	1174600000
D6REA1;Q9H173;D6RIU8;D6RG16;D6RBP7;D6RAI3;D6R940;A0RZB6	Nucleotide exchange factor SIL1	SIL1	>tr|D6REA1|D6REA1_HUMAN Nucleotide exchange factor SIL1 OS=Homo sapiens GN=SIL1 PE=1 SV=1;>sp|Q9H173|SIL1_HUMAN Nucleotide exchange factor SIL1 OS=Homo sapiens GN=SIL1 PE=1 SV=1	52.748	3.394	4083600000	317842000	873530000	838262000	1741830000
P62266;D6RD47;D6RDJ2;D6RIX0;D6R9I7	40S ribosomal protein S23	RPS23	>sp|P62266|RS23_HUMAN 40S ribosomal protein S23 OS=Homo sapiens GN=RPS23 PE=1 SV=3;>tr|D6RD47|D6RD47_HUMAN 40S ribosomal protein S23 OS=Homo sapiens GN=RPS23 PE=1 SV=1	15.807	0.264	4074700000	375713000	3016310000	175479100	239473000
P62328	Thymosin beta-4;Hematopoietic system regulatory peptide	TMSB4X	>sp|P62328|TYB4_HUMAN Thymosin beta-4 OS=Homo sapiens GN=TMSB4X PE=1 SV=2	5.0526	0.062973	4071500000	1455500000	2473400000	51340000	45434000
B4DY09;Q12905;X6R6Z1;A0A0A0MRL0	Interleukin enhancer-binding factor 2	ILF2	>tr|B4DY09|B4DY09_HUMAN Interleukin enhancer-binding factor 2 OS=Homo sapiens GN=ILF2 PE=1 SV=1;>sp|Q12905|ILF2_HUMAN Interleukin enhancer-binding factor 2 OS=Homo sapiens GN=ILF2 PE=1 SV=2	38.91	0.9238	4070800000	795870000	2159570000	446920000	443483000
Q9ULV4;Q9ULV4-2;Q9ULV4-3;B4E3S0;H0YHL7;F8VV53;F8VVB7;F8W1H8;F8VUX3;F8VSA4;F8VRE9;F8VTT6	Coronin-1C;Coronin	CORO1C	>sp|Q9ULV4|COR1C_HUMAN Coronin-1C OS=Homo sapiens GN=CORO1C PE=1 SV=1;>sp|Q9ULV4-2|COR1C_HUMAN Isoform 2 of Coronin-1C OS=Homo sapiens GN=CORO1C;>sp|Q9ULV4-3|COR1C_HUMAN Isoform 3 of Coronin-1C OS=Homo sapiens GN=CORO1C;>tr|B4E3S0|B4E3S0_HUMAN Coronin-1C O	53.248	1.0202	4054800000	727810000	1949556000	486620000	594227000
P49720;A0A087WUL2;A0A087WXQ8;A0A087WY10	Proteasome subunit beta type-3	PSMB3	>sp|P49720|PSB3_HUMAN Proteasome subunit beta type-3 OS=Homo sapiens GN=PSMB3 PE=1 SV=2;>tr|A0A087WUL2|A0A087WUL2_HUMAN Proteasome subunit beta type-3 (Fragment) OS=Homo sapiens GN=PSMB3 PE=1 SV=1;>tr|A0A087WXQ8|A0A087WXQ8_HUMAN Proteasome subunit beta typ	22.949	0.73556	4034500000	499090000	2603530000	249760000	574295000
Q8NHP8;Q8NHP8-2;H0YIX0	Putative phospholipase B-like 2;Putative phospholipase B-like 2 32 kDa form;Putative phospholipase B-like 2 45 kDa form	PLBD2	>sp|Q8NHP8|PLBL2_HUMAN Putative phospholipase B-like 2 OS=Homo sapiens GN=PLBD2 PE=1 SV=2;>sp|Q8NHP8-2|PLBL2_HUMAN Isoform 2 of Putative phospholipase B-like 2 OS=Homo sapiens GN=PLBD2	65.471	0.64661	4024800000	1300289000	1453190000	498869000	421394000
P30153;B3KQV6;C9J9C1;E9PH38;P30154-5;P30154-4;P30154;P30154-2;P30154-3;E9PPI5;E9PHZ6;H0YDG7	Serine/threonine-protein phosphatase 2A 65 kDa regulatory subunit A alpha isoform	PPP2R1A	>sp|P30153|2AAA_HUMAN Serine/threonine-protein phosphatase 2A 65 kDa regulatory subunit A alpha isoform OS=Homo sapiens GN=PPP2R1A PE=1 SV=4;>tr|B3KQV6|B3KQV6_HUMAN Serine/threonine-protein phosphatase 2A 65 kDa regulatory subunit A alpha isoform OS=Homo s	65.308	1.1949	4022900000	582799500	2062360000	557490200	533118000
E7EX17;P23588;P23588-2;F8VX11;F8VYE9;F8VSC7;F8VP89;F8W0K0;F8VRU1	Eukaryotic translation initiation factor 4B	EIF4B	>tr|E7EX17|E7EX17_HUMAN Eukaryotic translation initiation factor 4B OS=Homo sapiens GN=EIF4B PE=1 SV=1;>sp|P23588|IF4B_HUMAN Eukaryotic translation initiation factor 4B OS=Homo sapiens GN=EIF4B PE=1 SV=2;>sp|P23588-2|IF4B_HUMAN Isoform 2 of Eukaryotic tran	69.697	0.6474	4018600000	798046000	1937110000	436199000	357840000
P31150;G5E9U5;F8WE59	Rab GDP dissociation inhibitor alpha	GDI1	>sp|P31150|GDIA_HUMAN Rab GDP dissociation inhibitor alpha OS=Homo sapiens GN=GDI1 PE=1 SV=2	50.582	0.66154	4014800000	776860000	2180870000	345631000	386903000
P00390-2;P00390-3;P00390;P00390-5;P00390-4;E5RI06;H0YC68	Glutathione reductase, mitochondrial	GSR	>sp|P00390-2|GSHR_HUMAN Isoform Cytoplasmic of Glutathione reductase, mitochondrial OS=Homo sapiens GN=GSR;>sp|P00390-3|GSHR_HUMAN Isoform 2 of Glutathione reductase, mitochondrial OS=Homo sapiens GN=GSR;>sp|P00390|GSHR_HUMAN Glutathione reductase, mitocho	51.7	2.89	4014200000	786795000	2058130000	291744600	597174200
Q5TEC6	Histone H3	HIST2H3PS2	>tr|Q5TEC6|Q5TEC6_HUMAN Histone cluster 2, H3, pseudogene 2 OS=Homo sapiens GN=HIST2H3PS2 PE=1 SV=1	15.43	6.5002	3983900000	780370000	51162000	1456100000	1562300000
P35052;H7C410;H7C024;P35052-2;H7BZE9;C9J4Y6;H7BZL4	Glypican-1;Secreted glypican-1	GPC1	>sp|P35052|GPC1_HUMAN Glypican-1 OS=Homo sapiens GN=GPC1 PE=1 SV=2;>tr|H7C410|H7C410_HUMAN Glypican-1 (Fragment) OS=Homo sapiens GN=GPC1 PE=1 SV=1;>tr|H7C024|H7C024_HUMAN Glypican-1 (Fragment) OS=Homo sapiens GN=GPC1 PE=1 SV=1;>sp|P35052-2|GPC1_HUMAN Isofo	61.68	1.4112	3941500000	921261500	1557049000	598429800	613890000
O75531;E9PJJ8	Barrier-to-autointegration factor;Barrier-to-autointegration factor, N-terminally processed	BANF1	>sp|O75531|BAF_HUMAN Barrier-to-autointegration factor OS=Homo sapiens GN=BANF1 PE=1 SV=1	10.058	22.584	3925200000	724394300	1415500000	591060000	1005300000
Q08945;E9PPZ7;E9PMD4	FACT complex subunit SSRP1	SSRP1	>sp|Q08945|SSRP1_HUMAN FACT complex subunit SSRP1 OS=Homo sapiens GN=SSRP1 PE=1 SV=1	81.074	0.87336	3922600000	148580000	680589000	71641000	2939995300
P14618-2;H3BTN5;H3BR70	Pyruvate kinase PKM;Pyruvate kinase	PKM	>sp|P14618-2|KPYM_HUMAN Isoform M1 of Pyruvate kinase PKM OS=Homo sapiens GN=PKM;>tr|H3BTN5|H3BTN5_HUMAN Pyruvate kinase (Fragment) OS=Homo sapiens GN=PKM PE=1 SV=1;>tr|H3BR70|H3BR70_HUMAN Pyruvate kinase OS=Homo sapiens GN=PKM PE=1 SV=1	58.061	0.25905	3897200000	1325100000	1934400000	191400000	182690000
A0A087X253;P63010;P63010-2;P63010-3;A0A087WYD1;A0A087WU93;A0A087WZQ6;K7EJ01;H7C034;A0A087WXS3;K7EKZ5;K7EJX1;K7EN71;K7ERB2	AP-2 complex subunit beta	AP2B1	>tr|A0A087X253|A0A087X253_HUMAN AP-2 complex subunit beta OS=Homo sapiens GN=AP2B1 PE=1 SV=1;>sp|P63010|AP2B1_HUMAN AP-2 complex subunit beta OS=Homo sapiens GN=AP2B1 PE=1 SV=1;>sp|P63010-2|AP2B1_HUMAN Isoform 2 of AP-2 complex subunit beta OS=Homo sapiens	101.33	0.92906	3890800000	380046000	2284750000	274110000	599380000
P05198;G3V4T5;H0YJS4	Eukaryotic translation initiation factor 2 subunit 1	EIF2S1	>sp|P05198|IF2A_HUMAN Eukaryotic translation initiation factor 2 subunit 1 OS=Homo sapiens GN=EIF2S1 PE=1 SV=3;>tr|G3V4T5|G3V4T5_HUMAN Eukaryotic translation initiation factor 2 subunit 1 (Fragment) OS=Homo sapiens GN=EIF2S1 PE=1 SV=1;>tr|H0YJS4|H0YJS4_HUM	36.112	0.94889	3883400000	308090000	2340941000	296890000	791084100
Q9Y5G7;Q9Y5G7-2;Q9Y5G8;Q9Y5H1;Q9Y5G8-2;Q9Y5H1-2	Protocadherin gamma-A6	PCDHGA6	>sp|Q9Y5G7|PCDG6_HUMAN Protocadherin gamma-A6 OS=Homo sapiens GN=PCDHGA6 PE=2 SV=1;>sp|Q9Y5G7-2|PCDG6_HUMAN Isoform 2 of Protocadherin gamma-A6 OS=Homo sapiens GN=PCDHGA6	100.87	0.23727	3881800000	993590000	1419080000	101921200	224860000
P24534;C9JZW3;F8WF65;F2Z2G2	Elongation factor 1-beta	EEF1B2	>sp|P24534|EF1B_HUMAN Elongation factor 1-beta OS=Homo sapiens GN=EEF1B2 PE=1 SV=3	24.763	0.93651	3879000000	823296600	1264300000	556630000	381882000
Q86VP6;Q86VP6-2;A0A0C4DGH5;H0YH27;Q86VP6-3;F5H6I6;F8WBB8;O75155-2;O75155	Cullin-associated NEDD8-dissociated protein 1	CAND1	>sp|Q86VP6|CAND1_HUMAN Cullin-associated NEDD8-dissociated protein 1 OS=Homo sapiens GN=CAND1 PE=1 SV=2;>sp|Q86VP6-2|CAND1_HUMAN Isoform 2 of Cullin-associated NEDD8-dissociated protein 1 OS=Homo sapiens GN=CAND1;>tr|A0A0C4DGH5|A0A0C4DGH5_HUMAN Cullin-asso	136.37	1.4256	3842200000	201500000	1731636000	361744000	849498400
Q15008;Q15008-4;Q15008-3;Q15008-2;C9J0E9;H7C531;C9J7B7	26S proteasome non-ATPase regulatory subunit 6	PSMD6	>sp|Q15008|PSMD6_HUMAN 26S proteasome non-ATPase regulatory subunit 6 OS=Homo sapiens GN=PSMD6 PE=1 SV=1;>sp|Q15008-4|PSMD6_HUMAN Isoform 4 of 26S proteasome non-ATPase regulatory subunit 6 OS=Homo sapiens GN=PSMD6;>sp|Q15008-3|PSMD6_HUMAN Isoform 3 of 26S	45.531	0.776	3832100000	292430000	2698500000	307740000	380842500
Q01459	Di-N-acetylchitobiase	CTBS	>sp|Q01459|DIAC_HUMAN Di-N-acetylchitobiase OS=Homo sapiens GN=CTBS PE=1 SV=1	43.759	2.1246	3827500000	711140000	1191190000	730690000	977860000
P26373;J3QSB4;P26373-2;H3BTH3	60S ribosomal protein L13	RPL13	>sp|P26373|RL13_HUMAN 60S ribosomal protein L13 OS=Homo sapiens GN=RPL13 PE=1 SV=4;>tr|J3QSB4|J3QSB4_HUMAN 60S ribosomal protein L13 (Fragment) OS=Homo sapiens GN=RPL13 PE=1 SV=1;>sp|P26373-2|RL13_HUMAN Isoform 2 of 60S ribosomal protein L13 OS=Homo sapien	24.261	0.21884	3817200000	427580000	2821613000	56694000	287890000
P12081-4;P12081;B4DDD8;B3KWE1;P12081-3;P12081-2;B4E1C5;E7ETE2;D6RF05;D6RJE6	Histidine--tRNA ligase, cytoplasmic	HARS	>sp|P12081-4|SYHC_HUMAN Isoform 4 of Histidine--tRNA ligase, cytoplasmic OS=Homo sapiens GN=HARS;>sp|P12081|SYHC_HUMAN Histidine--tRNA ligase, cytoplasmic OS=Homo sapiens GN=HARS PE=1 SV=2;>tr|B4DDD8|B4DDD8_HUMAN Histidine--tRNA ligase, cytoplasmic OS=Homo	54.846	0.79467	3816100000	563480000	1800989000	260100000	600060000
Q58FF6	Putative heat shock protein HSP 90-beta 4	HSP90AB4P	>sp|Q58FF6|H90B4_HUMAN Putative heat shock protein HSP 90-beta 4 OS=Homo sapiens GN=HSP90AB4P PE=5 SV=1	58.264	1.3929	3815900000	292744000	2204170000	532809000	500999000
O00339-3;O00339-2;O00339;H0YBJ4;O00339-4;H0YBU5;H0YBN2;H0YBM3;E5RJM4;H0YBF2;H0YBV5	Matrilin-2	MATN2	>sp|O00339-3|MATN2_HUMAN Isoform 3 of Matrilin-2 OS=Homo sapiens GN=MATN2;>sp|O00339-2|MATN2_HUMAN Isoform 2 of Matrilin-2 OS=Homo sapiens GN=MATN2;>sp|O00339|MATN2_HUMAN Matrilin-2 OS=Homo sapiens GN=MATN2 PE=1 SV=4;>tr|H0YBJ4|H0YBJ4_HUMAN Matrilin-2 (Fra	102.23	9.2523	3815200000	113852600	441512000	524926000	2041280000
Q9UHL4;R4GNE8;R4GMR2;R4GN05;R4GMV4	Dipeptidyl peptidase 2	DPP7	>sp|Q9UHL4|DPP2_HUMAN Dipeptidyl peptidase 2 OS=Homo sapiens GN=DPP7 PE=1 SV=3	54.341	2.4938	3794200000	454441000	848053000	966985000	1188854000
A0A087WWP7;A0A087X1P0;P23470-2;P23470	Receptor-type tyrosine-protein phosphatase gamma	PTPRG	>tr|A0A087WWP7|A0A087WWP7_HUMAN Protein-tyrosine-phosphatase OS=Homo sapiens GN=PTPRG PE=1 SV=1;>tr|A0A087X1P0|A0A087X1P0_HUMAN Protein-tyrosine-phosphatase OS=Homo sapiens GN=PTPRG PE=1 SV=1;>sp|P23470-2|PTPRG_HUMAN Isoform 2 of Receptor-type tyrosine-pro	151.54	1.7891	3793700000	565160000	1320900000	595670000	1125844000
A0A087WW66;Q99460;Q99460-2;H7C378;C9J9M4;H7BZR6	26S proteasome non-ATPase regulatory subunit 1	PSMD1	>tr|A0A087WW66|A0A087WW66_HUMAN 26S proteasome non-ATPase regulatory subunit 1 OS=Homo sapiens GN=PSMD1 PE=1 SV=1;>sp|Q99460|PSMD1_HUMAN 26S proteasome non-ATPase regulatory subunit 1 OS=Homo sapiens GN=PSMD1 PE=1 SV=2;>sp|Q99460-2|PSMD1_HUMAN Isoform 2 of	105.85	0.78476	3756200000	135570000	1768195000	68419000	774430000
Q13332-6;Q13332-3;Q13332-4;Q13332-2;Q13332;G8JL96;A0A0A0MR60;Q13332-7;Q13332-5;P23468-2;P23468	Receptor-type tyrosine-protein phosphatase S	PTPRS	>sp|Q13332-6|PTPRS_HUMAN Isoform 2 of Receptor-type tyrosine-protein phosphatase S OS=Homo sapiens GN=PTPRS;>sp|Q13332-3|PTPRS_HUMAN Isoform PTPS-MEB of Receptor-type tyrosine-protein phosphatase S OS=Homo sapiens GN=PTPRS;>sp|Q13332-4|PTPRS_HUMAN Isoform	212.48	3.4804	3747300000	1132700000	732660000	659857200	839740000
P09603;E9PJA2;P09603-3;P09603-2;E9PKP4;H7BY18;E9PQ08	Macrophage colony-stimulating factor 1;Processed macrophage colony-stimulating factor 1	CSF1	>sp|P09603|CSF1_HUMAN Macrophage colony-stimulating factor 1 OS=Homo sapiens GN=CSF1 PE=1 SV=2;>tr|E9PJA2|E9PJA2_HUMAN Macrophage colony-stimulating factor 1 (Fragment) OS=Homo sapiens GN=CSF1 PE=1 SV=1;>sp|P09603-3|CSF1_HUMAN Isoform 3 of Macrophage colon	60.179	0.35265	3737000000	1421710000	1528790000	301520000	248900000
P16152;E9PQ63;A8MTM1;P16152-2	Carbonyl reductase [NADPH] 1	CBR1	>sp|P16152|CBR1_HUMAN Carbonyl reductase [NADPH] 1 OS=Homo sapiens GN=CBR1 PE=1 SV=3;>tr|E9PQ63|E9PQ63_HUMAN Carbonyl reductase [NADPH] 1 OS=Homo sapiens GN=CBR1 PE=1 SV=1;>tr|A8MTM1|A8MTM1_HUMAN Carbonyl reductase [NADPH] 1 OS=Homo sapiens GN=CBR1 PE=1 SV	30.375	1.4525	3682100000	504120000	1692190000	575570000	734392000
P62851	40S ribosomal protein S25	RPS25	>sp|P62851|RS25_HUMAN 40S ribosomal protein S25 OS=Homo sapiens GN=RPS25 PE=1 SV=1	13.742	0.33011	3679400000	453986400	2323402000	201627100	402453000
P01137;M0R2S0	Transforming growth factor beta-1;Latency-associated peptide	TGFB1	>sp|P01137|TGFB1_HUMAN Transforming growth factor beta-1 OS=Homo sapiens GN=TGFB1 PE=1 SV=2	44.341	14.535	3673500000	626720000	1453000000	591350000	872920000
Q9H4A4;A6NKB8;C9JMZ3;H7C2T3;A0A087WU27;A0A087WUS4	Aminopeptidase B	RNPEP	>sp|Q9H4A4|AMPB_HUMAN Aminopeptidase B OS=Homo sapiens GN=RNPEP PE=1 SV=2;>tr|A6NKB8|A6NKB8_HUMAN Aminopeptidase B OS=Homo sapiens GN=RNPEP PE=1 SV=1	72.595	1.1764	3672600000	488332500	1945663000	462670000	636720000
Q5JNZ5;P62854	Putative 40S ribosomal protein S26-like 1;40S ribosomal protein S26	RPS26P11;RPS26	>sp|Q5JNZ5|RS26L_HUMAN Putative 40S ribosomal protein S26-like 1 OS=Homo sapiens GN=RPS26P11 PE=5 SV=1;>sp|P62854|RS26_HUMAN 40S ribosomal protein S26 OS=Homo sapiens GN=RPS26 PE=1 SV=3	13.002	0.20792	3671500000	550181000	2727050000	88226000	213880000
C9IZG4;O60888-3;O60888;O60888-2	Protein CutA	CUTA	>tr|C9IZG4|C9IZG4_HUMAN Protein CutA OS=Homo sapiens GN=CUTA PE=1 SV=1;>sp|O60888-3|CUTA_HUMAN Isoform C of Protein CutA OS=Homo sapiens GN=CUTA;>sp|O60888|CUTA_HUMAN Protein CutA OS=Homo sapiens GN=CUTA PE=1 SV=2;>sp|O60888-2|CUTA_HUMAN Isoform A of Prote	14.401	1.561	3645700000	639280000	1221200000	639210000	652890000
Q14247;Q14247-3;Q14247-2;H7C314;H0YCD9;E9PP90;E9PKG3;H0YEV2	Src substrate cortactin	CTTN	>sp|Q14247|SRC8_HUMAN Src substrate cortactin OS=Homo sapiens GN=CTTN PE=1 SV=2;>sp|Q14247-3|SRC8_HUMAN Isoform 3 of Src substrate cortactin OS=Homo sapiens GN=CTTN;>sp|Q14247-2|SRC8_HUMAN Isoform 2 of Src substrate cortactin OS=Homo sapiens GN=CTTN	61.585	1.0067	3582300000	203110000	1883050000	249280000	650611000
P30085;Q5T0D2;P30085-2	UMP-CMP kinase	CMPK1	>sp|P30085|KCY_HUMAN UMP-CMP kinase OS=Homo sapiens GN=CMPK1 PE=1 SV=3;>tr|Q5T0D2|Q5T0D2_HUMAN UMP-CMP kinase OS=Homo sapiens GN=CMPK1 PE=1 SV=1;>sp|P30085-2|KCY_HUMAN Isoform 2 of UMP-CMP kinase OS=Homo sapiens GN=CMPK1	22.222	0.9265	3545900000	431756000	1971800000	379958000	538000000
P52907;P47755;C9JUG7;F8W9N7;P47755-2	F-actin-capping protein subunit alpha-1;F-actin-capping protein subunit alpha-2	CAPZA1;CAPZA2	>sp|P52907|CAZA1_HUMAN F-actin-capping protein subunit alpha-1 OS=Homo sapiens GN=CAPZA1 PE=1 SV=3;>sp|P47755|CAZA2_HUMAN F-actin-capping protein subunit alpha-2 OS=Homo sapiens GN=CAPZA2 PE=1 SV=3	32.922	1.2658	3541900000	267393000	2224610000	239761000	680840000
P30050;P30050-2	60S ribosomal protein L12	RPL12	>sp|P30050|RL12_HUMAN 60S ribosomal protein L12 OS=Homo sapiens GN=RPL12 PE=1 SV=1;>sp|P30050-2|RL12_HUMAN Isoform 2 of 60S ribosomal protein L12 OS=Homo sapiens GN=RPL12	17.818	0.42432	3507100000	724030000	2102510000	307182000	284205000
P38606-2;P38606;C9JVW8;C9JA17	V-type proton ATPase catalytic subunit A	ATP6V1A	>sp|P38606-2|VATA_HUMAN Isoform 2 of V-type proton ATPase catalytic subunit A OS=Homo sapiens GN=ATP6V1A;>sp|P38606|VATA_HUMAN V-type proton ATPase catalytic subunit A OS=Homo sapiens GN=ATP6V1A PE=1 SV=2	64.735	1.2965	3497300000	442390000	1842240000	436210000	561370000
P49207	60S ribosomal protein L34	RPL34	>sp|P49207|RL34_HUMAN 60S ribosomal protein L34 OS=Homo sapiens GN=RPL34 PE=1 SV=3	13.293	0.36587	3462900000	208460000	1428973000	126450000	449614290
P09104;P09104-2;F5H0C8;F5H1C3;E5RI09;E5RG95;K7EPM1;K7EKN2;U3KQP4	Gamma-enolase;Enolase	ENO2	>sp|P09104|ENOG_HUMAN Gamma-enolase OS=Homo sapiens GN=ENO2 PE=1 SV=3;>sp|P09104-2|ENOG_HUMAN Isoform 2 of Gamma-enolase OS=Homo sapiens GN=ENO2;>tr|F5H0C8|F5H0C8_HUMAN Enolase OS=Homo sapiens GN=ENO2 PE=1 SV=1	47.268	2.285	3462800000	332080000	1370700000	646140000	974530000
Q9HB71;Q9HB71-3;Q9HB71-2;B2ZWH1	Calcyclin-binding protein	CACYBP	>sp|Q9HB71|CYBP_HUMAN Calcyclin-binding protein OS=Homo sapiens GN=CACYBP PE=1 SV=2;>sp|Q9HB71-3|CYBP_HUMAN Isoform 3 of Calcyclin-binding protein OS=Homo sapiens GN=CACYBP	26.21	0.76976	3450000000	201309000	2387290000	119230000	454000000
P13489;E9PIK5;E9PMJ3;E9PLZ3;E9PIM9;E9PMA9;E9PMN0;H0YCR7	Ribonuclease inhibitor	RNH1	>sp|P13489|RINI_HUMAN Ribonuclease inhibitor OS=Homo sapiens GN=RNH1 PE=1 SV=2;>tr|E9PIK5|E9PIK5_HUMAN Ribonuclease inhibitor (Fragment) OS=Homo sapiens GN=RNH1 PE=1 SV=1;>tr|E9PMJ3|E9PMJ3_HUMAN Ribonuclease inhibitor (Fragment) OS=Homo sapiens GN=RNH1 PE=	49.973	1.5175	3426200000	259120000	546860000	332040000	216330000
Q96G03;E9PD70;E7ENQ8;Q96G03-2	Phosphoglucomutase-2	PGM2	>sp|Q96G03|PGM2_HUMAN Phosphoglucomutase-2 OS=Homo sapiens GN=PGM2 PE=1 SV=4	68.283	1.1375	3424000000	355499400	1229948000	323471000	426464800
O95861-4;O95861;A6NF51;O95861-2;O95861-3;F8W1J0;F8VVW8;F8VZG4	3(2),5-bisphosphate nucleotidase 1	BPNT1	>sp|O95861-4|BPNT1_HUMAN Isoform 4 of 3(2),5-bisphosphate nucleotidase 1 OS=Homo sapiens GN=BPNT1;>sp|O95861|BPNT1_HUMAN 3(2),5-bisphosphate nucleotidase 1 OS=Homo sapiens GN=BPNT1 PE=1 SV=1;>tr|A6NF51|A6NF51_HUMAN 3(2),5-bisphosphate nucleotidase	29.188	1.5158	3401000000	319500000	1703941000	421780000	745378000
P35606-2;P35606;H0YAC7;D6R997;D6RBZ7;D6RCL6;D6RBG7;D6RBT6;H0Y938	Coatomer subunit beta	COPB2	>sp|P35606-2|COPB2_HUMAN Isoform 2 of Coatomer subunit beta OS=Homo sapiens GN=COPB2;>sp|P35606|COPB2_HUMAN Coatomer subunit beta OS=Homo sapiens GN=COPB2 PE=1 SV=2	99.045	0.78397	3352300000	375530000	2044722000	171020000	376692000
P15531;P15531-2;E5RHP0;C9K028	Nucleoside diphosphate kinase A	NME1	>sp|P15531|NDKA_HUMAN Nucleoside diphosphate kinase A OS=Homo sapiens GN=NME1 PE=1 SV=1;>sp|P15531-2|NDKA_HUMAN Isoform 2 of Nucleoside diphosphate kinase A OS=Homo sapiens GN=NME1	17.149	1.1265	3351600000	429610000	1830400000	337400000	697560000
Q9Y5E3;A0A096LNH7	Protocadherin beta-6	PCDHB6	>sp|Q9Y5E3|PCDB6_HUMAN Protocadherin beta-6 OS=Homo sapiens GN=PCDHB6 PE=2 SV=1;>tr|A0A096LNH7|A0A096LNH7_HUMAN Protocadherin beta-6 OS=Homo sapiens GN=PCDHB6 PE=4 SV=1	87.349	1.5175	3337400000	461482000	973220000	320440000	588973000
P78324;P78324-2;P78324-4;Q5TFQ8;H3BQ21;Q9P1W8-4;Q9P1W8-2;Q9P1W8;H3BUA5;Q9P1W8-3;H3BSK5;H3BRP9;H3BV43;H3BML4;H9KV29;O00241-2;O00241;H3BTT9;H3BU43	Tyrosine-protein phosphatase non-receptor type substrate 1;Signal-regulatory protein beta-1 isoform 3	SIRPA;SIRPB1	>sp|P78324|SHPS1_HUMAN Tyrosine-protein phosphatase non-receptor type substrate 1 OS=Homo sapiens GN=SIRPA PE=1 SV=2;>sp|P78324-2|SHPS1_HUMAN Isoform 2 of Tyrosine-protein phosphatase non-receptor type substrate 1 OS=Homo sapiens GN=SIRPA;>sp|P78324-4|SHPS	54.966	169.12	3329600000	154940300	383356000	1043890000	1044880000
Q16643;Q16643-3;Q16643-2;D6R9W4;D6R9Q9;D6RFI1;D6RCR4	Drebrin	DBN1	>sp|Q16643|DREB_HUMAN Drebrin OS=Homo sapiens GN=DBN1 PE=1 SV=4;>sp|Q16643-3|DREB_HUMAN Isoform 3 of Drebrin OS=Homo sapiens GN=DBN1;>sp|Q16643-2|DREB_HUMAN Isoform 2 of Drebrin OS=Homo sapiens GN=DBN1;>tr|D6R9W4|D6R9W4_HUMAN Drebrin (Fragment) OS=Homo sap	71.428	0.41947	3318000000	789974000	1595280000	253737000	418310000
P26447	Protein S100-A4	S100A4	>sp|P26447|S10A4_HUMAN Protein S100-A4 OS=Homo sapiens GN=S100A4 PE=1 SV=1	11.728	0.31685	3313400000	404550000	2294300000	17531000	135193400
P20700;E9PBF6	Lamin-B1	LMNB1	>sp|P20700|LMNB1_HUMAN Lamin-B1 OS=Homo sapiens GN=LMNB1 PE=1 SV=2;>tr|E9PBF6|E9PBF6_HUMAN Lamin-B1 OS=Homo sapiens GN=LMNB1 PE=1 SV=1	66.408	1.2565	3312700000	471764000	1683210000	351138000	655037000
Q15063-5;Q15063;Q15063-3;B1ALD9;Q15063-2;Q15063-6;Q15063-4;Q15063-7	Periostin	POSTN	>sp|Q15063-5|POSTN_HUMAN Isoform 5 of Periostin OS=Homo sapiens GN=POSTN;>sp|Q15063|POSTN_HUMAN Periostin OS=Homo sapiens GN=POSTN PE=1 SV=2;>sp|Q15063-3|POSTN_HUMAN Isoform 3 of Periostin OS=Homo sapiens GN=POSTN;>tr|B1ALD9|B1ALD9_HUMAN Periostin OS=Homo	90.423	18.378	3299500000	100300000	311981300	722480000	1307474200
A0A0B4J1Z1;C9JAB2;Q16629-3;Q16629-2;Q16629-4;Q16629;F8WEA1	Serine/arginine-rich splicing factor 7	SRSF7	>tr|A0A0B4J1Z1|A0A0B4J1Z1_HUMAN Serine/arginine-rich-splicing factor 7 OS=Homo sapiens GN=SRSF7 PE=1 SV=1;>tr|C9JAB2|C9JAB2_HUMAN Serine/arginine-rich-splicing factor 7 OS=Homo sapiens GN=SRSF7 PE=1 SV=1;>sp|Q16629-3|SRSF7_HUMAN Isoform 3 of Serine/arginin	15.763	0.78689	3270300000	1234834000	913194000	685619000	245224000
O15061;A0A075B7B1;O15061-2;H0YL34;C9JIE4;O15061-3	Synemin	SYNM	>sp|O15061|SYNEM_HUMAN Synemin OS=Homo sapiens GN=SYNM PE=1 SV=2;>tr|A0A075B7B1|A0A075B7B1_HUMAN Desmuslin, isoform CRA_a OS=Homo sapiens GN=SYNM PE=1 SV=1;>sp|O15061-2|SYNEM_HUMAN Isoform 2 of Synemin OS=Homo sapiens GN=SYNM;>tr|H0YL34|H0YL34_HUMAN Synemi	172.77	0.45701	3264500000	121181000	2615670000	25203000	241786000
P62917;E9PKZ0;G3V1A1;E9PKU4;E9PP36	60S ribosomal protein L8	RPL8	>sp|P62917|RL8_HUMAN 60S ribosomal protein L8 OS=Homo sapiens GN=RPL8 PE=1 SV=2;>tr|E9PKZ0|E9PKZ0_HUMAN 60S ribosomal protein L8 (Fragment) OS=Homo sapiens GN=RPL8 PE=1 SV=1;>tr|G3V1A1|G3V1A1_HUMAN 60S ribosomal protein L8 OS=Homo sapiens GN=RPL8 PE=1 SV=1	28.024	0.27244	3261800000	111320000	1569435000	0	147458000
Q14764;H3BQK6;H3BRL2;H3BP76;H3BUK7;H3BNF6;H3BPZ2;H3BNF2;H3BUP3;I3L155;H3BQE7	Major vault protein	MVP	>sp|Q14764|MVP_HUMAN Major vault protein OS=Homo sapiens GN=MVP PE=1 SV=4	99.326	0.82437	3249500000	309070000	1927832000	148610000	333132300
M0R0F0;P46782;M0R0R2;M0QZN2	40S ribosomal protein S5;40S ribosomal protein S5, N-terminally processed	RPS5	>tr|M0R0F0|M0R0F0_HUMAN 40S ribosomal protein S5 (Fragment) OS=Homo sapiens GN=RPS5 PE=1 SV=1;>sp|P46782|RS5_HUMAN 40S ribosomal protein S5 OS=Homo sapiens GN=RPS5 PE=1 SV=4;>tr|M0R0R2|M0R0R2_HUMAN 40S ribosomal protein S5 OS=Homo sapiens GN=RPS5 PE=1 SV=1	22.391	0.22241	3244900000	281183200	2294550000	228454800	312144000
P17987;E7EQR6;F5H282;E7ERF2;F5H676;F5H136;F5GZ03;F5H726;F5GZI8;F5GYL4	T-complex protein 1 subunit alpha	TCP1	>sp|P17987|TCPA_HUMAN T-complex protein 1 subunit alpha OS=Homo sapiens GN=TCP1 PE=1 SV=1;>tr|E7EQR6|E7EQR6_HUMAN T-complex protein 1 subunit alpha OS=Homo sapiens GN=TCP1 PE=1 SV=1;>tr|F5H282|F5H282_HUMAN T-complex protein 1 subunit alpha OS=Homo sapiens	60.343	0.88938	3234000000	221410000	1726035000	208060000	545882000
P42785;P42785-2;E9PQB5;E9PL85;E9PQN3;E9PKN6;E9PIG4;E9PNF7;E9PNJ1;E9PL49;E9PLY4;E9PR42	Lysosomal Pro-X carboxypeptidase	PRCP	>sp|P42785|PCP_HUMAN Lysosomal Pro-X carboxypeptidase OS=Homo sapiens GN=PRCP PE=1 SV=1;>sp|P42785-2|PCP_HUMAN Isoform 2 of Lysosomal Pro-X carboxypeptidase OS=Homo sapiens GN=PRCP;>tr|E9PQB5|E9PQB5_HUMAN Lysosomal Pro-X carboxypeptidase (Fragment) OS=Homo	55.799	0.8007	3221700000	662218000	1444300000	359645000	449411000
Q02878;F8VZ45;U3KQR5;F8VR69;F8VZA3;F8VWR1;F8VU16	60S ribosomal protein L6	RPL6	>sp|Q02878|RL6_HUMAN 60S ribosomal protein L6 OS=Homo sapiens GN=RPL6 PE=1 SV=3	32.728	0.4043	3196900000	258305900	2333660000	78849400	292350000
P14174	Macrophage migration inhibitory factor	MIF	>sp|P14174|MIF_HUMAN Macrophage migration inhibitory factor OS=Homo sapiens GN=MIF PE=1 SV=4	12.476	1.2071	3171500000	70610000	1207370000	75733500	1449060000
C9JYY6;Q92823-4;Q92823;Q92823-5;F8W775;Q92823-3;Q92823-6;Q92823-2;A0A087X2B3;C9JH43;C9J8B6;C9JF43;C9JUR7	Neuronal cell adhesion molecule	NRCAM	>tr|C9JYY6|C9JYY6_HUMAN Neuronal cell adhesion molecule OS=Homo sapiens GN=NRCAM PE=1 SV=3;>sp|Q92823-4|NRCAM_HUMAN Isoform 4 of Neuronal cell adhesion molecule OS=Homo sapiens GN=NRCAM;>sp|Q92823|NRCAM_HUMAN Neuronal cell adhesion molecule OS=Homo sapiens	133.81	2.5659	3168900000	580733000	459874000	809506000	661800000
O00231;O00231-2;J3QRY4;J3QS13	26S proteasome non-ATPase regulatory subunit 11	PSMD11	>sp|O00231|PSD11_HUMAN 26S proteasome non-ATPase regulatory subunit 11 OS=Homo sapiens GN=PSMD11 PE=1 SV=3;>sp|O00231-2|PSD11_HUMAN Isoform 2 of 26S proteasome non-ATPase regulatory subunit 11 OS=Homo sapiens GN=PSMD11	47.463	0.68102	3102100000	145670000	2180871000	80701000	315610200
O15511;B1ALC0;O15511-2	Actin-related protein 2/3 complex subunit 5	ARPC5	>sp|O15511|ARPC5_HUMAN Actin-related protein 2/3 complex subunit 5 OS=Homo sapiens GN=ARPC5 PE=1 SV=3;>tr|B1ALC0|B1ALC0_HUMAN Actin-related protein 2/3 complex subunit 5 OS=Homo sapiens GN=ARPC5 PE=1 SV=1;>sp|O15511-2|ARPC5_HUMAN Isoform 2 of Actin-related	16.32	0.88941	3099200000	222224000	1681750000	208710000	778001000
P35580;P35580-5;P35580-2;P35580-3;P35580-4;A1L2Z2;E7ERA5	Myosin-10	MYH10	>sp|P35580|MYH10_HUMAN Myosin-10 OS=Homo sapiens GN=MYH10 PE=1 SV=3;>sp|P35580-5|MYH10_HUMAN Isoform 5 of Myosin-10 OS=Homo sapiens GN=MYH10;>sp|P35580-2|MYH10_HUMAN Isoform 2 of Myosin-10 OS=Homo sapiens GN=MYH10;>sp|P35580-3|MYH10_HUMAN Isoform 3 of Myos	229	1.2231	3098800000	418023000	1260500000	330847000	385350000
A0A087WVP1;Q14517;D6RCE4	Protocadherin Fat 1;Protocadherin Fat 1, nuclear form	FAT1	>tr|A0A087WVP1|A0A087WVP1_HUMAN Protocadherin Fat 1 OS=Homo sapiens GN=FAT1 PE=1 SV=1;>sp|Q14517|FAT1_HUMAN Protocadherin Fat 1 OS=Homo sapiens GN=FAT1 PE=1 SV=2	506.37	0.25783	3093900000	1234389000	949170000	235999000	130296900
Q6P2Q9;I3L0J9;I3L3Z8	Pre-mRNA-processing-splicing factor 8	PRPF8	>sp|Q6P2Q9|PRP8_HUMAN Pre-mRNA-processing-splicing factor 8 OS=Homo sapiens GN=PRPF8 PE=1 SV=2	273.6	0.93628	3090400000	150570000	314340000	2533600000	40112000
P07711;Q5T8F0	Cathepsin L1;Cathepsin L1 heavy chain;Cathepsin L1 light chain	CTSL	>sp|P07711|CATL1_HUMAN Cathepsin L1 OS=Homo sapiens GN=CTSL PE=1 SV=2;>tr|Q5T8F0|Q5T8F0_HUMAN Cathepsin L1 OS=Homo sapiens GN=CTSL PE=1 SV=1	37.564	2.0189	3088700000	697320000	616310000	968350000	543490000
Q9HC38-2;Q9HC38;F6TLX2;I3L3Q4;Q9HC38-3;I3NI27;I3NI24;I3L2C2;I3L1F4;I3L277;I3L1I0	Glyoxalase domain-containing protein 4	GLOD4	>sp|Q9HC38-2|GLOD4_HUMAN Isoform 2 of Glyoxalase domain-containing protein 4 OS=Homo sapiens GN=GLOD4;>sp|Q9HC38|GLOD4_HUMAN Glyoxalase domain-containing protein 4 OS=Homo sapiens GN=GLOD4 PE=1 SV=1;>tr|F6TLX2|F6TLX2_HUMAN Glyoxalase domain-containing prot	33.232	1.3838	3086600000	574450000	1122240000	707810000	407850000
O15240;Q05BJ3	Neurosecretory protein VGF;Neuroendocrine regulatory peptide-1;Neuroendocrine regulatory peptide-2;Antimicrobial peptide VGF[554-577]	VGF	>sp|O15240|VGF_HUMAN Neurosecretory protein VGF OS=Homo sapiens GN=VGF PE=1 SV=2;>tr|Q05BJ3|Q05BJ3_HUMAN Neurosecretory protein VGF OS=Homo sapiens GN=VGF PE=1 SV=1	67.257	4.6055	3062400000	492038400	525630000	976315000	775910000
P49588;P49588-2;H3BPK7	Alanine--tRNA ligase, cytoplasmic	AARS	>sp|P49588|SYAC_HUMAN Alanine--tRNA ligase, cytoplasmic OS=Homo sapiens GN=AARS PE=1 SV=2;>sp|P49588-2|SYAC_HUMAN Isoform 2 of Alanine--tRNA ligase, cytoplasmic OS=Homo sapiens GN=AARS	106.81	1.6207	3056100000	162910000	1371673000	379350000	901790000
P63313	Thymosin beta-10	TMSB10	>sp|P63313|TYB10_HUMAN Thymosin beta-10 OS=Homo sapiens GN=TMSB10 PE=1 SV=2	5.0256	0.51676	3051500000	584020000	1955400000	194670000	281480000
Q9Y5E7	Protocadherin beta-2	PCDHB2	>sp|Q9Y5E7|PCDB2_HUMAN Protocadherin beta-2 OS=Homo sapiens GN=PCDHB2 PE=1 SV=1	87.253	0.59212	3048600000	603875000	950476000	358308000	714349000
Q13283;E5RIZ6;E5RH42;E5RJU8;Q13283-2;E5RH00;E5RI46;E5RIF8;D6RGJ4;D6R9X5;D6R9A4;D6RBM9;D6REX8;D6RBR0;D6RE13;D6RBW8	Ras GTPase-activating protein-binding protein 1	G3BP1	>sp|Q13283|G3BP1_HUMAN Ras GTPase-activating protein-binding protein 1 OS=Homo sapiens GN=G3BP1 PE=1 SV=1	52.164	0.69605	3046900000	184652100	1798368000	488470000	332580000
O75937;S4R3J5	DnaJ homolog subfamily C member 8	DNAJC8	>sp|O75937|DNJC8_HUMAN DnaJ homolog subfamily C member 8 OS=Homo sapiens GN=DNAJC8 PE=1 SV=2	29.841	1.0238	3041100000	319570000	1068600000	227490000	824060000
Q9NPH3-2;Q9NPH3;Q9NPH3-5;Q9NPH3-3;H7C3W4;C9J9W1;C9J1D9;C9JT28	Interleukin-1 receptor accessory protein	IL1RAP	>sp|Q9NPH3-2|IL1AP_HUMAN Isoform 2 of Interleukin-1 receptor accessory protein OS=Homo sapiens GN=IL1RAP;>sp|Q9NPH3|IL1AP_HUMAN Interleukin-1 receptor accessory protein OS=Homo sapiens GN=IL1RAP PE=1 SV=2;>sp|Q9NPH3-5|IL1AP_HUMAN Isoform 4 of Interleukin-1	41.018	8.1656	3039800000	231400000	433311200	1039449000	907887000
Q5RJ85;P17693	HLA class I histocompatibility antigen, alpha chain G	HLA-G	>tr|Q5RJ85|Q5RJ85_HUMAN HLA class I histocompatibility antigen, alpha chain G OS=Homo sapiens GN=HLA-G PE=1 SV=1;>sp|P17693|HLAG_HUMAN HLA class I histocompatibility antigen, alpha chain G OS=Homo sapiens GN=HLA-G PE=1 SV=1	38.837	1.8063	3005100000	645500000	809200000	758800000	680720000
M0R3D6;M0R1A7;M0R117;Q02543;M0R0P7	60S ribosomal protein L18a	RPL18A	>tr|M0R3D6|M0R3D6_HUMAN 60S ribosomal protein L18a (Fragment) OS=Homo sapiens GN=RPL18A PE=1 SV=1;>tr|M0R1A7|M0R1A7_HUMAN 60S ribosomal protein L18a OS=Homo sapiens GN=RPL18A PE=1 SV=1;>tr|M0R117|M0R117_HUMAN 60S ribosomal protein L18a OS=Homo sapiens GN=R	16.714	0.19915	3001000000	470401000	2222520000	89625000	157502000
E7ES33;E7EPK1;Q16181-2;Q16181;G3V1Q4;H0Y3Y4;Q5JXL7;A0A0A6YYT9;C9JFT1;F8WB65;Q6ZU15	Septin-7	2007-09-01	>tr|E7ES33|E7ES33_HUMAN Septin-7 OS=Homo sapiens GN=SEPT7 PE=1 SV=3;>tr|E7EPK1|E7EPK1_HUMAN Septin-7 OS=Homo sapiens GN=SEPT7 PE=1 SV=2;>sp|Q16181-2|SEPT7_HUMAN Isoform 2 of Septin-7 OS=Homo sapiens GN=SEPT7;>sp|Q16181|SEPT7_HUMAN Septin-7 OS=Homo sapiens	48.715	0.71536	2982100000	362287700	1721383000	218596200	495520000
Q9BS26	Endoplasmic reticulum resident protein 44	ERP44	>sp|Q9BS26|ERP44_HUMAN Endoplasmic reticulum resident protein 44 OS=Homo sapiens GN=ERP44 PE=1 SV=1	46.971	0.90073	2980600000	892570000	1078622000	419200000	453072500
P31153;P31153-2;Q00266	S-adenosylmethionine synthase isoform type-2	MAT2A	>sp|P31153|METK2_HUMAN S-adenosylmethionine synthase isoform type-2 OS=Homo sapiens GN=MAT2A PE=1 SV=1;>sp|P31153-2|METK2_HUMAN Isoform 2 of S-adenosylmethionine synthase isoform type-2 OS=Homo sapiens GN=MAT2A	43.66	0.80261	2976000000	693709000	1276650000	455948000	411292000
A0A087WXM6;J3QQT2;J3KRX5;A0A0A6YYL6;P18621;P18621-3;J3QLC8;A0A0A0MRF8;P18621-2;J3KRB3;A0A087WWH0;J3QS96;A0A087WY81;J3KSJ0	60S ribosomal protein L17	RPL17	>tr|A0A087WXM6|A0A087WXM6_HUMAN 60S ribosomal protein L17 (Fragment) OS=Homo sapiens GN=RPL17 PE=1 SV=1;>tr|J3QQT2|J3QQT2_HUMAN 60S ribosomal protein L17 (Fragment) OS=Homo sapiens GN=RPL17 PE=1 SV=1;>tr|J3KRX5|J3KRX5_HUMAN 60S ribosomal protein L17 (Fragm	19.586	0.34241	2974300000	147980000	2322426000	27741000	325504300
P63208;E5RJR5;E7ERH2;F8W8N3;P63208-2;E5RGM3	S-phase kinase-associated protein 1	SKP1	>sp|P63208|SKP1_HUMAN S-phase kinase-associated protein 1 OS=Homo sapiens GN=SKP1 PE=1 SV=2;>tr|E5RJR5|E5RJR5_HUMAN S-phase kinase-associated protein 1 OS=Homo sapiens GN=SKP1 PE=1 SV=1;>tr|E7ERH2|E7ERH2_HUMAN S-phase kinase-associated protein 1 (Fragment)	18.658	0.76006	2970300000	580360000	1564470000	319030000	450818000
O43242;O43242-2;H0YGV8	26S proteasome non-ATPase regulatory subunit 3	PSMD3	>sp|O43242|PSMD3_HUMAN 26S proteasome non-ATPase regulatory subunit 3 OS=Homo sapiens GN=PSMD3 PE=1 SV=2;>sp|O43242-2|PSMD3_HUMAN Isoform 2 of 26S proteasome non-ATPase regulatory subunit 3 OS=Homo sapiens GN=PSMD3	60.977	0.64019	2959900000	105015400	2129420000	63969000	306916200
Q13011;M0R248;M0QZW4	Delta(3,5)-Delta(2,4)-dienoyl-CoA isomerase, mitochondrial	ECH1	>sp|Q13011|ECH1_HUMAN Delta(3,5)-Delta(2,4)-dienoyl-CoA isomerase, mitochondrial OS=Homo sapiens GN=ECH1 PE=1 SV=2;>tr|M0R248|M0R248_HUMAN Delta(3,5)-Delta(2,4)-dienoyl-CoA isomerase, mitochondrial (Fragment) OS=Homo sapiens GN=ECH1 PE=1 SV=1	35.816	1.2664	2956700000	793250000	615799600	710440000	314770000
Q9UNN8	Endothelial protein C receptor	PROCR	>sp|Q9UNN8|EPCR_HUMAN Endothelial protein C receptor OS=Homo sapiens GN=PROCR PE=1 SV=1	26.671	4.1353	2941100000	320283000	497177000	919530000	1161680000
Q96HE7;G3V3E6;G3V5B3;G3V2H0;G3V503;Q5TAE8	ERO1-like protein alpha	ERO1L	>sp|Q96HE7|ERO1A_HUMAN ERO1-like protein alpha OS=Homo sapiens GN=ERO1L PE=1 SV=2	54.392	1.213	2939400000	597602000	1221170000	357431900	396047000
A0A024QZX5;A0A087X1N8;P35237	Serpin B6	SERPINB6	>tr|A0A024QZX5|A0A024QZX5_HUMAN Serpin B6 OS=Homo sapiens GN=SERPINB6 PE=1 SV=1;>tr|A0A087X1N8|A0A087X1N8_HUMAN Serpin B6 OS=Homo sapiens GN=SERPINB6 PE=1 SV=1;>sp|P35237|SPB6_HUMAN Serpin B6 OS=Homo sapiens GN=SERPINB6 PE=1 SV=3	43.024	1.0254	2897900000	185955500	896176000	1017611000	528997000
O15145;C9JZD1;F8VR50	Actin-related protein 2/3 complex subunit 3	ARPC3	>sp|O15145|ARPC3_HUMAN Actin-related protein 2/3 complex subunit 3 OS=Homo sapiens GN=ARPC3 PE=1 SV=3;>tr|C9JZD1|C9JZD1_HUMAN Actin-related protein 2/3 complex subunit 3 (Fragment) OS=Homo sapiens GN=ARPC3 PE=1 SV=1	20.546	1.0167	2897900000	467290000	1569270000	323200000	351308000
Q00796;H0YLA4;H0YKB3;Q00796-2	Sorbitol dehydrogenase	SORD	>sp|Q00796|DHSO_HUMAN Sorbitol dehydrogenase OS=Homo sapiens GN=SORD PE=1 SV=4;>tr|H0YLA4|H0YLA4_HUMAN Sorbitol dehydrogenase OS=Homo sapiens GN=SORD PE=1 SV=1	38.324	0.81028	2897300000	167370000	1146700000	325580000	1150300000
Q13214-2;Q13214;A0A0C4DGV8;Q9HBR1;B4DEK9;A0A087WZE0	Semaphorin-3B	SEMA3B	>sp|Q13214-2|SEM3B_HUMAN Isoform 2 of Semaphorin-3B OS=Homo sapiens GN=SEMA3B;>sp|Q13214|SEM3B_HUMAN Semaphorin-3B OS=Homo sapiens GN=SEMA3B PE=2 SV=1;>tr|A0A0C4DGV8|A0A0C4DGV8_HUMAN Semaphorin-3B OS=Homo sapiens GN=SEMA3B PE=4 SV=1;>tr|Q9HBR1|Q9HBR1_HUMAN	83.034	1.6845	2889800000	629559000	752546000	458913000	750670000
O14737;O14737-2;K7ESJ4;K7EQA1;Q3HM38;X6R2P6	Programmed cell death protein 5	PDCD5	>sp|O14737|PDCD5_HUMAN Programmed cell death protein 5 OS=Homo sapiens GN=PDCD5 PE=1 SV=3;>sp|O14737-2|PDCD5_HUMAN Isoform 2 of Programmed cell death protein 5 OS=Homo sapiens GN=PDCD5;>tr|K7ESJ4|K7ESJ4_HUMAN Programmed cell death protein 5 OS=Homo sapiens	14.285	1.6556	2885400000	24656000	509687000	72443000	2207627700
F8W031;F8VXJ7;Q9Y2B0;F8W1K5;H0YI18;F8VP03;H0YIH9;F8W1U5;Q9Y2B0-2;F8W0J2;F8VWQ5;F8VU34;F8VTT8;F8W4S1;Q96AE7-2;Q96AE7	Protein canopy homolog 2	CNPY2	>tr|F8W031|F8W031_HUMAN Uncharacterized protein (Fragment) OS=Homo sapiens PE=1 SV=1;>tr|F8VXJ7|F8VXJ7_HUMAN Protein canopy homolog 2 (Fragment) OS=Homo sapiens GN=CNPY2 PE=1 SV=1;>sp|Q9Y2B0|CNPY2_HUMAN Protein canopy homolog 2 OS=Homo sapiens GN=CNPY2 PE=	29.224	1.0214	2856500000	442201000	1221280000	217377000	403941000
C9JR67;B7Z2R4;O43556;O43556-3;O43556-4;E9PEH6	Epsilon-sarcoglycan	SGCE	>tr|C9JR67|C9JR67_HUMAN Epsilon-sarcoglycan OS=Homo sapiens GN=SGCE PE=1 SV=1;>tr|B7Z2R4|B7Z2R4_HUMAN Epsilon-sarcoglycan OS=Homo sapiens GN=SGCE PE=1 SV=1;>sp|O43556|SGCE_HUMAN Epsilon-sarcoglycan OS=Homo sapiens GN=SGCE PE=1 SV=6;>sp|O43556-3|SGCE_HUMAN	48.75	5.0089	2844400000	217988000	334765000	704465000	696530000
F8WC54;A0AVL1;Q13443-2;Q13443;C9J6H5;C9JPM3	Disintegrin and metalloproteinase domain-containing protein 9	ADAM9	>tr|F8WC54|F8WC54_HUMAN Disintegrin and metalloproteinase domain-containing protein 9 OS=Homo sapiens GN=ADAM9 PE=1 SV=1;>tr|A0AVL1|A0AVL1_HUMAN ADAM9 protein OS=Homo sapiens GN=ADAM9 PE=1 SV=1;>sp|Q13443-2|ADAM9_HUMAN Isoform 2 of Disintegrin and metallop	69.323	0.90827	2820600000	483352000	602935000	330243000	308188000
P40967-4;P40967-5;P40967;P40967-2;F8W1D1;H0YIJ2;P40967-3;F8VXH8;F8VYZ1;F8VZV2;F8VUB1;F8VZC6	Melanocyte protein PMEL;M-alpha;M-beta	PMEL	>sp|P40967-4|PMEL_HUMAN Isoform 4 of Melanocyte protein PMEL OS=Homo sapiens GN=PMEL;>sp|P40967-5|PMEL_HUMAN Isoform 5 of Melanocyte protein PMEL OS=Homo sapiens GN=PMEL;>sp|P40967|PMEL_HUMAN Melanocyte protein PMEL OS=Homo sapiens GN=PMEL PE=1 SV=2;>sp|P4	66.035	35.726	2816000000	36603000	49498000	872414000	574490000
P07814;V9GYZ6;V9GZ76	Bifunctional glutamate/proline--tRNA ligase;Glutamate--tRNA ligase;Proline--tRNA ligase	EPRS	>sp|P07814|SYEP_HUMAN Bifunctional glutamate/proline--tRNA ligase OS=Homo sapiens GN=EPRS PE=1 SV=5;>tr|V9GYZ6|V9GYZ6_HUMAN Bifunctional glutamate/proline--tRNA ligase (Fragment) OS=Homo sapiens GN=EPRS PE=1 SV=1	170.59	1.1091	2814800000	39959000	1814470000	47669000	534370000
E7ETK0;A0A087WUS0;P62847-2;P62847-3;P62847;P62847-4	40S ribosomal protein S24	RPS24	>tr|E7ETK0|E7ETK0_HUMAN 40S ribosomal protein S24 OS=Homo sapiens GN=RPS24 PE=1 SV=1;>tr|A0A087WUS0|A0A087WUS0_HUMAN 40S ribosomal protein S24 OS=Homo sapiens GN=RPS24 PE=1 SV=1;>sp|P62847-2|RS24_HUMAN Isoform 2 of 40S ribosomal protein S24 OS=Homo sapiens	15.197	0.24515	2812400000	78951000	2416400000	0	184610000
O75223;M0QZK8;H7BZK5;B8ZZK2;O75223-3;O75223-2;O75223-4	Gamma-glutamylcyclotransferase	GGCT	>sp|O75223|GGCT_HUMAN Gamma-glutamylcyclotransferase OS=Homo sapiens GN=GGCT PE=1 SV=1;>tr|M0QZK8|M0QZK8_HUMAN Gamma-glutamylcyclotransferase OS=Homo sapiens GN=GGCT PE=1 SV=1;>tr|H7BZK5|H7BZK5_HUMAN Gamma-glutamylcyclotransferase (Fragment) OS=Homo sapien	21.007	2.2745	2802000000	215860000	1163440000	387050000	910490000
P15018	Leukemia inhibitory factor	LIF	>sp|P15018|LIF_HUMAN Leukemia inhibitory factor OS=Homo sapiens GN=LIF PE=1 SV=1	22.007	6.8663	2790000000	207818000	486240000	580160000	1098580000
O14672;O14672-2;H3BS53;H0YNC5;C9J9B4	Disintegrin and metalloproteinase domain-containing protein 10	ADAM10	>sp|O14672|ADA10_HUMAN Disintegrin and metalloproteinase domain-containing protein 10 OS=Homo sapiens GN=ADAM10 PE=1 SV=1	84.141	0.99574	2784000000	550547800	1246580000	294400000	432304000
Q02952-3;Q02952-2;Q02952	A-kinase anchor protein 12	AKAP12	>sp|Q02952-3|AKA12_HUMAN Isoform 3 of A-kinase anchor protein 12 OS=Homo sapiens GN=AKAP12;>sp|Q02952-2|AKA12_HUMAN Isoform 2 of A-kinase anchor protein 12 OS=Homo sapiens GN=AKAP12;>sp|Q02952|AKA12_HUMAN A-kinase anchor protein 12 OS=Homo sapiens GN=AKAP1	180.99	5.5054	2778100000	276891300	447660000	1170756000	688770000
P30520;G3V5D8;G3V232;Q8N142;Q8N142-2	Adenylosuccinate synthetase isozyme 2	ADSS	>sp|P30520|PURA2_HUMAN Adenylosuccinate synthetase isozyme 2 OS=Homo sapiens GN=ADSS PE=1 SV=3	50.097	0.94736	2772000000	80367000	1472900000	53024000	373850000
P20933;H0Y9C7;H0Y8L9;REV__A6NCM1;REV__A0A087WYV2	N(4)-(beta-N-acetylglucosaminyl)-L-asparaginase;Glycosylasparaginase alpha chain;Glycosylasparaginase beta chain	AGA	>sp|P20933|ASPG_HUMAN N(4)-(beta-N-acetylglucosaminyl)-L-asparaginase OS=Homo sapiens GN=AGA PE=1 SV=2	37.208	1.9237	2766400000	113790000	125240800	1785144000	67093200
P00492	Hypoxanthine-guanine phosphoribosyltransferase	HPRT1	>sp|P00492|HPRT_HUMAN Hypoxanthine-guanine phosphoribosyltransferase OS=Homo sapiens GN=HPRT1 PE=1 SV=2	24.579	5.9964	2754100000	463790000	760260000	745278000	554100000
P62995-3;P62995;H7BXF3;H7C2L4	Transformer-2 protein homolog beta	TRA2B	>sp|P62995-3|TRA2B_HUMAN Isoform 3 of Transformer-2 protein homolog beta OS=Homo sapiens GN=TRA2B;>sp|P62995|TRA2B_HUMAN Transformer-2 protein homolog beta OS=Homo sapiens GN=TRA2B PE=1 SV=1;>tr|H7BXF3|H7BXF3_HUMAN Transformer-2 protein homolog beta (Fragm	21.935	1.0303	2751700000	330020000	1202300000	210000000	348630000
P53634;H0YCY8;P53634-2;P53634-3	Dipeptidyl peptidase 1;Dipeptidyl peptidase 1 exclusion domain chain;Dipeptidyl peptidase 1 heavy chain;Dipeptidyl peptidase 1 light chain	CTSC	>sp|P53634|CATC_HUMAN Dipeptidyl peptidase 1 OS=Homo sapiens GN=CTSC PE=1 SV=2;>tr|H0YCY8|H0YCY8_HUMAN Dipeptidyl peptidase 1 (Fragment) OS=Homo sapiens GN=CTSC PE=1 SV=4	51.853	2.1668	2748200000	315117000	1119830000	383566000	774381000
A0A0A0MSX9;P41252;J3KR24;Q5TCD1;Q5TCC6	Isoleucine--tRNA ligase, cytoplasmic	IARS	>tr|A0A0A0MSX9|A0A0A0MSX9_HUMAN Isoleucine--tRNA ligase, cytoplasmic OS=Homo sapiens GN=IARS PE=1 SV=1;>sp|P41252|SYIC_HUMAN Isoleucine--tRNA ligase, cytoplasmic OS=Homo sapiens GN=IARS PE=1 SV=2;>tr|J3KR24|J3KR24_HUMAN Isoleucine--tRNA ligase, cytoplasmic	142.29	0.57943	2737600000	207549400	1471260000	117042000	225264000
Q9Y3F4;Q9Y3F4-2;H0YH33	Serine-threonine kinase receptor-associated protein	STRAP	>sp|Q9Y3F4|STRAP_HUMAN Serine-threonine kinase receptor-associated protein OS=Homo sapiens GN=STRAP PE=1 SV=1;>sp|Q9Y3F4-2|STRAP_HUMAN Isoform 2 of Serine-threonine kinase receptor-associated protein OS=Homo sapiens GN=STRAP	38.438	0.96176	2717000000	228350000	1714338000	76990000	500749000
G3V3M6;P27695;G3V5Q1;G3V3C7;A0A0C4DGK8;H7C4A8;G3V5M0;G3V359;G3V5D9	DNA-(apurinic or apyrimidinic site) lyase;DNA-(apurinic or apyrimidinic site) lyase, mitochondrial	APEX1	>tr|G3V3M6|G3V3M6_HUMAN DNA-(apurinic or apyrimidinic site) lyase (Fragment) OS=Homo sapiens GN=APEX1 PE=1 SV=1;>sp|P27695|APEX1_HUMAN DNA-(apurinic or apyrimidinic site) lyase OS=Homo sapiens GN=APEX1 PE=1 SV=2;>tr|G3V5Q1|G3V5Q1_HUMAN DNA-(apurinic or apy	29.19	0.8743	2716500000	431001000	1481831000	241271900	433085000
P13674-3;P13674-2;P13674	Prolyl 4-hydroxylase subunit alpha-1	P4HA1	>sp|P13674-3|P4HA1_HUMAN Isoform 3 of Prolyl 4-hydroxylase subunit alpha-1 OS=Homo sapiens GN=P4HA1;>sp|P13674-2|P4HA1_HUMAN Isoform 2 of Prolyl 4-hydroxylase subunit alpha-1 OS=Homo sapiens GN=P4HA1;>sp|P13674|P4HA1_HUMAN Prolyl 4-hydroxylase subunit alph	58.957	6.8936	2711200000	101123400	458100000	425931000	1236004600
Q8TE73	Dynein heavy chain 5, axonemal	DNAH5	>sp|Q8TE73|DYH5_HUMAN Dynein heavy chain 5, axonemal OS=Homo sapiens GN=DNAH5 PE=1 SV=3	529.01	0.76681	2700300000	537250000	1507900000	244990000	359100000
F6WQW2;P43487-2;P43487;C9JXG8;C9JJ34;C9JDM3;C9JGV6;C9JIC6;Q5T0Z6;Q9C010;Q9C010-2	Ran-specific GTPase-activating protein	RANBP1	>tr|F6WQW2|F6WQW2_HUMAN Ran-specific GTPase-activating protein OS=Homo sapiens GN=RANBP1 PE=1 SV=1;>sp|P43487-2|RANG_HUMAN Isoform 2 of Ran-specific GTPase-activating protein OS=Homo sapiens GN=RANBP1;>sp|P43487|RANG_HUMAN Ran-specific GTPase-activating pr	31.904	1.262	2699600000	453418600	1031965000	479951000	320305000
Q14696;H0YLI4;Q14696-2	LDLR chaperone MESD	MESDC2	>sp|Q14696|MESD_HUMAN LDLR chaperone MESD OS=Homo sapiens GN=MESDC2 PE=1 SV=2	26.076	0.93012	2686700000	573970000	749270000	244030000	192352000
P23297;Q5T7Y6;Q5T7Y5;Q5T7Y4	Protein S100-A1;Protein S100	S100A1	>sp|P23297|S10A1_HUMAN Protein S100-A1 OS=Homo sapiens GN=S100A1 PE=1 SV=2;>tr|Q5T7Y6|Q5T7Y6_HUMAN Protein S100-A1 OS=Homo sapiens GN=S100A1 PE=1 SV=1;>tr|Q5T7Y5|Q5T7Y5_HUMAN Protein S100-A1 (Fragment) OS=Homo sapiens GN=S100A1 PE=1 SV=1;>tr|Q5T7Y4|Q5T7Y4_	10.546	222.71	2654900000	10684000	54875000	813400000	1729460000
Q86SF2;H0YAH3;E9PBY3;H0YAK0	N-acetylgalactosaminyltransferase 7	GALNT7	>sp|Q86SF2|GALT7_HUMAN N-acetylgalactosaminyltransferase 7 OS=Homo sapiens GN=GALNT7 PE=1 SV=1;>tr|H0YAH3|H0YAH3_HUMAN Polypeptide N-acetylgalactosaminyltransferase (Fragment) OS=Homo sapiens GN=GALNT7 PE=1 SV=1	75.388	9.8827	2647700000	222385300	182975100	1175851000	762447000
A0A087WYV8;P35556;D6RJI3;P35556-2;D6REJ2	Fibrillin-2	FBN2	>tr|A0A087WYV8|A0A087WYV8_HUMAN Fibrillin-2 OS=Homo sapiens GN=FBN2 PE=1 SV=1;>sp|P35556|FBN2_HUMAN Fibrillin-2 OS=Homo sapiens GN=FBN2 PE=1 SV=3;>tr|D6RJI3|D6RJI3_HUMAN Fibrillin-2 OS=Homo sapiens GN=FBN2 PE=1 SV=1;>sp|P35556-2|FBN2_HUMAN Isoform 2 of Fib	314.67	0.39117	2647500000	670230000	1157630000	40940000	559670000
P62081;B5MCP9	40S ribosomal protein S7	RPS7	>sp|P62081|RS7_HUMAN 40S ribosomal protein S7 OS=Homo sapiens GN=RPS7 PE=1 SV=1;>tr|B5MCP9|B5MCP9_HUMAN 40S ribosomal protein S7 OS=Homo sapiens GN=RPS7 PE=1 SV=1	22.127	0.64351	2643200000	165617500	1783810000	126434000	343314000
Q13347;Q5TFK1	Eukaryotic translation initiation factor 3 subunit I	EIF3I	>sp|Q13347|EIF3I_HUMAN Eukaryotic translation initiation factor 3 subunit I OS=Homo sapiens GN=EIF3I PE=1 SV=1	36.501	0.86799	2639900000	206172000	1115130000	114831000	194493000
Q00688;G3V5F2	Peptidyl-prolyl cis-trans isomerase FKBP3	FKBP3	>sp|Q00688|FKBP3_HUMAN Peptidyl-prolyl cis-trans isomerase FKBP3 OS=Homo sapiens GN=FKBP3 PE=1 SV=1	25.177	1.0889	2631200000	344480000	1477288000	317160000	359310000
O60245;O60245-2;H0YAH0;A0A087X2C4	Protocadherin-7	PCDH7	>sp|O60245|PCDH7_HUMAN Protocadherin-7 OS=Homo sapiens GN=PCDH7 PE=1 SV=2;>sp|O60245-2|PCDH7_HUMAN Isoform B of Protocadherin-7 OS=Homo sapiens GN=PCDH7	116.07	6.8763	2627200000	152611700	308645000	897252000	944480000
Q7Z6Z7-2;Q7Z6Z7-3;Q7Z6Z7;H0Y659;A0A087X146;A0A087X1S3	E3 ubiquitin-protein ligase HUWE1	HUWE1	>sp|Q7Z6Z7-2|HUWE1_HUMAN Isoform 2 of E3 ubiquitin-protein ligase HUWE1 OS=Homo sapiens GN=HUWE1;>sp|Q7Z6Z7-3|HUWE1_HUMAN Isoform 3 of E3 ubiquitin-protein ligase HUWE1 OS=Homo sapiens GN=HUWE1;>sp|Q7Z6Z7|HUWE1_HUMAN E3 ubiquitin-protein ligase HUWE1 OS=Ho	480.19	0.50562	2615400000	8540000	2161300000	0	357960000
Q9P258	Protein RCC2	RCC2	>sp|Q9P258|RCC2_HUMAN Protein RCC2 OS=Homo sapiens GN=RCC2 PE=1 SV=2	56.084	0.91086	2602600000	510562600	1292564000	244530200	443643000
Q9Y230;Q9Y230-2;M0R0Y3;X6R2L4;M0QXI6	RuvB-like 2	RUVBL2	>sp|Q9Y230|RUVB2_HUMAN RuvB-like 2 OS=Homo sapiens GN=RUVBL2 PE=1 SV=3;>sp|Q9Y230-2|RUVB2_HUMAN Isoform 2 of RuvB-like 2 OS=Homo sapiens GN=RUVBL2;>tr|M0R0Y3|M0R0Y3_HUMAN RuvB-like 2 OS=Homo sapiens GN=RUVBL2 PE=1 SV=1	51.156	0.62241	2577600000	175828800	1563470000	132370000	412548000
P12268;H0Y4R1;E7ETK5;C9K0R9	Inosine-5-monophosphate dehydrogenase 2	IMPDH2	>sp|P12268|IMDH2_HUMAN Inosine-5-monophosphate dehydrogenase 2 OS=Homo sapiens GN=IMPDH2 PE=1 SV=2;>tr|H0Y4R1|H0Y4R1_HUMAN Inosine-5-monophosphate dehydrogenase 2 (Fragment) OS=Homo sapiens GN=IMPDH2 PE=1 SV=1;>tr|E7ETK5|E7ETK5_HUMAN Inosine-5-monophosp	55.804	0.75993	2563900000	115070000	1838862000	219884100	276480000
Q92824-2;Q92824;B1AMG5;Q5JSG7;Q6UW60	Proprotein convertase subtilisin/kexin type 5	PCSK5	>sp|Q92824-2|PCSK5_HUMAN Isoform PC6A of Proprotein convertase subtilisin/kexin type 5 OS=Homo sapiens GN=PCSK5;>sp|Q92824|PCSK5_HUMAN Proprotein convertase subtilisin/kexin type 5 OS=Homo sapiens GN=PCSK5 PE=1 SV=4;>tr|B1AMG5|B1AMG5_HUMAN Proprotein conve	101.65	1.0202	2555200000	452680000	821500000	661260000	227252470
O75718;C9JP16	Cartilage-associated protein	CRTAP	>sp|O75718|CRTAP_HUMAN Cartilage-associated protein OS=Homo sapiens GN=CRTAP PE=1 SV=1;>tr|C9JP16|C9JP16_HUMAN Cartilage-associated protein OS=Homo sapiens GN=CRTAP PE=1 SV=1	46.561	1.4736	2554500000	269443000	875270000	252906000	303961000
Q07812-5;Q07812-8;Q07812;Q07812-2;Q07812-7;K4JQN1;I6LPK7;Q07812-6;Q07812-4	Apoptosis regulator BAX	BAX	>sp|Q07812-5|BAX_HUMAN Isoform Epsilon of Apoptosis regulator BAX OS=Homo sapiens GN=BAX;>sp|Q07812-8|BAX_HUMAN Isoform Sigma of Apoptosis regulator BAX OS=Homo sapiens GN=BAX;>sp|Q07812|BAX_HUMAN Apoptosis regulator BAX OS=Homo sapiens GN=BAX PE=1 SV=1;>s	18.129	1.116	2543100000	61976000	1357200000	60768000	511540000
P62263;E5RH77;H0YB22	40S ribosomal protein S14	RPS14	>sp|P62263|RS14_HUMAN 40S ribosomal protein S14 OS=Homo sapiens GN=RPS14 PE=1 SV=3;>tr|E5RH77|E5RH77_HUMAN 40S ribosomal protein S14 OS=Homo sapiens GN=RPS14 PE=1 SV=1	16.273	0.28041	2534300000	277990000	1508855000	61171000	108306600
P51149;C9J592;C9J8S3;C9IZZ0;C9J4V0;C9J7D1;C9J4S4	Ras-related protein Rab-7a	RAB7A	>sp|P51149|RAB7A_HUMAN Ras-related protein Rab-7a OS=Homo sapiens GN=RAB7A PE=1 SV=1;>tr|C9J592|C9J592_HUMAN Ras-related protein Rab-7a (Fragment) OS=Homo sapiens GN=RAB7A PE=1 SV=1;>tr|C9J8S3|C9J8S3_HUMAN Ras-related protein Rab-7a OS=Homo sapiens GN=RAB7	23.489	0.96289	2522200000	533861200	1042623000	285935000	416361000
O75054;O75054-2	Immunoglobulin superfamily member 3	IGSF3	>sp|O75054|IGSF3_HUMAN Immunoglobulin superfamily member 3 OS=Homo sapiens GN=IGSF3 PE=2 SV=3;>sp|O75054-2|IGSF3_HUMAN Isoform 2 of Immunoglobulin superfamily member 3 OS=Homo sapiens GN=IGSF3	135.19	4.0764	2520600000	504120000	470435000	559852300	762578000
Q9Y287;Q9Y287-2	Integral membrane protein 2B;BRI2, membrane form;BRI2 intracellular domain;BRI2C, soluble form;Bri23 peptide	ITM2B	>sp|Q9Y287|ITM2B_HUMAN Integral membrane protein 2B OS=Homo sapiens GN=ITM2B PE=1 SV=1;>sp|Q9Y287-2|ITM2B_HUMAN Isoform 2 of Integral membrane protein 2B OS=Homo sapiens GN=ITM2B	30.338	18.98	2508600000	86521300	210646000	285495000	1816170000
Q8NBJ5;M0QYH0;M0QX72	Procollagen galactosyltransferase 1	COLGALT1	>sp|Q8NBJ5|GT251_HUMAN Procollagen galactosyltransferase 1 OS=Homo sapiens GN=COLGALT1 PE=1 SV=1	71.635	2.846	2504100000	288120000	484923800	578750000	683988000
P48745	Protein NOV homolog	NOV	>sp|P48745|NOV_HUMAN Protein NOV homolog OS=Homo sapiens GN=NOV PE=1 SV=1	39.162	11.526	2500400000	194331100	228653000	1124087000	850432000
Q99729-3;D6R9P3;D6RD18;D6RBZ0;A0A087WZV1;Q99729-4;Q99729-2;Q99729	Heterogeneous nuclear ribonucleoprotein A/B	HNRNPAB	>sp|Q99729-3|ROAA_HUMAN Isoform 3 of Heterogeneous nuclear ribonucleoprotein A/B OS=Homo sapiens GN=HNRNPAB;>tr|D6R9P3|D6R9P3_HUMAN Heterogeneous nuclear ribonucleoprotein A/B OS=Homo sapiens GN=HNRNPAB PE=1 SV=1;>tr|D6RD18|D6RD18_HUMAN Heterogeneous nucle	30.588	0.68739	2498100000	326870000	1504260000	282030000	284748000
P38919;I3L3H2	Eukaryotic initiation factor 4A-III;Eukaryotic initiation factor 4A-III, N-terminally processed	EIF4A3	>sp|P38919|IF4A3_HUMAN Eukaryotic initiation factor 4A-III OS=Homo sapiens GN=EIF4A3 PE=1 SV=4	46.871	0.83691	2476300000	13249000	2090900000	7608400	305450000
P16870-2;P16870;D6RF88;C9JE88;D6R930	Carboxypeptidase E	CPE	>sp|P16870-2|CBPE_HUMAN Isoform 2 of Carboxypeptidase E OS=Homo sapiens GN=CPE;>sp|P16870|CBPE_HUMAN Carboxypeptidase E OS=Homo sapiens GN=CPE PE=1 SV=1	49.885	0.37174	2462200000	564400000	1372250000	22445680	61704000
O43155	Leucine-rich repeat transmembrane protein FLRT2	FLRT2	>sp|O43155|FLRT2_HUMAN Leucine-rich repeat transmembrane protein FLRT2 OS=Homo sapiens GN=FLRT2 PE=1 SV=1	74.048	0.56345	2456400000	614290000	1065326400	198570000	406289520
Q15121;Q15121-2;B1AKZ5	Astrocytic phosphoprotein PEA-15	PEA15	>sp|Q15121|PEA15_HUMAN Astrocytic phosphoprotein PEA-15 OS=Homo sapiens GN=PEA15 PE=1 SV=2;>sp|Q15121-2|PEA15_HUMAN Isoform 2 of Astrocytic phosphoprotein PEA-15 OS=Homo sapiens GN=PEA15;>tr|B1AKZ5|B1AKZ5_HUMAN Astrocytic phosphoprotein PEA-15 OS=Homo sapi	15.04	0.49924	2452300000	235140000	1944500000	59748000	146820000
Q6NZI2;Q6NZI2-2;Q6NZI2-3	Polymerase I and transcript release factor	PTRF	>sp|Q6NZI2|PTRF_HUMAN Polymerase I and transcript release factor OS=Homo sapiens GN=PTRF PE=1 SV=1;>sp|Q6NZI2-2|PTRF_HUMAN Isoform 2 of Polymerase I and transcript release factor OS=Homo sapiens GN=PTRF	43.476	0.61368	2428200000	508180000	1293447000	163450000	314427000
Q7Z406;Q7Z406-6;Q7Z406-2;Q7Z406-5;Q7Z406-4;A0A0C4DFM8	Myosin-14	MYH14	>sp|Q7Z406|MYH14_HUMAN Myosin-14 OS=Homo sapiens GN=MYH14 PE=1 SV=2;>sp|Q7Z406-6|MYH14_HUMAN Isoform 6 of Myosin-14 OS=Homo sapiens GN=MYH14;>sp|Q7Z406-2|MYH14_HUMAN Isoform 2 of Myosin-14 OS=Homo sapiens GN=MYH14;>sp|Q7Z406-5|MYH14_HUMAN Isoform 5 of Myos	227.87	2.7674	2425900000	0	1127400000	0	1066500000
O00115-2;O00115;K7ENE5	Deoxyribonuclease-2-alpha	DNASE2	>sp|O00115-2|DNS2A_HUMAN Isoform 2 of Deoxyribonuclease-2-alpha OS=Homo sapiens GN=DNASE2;>sp|O00115|DNS2A_HUMAN Deoxyribonuclease-2-alpha OS=Homo sapiens GN=DNASE2 PE=1 SV=2;>tr|K7ENE5|K7ENE5_HUMAN Deoxyribonuclease-2-alpha (Fragment) OS=Homo sapiens GN=D	33.615	2.8762	2414000000	301760000	757470000	344820000	864840000
P55036;Q5VWC4;H0Y3Y9;P55036-2;A6PVX3;A2A3N6;H0Y561	26S proteasome non-ATPase regulatory subunit 4	PSMD4	>sp|P55036|PSMD4_HUMAN 26S proteasome non-ATPase regulatory subunit 4 OS=Homo sapiens GN=PSMD4 PE=1 SV=1;>tr|Q5VWC4|Q5VWC4_HUMAN 26S proteasome non-ATPase regulatory subunit 4 OS=Homo sapiens GN=PSMD4 PE=1 SV=1;>tr|H0Y3Y9|H0Y3Y9_HUMAN 26S proteasome non-AT	40.736	0.69735	2408900000	112467000	1235950000	63943000	838210000
Q14993	Collagen alpha-1(XIX) chain	COL19A1	>sp|Q14993|COJA1_HUMAN Collagen alpha-1(XIX) chain OS=Homo sapiens GN=COL19A1 PE=1 SV=3	115.22	3.4139	2402700000	140586900	839930000	416655000	876892000
P13473-2;P13473;P13473-3;H0YCG2	Lysosome-associated membrane glycoprotein 2	LAMP2	>sp|P13473-2|LAMP2_HUMAN Isoform LAMP-2B of Lysosome-associated membrane glycoprotein 2 OS=Homo sapiens GN=LAMP2;>sp|P13473|LAMP2_HUMAN Lysosome-associated membrane glycoprotein 2 OS=Homo sapiens GN=LAMP2 PE=1 SV=2;>sp|P13473-3|LAMP2_HUMAN Isoform LAMP-2C	44.955	0.32504	2401700000	900822000	1051642000	227756000	167167700
P35998;C9JLS9;P35998-2	26S protease regulatory subunit 7	PSMC2	>sp|P35998|PRS7_HUMAN 26S protease regulatory subunit 7 OS=Homo sapiens GN=PSMC2 PE=1 SV=3;>tr|C9JLS9|C9JLS9_HUMAN 26S protease regulatory subunit 7 (Fragment) OS=Homo sapiens GN=PSMC2 PE=1 SV=1;>sp|P35998-2|PRS7_HUMAN Isoform 2 of 26S protease regulatory	48.633	1.0153	2391000000	396950000	1235679000	298330000	162636200
Q15046;Q15046-2;H3BVA8;J3KRL2;H3BPV7;H3BRC9	Lysine--tRNA ligase	KARS	>sp|Q15046|SYK_HUMAN Lysine--tRNA ligase OS=Homo sapiens GN=KARS PE=1 SV=3;>sp|Q15046-2|SYK_HUMAN Isoform Mitochondrial of Lysine--tRNA ligase OS=Homo sapiens GN=KARS	68.047	1.065	2387400000	282676000	1332703600	133148500	489490000
C9JXM5;G5E9W1;Q7Z3E1;H7C5K7	TCDD-inducible poly [ADP-ribose] polymerase	TIPARP	>tr|C9JXM5|C9JXM5_HUMAN TCDD-inducible poly [ADP-ribose] polymerase (Fragment) OS=Homo sapiens GN=TIPARP PE=4 SV=1;>tr|G5E9W1|G5E9W1_HUMAN TCDD-inducible poly [ADP-ribose] polymerase (Fragment) OS=Homo sapiens GN=TIPARP PE=4 SV=1;>sp|Q7Z3E1|PARPT_HUMAN TCD	58.758	0.39646	2376800000	1168400000	795920000	238640000	147480000
J3KQ32;Q9NTK5;Q9NTK5-2;Q9NTK5-3;C9JCJ9;C9JTK6	Obg-like ATPase 1	OLA1	>tr|J3KQ32|J3KQ32_HUMAN Obg-like ATPase 1 OS=Homo sapiens GN=OLA1 PE=1 SV=1;>sp|Q9NTK5|OLA1_HUMAN Obg-like ATPase 1 OS=Homo sapiens GN=OLA1 PE=1 SV=2;>sp|Q9NTK5-2|OLA1_HUMAN Isoform 2 of Obg-like ATPase 1 OS=Homo sapiens GN=OLA1;>sp|Q9NTK5-3|OLA1_HUMAN Iso	46.937	1.3879	2372800000	198980000	1130624000	268110000	421146800
O75368	SH3 domain-binding glutamic acid-rich-like protein	SH3BGRL	>sp|O75368|SH3L1_HUMAN SH3 domain-binding glutamic acid-rich-like protein OS=Homo sapiens GN=SH3BGRL PE=1 SV=1	12.774	1.2559	2371300000	375340000	1107506000	238400000	320920000
Q9Y265;Q9Y265-2;E7ETR0;H7C4G5;J3QLR1;H7C4I3	RuvB-like 1	RUVBL1	>sp|Q9Y265|RUVB1_HUMAN RuvB-like 1 OS=Homo sapiens GN=RUVBL1 PE=1 SV=1;>sp|Q9Y265-2|RUVB1_HUMAN Isoform 2 of RuvB-like 1 OS=Homo sapiens GN=RUVBL1;>tr|E7ETR0|E7ETR0_HUMAN RuvB-like 1 OS=Homo sapiens GN=RUVBL1 PE=1 SV=1	50.227	0.85142	2351600000	314530000	1242954000	229070000	320110000
Q9Y3U8;J3QSB5;J3KTD3	60S ribosomal protein L36	RPL36	>sp|Q9Y3U8|RL36_HUMAN 60S ribosomal protein L36 OS=Homo sapiens GN=RPL36 PE=1 SV=3	12.254	0.21264	2344800000	277316000	1709940000	28918800	77116100
O15041;O15041-2;C9JVH5	Semaphorin-3E	SEMA3E	>sp|O15041|SEM3E_HUMAN Semaphorin-3E OS=Homo sapiens GN=SEMA3E PE=1 SV=1;>sp|O15041-2|SEM3E_HUMAN Isoform 2 of Semaphorin-3E OS=Homo sapiens GN=SEMA3E	89.227	16.537	2336800000	68805000	42600000	837795000	1106510000
H0YNW5;P33316-2;P33316;H0YMM5;H0YNJ9;H0YKC5;H0YKI0;A0A0C4DGL3;H0YMP1	Deoxyuridine 5-triphosphate nucleotidohydrolase, mitochondrial	DUT	>tr|H0YNW5|H0YNW5_HUMAN Deoxyuridine 5-triphosphate nucleotidohydrolase, mitochondrial OS=Homo sapiens GN=DUT PE=1 SV=1;>sp|P33316-2|DUT_HUMAN Isoform 2 of Deoxyuridine 5-triphosphate nucleotidohydrolase, mitochondrial OS=Homo sapiens GN=DUT;>sp|P33316|D	17.827	0.63798	2333000000	398991000	1166185000	281910000	247650000
O75340-2;O75340;A0A024QZ42;H0Y9X3;A0A087WZ38	Programmed cell death protein 6	PDCD6;hCG_1985580	>sp|O75340-2|PDCD6_HUMAN Isoform 2 of Programmed cell death protein 6 OS=Homo sapiens GN=PDCD6;>sp|O75340|PDCD6_HUMAN Programmed cell death protein 6 OS=Homo sapiens GN=PDCD6 PE=1 SV=1;>tr|A0A024QZ42|A0A024QZ42_HUMAN HCG1985580, isoform CRA_c OS=Homo sapie	21.664	0.4539	2323300000	486610000	1398900000	89684000	250113000
F8W914;Q9NQC3-2;Q9NQC3-5;Q9NQC3;H7C106;Q9NQC3-3;Q9NQC3-4;Q9NQC3-6	Reticulon;Reticulon-4	RTN4	>tr|F8W914|F8W914_HUMAN Reticulon OS=Homo sapiens GN=RTN4 PE=1 SV=1;>sp|Q9NQC3-2|RTN4_HUMAN Isoform 2 of Reticulon-4 OS=Homo sapiens GN=RTN4;>sp|Q9NQC3-5|RTN4_HUMAN Isoform 5 of Reticulon-4 OS=Homo sapiens GN=RTN4;>sp|Q9NQC3|RTN4_HUMAN Reticulon-4 OS=Homo	37.144	0.31117	2320500000	77457000	1951500000	16460000	186160000
A0A087X0I4;M0QXB4;O14579;O14579-3;O14579-2;M0R061	Coatomer subunit epsilon	COPE	>tr|A0A087X0I4|A0A087X0I4_HUMAN Coatomer subunit epsilon OS=Homo sapiens GN=COPE PE=1 SV=1;>tr|M0QXB4|M0QXB4_HUMAN Coatomer protein complex, subunit epsilon, isoform CRA_g OS=Homo sapiens GN=COPE PE=1 SV=1;>sp|O14579|COPE_HUMAN Coatomer subunit epsilon OS=	34.51	0.96396	2313900000	167040000	1600000000	73348000	383670000
E7EV71;Q14766-3;Q14766-2;Q14766;Q14766-5;Q14766-4;C9JD84;C9JDW2;H7C2H7;H7C4L5;H7C0I7;H7BZ76	Latent-transforming growth factor beta-binding protein 1	LTBP1	>tr|E7EV71|E7EV71_HUMAN Latent-transforming growth factor beta-binding protein 1 OS=Homo sapiens GN=LTBP1 PE=1 SV=2;>sp|Q14766-3|LTBP1_HUMAN Isoform 3 of Latent-transforming growth factor beta-binding protein 1 OS=Homo sapiens GN=LTBP1;>sp|Q14766-2|LTBP1_H	148.43	0.26393	2307100000	602548000	867150000	52816848	166270000
P62753;A2A3R7;A2A3R5	40S ribosomal protein S6	RPS6	>sp|P62753|RS6_HUMAN 40S ribosomal protein S6 OS=Homo sapiens GN=RPS6 PE=1 SV=1;>tr|A2A3R7|A2A3R7_HUMAN 40S ribosomal protein S6 OS=Homo sapiens GN=RPS6 PE=1 SV=1;>tr|A2A3R5|A2A3R5_HUMAN 40S ribosomal protein S6 OS=Homo sapiens GN=RPS6 PE=1 SV=1	28.68	0.23946	2305400000	768061000	1067901000	145947600	160840000
A1L4H1;A0A087WU72;A1L4H1-2;M0QZ17	Soluble scavenger receptor cysteine-rich domain-containing protein SSC5D	SSC5D	>sp|A1L4H1|SRCRL_HUMAN Soluble scavenger receptor cysteine-rich domain-containing protein SSC5D OS=Homo sapiens GN=SSC5D PE=2 SV=3	165.74	6.6444	2290000000	227300000	252377000	204360000	983350000
A2ACR1;P28065-2;P28065;A2ACR0	Proteasome subunit beta type;Proteasome subunit beta type-9	PSMB9	>tr|A2ACR1|A2ACR1_HUMAN Proteasome (Prosome, macropain) subunit, beta type, 9 (Large multifunctional peptidase 2), isoform CRA_a OS=Homo sapiens GN=PSMB9 PE=1 SV=1;>sp|P28065-2|PSB9_HUMAN Isoform LMP2.S of Proteasome subunit beta type-9 OS=Homo sapiens GN=	20.96	0.53101	2282200000	149470000	1629310000	45709000	287490000
Q15459;Q15459-2;H7C1L2;F8WB66	Splicing factor 3A subunit 1	SF3A1	>sp|Q15459|SF3A1_HUMAN Splicing factor 3A subunit 1 OS=Homo sapiens GN=SF3A1 PE=1 SV=1;>sp|Q15459-2|SF3A1_HUMAN Isoform 2 of Splicing factor 3A subunit 1 OS=Homo sapiens GN=SF3A1	88.885	0.91754	2269800000	142550000	1295503000	13282000	390357000
Q9UMS4;F5GY56;H0YGF3;F5H2I0;H0YGZ5	Pre-mRNA-processing factor 19	PRPF19	>sp|Q9UMS4|PRP19_HUMAN Pre-mRNA-processing factor 19 OS=Homo sapiens GN=PRPF19 PE=1 SV=1	55.18	0.63827	2269000000	335910000	1403796000	137960000	239210000
Q99574;C9JDY5;C9JQU8;H7C5T9	Neuroserpin	SERPINI1	>sp|Q99574|NEUS_HUMAN Neuroserpin OS=Homo sapiens GN=SERPINI1 PE=1 SV=1;>tr|C9JDY5|C9JDY5_HUMAN Neuroserpin (Fragment) OS=Homo sapiens GN=SERPINI1 PE=1 SV=1	46.426	0.19649	2268100000	1003536400	998610000	49389000	57139000
P55145;H7C2D6	Mesencephalic astrocyte-derived neurotrophic factor	MANF	>sp|P55145|MANF_HUMAN Mesencephalic astrocyte-derived neurotrophic factor OS=Homo sapiens GN=MANF PE=1 SV=3	20.7	1.1222	2260200000	341410000	1311700000	27392000	416890000
F8W7C6;A0A087WV22;X1WI28;P27635;H7C123;H7C2C5;Q96L21;B8A6G2;A6QRI9;H7C2U2	60S ribosomal protein L10;60S ribosomal protein L10-like	RPL10;RPL10L	>tr|F8W7C6|F8W7C6_HUMAN 60S ribosomal protein L10 OS=Homo sapiens GN=RPL10 PE=1 SV=2;>tr|A0A087WV22|A0A087WV22_HUMAN 60S ribosomal protein L10 OS=Homo sapiens GN=RPL10 PE=1 SV=1;>tr|X1WI28|X1WI28_HUMAN 60S ribosomal protein L10 (Fragment) OS=Homo sapiens G	18.565	0.28854	2255000000	156990000	1789294000	13423000	220030000
E5RHG8;Q15369-2;Q15369;R4GMY8	Transcription elongation factor B polypeptide 1	TCEB1	>tr|E5RHG8|E5RHG8_HUMAN Transcription elongation factor B polypeptide 1 (Fragment) OS=Homo sapiens GN=TCEB1 PE=1 SV=1;>sp|Q15369-2|ELOC_HUMAN Isoform 2 of Transcription elongation factor B polypeptide 1 OS=Homo sapiens GN=TCEB1;>sp|Q15369|ELOC_HUMAN Transc	9.9601	0.83412	2253400000	198830000	1434650000	62333000	235411000
P61254;J3KTJ8;J3QRI7;J3QQQ9;J3QQV1;J3QRC4;J3KSS0;E5RIT6;Q9UNX3;E5RHH1	60S ribosomal protein L26;60S ribosomal protein L26-like 1	RPL26;KRBA2;RPL26L1	>sp|P61254|RL26_HUMAN 60S ribosomal protein L26 OS=Homo sapiens GN=RPL26 PE=1 SV=1;>tr|J3KTJ8|J3KTJ8_HUMAN 60S ribosomal protein L26 (Fragment) OS=Homo sapiens GN=RPL26 PE=4 SV=4;>tr|J3QRI7|J3QRI7_HUMAN 60S ribosomal protein L26 (Fragment) OS=Homo sapiens	17.258	0.41225	2238100000	118850000	1121100000	21155000	826440000
Q9H488;Q9H488-2	GDP-fucose protein O-fucosyltransferase 1	POFUT1	>sp|Q9H488|OFUT1_HUMAN GDP-fucose protein O-fucosyltransferase 1 OS=Homo sapiens GN=POFUT1 PE=1 SV=1;>sp|Q9H488-2|OFUT1_HUMAN Isoform 2 of GDP-fucose protein O-fucosyltransferase 1 OS=Homo sapiens GN=POFUT1	43.955	1.4215	2210600000	546070000	910679900	199640000	463200000
F8VVI9;J3KTP3;Q9H159-2;Q9H159	Cadherin-19	CDH19	>tr|F8VVI9|F8VVI9_HUMAN Cadherin-19 (Fragment) OS=Homo sapiens GN=CDH19 PE=1 SV=1;>tr|J3KTP3|J3KTP3_HUMAN Cadherin-19 OS=Homo sapiens GN=CDH19 PE=1 SV=1;>sp|Q9H159-2|CAD19_HUMAN Isoform 2 of Cadherin-19 OS=Homo sapiens GN=CDH19;>sp|Q9H159|CAD19_HUMAN Cadhe	48.84	1.4529	2202000000	597405000	622510000	340250800	375950000
E7ETZ4;Q9Y6E2;Q75MG1;B5MCE7;B5MCH7;E9PFE3;C9JF98;F8WDX8;E9PFD4;E7EMS9;Q9Y6E2-2	Basic leucine zipper and W2 domain-containing protein 2	BZW2	>tr|E7ETZ4|E7ETZ4_HUMAN Basic leucine zipper and W2 domain-containing protein 2 (Fragment) OS=Homo sapiens GN=BZW2 PE=1 SV=1;>sp|Q9Y6E2|BZW2_HUMAN Basic leucine zipper and W2 domain-containing protein 2 OS=Homo sapiens GN=BZW2 PE=1 SV=1;>tr|Q75MG1|Q75MG1_H	46.913	1.4251	2176800000	0	1572800000	13412000	512340000
Q8N2Q7-2;Q8N2Q7;J3KQ19;C9J4D3;I3L498;E7EVK0;Q9NZ94-3;Q9NZ94-2;Q9NZ94	Neuroligin-1	NLGN1	>sp|Q8N2Q7-2|NLGN1_HUMAN Isoform 2 of Neuroligin-1 OS=Homo sapiens GN=NLGN1;>sp|Q8N2Q7|NLGN1_HUMAN Neuroligin-1 OS=Homo sapiens GN=NLGN1 PE=1 SV=2;>tr|J3KQ19|J3KQ19_HUMAN Neuroligin-1 OS=Homo sapiens GN=NLGN1 PE=1 SV=1	91.999	4.2745	2175900000	350226000	498225000	709771300	483400000
Q8NFZ8	Cell adhesion molecule 4	CADM4	>sp|Q8NFZ8|CADM4_HUMAN Cell adhesion molecule 4 OS=Homo sapiens GN=CADM4 PE=1 SV=1	42.785	2.2709	2172700000	456120000	304820000	665140000	521740000
E9PSH3;E9PN41;E9PPX8;A8MVV6;J3KQ42;O14817	Tetraspanin-4	TSPAN4	>tr|E9PSH3|E9PSH3_HUMAN Tetraspanin-4 (Fragment) OS=Homo sapiens GN=TSPAN4 PE=1 SV=1;>tr|E9PN41|E9PN41_HUMAN Tetraspanin-4 (Fragment) OS=Homo sapiens GN=TSPAN4 PE=1 SV=1;>tr|E9PPX8|E9PPX8_HUMAN Tetraspanin (Fragment) OS=Homo sapiens GN=TSPAN4 PE=1 SV=1;>tr	11.326	0.78067	2168500000	734000000	611240000	367540000	251550000
Q9UJJ9;H0YEA7	N-acetylglucosamine-1-phosphotransferase subunit gamma	GNPTG	>sp|Q9UJJ9|GNPTG_HUMAN N-acetylglucosamine-1-phosphotransferase subunit gamma OS=Homo sapiens GN=GNPTG PE=1 SV=1	33.973	1.9768	2165700000	379148000	816230000	380409000	531339000
P08493;P08493-2	Matrix Gla protein	MGP	>sp|P08493|MGP_HUMAN Matrix Gla protein OS=Homo sapiens GN=MGP PE=1 SV=2;>sp|P08493-2|MGP_HUMAN Isoform 2 of Matrix Gla protein OS=Homo sapiens GN=MGP	12.353	0.60225	2161700000	673387000	995170000	215572300	225774000
O00232;O00232-2;J3KTJ5;J3KSK1	26S proteasome non-ATPase regulatory subunit 12	PSMD12	>sp|O00232|PSD12_HUMAN 26S proteasome non-ATPase regulatory subunit 12 OS=Homo sapiens GN=PSMD12 PE=1 SV=3;>sp|O00232-2|PSD12_HUMAN Isoform 2 of 26S proteasome non-ATPase regulatory subunit 12 OS=Homo sapiens GN=PSMD12	52.904	0.58988	2161000000	59977000	1520230000	30807000	367092000
K9J957;P61289;P61289-3;P61289-2;K7ENH2;A0A087WTV2;B3KQ25;K7ESG5;K7EMD0;K7EPX6;K7EKR3;B7Z8D3	Proteasome activator complex subunit 3	PSME3	>tr|K9J957|K9J957_HUMAN Proteasome activator complex subunit 3 OS=Homo sapiens GN=PSME3 PE=1 SV=1;>sp|P61289|PSME3_HUMAN Proteasome activator complex subunit 3 OS=Homo sapiens GN=PSME3 PE=1 SV=1;>sp|P61289-3|PSME3_HUMAN Isoform 3 of Proteasome activator co	26.867	0.85527	2157100000	228570000	1296619000	121730000	363135800
P62820;Q9H0U4;A0A087WTI1;E9PLD0;E7END7;P62820-3;P62820-2;Q92928;H0YMN7;H0YNE9;Q92930;P61006-2;P61006;H0YLJ8;H0YL94;P59190-2;P59190	Ras-related protein Rab-1A;Ras-related protein Rab-1B;Putative Ras-related protein Rab-1C	RAB1A;RAB1B;RAB1C	>sp|P62820|RAB1A_HUMAN Ras-related protein Rab-1A OS=Homo sapiens GN=RAB1A PE=1 SV=3;>sp|Q9H0U4|RAB1B_HUMAN Ras-related protein Rab-1B OS=Homo sapiens GN=RAB1B PE=1 SV=1;>tr|A0A087WTI1|A0A087WTI1_HUMAN Ras-related protein Rab-1B OS=Homo sapiens GN=RAB1B PE	22.677	0.99419	2147000000	194892500	957932000	144799500	305251000
P21281;H0YC04;C9JL73;P15313;E5RGH6;C9JZ02;C9J5E3;C9JNS9	V-type proton ATPase subunit B, brain isoform	ATP6V1B2	>sp|P21281|VATB2_HUMAN V-type proton ATPase subunit B, brain isoform OS=Homo sapiens GN=ATP6V1B2 PE=1 SV=3;>tr|H0YC04|H0YC04_HUMAN V-type proton ATPase subunit B, brain isoform (Fragment) OS=Homo sapiens GN=ATP6V1B2 PE=1 SV=1	56.5	1.1758	2145100000	248910000	1045130000	269550000	338815000
Q8TDW7-3;Q8TDW7;E9PQ73;Q8TDW7-2;G5EA25	Protocadherin Fat 3	FAT3	>sp|Q8TDW7-3|FAT3_HUMAN Isoform 3 of Protocadherin Fat 3 OS=Homo sapiens GN=FAT3;>sp|Q8TDW7|FAT3_HUMAN Protocadherin Fat 3 OS=Homo sapiens GN=FAT3 PE=2 SV=2;>tr|E9PQ73|E9PQ73_HUMAN Protocadherin Fat 3 OS=Homo sapiens GN=FAT3 PE=1 SV=1	501.97	0.37774	2141500000	693003000	924640000	123582000	193850000
F8VV56;F8W022;F8VWK8;P08962-3;P08962-2;P08962;F8VNT9	CD63 antigen	CD63	>tr|F8VV56|F8VV56_HUMAN CD63 antigen OS=Homo sapiens GN=CD63 PE=1 SV=1;>tr|F8W022|F8W022_HUMAN Tetraspanin (Fragment) OS=Homo sapiens GN=CD63 PE=1 SV=1;>tr|F8VWK8|F8VWK8_HUMAN Tetraspanin (Fragment) OS=Homo sapiens GN=CD63 PE=1 SV=1;>sp|P08962-3|CD63_HUMAN	16.021	1.1557	2137100000	1261400000	0	834280000	0
Q15075	Early endosome antigen 1	EEA1	>sp|Q15075|EEA1_HUMAN Early endosome antigen 1 OS=Homo sapiens GN=EEA1 PE=1 SV=2	162.46	1.6151	2136100000	490220000	634110000	421827000	373404000
P35625	Metalloproteinase inhibitor 3	TIMP3	>sp|P35625|TIMP3_HUMAN Metalloproteinase inhibitor 3 OS=Homo sapiens GN=TIMP3 PE=1 SV=2	24.145	0.646	2132200000	542898000	709790000	502872000	160583000
Q969P0;Q969P0-3;C9J8Z4;Q969P0-2	Immunoglobulin superfamily member 8	IGSF8	>sp|Q969P0|IGSF8_HUMAN Immunoglobulin superfamily member 8 OS=Homo sapiens GN=IGSF8 PE=1 SV=1;>sp|Q969P0-3|IGSF8_HUMAN Isoform 3 of Immunoglobulin superfamily member 8 OS=Homo sapiens GN=IGSF8;>tr|C9J8Z4|C9J8Z4_HUMAN Immunoglobulin superfamily member 8 (Fr	65.033	1.1178	2131700000	543185000	422720000	400575000	209300000
P05386	60S acidic ribosomal protein P1	RPLP1	>sp|P05386|RLA1_HUMAN 60S acidic ribosomal protein P1 OS=Homo sapiens GN=RPLP1 PE=1 SV=1	11.514	0.82669	2130400000	0	1603070000	0	479701000
P43686;P43686-2	26S protease regulatory subunit 6B	PSMC4	>sp|P43686|PRS6B_HUMAN 26S protease regulatory subunit 6B OS=Homo sapiens GN=PSMC4 PE=1 SV=2;>sp|P43686-2|PRS6B_HUMAN Isoform 2 of 26S protease regulatory subunit 6B OS=Homo sapiens GN=PSMC4	47.366	0.88062	2125500000	111040000	1387056000	109080000	325676300
Q96D15;M0QZH0;M0QYB8	Reticulocalbin-3	RCN3	>sp|Q96D15|RCN3_HUMAN Reticulocalbin-3 OS=Homo sapiens GN=RCN3 PE=1 SV=1;>tr|M0QZH0|M0QZH0_HUMAN Reticulocalbin-3 (Fragment) OS=Homo sapiens GN=RCN3 PE=1 SV=1	37.493	0.4179	2122000000	655850000	985140000	142570000	107520000
E9PCY7;P31943;G8JLB6;E7EQJ0;D6RAM1;D6R9T0;D6RFM3;D6RIT2;D6RIU0;D6RDU3;D6RJ04;D6RIH9;D6RBM0;H0YBG7;D6RDL0;E7EN40;H0YBD7;H0YB39;H0YAQ2;E5RGV0;P55795;D6RF17;E5RGH4;H0YBK1;E5RJ94;D6R9D3	Heterogeneous nuclear ribonucleoprotein H;Heterogeneous nuclear ribonucleoprotein H, N-terminally processed	HNRNPH1	>tr|E9PCY7|E9PCY7_HUMAN Heterogeneous nuclear ribonucleoprotein H OS=Homo sapiens GN=HNRNPH1 PE=1 SV=1;>sp|P31943|HNRH1_HUMAN Heterogeneous nuclear ribonucleoprotein H OS=Homo sapiens GN=HNRNPH1 PE=1 SV=4;>tr|G8JLB6|G8JLB6_HUMAN Heterogeneous nuclear ribon	47.087	0.95996	2117200000	79277000	1226640000	58487000	433500000
P58546;C9JL85	Myotrophin	MTPN	>sp|P58546|MTPN_HUMAN Myotrophin OS=Homo sapiens GN=MTPN PE=1 SV=2	12.895	0.71077	2102000000	227590000	1385828000	173920000	264573000
Q9Y5F2;Q9Y5F2-2	Protocadherin beta-11	PCDHB11	>sp|Q9Y5F2|PCDBB_HUMAN Protocadherin beta-11 OS=Homo sapiens GN=PCDHB11 PE=2 SV=1	87.087	1.9559	2101700000	609570000	592930000	252274200	250540000
Q8NFL0	UDP-GlcNAc:betaGal beta-1,3-N-acetylglucosaminyltransferase 7	B3GNT7	>sp|Q8NFL0|B3GN7_HUMAN UDP-GlcNAc:betaGal beta-1,3-N-acetylglucosaminyltransferase 7 OS=Homo sapiens GN=B3GNT7 PE=2 SV=1	45.987	0.95552	2082200000	518309000	861790000	199551000	244262000
P19883-2;P19883;H0YA75;H0YAF9	Follistatin	FST	>sp|P19883-2|FST_HUMAN Isoform 2 of Follistatin OS=Homo sapiens GN=FST;>sp|P19883|FST_HUMAN Follistatin OS=Homo sapiens GN=FST PE=1 SV=2;>tr|H0YA75|H0YA75_HUMAN Follistatin (Fragment) OS=Homo sapiens GN=FST PE=1 SV=1;>tr|H0YAF9|H0YAF9_HUMAN Follistatin (Fr	34.803	0.44596	2079700000	634110000	885760000	152910000	203440000
Q99523;Q99523-2	Sortilin	SORT1	>sp|Q99523|SORT_HUMAN Sortilin OS=Homo sapiens GN=SORT1 PE=1 SV=3;>sp|Q99523-2|SORT_HUMAN Isoform 2 of Sortilin OS=Homo sapiens GN=SORT1	92.067	20.796	2074500000	67101600	92301000	927052000	702100000
Q5TG12;E9PGC5;Q15262;Q15262-2;Q15262-3;Q15262-4;H0YDP9;E9PRW2	Receptor-type tyrosine-protein phosphatase kappa	PTPRK	>tr|Q5TG12|Q5TG12_HUMAN Protein-tyrosine-phosphatase OS=Homo sapiens GN=PTPRK PE=1 SV=1;>tr|E9PGC5|E9PGC5_HUMAN Protein-tyrosine-phosphatase OS=Homo sapiens GN=PTPRK PE=1 SV=1;>sp|Q15262|PTPRK_HUMAN Receptor-type tyrosine-protein phosphatase kappa OS=Homo	164.2	1.0521	2071400000	689455000	597782000	358800000	323056000
P08582;P08582-2;C9JVN1	Melanotransferrin	MFI2	>sp|P08582|TRFM_HUMAN Melanotransferrin OS=Homo sapiens GN=MFI2 PE=1 SV=2	80.214	19.179	2067200000	15538000	58721000	758430000	889030000
Q9Y678;H0Y8X7;D6RG17	Coatomer subunit gamma-1	COPG1	>sp|Q9Y678|COPG1_HUMAN Coatomer subunit gamma-1 OS=Homo sapiens GN=COPG1 PE=1 SV=1	97.717	0.80093	2066800000	202780000	1114650000	134900000	223871000
Q13228-2;Q13228;Q13228-4;A6PVX1;Q13228-3;H0Y532;F2Z2W8;F8WCR4	Selenium-binding protein 1	SELENBP1	>sp|Q13228-2|SBP1_HUMAN Isoform 2 of Selenium-binding protein 1 OS=Homo sapiens GN=SELENBP1;>sp|Q13228|SBP1_HUMAN Selenium-binding protein 1 OS=Homo sapiens GN=SELENBP1 PE=1 SV=2;>sp|Q13228-4|SBP1_HUMAN Isoform 4 of Selenium-binding protein 1 OS=Homo sapie	45.348	9.6233	2065600000	1080400000	4381100	445432000	232281000
P50281;F8W1B7	Matrix metalloproteinase-14	MMP14	>sp|P50281|MMP14_HUMAN Matrix metalloproteinase-14 OS=Homo sapiens GN=MMP14 PE=1 SV=3	65.893	0.63029	2061100000	506893100	738693000	289699900	154442000
Q9BR76;A0A087WW53;F5H390;F5H0D2;A9Z1Z3-3;A9Z1Z3	Coronin-1B;Coronin	CORO1B	>sp|Q9BR76|COR1B_HUMAN Coronin-1B OS=Homo sapiens GN=CORO1B PE=1 SV=1;>tr|A0A087WW53|A0A087WW53_HUMAN Coronin OS=Homo sapiens GN=CORO1B PE=1 SV=1;>tr|F5H390|F5H390_HUMAN Coronin OS=Homo sapiens GN=CORO1B PE=1 SV=1	54.234	1.399	2021400000	150540000	1084883000	187940000	392936100
Q9UJ70;Q9UJ70-2;H7C3G9;C9JEV6;H0YEB7;H7C1L7;H7C286;E9PPU6;H0YC94;H0YE82;H0YF44	N-acetyl-D-glucosamine kinase	NAGK	>sp|Q9UJ70|NAGK_HUMAN N-acetyl-D-glucosamine kinase OS=Homo sapiens GN=NAGK PE=1 SV=4;>sp|Q9UJ70-2|NAGK_HUMAN Isoform 2 of N-acetyl-D-glucosamine kinase OS=Homo sapiens GN=NAGK;>tr|H7C3G9|H7C3G9_HUMAN N-acetyl-D-glucosamine kinase OS=Homo sapiens GN=NAGK P	37.375	0.60222	2011500000	320170000	919885000	216251900	238496600
Q9UNM6;A0A087WUL9;Q9UNM6-2;J3KNQ3;E9PL38;H0YD73;E9PPD2;E9PQG3;F8W8J6	26S proteasome non-ATPase regulatory subunit 13	PSMD13	>sp|Q9UNM6|PSD13_HUMAN 26S proteasome non-ATPase regulatory subunit 13 OS=Homo sapiens GN=PSMD13 PE=1 SV=2;>tr|A0A087WUL9|A0A087WUL9_HUMAN 26S proteasome non-ATPase regulatory subunit 13 OS=Homo sapiens GN=PSMD13 PE=1 SV=1;>sp|Q9UNM6-2|PSD13_HUMAN Isoform	42.945	0.75559	2003100000	209980000	1447120000	40362000	247203000
P62277;J3KMX5;E9PS50	40S ribosomal protein S13	RPS13	>sp|P62277|RS13_HUMAN 40S ribosomal protein S13 OS=Homo sapiens GN=RPS13 PE=1 SV=2;>tr|J3KMX5|J3KMX5_HUMAN 40S ribosomal protein S13 OS=Homo sapiens GN=RPS13 PE=1 SV=1;>tr|E9PS50|E9PS50_HUMAN 40S ribosomal protein S13 (Fragment) OS=Homo sapiens GN=RPS13 PE	17.222	0.23799	1993300000	255500000	1514813000	23806000	130503800
O95502	Neuronal pentraxin receptor	NPTXR	>sp|O95502|NPTXR_HUMAN Neuronal pentraxin receptor OS=Homo sapiens GN=NPTXR PE=2 SV=2	52.846	0.16377	1990600000	623343300	997270000	60745000	94011626
P20042	Eukaryotic translation initiation factor 2 subunit 2	EIF2S2	>sp|P20042|IF2B_HUMAN Eukaryotic translation initiation factor 2 subunit 2 OS=Homo sapiens GN=EIF2S2 PE=1 SV=2	38.388	1.2101	1988700000	347560000	1024700000	319420000	176370000
Q9C0H2-2;Q9C0H2;Q9C0H2-4;Q9C0H2-3;H7C3T6	Protein tweety homolog 3	TTYH3	>sp|Q9C0H2-2|TTYH3_HUMAN Isoform 2 of Protein tweety homolog 3 OS=Homo sapiens GN=TTYH3;>sp|Q9C0H2|TTYH3_HUMAN Protein tweety homolog 3 OS=Homo sapiens GN=TTYH3 PE=1 SV=3;>sp|Q9C0H2-4|TTYH3_HUMAN Isoform 4 of Protein tweety homolog 3 OS=Homo sapiens GN=TTY	54.139	6.9238	1974800000	183040000	1356236000	28959000	266279700
E9PM69;R4GNH3;P17980;E9PMD8;E9PN50;E9PKD5;E9PLG2	26S protease regulatory subunit 6A	PSMC3	>tr|E9PM69|E9PM69_HUMAN 26S protease regulatory subunit 6A OS=Homo sapiens GN=PSMC3 PE=1 SV=1;>tr|R4GNH3|R4GNH3_HUMAN 26S protease regulatory subunit 6A OS=Homo sapiens GN=PSMC3 PE=1 SV=1;>sp|P17980|PRS6A_HUMAN 26S protease regulatory subunit 6A OS=Homo sa	44.323	0.79823	1973900000	149220000	1367252000	107910000	255050900
P18077;C9K025;F8WBS5;F8WB72	60S ribosomal protein L35a	RPL35A	>sp|P18077|RL35A_HUMAN 60S ribosomal protein L35a OS=Homo sapiens GN=RPL35A PE=1 SV=2;>tr|C9K025|C9K025_HUMAN 60S ribosomal protein L35a (Fragment) OS=Homo sapiens GN=RPL35A PE=1 SV=1;>tr|F8WBS5|F8WBS5_HUMAN 60S ribosomal protein L35a OS=Homo sapiens GN=RP	12.538	0.87006	1964900000	377030300	824192000	184915200	374068700
O76003	Glutaredoxin-3	GLRX3	>sp|O76003|GLRX3_HUMAN Glutaredoxin-3 OS=Homo sapiens GN=GLRX3 PE=1 SV=2	37.432	1.4535	1955300000	0	702970000	0	1178600000
P17931;G3V3R6;E9PJ77;E9PRN3;B1ANM0;H7BXD8;Q5T3P9;F6V2D4;O00214;P56470;O00214-2	Galectin-3;Galectin	LGALS3	>sp|P17931|LEG3_HUMAN Galectin-3 OS=Homo sapiens GN=LGALS3 PE=1 SV=5;>tr|G3V3R6|G3V3R6_HUMAN Galectin OS=Homo sapiens GN=LGALS3 PE=1 SV=1	26.152	8.9959	1952200000	106413000	259130000	737215000	744468000
E7EUY5;Q04837;C9K0U8;C9J8J0	Single-stranded DNA-binding protein, mitochondrial	SSBP1	>tr|E7EUY5|E7EUY5_HUMAN Single-stranded DNA-binding protein, mitochondrial (Fragment) OS=Homo sapiens GN=SSBP1 PE=1 SV=1;>sp|Q04837|SSBP_HUMAN Single-stranded DNA-binding protein, mitochondrial OS=Homo sapiens GN=SSBP1 PE=1 SV=1;>tr|C9K0U8|C9K0U8_HUMAN Sin	15.713	1.3356	1951500000	245793000	875270000	120446000	265143000
P62314;J3QLR7;J3QLI9	Small nuclear ribonucleoprotein Sm D1	SNRPD1	>sp|P62314|SMD1_HUMAN Small nuclear ribonucleoprotein Sm D1 OS=Homo sapiens GN=SNRPD1 PE=1 SV=1	13.281	0.61223	1949200000	220350000	1200500000	148780000	143570000
I3L3P7;P62244;I3L246;H3BN98;H3BV27;H3BT37;I3L303;H3BVC7	40S ribosomal protein S15a	RPS15A	>tr|I3L3P7|I3L3P7_HUMAN 40S ribosomal protein S15a OS=Homo sapiens GN=RPS15A PE=1 SV=1;>sp|P62244|RS15A_HUMAN 40S ribosomal protein S15a OS=Homo sapiens GN=RPS15A PE=1 SV=2;>tr|I3L246|I3L246_HUMAN 40S ribosomal protein S15a OS=Homo sapiens GN=RPS15A PE=1 S	11.477	0.35609	1946800000	222629000	1320230000	53712800	263751000
I3L0A0;Q13404;Q13404-7;Q13404-2;Q13404-1;G3V2F7;Q13404-8;A0A0A0MSL3;Q13404-6;Q15819;G3V113;H0YBP9;E5RIF1;D6RG00;H0YBX6	Ubiquitin-conjugating enzyme E2 variant 1;Ubiquitin-conjugating enzyme E2 variant 2	UBE2V1;UBE2V2	>tr|I3L0A0|I3L0A0_HUMAN HCG2044781 OS=Homo sapiens GN=TMEM189-UBE2V1 PE=4 SV=1;>sp|Q13404|UB2V1_HUMAN Ubiquitin-conjugating enzyme E2 variant 1 OS=Homo sapiens GN=UBE2V1 PE=1 SV=2;>sp|Q13404-7|UB2V1_HUMAN Isoform 5 of Ubiquitin-conjugating enzyme E2 varian	42.208	1.1449	1936400000	22839000	1062200000	22485000	704810000
Q9BTY2;Q9BTY2-2;Q7Z6V2	Plasma alpha-L-fucosidase	FUCA2	>sp|Q9BTY2|FUCO2_HUMAN Plasma alpha-L-fucosidase OS=Homo sapiens GN=FUCA2 PE=1 SV=2	54.066	13.781	1932500000	88131000	139270000	867330000	587280000
Q00839;Q00839-2;Q5RI18	Heterogeneous nuclear ribonucleoprotein U	HNRNPU	>sp|Q00839|HNRPU_HUMAN Heterogeneous nuclear ribonucleoprotein U OS=Homo sapiens GN=HNRNPU PE=1 SV=6;>sp|Q00839-2|HNRPU_HUMAN Isoform Short of Heterogeneous nuclear ribonucleoprotein U OS=Homo sapiens GN=HNRNPU	90.583	0.73635	1931200000	152713000	1284950000	87513500	289351000
P61088;Q5JXB2;F8VQQ8;F8VSD4;F8VV71;F8VZ29	Ubiquitin-conjugating enzyme E2 N;Putative ubiquitin-conjugating enzyme E2 N-like	UBE2N;UBE2NL	>sp|P61088|UBE2N_HUMAN Ubiquitin-conjugating enzyme E2 N OS=Homo sapiens GN=UBE2N PE=1 SV=1;>sp|Q5JXB2|UE2NL_HUMAN Putative ubiquitin-conjugating enzyme E2 N-like OS=Homo sapiens GN=UBE2NL PE=1 SV=1;>tr|F8VQQ8|F8VQQ8_HUMAN Ubiquitin-conjugating enzyme E2 N	17.138	0.78172	1924600000	125900000	1228818000	103200000	318746000
P34741;E5RJB8;E5RHU3;E7ESK6;E9PBI9	Syndecan-2;Syndecan	SDC2	>sp|P34741|SDC2_HUMAN Syndecan-2 OS=Homo sapiens GN=SDC2 PE=1 SV=2;>tr|E5RJB8|E5RJB8_HUMAN Syndecan-2 (Fragment) OS=Homo sapiens GN=SDC2 PE=1 SV=1;>tr|E5RHU3|E5RHU3_HUMAN Syndecan-2 (Fragment) OS=Homo sapiens GN=SDC2 PE=1 SV=2;>tr|E7ESK6|E7ESK6_HUMAN Synde	22.16	6.2067	1921000000	150953900	283950000	371127200	1058708000
P46779;H0YKD8;P46779-2;P46779-3;H0YLP6;H0YMF4;P46779-4;P46779-5	60S ribosomal protein L28	RPL28	>sp|P46779|RL28_HUMAN 60S ribosomal protein L28 OS=Homo sapiens GN=RPL28 PE=1 SV=3;>tr|H0YKD8|H0YKD8_HUMAN 60S ribosomal protein L28 OS=Homo sapiens GN=RPL28 PE=1 SV=1;>sp|P46779-2|RL28_HUMAN Isoform 2 of 60S ribosomal protein L28 OS=Homo sapiens GN=RPL28;	15.747	0.51375	1919400000	63512000	1262652000	42331000	158559000
A0A087WZZ5;Q13435;E9PPJ0;E9PJT3;H0YEX5;E9PJ04;H0YCG1;E9PIL8	Splicing factor 3B subunit 2	SF3B2	>tr|A0A087WZZ5|A0A087WZZ5_HUMAN Splicing factor 3B subunit 2 OS=Homo sapiens GN=SF3B2 PE=1 SV=1;>sp|Q13435|SF3B2_HUMAN Splicing factor 3B subunit 2 OS=Homo sapiens GN=SF3B2 PE=1 SV=2;>tr|E9PPJ0|E9PPJ0_HUMAN Splicing factor 3B subunit 2 OS=Homo sapiens GN=S	97.584	0.59459	1918500000	205990000	1268030000	62069000	237519000
P60983;G3V4P8;M0QYG8;M0R1D2;M0R0C1;M0QYJ8;O60234	Glia maturation factor beta	GMFB	>sp|P60983|GMFB_HUMAN Glia maturation factor beta OS=Homo sapiens GN=GMFB PE=1 SV=2;>tr|G3V4P8|G3V4P8_HUMAN Glia maturation factor beta (Fragment) OS=Homo sapiens GN=GMFB PE=1 SV=1	16.713	1.3377	1915400000	22324000	505590000	94834000	1237700000
O00625	Pirin	PIR	>sp|O00625|PIR_HUMAN Pirin OS=Homo sapiens GN=PIR PE=1 SV=1	32.113	8.0487	1911200000	75392200	336307000	283795000	1134390000
Q9BXX0	EMILIN-2	EMILIN2	>sp|Q9BXX0|EMIL2_HUMAN EMILIN-2 OS=Homo sapiens GN=EMILIN2 PE=1 SV=3	115.69	18.737	1900700000	51939700	104790000	540468000	716120000
P62879;C9JIS1;C9JXA5;E7EP32;C9JZN1;Q9HAV0;C9JD14;P62879-2	Guanine nucleotide-binding protein G(I)/G(S)/G(T) subunit beta-2;Guanine nucleotide-binding protein subunit beta-4	GNB2;GNB4	>sp|P62879|GBB2_HUMAN Guanine nucleotide-binding protein G(I)/G(S)/G(T) subunit beta-2 OS=Homo sapiens GN=GNB2 PE=1 SV=3;>tr|C9JIS1|C9JIS1_HUMAN Guanine nucleotide-binding protein G(I)/G(S)/G(T) subunit beta-2 (Fragment) OS=Homo sapiens GN=GNB2 PE=1 SV=1;>	37.331	1.678	1890800000	112180000	1224900000	49591000	256560000
F6RFD5;P60981;P60981-2	Destrin	DSTN	>tr|F6RFD5|F6RFD5_HUMAN Destrin OS=Homo sapiens GN=DSTN PE=1 SV=1;>sp|P60981|DEST_HUMAN Destrin OS=Homo sapiens GN=DSTN PE=1 SV=3;>sp|P60981-2|DEST_HUMAN Isoform 2 of Destrin OS=Homo sapiens GN=DSTN	15.397	0.92948	1886100000	381430000	767560000	240810000	340900000
Q6AWB1;E7EX90;Q14203-3;Q14203-4;Q14203-6;Q14203;Q14203-5;Q14203-2;C9J1B7;C9JZA4;C9JTE5;C9JJN7;C9JJD0;C9JUI8;C9JKG6;E9PCY0	Dynactin subunit 1	DKFZp686E0752;DCTN1	>tr|Q6AWB1|Q6AWB1_HUMAN Dynactin subunit 1 OS=Homo sapiens GN=DKFZp686E0752 PE=1 SV=1;>tr|E7EX90|E7EX90_HUMAN Dynactin subunit 1 OS=Homo sapiens GN=DCTN1 PE=1 SV=1;>sp|Q14203-3|DCTN1_HUMAN Isoform 3 of Dynactin subunit 1 OS=Homo sapiens GN=DCTN1;>sp|Q14203	98.517	1.7695	1877400000	12292000	198310000	24519000	83586000
P37235;E9PC71;P84074;P61601;C9JW46;E5RK89;E5RFL9;E5RJT1;E5RJJ6;E5RGZ0;H7BZC1;E5RI95;A0A0A6YYT2;E5RHE8;E5RI78;E5RHC8;E5RIG4;E5RIZ1;E5RIA5;E5RGA9	Hippocalcin-like protein 1	HPCAL1	>sp|P37235|HPCL1_HUMAN Hippocalcin-like protein 1 OS=Homo sapiens GN=HPCAL1 PE=1 SV=3;>tr|E9PC71|E9PC71_HUMAN Hippocalcin-like protein 1 OS=Homo sapiens GN=HPCAL1 PE=1 SV=1	22.313	0.35816	1874200000	282440000	1145000000	25897000	347120000
P62195-2;P62195;J3QSA9;J3QQM1;J3KRP2;J3QLH6;J3QRW1;J3QSE0;J3QRR3;Q8NB90-3;Q8NB90-2;Q8NB90	26S protease regulatory subunit 8	PSMC5	>sp|P62195-2|PRS8_HUMAN Isoform 2 of 26S protease regulatory subunit 8 OS=Homo sapiens GN=PSMC5;>sp|P62195|PRS8_HUMAN 26S protease regulatory subunit 8 OS=Homo sapiens GN=PSMC5 PE=1 SV=1;>tr|J3QSA9|J3QSA9_HUMAN 26S protease regulatory subunit 8 (Fragment)	44.784	0.58915	1872500000	95411000	1409358000	18247000	160204200
P47972	Neuronal pentraxin-2	NPTX2	>sp|P47972|NPTX2_HUMAN Neuronal pentraxin-2 OS=Homo sapiens GN=NPTX2 PE=1 SV=2	47.041	0.98111	1868800000	439285000	761148000	114650000	247236800
Q99733;Q99733-2;C9J6D1;C9JZI7;E9PNW0;E9PJJ2;E9PS34;E9PNJ7;A8MXH2;E9PKT8;E9PP22;E9PKI2;C9J1B1;H0YCI4	Nucleosome assembly protein 1-like 4	NAP1L4	>sp|Q99733|NP1L4_HUMAN Nucleosome assembly protein 1-like 4 OS=Homo sapiens GN=NAP1L4 PE=1 SV=1;>sp|Q99733-2|NP1L4_HUMAN Isoform 2 of Nucleosome assembly protein 1-like 4 OS=Homo sapiens GN=NAP1L4;>tr|C9J6D1|C9J6D1_HUMAN Nucleosome assembly protein 1-like	42.823	1.5389	1860300000	155790000	886860000	131860000	616570000
P42574;C9JXR7;A8MVM1;A0A087WU32	Caspase-3;Caspase-3 subunit p17;Caspase-3 subunit p12	CASP3	>sp|P42574|CASP3_HUMAN Caspase-3 OS=Homo sapiens GN=CASP3 PE=1 SV=2;>tr|C9JXR7|C9JXR7_HUMAN Caspase-3 (Fragment) OS=Homo sapiens GN=CASP3 PE=1 SV=2;>tr|A8MVM1|A8MVM1_HUMAN Caspase-3 OS=Homo sapiens GN=CASP3 PE=1 SV=2	31.608	5.0978	1859300000	325600000	548825000	391710000	495240000
Q99985;Q99985-2	Semaphorin-3C	SEMA3C	>sp|Q99985|SEM3C_HUMAN Semaphorin-3C OS=Homo sapiens GN=SEMA3C PE=1 SV=2	85.206	1.4288	1857000000	395070000	669180000	184010000	265970000
P28799-3;P28799;K7EKL3;K7EQ05;P28799-2;K7EQI0	Granulins;Acrogranin;Paragranulin;Granulin-1;Granulin-2;Granulin-3;Granulin-4;Granulin-5;Granulin-6;Granulin-7	GRN	>sp|P28799-3|GRN_HUMAN Isoform 3 of Granulins OS=Homo sapiens GN=GRN;>sp|P28799|GRN_HUMAN Granulins OS=Homo sapiens GN=GRN PE=1 SV=2;>tr|K7EKL3|K7EKL3_HUMAN Granulins (Fragment) OS=Homo sapiens GN=GRN PE=1 SV=1;>tr|K7EQ05|K7EQ05_HUMAN Granulins OS=Homo sap	44.132	0.30447	1828500000	486986000	938600000	92023000	139312000
P17655-2;P17655;C9JWY7;H0YEJ4;E9PRM1;B1B154;B1B153;E7ESS6;F8W8F5;O14815-2;O14815;A6NHC0;P20807-2;P20807-3;P20807	Calpain-2 catalytic subunit	CAPN2	>sp|P17655-2|CAN2_HUMAN Isoform 2 of Calpain-2 catalytic subunit OS=Homo sapiens GN=CAPN2;>sp|P17655|CAN2_HUMAN Calpain-2 catalytic subunit OS=Homo sapiens GN=CAPN2 PE=1 SV=6	71.475	0.86222	1827400000	227290000	953755000	145880000	218079000
Q5T0V2;Q5T0V4;Q5T0V0;O75093-2;O75093	Slit homolog 1 protein	SLIT1	>tr|Q5T0V2|Q5T0V2_HUMAN Slit homolog 1 protein OS=Homo sapiens GN=SLIT1 PE=1 SV=1;>tr|Q5T0V4|Q5T0V4_HUMAN Slit homolog 1 protein (Fragment) OS=Homo sapiens GN=SLIT1 PE=1 SV=4;>tr|Q5T0V0|Q5T0V0_HUMAN Slit homolog 1 protein OS=Homo sapiens GN=SLIT1 PE=1 SV=1	45.037	0.47087	1821400000	1082710000	226770000	364760000	97298000
O75509	Tumor necrosis factor receptor superfamily member 21	TNFRSF21	>sp|O75509|TNR21_HUMAN Tumor necrosis factor receptor superfamily member 21 OS=Homo sapiens GN=TNFRSF21 PE=1 SV=1	71.844	0.87824	1821000000	576170800	556080000	306565200	227780000
Q99613-2;Q99613;B5ME19;H3BPE4;H3BPE3	Eukaryotic translation initiation factor 3 subunit C;Eukaryotic translation initiation factor 3 subunit C-like protein	EIF3C;EIF3CL	>sp|Q99613-2|EIF3C_HUMAN Isoform 2 of Eukaryotic translation initiation factor 3 subunit C OS=Homo sapiens GN=EIF3C;>sp|Q99613|EIF3C_HUMAN Eukaryotic translation initiation factor 3 subunit C OS=Homo sapiens GN=EIF3C PE=1 SV=1;>sp|B5ME19|EIFCL_HUMAN Eukary	104.1	0.76475	1812200000	140700000	1233860000	45056000	269874000
E7EQR4;P15311;E9PNP4	Ezrin	EZR	>tr|E7EQR4|E7EQR4_HUMAN Ezrin OS=Homo sapiens GN=EZR PE=1 SV=3;>sp|P15311|EZRI_HUMAN Ezrin OS=Homo sapiens GN=EZR PE=1 SV=4	69.371	1.168	1805500000	146620000	967980000	245790000	225689400
P04062-4;P04062-5;P04062-2;P04062;P04062-3	Glucosylceramidase	GBA	>sp|P04062-4|GLCM_HUMAN Isoform 4 of Glucosylceramidase OS=Homo sapiens GN=GBA;>sp|P04062-5|GLCM_HUMAN Isoform 5 of Glucosylceramidase OS=Homo sapiens GN=GBA;>sp|P04062-2|GLCM_HUMAN Isoform Short of Glucosylceramidase OS=Homo sapiens GN=GBA;>sp|P04062|GLCM	50.316	2.2018	1799500000	180470000	686255100	288620000	517030000
P10124	Serglycin	SRGN	>sp|P10124|SRGN_HUMAN Serglycin OS=Homo sapiens GN=SRGN PE=1 SV=3	17.652	34.686	1798800000	14247600	69747000	435020000	1003430000
O15230;O15230-2;A0A087WYH7;A0A075B783;A0A0A0MSA0;A0A087WV15;Q16787-3;Q16787	Laminin subunit alpha-5	LAMA5	>sp|O15230|LAMA5_HUMAN Laminin subunit alpha-5 OS=Homo sapiens GN=LAMA5 PE=1 SV=8	399.73	4.6538	1798500000	91531000	253002000	378809000	488374000
P09874	Poly [ADP-ribose] polymerase 1	PARP1	>sp|P09874|PARP1_HUMAN Poly [ADP-ribose] polymerase 1 OS=Homo sapiens GN=PARP1 PE=1 SV=4	113.08	1.1874	1797000000	11092000	1079600000	12318000	397270000
Q13442;F8WBW6	28 kDa heat- and acid-stable phosphoprotein	PDAP1	>sp|Q13442|HAP28_HUMAN 28 kDa heat- and acid-stable phosphoprotein OS=Homo sapiens GN=PDAP1 PE=1 SV=1	20.63	1.033	1794800000	339531200	809420000	245318100	256785000
Q13219	Pappalysin-1	PAPPA	>sp|Q13219|PAPP1_HUMAN Pappalysin-1 OS=Homo sapiens GN=PAPPA PE=1 SV=3	180.97	0.50122	1791900000	685888000	773668000	66031830	149538680
P21589;P21589-2;Q96B60;H0Y3X5;H0Y7R7	5-nucleotidase	NT5E	>sp|P21589|5NTD_HUMAN 5-nucleotidase OS=Homo sapiens GN=NT5E PE=1 SV=1;>sp|P21589-2|5NTD_HUMAN Isoform 2 of 5-nucleotidase OS=Homo sapiens GN=NT5E;>tr|Q96B60|Q96B60_HUMAN 5-nucleotidase OS=Homo sapiens GN=NT5E PE=1 SV=1	63.367	0.31225	1785500000	495270000	1011689000	34031000	136925950
Q03154-4;Q03154;C9JMV9;Q03154-2;Q03154-3;C9JYZ0;F8WC59	Aminoacylase-1	ACY1;ABHD14A-ACY1	>sp|Q03154-4|ACY1_HUMAN Isoform 4 of Aminoacylase-1 OS=Homo sapiens GN=ACY1;>sp|Q03154|ACY1_HUMAN Aminoacylase-1 OS=Homo sapiens GN=ACY1 PE=1 SV=1;>tr|C9JMV9|C9JMV9_HUMAN Protein ABHD14A-ACY1 OS=Homo sapiens GN=ABHD14A-ACY1 PE=4 SV=1;>sp|Q03154-2|ACY1_HUMA	42.194	3.0313	1785500000	122444600	583289000	293309000	692880000
J9JID7;Q03252	Lamin-B2	LMNB2	>tr|J9JID7|J9JID7_HUMAN Lamin B2, isoform CRA_a OS=Homo sapiens GN=LMNB2 PE=1 SV=1;>sp|Q03252|LMNB2_HUMAN Lamin-B2 OS=Homo sapiens GN=LMNB2 PE=1 SV=3	69.948	1.3196	1782900000	72005000	714870000	83487000	275450000
P05023-4;P05023;P05023-3;P05023-2;Q5TC01;Q5TC02;M0R116;A0A0A0MT26;P13637;P13637-2;P13637-3;Q13733;H0Y7C1;P20648;M0QXF2;E9PRA5	Sodium/potassium-transporting ATPase subunit alpha-1	ATP1A1	>sp|P05023-4|AT1A1_HUMAN Isoform 4 of Sodium/potassium-transporting ATPase subunit alpha-1 OS=Homo sapiens GN=ATP1A1;>sp|P05023|AT1A1_HUMAN Sodium/potassium-transporting ATPase subunit alpha-1 OS=Homo sapiens GN=ATP1A1 PE=1 SV=1;>sp|P05023-3|AT1A1_HUMAN Is	113	0.91358	1781400000	268473300	910780000	120050000	280930000
P36639-4;P36639-3;P36639-2;P36639	7,8-dihydro-8-oxoguanine triphosphatase	NUDT1	>sp|P36639-4|8ODP_HUMAN Isoform p18 of 7,8-dihydro-8-oxoguanine triphosphatase OS=Homo sapiens GN=NUDT1;>sp|P36639-3|8ODP_HUMAN Isoform p21 of 7,8-dihydro-8-oxoguanine triphosphatase OS=Homo sapiens GN=NUDT1;>sp|P36639-2|8ODP_HUMAN Isoform p22 of 7,8-dihyd	17.951	0.65648	1769400000	151278500	1205450000	112670000	236024000
H0YI30;O95390	Growth/differentiation factor 11	GDF11	>tr|H0YI30|H0YI30_HUMAN Growth/differentiation factor 11 (Fragment) OS=Homo sapiens GN=GDF11 PE=1 SV=1;>sp|O95390|GDF11_HUMAN Growth/differentiation factor 11 OS=Homo sapiens GN=GDF11 PE=2 SV=1	42.177	8.2848	1766800000	97170000	202407800	475423200	850208000
P51991-2;P51991	Heterogeneous nuclear ribonucleoprotein A3	HNRNPA3	>sp|P51991-2|ROA3_HUMAN Isoform 2 of Heterogeneous nuclear ribonucleoprotein A3 OS=Homo sapiens GN=HNRNPA3;>sp|P51991|ROA3_HUMAN Heterogeneous nuclear ribonucleoprotein A3 OS=Homo sapiens GN=HNRNPA3 PE=1 SV=2	37.029	1.0617	1766300000	122950000	917860000	98850000	555020000
A6NC89;Q9BZ76;A0A087X119;A0A087WUH3;Q9BZ76-2;Q96NU0;B1AMA2;A0A087WZ03;F2Z2X6;B1AM99;F2Z2X5;A0A087WUG9;A0A087WXL9;Q96NU0-2;Q96NU0-3;A0A087X0T4;Q96NU0-4;A0A087X2E4	Contactin-associated protein-like 3;Contactin-associated protein-like 3B	CNTNAP3;CNTNAP3B	>tr|A6NC89|A6NC89_HUMAN Contactin-associated protein-like 3 OS=Homo sapiens GN=CNTNAP3 PE=1 SV=2;>sp|Q9BZ76|CNTP3_HUMAN Contactin-associated protein-like 3 OS=Homo sapiens GN=CNTNAP3 PE=2 SV=3;>tr|A0A087X119|A0A087X119_HUMAN Contactin-associated protein-li	132.15	0.42048	1760000000	526807000	816890000	132613000	86922700
A0A087WTK0;A0A087WVC6;Q12913;Q12913-2;E9PJ83;E9PPH3	Receptor-type tyrosine-protein phosphatase eta	PTPRJ	>tr|A0A087WTK0|A0A087WTK0_HUMAN Protein-tyrosine-phosphatase OS=Homo sapiens GN=PTPRJ PE=1 SV=1;>tr|A0A087WVC6|A0A087WVC6_HUMAN Protein-tyrosine-phosphatase OS=Homo sapiens GN=PTPRJ PE=1 SV=1;>sp|Q12913|PTPRJ_HUMAN Receptor-type tyrosine-protein phosphatas	146.07	3.1366	1753400000	301430000	493980000	550880000	274050000
Q16706	Alpha-mannosidase 2	MAN2A1	>sp|Q16706|MA2A1_HUMAN Alpha-mannosidase 2 OS=Homo sapiens GN=MAN2A1 PE=1 SV=2	131.14	1.1389	1748400000	391560000	699797000	79846000	319174200
P80723;P80723-2;U3KQP0	Brain acid soluble protein 1	BASP1	>sp|P80723|BASP1_HUMAN Brain acid soluble protein 1 OS=Homo sapiens GN=BASP1 PE=1 SV=2;>sp|P80723-2|BASP1_HUMAN Isoform 2 of Brain acid soluble protein 1 OS=Homo sapiens GN=BASP1	22.693	0.48465	1743100000	348750000	835847000	31433100	115360000
A0A0C4DGZ9;O14773;O14773-2;E7EV34	Tripeptidyl-peptidase 1	TPP1	>tr|A0A0C4DGZ9|A0A0C4DGZ9_HUMAN Tripeptidyl-peptidase 1 OS=Homo sapiens GN=TPP1 PE=4 SV=1;>sp|O14773|TPP1_HUMAN Tripeptidyl-peptidase 1 OS=Homo sapiens GN=TPP1 PE=1 SV=2	60.457	3.175	1737800000	239228000	257017000	469797000	397520000
P53621;P53621-2	Coatomer subunit alpha;Xenin;Proxenin	COPA	>sp|P53621|COPA_HUMAN Coatomer subunit alpha OS=Homo sapiens GN=COPA PE=1 SV=2;>sp|P53621-2|COPA_HUMAN Isoform 2 of Coatomer subunit alpha OS=Homo sapiens GN=COPA	138.34	1.1045	1733800000	23785000	854050000	11151000	717990000
P15151-2;A0A0C4DG49;P15151-3;P15151;A0A0A0MSA9;P15151-4;K7EMC6	Poliovirus receptor	PVR	>sp|P15151-2|PVR_HUMAN Isoform Beta of Poliovirus receptor OS=Homo sapiens GN=PVR;>tr|A0A0C4DG49|A0A0C4DG49_HUMAN Poliovirus receptor OS=Homo sapiens GN=PVR PE=4 SV=1;>sp|P15151-3|PVR_HUMAN Isoform Gamma of Poliovirus receptor OS=Homo sapiens GN=PVR;>sp|P1	40.125	1.2007	1727500000	698182000	527867000	358320000	130838000
B1AKJ5;O43847;O43847-2;A0A087WYK8;G3V1R5;F5H7V1;H0Y5G9	Nardilysin	NRD1	>tr|B1AKJ5|B1AKJ5_HUMAN Nardilysin OS=Homo sapiens GN=NRD1 PE=1 SV=1;>sp|O43847|NRDC_HUMAN Nardilysin OS=Homo sapiens GN=NRD1 PE=1 SV=2;>sp|O43847-2|NRDC_HUMAN Isoform 2 of Nardilysin OS=Homo sapiens GN=NRD1;>tr|A0A087WYK8|A0A087WYK8_HUMAN Nardilysin OS=Ho	139.41	0.78679	1719600000	275142000	1116870000	83886000	190788000
A0A087WYS1;E7EUC7;Q16851-2;Q16851;C9JNZ1;F2Z3H1;C9JTZ5;C9JUW1;C9JWG0;C9JVG3;C9JQU9	UTP--glucose-1-phosphate uridylyltransferase	UGP2	>tr|A0A087WYS1|A0A087WYS1_HUMAN UTP--glucose-1-phosphate uridylyltransferase OS=Homo sapiens GN=UGP2 PE=1 SV=1;>tr|E7EUC7|E7EUC7_HUMAN UTP--glucose-1-phosphate uridylyltransferase OS=Homo sapiens GN=UGP2 PE=1 SV=1;>sp|Q16851-2|UGPA_HUMAN Isoform 2 of UTP--	56.967	1.156	1700100000	131340000	856260000	146920000	316430000
P28482;P28482-2;H0YDH9;K7ELV1;B3KR49;K7EN18;E9PBK7;E9PJF0;E9PQW4;A0A0C4DGQ2;P27361-2;P27361-3;P27361;P31152;Q16659	Mitogen-activated protein kinase 1	MAPK1	>sp|P28482|MK01_HUMAN Mitogen-activated protein kinase 1 OS=Homo sapiens GN=MAPK1 PE=1 SV=3;>sp|P28482-2|MK01_HUMAN Isoform 2 of Mitogen-activated protein kinase 1 OS=Homo sapiens GN=MAPK1	41.389	1.2731	1690800000	228540000	854803000	257190000	185373000
Q8NCW5;Q8NCW5-2;Q5T3I4;Q5T3I3	NAD(P)H-hydrate epimerase	APOA1BP	>sp|Q8NCW5|NNRE_HUMAN NAD(P)H-hydrate epimerase OS=Homo sapiens GN=APOA1BP PE=1 SV=2;>sp|Q8NCW5-2|NNRE_HUMAN Isoform 2 of NAD(P)H-hydrate epimerase OS=Homo sapiens GN=APOA1BP;>tr|Q5T3I4|Q5T3I4_HUMAN NAD(P)H-hydrate epimerase OS=Homo sapiens GN=APOA1BP PE=1	31.674	1.2854	1682700000	53944000	557953000	32182000	788477200
H7C2I1;Q99873-3;Q99873-2;Q99873-4;Q99873;E9PKG1;A0A087X1W2;E9PQ98;E9PIX6;H0YDE4;E9PNR9;E9PMZ2;E9PMW9;E9PI83;Q9NR22-2;Q9NR22	Protein arginine N-methyltransferase 1	PRMT1	>tr|H7C2I1|H7C2I1_HUMAN Protein arginine N-methyltransferase 1 OS=Homo sapiens GN=PRMT1 PE=1 SV=1;>sp|Q99873-3|ANM1_HUMAN Isoform 3 of Protein arginine N-methyltransferase 1 OS=Homo sapiens GN=PRMT1;>sp|Q99873-2|ANM1_HUMAN Isoform 2 of Protein arginine N-m	42.461	0.71855	1674700000	217554000	926823000	108841000	290618000
P45974-2;P45974;F5H571	Ubiquitin carboxyl-terminal hydrolase 5	USP5	>sp|P45974-2|UBP5_HUMAN Isoform Short of Ubiquitin carboxyl-terminal hydrolase 5 OS=Homo sapiens GN=USP5;>sp|P45974|UBP5_HUMAN Ubiquitin carboxyl-terminal hydrolase 5 OS=Homo sapiens GN=USP5 PE=1 SV=2	93.307	0.57523	1666000000	59279000	1263103000	27427000	169311000
D6RG15;Q6IBS0;H0Y858;F8VS81;F8W645;F8W1Q9	Twinfilin-2	TWF2	>tr|D6RG15|D6RG15_HUMAN Twinfilin-2 OS=Homo sapiens GN=TWF2 PE=1 SV=1;>sp|Q6IBS0|TWF2_HUMAN Twinfilin-2 OS=Homo sapiens GN=TWF2 PE=1 SV=2;>tr|H0Y858|H0Y858_HUMAN Uncharacterized protein (Fragment) OS=Homo sapiens PE=4 SV=1	28.882	0.69	1660400000	87869000	923810000	13550000	281695600
Q99598;C4P0D6;C4P0D8;Q5VVQ1;C4P0D4;Q9NRI2	Translin-associated protein X	TSNAX;DISC1	>sp|Q99598|TSNAX_HUMAN Translin-associated protein X OS=Homo sapiens GN=TSNAX PE=1 SV=1;>tr|C4P0D6|C4P0D6_HUMAN Disrupted in schizophrenia 1 isoform 49 OS=Homo sapiens GN=DISC1 PE=2 SV=1;>tr|C4P0D8|C4P0D8_HUMAN Disrupted in schizophrenia 1 isoform 51 OS=Ho	33.112	1.4445	1660300000	75376000	907038000	59925000	462900000
P09497-2;P09497;D6RJD1;H0Y9Q6;B4DTF9	Clathrin light chain B	CLTB	>sp|P09497-2|CLCB_HUMAN Isoform Non-brain of Clathrin light chain B OS=Homo sapiens GN=CLTB;>sp|P09497|CLCB_HUMAN Clathrin light chain B OS=Homo sapiens GN=CLTB PE=1 SV=1	23.181	1.1063	1659200000	433910000	409860000	352270000	193430000
E7EX60;Q5T7F0;E9PEP6;O14786-3;O14786-2;O14786;Q5JWQ4;Q5JWQ6;V9GYL7;H0Y4A0	Neuropilin-1	NRP1	>tr|E7EX60|E7EX60_HUMAN Neuropilin-1 OS=Homo sapiens GN=NRP1 PE=1 SV=1;>tr|Q5T7F0|Q5T7F0_HUMAN Neuropilin-1 OS=Homo sapiens GN=NRP1 PE=1 SV=1;>tr|E9PEP6|E9PEP6_HUMAN Neuropilin-1 OS=Homo sapiens GN=NRP1 PE=1 SV=2;>sp|O14786-3|NRP1_HUMAN Isoform 3 of Neurop	72.093	1.0101	1656600000	393976200	622472000	228665100	252211000
Q9UHV9	Prefoldin subunit 2	PFDN2	>sp|Q9UHV9|PFD2_HUMAN Prefoldin subunit 2 OS=Homo sapiens GN=PFDN2 PE=1 SV=1	16.648	0.88814	1652100000	141220000	1100090000	112030000	243987000
Q9NSE4	Isoleucine--tRNA ligase, mitochondrial	IARS2	>sp|Q9NSE4|SYIM_HUMAN Isoleucine--tRNA ligase, mitochondrial OS=Homo sapiens GN=IARS2 PE=1 SV=2	113.79	1.5496	1642700000	306800000	476104000	292790000	249250000
P46778;G3V1B3;M0R181;M0R3I5	60S ribosomal protein L21	RPL21	>sp|P46778|RL21_HUMAN 60S ribosomal protein L21 OS=Homo sapiens GN=RPL21 PE=1 SV=2;>tr|G3V1B3|G3V1B3_HUMAN 60S ribosomal protein L21 OS=Homo sapiens GN=RPL21 PE=1 SV=1;>tr|M0R181|M0R181_HUMAN 60S ribosomal protein L21 (Fragment) OS=Homo sapiens GN=RPL21 PE	18.565	0.38598	1636700000	259600000	1032950000	69512000	114089200
D6RAX7;Q9BT78;D6RFN0;Q9BT78-2;D6RD63	COP9 signalosome complex subunit 4	COPS4	>tr|D6RAX7|D6RAX7_HUMAN COP9 signalosome complex subunit 4 OS=Homo sapiens GN=COPS4 PE=1 SV=1;>sp|Q9BT78|CSN4_HUMAN COP9 signalosome complex subunit 4 OS=Homo sapiens GN=COPS4 PE=1 SV=1;>tr|D6RFN0|D6RFN0_HUMAN COP9 signalosome complex subunit 4 OS=Homo sap	47.726	0.68549	1624900000	162930000	792260000	113640000	202470000
P17301	Integrin alpha-2	ITGA2	>sp|P17301|ITA2_HUMAN Integrin alpha-2 OS=Homo sapiens GN=ITGA2 PE=1 SV=1	129.29	0.42714	1620900000	262020000	987719000	64231000	162617000
B0YIW6;P48444;P48444-2;Q6P1Q5	Coatomer subunit delta	ARCN1	>tr|B0YIW6|B0YIW6_HUMAN Archain 1, isoform CRA_a OS=Homo sapiens GN=ARCN1 PE=1 SV=1;>sp|P48444|COPD_HUMAN Coatomer subunit delta OS=Homo sapiens GN=ARCN1 PE=1 SV=1;>sp|P48444-2|COPD_HUMAN Isoform 2 of Coatomer subunit delta OS=Homo sapiens GN=ARCN1	61.626	0.94851	1616100000	193980000	901403000	83504000	309600000
P62888;E5RI99;A0A0B4J213;A0A0C4DH44;E5RJH3	60S ribosomal protein L30	RPL30	>sp|P62888|RL30_HUMAN 60S ribosomal protein L30 OS=Homo sapiens GN=RPL30 PE=1 SV=2;>tr|E5RI99|E5RI99_HUMAN 60S ribosomal protein L30 (Fragment) OS=Homo sapiens GN=RPL30 PE=1 SV=1;>tr|A0A0B4J213|A0A0B4J213_HUMAN 60S ribosomal protein L30 OS=Homo sapiens GN=	12.784	0.3076	1614700000	180340000	983380000	11128000	392900000
J3KMZ9;H0YMD1;P01130-2;P01130-3;P01130-5;P01130;P01130-6;P01130-4;H0YM92;H0YMQ3	Low-density lipoprotein receptor	LDLR	>tr|J3KMZ9|J3KMZ9_HUMAN Low-density lipoprotein receptor (Fragment) OS=Homo sapiens GN=LDLR PE=1 SV=1;>tr|H0YMD1|H0YMD1_HUMAN Low-density lipoprotein receptor OS=Homo sapiens GN=LDLR PE=1 SV=1;>sp|P01130-2|LDLR_HUMAN Isoform 2 of Low-density lipoprotein re	104.56	5.7624	1614400000	70372000	142700000	558880000	712520000
P30044-2;P30044;P30044-3;P30044-4	Peroxiredoxin-5, mitochondrial	PRDX5	>sp|P30044-2|PRDX5_HUMAN Isoform Cytoplasmic+peroxisomal of Peroxiredoxin-5, mitochondrial OS=Homo sapiens GN=PRDX5;>sp|P30044|PRDX5_HUMAN Peroxiredoxin-5, mitochondrial OS=Homo sapiens GN=PRDX5 PE=1 SV=4;>sp|P30044-3|PRDX5_HUMAN Isoform 3 of Peroxiredoxin	17.031	1.252	1610600000	69993000	810370000	116730000	357130000
O95881;V9GY50;V9GYV4	Thioredoxin domain-containing protein 12	TXNDC12	>sp|O95881|TXD12_HUMAN Thioredoxin domain-containing protein 12 OS=Homo sapiens GN=TXNDC12 PE=1 SV=1	19.206	1.4985	1604700000	224678000	706890000	182795000	358592000
P51688;I3NI22;I3L2L4;I3L2I6;I3L4B7;I3L4C9;I3L207	N-sulphoglucosamine sulphohydrolase	SGSH	>sp|P51688|SPHM_HUMAN N-sulphoglucosamine sulphohydrolase OS=Homo sapiens GN=SGSH PE=1 SV=1	56.695	1.2985	1601400000	491204000	509759000	363065000	180124400
Q9UBT2;Q9UBT2-2;K7ESK7;K7EPL2;U3KQ93;U3KQ55;K7ES38	SUMO-activating enzyme subunit 2	UBA2	>sp|Q9UBT2|SAE2_HUMAN SUMO-activating enzyme subunit 2 OS=Homo sapiens GN=UBA2 PE=1 SV=2;>sp|Q9UBT2-2|SAE2_HUMAN Isoform 2 of SUMO-activating enzyme subunit 2 OS=Homo sapiens GN=UBA2	71.223	1.4804	1596500000	43492000	972912000	123910000	268809000
Q9GZT8-2;Q9GZT8;Q9GZT8-3;H7C1A8;E7EXA3;Q6X734;C9JN42;B8ZZI0	Putative GTP cyclohydrolase 1 type 2 NIF3L1	NIF3L1	>sp|Q9GZT8-2|GTPC1_HUMAN Isoform 2 of Putative GTP cyclohydrolase 1 type 2 NIF3L1 OS=Homo sapiens GN=NIF3L1;>sp|Q9GZT8|GTPC1_HUMAN Putative GTP cyclohydrolase 1 type 2 NIF3L1 OS=Homo sapiens GN=NIF3L1 PE=1 SV=2	38.983	0.79569	1595700000	187529100	1125790000	60463900	141841000
P60903	Protein S100-A10	S100A10	>sp|P60903|S10AA_HUMAN Protein S100-A10 OS=Homo sapiens GN=S100A10 PE=1 SV=2	11.203	NaN	1592400000	0	1076911000	0	122570000
P52888;K7EP46;K7EKB6;K7EMU4;K7EL32;K7EL02;K7EIK4;P52888-2	Thimet oligopeptidase	THOP1	>sp|P52888|THOP1_HUMAN Thimet oligopeptidase OS=Homo sapiens GN=THOP1 PE=1 SV=2;>tr|K7EP46|K7EP46_HUMAN Thimet oligopeptidase OS=Homo sapiens GN=THOP1 PE=1 SV=1	78.839	1.0301	1565100000	240270000	775720000	170570000	267069000
P10253;I3L0S5;I3L3L3;I3L2V9	Lysosomal alpha-glucosidase;76 kDa lysosomal alpha-glucosidase;70 kDa lysosomal alpha-glucosidase	GAA	>sp|P10253|LYAG_HUMAN Lysosomal alpha-glucosidase OS=Homo sapiens GN=GAA PE=1 SV=4	105.32	2.0013	1563400000	286684600	65878700	350875700	63507300
Q14050;Q4VXW1	Collagen alpha-3(IX) chain	COL9A3	>sp|Q14050|CO9A3_HUMAN Collagen alpha-3(IX) chain OS=Homo sapiens GN=COL9A3 PE=2 SV=2	63.615	0.67813	1560600000	473653000	554472000	145739100	285201000
Q15056-2;Q15056	Eukaryotic translation initiation factor 4H	EIF4H	>sp|Q15056-2|IF4H_HUMAN Isoform Short of Eukaryotic translation initiation factor 4H OS=Homo sapiens GN=EIF4H;>sp|Q15056|IF4H_HUMAN Eukaryotic translation initiation factor 4H OS=Homo sapiens GN=EIF4H PE=1 SV=5	25.2	0.97585	1558600000	82510000	864660000	72374000	352600000
P40189-3;P40189;D6RH03;P40189-2;Q5FC05	Interleukin-6 receptor subunit beta	IL6ST	>sp|P40189-3|IL6RB_HUMAN Isoform 3 of Interleukin-6 receptor subunit beta OS=Homo sapiens GN=IL6ST;>sp|P40189|IL6RB_HUMAN Interleukin-6 receptor subunit beta OS=Homo sapiens GN=IL6ST PE=1 SV=2;>tr|D6RH03|D6RH03_HUMAN Interleukin-6 receptor subunit beta OS=	96.275	1.3013	1550700000	316440000	478048400	245720000	214556700
Q08211;Q08211-2	ATP-dependent RNA helicase A	DHX9	>sp|Q08211|DHX9_HUMAN ATP-dependent RNA helicase A OS=Homo sapiens GN=DHX9 PE=1 SV=4	140.96	0.6121	1537800000	44070000	906006000	6106400	448000600
P13686;K7EJD9;K7EIP0;K7ESF2	Tartrate-resistant acid phosphatase type 5	ACP5	>sp|P13686|PPA5_HUMAN Tartrate-resistant acid phosphatase type 5 OS=Homo sapiens GN=ACP5 PE=1 SV=3;>tr|K7EJD9|K7EJD9_HUMAN Tartrate-resistant acid phosphatase type 5 (Fragment) OS=Homo sapiens GN=ACP5 PE=1 SV=1	36.598	8.7795	1536200000	114300000	192803000	527490000	610250000
Q9GZL7	Ribosome biogenesis protein WDR12	WDR12	>sp|Q9GZL7|WDR12_HUMAN Ribosome biogenesis protein WDR12 OS=Homo sapiens GN=WDR12 PE=1 SV=2	47.707	0.76304	1533700000	596290000	380354000	289290000	74484300
P14868;P14868-2;H7BZ35;C9J7S3;C9JLC1;C9JQM9;H7C278	Aspartate--tRNA ligase, cytoplasmic	DARS	>sp|P14868|SYDC_HUMAN Aspartate--tRNA ligase, cytoplasmic OS=Homo sapiens GN=DARS PE=1 SV=2;>sp|P14868-2|SYDC_HUMAN Isoform 2 of Aspartate--tRNA ligase, cytoplasmic OS=Homo sapiens GN=DARS	57.136	1.8466	1528400000	35327000	705844000	142800000	525160000
O95084;O95084-2;E9PRR2	Serine protease 23	PRSS23	>sp|O95084|PRS23_HUMAN Serine protease 23 OS=Homo sapiens GN=PRSS23 PE=1 SV=1;>sp|O95084-2|PRS23_HUMAN Isoform 2 of Serine protease 23 OS=Homo sapiens GN=PRSS23	43.001	0.37626	1526200000	184570000	1069100000	13629000	80642000
P53618;E9PP73;E9PP63;E9PKQ1	Coatomer subunit beta	COPB1	>sp|P53618|COPB_HUMAN Coatomer subunit beta OS=Homo sapiens GN=COPB1 PE=1 SV=3;>tr|E9PP73|E9PP73_HUMAN Coatomer subunit beta (Fragment) OS=Homo sapiens GN=COPB1 PE=1 SV=4	107.14	0.9302	1525300000	5367200	1260830000	0	201762000
P05362;K7EKL8;E7ESS4	Intercellular adhesion molecule 1	ICAM1	>sp|P05362|ICAM1_HUMAN Intercellular adhesion molecule 1 OS=Homo sapiens GN=ICAM1 PE=1 SV=2;>tr|K7EKL8|K7EKL8_HUMAN Intercellular adhesion molecule 1 (Fragment) OS=Homo sapiens GN=ICAM1 PE=1 SV=1	57.825	7.0566	1524500000	83759900	250930000	496018000	626044000
Q9NWV4	UPF0587 protein C1orf123	C1orf123	>sp|Q9NWV4|CA123_HUMAN UPF0587 protein C1orf123 OS=Homo sapiens GN=C1orf123 PE=1 SV=1	18.048	0.93415	1523600000	494520000	503290000	273790000	140840000
P09012;M0QXK2;M0R221;M0R2B8;M0R268;M0R0G9;M0QZG7	U1 small nuclear ribonucleoprotein A	SNRPA	>sp|P09012|SNRPA_HUMAN U1 small nuclear ribonucleoprotein A OS=Homo sapiens GN=SNRPA PE=1 SV=3;>tr|M0QXK2|M0QXK2_HUMAN U1 small nuclear ribonucleoprotein A (Fragment) OS=Homo sapiens GN=SNRPA PE=1 SV=4;>tr|M0R221|M0R221_HUMAN U1 small nuclear ribonucleopro	31.279	0.5742	1523200000	187909000	975898000	70491900	173930000
Q71UI9;P0C0S5;C9J0D1;Q71UI9-3;Q71UI9-4;Q71UI9-2;C9J386;Q71UI9-5	Histone H2A.V;Histone H2A.Z;Histone H2A	H2AFV;H2AFZ	>sp|Q71UI9|H2AV_HUMAN Histone H2A.V OS=Homo sapiens GN=H2AFV PE=1 SV=3;>sp|P0C0S5|H2AZ_HUMAN Histone H2A.Z OS=Homo sapiens GN=H2AFZ PE=1 SV=2;>tr|C9J0D1|C9J0D1_HUMAN Histone H2A OS=Homo sapiens GN=H2AFV PE=3 SV=1;>sp|Q71UI9-3|H2AV_HUMAN Isoform 3 of Histon	13.509	15.81	1512800000	10702800	309513000	336909000	814486000
P61326;F5H6P7;P61326-2;F5H3U9	Protein mago nashi homolog	MAGOH;MAGOHB	>sp|P61326|MGN_HUMAN Protein mago nashi homolog OS=Homo sapiens GN=MAGOH PE=1 SV=1;>tr|F5H6P7|F5H6P7_HUMAN Protein mago nashi homolog 2 OS=Homo sapiens GN=MAGOHB PE=4 SV=1;>sp|P61326-2|MGN_HUMAN Isoform 2 of Protein mago nashi homolog OS=Homo sapiens GN=MA	17.163	0.57137	1509300000	108837000	1062190000	14099600	136356000
O75534-2;O75534;O75534-3;O75534-4;E9PLT0;E9PNG3;E9PJK7;E9PLD4	Cold shock domain-containing protein E1	CSDE1	>sp|O75534-2|CSDE1_HUMAN Isoform 2 of Cold shock domain-containing protein E1 OS=Homo sapiens GN=CSDE1;>sp|O75534|CSDE1_HUMAN Cold shock domain-containing protein E1 OS=Homo sapiens GN=CSDE1 PE=1 SV=2;>sp|O75534-3|CSDE1_HUMAN Isoform 3 of Cold shock domain	85.746	0.46886	1508900000	17799000	1012419500	0	107546290
P01019	Angiotensinogen;Angiotensin-1;Angiotensin-2;Angiotensin-3;Angiotensin-4;Angiotensin 1-9;Angiotensin 1-7;Angiotensin 1-5;Angiotensin 1-4	AGT	>sp|P01019|ANGT_HUMAN Angiotensinogen OS=Homo sapiens GN=AGT PE=1 SV=1	53.154	NaN	1504500000	0	460080000	187465000	151060000
Q13217;X6R9L0	DnaJ homolog subfamily C member 3	DNAJC3	>sp|Q13217|DNJC3_HUMAN DnaJ homolog subfamily C member 3 OS=Homo sapiens GN=DNAJC3 PE=1 SV=1;>tr|X6R9L0|X6R9L0_HUMAN DnaJ homolog subfamily C member 3 OS=Homo sapiens GN=DNAJC3 PE=1 SV=1	57.579	3.564	1498900000	118520000	186434000	302250000	321233000
P28062-2;P28062;Q5JNW7	Proteasome subunit beta type-8	PSMB8	>sp|P28062-2|PSB8_HUMAN Isoform 2 of Proteasome subunit beta type-8 OS=Homo sapiens GN=PSMB8;>sp|P28062|PSB8_HUMAN Proteasome subunit beta type-8 OS=Homo sapiens GN=PSMB8 PE=1 SV=3;>tr|Q5JNW7|Q5JNW7_HUMAN Proteasome subunit beta type-8 OS=Homo sapiens GN=P	29.769	5.3248	1496300000	471138000	365602000	184552700	386846000
P51665;H3BNT7;H3BTM8;H3BQV2	26S proteasome non-ATPase regulatory subunit 7	PSMD7	>sp|P51665|PSMD7_HUMAN 26S proteasome non-ATPase regulatory subunit 7 OS=Homo sapiens GN=PSMD7 PE=1 SV=2;>tr|H3BNT7|H3BNT7_HUMAN 26S proteasome non-ATPase regulatory subunit 7 OS=Homo sapiens GN=PSMD7 PE=1 SV=1;>tr|H3BTM8|H3BTM8_HUMAN 26S proteasome non-AT	37.025	0.79307	1495300000	71084000	703118000	16979000	181990000
A6H8L4;E7EUI5;P78536-2;P78536	Disintegrin and metalloproteinase domain-containing protein 17	ADAM17	>tr|A6H8L4|A6H8L4_HUMAN ADAM17 protein OS=Homo sapiens GN=ADAM17 PE=1 SV=1;>tr|E7EUI5|E7EUI5_HUMAN Disintegrin and metalloproteinase domain-containing protein 17 OS=Homo sapiens GN=ADAM17 PE=1 SV=1;>sp|P78536-2|ADA17_HUMAN Isoform B of Disintegrin and meta	29.959	1.772	1490600000	226000000	364667000	458290000	275620000
H0YN88;A0A075B716;P0CW22;P08708;H0YN73;H3BNC9	40S ribosomal protein S17-like;40S ribosomal protein S17	RPS17;RPS17L	>tr|H0YN88|H0YN88_HUMAN 40S ribosomal protein S17 OS=Homo sapiens GN=RPS17 PE=1 SV=1;>tr|A0A075B716|A0A075B716_HUMAN 40S ribosomal protein S17 OS=Homo sapiens GN=RPS17 PE=1 SV=1;>sp|P0CW22|RS17L_HUMAN 40S ribosomal protein S17-like OS=Homo sapiens GN=RPS17	15.919	0.31379	1487800000	166941100	904150000	20106000	105742600
Q14195-2;Q14195;H0YBT4;Q14117	Dihydropyrimidinase-related protein 3	DPYSL3	>sp|Q14195-2|DPYL3_HUMAN Isoform LCRMP-4 of Dihydropyrimidinase-related protein 3 OS=Homo sapiens GN=DPYSL3;>sp|Q14195|DPYL3_HUMAN Dihydropyrimidinase-related protein 3 OS=Homo sapiens GN=DPYSL3 PE=1 SV=1;>tr|H0YBT4|H0YBT4_HUMAN Dihydropyrimidinase-related	73.91	1.322	1480100000	132410000	651130000	185250000	201950000
Q92597;E5RIM2;Q92597-3;Q92597-2;E5RIR1;E5RGM5;E5RIV1;E5RI76;E5RH82;E5RK17;E5RJ98;E5RJY1;E7ESM1;E5RG99	Protein NDRG1	NDRG1	>sp|Q92597|NDRG1_HUMAN Protein NDRG1 OS=Homo sapiens GN=NDRG1 PE=1 SV=1;>tr|E5RIM2|E5RIM2_HUMAN Protein NDRG1 OS=Homo sapiens GN=NDRG1 PE=1 SV=1;>sp|Q92597-3|NDRG1_HUMAN Isoform 3 of Protein NDRG1 OS=Homo sapiens GN=NDRG1;>sp|Q92597-2|NDRG1_HUMAN Isoform 2	42.835	4.7912	1479500000	36901300	407829000	284969000	497123000
E7EMM4;Q13510;Q13510-2;Q13510-3	Acid ceramidase;Acid ceramidase subunit alpha;Acid ceramidase subunit beta	ASAH1	>tr|E7EMM4|E7EMM4_HUMAN Acid ceramidase OS=Homo sapiens GN=ASAH1 PE=1 SV=1;>sp|Q13510|ASAH1_HUMAN Acid ceramidase OS=Homo sapiens GN=ASAH1 PE=1 SV=5;>sp|Q13510-2|ASAH1_HUMAN Isoform 2 of Acid ceramidase OS=Homo sapiens GN=ASAH1;>sp|Q13510-3|ASAH1_HUMAN Iso	41.796	4.522	1479400000	297838000	159333000	575667000	347550000
A6PWM2;Q6UXH1-3;Q6UXH1-2;Q6UXH1-4;Q6UXH1;Q6UXH1-6;Q6UXH1-5	Cysteine-rich with EGF-like domain protein 2	CRELD2	>tr|A6PWM2|A6PWM2_HUMAN Cysteine-rich with EGF-like domain protein 2 (Fragment) OS=Homo sapiens GN=CRELD2 PE=1 SV=1;>sp|Q6UXH1-3|CREL2_HUMAN Isoform 3 of Cysteine-rich with EGF-like domain protein 2 OS=Homo sapiens GN=CRELD2;>sp|Q6UXH1-2|CREL2_HUMAN Isofor	25.129	1.8638	1471700000	356503000	275020000	540206000	193240000
O43776;K7EIU7;K7EPK2;K7EQ35;O43776-2;K7EMQ6;K7EJ19	Asparagine--tRNA ligase, cytoplasmic	NARS	>sp|O43776|SYNC_HUMAN Asparagine--tRNA ligase, cytoplasmic OS=Homo sapiens GN=NARS PE=1 SV=1	62.942	1.5202	1466100000	101240000	916710200	61928000	300830000
Q96C19;H0Y4Y4;A0A087X1Z2;Q9BUP0-2;Q9BUP0;C9JTV4;Q8WYH2	EF-hand domain-containing protein D2	EFHD2	>sp|Q96C19|EFHD2_HUMAN EF-hand domain-containing protein D2 OS=Homo sapiens GN=EFHD2 PE=1 SV=1	26.697	0.54278	1464700000	94582000	1089728000	64449000	133566400
P33176;Q12840;J3KNA1;O60282;O60282-2	Kinesin-1 heavy chain	KIF5B	>sp|P33176|KINH_HUMAN Kinesin-1 heavy chain OS=Homo sapiens GN=KIF5B PE=1 SV=1	109.68	0.75281	1459600000	21086000	1051776000	36988000	189590000
P52788;H7C2R7;P52788-2	Spermine synthase	SMS	>sp|P52788|SPSY_HUMAN Spermine synthase OS=Homo sapiens GN=SMS PE=1 SV=2;>tr|H7C2R7|H7C2R7_HUMAN Spermine synthase (Fragment) OS=Homo sapiens GN=SMS PE=1 SV=1	41.268	1.3686	1456300000	107976000	678900000	70651000	295090000
Q6PCB0;Q6PCB0-2;J3QLP3	von Willebrand factor A domain-containing protein 1	VWA1	>sp|Q6PCB0|VWA1_HUMAN von Willebrand factor A domain-containing protein 1 OS=Homo sapiens GN=VWA1 PE=2 SV=1;>sp|Q6PCB0-2|VWA1_HUMAN Isoform 2 of von Willebrand factor A domain-containing protein 1 OS=Homo sapiens GN=VWA1	46.804	7.7196	1455600000	6800800	111504200	141424000	509044000
C9JBI3;P78330;C9JEJ7;F8WD74	Phosphoserine phosphatase	PSPH	>tr|C9JBI3|C9JBI3_HUMAN Phosphoserine phosphatase (Fragment) OS=Homo sapiens GN=PSPH PE=1 SV=1;>sp|P78330|SERB_HUMAN Phosphoserine phosphatase OS=Homo sapiens GN=PSPH PE=1 SV=2	20.745	0.47459	1455100000	62371000	990060000	21690000	190260000
Q11206-3;Q11206-2;Q11206;Q11206-4;Q11206-7;Q11206-6;Q11206-5;E9PQZ2;E9PPJ6;E9PNJ9;E9PN64;E9PMC7	CMP-N-acetylneuraminate-beta-galactosamide-alpha-2,3-sialyltransferase 4	ST3GAL4	>sp|Q11206-3|SIA4C_HUMAN Isoform 3 of CMP-N-acetylneuraminate-beta-galactosamide-alpha-2,3-sialyltransferase 4 OS=Homo sapiens GN=ST3GAL4;>sp|Q11206-2|SIA4C_HUMAN Isoform 2 of CMP-N-acetylneuraminate-beta-galactosamide-alpha-2,3-sialyltransferase 4 OS=Homo	36.744	2.1206	1449600000	200290000	841780000	76261000	250560000
O15067;H0YGH1;J3KTQ5;J3KT98	Phosphoribosylformylglycinamidine synthase	PFAS	>sp|O15067|PUR4_HUMAN Phosphoribosylformylglycinamidine synthase OS=Homo sapiens GN=PFAS PE=1 SV=4	144.73	1.2292	1441000000	182610000	705130000	237839000	160603000
P04040	Catalase	CAT	>sp|P04040|CATA_HUMAN Catalase OS=Homo sapiens GN=CAT PE=1 SV=3	59.755	0.80592	1440900000	194287200	686751000	57800600	178300000
Q13409-6;Q13409-3;Q13409-7;Q13409-2;Q13409-5;Q13409;E7EQL5;E7EV09;E7ET01;E7ETL8;E7EQU2;E7ESD3;E7EMU4;E5RFE1;E9PGG1;C9J3E7;E7EU01;E5RJ75;E7EUM4;E7ERR6;E7ERH4;O14576-4;O14576-3;O14576-5;O14576-2;O14576	Cytoplasmic dynein 1 intermediate chain 2	DYNC1I2	>sp|Q13409-6|DC1I2_HUMAN Isoform 2F of Cytoplasmic dynein 1 intermediate chain 2 OS=Homo sapiens GN=DYNC1I2;>sp|Q13409-3|DC1I2_HUMAN Isoform 2C of Cytoplasmic dynein 1 intermediate chain 2 OS=Homo sapiens GN=DYNC1I2;>sp|Q13409-7|DC1I2_HUMAN Isoform 3 of Cy	68.297	1.1112	1436600000	33529000	876676000	37648000	422200000
Q15691;C9JB30;Q9UPY8-2;Q9UPY8	Microtubule-associated protein RP/EB family member 1	MAPRE1	>sp|Q15691|MARE1_HUMAN Microtubule-associated protein RP/EB family member 1 OS=Homo sapiens GN=MAPRE1 PE=1 SV=3	29.999	0.9578	1430200000	145250000	855170000	141230000	206669000
A6NJA2;P54578-2;P54578-3;P54578;J3QQT6;J3KS55	Ubiquitin carboxyl-terminal hydrolase;Ubiquitin carboxyl-terminal hydrolase 14	USP14	>tr|A6NJA2|A6NJA2_HUMAN Ubiquitin carboxyl-terminal hydrolase OS=Homo sapiens GN=USP14 PE=1 SV=2;>sp|P54578-2|UBP14_HUMAN Isoform 2 of Ubiquitin carboxyl-terminal hydrolase 14 OS=Homo sapiens GN=USP14;>sp|P54578-3|UBP14_HUMAN Isoform 3 of Ubiquitin carboxy	51.086	0.88516	1429700000	190060000	826971000	117760000	237977300
O95831-3;O95831;O95831-2;E9PMA0;O95831-5;O95831-6;O95831-4	Apoptosis-inducing factor 1, mitochondrial	AIFM1	>sp|O95831-3|AIFM1_HUMAN Isoform 3 of Apoptosis-inducing factor 1, mitochondrial OS=Homo sapiens GN=AIFM1;>sp|O95831|AIFM1_HUMAN Apoptosis-inducing factor 1, mitochondrial OS=Homo sapiens GN=AIFM1 PE=1 SV=1;>sp|O95831-2|AIFM1_HUMAN Isoform 2 of Apoptosis-i	66.294	2.5911	1420600000	118750000	369991500	186340000	292995100
Q969E4;Q5H9L2;A0A087WZD5;Q6IPX3;Q6IPX3-2	Transcription elongation factor A protein-like 3;Transcription elongation factor A protein-like 5;Transcription elongation factor A protein-like 6	TCEAL3;TCEAL5;TCEAL6	>sp|Q969E4|TCAL3_HUMAN Transcription elongation factor A protein-like 3 OS=Homo sapiens GN=TCEAL3 PE=1 SV=1;>sp|Q5H9L2|TCAL5_HUMAN Transcription elongation factor A protein-like 5 OS=Homo sapiens GN=TCEAL5 PE=1 SV=1;>tr|A0A087WZD5|A0A087WZD5_HUMAN Transcri	22.502	0.68768	1419300000	95617000	1013663400	44659000	166740000
A0A087X0T8;A0A087X105;A0A087WZW4;A0A087X1W8;A0A0A0MTJ8;A0A087WZR6;X5DQS5;Q9BY67-2;Q9BY67-5;Q9BY67;Q9BY67-4;Q9BY67-3;F5H125;H0YG94;F5H8J9	Cell adhesion molecule 1	CADM1	>tr|A0A087X0T8|A0A087X0T8_HUMAN Cell adhesion molecule 1 OS=Homo sapiens GN=CADM1 PE=1 SV=1;>tr|A0A087X105|A0A087X105_HUMAN Cell adhesion molecule 1 OS=Homo sapiens GN=CADM1 PE=1 SV=1;>tr|A0A087WZW4|A0A087WZW4_HUMAN Cell adhesion molecule 1 OS=Homo sapiens	38.78	1.4092	1415500000	217116400	465960000	154895000	473867000
Q6EMK4	Vasorin	VASN	>sp|Q6EMK4|VASN_HUMAN Vasorin OS=Homo sapiens GN=VASN PE=1 SV=1	71.712	0.59891	1411000000	398233300	647670000	119250000	175690000
Q9NPH2-2;Q9NPH2-3;Q9NPH2;J3QS51	Inositol-3-phosphate synthase 1	ISYNA1;PFKM	>sp|Q9NPH2-2|INO1_HUMAN Isoform 2 of Inositol-3-phosphate synthase 1 OS=Homo sapiens GN=ISYNA1;>sp|Q9NPH2-3|INO1_HUMAN Isoform 3 of Inositol-3-phosphate synthase 1 OS=Homo sapiens GN=ISYNA1;>sp|Q9NPH2|INO1_HUMAN Inositol-3-phosphate synthase 1 OS=Homo sapi	47.146	4.3054	1400400000	119100000	270699000	397170000	495940000
P11362-9;P11362-8;P11362-20;P11362-2;P11362;P11362-11;P11362-10;P11362-4;P11362-3;P11362-7;P11362-21;E9PNM3;C1KBH7;P11362-16;P11362-13;P11362-12;P11362-6;P11362-5;P11362-14;P11362-19;B5A958;E7EU09;P11362-18;E9PN14;E9PKV7;E9PKF2;E9PQ40;C9J205;P11362-15	Fibroblast growth factor receptor 1;Fibroblast growth factor receptor	FGFR1	>sp|P11362-9|FGFR1_HUMAN Isoform 5 of Fibroblast growth factor receptor 1 OS=Homo sapiens GN=FGFR1;>sp|P11362-8|FGFR1_HUMAN Isoform 2 of Fibroblast growth factor receptor 1 OS=Homo sapiens GN=FGFR1;>sp|P11362-20|FGFR1_HUMAN Isoform 20 of Fibroblast growth	73.274	0.87068	1398400000	414360000	607470000	77544000	190070000
P98155-2;P98155	Very low-density lipoprotein receptor	VLDLR	>sp|P98155-2|VLDLR_HUMAN Isoform Short of Very low-density lipoprotein receptor OS=Homo sapiens GN=VLDLR;>sp|P98155|VLDLR_HUMAN Very low-density lipoprotein receptor OS=Homo sapiens GN=VLDLR PE=1 SV=1	93.382	20.228	1394100000	55510200	64574000	430260000	526730000
E9PJK1;E9PRJ8;H0YDL9;H0YDJ9;E9PIF1;A6NMH8;P60033;E9PM31;H0YEE2	CD81 antigen	CD81	>tr|E9PJK1|E9PJK1_HUMAN Tetraspanin OS=Homo sapiens GN=CD81 PE=1 SV=1;>tr|E9PRJ8|E9PRJ8_HUMAN Tetraspanin (Fragment) OS=Homo sapiens GN=CD81 PE=1 SV=1;>tr|H0YDL9|H0YDL9_HUMAN Tetraspanin (Fragment) OS=Homo sapiens GN=CD81 PE=1 SV=1;>tr|H0YDJ9|H0YDJ9_HUMAN	17.963	0.44725	1390300000	723133800	426720000	156330000	63787000
Q9BTT0;Q9BTT0-3;E9PPH5;Q5TB19;E9PLC4;Q9BTT0-2	Acidic leucine-rich nuclear phosphoprotein 32 family member E	ANP32E	>sp|Q9BTT0|AN32E_HUMAN Acidic leucine-rich nuclear phosphoprotein 32 family member E OS=Homo sapiens GN=ANP32E PE=1 SV=1;>sp|Q9BTT0-3|AN32E_HUMAN Isoform 3 of Acidic leucine-rich nuclear phosphoprotein 32 family member E OS=Homo sapiens GN=ANP32E;>tr|E9PPH	30.692	0.71817	1388500000	224861900	861640000	138652900	131780000
J3KRY3;S4R3P3;J3QLE5;A8MT02;P14678-2;P63162;P14678;P63162-2;P14678-3	Small nuclear ribonucleoprotein-associated proteins B and B;Small nuclear ribonucleoprotein-associated protein N	SNRPN;SNRPB	>tr|J3KRY3|J3KRY3_HUMAN Small nuclear ribonucleoprotein-associated protein N (Fragment) OS=Homo sapiens GN=SNRPN PE=4 SV=1;>tr|S4R3P3|S4R3P3_HUMAN Small nuclear ribonucleoprotein-associated proteins B and B OS=Homo sapiens GN=SNRPB PE=4 SV=1;>tr|J3QLE5|J3	6.9603	0.56503	1385200000	64191000	689980000	34399000	132590000
P30533;D6REW6	Alpha-2-macroglobulin receptor-associated protein	LRPAP1	>sp|P30533|AMRP_HUMAN Alpha-2-macroglobulin receptor-associated protein OS=Homo sapiens GN=LRPAP1 PE=1 SV=1	41.465	1.7896	1382500000	241470000	556090000	243320000	251520000
P05114;A6NEL0;A6NL93;F2Z2W6;F2Z2Y5;H7BXJ5	Non-histone chromosomal protein HMG-14	HMGN1	>sp|P05114|HMGN1_HUMAN Non-histone chromosomal protein HMG-14 OS=Homo sapiens GN=HMGN1 PE=1 SV=3;>tr|A6NEL0|A6NEL0_HUMAN Non-histone chromosomal protein HMG-14 OS=Homo sapiens GN=HMGN1 PE=1 SV=1;>tr|A6NL93|A6NL93_HUMAN Non-histone chromosomal protein HMG-1	10.659	0.47689	1380800000	442390000	701780000	67406000	80477000
P17900;H0YBY3;E5RJD0	Ganglioside GM2 activator;Ganglioside GM2 activator isoform short	GM2A	>sp|P17900|SAP3_HUMAN Ganglioside GM2 activator OS=Homo sapiens GN=GM2A PE=1 SV=4	20.838	4.2024	1378900000	158960000	354150000	289310000	468530000
A0A0A0MSS8;P42330;S4R3Z2;A0A0A0MT30;Q04828;S4R3D5;A6NHU4;H0Y804;B4DK69;A0A0A0MSD5;P17516;P52895;S4R3P0;P42330-2;P52895-2	Aldo-keto reductase family 1 member C3;Aldo-keto reductase family 1 member C1	AKR1C3;AKR1C1	>tr|A0A0A0MSS8|A0A0A0MSS8_HUMAN Aldo-keto reductase family 1 member C3 OS=Homo sapiens GN=AKR1C3 PE=1 SV=1;>sp|P42330|AK1C3_HUMAN Aldo-keto reductase family 1 member C3 OS=Homo sapiens GN=AKR1C3 PE=1 SV=4;>tr|S4R3Z2|S4R3Z2_HUMAN Aldo-keto reductase family	36.867	0.34322	1375800000	182740000	931040000	35073000	48191000
Q9BYJ0	Fibroblast growth factor-binding protein 2	FGFBP2	>sp|Q9BYJ0|FGFP2_HUMAN Fibroblast growth factor-binding protein 2 OS=Homo sapiens GN=FGFBP2 PE=1 SV=1	24.581	25.28	1375100000	116768000	183780000	421727000	525644000
P61970;H3BRV9	Nuclear transport factor 2	NUTF2	>sp|P61970|NTF2_HUMAN Nuclear transport factor 2 OS=Homo sapiens GN=NUTF2 PE=1 SV=1;>tr|H3BRV9|H3BRV9_HUMAN Nuclear transport factor 2 (Fragment) OS=Homo sapiens GN=NUTF2 PE=1 SV=1	14.478	1.4611	1368300000	106995000	782377000	173922000	251240000
P10644;P10644-2;K7EPB2;K7EM13;K7EIE5;K7EID3;K7EJ40;K7EK41;K7EMZ6;K7EPR5;K7EQK3;K7EMU2;X6RAV4;H7BYW5;C9JSK5;P31321;K7EKR1;C9JR00	cAMP-dependent protein kinase type I-alpha regulatory subunit;cAMP-dependent protein kinase type I-alpha regulatory subunit, N-terminally processed	PRKAR1A	>sp|P10644|KAP0_HUMAN cAMP-dependent protein kinase type I-alpha regulatory subunit OS=Homo sapiens GN=PRKAR1A PE=1 SV=1;>sp|P10644-2|KAP0_HUMAN Isoform 2 of cAMP-dependent protein kinase type I-alpha regulatory subunit OS=Homo sapiens GN=PRKAR1A;>tr|K7EPB	42.981	0.96644	1363500000	81983000	651110000	56185000	121020000
Q13561;Q13561-3;Q13561-2;F8W1I6;F8VRV7;F8VW18;H0YHL1;F8VX93;H0YI98;F8W0U6	Dynactin subunit 2	DCTN2	>sp|Q13561|DCTN2_HUMAN Dynactin subunit 2 OS=Homo sapiens GN=DCTN2 PE=1 SV=4;>sp|Q13561-3|DCTN2_HUMAN Isoform 3 of Dynactin subunit 2 OS=Homo sapiens GN=DCTN2;>sp|Q13561-2|DCTN2_HUMAN Isoform 2 of Dynactin subunit 2 OS=Homo sapiens GN=DCTN2;>tr|F8W1I6|F8W1	44.23	1.0458	1363300000	343324000	468120000	336446000	74901000
Q86U42-2;Q86U42;Q92843-2;B4DEH8;G3V4T2;H0YJH9	Polyadenylate-binding protein 2	PABPN1	>sp|Q86U42-2|PABP2_HUMAN Isoform 2 of Polyadenylate-binding protein 2 OS=Homo sapiens GN=PABPN1;>sp|Q86U42|PABP2_HUMAN Polyadenylate-binding protein 2 OS=Homo sapiens GN=PABPN1 PE=1 SV=3;>sp|Q92843-2|B2CL2_HUMAN Isoform 3 of Bcl-2-like protein 2 OS=Homo sa	31.496	0.90875	1360800000	210490000	761490000	76526000	234380000
A0A0A0MSI0;Q06830;A0A0A0MRQ5	Peroxiredoxin-1	PRDX1	>tr|A0A0A0MSI0|A0A0A0MSI0_HUMAN Peroxiredoxin-1 (Fragment) OS=Homo sapiens GN=PRDX1 PE=1 SV=1;>sp|Q06830|PRDX1_HUMAN Peroxiredoxin-1 OS=Homo sapiens GN=PRDX1 PE=1 SV=1;>tr|A0A0A0MRQ5|A0A0A0MRQ5_HUMAN Peroxiredoxin-1 OS=Homo sapiens GN=PRDX1 PE=1 SV=1	18.976	7.9916	1355100000	87683800	232490000	384425000	467370000
A0A0A0MTN3;P21266	Glutathione S-transferase Mu 3	GSTM3	>tr|A0A0A0MTN3|A0A0A0MTN3_HUMAN Glutathione S-transferase Mu 3 OS=Homo sapiens GN=GSTM3 PE=1 SV=1;>sp|P21266|GSTM3_HUMAN Glutathione S-transferase Mu 3 OS=Homo sapiens GN=GSTM3 PE=1 SV=3	24.914	0.72325	1348200000	263050000	535709000	148370000	79772800
Q7Z4H8-3;Q7Z4H8-2;Q7Z4H8;H0YEM3	KDEL motif-containing protein 2	KDELC2	>sp|Q7Z4H8-3|KDEL2_HUMAN Isoform 3 of KDEL motif-containing protein 2 OS=Homo sapiens GN=KDELC2;>sp|Q7Z4H8-2|KDEL2_HUMAN Isoform 2 of KDEL motif-containing protein 2 OS=Homo sapiens GN=KDELC2;>sp|Q7Z4H8|KDEL2_HUMAN KDEL motif-containing protein 2 OS=Homo s	47.399	1.0533	1345000000	204890000	760790000	114950000	224610000
O14980;C9JF49;C9IYM2;F8WF71;C9IZS4;C9JQ02;C9JV99;C9J673;C9JKM9;H7BZC5	Exportin-1	XPO1	>sp|O14980|XPO1_HUMAN Exportin-1 OS=Homo sapiens GN=XPO1 PE=1 SV=1	123.38	1.545	1341000000	91893000	386597000	217010000	105892000
Q9UNF0-2;Q9UNF0;B0QYG7;B0QYG8;H0Y923	Protein kinase C and casein kinase substrate in neurons protein 2	PACSIN2	>sp|Q9UNF0-2|PACN2_HUMAN Isoform 2 of Protein kinase C and casein kinase substrate in neurons protein 2 OS=Homo sapiens GN=PACSIN2;>sp|Q9UNF0|PACN2_HUMAN Protein kinase C and casein kinase substrate in neurons protein 2 OS=Homo sapiens GN=PACSIN2 PE=1 SV=2	51.353	1.5708	1339200000	75185000	740620000	106810000	325790000
O43390;O43390-4;O43390-2;B4DT28;O43390-3	Heterogeneous nuclear ribonucleoprotein R	HNRNPR	>sp|O43390|HNRPR_HUMAN Heterogeneous nuclear ribonucleoprotein R OS=Homo sapiens GN=HNRNPR PE=1 SV=1;>sp|O43390-4|HNRPR_HUMAN Isoform 4 of Heterogeneous nuclear ribonucleoprotein R OS=Homo sapiens GN=HNRNPR;>sp|O43390-2|HNRPR_HUMAN Isoform 2 of Heterogeneo	70.942	0.82616	1338400000	58465000	883620000	21803000	190080000
Q15907;H3BMH2;H3BSC1;P62491-2;Q15907-2;P62491;B4DQU5;M0R377;M0R2D0;H3BN38	Ras-related protein Rab-11B;Ras-related protein Rab-11A	RAB11B;RAB11A	>sp|Q15907|RB11B_HUMAN Ras-related protein Rab-11B OS=Homo sapiens GN=RAB11B PE=1 SV=4;>tr|H3BMH2|H3BMH2_HUMAN Ras-related protein Rab-11A (Fragment) OS=Homo sapiens GN=RAB11A PE=3 SV=1;>tr|H3BSC1|H3BSC1_HUMAN Ras-related protein Rab-11A OS=Homo sapiens GN	24.488	1.8094	1336100000	229410000	411570000	292170000	296110000
Q06828	Fibromodulin	FMOD	>sp|Q06828|FMOD_HUMAN Fibromodulin OS=Homo sapiens GN=FMOD PE=1 SV=2	43.178	1.7892	1332200000	351702900	299290000	353170000	205984100
O95782-2;O95782	AP-2 complex subunit alpha-1	AP2A1	>sp|O95782-2|AP2A1_HUMAN Isoform B of AP-2 complex subunit alpha-1 OS=Homo sapiens GN=AP2A1;>sp|O95782|AP2A1_HUMAN AP-2 complex subunit alpha-1 OS=Homo sapiens GN=AP2A1 PE=1 SV=3	105.36	0.69047	1331600000	103550000	777497000	64011000	279039000
P14550;V9GYG2;V9GYP9;Q5T621	Alcohol dehydrogenase [NADP(+)]	AKR1A1	>sp|P14550|AK1A1_HUMAN Alcohol dehydrogenase [NADP(+)] OS=Homo sapiens GN=AKR1A1 PE=1 SV=3	36.573	1.3904	1327900000	245547000	639450000	191760000	169660000
M0QX65;B3KNJ4;Q9UBE0-2;Q9UBE0-3;Q9UBE0;M0QZS6;M0R054;M0QYM8;M0R286;M0QYP2	SUMO-activating enzyme subunit 1;SUMO-activating enzyme subunit 1, N-terminally processed	SAE1	>tr|M0QX65|M0QX65_HUMAN SUMO-activating enzyme subunit 1 (Fragment) OS=Homo sapiens GN=SAE1 PE=1 SV=1;>tr|B3KNJ4|B3KNJ4_HUMAN SUMO-1 activating enzyme subunit 1, isoform CRA_a OS=Homo sapiens GN=SAE1 PE=1 SV=1;>sp|Q9UBE0-2|SAE1_HUMAN Isoform 2 of SUMO-acti	22.622	1.0409	1327100000	97273000	861409000	120450000	221990000
A0A087WYY1;Q9Y646;E5RJA8;E5RH35;E5RJZ7;E5RJP8;H0YBB7	Carboxypeptidase Q	CPQ	>tr|A0A087WYY1|A0A087WYY1_HUMAN Carboxypeptidase Q OS=Homo sapiens GN=CPQ PE=1 SV=1;>sp|Q9Y646|CBPQ_HUMAN Carboxypeptidase Q OS=Homo sapiens GN=CPQ PE=1 SV=1;>tr|E5RJA8|E5RJA8_HUMAN Carboxypeptidase Q (Fragment) OS=Homo sapiens GN=CPQ PE=1 SV=1;>tr|E5RH35|	59.744	2.5862	1326000000	183394000	313307000	420300000	366485000
Q13508-2;Q13508-3;Q13508;E7ESB3;E7ER42;E9PGR5;E7EX61	Ecto-ADP-ribosyltransferase 3	ART3	>sp|Q13508-2|NAR3_HUMAN Isoform 1 of Ecto-ADP-ribosyltransferase 3 OS=Homo sapiens GN=ART3;>sp|Q13508-3|NAR3_HUMAN Isoform 2 of Ecto-ADP-ribosyltransferase 3 OS=Homo sapiens GN=ART3;>sp|Q13508|NAR3_HUMAN Ecto-ADP-ribosyltransferase 3 OS=Homo sapiens GN=ART	41.488	4.1354	1324000000	157348400	184959200	427264000	496446000
Q8WVQ1-3;Q8WVQ1;K7EN15;Q8WVQ1-2	Soluble calcium-activated nucleotidase 1	CANT1	>sp|Q8WVQ1-3|CANT1_HUMAN Isoform 3 of Soluble calcium-activated nucleotidase 1 OS=Homo sapiens GN=CANT1;>sp|Q8WVQ1|CANT1_HUMAN Soluble calcium-activated nucleotidase 1 OS=Homo sapiens GN=CANT1 PE=1 SV=1;>tr|K7EN15|K7EN15_HUMAN Soluble calcium-activated nuc	38.945	1.0535	1316000000	334360000	352640000	229930000	283020000
P08243-2;P08243;P08243-3;F8WEJ5;C9J057;C9JM09;C9JT45;C9JLN6	Asparagine synthetase [glutamine-hydrolyzing]	ASNS	>sp|P08243-2|ASNS_HUMAN Isoform 2 of Asparagine synthetase [glutamine-hydrolyzing] OS=Homo sapiens GN=ASNS;>sp|P08243|ASNS_HUMAN Asparagine synthetase [glutamine-hydrolyzing] OS=Homo sapiens GN=ASNS PE=1 SV=4;>sp|P08243-3|ASNS_HUMAN Isoform 3 of Asparagine	62.168	1.9066	1315500000	37865000	726582000	14495000	484980000
P23142	Fibulin-1	FBLN1	>sp|P23142|FBLN1_HUMAN Fibulin-1 OS=Homo sapiens GN=FBLN1 PE=1 SV=4	77.213	0.15631	1309200000	695410000	370390000	51500000	37007000
J3QR09;J3KTE4;P84098;J3QL15	Ribosomal protein L19;60S ribosomal protein L19	RPL19	>tr|J3QR09|J3QR09_HUMAN Ribosomal protein L19 OS=Homo sapiens GN=RPL19 PE=1 SV=1;>tr|J3KTE4|J3KTE4_HUMAN 60S ribosomal protein L19 OS=Homo sapiens GN=RPL19 PE=1 SV=1;>sp|P84098|RL19_HUMAN 60S ribosomal protein L19 OS=Homo sapiens GN=RPL19 PE=1 SV=1	23.134	0.36382	1304900000	37096000	1178830000	4610900	54133000
Q8N257	Histone H2B type 3-B	HIST3H2BB	>sp|Q8N257|H2B3B_HUMAN Histone H2B type 3-B OS=Homo sapiens GN=HIST3H2BB PE=1 SV=3	13.908	258.12	1295300000	47874000	47555000	147203000	820285000
Q9UMX5	Neudesin	NENF	>sp|Q9UMX5|NENF_HUMAN Neudesin OS=Homo sapiens GN=NENF PE=1 SV=1	18.856	1.3424	1294200000	309900000	262580000	296930000	159900000
Q9UKY7-2;Q9UKY7;H0Y8K3;D6RAV0;D6RFH2;D6RDN0;D6R9V8;Q9UKY7-3;D6R973	Protein CDV3 homolog	CDV3	>sp|Q9UKY7-2|CDV3_HUMAN Isoform 2 of Protein CDV3 homolog OS=Homo sapiens GN=CDV3;>sp|Q9UKY7|CDV3_HUMAN Protein CDV3 homolog OS=Homo sapiens GN=CDV3 PE=1 SV=1;>tr|H0Y8K3|H0Y8K3_HUMAN Protein CDV3 homolog (Fragment) OS=Homo sapiens GN=CDV3 PE=1 SV=1	22.079	2.9636	1288400000	260610000	728289000	94135000	151023000
O43692;H3BTP0;H3BSZ9;H3BTI0;Q9H0B8-3;Q9H0B8-2;Q9H0B8	Peptidase inhibitor 15	PI15	>sp|O43692|PI15_HUMAN Peptidase inhibitor 15 OS=Homo sapiens GN=PI15 PE=1 SV=1	29.065	579.99	1287600000	29162000	132130000	437490000	617120000
J3KT73;J3QL01;P63173;J3KSP2	60S ribosomal protein L38	RPL38	>tr|J3KT73|J3KT73_HUMAN 60S ribosomal protein L38 OS=Homo sapiens GN=RPL38 PE=1 SV=1;>tr|J3QL01|J3QL01_HUMAN 60S ribosomal protein L38 OS=Homo sapiens GN=RPL38 PE=1 SV=1;>sp|P63173|RL38_HUMAN 60S ribosomal protein L38 OS=Homo sapiens GN=RPL38 PE=1 SV=2;>tr	7.5649	1.3986	1279500000	164050000	466173000	105670000	150143600
Q96QK1;I3L4S0;I3L4P4	Vacuolar protein sorting-associated protein 35	VPS35	>sp|Q96QK1|VPS35_HUMAN Vacuolar protein sorting-associated protein 35 OS=Homo sapiens GN=VPS35 PE=1 SV=2	91.706	1.4043	1278800000	0	900211000	24088000	254933000
O00303;E9PQV8	Eukaryotic translation initiation factor 3 subunit F	EIF3F	>sp|O00303|EIF3F_HUMAN Eukaryotic translation initiation factor 3 subunit F OS=Homo sapiens GN=EIF3F PE=1 SV=1	37.563	0.91649	1277500000	46314000	908248000	56296000	202779500
F5H796;A0A024RBT2;Q9NR28-2;Q9NR28;F5GXT8;Q9NR28-3;F5GYH3;F5GX50;F5H0Q4;H7BZK7	Diablo homolog, mitochondrial	DIABLO;hCG_1782202	>tr|F5H796|F5H796_HUMAN Diablo homolog, mitochondrial (Fragment) OS=Homo sapiens GN=DIABLO PE=1 SV=4;>tr|A0A024RBT2|A0A024RBT2_HUMAN Diablo homolog, mitochondrial OS=Homo sapiens GN=DIABLO PE=1 SV=1;>sp|Q9NR28-2|DBLOH_HUMAN Isoform 2 of Diablo homolog, mit	17.698	0.8917	1276700000	239400000	552647600	225850000	154510000
Q9BY43;Q9BY43-2;E9PQI5;E9PQ80;E9PSI1;H0YI89;H0YIN6	Charged multivesicular body protein 4a	CHMP4A	>sp|Q9BY43|CHM4A_HUMAN Charged multivesicular body protein 4a OS=Homo sapiens GN=CHMP4A PE=1 SV=3;>sp|Q9BY43-2|CHM4A_HUMAN Isoform 2 of Charged multivesicular body protein 4a OS=Homo sapiens GN=CHMP4A;>tr|E9PQI5|E9PQI5_HUMAN Charged multivesicular body pro	25.098	0.72323	1274400000	24618000	950192000	25670000	252730000
P46063;F8WA66;F8WD97;F5H4P4;F5H3W0;F5H2L2	ATP-dependent DNA helicase Q1	RECQL	>sp|P46063|RECQ1_HUMAN ATP-dependent DNA helicase Q1 OS=Homo sapiens GN=RECQL PE=1 SV=3	73.457	0.72022	1268100000	0	462760000	0	38708000
A6NFX8;Q9UKK9;A6NJU6;A6NCQ0;C9JYY9;H0YEY4	ADP-sugar pyrophosphatase	NUDT5	>tr|A6NFX8|A6NFX8_HUMAN ADP-sugar pyrophosphatase OS=Homo sapiens GN=NUDT5 PE=1 SV=1;>sp|Q9UKK9|NUDT5_HUMAN ADP-sugar pyrophosphatase OS=Homo sapiens GN=NUDT5 PE=1 SV=1;>tr|A6NJU6|A6NJU6_HUMAN ADP-sugar pyrophosphatase OS=Homo sapiens GN=NUDT5 PE=1 SV=2	25.895	2.5372	1265100000	193420000	303200000	416250000	171027000
A0A0B4J2G9;P68036-2;P68036;P68036-3	Ubiquitin-conjugating enzyme E2 L3	UBE2L3	>tr|A0A0B4J2G9|A0A0B4J2G9_HUMAN HCG1789329, isoform CRA_a OS=Homo sapiens GN=hCG_1789329 PE=4 SV=1;>sp|P68036-2|UB2L3_HUMAN Isoform 2 of Ubiquitin-conjugating enzyme E2 L3 OS=Homo sapiens GN=UBE2L3;>sp|P68036|UB2L3_HUMAN Ubiquitin-conjugating enzyme E2 L3	17.807	3.0115	1264700000	66685000	603440000	58715000	327260000
Q5TD07;P16083;Q5TD05;A2A2U4	Ribosyldihydronicotinamide dehydrogenase [quinone]	NQO2	>tr|Q5TD07|Q5TD07_HUMAN Ribosyldihydronicotinamide dehydrogenase [quinone] OS=Homo sapiens GN=NQO2 PE=1 SV=1;>sp|P16083|NQO2_HUMAN Ribosyldihydronicotinamide dehydrogenase [quinone] OS=Homo sapiens GN=NQO2 PE=1 SV=5;>tr|Q5TD05|Q5TD05_HUMAN Ribosyldihydroni	21.537	0.56077	1262400000	185750000	662570000	35668000	207910000
O95373;E9PLB2;E9PLJ0	Importin-7	IPO7	>sp|O95373|IPO7_HUMAN Importin-7 OS=Homo sapiens GN=IPO7 PE=1 SV=1	119.52	0.97038	1261000000	73974000	793876000	36847000	153880000
A0A075B7D9;Q92804-2;Q92804;A0A075B7E4;A0A075B7F2	TATA-binding protein-associated factor 2N	TAF15	>tr|A0A075B7D9|A0A075B7D9_HUMAN TATA-binding protein-associated factor 2N OS=Homo sapiens GN=TAF15 PE=1 SV=1;>sp|Q92804-2|RBP56_HUMAN Isoform Short of TATA-binding protein-associated factor 2N OS=Homo sapiens GN=TAF15;>sp|Q92804|RBP56_HUMAN TATA-binding pr	48.839	0.88238	1260000000	110540000	788029000	53284000	249125600
Q9UJU6;Q9UJU6-2;Q9UJU6-3;H0Y5J4;B4DDD6;Q9UJU6-5;Q9UJU6-6;Q9UJU6-4;F8WBG8;F2Z2V3;F8WB73;F8WCK3;F2Z3E3;F8WC20;F8WBB2;F8WFE1;H7C111	Drebrin-like protein	DBNL	>sp|Q9UJU6|DBNL_HUMAN Drebrin-like protein OS=Homo sapiens GN=DBNL PE=1 SV=1;>sp|Q9UJU6-2|DBNL_HUMAN Isoform 2 of Drebrin-like protein OS=Homo sapiens GN=DBNL;>sp|Q9UJU6-3|DBNL_HUMAN Isoform 3 of Drebrin-like protein OS=Homo sapiens GN=DBNL;>tr|H0Y5J4|H0Y5	48.207	1.0265	1259600000	169700000	721672000	105300000	192637900
P36957;P36957-2;Q86SW4;H0YJF9;G3V3F0;G3V5M3	Dihydrolipoyllysine-residue succinyltransferase component of 2-oxoglutarate dehydrogenase complex, mitochondrial	DLST	>sp|P36957|ODO2_HUMAN Dihydrolipoyllysine-residue succinyltransferase component of 2-oxoglutarate dehydrogenase complex, mitochondrial OS=Homo sapiens GN=DLST PE=1 SV=4;>sp|P36957-2|ODO2_HUMAN Isoform 2 of Dihydrolipoyllysine-residue succinyltransferase co	48.755	2.3992	1259100000	189990000	332147000	138270000	142820100
O75436;S4R3Q6;O75436-2;S4R2Y3	Vacuolar protein sorting-associated protein 26A	VPS26A	>sp|O75436|VP26A_HUMAN Vacuolar protein sorting-associated protein 26A OS=Homo sapiens GN=VPS26A PE=1 SV=2;>tr|S4R3Q6|S4R3Q6_HUMAN Vacuolar protein sorting-associated protein 26A OS=Homo sapiens GN=VPS26A PE=1 SV=1;>sp|O75436-2|VP26A_HUMAN Isoform 2 of Vac	38.169	1.6627	1257100000	100840000	577780000	99353000	331010000
Q9NRX4-2;Q9NRX4	14 kDa phosphohistidine phosphatase	PHPT1	>sp|Q9NRX4-2|PHP14_HUMAN Isoform 2 of 14 kDa phosphohistidine phosphatase OS=Homo sapiens GN=PHPT1;>sp|Q9NRX4|PHP14_HUMAN 14 kDa phosphohistidine phosphatase OS=Homo sapiens GN=PHPT1 PE=1 SV=1	13.671	0.59604	1255600000	253117000	616550000	105103000	116826000
F8VZG5;F8W1A4;P54819-3;P54819-5;P54819-2;P54819;G3V213;F8VY04;P54819-4;P54819-6;F8VPP1	Adenylate kinase 2, mitochondrial;Adenylate kinase 2, mitochondrial;Adenylate kinase 2, mitochondrial, N-terminally processed	AK2	>tr|F8VZG5|F8VZG5_HUMAN Adenylate kinase 2, mitochondrial OS=Homo sapiens GN=AK2 PE=1 SV=1;>tr|F8W1A4|F8W1A4_HUMAN Adenylate kinase 2, mitochondrial OS=Homo sapiens GN=AK2 PE=1 SV=1;>sp|P54819-3|KAD2_HUMAN Isoform 3 of Adenylate kinase 2, mitochondrial OS=	17.499	1.7272	1253600000	421680000	53123000	463370000	55935000
Q06210-2;Q06210;O94808;E5RJP4	Glutamine--fructose-6-phosphate aminotransferase [isomerizing] 1	GFPT1	>sp|Q06210-2|GFPT1_HUMAN Isoform 2 of Glutamine--fructose-6-phosphate aminotransferase [isomerizing] 1 OS=Homo sapiens GN=GFPT1;>sp|Q06210|GFPT1_HUMAN Glutamine--fructose-6-phosphate aminotransferase [isomerizing] 1 OS=Homo sapiens GN=GFPT1 PE=1 SV=3	76.758	0.68446	1245500000	38042000	907490000	26062000	160717000
Q9BXJ1;Q9BXJ1-2;A0A0C4DFP7	Complement C1q tumor necrosis factor-related protein 1	C1QTNF1	>sp|Q9BXJ1|C1QT1_HUMAN Complement C1q tumor necrosis factor-related protein 1 OS=Homo sapiens GN=C1QTNF1 PE=1 SV=1;>sp|Q9BXJ1-2|C1QT1_HUMAN Isoform 2 of Complement C1q tumor necrosis factor-related protein 1 OS=Homo sapiens GN=C1QTNF1;>tr|A0A0C4DFP7|A0A0C4	31.742	29.201	1241000000	45459000	31104000	738575000	305440000
Q9H444;Q96CF2;P59074	Charged multivesicular body protein 4b	CHMP4B	>sp|Q9H444|CHM4B_HUMAN Charged multivesicular body protein 4b OS=Homo sapiens GN=CHMP4B PE=1 SV=1	24.95	1.1852	1235300000	232773000	717480000	125131000	28374000
Q9UBQ6;C9JEG3;C9IYF5;F5GZK1	Exostosin-like 2;Processed exostosin-like 2	EXTL2	>sp|Q9UBQ6|EXTL2_HUMAN Exostosin-like 2 OS=Homo sapiens GN=EXTL2 PE=1 SV=1;>tr|C9JEG3|C9JEG3_HUMAN Exostosin-like 2 (Fragment) OS=Homo sapiens GN=EXTL2 PE=1 SV=1	37.465	1.3162	1230200000	69656000	317270000	32769000	125680000
P82979;F8VZQ9;H0YHG0;F8VS12	SAP domain-containing ribonucleoprotein	SARNP	>sp|P82979|SARNP_HUMAN SAP domain-containing ribonucleoprotein OS=Homo sapiens GN=SARNP PE=1 SV=3;>tr|F8VZQ9|F8VZQ9_HUMAN SAP domain-containing ribonucleoprotein OS=Homo sapiens GN=SARNP PE=1 SV=1;>tr|H0YHG0|H0YHG0_HUMAN Uncharacterized protein (Fragment)	23.671	0.75182	1222900000	55935000	445665000	54643000	513740000
Q92973-2;Q92973;Q92973-3;A0A075B780;O14787-2;O14787;E7EW37;S4R398;K7ENW1;K7ESC1;K7ELC3	Transportin-1;Transportin-2	TNPO1;TNPO2	>sp|Q92973-2|TNPO1_HUMAN Isoform 2 of Transportin-1 OS=Homo sapiens GN=TNPO1;>sp|Q92973|TNPO1_HUMAN Transportin-1 OS=Homo sapiens GN=TNPO1 PE=1 SV=2;>sp|Q92973-3|TNPO1_HUMAN Isoform 3 of Transportin-1 OS=Homo sapiens GN=TNPO1;>tr|A0A075B780|A0A075B780_HUMA	101.31	0.6002	1217800000	63127000	765280000	35636000	117757000
Q9Y547;A6NG08;A6NIR2;X6R7Y7	Intraflagellar transport protein 25 homolog	HSPB11	>sp|Q9Y547|IFT25_HUMAN Intraflagellar transport protein 25 homolog OS=Homo sapiens GN=HSPB11 PE=1 SV=1;>tr|A6NG08|A6NG08_HUMAN Intraflagellar transport protein 25 homolog OS=Homo sapiens GN=HSPB11 PE=1 SV=1;>tr|A6NIR2|A6NIR2_HUMAN Chromosome 1 open reading	16.297	0.7464	1210100000	283100000	598530000	142980000	119120000
P06737-2;P06737;E9PK47	Glycogen phosphorylase, liver form;Phosphorylase	PYGL	>sp|P06737-2|PYGL_HUMAN Isoform 2 of Glycogen phosphorylase, liver form OS=Homo sapiens GN=PYGL;>sp|P06737|PYGL_HUMAN Glycogen phosphorylase, liver form OS=Homo sapiens GN=PYGL PE=1 SV=4;>tr|E9PK47|E9PK47_HUMAN Alpha-1,4 glucan phosphorylase OS=Homo sapien	93.133	16.939	1202000000	26141000	84781000	390600000	540471000
Q9BZM5;C9JAK3;Q6H3X3-2;Q5VY80;Q6H3X3	NKG2D ligand 2;Retinoic acid early transcript 1G protein;Retinoic acid early transcript 1L protein	ULBP2;RAET1G;RAET1L	>sp|Q9BZM5|N2DL2_HUMAN NKG2D ligand 2 OS=Homo sapiens GN=ULBP2 PE=1 SV=1;>tr|C9JAK3|C9JAK3_HUMAN Retinoic acid early transcript 1G protein OS=Homo sapiens GN=RAET1G PE=1 SV=1;>sp|Q6H3X3-2|RET1G_HUMAN Isoform 2 of Retinoic acid early transcript 1G protein O	27.368	0.32449	1187100000	407370000	538780000	46040000	75752000
P22102;P22102-2;C9JBJ1;C9JTV6;F8WD69;C9JZG2;C9JKQ7;H7C366	Trifunctional purine biosynthetic protein adenosine-3;Phosphoribosylamine--glycine ligase;Phosphoribosylformylglycinamidine cyclo-ligase;Phosphoribosylglycinamide formyltransferase	GART	>sp|P22102|PUR2_HUMAN Trifunctional purine biosynthetic protein adenosine-3 OS=Homo sapiens GN=GART PE=1 SV=1;>sp|P22102-2|PUR2_HUMAN Isoform Short of Trifunctional purine biosynthetic protein adenosine-3 OS=Homo sapiens GN=GART	107.77	1.1414	1171900000	8049600	874394000	0	204461000
P38571;A0A0A0MT32;Q5T073;P38571-2;Q5T770	Lysosomal acid lipase/cholesteryl ester hydrolase	LIPA	>sp|P38571|LICH_HUMAN Lysosomal acid lipase/cholesteryl ester hydrolase OS=Homo sapiens GN=LIPA PE=1 SV=2;>tr|A0A0A0MT32|A0A0A0MT32_HUMAN Lysosomal acid lipase/cholesteryl ester hydrolase OS=Homo sapiens GN=LIPA PE=1 SV=1;>tr|Q5T073|Q5T073_HUMAN Lysosomal	45.418	5.2917	1171800000	118765000	139751000	335802000	471849000
Q99538;Q99538-3;Q99538-2;G3V4E4	Legumain	LGMN	>sp|Q99538|LGMN_HUMAN Legumain OS=Homo sapiens GN=LGMN PE=1 SV=1;>sp|Q99538-3|LGMN_HUMAN Isoform 3 of Legumain OS=Homo sapiens GN=LGMN;>sp|Q99538-2|LGMN_HUMAN Isoform 2 of Legumain OS=Homo sapiens GN=LGMN	49.411	2.2662	1170500000	241203000	155530000	425059000	231700000
P08621-2;P08621;M0QYR1;P08621-3;P08621-4;M0QX04	U1 small nuclear ribonucleoprotein 70 kDa	SNRNP70	>sp|P08621-2|RU17_HUMAN Isoform 2 of U1 small nuclear ribonucleoprotein 70 kDa OS=Homo sapiens GN=SNRNP70;>sp|P08621|RU17_HUMAN U1 small nuclear ribonucleoprotein 70 kDa OS=Homo sapiens GN=SNRNP70 PE=1 SV=2;>tr|M0QYR1|M0QYR1_HUMAN U1 small nuclear ribonucl	50.617	0.49312	1167500000	236780000	796460000	38756000	65796000
P08579	U2 small nuclear ribonucleoprotein B	SNRPB2	>sp|P08579|RU2B_HUMAN U2 small nuclear ribonucleoprotein B OS=Homo sapiens GN=SNRPB2 PE=1 SV=1	25.486	1.0351	1165800000	77113000	665469000	54627000	282806040
P84077;F5H423;P61204;P61204-2;F5H0C7;C9J1Z8;P84085;F5H1V1;F5H6T5;F8WDB3;C9JPM4	ADP-ribosylation factor 1;ADP-ribosylation factor 3	ARF1;ARF3	>sp|P84077|ARF1_HUMAN ADP-ribosylation factor 1 OS=Homo sapiens GN=ARF1 PE=1 SV=2;>tr|F5H423|F5H423_HUMAN Uncharacterized protein OS=Homo sapiens PE=3 SV=1;>sp|P61204|ARF3_HUMAN ADP-ribosylation factor 3 OS=Homo sapiens GN=ARF3 PE=1 SV=2;>sp|P61204-2|ARF3_	20.697	1.3507	1158900000	52936000	689763000	42226000	302870000
Q99536;Q99536-3;Q99536-2;K7ERT7;K7ESA3;K7ENX2;K7EM19;K7ER81;K7EJM4	Synaptic vesicle membrane protein VAT-1 homolog	VAT1	>sp|Q99536|VAT1_HUMAN Synaptic vesicle membrane protein VAT-1 homolog OS=Homo sapiens GN=VAT1 PE=1 SV=2;>sp|Q99536-3|VAT1_HUMAN Isoform 3 of Synaptic vesicle membrane protein VAT-1 homolog OS=Homo sapiens GN=VAT1;>sp|Q99536-2|VAT1_HUMAN Isoform 2 of Synapt	41.92	532.45	1152300000	59208000	132164000	266223000	602749000
Q9ULZ9;Q9ULZ9-2;F5H881;F5H249;F5H209;F5GZA7;F5H846;F5GWR3	Matrix metalloproteinase-17	MMP17	>sp|Q9ULZ9|MMP17_HUMAN Matrix metalloproteinase-17 OS=Homo sapiens GN=MMP17 PE=1 SV=4;>sp|Q9ULZ9-2|MMP17_HUMAN Isoform Short of Matrix metalloproteinase-17 OS=Homo sapiens GN=MMP17;>tr|F5H881|F5H881_HUMAN Matrix metalloproteinase-17 (Fragment) OS=Homo sapi	66.652	1.2351	1151600000	341120000	301515000	310710000	129517000
B8ZZN6;P63165;B8ZZ67;P63165-2;B8ZZJ0;B9A032	Small ubiquitin-related modifier 1	SUMO1	>tr|B8ZZN6|B8ZZN6_HUMAN Small ubiquitin-related modifier 1 OS=Homo sapiens GN=SUMO1 PE=1 SV=1;>sp|P63165|SUMO1_HUMAN Small ubiquitin-related modifier 1 OS=Homo sapiens GN=SUMO1 PE=1 SV=1;>tr|B8ZZ67|B8ZZ67_HUMAN SMT3 suppressor of mif two 3 homolog 1 (Yeast	16.645	0.83103	1144000000	106080000	596080000	55524000	171440000
Q8N8S7-3;Q8N8S7-2;Q8N8S7;A0A075B6E5	Protein enabled homolog	ENAH	>sp|Q8N8S7-3|ENAH_HUMAN Isoform 3 of Protein enabled homolog OS=Homo sapiens GN=ENAH;>sp|Q8N8S7-2|ENAH_HUMAN Isoform 2 of Protein enabled homolog OS=Homo sapiens GN=ENAH;>sp|Q8N8S7|ENAH_HUMAN Protein enabled homolog OS=Homo sapiens GN=ENAH PE=1 SV=2;>tr|A0	60.348	1.2433	1142000000	20687000	543860100	0	204290000
O95336;M0R261;M0R1L2;M0R0U3	6-phosphogluconolactonase	PGLS	>sp|O95336|6PGL_HUMAN 6-phosphogluconolactonase OS=Homo sapiens GN=PGLS PE=1 SV=2;>tr|M0R261|M0R261_HUMAN 6-phosphogluconolactonase (Fragment) OS=Homo sapiens GN=PGLS PE=1 SV=1	27.547	0.88054	1138000000	173884000	649500000	92423000	125020000
Q969Q0;R4GN19	60S ribosomal protein L36a-like	RPL36AL;RPL36A	>sp|Q969Q0|RL36L_HUMAN 60S ribosomal protein L36a-like OS=Homo sapiens GN=RPL36AL PE=1 SV=3;>tr|R4GN19|R4GN19_HUMAN 60S ribosomal protein L36a OS=Homo sapiens GN=RPL36A PE=4 SV=1	12.469	0.53017	1137100000	62085000	432680000	250860000	76341000
P14209;A0A096LP69;P14209-3;A8MQT7;H7C2F2;P14209-2	CD99 antigen	CD99	>sp|P14209|CD99_HUMAN CD99 antigen OS=Homo sapiens GN=CD99 PE=1 SV=1;>tr|A0A096LP69|A0A096LP69_HUMAN CD99 antigen OS=Homo sapiens GN=CD99 PE=1 SV=1;>sp|P14209-3|CD99_HUMAN Isoform 3 of CD99 antigen OS=Homo sapiens GN=CD99	18.848	0.91522	1127900000	425440000	240600000	176200000	193940000
Q9Y5B9	FACT complex subunit SPT16	SUPT16H	>sp|Q9Y5B9|SP16H_HUMAN FACT complex subunit SPT16 OS=Homo sapiens GN=SUPT16H PE=1 SV=1	119.91	0.64569	1125100000	35516000	769600000	10726300	123200000
B7Z7P8;P62495-2;P62495;I3L492;D6RJE8	Eukaryotic peptide chain release factor subunit 1	ETF1	>tr|B7Z7P8|B7Z7P8_HUMAN Eukaryotic peptide chain release factor subunit 1 OS=Homo sapiens GN=ETF1 PE=1 SV=1;>sp|P62495-2|ERF1_HUMAN Isoform 2 of Eukaryotic peptide chain release factor subunit 1 OS=Homo sapiens GN=ETF1;>sp|P62495|ERF1_HUMAN Eukaryotic pept	47.475	1.1333	1118000000	72840000	535977000	83407000	241046800
E7ETB3;Q9ULA0;E7EMB6;F8WAN0;B9ZVU2;C9JBE1;E7EPX3;E5RJ35;C9J1E2;C9JRG3	Aspartyl aminopeptidase	DNPEP	>tr|E7ETB3|E7ETB3_HUMAN Aspartyl aminopeptidase OS=Homo sapiens GN=DNPEP PE=1 SV=2;>sp|Q9ULA0|DNPEP_HUMAN Aspartyl aminopeptidase OS=Homo sapiens GN=DNPEP PE=1 SV=1;>tr|E7EMB6|E7EMB6_HUMAN Aspartyl aminopeptidase OS=Homo sapiens GN=DNPEP PE=1 SV=2;>tr|F8WA	54.502	0.75395	1111800000	171840000	529330000	74426000	258430000
Q5T5C7;P49591	Serine--tRNA ligase, cytoplasmic	SARS	>tr|Q5T5C7|Q5T5C7_HUMAN Serine--tRNA ligase, cytoplasmic OS=Homo sapiens GN=SARS PE=1 SV=1;>sp|P49591|SYSC_HUMAN Serine--tRNA ligase, cytoplasmic OS=Homo sapiens GN=SARS PE=1 SV=3	61.312	0.47202	1101900000	7570400	543252000	0	37288200
H3BPK3;Q16775-2;Q16775;H3BPQ4;H3BV79;H3BQW8;Q16775-3	Hydroxyacylglutathione hydrolase, mitochondrial	HAGH	>tr|H3BPK3|H3BPK3_HUMAN Hydroxyacylglutathione hydrolase, mitochondrial (Fragment) OS=Homo sapiens GN=HAGH PE=1 SV=1;>sp|Q16775-2|GLO2_HUMAN Isoform 2 of Hydroxyacylglutathione hydrolase, mitochondrial OS=Homo sapiens GN=HAGH;>sp|Q16775|GLO2_HUMAN Hydroxya	26.305	1.0207	1101800000	123780000	760711000	43041000	151260270
Q6UXX5	Inter-alpha-trypsin inhibitor heavy chain H6	ITIH6	>sp|Q6UXX5|ITIH6_HUMAN Inter-alpha-trypsin inhibitor heavy chain H6 OS=Homo sapiens GN=ITIH6 PE=2 SV=1	143.19	5.5961	1101700000	96902000	149018000	247840000	415830000
Q96I99;E9PDQ8;Q96I99-2;H0Y852	Succinyl-CoA ligase [GDP-forming] subunit beta, mitochondrial	SUCLG2	>sp|Q96I99|SUCB2_HUMAN Succinyl-CoA ligase [GDP-forming] subunit beta, mitochondrial OS=Homo sapiens GN=SUCLG2 PE=1 SV=2;>tr|E9PDQ8|E9PDQ8_HUMAN Succinyl-CoA ligase [GDP-forming] subunit beta, mitochondrial OS=Homo sapiens GN=SUCLG2 PE=1 SV=1;>sp|Q96I99-2|	46.51	0.9162	1097100000	65807000	217290000	41157000	663940000
S4R435;F6U211;O95989		RPS10-NUDT3;RPS10	>tr|S4R435|S4R435_HUMAN Protein RPS10-NUDT3 (Fragment) OS=Homo sapiens GN=RPS10-NUDT3 PE=3 SV=1;>tr|F6U211|F6U211_HUMAN 40S ribosomal protein S10 OS=Homo sapiens GN=RPS10 PE=4 SV=1	32.596	0.28864	1096400000	17845000	982296000	5626000	44323000
F5H365;Q15436;Q15436-2;G3V5X8;G3V4Q2;G3V4V1;G3V1W4;G3V3G5;G3V2R6	Protein transport protein Sec23A	SEC23A	>tr|F5H365|F5H365_HUMAN Protein transport protein Sec23A OS=Homo sapiens GN=SEC23A PE=1 SV=1;>sp|Q15436|SC23A_HUMAN Protein transport protein Sec23A OS=Homo sapiens GN=SEC23A PE=1 SV=2;>sp|Q15436-2|SC23A_HUMAN Isoform 2 of Protein transport protein Sec23A	82.968	1.2455	1089900000	38177000	628041000	24195000	217450700
B0QY89;Q9Y262-2;Q9Y262;B0QY90;H7C3A0;C9JHP4;C9K0Q7;H0Y7E6	Eukaryotic translation initiation factor 3 subunit L	EIF3L	>tr|B0QY89|B0QY89_HUMAN Eukaryotic translation initiation factor 3 subunit L OS=Homo sapiens GN=EIF3L PE=1 SV=1;>sp|Q9Y262-2|EIF3L_HUMAN Isoform 2 of Eukaryotic translation initiation factor 3 subunit L OS=Homo sapiens GN=EIF3L;>sp|Q9Y262|EIF3L_HUMAN Eukar	70.901	1.2027	1088200000	67110000	777866000	45877000	125420000
Q8TEA8;A0A087WZV9	D-tyrosyl-tRNA(Tyr) deacylase 1	DTD1	>sp|Q8TEA8|DTD1_HUMAN D-tyrosyl-tRNA(Tyr) deacylase 1 OS=Homo sapiens GN=DTD1 PE=1 SV=2;>tr|A0A087WZV9|A0A087WZV9_HUMAN D-tyrosyl-tRNA(Tyr) deacylase (Fragment) OS=Homo sapiens GN=DTD1 PE=1 SV=1	23.423	2.0322	1086700000	106140000	550505000	134170000	187636000
P62316;P62316-2;K7EJB5;K7ERG4	Small nuclear ribonucleoprotein Sm D2	SNRPD2	>sp|P62316|SMD2_HUMAN Small nuclear ribonucleoprotein Sm D2 OS=Homo sapiens GN=SNRPD2 PE=1 SV=1;>sp|P62316-2|SMD2_HUMAN Isoform 2 of Small nuclear ribonucleoprotein Sm D2 OS=Homo sapiens GN=SNRPD2;>tr|K7EJB5|K7EJB5_HUMAN Small nuclear ribonucleoprotein Sm	13.527	2.164	1082600000	81374000	524239500	206710000	222080000
E9PF63;O75116;Q14DU5	Rho-associated protein kinase 2	ROCK2	>tr|E9PF63|E9PF63_HUMAN Rho-associated protein kinase 2 OS=Homo sapiens GN=ROCK2 PE=1 SV=1;>sp|O75116|ROCK2_HUMAN Rho-associated protein kinase 2 OS=Homo sapiens GN=ROCK2 PE=1 SV=4;>tr|Q14DU5|Q14DU5_HUMAN ROCK2 protein OS=Homo sapiens GN=ROCK2 PE=1 SV=1	133.26	0.46595	1079200000	0	790070000	0	99330000
A0A087X2I1;P62333;H0YJC0;H0YJS8;H0YJX2;H0YJE9;H0YJT1	26S protease regulatory subunit 10B	PSMC6	>tr|A0A087X2I1|A0A087X2I1_HUMAN 26S protease regulatory subunit 10B OS=Homo sapiens GN=PSMC6 PE=1 SV=1;>sp|P62333|PRS10_HUMAN 26S protease regulatory subunit 10B OS=Homo sapiens GN=PSMC6 PE=1 SV=1	45.796	0.69443	1077800000	0	893986000	0	115162800
P43007;P43007-2	Neutral amino acid transporter A	SLC1A4	>sp|P43007|SATT_HUMAN Neutral amino acid transporter A OS=Homo sapiens GN=SLC1A4 PE=1 SV=1;>sp|P43007-2|SATT_HUMAN Isoform 2 of Neutral amino acid transporter A OS=Homo sapiens GN=SLC1A4	55.722	2.7645	1077100000	85261000	188708000	122360000	169609000
P50452;P50452-2;H7BXK7;C9JVA8;P50452-3;C9JTJ8	Serpin B8	SERPINB8	>sp|P50452|SPB8_HUMAN Serpin B8 OS=Homo sapiens GN=SERPINB8 PE=1 SV=2;>sp|P50452-2|SPB8_HUMAN Isoform 2 of Serpin B8 OS=Homo sapiens GN=SERPINB8;>tr|H7BXK7|H7BXK7_HUMAN Serpin B8 (Fragment) OS=Homo sapiens GN=SERPINB8 PE=1 SV=1;>tr|C9JVA8|C9JVA8_HUMAN Serp	42.766	0.41513	1075600000	110574900	646000000	20149100	84486000
P13521;C9JQI2;C9JDT0	Secretogranin-2;Secretoneurin	SCG2	>sp|P13521|SCG2_HUMAN Secretogranin-2 OS=Homo sapiens GN=SCG2 PE=1 SV=2	70.94	0.50119	1073500000	277100000	644450000	0	118300000
O95777;C9JIZ0;F2Z2Y6;C9JNV3	U6 snRNA-associated Sm-like protein LSm8	LSM8	>sp|O95777|LSM8_HUMAN U6 snRNA-associated Sm-like protein LSm8 OS=Homo sapiens GN=LSM8 PE=1 SV=3;>tr|C9JIZ0|C9JIZ0_HUMAN LSM8 homolog, U6 small nuclear RNA associated (S. cerevisiae), isoform CRA_a OS=Homo sapiens GN=LSM8 PE=1 SV=1;>tr|F2Z2Y6|F2Z2Y6_HUMAN	10.403	0.65956	1070000000	467750000	349130000	151152600	69622000
Q5T4L4;P42677	40S ribosomal protein S27	RPS27	>tr|Q5T4L4|Q5T4L4_HUMAN 40S ribosomal protein S27 OS=Homo sapiens GN=RPS27 PE=1 SV=1;>sp|P42677|RS27_HUMAN 40S ribosomal protein S27 OS=Homo sapiens GN=RPS27 PE=1 SV=3	7.3564	0.69173	1068100000	249330000	520320000	74159000	122130000
P40429;M0QYS1;M0QZU1;A0A096LPE0;Q8J015;Q6NVV1	60S ribosomal protein L13a	RPL13A;RPL13a	>sp|P40429|RL13A_HUMAN 60S ribosomal protein L13a OS=Homo sapiens GN=RPL13A PE=1 SV=2;>tr|M0QYS1|M0QYS1_HUMAN 60S ribosomal protein L13a (Fragment) OS=Homo sapiens GN=RPL13A PE=1 SV=2;>tr|M0QZU1|M0QZU1_HUMAN 60S ribosomal protein L13a OS=Homo sapiens GN=RP	23.577	0.31061	1063900000	126020000	763280000	19521000	75415000
Q13885;Q9BVA1;K7ES63	Tubulin beta-2A chain;Tubulin beta-2B chain	TUBB2A;TUBB2B	>sp|Q13885|TBB2A_HUMAN Tubulin beta-2A chain OS=Homo sapiens GN=TUBB2A PE=1 SV=1;>sp|Q9BVA1|TBB2B_HUMAN Tubulin beta-2B chain OS=Homo sapiens GN=TUBB2B PE=1 SV=1	49.906	0.79487	1063200000	28801000	753571000	67962000	122525000
P09972;A8MVZ9;K7EKH5;J3KSV6;J3QKP5;C9J8F3;J3QKK1	Fructose-bisphosphate aldolase C	ALDOC	>sp|P09972|ALDOC_HUMAN Fructose-bisphosphate aldolase C OS=Homo sapiens GN=ALDOC PE=1 SV=2;>tr|A8MVZ9|A8MVZ9_HUMAN Fructose-bisphosphate aldolase OS=Homo sapiens GN=ALDOC PE=1 SV=1;>tr|K7EKH5|K7EKH5_HUMAN Fructose-bisphosphate aldolase (Fragment) OS=Homo s	39.455	1.3996	1061600000	379580000	184810000	361210000	71096000
P49458;E9PE20;P49458-2	Signal recognition particle 9 kDa protein	SRP9	>sp|P49458|SRP09_HUMAN Signal recognition particle 9 kDa protein OS=Homo sapiens GN=SRP9 PE=1 SV=2;>tr|E9PE20|E9PE20_HUMAN Signal recognition particle 9 kDa protein OS=Homo sapiens GN=SRP9 PE=1 SV=1;>sp|P49458-2|SRP09_HUMAN Isoform 2 of Signal recognition	10.112	0.48846	1060100000	86090000	683140000	21390000	121100000
P63092-3;P63092-2;P63092;P63092-4;Q5JWF2-2;Q5JWF2;A0A0A0MR13;S4R3E3;P38405;P38405-2;A0A087WTB6;A2A2R6;Q5JWD1;H0Y7E8;A0A087WZE5;K7EQ80;K7EPE2;Q5JWE9;H0Y7F4;P11488;P19087;A8MTJ3	Guanine nucleotide-binding protein G(s) subunit alpha isoforms short;Guanine nucleotide-binding protein G(s) subunit alpha isoforms XLas	GNAS	>sp|P63092-3|GNAS2_HUMAN Isoform 3 of Guanine nucleotide-binding protein G(s) subunit alpha isoforms short OS=Homo sapiens GN=GNAS;>sp|P63092-2|GNAS2_HUMAN Isoform Gnas-2 of Guanine nucleotide-binding protein G(s) subunit alpha isoforms short OS=Homo sapie	44.179	0.98883	1055900000	107700000	574410000	55761000	181240000
P04080	Cystatin-B	CSTB	>sp|P04080|CYTB_HUMAN Cystatin-B OS=Homo sapiens GN=CSTB PE=1 SV=2	11.139	3.018	1055800000	92086000	487550000	241423000	190554000
H3BQQ9;B0QYN7;P63279;H3BPC4;H3BRD1	SUMO-conjugating enzyme UBC9	UBE2I	>tr|H3BQQ9|H3BQQ9_HUMAN SUMO-conjugating enzyme UBC9 (Fragment) OS=Homo sapiens GN=UBE2I PE=1 SV=1;>tr|B0QYN7|B0QYN7_HUMAN SUMO-conjugating enzyme UBC9 OS=Homo sapiens GN=UBE2I PE=1 SV=1;>sp|P63279|UBC9_HUMAN SUMO-conjugating enzyme UBC9 OS=Homo sapiens GN	15.516	1.4641	1054600000	43319000	535845000	27305000	365522100
O95631	Netrin-1	NTN1	>sp|O95631|NET1_HUMAN Netrin-1 OS=Homo sapiens GN=NTN1 PE=1 SV=2	67.748	0.24045	1051700000	362180000	657586400	9063800	2062300
P13716;P13716-2;B7ZBK6	Delta-aminolevulinic acid dehydratase	ALAD	>sp|P13716|HEM2_HUMAN Delta-aminolevulinic acid dehydratase OS=Homo sapiens GN=ALAD PE=1 SV=1;>sp|P13716-2|HEM2_HUMAN Isoform 2 of Delta-aminolevulinic acid dehydratase OS=Homo sapiens GN=ALAD	36.294	1.3827	1043600000	123783000	444300000	30100000	91983000
P62318-2;P62318	Small nuclear ribonucleoprotein Sm D3	SNRPD3	>sp|P62318-2|SMD3_HUMAN Isoform 2 of Small nuclear ribonucleoprotein Sm D3 OS=Homo sapiens GN=SNRPD3;>sp|P62318|SMD3_HUMAN Small nuclear ribonucleoprotein Sm D3 OS=Homo sapiens GN=SNRPD3 PE=1 SV=1	13.291	0.52258	1040200000	179860000	681650000	61734000	94205000
P62304;A6NHK2	Small nuclear ribonucleoprotein E	SNRPE	>sp|P62304|RUXE_HUMAN Small nuclear ribonucleoprotein E OS=Homo sapiens GN=SNRPE PE=1 SV=1;>tr|A6NHK2|A6NHK2_HUMAN Small nuclear ribonucleoprotein E OS=Homo sapiens GN=SNRPE PE=1 SV=1	10.803	0.59774	1037800000	0	816580000	0	91369000
F2Z388;P42766	60S ribosomal protein L35	RPL35	>tr|F2Z388|F2Z388_HUMAN 60S ribosomal protein L35 OS=Homo sapiens GN=RPL35 PE=1 SV=1;>sp|P42766|RL35_HUMAN 60S ribosomal protein L35 OS=Homo sapiens GN=RPL35 PE=1 SV=2	10.645	0.61197	1035800000	68511200	700610000	25750500	195530000
Q14683;G8JLG1;V9GY57;V9GYN9;H0Y7K8	Structural maintenance of chromosomes protein 1A	SMC1A	>sp|Q14683|SMC1A_HUMAN Structural maintenance of chromosomes protein 1A OS=Homo sapiens GN=SMC1A PE=1 SV=2;>tr|G8JLG1|G8JLG1_HUMAN Structural maintenance of chromosomes protein OS=Homo sapiens GN=SMC1A PE=1 SV=2	143.23	0.59635	1031300000	84932000	752500000	13184000	129470000
O15020-2;O15020;A4QPE4	Spectrin beta chain, non-erythrocytic 2	SPTBN2	>sp|O15020-2|SPTN2_HUMAN Isoform 2 of Spectrin beta chain, non-erythrocytic 2 OS=Homo sapiens GN=SPTBN2;>sp|O15020|SPTN2_HUMAN Spectrin beta chain, non-erythrocytic 2 OS=Homo sapiens GN=SPTBN2 PE=1 SV=3;>tr|A4QPE4|A4QPE4_HUMAN SPTBN2 protein OS=Homo sapien	268.31	37.29	1027600000	39198000	0	980930000	0
Q08209-2;Q08209;Q08209-3;Q08209-5;E7ETC2;Q08209-4;E9PPC8;E9PK68;Q5F2F8;P16298-2;P16298-3;P16298;P16298-4;Q5F2G0;H0YC26;P48454-2;P48454;P48454-3	Serine/threonine-protein phosphatase 2B catalytic subunit alpha isoform;Serine/threonine-protein phosphatase	PPP3CA	>sp|Q08209-2|PP2BA_HUMAN Isoform 2 of Serine/threonine-protein phosphatase 2B catalytic subunit alpha isoform OS=Homo sapiens GN=PPP3CA;>sp|Q08209|PP2BA_HUMAN Serine/threonine-protein phosphatase 2B catalytic subunit alpha isoform OS=Homo sapiens GN=PPP3CA	57.658	0.68527	1025200000	50860000	535559000	9307700	318585000
Q96C86	m7GpppX diphosphatase	DCPS	>sp|Q96C86|DCPS_HUMAN m7GpppX diphosphatase OS=Homo sapiens GN=DCPS PE=1 SV=2	38.608	1.4644	1017700000	255770000	495447000	202940000	36186000
P29317;P29317-2	Ephrin type-A receptor 2	EPHA2	>sp|P29317|EPHA2_HUMAN Ephrin type-A receptor 2 OS=Homo sapiens GN=EPHA2 PE=1 SV=2	108.27	0.46495	1017300000	354740000	345057000	58453500	25916700
A0A087X176;Q6ZRP7;H0Y430	Sulfhydryl oxidase 2;Sulfhydryl oxidase	QSOX2	>tr|A0A087X176|A0A087X176_HUMAN Sulfhydryl oxidase OS=Homo sapiens GN=QSOX2 PE=1 SV=1;>sp|Q6ZRP7|QSOX2_HUMAN Sulfhydryl oxidase 2 OS=Homo sapiens GN=QSOX2 PE=1 SV=3;>tr|H0Y430|H0Y430_HUMAN Sulfhydryl oxidase (Fragment) OS=Homo sapiens GN=QSOX2 PE=1 SV=1	77.249	0.70719	1015700000	193114000	613465000	31191600	138870000
P53999	Activated RNA polymerase II transcriptional coactivator p15	SUB1	>sp|P53999|TCP4_HUMAN Activated RNA polymerase II transcriptional coactivator p15 OS=Homo sapiens GN=SUB1 PE=1 SV=3	14.395	1.1283	1013900000	61063000	443570000	56842000	234570000
Q92673;E9PKB0;E9PS32;E9PP43;E9PPB3	Sortilin-related receptor	SORL1	>sp|Q92673|SORL_HUMAN Sortilin-related receptor OS=Homo sapiens GN=SORL1 PE=1 SV=2	248.42	7.3265	1013900000	57921000	44476000	295270000	360610000
P01011;G3V595;P01011-2;G3V3A0;A0A087WY93	Alpha-1-antichymotrypsin;Alpha-1-antichymotrypsin His-Pro-less	SERPINA3	>sp|P01011|AACT_HUMAN Alpha-1-antichymotrypsin OS=Homo sapiens GN=SERPINA3 PE=1 SV=2;>tr|G3V595|G3V595_HUMAN Alpha-1-antichymotrypsin (Fragment) OS=Homo sapiens GN=SERPINA3 PE=1 SV=3;>sp|P01011-2|AACT_HUMAN Isoform 2 of Alpha-1-antichymotrypsin OS=Homo sap	47.65	13.866	1012700000	26634000	76945000	366438100	504570000
P16930;H0YLC7;P16930-2	Fumarylacetoacetase	FAH	>sp|P16930|FAAA_HUMAN Fumarylacetoacetase OS=Homo sapiens GN=FAH PE=1 SV=2;>tr|H0YLC7|H0YLC7_HUMAN Fumarylacetoacetase (Fragment) OS=Homo sapiens GN=FAH PE=1 SV=1;>sp|P16930-2|FAAA_HUMAN Isoform 2 of Fumarylacetoacetase OS=Homo sapiens GN=FAH	46.374	1.991	1011800000	181630000	289200000	259970000	207850000
A0A024R644;O75503;A0A087WZY0	Ceroid-lipofuscinosis neuronal protein 5	CLN5	>tr|A0A024R644|A0A024R644_HUMAN Ceroid-lipofuscinosis neuronal protein 5 OS=Homo sapiens GN=CLN5 PE=1 SV=1;>sp|O75503|CLN5_HUMAN Ceroid-lipofuscinosis neuronal protein 5 OS=Homo sapiens GN=CLN5 PE=1 SV=2;>tr|A0A087WZY0|A0A087WZY0_HUMAN Ceroid-lipofuscinosi	46.339	2.781	1004600000	113870000	284740000	225340000	314590000
P40123;A0A087X0J3;A0A087WZ15;E9PDI2;P40123-2;B7Z385;F8WDB9;P40123-3;F8WEW0	Adenylyl cyclase-associated protein 2;Adenylyl cyclase-associated protein	CAP2	>sp|P40123|CAP2_HUMAN Adenylyl cyclase-associated protein 2 OS=Homo sapiens GN=CAP2 PE=1 SV=1;>tr|A0A087X0J3|A0A087X0J3_HUMAN Adenylyl cyclase-associated protein OS=Homo sapiens GN=CAP2 PE=1 SV=1;>tr|A0A087WZ15|A0A087WZ15_HUMAN Adenylyl cyclase-associated	52.823	0.61039	994480000	23300000	666110000	9683800	114090000
Q96QR8	Transcriptional activator protein Pur-beta	PURB	>sp|Q96QR8|PURB_HUMAN Transcriptional activator protein Pur-beta OS=Homo sapiens GN=PURB PE=1 SV=3	33.24	0.49839	989530000	172300000	636860000	48853000	77981000
A0A087WUT6;O60841	Eukaryotic translation initiation factor 5B	EIF5B	>tr|A0A087WUT6|A0A087WUT6_HUMAN Eukaryotic translation initiation factor 5B OS=Homo sapiens GN=EIF5B PE=1 SV=1;>sp|O60841|IF2P_HUMAN Eukaryotic translation initiation factor 5B OS=Homo sapiens GN=EIF5B PE=1 SV=4	138.68	1.0431	987810000	101000000	556000000	20388000	194870000
B1AMW1;P19256-2;P19256-3;P19256;H0YDI1	Lymphocyte function-associated antigen 3	CD58	>tr|B1AMW1|B1AMW1_HUMAN CD58 antigen, (Lymphocyte function-associated antigen 3), isoform CRA_c OS=Homo sapiens GN=CD58 PE=1 SV=1;>sp|P19256-2|LFA3_HUMAN Isoform 2 of Lymphocyte function-associated antigen 3 OS=Homo sapiens GN=CD58;>sp|P19256-3|LFA3_HUMAN	27.018	1.1452	986920000	102010000	549420000	69210000	192450000
Q9UNS2;H7C3P9;Q9UNS2-2;C9JLV5;J3QL22;J3QS85;J3KTQ1;J3QKR0;K7ES36	COP9 signalosome complex subunit 3	COPS3	>sp|Q9UNS2|CSN3_HUMAN COP9 signalosome complex subunit 3 OS=Homo sapiens GN=COPS3 PE=1 SV=3;>tr|H7C3P9|H7C3P9_HUMAN COP9 signalosome complex subunit 3 OS=Homo sapiens GN=COPS3 PE=1 SV=2;>sp|Q9UNS2-2|CSN3_HUMAN Isoform 2 of COP9 signalosome complex subunit	47.873	0.80297	985540000	37145000	518626700	11879000	134336300
O15212;A2AB88	Prefoldin subunit 6	PFDN6	>sp|O15212|PFD6_HUMAN Prefoldin subunit 6 OS=Homo sapiens GN=PFDN6 PE=1 SV=1	14.582	1.3939	978740000	78326000	463780000	40757000	245040000
Q01469;I6L8B7;A8MUU1	Fatty acid-binding protein, epidermal	FABP5	>sp|Q01469|FABP5_HUMAN Fatty acid-binding protein, epidermal OS=Homo sapiens GN=FABP5 PE=1 SV=3	15.164	0.15053	977810000	190380000	689727000	21673000	21733000
E9PLL6;P46776;E9PJD9	60S ribosomal protein L27a	RPL27A	>tr|E9PLL6|E9PLL6_HUMAN 60S ribosomal protein L27a OS=Homo sapiens GN=RPL27A PE=1 SV=1;>sp|P46776|RL27A_HUMAN 60S ribosomal protein L27a OS=Homo sapiens GN=RPL27A PE=1 SV=2;>tr|E9PJD9|E9PJD9_HUMAN 60S ribosomal protein L27a OS=Homo sapiens GN=RPL27A PE=1 S	12.201	0.30885	974440000	78296000	790431000	12947000	76607000
P41091;Q2VIR3;F8W810;Q2VIR3-2;H7BZU1	Eukaryotic translation initiation factor 2 subunit 3;Putative eukaryotic translation initiation factor 2 subunit 3-like protein	EIF2S3;EIF2S3L	>sp|P41091|IF2G_HUMAN Eukaryotic translation initiation factor 2 subunit 3 OS=Homo sapiens GN=EIF2S3 PE=1 SV=3;>sp|Q2VIR3|IF2GL_HUMAN Putative eukaryotic translation initiation factor 2 subunit 3-like protein OS=Homo sapiens GN=EIF2S3L PE=5 SV=2;>tr|F8W810	51.109	1.1909	972050000	35701000	636428000	32186000	183150000
H0Y3P2;D3DQV9;P78344-2;P78344;E9PKF8;H0YE22	Eukaryotic translation initiation factor 4 gamma 2	EIF4G2	>tr|H0Y3P2|H0Y3P2_HUMAN Eukaryotic translation initiation factor 4 gamma 2 OS=Homo sapiens GN=EIF4G2 PE=1 SV=1;>tr|D3DQV9|D3DQV9_HUMAN Eukaryotic translation initiation factor 4 gamma 2 (Fragment) OS=Homo sapiens GN=EIF4G2 PE=1 SV=1;>sp|P78344-2|IF4G2_HUMA	98.117	0.35642	971340000	72441000	713709000	8013800	76244000
A0A087WX37;P13612;E7EP60	Integrin alpha-4	ITGA4	>tr|A0A087WX37|A0A087WX37_HUMAN Integrin alpha-4 OS=Homo sapiens GN=ITGA4 PE=1 SV=1;>sp|P13612|ITA4_HUMAN Integrin alpha-4 OS=Homo sapiens GN=ITGA4 PE=1 SV=3;>tr|E7EP60|E7EP60_HUMAN Integrin alpha-4 (Fragment) OS=Homo sapiens GN=ITGA4 PE=1 SV=1	115.35	0.82081	967280000	465090000	224530000	218320000	0
E7EMN6;P41236;E7EUI7;Q6NXS1	Protein phosphatase inhibitor 2;Protein phosphatase inhibitor 2-like protein 3	PPP1R2;PPP1R2P3	>tr|E7EMN6|E7EMN6_HUMAN Protein phosphatase inhibitor 2 (Fragment) OS=Homo sapiens GN=PPP1R2 PE=1 SV=1;>sp|P41236|IPP2_HUMAN Protein phosphatase inhibitor 2 OS=Homo sapiens GN=PPP1R2 PE=1 SV=2;>tr|E7EUI7|E7EUI7_HUMAN Protein phosphatase inhibitor 2 OS=Homo	19.245	1.3078	964660000	141440000	512940000	130910000	135400000
Q9UHI8;H7C206;E5RI60;E5RJR7	A disintegrin and metalloproteinase with thrombospondin motifs 1	ADAMTS1	>sp|Q9UHI8|ATS1_HUMAN A disintegrin and metalloproteinase with thrombospondin motifs 1 OS=Homo sapiens GN=ADAMTS1 PE=1 SV=4	105.36	2.8865	963810000	39434700	332215000	167424000	359335000
Q6UW49	Sperm equatorial segment protein 1	SPESP1	>sp|Q6UW49|SPESP_HUMAN Sperm equatorial segment protein 1 OS=Homo sapiens GN=SPESP1 PE=1 SV=2	38.931	4.3432	962220000	89362000	280200000	172683700	318950000
P54725-2;P54725;P54725-3;K7ENJ0;K7ELW1;K7ELU6;K7EQ16	UV excision repair protein RAD23 homolog A	RAD23A	>sp|P54725-2|RD23A_HUMAN Isoform 2 of UV excision repair protein RAD23 homolog A OS=Homo sapiens GN=RAD23A;>sp|P54725|RD23A_HUMAN UV excision repair protein RAD23 homolog A OS=Homo sapiens GN=RAD23A PE=1 SV=1;>sp|P54725-3|RD23A_HUMAN Isoform 3 of UV excisi	33.433	1.3665	961920000	74647100	432187000	77488200	210683600
E9PPJ5;E9PLM6;P21741;P21741-2	Midkine	MDK	>tr|E9PPJ5|E9PPJ5_HUMAN Midkine (Fragment) OS=Homo sapiens GN=MDK PE=1 SV=1;>tr|E9PLM6|E9PLM6_HUMAN Midkine OS=Homo sapiens GN=MDK PE=1 SV=1;>sp|P21741|MK_HUMAN Midkine OS=Homo sapiens GN=MDK PE=1 SV=1;>sp|P21741-2|MK_HUMAN Isoform 2 of Midkine OS=Homo sap	14.374	4.6534	960300000	0	241700000	252673700	394530000
Q5JPT2;Q96B97-3;Q96B97-2;Q96B97;Q5VSN0;Q5JPT1	SH3 domain-containing kinase-binding protein 1	SH3KBP1	>tr|Q5JPT2|Q5JPT2_HUMAN SH3 domain-containing kinase-binding protein 1 (Fragment) OS=Homo sapiens GN=SH3KBP1 PE=1 SV=1;>sp|Q96B97-3|SH3K1_HUMAN Isoform 3 of SH3 domain-containing kinase-binding protein 1 OS=Homo sapiens GN=SH3KBP1;>sp|Q96B97-2|SH3K1_HUMAN	70.443	0.51753	959230000	83024000	634104000	34298000	90203000
P54136;P54136-2;E5RH09;E5RJM9	Arginine--tRNA ligase, cytoplasmic	RARS	>sp|P54136|SYRC_HUMAN Arginine--tRNA ligase, cytoplasmic OS=Homo sapiens GN=RARS PE=1 SV=2;>sp|P54136-2|SYRC_HUMAN Isoform Monomeric of Arginine--tRNA ligase, cytoplasmic OS=Homo sapiens GN=RARS	75.378	0.68028	958370000	18601000	634540000	8808000	109810000
P26885;F5H0N4	Peptidyl-prolyl cis-trans isomerase FKBP2;Peptidyl-prolyl cis-trans isomerase	FKBP2	>sp|P26885|FKBP2_HUMAN Peptidyl-prolyl cis-trans isomerase FKBP2 OS=Homo sapiens GN=FKBP2 PE=1 SV=2;>tr|F5H0N4|F5H0N4_HUMAN Peptidyl-prolyl cis-trans isomerase (Fragment) OS=Homo sapiens GN=FKBP2 PE=1 SV=1	15.649	1.2488	952670000	0	301950000	0	122220000
P35221;P35221-2;G3XAM7;P35221-3;E5RJ41;E5RIB1;H0YBB8;E5RGY7;E5RG03;P26232-3;P26232-2;P26232-5;P26232;E5RHY5;E5RHR7;E5RGG4;E5RJ43;E5RGS1;A0A087WZL6;E5RGU3;E5RHJ5;E5RFG3;E5RFK9;E5RFM5;E5RJP7;E5RGD2;E5RGY6;REV__Q9P2T0-2;REV__Q9P2T0;Q9UI47	Catenin alpha-1	CTNNA1	>sp|P35221|CTNA1_HUMAN Catenin alpha-1 OS=Homo sapiens GN=CTNNA1 PE=1 SV=1;>sp|P35221-2|CTNA1_HUMAN Isoform 2 of Catenin alpha-1 OS=Homo sapiens GN=CTNNA1;>tr|G3XAM7|G3XAM7_HUMAN Catenin (Cadherin-associated protein), alpha 1, 102kDa, isoform CRA_a OS=Homo	100.07	1.0782	948380000	68212000	211190000	23777000	583180000
O75787-2;O75787;H7C3E1;H0Y750;H7C240	Renin receptor	ATP6AP2	>sp|O75787-2|RENR_HUMAN Isoform 2 of Renin receptor OS=Homo sapiens GN=ATP6AP2;>sp|O75787|RENR_HUMAN Renin receptor OS=Homo sapiens GN=ATP6AP2 PE=1 SV=2;>tr|H7C3E1|H7C3E1_HUMAN Renin receptor (Fragment) OS=Homo sapiens GN=ATP6AP2 PE=1 SV=1;>tr|H0Y750|H0Y75	35.612	0.67919	947400000	187238000	501177000	45461000	135240000
B4DDC6;A0A087WYT3;Q15185-3;Q15185-4;Q15185;Q15185-2	Prostaglandin E synthase 3	PTGES3	>tr|B4DDC6|B4DDC6_HUMAN Prostaglandin E synthase 3 OS=Homo sapiens GN=PTGES3 PE=1 SV=1;>tr|A0A087WYT3|A0A087WYT3_HUMAN Prostaglandin E synthase 3 OS=Homo sapiens GN=PTGES3 PE=1 SV=1;>sp|Q15185-3|TEBP_HUMAN Isoform 3 of Prostaglandin E synthase 3 OS=Homo sa	14.573	1.0287	945750000	70465000	626670000	46329000	145630000
Q92905;E5RFS1;E5RG35;E5RK55;E5RHF2;E5RHH5	COP9 signalosome complex subunit 5	COPS5	>sp|Q92905|CSN5_HUMAN COP9 signalosome complex subunit 5 OS=Homo sapiens GN=COPS5 PE=1 SV=4	37.578	0.64592	939610000	54050000	756556000	13669700	78009300
Q12888;Q12888-3;Q12888-2;A6NNK5;C9JXV0;H7BZY0	Tumor suppressor p53-binding protein 1	TP53BP1	>sp|Q12888|TP53B_HUMAN Tumor suppressor p53-binding protein 1 OS=Homo sapiens GN=TP53BP1 PE=1 SV=2;>sp|Q12888-3|TP53B_HUMAN Isoform 3 of Tumor suppressor p53-binding protein 1 OS=Homo sapiens GN=TP53BP1;>sp|Q12888-2|TP53B_HUMAN Isoform 2 of Tumor suppresso	213.57	0.44645	939510000	116117000	463730000	19162100	60111900
P31937;H7BZL2	3-hydroxyisobutyrate dehydrogenase, mitochondrial	HIBADH	>sp|P31937|3HIDH_HUMAN 3-hydroxyisobutyrate dehydrogenase, mitochondrial OS=Homo sapiens GN=HIBADH PE=1 SV=2;>tr|H7BZL2|H7BZL2_HUMAN 3-hydroxyisobutyrate dehydrogenase, mitochondrial (Fragment) OS=Homo sapiens GN=HIBADH PE=1 SV=1	35.329	1.2101	938540000	194780000	361996000	139073300	171145000
Q7Z7M0;Q7Z7M0-2	Multiple epidermal growth factor-like domains protein 8	MEGF8	>sp|Q7Z7M0|MEGF8_HUMAN Multiple epidermal growth factor-like domains protein 8 OS=Homo sapiens GN=MEGF8 PE=1 SV=2;>sp|Q7Z7M0-2|MEGF8_HUMAN Isoform 2 of Multiple epidermal growth factor-like domains protein 8 OS=Homo sapiens GN=MEGF8	303.1	1.847	935970000	163220000	132330000	256999000	197766600
P62191;P62191-2;G3V4X1	26S protease regulatory subunit 4	PSMC1	>sp|P62191|PRS4_HUMAN 26S protease regulatory subunit 4 OS=Homo sapiens GN=PSMC1 PE=1 SV=1;>sp|P62191-2|PRS4_HUMAN Isoform 2 of 26S protease regulatory subunit 4 OS=Homo sapiens GN=PSMC1	49.184	0.51851	928850000	0	832263000	0	20727600
C9JXB8;C9JNW5;P83731	60S ribosomal protein L24	RPL24	>tr|C9JXB8|C9JXB8_HUMAN 60S ribosomal protein L24 OS=Homo sapiens GN=RPL24 PE=1 SV=1;>tr|C9JNW5|C9JNW5_HUMAN 60S ribosomal protein L24 OS=Homo sapiens GN=RPL24 PE=1 SV=1;>sp|P83731|RL24_HUMAN 60S ribosomal protein L24 OS=Homo sapiens GN=RPL24 PE=1 SV=1	14.369	0.24275	925380000	127854100	600949000	27763000	30074400
H0Y8C6;O00410-2;O00410;O00410-3;O60518	Importin-5	IPO5	>tr|H0Y8C6|H0Y8C6_HUMAN Importin-5 (Fragment) OS=Homo sapiens GN=IPO5 PE=1 SV=1;>sp|O00410-2|IPO5_HUMAN Isoform 2 of Importin-5 OS=Homo sapiens GN=IPO5;>sp|O00410|IPO5_HUMAN Importin-5 OS=Homo sapiens GN=IPO5 PE=1 SV=4;>sp|O00410-3|IPO5_HUMAN Isoform 3 of	123.75	2.0705	920420000	86160000	503052000	159901000	83379900
P60866;P60866-2;G3XAN0;E5RIP1;E5RJX2	40S ribosomal protein S20	RPS20	>sp|P60866|RS20_HUMAN 40S ribosomal protein S20 OS=Homo sapiens GN=RPS20 PE=1 SV=1;>sp|P60866-2|RS20_HUMAN Isoform 2 of 40S ribosomal protein S20 OS=Homo sapiens GN=RPS20;>tr|G3XAN0|G3XAN0_HUMAN 40S ribosomal protein S20 OS=Homo sapiens GN=RPS20 PE=1 SV=1	13.373	0.2733	914590000	252805300	354690000	58817000	33903000
P62834;A0A075B6Q0	Ras-related protein Rap-1A	RAP1A	>sp|P62834|RAP1A_HUMAN Ras-related protein Rap-1A OS=Homo sapiens GN=RAP1A PE=1 SV=1;>tr|A0A075B6Q0|A0A075B6Q0_HUMAN Ras-related protein Rap-1A (Fragment) OS=Homo sapiens GN=RAP1A PE=1 SV=1	20.987	0.79511	913020000	32770000	625000000	7017800	158096100
Q96FJ2;P63167	Dynein light chain 2, cytoplasmic;Dynein light chain 1, cytoplasmic	DYNLL2;DYNLL1	>sp|Q96FJ2|DYL2_HUMAN Dynein light chain 2, cytoplasmic OS=Homo sapiens GN=DYNLL2 PE=1 SV=1;>sp|P63167|DYL1_HUMAN Dynein light chain 1, cytoplasmic OS=Homo sapiens GN=DYNLL1 PE=1 SV=1	10.35	0.94408	908700000	64699000	428330000	70310000	117770000
P09417-2;P09417;B7Z415;D6RGG7;D6RHJ7;H0Y8F7	Dihydropteridine reductase	QDPR	>sp|P09417-2|DHPR_HUMAN Isoform 2 of Dihydropteridine reductase OS=Homo sapiens GN=QDPR;>sp|P09417|DHPR_HUMAN Dihydropteridine reductase OS=Homo sapiens GN=QDPR PE=1 SV=2;>tr|B7Z415|B7Z415_HUMAN Dihydropteridine reductase OS=Homo sapiens GN=QDPR PE=1 SV=1;	22.408	8.0495	908100000	49647000	89219000	426869500	272890000
O15355	Protein phosphatase 1G	PPM1G	>sp|O15355|PPM1G_HUMAN Protein phosphatase 1G OS=Homo sapiens GN=PPM1G PE=1 SV=1	59.271	0.83613	906910000	74742000	575769000	23008000	169708000
H3BPE7;P35637-2;P35637	RNA-binding protein FUS	FUS	>tr|H3BPE7|H3BPE7_HUMAN RNA-binding protein FUS OS=Homo sapiens GN=FUS PE=1 SV=1;>sp|P35637-2|FUS_HUMAN Isoform Short of RNA-binding protein FUS OS=Homo sapiens GN=FUS;>sp|P35637|FUS_HUMAN RNA-binding protein FUS OS=Homo sapiens GN=FUS PE=1 SV=1	53.496	0.80543	906560000	17712000	220629000	4963200	54098000
D6RHI9;A0A087WZM2;O00584;H0YAE9;D6REQ6;J3QQ64;A0A087WWI1;O00584-2	Ribonuclease T2	RNASET2	>tr|D6RHI9|D6RHI9_HUMAN Ribonuclease T2 (Fragment) OS=Homo sapiens GN=RNASET2 PE=1 SV=4;>tr|A0A087WZM2|A0A087WZM2_HUMAN Ribonuclease T2 OS=Homo sapiens GN=RNASET2 PE=1 SV=1;>sp|O00584|RNT2_HUMAN Ribonuclease T2 OS=Homo sapiens GN=RNASET2 PE=1 SV=2;>tr|H0YA	29.114	3.0765	905140000	36726600	402931000	39220700	398780000
Q9BVC6	Transmembrane protein 109	TMEM109	>sp|Q9BVC6|TM109_HUMAN Transmembrane protein 109 OS=Homo sapiens GN=TMEM109 PE=1 SV=1	26.21	17.76	896780000	80690800	25407000	252790000	431710000
P30566;A0A0A6YY92;A0A096LNY6;P30566-2;A0A096LPA2;A0A096LNY4;A0A096LNY5;A0A096LNT4;V9GY96;A0A096LP92;A0A096LP76;B4DEP1;A0A096LP72	Adenylosuccinate lyase	ADSL	>sp|P30566|PUR8_HUMAN Adenylosuccinate lyase OS=Homo sapiens GN=ADSL PE=1 SV=2;>tr|A0A0A6YY92|A0A0A6YY92_HUMAN Adenylosuccinate lyase OS=Homo sapiens GN=ADSL PE=1 SV=1;>tr|A0A096LNY6|A0A096LNY6_HUMAN Adenylosuccinate lyase (Fragment) OS=Homo sapiens GN=ADS	54.889	1.6068	893890000	73693000	498606000	85685000	182620000
Q9BRF8-2;Q9BRF8;Q9BRF8-3	Serine/threonine-protein phosphatase CPPED1	CPPED1	>sp|Q9BRF8-2|CPPED_HUMAN Isoform 2 of Serine/threonine-protein phosphatase CPPED1 OS=Homo sapiens GN=CPPED1;>sp|Q9BRF8|CPPED_HUMAN Serine/threonine-protein phosphatase CPPED1 OS=Homo sapiens GN=CPPED1 PE=1 SV=3;>sp|Q9BRF8-3|CPPED_HUMAN Isoform 3 of Serine/	19.035	1.5497	893840000	127290000	303820000	162050000	153470000
Q9Y5H9-3;Q9Y5H9-2;Q9Y5H9	Protocadherin alpha-2	PCDHA2	>sp|Q9Y5H9-3|PCDA2_HUMAN Isoform 3 of Protocadherin alpha-2 OS=Homo sapiens GN=PCDHA2;>sp|Q9Y5H9-2|PCDA2_HUMAN Isoform 2 of Protocadherin alpha-2 OS=Homo sapiens GN=PCDHA2;>sp|Q9Y5H9|PCDA2_HUMAN Protocadherin alpha-2 OS=Homo sapiens GN=PCDHA2 PE=1 SV=1	87.07	0.47099	893120000	389840000	243540000	121490000	45722000
P81605;P81605-2	Dermcidin;Survival-promoting peptide;DCD-1	DCD	>sp|P81605|DCD_HUMAN Dermcidin OS=Homo sapiens GN=DCD PE=1 SV=2;>sp|P81605-2|DCD_HUMAN Isoform 2 of Dermcidin OS=Homo sapiens GN=DCD	11.284	2.4078	892440000	12618000	28236000	11301000	91595000
E9PMD7;P62136;P62136-2;P62136-3	Serine/threonine-protein phosphatase;Serine/threonine-protein phosphatase PP1-alpha catalytic subunit	PPP1CA	>tr|E9PMD7|E9PMD7_HUMAN Serine/threonine-protein phosphatase (Fragment) OS=Homo sapiens GN=PPP1CA PE=1 SV=1;>sp|P62136|PP1A_HUMAN Serine/threonine-protein phosphatase PP1-alpha catalytic subunit OS=Homo sapiens GN=PPP1CA PE=1 SV=1;>sp|P62136-2|PP1A_HUMAN I	28.898	0.59528	877140000	134440000	552739000	63286000	101710000
Q5VT82;B7ZM79;Q9HC56-2;Q9HC56	Protocadherin-9	PCDH9	>tr|Q5VT82|Q5VT82_HUMAN Protocadherin 9 OS=Homo sapiens GN=PCDH9 PE=1 SV=1;>tr|B7ZM79|B7ZM79_HUMAN PCDH9 protein OS=Homo sapiens GN=PCDH9 PE=1 SV=1;>sp|Q9HC56-2|PCDH9_HUMAN Isoform 2 of Protocadherin-9 OS=Homo sapiens GN=PCDH9;>sp|Q9HC56|PCDH9_HUMAN Protoc	113.71	2.9384	875460000	152590000	108710000	445500000	135730000
O75976;O75976-2;J3QQJ4	Carboxypeptidase D	CPD	>sp|O75976|CBPD_HUMAN Carboxypeptidase D OS=Homo sapiens GN=CPD PE=1 SV=2;>sp|O75976-2|CBPD_HUMAN Isoform 2 of Carboxypeptidase D OS=Homo sapiens GN=CPD	152.93	5.0727	872530000	53238000	99570000	336730000	316400000
P30419;B7Z8J4;P30419-2;K7EN82;K7EN42;Q5VUC6;O60551	Glycylpeptide N-tetradecanoyltransferase 1	NMT1	>sp|P30419|NMT1_HUMAN Glycylpeptide N-tetradecanoyltransferase 1 OS=Homo sapiens GN=NMT1 PE=1 SV=2;>tr|B7Z8J4|B7Z8J4_HUMAN Glycylpeptide N-tetradecanoyltransferase 1 OS=Homo sapiens GN=NMT1 PE=1 SV=1;>sp|P30419-2|NMT1_HUMAN Isoform Short of Glycylpeptide N	56.806	1.2162	870880000	84012000	488750000	66774000	205130000
O94919	Endonuclease domain-containing 1 protein	ENDOD1	>sp|O94919|ENDD1_HUMAN Endonuclease domain-containing 1 protein OS=Homo sapiens GN=ENDOD1 PE=1 SV=2	55.016	3.7985	868090000	110266600	287777000	136489000	276870000
B4DJV2;O75390;A0A0C4DGI3;H0YIC4;F8VR34;F8VRI6;F8VPF9;F8VPA1;F8W1S4;H0YH82	Citrate synthase;Citrate synthase, mitochondrial	CS	>tr|B4DJV2|B4DJV2_HUMAN Citrate synthase, mitochondrial OS=Homo sapiens GN=CS PE=1 SV=1;>sp|O75390|CISY_HUMAN Citrate synthase, mitochondrial OS=Homo sapiens GN=CS PE=1 SV=2;>tr|A0A0C4DGI3|A0A0C4DGI3_HUMAN Citrate synthase, mitochondrial OS=Homo sapiens GN	50.431	1.6694	865260000	205790000	290840000	114660000	151000000
Q15365;H3BSP4;C9K0A2;F8WC71;F8VTZ0;C9IZV9;C9J7A9;C9JSA6;C9J5V4;H3BND9;C9JTY5;C9JZY3;J3QT27;C9J0A4;E9PFP8;F6TJN8;P57721-2;P57721-3;P57721-5;P57723-2;P57721-4;P57721;P57723	Poly(rC)-binding protein 1	PCBP1	>sp|Q15365|PCBP1_HUMAN Poly(rC)-binding protein 1 OS=Homo sapiens GN=PCBP1 PE=1 SV=2	37.497	0.84595	865240000	0	673677000	0	161013000
Q5VZU9;P29144	Tripeptidyl-peptidase 2	TPP2	>tr|Q5VZU9|Q5VZU9_HUMAN Tripeptidyl-peptidase 2 OS=Homo sapiens GN=TPP2 PE=1 SV=1;>sp|P29144|TPP2_HUMAN Tripeptidyl-peptidase 2 OS=Homo sapiens GN=TPP2 PE=1 SV=4	139.76	2.5823	864900000	75149000	358986400	149130000	174080000
P47914	60S ribosomal protein L29	RPL29	>sp|P47914|RL29_HUMAN 60S ribosomal protein L29 OS=Homo sapiens GN=RPL29 PE=1 SV=2	17.752	0.67533	860830000	24022000	619244000	30317000	148434500
H0Y360;Q01433-3;Q01433-5;Q01433-2;Q01433-4;Q01433;E9PIJ1;H0YCL9;E9PJF6;H0YF16	AMP deaminase 2	AMPD2	>tr|H0Y360|H0Y360_HUMAN AMP deaminase 2 (Fragment) OS=Homo sapiens GN=AMPD2 PE=1 SV=1;>sp|Q01433-3|AMPD2_HUMAN Isoform Ex1A-3 of AMP deaminase 2 OS=Homo sapiens GN=AMPD2;>sp|Q01433-5|AMPD2_HUMAN Isoform 5 of AMP deaminase 2 OS=Homo sapiens GN=AMPD2;>sp|Q01	98.401	0.47412	860770000	3146500	643184000	0	49836000
B4DGU4;P35222;E7EMJ5;E9PDF9;E7EV28	Catenin beta-1	CTNNB1	>tr|B4DGU4|B4DGU4_HUMAN Catenin beta-1 OS=Homo sapiens GN=CTNNB1 PE=1 SV=1;>sp|P35222|CTNB1_HUMAN Catenin beta-1 OS=Homo sapiens GN=CTNNB1 PE=1 SV=1	84.765	0.72807	859520000	103390000	652482000	23894000	29387000
Q9UNZ2;Q9UNZ2-5;Q9UNZ2-6;F2Z2K0;Q9UNZ2-4;R4GNE6	NSFL1 cofactor p47	NSFL1C	>sp|Q9UNZ2|NSF1C_HUMAN NSFL1 cofactor p47 OS=Homo sapiens GN=NSFL1C PE=1 SV=2;>sp|Q9UNZ2-5|NSF1C_HUMAN Isoform 3 of NSFL1 cofactor p47 OS=Homo sapiens GN=NSFL1C;>sp|Q9UNZ2-6|NSF1C_HUMAN Isoform 4 of NSFL1 cofactor p47 OS=Homo sapiens GN=NSFL1C;>tr|F2Z2K0|F	40.572	0.88585	854450000	136630000	390590000	137370000	124420000
Q9UKM7;H0YG20;H0YGV7;H0YIU0;H0YI64	Endoplasmic reticulum mannosyl-oligosaccharide 1,2-alpha-mannosidase	MAN1B1	>sp|Q9UKM7|MA1B1_HUMAN Endoplasmic reticulum mannosyl-oligosaccharide 1,2-alpha-mannosidase OS=Homo sapiens GN=MAN1B1 PE=1 SV=2;>tr|H0YG20|H0YG20_HUMAN alpha-1,2-Mannosidase OS=Homo sapiens GN=MAN1B1 PE=1 SV=2;>tr|H0YGV7|H0YGV7_HUMAN alpha-1,2-Mannosidase	79.579	2.1948	852610000	112830000	336130000	180200000	139910000
B1ANR0;Q13310-2;Q13310;Q13310-3;H0Y5F5;H0YEU6;H0YEQ8;H0YCC8;B1ANR1;P0CB38	Polyadenylate-binding protein 4	PABPC4	>tr|B1ANR0|B1ANR0_HUMAN Poly(A) binding protein, cytoplasmic 4 (Inducible form), isoform CRA_e OS=Homo sapiens GN=PABPC4 PE=1 SV=1;>sp|Q13310-2|PABP4_HUMAN Isoform 2 of Polyadenylate-binding protein 4 OS=Homo sapiens GN=PABPC4;>sp|Q13310|PABP4_HUMAN Polyad	67.97	1.1652	850950000	8965200	620850000	9687500	127350000
P23434;H3BNV1	Glycine cleavage system H protein, mitochondrial	GCSH	>sp|P23434|GCSH_HUMAN Glycine cleavage system H protein, mitochondrial OS=Homo sapiens GN=GCSH PE=1 SV=2;>tr|H3BNV1|H3BNV1_HUMAN Glycine cleavage system H protein, mitochondrial OS=Homo sapiens GN=GCSH PE=1 SV=1	18.884	1.036	850490000	163340000	383070000	118450000	169720000
B4DIH5;P61201;P61201-2;H0YKU5;H0YM03;H0YMC2	COP9 signalosome complex subunit 2	COPS2	>tr|B4DIH5|B4DIH5_HUMAN COP9 signalosome complex subunit 2 OS=Homo sapiens GN=COPS2 PE=1 SV=1;>sp|P61201|CSN2_HUMAN COP9 signalosome complex subunit 2 OS=Homo sapiens GN=COPS2 PE=1 SV=1;>sp|P61201-2|CSN2_HUMAN Isoform 2 of COP9 signalosome complex subunit	44.228	0.84109	850270000	50923000	667600000	24678000	73467000
Q9UK76;Q9UK76-3;J3KT51;Q9UK76-2;J3KSH8	Hematological and neurological expressed 1 protein;Hematological and neurological expressed 1 protein, N-terminally processed	HN1	>sp|Q9UK76|HN1_HUMAN Hematological and neurological expressed 1 protein OS=Homo sapiens GN=HN1 PE=1 SV=3;>sp|Q9UK76-3|HN1_HUMAN Isoform 3 of Hematological and neurological expressed 1 protein OS=Homo sapiens GN=HN1	16.014	0.68841	848390000	111070000	483369000	38137000	131958800
A0A0C4DGD1;E7EQ12;A0A0A0MR45;E7EQA0;H0Y7F0;H0YD33;H0Y9H6;E9PDE4;E7ES10;E9PCH5;E7EVY3;B7Z574;A0A0C4DGB5;P20810-3;P20810-4;P20810-8;P20810-2;P20810;P20810-9;P20810-5;P20810-10;P20810-7;P20810-6	Calpastatin	CAST	>tr|A0A0C4DGD1|A0A0C4DGD1_HUMAN Calpastatin OS=Homo sapiens GN=CAST PE=4 SV=1;>tr|E7EQ12|E7EQ12_HUMAN Calpastatin OS=Homo sapiens GN=CAST PE=1 SV=1;>tr|A0A0A0MR45|A0A0A0MR45_HUMAN Calpastatin OS=Homo sapiens GN=CAST PE=1 SV=1;>tr|E7EQA0|E7EQA0_HUMAN Calpas	21.872	1.0136	846360000	89816000	248523000	71093000	131247000
O75533;B4DGZ4;O75533-2;F8WC19	Splicing factor 3B subunit 1	SF3B1	>sp|O75533|SF3B1_HUMAN Splicing factor 3B subunit 1 OS=Homo sapiens GN=SF3B1 PE=1 SV=3	145.83	0.77212	845790000	48806000	635471000	10185000	86553100
Q8N145;Q8N145-2;H0YAP4	Leucine-rich repeat LGI family member 3	LGI3	>sp|Q8N145|LGI3_HUMAN Leucine-rich repeat LGI family member 3 OS=Homo sapiens GN=LGI3 PE=2 SV=1;>sp|Q8N145-2|LGI3_HUMAN Isoform 2 of Leucine-rich repeat LGI family member 3 OS=Homo sapiens GN=LGI3	61.704	14.847	840600000	86893000	39778700	206140000	462969000
Q9NY97-2;Q9NY97	UDP-GlcNAc:betaGal beta-1,3-N-acetylglucosaminyltransferase 2	B3GNT2	>sp|Q9NY97-2|B3GN2_HUMAN Isoform 2 of N-acetyllactosaminide beta-1,3-N-acetylglucosaminyltransferase 2 OS=Homo sapiens GN=B3GNT2;>sp|Q9NY97|B3GN2_HUMAN N-acetyllactosaminide beta-1,3-N-acetylglucosaminyltransferase 2 OS=Homo sapiens GN=B3GNT2 PE=1 SV=2	45.484	5.8494	840450000	99241000	79794000	291938200	267167000
A0A087X0K1;Q9Y376;B7ZBJ4;Q5TAW7;Q9H9S4	Calcium-binding protein 39	CAB39	>tr|A0A087X0K1|A0A087X0K1_HUMAN Calcium-binding protein 39 OS=Homo sapiens GN=CAB39 PE=1 SV=1;>sp|Q9Y376|CAB39_HUMAN Calcium-binding protein 39 OS=Homo sapiens GN=CAB39 PE=1 SV=1	39.452	0.86932	840370000	7595500	443080000	8684300	76633000
Q03405-3;Q03405;M0QYR6;Q03405-2;M0QYS6;M0R383;M0R0Y4;M0R1I2;M0R2E9;M0R0H5;M0QX27	Urokinase plasminogen activator surface receptor	PLAUR	>sp|Q03405-3|UPAR_HUMAN Isoform 3 of Urokinase plasminogen activator surface receptor OS=Homo sapiens GN=PLAUR;>sp|Q03405|UPAR_HUMAN Urokinase plasminogen activator surface receptor OS=Homo sapiens GN=PLAUR PE=1 SV=1;>tr|M0QYR6|M0QYR6_HUMAN Urokinase plasm	32.016	0.3153	834320000	0	711009000	0	63394000
E9PDF2;E9PCR7;E9PFG7;Q02218-2;Q02218;Q02218-3;Q9ULD0-3;Q9ULD0-2;Q9ULD0	2-oxoglutarate dehydrogenase, mitochondrial	OGDH	>tr|E9PDF2|E9PDF2_HUMAN 2-oxoglutarate dehydrogenase, mitochondrial OS=Homo sapiens GN=OGDH PE=1 SV=1;>tr|E9PCR7|E9PCR7_HUMAN 2-oxoglutarate dehydrogenase, mitochondrial OS=Homo sapiens GN=OGDH PE=1 SV=1;>tr|E9PFG7|E9PFG7_HUMAN 2-oxoglutarate dehydrogenase	117.24	0.67728	832110000	40418000	81293000	23858500	666900000
Q14980-4;Q14980-3;Q14980;Q14980-2;A0A087WY61;F5H4J1;F5H6Y5;H0YFY6;Q14980-5;K4DIE0;F5H7R5;F5H4Y4;F5GWA2;F5GWK2;F5H073;F5H068;F8W6T3;F5H1L0;F5GZW1;F5H2F3;F5H3L6;F5H0Z7;F5H763	Nuclear mitotic apparatus protein 1	NUMA1	>sp|Q14980-4|NUMA1_HUMAN Isoform Numa-s of Nuclear mitotic apparatus protein 1 OS=Homo sapiens GN=NUMA1;>sp|Q14980-3|NUMA1_HUMAN Isoform Numa-m of Nuclear mitotic apparatus protein 1 OS=Homo sapiens GN=NUMA1;>sp|Q14980|NUMA1_HUMAN Nuclear mitotic apparatus	200.09	1.6037	831780000	16377000	510380000	0	79439000
Q9UKU9;Q9UKU9-2;K7EKF6;Q8NI99	Angiopoietin-related protein 2	ANGPTL2	>sp|Q9UKU9|ANGL2_HUMAN Angiopoietin-related protein 2 OS=Homo sapiens GN=ANGPTL2 PE=2 SV=1	57.104	10.561	831470000	45575000	119780000	271521000	235450000
P02545;P02545-6;P02545-3;P02545-5;P02545-4;H0YAB0;A0A0C4DGC5;REV__Q5VX52	Prelamin-A/C;Lamin-A/C	LMNA	>sp|P02545|LMNA_HUMAN Prelamin-A/C OS=Homo sapiens GN=LMNA PE=1 SV=1;>sp|P02545-6|LMNA_HUMAN Isoform 6 of Prelamin-A/C OS=Homo sapiens GN=LMNA;>sp|P02545-3|LMNA_HUMAN Isoform ADelta10 of Prelamin-A/C OS=Homo sapiens GN=LMNA;>sp|P02545-5|LMNA_HUMAN Isoform	74.139	0.23841	830540000	0	748830000	0	65239000
Q15102;M0R389;M0R1K3;M0QXS6;M0R323;M0QZT2	Platelet-activating factor acetylhydrolase IB subunit gamma	PAFAH1B3	>sp|Q15102|PA1B3_HUMAN Platelet-activating factor acetylhydrolase IB subunit gamma OS=Homo sapiens GN=PAFAH1B3 PE=1 SV=1;>tr|M0R389|M0R389_HUMAN Platelet-activating factor acetylhydrolase IB subunit gamma (Fragment) OS=Homo sapiens GN=PAFAH1B3 PE=1 SV=4;>t	25.734	1.9087	830190000	38375000	585794000	74234000	124383300
O60279;H7C2K7	Sushi domain-containing protein 5	SUSD5	>sp|O60279|SUSD5_HUMAN Sushi domain-containing protein 5 OS=Homo sapiens GN=SUSD5 PE=1 SV=3	68.02	10.107	828160000	50578000	123170000	360870000	204820000
E9PES6;E7ES08;E7EQU1;O15347	High mobility group protein B3	HMGB3	>tr|E9PES6|E9PES6_HUMAN High mobility group protein B3 (Fragment) OS=Homo sapiens GN=HMGB3 PE=1 SV=1;>tr|E7ES08|E7ES08_HUMAN High mobility group protein B3 (Fragment) OS=Homo sapiens GN=HMGB3 PE=1 SV=1;>tr|E7EQU1|E7EQU1_HUMAN High mobility group protein B3	17.522	0.87809	821770000	44376000	375963000	82055000	50078600
O43854-2;O43854	EGF-like repeat and discoidin I-like domain-containing protein 3	EDIL3	>sp|O43854-2|EDIL3_HUMAN Isoform 2 of EGF-like repeat and discoidin I-like domain-containing protein 3 OS=Homo sapiens GN=EDIL3;>sp|O43854|EDIL3_HUMAN EGF-like repeat and discoidin I-like domain-containing protein 3 OS=Homo sapiens GN=EDIL3 PE=1 SV=1	52.747	0.27076	821030000	164150000	368403000	10583000	27382600
P34059;H3BP66	N-acetylgalactosamine-6-sulfatase	GALNS	>sp|P34059|GALNS_HUMAN N-acetylgalactosamine-6-sulfatase OS=Homo sapiens GN=GALNS PE=1 SV=1	58.025	2.984	820740000	79137000	22485000	321012000	373990000
P30043;M0R192;M0QZL1	Flavin reductase (NADPH)	BLVRB	>sp|P30043|BLVRB_HUMAN Flavin reductase (NADPH) OS=Homo sapiens GN=BLVRB PE=1 SV=3;>tr|M0R192|M0R192_HUMAN Flavin reductase (NADPH) OS=Homo sapiens GN=BLVRB PE=1 SV=1	22.119	1.0217	819470000	19206000	552060000	30583000	138820000
Q712K3;U3KQ77;U3KPV8;P49427	Ubiquitin-conjugating enzyme E2 R2	UBE2R2	>sp|Q712K3|UB2R2_HUMAN Ubiquitin-conjugating enzyme E2 R2 OS=Homo sapiens GN=UBE2R2 PE=1 SV=1	27.166	0.46487	817940000	117460000	304875000	36453000	73997000
P62993;J3KT38;P62993-2;J3QRL5;J3QLF6	Growth factor receptor-bound protein 2	GRB2	>sp|P62993|GRB2_HUMAN Growth factor receptor-bound protein 2 OS=Homo sapiens GN=GRB2 PE=1 SV=1;>tr|J3KT38|J3KT38_HUMAN Growth factor receptor-bound protein 2 (Fragment) OS=Homo sapiens GN=GRB2 PE=1 SV=4;>sp|P62993-2|GRB2_HUMAN Isoform 2 of Growth factor re	25.206	0.8904	815150000	138950000	451780000	83524000	113270000
A0A087WY71;E9PFW3;Q96CW1-2;Q96CW1;C9JJ47;C9JTK4;C9JGT8;C9JJD3;H7C4C3;C9JPV8	AP-2 complex subunit mu	AP2M1	>tr|A0A087WY71|A0A087WY71_HUMAN AP-2 complex subunit mu OS=Homo sapiens GN=AP2M1 PE=1 SV=1;>tr|E9PFW3|E9PFW3_HUMAN AP-2 complex subunit mu OS=Homo sapiens GN=AP2M1 PE=1 SV=1;>sp|Q96CW1-2|AP2M1_HUMAN Isoform 2 of AP-2 complex subunit mu OS=Homo sapiens GN=A	49.526	1.075	814370000	47113000	496320000	40959000	167250000
P62913-2;P62913;Q5VVC9;Q5VVC8	60S ribosomal protein L11	RPL11	>sp|P62913-2|RL11_HUMAN Isoform 2 of 60S ribosomal protein L11 OS=Homo sapiens GN=RPL11;>sp|P62913|RL11_HUMAN 60S ribosomal protein L11 OS=Homo sapiens GN=RPL11 PE=1 SV=2;>tr|Q5VVC9|Q5VVC9_HUMAN 60S ribosomal protein L11 (Fragment) OS=Homo sapiens GN=RPL11	20.124	0.70582	813720000	55667000	516230000	59441000	115707100
P37108;H0YLA2	Signal recognition particle 14 kDa protein	SRP14	>sp|P37108|SRP14_HUMAN Signal recognition particle 14 kDa protein OS=Homo sapiens GN=SRP14 PE=1 SV=2;>tr|H0YLA2|H0YLA2_HUMAN Signal recognition particle 14 kDa protein OS=Homo sapiens GN=SRP14 PE=1 SV=1	14.57	0.3627	813200000	45609000	594950000	37021000	75280000
Q8NCH0;H0YN65	Carbohydrate sulfotransferase 14	CHST14	>sp|Q8NCH0|CHSTE_HUMAN Carbohydrate sulfotransferase 14 OS=Homo sapiens GN=CHST14 PE=1 SV=2;>tr|H0YN65|H0YN65_HUMAN Carbohydrate sulfotransferase 14 OS=Homo sapiens GN=CHST14 PE=1 SV=1	42.996	0.72357	809990000	230430000	300982000	60963000	117800000
D6REX3;O94979-6;O94979-3;O94979-10;O94979-4;O94979-9;O94979-2;O94979;O94979-8;D6RHZ5;H7BXG7;O94979-5;O94979-7;H0YAB3;H0Y9K1;H0Y8V7;H0Y9T9;D6RE64;D6RCQ9;H0YAF5;H0Y8W8	Protein transport protein Sec31A	SEC31A	>tr|D6REX3|D6REX3_HUMAN Protein transport protein Sec31A OS=Homo sapiens GN=SEC31A PE=1 SV=1;>sp|O94979-6|SC31A_HUMAN Isoform 6 of Protein transport protein Sec31A OS=Homo sapiens GN=SEC31A;>sp|O94979-3|SC31A_HUMAN Isoform 3 of Protein transport protein Se	136.22	0.72521	808560000	0	522530000	0	103690000
Q96PD2;Q96PD2-2;C9JIW6	Discoidin, CUB and LCCL domain-containing protein 2	DCBLD2	>sp|Q96PD2|DCBD2_HUMAN Discoidin, CUB and LCCL domain-containing protein 2 OS=Homo sapiens GN=DCBLD2 PE=1 SV=1;>sp|Q96PD2-2|DCBD2_HUMAN Isoform 2 of Discoidin, CUB and LCCL domain-containing protein 2 OS=Homo sapiens GN=DCBLD2	85.034	1.1602	804120000	181090000	220830000	169450000	131400000
Q9UKP4	A disintegrin and metalloproteinase with thrombospondin motifs 7	ADAMTS7	>sp|Q9UKP4|ATS7_HUMAN A disintegrin and metalloproteinase with thrombospondin motifs 7 OS=Homo sapiens GN=ADAMTS7 PE=1 SV=2	184.09	1.3268	802740000	191180000	267435000	158900000	90536000
B4DLR2;Q12884;Q12884-2;H0YG61;F8WF29;C9J131;P10643	Seprase	FAP	>tr|B4DLR2|B4DLR2_HUMAN Prolyl endopeptidase FAP OS=Homo sapiens GN=FAP PE=1 SV=1;>sp|Q12884|SEPR_HUMAN Prolyl endopeptidase FAP OS=Homo sapiens GN=FAP PE=1 SV=5;>sp|Q12884-2|SEPR_HUMAN Isoform 2 of Prolyl endopeptidase FAP OS=Homo sapiens GN=FAP	84.861	0.63939	800260000	139820000	371270000	6867200	192140000
B8ZZ77;Q9H2H8;Q9H2H8-2;H7BZ14;C9K058;F8WC82;C9J4N2	Peptidyl-prolyl cis-trans isomerase-like 3;Peptidyl-prolyl cis-trans isomerase	PPIL3	>tr|B8ZZ77|B8ZZ77_HUMAN Peptidyl-prolyl cis-trans isomerase-like 3 OS=Homo sapiens GN=PPIL3 PE=1 SV=1;>sp|Q9H2H8|PPIL3_HUMAN Peptidyl-prolyl cis-trans isomerase-like 3 OS=Homo sapiens GN=PPIL3 PE=1 SV=1;>sp|Q9H2H8-2|PPIL3_HUMAN Isoform 2 of Peptidyl-prolyl	17.696	1.0183	798460000	81258000	201080000	42847000	448490000
P60228;E5RGA2;E5RIT4;H0YAW4;H0YBR5;E5RHS5	Eukaryotic translation initiation factor 3 subunit E	EIF3E	>sp|P60228|EIF3E_HUMAN Eukaryotic translation initiation factor 3 subunit E OS=Homo sapiens GN=EIF3E PE=1 SV=1;>tr|E5RGA2|E5RGA2_HUMAN Eukaryotic translation initiation factor 3 subunit E OS=Homo sapiens GN=EIF3E PE=1 SV=1	52.22	0.87655	797930000	2218800	625836000	16924000	124726600
A6NLN1;P26599;P26599-2;P26599-3;K7EK45;O95758-1;O95758-6;O95758;O95758-5;O95758-4;A0A087WUW5;K7EKJ7;O95758-7;O95758-2;K7ELW5;K7ES59;X6R242;A0A087WU68	Polypyrimidine tract-binding protein 1	PTBP1	>tr|A6NLN1|A6NLN1_HUMAN Polypyrimidine tract binding protein 1, isoform CRA_b OS=Homo sapiens GN=PTBP1 PE=1 SV=4;>sp|P26599|PTBP1_HUMAN Polypyrimidine tract-binding protein 1 OS=Homo sapiens GN=PTBP1 PE=1 SV=1;>sp|P26599-2|PTBP1_HUMAN Isoform 2 of Polypyri	56.51	0.9585	797570000	0	447377000	0	197684000
P20742;P20742-2	Pregnancy zone protein	PZP	>sp|P20742|PZP_HUMAN Pregnancy zone protein OS=Homo sapiens GN=PZP PE=1 SV=4;>sp|P20742-2|PZP_HUMAN Isoform 2 of Pregnancy zone protein OS=Homo sapiens GN=PZP	163.86	0.089248	792900000	0	215030000	0	29032000
P06858;E7EW14;E5RJI0;E5RHN7	Lipoprotein lipase	LPL	>sp|P06858|LIPL_HUMAN Lipoprotein lipase OS=Homo sapiens GN=LPL PE=1 SV=1	53.162	0.56419	791090000	223555000	458832000	69579000	20467000
Q9H3G5;H7C0X5;H7C218;A0A087WVP6;C9JLV0;A0A087WXJ9;C9JI22	Probable serine carboxypeptidase CPVL	CPVL	>sp|Q9H3G5|CPVL_HUMAN Probable serine carboxypeptidase CPVL OS=Homo sapiens GN=CPVL PE=1 SV=2;>tr|H7C0X5|H7C0X5_HUMAN Probable serine carboxypeptidase CPVL (Fragment) OS=Homo sapiens GN=CPVL PE=1 SV=1	54.163	0.45481	788520000	93519000	616310000	3902200	50697000
G3V511;G3V3X5;Q14767	Latent-transforming growth factor beta-binding protein 2	LTBP2	>tr|G3V511|G3V511_HUMAN Latent-transforming growth factor beta-binding protein 2 OS=Homo sapiens GN=LTBP2 PE=1 SV=1;>tr|G3V3X5|G3V3X5_HUMAN Latent-transforming growth factor beta-binding protein 2 OS=Homo sapiens GN=LTBP2 PE=1 SV=1;>sp|Q14767|LTBP2_HUMAN L	189.24	1.0411	786720000	110640000	413486000	61506000	149987000
P68371;P04350;Q3ZCM7;M0R0X0;M0QY85;M0QY37;M0QX14;A0A075B724;M0QZL7;M0R278	Tubulin beta-4B chain;Tubulin beta-4A chain	TUBB4B;TUBB4A	>sp|P68371|TBB4B_HUMAN Tubulin beta-4B chain OS=Homo sapiens GN=TUBB4B PE=1 SV=1;>sp|P04350|TBB4A_HUMAN Tubulin beta-4A chain OS=Homo sapiens GN=TUBB4A PE=1 SV=2	49.83	1.3631	784470000	14157000	515820000	35045000	173150000
Q9ULI3;Q9ULI3-2	Protein HEG homolog 1	HEG1	>sp|Q9ULI3|HEG1_HUMAN Protein HEG homolog 1 OS=Homo sapiens GN=HEG1 PE=1 SV=3;>sp|Q9ULI3-2|HEG1_HUMAN Isoform 2 of Protein HEG homolog 1 OS=Homo sapiens GN=HEG1	147.46	1.2008	782670000	151360000	176590000	156800000	115210000
Q9NX46	Poly(ADP-ribose) glycohydrolase ARH3	ADPRHL2	>sp|Q9NX46|ARHL2_HUMAN Poly(ADP-ribose) glycohydrolase ARH3 OS=Homo sapiens GN=ADPRHL2 PE=1 SV=1	38.946	0.81007	778210000	59179000	584290000	16267000	80333000
D3YTG3;Q7Z7G0;Q5JPC9;H0Y897;Q7Z7G0-2;Q7Z7G0-3;Q7Z7G0-4;H7C4X4;H0YEA0;E9PPR9	Target of Nesh-SH3	ABI3BP;DKFZp667H216	>tr|D3YTG3|D3YTG3_HUMAN Target of Nesh-SH3 OS=Homo sapiens GN=ABI3BP PE=1 SV=1;>sp|Q7Z7G0|TARSH_HUMAN Target of Nesh-SH3 OS=Homo sapiens GN=ABI3BP PE=1 SV=1;>tr|Q5JPC9|Q5JPC9_HUMAN ABI gene family, member 3 (NESH) binding protein, isoform CRA_d OS=Homo sap	195.32	0.68765	777250000	109930000	502610000	74158000	45938000
P55809;E9PDW2;P55809-2;Q9BYC2	Succinyl-CoA:3-ketoacid coenzyme A transferase 1, mitochondrial	OXCT1	>sp|P55809|SCOT1_HUMAN Succinyl-CoA:3-ketoacid coenzyme A transferase 1, mitochondrial OS=Homo sapiens GN=OXCT1 PE=1 SV=1;>tr|E9PDW2|E9PDW2_HUMAN Succinyl-CoA:3-ketoacid coenzyme A transferase 1, mitochondrial OS=Homo sapiens GN=OXCT1 PE=1 SV=1	56.157	3.1758	774420000	107772500	107458000	222428000	128876000
Q76M96;Q76M96-2;H7C5K4	Coiled-coil domain-containing protein 80	CCDC80	>sp|Q76M96|CCD80_HUMAN Coiled-coil domain-containing protein 80 OS=Homo sapiens GN=CCDC80 PE=1 SV=1;>sp|Q76M96-2|CCD80_HUMAN Isoform 2 of Coiled-coil domain-containing protein 80 OS=Homo sapiens GN=CCDC80;>tr|H7C5K4|H7C5K4_HUMAN Coiled-coil domain-containi	108.17	0.9618	773900000	170025700	376497000	31698000	97555000
O14498;H0YL90;H0YN67	Immunoglobulin superfamily containing leucine-rich repeat protein	ISLR	>sp|O14498|ISLR_HUMAN Immunoglobulin superfamily containing leucine-rich repeat protein OS=Homo sapiens GN=ISLR PE=1 SV=1;>tr|H0YL90|H0YL90_HUMAN Immunoglobulin superfamily-containing leucine-rich repeat protein (Fragment) OS=Homo sapiens GN=ISLR PE=1 SV=1	45.997	9.27	773360000	16705300	176270000	176798000	307540000
Q9H3P7	Golgi resident protein GCP60	ACBD3	>sp|Q9H3P7|GCP60_HUMAN Golgi resident protein GCP60 OS=Homo sapiens GN=ACBD3 PE=1 SV=4	60.593	0.58936	770080000	77577000	532120000	58005000	79955000
Q92896;Q92896-3;Q92896-2;H3BM42;H3BQT1;H3BQU9	Golgi apparatus protein 1	GLG1	>sp|Q92896|GSLG1_HUMAN Golgi apparatus protein 1 OS=Homo sapiens GN=GLG1 PE=1 SV=2;>sp|Q92896-3|GSLG1_HUMAN Isoform 3 of Golgi apparatus protein 1 OS=Homo sapiens GN=GLG1;>sp|Q92896-2|GSLG1_HUMAN Isoform 2 of Golgi apparatus protein 1 OS=Homo sapiens GN=GL	134.55	0.90352	764090000	258600000	259008000	91186000	55278300
F8WJN3;Q16630-3;Q16630;Q16630-2;F8W084	Cleavage and polyadenylation specificity factor subunit 6	CPSF6	>tr|F8WJN3|F8WJN3_HUMAN Cleavage and polyadenylation-specificity factor subunit 6 OS=Homo sapiens GN=CPSF6 PE=1 SV=1;>sp|Q16630-3|CPSF6_HUMAN Isoform 3 of Cleavage and polyadenylation specificity factor subunit 6 OS=Homo sapiens GN=CPSF6;>sp|Q16630|CPSF6_H	52.269	0.57184	761230000	19613000	435312000	4959100	69149000
P49767	Vascular endothelial growth factor C	VEGFC	>sp|P49767|VEGFC_HUMAN Vascular endothelial growth factor C OS=Homo sapiens GN=VEGFC PE=1 SV=1	46.883	0.20368	760630000	126797000	528580000	7867200	12598000
J3KQ45;F8W8W7;O43493-4;O43493-2;O43493-5;O43493-3;O43493;O43493-6	Trans-Golgi network integral membrane protein 2	TGOLN2	>tr|J3KQ45|J3KQ45_HUMAN Trans-Golgi network integral membrane protein 2 OS=Homo sapiens GN=TGOLN2 PE=1 SV=1;>tr|F8W8W7|F8W8W7_HUMAN Trans-Golgi network integral membrane protein 2 OS=Homo sapiens GN=TGOLN2 PE=1 SV=2;>sp|O43493-4|TGON2_HUMAN Isoform 4 of Tr	47.879	1.1794	758950000	176769400	168750000	151794000	166055000
Q99471;H3BPF6;H3BMQ1;Q99471-3;Q99471-2	Prefoldin subunit 5	PFDN5	>sp|Q99471|PFD5_HUMAN Prefoldin subunit 5 OS=Homo sapiens GN=PFDN5 PE=1 SV=2;>tr|H3BPF6|H3BPF6_HUMAN Prefoldin subunit 5 (Fragment) OS=Homo sapiens GN=PFDN5 PE=1 SV=1;>tr|H3BMQ1|H3BMQ1_HUMAN Prefoldin subunit 5 OS=Homo sapiens GN=PFDN5 PE=1 SV=1;>sp|Q99471	17.328	0.90554	751860000	0	590130000	0	110420000
P62899;B8ZZK4;H7C2W9;C9JU56;B7Z4E3;B7Z4C8;P62899-3;P62899-2	60S ribosomal protein L31	RPL31	>sp|P62899|RL31_HUMAN 60S ribosomal protein L31 OS=Homo sapiens GN=RPL31 PE=1 SV=1;>tr|B8ZZK4|B8ZZK4_HUMAN 60S ribosomal protein L31 OS=Homo sapiens GN=RPL31 PE=1 SV=1;>tr|H7C2W9|H7C2W9_HUMAN 60S ribosomal protein L31 (Fragment) OS=Homo sapiens GN=RPL31 PE	14.463	0.99118	749660000	117960000	366157000	78059000	57809200
Q9NYL9;H0YKU1;H0YNJ8;G5EA42;Q9NZR1	Tropomodulin-3	TMOD3	>sp|Q9NYL9|TMOD3_HUMAN Tropomodulin-3 OS=Homo sapiens GN=TMOD3 PE=1 SV=1;>tr|H0YKU1|H0YKU1_HUMAN Tropomodulin-3 (Fragment) OS=Homo sapiens GN=TMOD3 PE=1 SV=1;>tr|H0YNJ8|H0YNJ8_HUMAN Tropomodulin-3 OS=Homo sapiens GN=TMOD3 PE=1 SV=1	39.594	0.62753	748850000	86132000	466328700	21858000	113110000
P18827;H7C1K4;E9PHH3	Syndecan-1	SDC1	>sp|P18827|SDC1_HUMAN Syndecan-1 OS=Homo sapiens GN=SDC1 PE=1 SV=3;>tr|H7C1K4|H7C1K4_HUMAN Syndecan-1 (Fragment) OS=Homo sapiens GN=SDC1 PE=1 SV=1	32.461	0.45398	743550000	103670000	485270000	28579000	84818000
A0A0C4DGK4;Q9HDB5-3;Q9HDB5-2;Q9HDB5-4;Q9HDB5;Q9Y4C0-3;Q9Y4C0-4;Q9Y4C0	Neurexin-3-beta;Neurexin-3-beta, soluble form;Neurexin-3-beta, C-terminal fragment;Neurexin-3	NRXN3	>tr|A0A0C4DGK4|A0A0C4DGK4_HUMAN Neurexin-3-beta OS=Homo sapiens GN=NRXN3 PE=4 SV=1;>sp|Q9HDB5-3|NRX3B_HUMAN Isoform 3b of Neurexin-3-beta OS=Homo sapiens GN=NRXN3;>sp|Q9HDB5-2|NRX3B_HUMAN Isoform 2b of Neurexin-3-beta OS=Homo sapiens GN=NRXN3;>sp|Q9HDB5-4|	43.954	0.51809	741190000	115760000	452010000	7003400	32297000
P46108;P46108-2;I3L297	Adapter molecule crk	CRK	>sp|P46108|CRK_HUMAN Adapter molecule crk OS=Homo sapiens GN=CRK PE=1 SV=2;>sp|P46108-2|CRK_HUMAN Isoform Crk-I of Adapter molecule crk OS=Homo sapiens GN=CRK;>tr|I3L297|I3L297_HUMAN Adapter molecule crk OS=Homo sapiens GN=CRK PE=1 SV=1	33.83	0.7169	733910000	9368000	516780000	5489000	105060000
O43405;H0YJW4;G3V4C4;O43405-2;G3V5V4	Cochlin	COCH	>sp|O43405|COCH_HUMAN Cochlin OS=Homo sapiens GN=COCH PE=1 SV=1;>tr|H0YJW4|H0YJW4_HUMAN Cochlin (Fragment) OS=Homo sapiens GN=COCH PE=1 SV=1;>tr|G3V4C4|G3V4C4_HUMAN Cochlin OS=Homo sapiens GN=COCH PE=1 SV=1;>sp|O43405-2|COCH_HUMAN Isoform 2 of Cochlin OS=H	59.482	6.7243	733620000	63126000	23352000	106970000	99134000
Q9UKD2	mRNA turnover protein 4 homolog	MRTO4	>sp|Q9UKD2|MRT4_HUMAN mRNA turnover protein 4 homolog OS=Homo sapiens GN=MRTO4 PE=1 SV=2	27.56	0.54017	730570000	95573000	547675500	10231000	48968000
P10586-2;P10586;H0Y6Z7;H0Y4H1;H0Y7Z9;A2A437;H0Y380	Receptor-type tyrosine-protein phosphatase F	PTPRF	>sp|P10586-2|PTPRF_HUMAN Isoform 2 of Receptor-type tyrosine-protein phosphatase F OS=Homo sapiens GN=PTPRF;>sp|P10586|PTPRF_HUMAN Receptor-type tyrosine-protein phosphatase F OS=Homo sapiens GN=PTPRF PE=1 SV=2;>tr|H0Y6Z7|H0Y6Z7_HUMAN Receptor-type tyrosin	211.68	1.2457	727350000	209760000	199200000	116550000	167440000
A0A0A0MTM6;Q9UN67;A0A096LP81	Protocadherin beta-10	PCDHB10	>tr|A0A0A0MTM6|A0A0A0MTM6_HUMAN Protocadherin beta-10 OS=Homo sapiens GN=PCDHB10 PE=4 SV=1;>sp|Q9UN67|PCDBA_HUMAN Protocadherin beta-10 OS=Homo sapiens GN=PCDHB10 PE=1 SV=1	88.062	0.82374	727090000	140145000	288416000	77299400	122479200
A0A0A0MSW4;P48739;P48739-2;P48739-3;B3KYB6;B3KYB7;I3L4C0;I3L459	Phosphatidylinositol transfer protein beta isoform	PITPNB	>tr|A0A0A0MSW4|A0A0A0MSW4_HUMAN Phosphatidylinositol transfer protein beta isoform OS=Homo sapiens GN=PITPNB PE=1 SV=1;>sp|P48739|PIPNB_HUMAN Phosphatidylinositol transfer protein beta isoform OS=Homo sapiens GN=PITPNB PE=1 SV=2;>sp|P48739-2|PIPNB_HUMAN Is	31.581	1.3172	724400000	32971000	444895000	46302000	151430000
E5RJT0;A0A087WZK9;B3KS98;O15372;E5RGU4	Eukaryotic translation initiation factor 3 subunit H	EIF3H;EIF3S3	>tr|E5RJT0|E5RJT0_HUMAN Eukaryotic translation initiation factor 3 subunit H (Fragment) OS=Homo sapiens GN=EIF3H PE=1 SV=1;>tr|A0A087WZK9|A0A087WZK9_HUMAN Eukaryotic translation initiation factor 3 subunit H OS=Homo sapiens GN=EIF3H PE=1 SV=1;>tr|B3KS98|B3	28.375	0.91816	720900000	78038000	386484000	65145000	93379000
U3KQE2;A0A075B7C0;A0A0C4DGQ5;P04632;K7EM73;K7EIV0;K7ELJ7;U3KPR7;K7EKD8;K7EMQ1;Q96L46	Calpain small subunit 1	CAPNS1	>tr|U3KQE2|U3KQE2_HUMAN Calpain small subunit 1 (Fragment) OS=Homo sapiens GN=CAPNS1 PE=1 SV=1;>tr|A0A075B7C0|A0A075B7C0_HUMAN Calpain small subunit 1 (Fragment) OS=Homo sapiens GN=CAPNS1 PE=1 SV=1;>tr|A0A0C4DGQ5|A0A0C4DGQ5_HUMAN Calpain small subunit 1 OS	18.445	1.0175	719600000	172661000	236371000	107629000	149205000
Q9BUD6;D6RB12;D6RBY3;D6RIH5	Spondin-2	SPON2	>sp|Q9BUD6|SPON2_HUMAN Spondin-2 OS=Homo sapiens GN=SPON2 PE=1 SV=3;>tr|D6RB12|D6RB12_HUMAN Spondin-2 (Fragment) OS=Homo sapiens GN=SPON2 PE=1 SV=1	35.846	5.9021	714780000	82499580	118334000	185955000	273290000
Q96FQ6	Protein S100-A16	S100A16	>sp|Q96FQ6|S10AG_HUMAN Protein S100-A16 OS=Homo sapiens GN=S100A16 PE=1 SV=1	11.801	0.27871	713040000	90900000	479974000	97001000	14814570
O15540;O15540-2	Fatty acid-binding protein, brain	FABP7	>sp|O15540|FABP7_HUMAN Fatty acid-binding protein, brain OS=Homo sapiens GN=FABP7 PE=1 SV=3;>sp|O15540-2|FABP7_HUMAN Isoform 2 of Fatty acid-binding protein, brain OS=Homo sapiens GN=FABP7	14.889	5.3401	709710000	88870000	127650000	173073900	165570000
Q7Z7M9	Polypeptide N-acetylgalactosaminyltransferase 5	GALNT5	>sp|Q7Z7M9|GALT5_HUMAN Polypeptide N-acetylgalactosaminyltransferase 5 OS=Homo sapiens GN=GALNT5 PE=1 SV=1	106.26	4.0774	706990000	40300000	261584000	137150000	133058000
Q08257-3;Q08257;C9JH92;A6NP24;Q08257-2	Quinone oxidoreductase	CRYZ	>sp|Q08257-3|QOR_HUMAN Isoform 3 of Quinone oxidoreductase OS=Homo sapiens GN=CRYZ;>sp|Q08257|QOR_HUMAN Quinone oxidoreductase OS=Homo sapiens GN=CRYZ PE=1 SV=1;>tr|C9JH92|C9JH92_HUMAN Quinone oxidoreductase (Fragment) OS=Homo sapiens GN=CRYZ PE=1 SV=1;>tr	31.528	0.93309	703670000	52907700	306790000	47565900	132470000
O75821;K7ER90;K7EL20;K7ENA8;K7EP16;K7EL60	Eukaryotic translation initiation factor 3 subunit G	EIF3G	>sp|O75821|EIF3G_HUMAN Eukaryotic translation initiation factor 3 subunit G OS=Homo sapiens GN=EIF3G PE=1 SV=2;>tr|K7ER90|K7ER90_HUMAN Eukaryotic translation initiation factor 3 subunit G (Fragment) OS=Homo sapiens GN=EIF3G PE=1 SV=1;>tr|K7EL20|K7EL20_HUMA	35.611	1.0051	701530000	79127000	376948000	95971000	78736000
O75822-2;O75822;O75822-3	Eukaryotic translation initiation factor 3 subunit J	EIF3J	>sp|O75822-2|EIF3J_HUMAN Isoform 2 of Eukaryotic translation initiation factor 3 subunit J OS=Homo sapiens GN=EIF3J;>sp|O75822|EIF3J_HUMAN Eukaryotic translation initiation factor 3 subunit J OS=Homo sapiens GN=EIF3J PE=1 SV=2;>sp|O75822-3|EIF3J_HUMAN Isof	22.941	1.1042	700100000	216130000	219910000	158300000	67734000
A0A087WVM3;O00622	Protein CYR61	CYR61	>tr|A0A087WVM3|A0A087WVM3_HUMAN Protein CYR61 OS=Homo sapiens GN=CYR61 PE=1 SV=1;>sp|O00622|CYR61_HUMAN Protein CYR61 OS=Homo sapiens GN=CYR61 PE=1 SV=1	41.839	0.27662	698930000	285000000	305360000	26439000	45698000
Q9Y3B8-3;H0YGR4;H0YG54;F5GYG5;Q9Y3B8-2;Q9Y3B8;H0YH58;F5GX07;H0YG83;H0YF66;F5H784	Oligoribonuclease, mitochondrial	REXO2	>sp|Q9Y3B8-3|ORN_HUMAN Isoform 3 of Oligoribonuclease, mitochondrial OS=Homo sapiens GN=REXO2;>tr|H0YGR4|H0YGR4_HUMAN Oligoribonuclease, mitochondrial (Fragment) OS=Homo sapiens GN=REXO2 PE=1 SV=1;>tr|H0YG54|H0YG54_HUMAN Oligoribonuclease, mitochondrial (F	23.754	0.98917	697640000	0	457077700	0	125460000
P01903;Q30118;P01906	HLA class II histocompatibility antigen, DR alpha chain	HLA-DRA	>sp|P01903|DRA_HUMAN HLA class II histocompatibility antigen, DR alpha chain OS=Homo sapiens GN=HLA-DRA PE=1 SV=1;>tr|Q30118|Q30118_HUMAN HLA class II histocompatibility antigen, DR alpha chain OS=Homo sapiens GN=HLA-DRA PE=1 SV=1	28.607	0.27447	692400000	188541000	405660000	14505600	34620000
E7EVQ3;O15123-3;O15123;O15123-2	Angiopoietin-2	ANGPT2	>tr|E7EVQ3|E7EVQ3_HUMAN Angiopoietin-2 OS=Homo sapiens GN=ANGPT2 PE=1 SV=1;>sp|O15123-3|ANGP2_HUMAN Isoform 2 of Angiopoietin-2 OS=Homo sapiens GN=ANGPT2;>sp|O15123|ANGP2_HUMAN Angiopoietin-2 OS=Homo sapiens GN=ANGPT2 PE=1 SV=1;>sp|O15123-2|ANGP2_HUMAN Iso	52.623	0.47938	690880000	146650000	247911000	14892000	23012000
Q9HAV7	GrpE protein homolog 1, mitochondrial	GRPEL1	>sp|Q9HAV7|GRPE1_HUMAN GrpE protein homolog 1, mitochondrial OS=Homo sapiens GN=GRPEL1 PE=1 SV=2	24.279	0.82721	690540000	143293000	329589000	58943000	61830000
P30740;P30740-2	Leukocyte elastase inhibitor	SERPINB1	>sp|P30740|ILEU_HUMAN Leukocyte elastase inhibitor OS=Homo sapiens GN=SERPINB1 PE=1 SV=1;>sp|P30740-2|ILEU_HUMAN Isoform 2 of Leukocyte elastase inhibitor OS=Homo sapiens GN=SERPINB1	42.741	8.5126	687430000	36675000	64538000	274360000	147780000
Q9UHG2;Q9NPY3	ProSAAS;KEP;Big SAAS;Little SAAS;Big PEN-LEN;PEN;Little LEN;Big LEN	PCSK1N	>sp|Q9UHG2|PCSK1_HUMAN ProSAAS OS=Homo sapiens GN=PCSK1N PE=1 SV=1	27.372	0.5319	684130000	177428400	233024000	44869000	38316000
Q12766;E9PEK0;Q12766-2	HMG domain-containing protein 3	HMGXB3	>sp|Q12766|HMGX3_HUMAN HMG domain-containing protein 3 OS=Homo sapiens GN=HMGXB3 PE=2 SV=2;>tr|E9PEK0|E9PEK0_HUMAN HMG domain-containing protein 3 OS=Homo sapiens GN=HMGXB3 PE=1 SV=1;>sp|Q12766-2|HMGX3_HUMAN Isoform 2 of HMG domain-containing protein 3 OS=	168.33	0.66801	680610000	104070000	377179000	63383000	103000600
A6NMH6;A6NFQ9;F8W8I8;Q92599-3;Q92599-2;Q92599-4;Q92599;A0A087X142;C9JV02;A0A0A0MRP8;C9J4G8	Septin-8	2008-09-01	>tr|A6NMH6|A6NMH6_HUMAN Septin-8 OS=Homo sapiens GN=SEPT8 PE=1 SV=1;>tr|A6NFQ9|A6NFQ9_HUMAN Septin-8 OS=Homo sapiens GN=SEPT8 PE=1 SV=1;>tr|F8W8I8|F8W8I8_HUMAN Septin-8 OS=Homo sapiens GN=SEPT8 PE=1 SV=1;>sp|Q92599-3|SEPT8_HUMAN Isoform 3 of Septin-8 OS=Ho	49.915	1.9398	680400000	17685000	452940000	0	162610000
A0A087WXI1;Q6NVY1;Q6NVY1-2;F8W8A6;B9A058;H7C1A5;H7C126;H7C400;H7BYI7;B8ZZZ0	3-hydroxyisobutyryl-CoA hydrolase, mitochondrial	HIBCH	>tr|A0A087WXI1|A0A087WXI1_HUMAN 3-hydroxyisobutyryl-CoA hydrolase, mitochondrial OS=Homo sapiens GN=HIBCH PE=1 SV=1;>sp|Q6NVY1|HIBCH_HUMAN 3-hydroxyisobutyryl-CoA hydrolase, mitochondrial OS=Homo sapiens GN=HIBCH PE=1 SV=2;>sp|Q6NVY1-2|HIBCH_HUMAN Isoform	42.846	1.6417	676370000	69443000	373470000	114800000	90697000
Q8IV08;M0QZI4;M0R2W7;M0R1F7	Phospholipase D3	PLD3	>sp|Q8IV08|PLD3_HUMAN Phospholipase D3 OS=Homo sapiens GN=PLD3 PE=1 SV=1;>tr|M0QZI4|M0QZI4_HUMAN Phospholipase D3 (Fragment) OS=Homo sapiens GN=PLD3 PE=1 SV=1	54.705	0.54074	674410000	255980000	198558000	34766000	50228000
Q9Y680-3;Q9Y680-2;Q9Y680;F8WCU2;F8WBF2;F8WE12	Peptidyl-prolyl cis-trans isomerase FKBP7	FKBP7	>sp|Q9Y680-3|FKBP7_HUMAN Isoform 3 of Peptidyl-prolyl cis-trans isomerase FKBP7 OS=Homo sapiens GN=FKBP7;>sp|Q9Y680-2|FKBP7_HUMAN Isoform 2 of Peptidyl-prolyl cis-trans isomerase FKBP7 OS=Homo sapiens GN=FKBP7;>sp|Q9Y680|FKBP7_HUMAN Peptidyl-prolyl cis-tra	25.723	1.1214	674170000	51979000	306490000	38052000	115440000
Q9HAT2-2;Q9HAT2	Sialate O-acetylesterase	SIAE	>sp|Q9HAT2-2|SIAE_HUMAN Isoform 2 of Sialate O-acetylesterase OS=Homo sapiens GN=SIAE;>sp|Q9HAT2|SIAE_HUMAN Sialate O-acetylesterase OS=Homo sapiens GN=SIAE PE=1 SV=1	54.572	2.9149	672630000	124520000	236330000	55200000	213210000
F8VXU5;Q9UBQ0;Q9UBQ0-2	Vacuolar protein sorting-associated protein 29	VPS29	>tr|F8VXU5|F8VXU5_HUMAN Vacuolar protein sorting-associated protein 29 OS=Homo sapiens GN=VPS29 PE=1 SV=1;>sp|Q9UBQ0|VPS29_HUMAN Vacuolar protein sorting-associated protein 29 OS=Homo sapiens GN=VPS29 PE=1 SV=1;>sp|Q9UBQ0-2|VPS29_HUMAN Isoform 2 of Vacuola	23.98	1.1245	672560000	25912000	240778000	24482500	87084000
P05154;G3V5Q9;G3V264;G3V2M1;G3V482;G3V265;G3V5I3;G3V4B4;G3V3F5	Plasma serine protease inhibitor	SERPINA5	>sp|P05154|IPSP_HUMAN Plasma serine protease inhibitor OS=Homo sapiens GN=SERPINA5 PE=1 SV=3;>tr|G3V5Q9|G3V5Q9_HUMAN Plasma serine protease inhibitor (Fragment) OS=Homo sapiens GN=SERPINA5 PE=1 SV=1;>tr|G3V264|G3V264_HUMAN Plasma serine protease inhibitor	45.674	4.9999	672180000	9946000	138920000	240150000	171200000
Q9Y5F0	Protocadherin beta-13	PCDHB13	>sp|Q9Y5F0|PCDBD_HUMAN Protocadherin beta-13 OS=Homo sapiens GN=PCDHB13 PE=2 SV=1	87.551	2.2927	669370000	155727000	230752000	63833000	192943000
Q15029-2;Q15029-3;Q15029;K7EP67;K7EJ74;K7EIV5;K7EIT3	116 kDa U5 small nuclear ribonucleoprotein component	EFTUD2	>sp|Q15029-2|U5S1_HUMAN Isoform 2 of 116 kDa U5 small nuclear ribonucleoprotein component OS=Homo sapiens GN=EFTUD2;>sp|Q15029-3|U5S1_HUMAN Isoform 3 of 116 kDa U5 small nuclear ribonucleoprotein component OS=Homo sapiens GN=EFTUD2;>sp|Q15029|U5S1_HUMAN 11	105.38	0.79413	667160000	58885000	507568000	10215000	64682000
G3XAM2;E7ETH0;P05156;D6R9Z8;A0A087X0I2	Complement factor I;Complement factor I heavy chain;Complement factor I light chain	CFI	>tr|G3XAM2|G3XAM2_HUMAN Complement factor I OS=Homo sapiens GN=CFI PE=1 SV=1;>tr|E7ETH0|E7ETH0_HUMAN Complement factor I OS=Homo sapiens GN=CFI PE=1 SV=1;>sp|P05156|CFAI_HUMAN Complement factor I OS=Homo sapiens GN=CFI PE=1 SV=2;>tr|D6R9Z8|D6R9Z8_HUMAN Com	65.059	0.21176	660650000	386930000	207940000	25388000	6210600
Q9BZK7;O60907-2;O60907;Q9BQ87;C9JLJ1;C9JCK0;C9JBN1;C9IYU9	F-box-like/WD repeat-containing protein TBL1XR1;F-box-like/WD repeat-containing protein TBL1X	TBL1XR1;TBL1X	>sp|Q9BZK7|TBL1R_HUMAN F-box-like/WD repeat-containing protein TBL1XR1 OS=Homo sapiens GN=TBL1XR1 PE=1 SV=1;>sp|O60907-2|TBL1X_HUMAN Isoform 2 of F-box-like/WD repeat-containing protein TBL1X OS=Homo sapiens GN=TBL1X;>sp|O60907|TBL1X_HUMAN F-box-like/WD re	55.594	1.1191	656970000	0	472506000	6988100	116672000
D6RFM5;P31040-2;P31040;A0A087X1I3;P31040-3	Succinate dehydrogenase [ubiquinone] flavoprotein subunit, mitochondrial	SDHA	>tr|D6RFM5|D6RFM5_HUMAN Succinate dehydrogenase [ubiquinone] flavoprotein subunit, mitochondrial OS=Homo sapiens GN=SDHA PE=1 SV=1;>sp|P31040-2|SDHA_HUMAN Isoform 2 of Succinate dehydrogenase [ubiquinone] flavoprotein subunit, mitochondrial OS=Homo sapiens	63.566	1.3588	656720000	10203000	72899000	5393100	42011800
Q9Y281;Q9Y281-3;F8WDN3;G3V2U0	Cofilin-2	CFL2	>sp|Q9Y281|COF2_HUMAN Cofilin-2 OS=Homo sapiens GN=CFL2 PE=1 SV=1;>sp|Q9Y281-3|COF2_HUMAN Isoform 3 of Cofilin-2 OS=Homo sapiens GN=CFL2	18.736	1.0204	653120000	121640000	311010000	122760000	86328000
P42126-2;P42126;H3BS70;Q96DC0	Enoyl-CoA delta isomerase 1, mitochondrial	ECI1;DCI	>sp|P42126-2|ECI1_HUMAN Isoform 2 of Enoyl-CoA delta isomerase 1, mitochondrial OS=Homo sapiens GN=ECI1;>sp|P42126|ECI1_HUMAN Enoyl-CoA delta isomerase 1, mitochondrial OS=Homo sapiens GN=ECI1 PE=1 SV=1;>tr|H3BS70|H3BS70_HUMAN Enoyl-CoA delta isomerase 1,	30.895	1.365	652980000	187940000	76717000	145730000	38455000
P27824;P27824-2;H0Y9Q7;P27824-3;D6RFL1;D6RGY2;D6RB85;D6RDP7;H0Y9H1;D6RAU8;D6RHJ3;D6RD16;D6RAQ8	Calnexin	CANX	>sp|P27824|CALX_HUMAN Calnexin OS=Homo sapiens GN=CANX PE=1 SV=2;>sp|P27824-2|CALX_HUMAN Isoform 2 of Calnexin OS=Homo sapiens GN=CANX;>tr|H0Y9Q7|H0Y9Q7_HUMAN Calnexin (Fragment) OS=Homo sapiens GN=CANX PE=1 SV=1;>sp|P27824-3|CALX_HUMAN Isoform 3 of Calnex	67.567	1.4796	651550000	168220000	124860000	221822000	26216000
[truncated: 962 more rows]
