# Supplementary material for: Amyloid aggregates accumulate in melanoma metastasis modulating YAP activity
Source: EMBO Rep. 2020 Aug 4;21(9):e50446. doi: 10.15252/embr.202050446 (PMC7507035; doi:10.15252/embr.202050446)
Supplement: Supplementary file 3 — DatasetEV2 [file EMBR-21-e50446-s003.xlsx]

## Sheet: Readme
Expanded View (EV) Datasets:
Dataset EV2: Secretome proteomics of IGR39 vs IGR37
Proteins detected by mass spectrometry in IGR cell lines secretome (SILAC)
Legend
Protein IDs	Uniprot IDs for protein
Protein names	Protein names
Gene names	Gene names of protein hits
Fasta headers	Fasta headers from protein entry, including protein name
Mol. weight [kDa]	Molecular Weight of the identified protein in [kDa]
Ratio (IGR37/IGR39) H/M normalized	ratio of IGR37 vs IGR39 normalized intensity
Intensity	overall intensity of protein in experiment
Intensity IGR39_1	intensity of IGR39 replicate 1
Intensity IGR39_2	intensity of IGR39 replicate 2
Intensity IGR37_1	intensity of IGR37 replicate 1
Intensity IGR37_2	intensity of IGR37 replicate 2

## Sheet: Dataset EV2
Protein IDs	Protein names	Gene names	Fasta headers	Mol. weight [kDa]	Ratio (IGR37/IGR39) H/M normalized	Intensity	Intensity IGR39_1	Intensity IGR39_2	Intensity IGR37_1	Intensity IGR37_2
D3DQH8;P09486;F5GY03;E5RK62;F5H4E2;E5RJA5	SPARC	SPARC	>tr|D3DQH8|D3DQH8_HUMAN SPARC OS=Homo sapiens GN=SPARC PE=1 SV=1;>sp|P09486|SPRC_HUMAN SPARC OS=Homo sapiens GN=SPARC PE=1 SV=1;>tr|F5GY03|F5GY03_HUMAN SPARC (Fragment) OS=Homo sapiens GN=SPARC PE=1 SV=1	36.051	0.138972	1178000000000	529990000000	520910000000	73055000000	32134000000
P08670;B0YJC4;B0YJC5;Q5JVS8;P17661;H7C5W5;K7EJU1;P14136-3;P14136;P14136-2;P41219;P41219-2;A0A087WYG8;E7EMV2;E7ESP9;P08729;Q16352;P07197-2;Q9NSB2;P07197;U3KPR1;F8VRG4;B4DIR1;K7ELP4;K7EKH6;K7EKH9;A0A087X106;Q8IWY7;O43790;P78385;Q14533;P78386;F8W835	Vimentin	VIM	>sp|P08670|VIME_HUMAN Vimentin OS=Homo sapiens GN=VIM PE=1 SV=4;>tr|B0YJC4|B0YJC4_HUMAN Vimentin OS=Homo sapiens GN=VIM PE=1 SV=1;>tr|B0YJC5|B0YJC5_HUMAN Vimentin OS=Homo sapiens GN=VIM PE=1 SV=1	53.651	0.134962	951950000000	405290000000	428770000000	58615000000	36755000000
P24821;P24821-3	Tenascin	TNC	>sp|P24821|TENA_HUMAN Tenascin OS=Homo sapiens GN=TNC PE=1 SV=3;>sp|P24821-3|TENA_HUMAN Isoform 3 of Tenascin OS=Homo sapiens GN=TNC	240.85	0.0941802	893060000000	397850000000	410090000000	34174000000	27508000000
O43707;O43707-2;F5GXS2;O43707-3;H7C144;K7EJH8;K7EP19;D6RH00	Alpha-actinin-4	ACTN4	>sp|O43707|ACTN4_HUMAN Alpha-actinin-4 OS=Homo sapiens GN=ACTN4 PE=1 SV=2;>sp|O43707-2|ACTN4_HUMAN Isoform ACTN4ISO of Alpha-actinin-4 OS=Homo sapiens GN=ACTN4;>tr|F5GXS2|F5GXS2_HUMAN Alpha-actinin-4 OS=Homo sapiens GN=ACTN4 PE=1 SV=2;>sp|O43707-3|ACTN4_HU	104.85	0.371069	670060000000	239140000000	279900000000	71378000000	50859000000
P63261;I3L3I0;I3L1U9;I3L4N8;I3L3R2;K7EM38;J3KT65	Actin, cytoplasmic 2;Actin, cytoplasmic 2, N-terminally processed	ACTG1	>sp|P63261|ACTG_HUMAN Actin, cytoplasmic 2 OS=Homo sapiens GN=ACTG1 PE=1 SV=1;>tr|I3L3I0|I3L3I0_HUMAN Actin, cytoplasmic 2 (Fragment) OS=Homo sapiens GN=ACTG1 PE=1 SV=1;>tr|I3L1U9|I3L1U9_HUMAN Actin, cytoplasmic 2 (Fragment) OS=Homo sapiens GN=ACTG1 PE=1 S	41.792	0.806369	634810000000	198420000000	190660000000	156720000000	75425000000
Q02818;H7BZI1	Nucleobindin-1	NUCB1	>sp|Q02818|NUCB1_HUMAN Nucleobindin-1 OS=Homo sapiens GN=NUCB1 PE=1 SV=4;>tr|H7BZI1|H7BZI1_HUMAN Nucleobindin-1 (Fragment) OS=Homo sapiens GN=NUCB1 PE=1 SV=1	53.879	0.842666	622600000000	203210000000	188140000000	144730000000	64218000000
P06733;K7EM90	Alpha-enolase;Enolase	ENO1	>sp|P06733|ENOA_HUMAN Alpha-enolase OS=Homo sapiens GN=ENO1 PE=1 SV=2;>tr|K7EM90|K7EM90_HUMAN Enolase (Fragment) OS=Homo sapiens GN=ENO1 PE=1 SV=1	47.168	0.884125	606440000000	171630000000	201400000000	139790000000	80706000000
P04075;J3KPS3;P04075-2;H3BQN4;H3BPS8;H3BR04;H3BUH7;H3BMQ8;H3BR68;A0A087WXX2;P05062	Fructose-bisphosphate aldolase A	ALDOA	>sp|P04075|ALDOA_HUMAN Fructose-bisphosphate aldolase A OS=Homo sapiens GN=ALDOA PE=1 SV=2;>tr|J3KPS3|J3KPS3_HUMAN Aldolase A, fructose-bisphosphate, isoform CRA_b OS=Homo sapiens GN=ALDOA PE=1 SV=1;>sp|P04075-2|ALDOA_HUMAN Isoform 2 of Fructose-bisphospha	39.42	1.02051	603180000000	191160000000	153060000000	161470000000	76507000000
P02545;P02545-6;P02545-3;P02545-5;P02545-4;H0YAB0;A0A0C4DGC5;REV__Q5VX52	Prelamin-A/C;Lamin-A/C	LMNA	>sp|P02545|LMNA_HUMAN Prelamin-A/C OS=Homo sapiens GN=LMNA PE=1 SV=1;>sp|P02545-6|LMNA_HUMAN Isoform 6 of Prelamin-A/C OS=Homo sapiens GN=LMNA;>sp|P02545-3|LMNA_HUMAN Isoform ADelta10 of Prelamin-A/C OS=Homo sapiens GN=LMNA;>sp|P02545-5|LMNA_HUMAN Isoform	74.139	0.527583	565160000000	215750000000	181310000000	92342000000	52268000000
Q08380;K7EP36;K7ESM3;K7EKQ5;K7ERZ6;K7EJD3;K7EJY8	Galectin-3-binding protein	LGALS3BP	>sp|Q08380|LG3BP_HUMAN Galectin-3-binding protein OS=Homo sapiens GN=LGALS3BP PE=1 SV=1	65.33	1.66424	529140000000	106640000000	137550000000	186000000000	85603000000
P60174-1;P60174;P60174-4;U3KPZ0;U3KQF3;U3KPS5	Triosephosphate isomerase	TPI1	>sp|P60174-1|TPIS_HUMAN Isoform 2 of Triosephosphate isomerase OS=Homo sapiens GN=TPI1;>sp|P60174|TPIS_HUMAN Triosephosphate isomerase OS=Homo sapiens GN=TPI1 PE=1 SV=3;>sp|P60174-4|TPIS_HUMAN Isoform 4 of Triosephosphate isomerase OS=Homo sapiens GN=TPI1;	26.669	0.75302	526570000000	155560000000	189740000000	93895000000	75163000000
C9JIZ6;P07602;P07602-2;P07602-3;Q5BJH1	Prosaposin;Saposin-A;Saposin-B-Val;Saposin-B;Saposin-C;Saposin-D	PSAP	>tr|C9JIZ6|C9JIZ6_HUMAN Prosaposin OS=Homo sapiens GN=PSAP PE=1 SV=2;>sp|P07602|SAP_HUMAN Prosaposin OS=Homo sapiens GN=PSAP PE=1 SV=2;>sp|P07602-2|SAP_HUMAN Isoform Sap-mu-6 of Prosaposin OS=Homo sapiens GN=PSAP;>sp|P07602-3|SAP_HUMAN Isoform Sap-mu-9 of	58.44	2.37156	515710000000	103850000000	132490000000	144830000000	122630000000
P00338;P00338-3;P00338-4;P00338-5;P00338-2;F5GYU2;F5GXY2;F5GXH2;F5H5J4;F5H6W8;A0A087WUM2;Q6ZMR3;F5H8H6;F5GXC7;F5GWW2;F5GXU1;F5H5G7;F5H155;G3XAP5;F5H245;P07864	L-lactate dehydrogenase A chain	LDHA	>sp|P00338|LDHA_HUMAN L-lactate dehydrogenase A chain OS=Homo sapiens GN=LDHA PE=1 SV=2;>sp|P00338-3|LDHA_HUMAN Isoform 3 of L-lactate dehydrogenase A chain OS=Homo sapiens GN=LDHA;>sp|P00338-4|LDHA_HUMAN Isoform 4 of L-lactate dehydrogenase A chain OS=Hom	36.688	0.610583	492350000000	173340000000	176470000000	77492000000	51936000000
P14618;P14618-3;B4DNK4;H3BQ34;H3BUW1;H3BTJ2;H3BT25;H3BU13;H3BN34;H3BQZ3;P30613-2;P30613	Pyruvate kinase PKM;Pyruvate kinase	PKM	>sp|P14618|KPYM_HUMAN Pyruvate kinase PKM OS=Homo sapiens GN=PKM PE=1 SV=4;>sp|P14618-3|KPYM_HUMAN Isoform 3 of Pyruvate kinase PKM OS=Homo sapiens GN=PKM;>tr|B4DNK4|B4DNK4_HUMAN Pyruvate kinase PKM OS=Homo sapiens GN=PKM PE=1 SV=1;>tr|H3BQ34|H3BQ34_HUMAN	57.936	0.711853	473370000000	160490000000	136890000000	102130000000	44073000000
P11142;E9PKE3;P11142-2;E9PNE6;A8K7Q2;E9PN89;E9PLF4;E9PQQ4;E9PQK7;E9PK54;E9PPY6;E9PS65;E9PN25;E9PI65;E9PM13	Heat shock cognate 71 kDa protein	HSPA8	>sp|P11142|HSP7C_HUMAN Heat shock cognate 71 kDa protein OS=Homo sapiens GN=HSPA8 PE=1 SV=1;>tr|E9PKE3|E9PKE3_HUMAN Heat shock cognate 71 kDa protein OS=Homo sapiens GN=HSPA8 PE=1 SV=1;>sp|P11142-2|HSP7C_HUMAN Isoform 2 of Heat shock cognate 71 kDa protein	70.897	1.26454	471030000000	108190000000	148070000000	114420000000	90525000000
P63104;E7EX29;B0AZS6;P63104-2;B7Z2E6;H0YB80;E7ESK7;E5RIR4;E9PD24;E7EVZ2;E5RGE1	14-3-3 protein zeta/delta	YWHAZ	>sp|P63104|1433Z_HUMAN 14-3-3 protein zeta/delta OS=Homo sapiens GN=YWHAZ PE=1 SV=1;>tr|E7EX29|E7EX29_HUMAN 14-3-3 protein zeta/delta (Fragment) OS=Homo sapiens GN=YWHAZ PE=1 SV=1;>tr|B0AZS6|B0AZS6_HUMAN 14-3-3 protein zeta/delta OS=Homo sapiens GN=YWHAZ P	27.745	0.881752	458850000000	120550000000	157900000000	94097000000	75108000000
P67936	Tropomyosin alpha-4 chain	TPM4	>sp|P67936|TPM4_HUMAN Tropomyosin alpha-4 chain OS=Homo sapiens GN=TPM4 PE=1 SV=3	28.521	0.412474	437590000000	161540000000	171590000000	58851000000	37989000000
P03956	Interstitial collagenase;22 kDa interstitial collagenase;27 kDa interstitial collagenase	MMP1	>sp|P03956|MMP1_HUMAN Interstitial collagenase OS=Homo sapiens GN=MMP1 PE=1 SV=3	54.006	0.0346679	431220000000	203810000000	189780000000	13185000000	6966700000
P26038;V9GZ54	Moesin	MSN	>sp|P26038|MOES_HUMAN Moesin OS=Homo sapiens GN=MSN PE=1 SV=3	67.819	0.670795	418780000000	149480000000	129060000000	91381000000	36779000000
P07900;P07900-2;G3V2J8;Q14568;Q58FG0	Heat shock protein HSP 90-alpha	HSP90AA1	>sp|P07900|HS90A_HUMAN Heat shock protein HSP 90-alpha OS=Homo sapiens GN=HSP90AA1 PE=1 SV=5;>sp|P07900-2|HS90A_HUMAN Isoform 2 of Heat shock protein HSP 90-alpha OS=Homo sapiens GN=HSP90AA1	84.659	1.17004	410460000000	117270000000	99139000000	123340000000	55631000000
P07195;A8MW50;C9J7H8;F5H793	L-lactate dehydrogenase B chain;L-lactate dehydrogenase	LDHB	>sp|P07195|LDHB_HUMAN L-lactate dehydrogenase B chain OS=Homo sapiens GN=LDHB PE=1 SV=2;>tr|A8MW50|A8MW50_HUMAN L-lactate dehydrogenase (Fragment) OS=Homo sapiens GN=LDHB PE=1 SV=1	36.638	1.31328	379430000000	102650000000	105170000000	96845000000	67887000000
P29401;P29401-2;E9PFF2;F8W888;F8WAX4	Transketolase	TKT	>sp|P29401|TKT_HUMAN Transketolase OS=Homo sapiens GN=TKT PE=1 SV=3;>sp|P29401-2|TKT_HUMAN Isoform 2 of Transketolase OS=Homo sapiens GN=TKT	67.877	1.01218	368620000000	88971000000	129830000000	88574000000	49545000000
Q16270;Q16270-2	Insulin-like growth factor-binding protein 7	IGFBP7	>sp|Q16270|IBP7_HUMAN Insulin-like growth factor-binding protein 7 OS=Homo sapiens GN=IGFBP7 PE=1 SV=1;>sp|Q16270-2|IBP7_HUMAN Isoform 2 of Insulin-like growth factor-binding protein 7 OS=Homo sapiens GN=IGFBP7	29.13	0.642739	367590000000	144010000000	107500000000	87689000000	22867000000
P02751-2			>sp|P02751-2|FINC_HUMAN Isoform 2 of Fibronectin OS=Homo sapiens GN=FN1	71.971	0.359168	365640000000	122460000000	176620000000	30399000000	31416000000
Q5HY54;P21333-2;P21333;Q60FE5;A0A087WWY3;F8WE98;H0Y5C6;H0Y5F3;H7C2E7	Filamin-A	FLNA	>tr|Q5HY54|Q5HY54_HUMAN Filamin-A OS=Homo sapiens GN=FLNA PE=1 SV=1;>sp|P21333-2|FLNA_HUMAN Isoform 2 of Filamin-A OS=Homo sapiens GN=FLNA;>sp|P21333|FLNA_HUMAN Filamin-A OS=Homo sapiens GN=FLNA PE=1 SV=4;>tr|Q60FE5|Q60FE5_HUMAN Filamin A OS=Homo sapiens G	276.55	0.472552	358480000000	113170000000	142800000000	51274000000	27694000000
P12109;A0A087X0S5	Collagen alpha-1(VI) chain	COL6A1	>sp|P12109|CO6A1_HUMAN Collagen alpha-1(VI) chain OS=Homo sapiens GN=COL6A1 PE=1 SV=3;>tr|A0A087X0S5|A0A087X0S5_HUMAN Collagen alpha-1(VI) chain OS=Homo sapiens GN=COL6A1 PE=1 SV=1	108.53	0.303829	338600000000	149050000000	122510000000	42313000000	13715000000
P07339;C9JH19;F8WD96;H7C469;F8W787;H7C1V0	Cathepsin D;Cathepsin D light chain;Cathepsin D heavy chain	CTSD	>sp|P07339|CATD_HUMAN Cathepsin D OS=Homo sapiens GN=CTSD PE=1 SV=1;>tr|C9JH19|C9JH19_HUMAN Cathepsin D (Fragment) OS=Homo sapiens GN=CTSD PE=1 SV=1;>tr|F8WD96|F8WD96_HUMAN Cathepsin D OS=Homo sapiens GN=CTSD PE=1 SV=1;>tr|H7C469|H7C469_HUMAN Uncharacteriz	44.552	2.48771	332490000000	64688000000	74433000000	97350000000	88982000000
Q16610;Q16610-4;Q16610-2;Q16610-3	Extracellular matrix protein 1	ECM1	>sp|Q16610|ECM1_HUMAN Extracellular matrix protein 1 OS=Homo sapiens GN=ECM1 PE=1 SV=2;>sp|Q16610-4|ECM1_HUMAN Isoform 4 of Extracellular matrix protein 1 OS=Homo sapiens GN=ECM1;>sp|Q16610-2|ECM1_HUMAN Isoform 2 of Extracellular matrix protein 1 OS=Homo s	60.673	3.07956	332010000000	44843000000	62726000000	140360000000	77189000000
O94985-2	Calsyntenin-1;Soluble Alc-alpha;CTF1-alpha	CLSTN1	>sp|O94985-2|CSTN1_HUMAN Isoform 2 of Calsyntenin-1 OS=Homo sapiens GN=CLSTN1	108.64	0.656204	331500000000	85702000000	99030000000	91312000000	41238000000
O43852;O43852-3;O43852-6;O43852-5;O43852-10;O43852-9;O43852-11;O43852-13;O43852-14	Calumenin	CALU	>sp|O43852|CALU_HUMAN Calumenin OS=Homo sapiens GN=CALU PE=1 SV=2;>sp|O43852-3|CALU_HUMAN Isoform 3 of Calumenin OS=Homo sapiens GN=CALU;>sp|O43852-6|CALU_HUMAN Isoform 6 of Calumenin OS=Homo sapiens GN=CALU;>sp|O43852-5|CALU_HUMAN Isoform 5 of Calumenin O	37.106	1.74028	322460000000	67830000000	75185000000	96626000000	66062000000
A0A0A6YY95;Q9Y240;V9H0X6;M0R081	C-type lectin domain family 11 member A	CLEC11A	>tr|A0A0A6YY95|A0A0A6YY95_HUMAN C-type lectin domain family 11 member A OS=Homo sapiens GN=CLEC11A PE=1 SV=1;>sp|Q9Y240|CLC11_HUMAN C-type lectin domain family 11 member A OS=Homo sapiens GN=CLEC11A PE=1 SV=1;>tr|V9H0X6|V9H0X6_HUMAN C-type lectin domain fa	35.694	0.516336	322080000000	113470000000	119630000000	57680000000	23843000000
P13639;M0R0I6	Elongation factor 2	EEF2	>sp|P13639|EF2_HUMAN Elongation factor 2 OS=Homo sapiens GN=EEF2 PE=1 SV=4	95.337	0.96554	308330000000	108240000000	64848000000	88418000000	31129000000
D6RGG3;Q99715;Q99715-4;A0A087X0A8;Q99715-2;H0Y5N9;H0Y4P7;H0Y991;F8WAS2;P19827	Collagen alpha-1(XII) chain	COL12A1	>tr|D6RGG3|D6RGG3_HUMAN Collagen alpha-1(XII) chain OS=Homo sapiens GN=COL12A1 PE=1 SV=1;>sp|Q99715|COCA1_HUMAN Collagen alpha-1(XII) chain OS=Homo sapiens GN=COL12A1 PE=1 SV=2;>sp|Q99715-4|COCA1_HUMAN Isoform 4 of Collagen alpha-1(XII) chain OS=Homo sapie	333.2	0.0628541	307900000000	150560000000	97586000000	16054000000	7905000000
Q15149-4;Q15149-7;Q15149-9;Q15149-5;Q15149-6;Q15149-2;Q15149;Q15149-3;E9PMV1;H0YDN1;E9PKG0;A0A075B730;A0A087X1U6;P58107;E9PQ28;E9PIA2	Plectin	PLEC	>sp|Q15149-4|PLEC_HUMAN Isoform 4 of Plectin OS=Homo sapiens GN=PLEC;>sp|Q15149-7|PLEC_HUMAN Isoform 7 of Plectin OS=Homo sapiens GN=PLEC;>sp|Q15149-9|PLEC_HUMAN Isoform 9 of Plectin OS=Homo sapiens GN=PLEC;>sp|Q15149-5|PLEC_HUMAN Isoform 5 of Plectin OS=H	516.19	0.256545	305450000000	99403000000	118560000000	28688000000	22132000000
R4GN98;P06703	Protein S100;Protein S100-A6	S100A6	>tr|R4GN98|R4GN98_HUMAN Protein S100 (Fragment) OS=Homo sapiens GN=S100A6 PE=1 SV=1;>sp|P06703|S10A6_HUMAN Protein S100-A6 OS=Homo sapiens GN=S100A6 PE=1 SV=1	9.681	0.371346	305270000000	128160000000	111510000000	41419000000	20992000000
H0Y7A7;P62158;E7ETZ0;E7EMB3;Q96HY3;G3V361;M0QZ52;G3V226;F8WBR5;G3V479;C9J7T9;P02585	Calmodulin	CALM2;CALM1;CALM3	>tr|H0Y7A7|H0Y7A7_HUMAN Calmodulin (Fragment) OS=Homo sapiens GN=CALM2 PE=1 SV=1;>sp|P62158|CALM_HUMAN Calmodulin OS=Homo sapiens GN=CALM1 PE=1 SV=2;>tr|E7ETZ0|E7ETZ0_HUMAN Calmodulin OS=Homo sapiens GN=CALM1 PE=1 SV=1;>tr|E7EMB3|E7EMB3_HUMAN Calmodulin OS	20.762	0.48043	302920000000	89685000000	134170000000	32921000000	35239000000
P32004-3;P32004-2;P32004;H0Y5C3;E7EPI4;E7EVM4;H3BLW5;E9PHJ4;E7EMY4;H7C132	Neural cell adhesion molecule L1	L1CAM	>sp|P32004-3|L1CAM_HUMAN Isoform 3 of Neural cell adhesion molecule L1 OS=Homo sapiens GN=L1CAM;>sp|P32004-2|L1CAM_HUMAN Isoform 2 of Neural cell adhesion molecule L1 OS=Homo sapiens GN=L1CAM;>sp|P32004|L1CAM_HUMAN Neural cell adhesion molecule L1 OS=Homo	138.91	1.40102	294390000000	61972000000	50703000000	84982000000	25701000000
P07858;E9PLY3;E9PSG5;E9PQM1;E9PKQ7;E9PNL5;E9PHZ5;E9PR54;E9PJ67;E9PCB3;E9PS78;E9PL32;E9PKX0;E9PIS1;R4GMQ5;E9PID0	Cathepsin B;Cathepsin B light chain;Cathepsin B heavy chain	CTSB	>sp|P07858|CATB_HUMAN Cathepsin B OS=Homo sapiens GN=CTSB PE=1 SV=3;>tr|E9PLY3|E9PLY3_HUMAN Cathepsin B (Fragment) OS=Homo sapiens GN=CTSB PE=1 SV=1;>tr|E9PSG5|E9PSG5_HUMAN Cathepsin B (Fragment) OS=Homo sapiens GN=CTSB PE=1 SV=1;>tr|E9PQM1|E9PQM1_HUMAN Ca	37.821	1.15015	292750000000	100460000000	62443000000	85374000000	33610000000
O60568;H7C2S8;H7C2V1;H7C0B8;C9JU11;C9JIX5;H7C2A8	Procollagen-lysine,2-oxoglutarate 5-dioxygenase 3	PLOD3	>sp|O60568|PLOD3_HUMAN Procollagen-lysine,2-oxoglutarate 5-dioxygenase 3 OS=Homo sapiens GN=PLOD3 PE=1 SV=1	84.784	5.6739	290730000000	31734000000	27475000000	151000000000	58213000000
P20908	Collagen alpha-1(V) chain	COL5A1	>sp|P20908|CO5A1_HUMAN Collagen alpha-1(V) chain OS=Homo sapiens GN=COL5A1 PE=1 SV=3	183.56	0.0355865	262930000000	90289000000	135440000000	11900000000	18082000000
P06744;A0A0A0MTS2;P06744-2;K7EQ48;K7EPY4;K7EP41;K7ERC6;K7ENA0;K7ELR7;K7ERK8;K7EIL4;K7ESF4;Q8N196	Glucose-6-phosphate isomerase	GPI	>sp|P06744|G6PI_HUMAN Glucose-6-phosphate isomerase OS=Homo sapiens GN=GPI PE=1 SV=4;>tr|A0A0A0MTS2|A0A0A0MTS2_HUMAN Glucose-6-phosphate isomerase (Fragment) OS=Homo sapiens GN=GPI PE=1 SV=1;>sp|P06744-2|G6PI_HUMAN Isoform 2 of Glucose-6-phosphate isomeras	63.146	0.97423	258280000000	77605000000	76865000000	58197000000	37937000000
Q32Q12;P22392-2;J3KPD9;P22392;E7ERL0;O60361;E5RHP0;F6XY72;C9K028	Nucleoside diphosphate kinase;Nucleoside diphosphate kinase B;Putative nucleoside diphosphate kinase	NME1-NME2;NME2;NME1;NME2P1	>tr|Q32Q12|Q32Q12_HUMAN HCG2001850, isoform CRA_a OS=Homo sapiens GN=NME1-NME2 PE=1 SV=1;>sp|P22392-2|NDKB_HUMAN Isoform 3 of Nucleoside diphosphate kinase B OS=Homo sapiens GN=NME2;>tr|J3KPD9|J3KPD9_HUMAN Nucleoside diphosphate kinase B OS=Homo sapiens GN	32.642	1.04577	256120000000	66792000000	85602000000	58499000000	39292000000
P19338;H7BY16;C9JYW2;C9JLB1;C9J1H7;C9JWL1	Nucleolin	NCL	>sp|P19338|NUCL_HUMAN Nucleolin OS=Homo sapiens GN=NCL PE=1 SV=3	76.613	1.31744	255850000000	74149000000	61524000000	72118000000	42362000000
P35579;P35579-2;B1PS43;P35749-4;P35749-3;P35749;P35749-2;Q5BKV1;B1AH99;A0A0C4DFM8;REV__S4R3H4;REV__E7EQT4;REV__Q9UKV3-5;REV__Q9UKV3;A0A087X0T3;Q8NA61-2;Q8NA61;P12883;P13535;Q9UKX3;Q9Y623;P13533;P12882;P11055;Q9UKX2;A7E2Y1	Myosin-9	MYH9	>sp|P35579|MYH9_HUMAN Myosin-9 OS=Homo sapiens GN=MYH9 PE=1 SV=4;>sp|P35579-2|MYH9_HUMAN Isoform 2 of Myosin-9 OS=Homo sapiens GN=MYH9	226.53	0.316018	254970000000	88477000000	108880000000	29185000000	15783000000
P00558;P00558-2	Phosphoglycerate kinase 1	PGK1	>sp|P00558|PGK1_HUMAN Phosphoglycerate kinase 1 OS=Homo sapiens GN=PGK1 PE=1 SV=3;>sp|P00558-2|PGK1_HUMAN Isoform 2 of Phosphoglycerate kinase 1 OS=Homo sapiens GN=PGK1	44.614	1.63394	251510000000	53896000000	63395000000	82458000000	42666000000
P07237;H7BZ94;H0Y3Z3;I3L398;I3L312;I3NI03;I3L4M2;I3L3P5;I3L3U6;I3L0S0;I3L514;I3L1Y5	Protein disulfide-isomerase	P4HB	>sp|P07237|PDIA1_HUMAN Protein disulfide-isomerase OS=Homo sapiens GN=P4HB PE=1 SV=3;>tr|H7BZ94|H7BZ94_HUMAN Protein disulfide-isomerase OS=Homo sapiens GN=P4HB PE=1 SV=2	57.116	0.819384	250430000000	77027000000	78973000000	43184000000	39092000000
CON__P12763			>P12763 SWISS-PROT:P12763 (Bos taurus) Alpha-2-HS-glycoprotein precursor	38.418	2.53772	245450000000	4226900000	1334600000	4300500000	3478000000
P61981	14-3-3 protein gamma;14-3-3 protein gamma, N-terminally processed	YWHAG	>sp|P61981|1433G_HUMAN 14-3-3 protein gamma OS=Homo sapiens GN=YWHAG PE=1 SV=2	28.302	1.03739	241810000000	64598000000	75577000000	57195000000	39692000000
P01023;F8W7L3;H0YFH1;F5H1E8	Alpha-2-macroglobulin	A2M	>sp|P01023|A2MG_HUMAN Alpha-2-macroglobulin OS=Homo sapiens GN=A2M PE=1 SV=3	163.29	305.246	241300000000	7516300000	6601700000	138610000000	66293000000
Q9UBR2	Cathepsin Z	CTSZ	>sp|Q9UBR2|CATZ_HUMAN Cathepsin Z OS=Homo sapiens GN=CTSZ PE=1 SV=1	33.868	0.628266	234820000000	77336000000	74970000000	40327000000	38152000000
P07686;Q5URX0;H0Y9B6;H0YA83;H0Y9M3;D6REQ8	Beta-hexosaminidase subunit beta;Beta-hexosaminidase subunit beta chain B;Beta-hexosaminidase subunit beta chain A	HEXB	>sp|P07686|HEXB_HUMAN Beta-hexosaminidase subunit beta OS=Homo sapiens GN=HEXB PE=1 SV=3;>tr|Q5URX0|Q5URX0_HUMAN Beta-hexosaminidase subunit beta OS=Homo sapiens GN=HEXB PE=1 SV=1	63.111	1.71815	229720000000	42823000000	69347000000	59040000000	52781000000
P61769;H0YL18	Beta-2-microglobulin;Beta-2-microglobulin form pI 5.3	B2M	>sp|P61769|B2MG_HUMAN Beta-2-microglobulin OS=Homo sapiens GN=B2M PE=1 SV=1;>tr|H0YL18|H0YL18_HUMAN Beta-2-microglobulin OS=Homo sapiens GN=B2M PE=1 SV=1	13.714	0.883297	226590000000	78395000000	61471000000	59201000000	25887000000
Q6UVK1	Chondroitin sulfate proteoglycan 4	CSPG4	>sp|Q6UVK1|CSPG4_HUMAN Chondroitin sulfate proteoglycan 4 OS=Homo sapiens GN=CSPG4 PE=1 SV=2	250.53	2.70074	223840000000	33521000000	47253000000	83690000000	37366000000
P01033;Q5H9A7;Q5H9B5;Q5H9B4;H0Y789	Metalloproteinase inhibitor 1	TIMP1	>sp|P01033|TIMP1_HUMAN Metalloproteinase inhibitor 1 OS=Homo sapiens GN=TIMP1 PE=1 SV=1;>tr|Q5H9A7|Q5H9A7_HUMAN Metalloproteinase inhibitor 1 OS=Homo sapiens GN=TIMP1 PE=1 SV=1;>tr|Q5H9B5|Q5H9B5_HUMAN Metalloproteinase inhibitor 1 OS=Homo sapiens GN=TIMP1	23.171	0.37251	222860000000	82602000000	94029000000	30420000000	12574000000
P62258;P62258-2;B4DJF2;I3L3T1;K7EIT4;K7EM20;I3L0W5	14-3-3 protein epsilon	YWHAE	>sp|P62258|1433E_HUMAN 14-3-3 protein epsilon OS=Homo sapiens GN=YWHAE PE=1 SV=1;>sp|P62258-2|1433E_HUMAN Isoform SV of 14-3-3 protein epsilon OS=Homo sapiens GN=YWHAE	29.174	0.813177	218560000000	57761000000	81844000000	40465000000	31665000000
P34932;A0A087WYC1;A0A087WTS8;P34932-2	Heat shock 70 kDa protein 4	HSPA4	>sp|P34932|HSP74_HUMAN Heat shock 70 kDa protein 4 OS=Homo sapiens GN=HSPA4 PE=1 SV=4;>tr|A0A087WYC1|A0A087WYC1_HUMAN Heat shock 70 kDa protein 4 OS=Homo sapiens GN=HSPA4 PE=1 SV=1;>tr|A0A087WTS8|A0A087WTS8_HUMAN Heat shock 70 kDa protein 4 OS=Homo sapiens	94.33	0.92825	217750000000	55754000000	73495000000	43830000000	31442000000
P11717;S4R328	Cation-independent mannose-6-phosphate receptor	IGF2R	>sp|P11717|MPRI_HUMAN Cation-independent mannose-6-phosphate receptor OS=Homo sapiens GN=IGF2R PE=1 SV=3	274.37	6.05301	217390000000	22284000000	20810000000	99775000000	50779000000
P06748;P06748-3;P06748-2;E5RGW4	Nucleophosmin	NPM1	>sp|P06748|NPM_HUMAN Nucleophosmin OS=Homo sapiens GN=NPM1 PE=1 SV=2;>sp|P06748-3|NPM_HUMAN Isoform 3 of Nucleophosmin OS=Homo sapiens GN=NPM1;>sp|P06748-2|NPM_HUMAN Isoform 2 of Nucleophosmin OS=Homo sapiens GN=NPM1	32.575	1.22635	210370000000	63460000000	57085000000	47815000000	37994000000
P30101	Protein disulfide-isomerase A3	PDIA3	>sp|P30101|PDIA3_HUMAN Protein disulfide-isomerase A3 OS=Homo sapiens GN=PDIA3 PE=1 SV=4	56.782	1.33047	209010000000	58663000000	55639000000	48085000000	38783000000
P07093-2;P07093-3	Glia-derived nexin	SERPINE2	>sp|P07093-2|GDN_HUMAN Isoform 2 of Glia-derived nexin OS=Homo sapiens GN=SERPINE2;>sp|P07093-3|GDN_HUMAN Isoform 3 of Glia-derived nexin OS=Homo sapiens GN=SERPINE2	44	0.524034	207230000000	80592000000	65922000000	43120000000	12184000000
P07711;Q5T8F0;Q5NE16	Cathepsin L1;Cathepsin L1 heavy chain;Cathepsin L1 light chain	CTSL	>sp|P07711|CATL1_HUMAN Cathepsin L1 OS=Homo sapiens GN=CTSL PE=1 SV=2;>tr|Q5T8F0|Q5T8F0_HUMAN Cathepsin L1 OS=Homo sapiens GN=CTSL PE=1 SV=1	37.564	3.02478	197460000000	29179000000	34822000000	77319000000	53809000000
P08238;Q58FF7	Heat shock protein HSP 90-beta	HSP90AB1	>sp|P08238|HS90B_HUMAN Heat shock protein HSP 90-beta OS=Homo sapiens GN=HSP90AB1 PE=1 SV=4	83.263	1.45161	197150000000	52033000000	42814000000	63547000000	28722000000
P11021	78 kDa glucose-regulated protein	HSPA5	>sp|P11021|GRP78_HUMAN 78 kDa glucose-regulated protein OS=Homo sapiens GN=HSPA5 PE=1 SV=2	72.332	1.23089	196540000000	51317000000	55326000000	45671000000	36060000000
P04406;E7EUT5;O14556	Glyceraldehyde-3-phosphate dehydrogenase	GAPDH	>sp|P04406|G3P_HUMAN Glyceraldehyde-3-phosphate dehydrogenase OS=Homo sapiens GN=GAPDH PE=1 SV=3;>tr|E7EUT5|E7EUT5_HUMAN Glyceraldehyde-3-phosphate dehydrogenase OS=Homo sapiens GN=GAPDH PE=1 SV=1	36.053	2.22676	196090000000	31827000000	48043000000	70841000000	35764000000
P02649;H0Y7L5;E9PEV4;E7ERP7	Apolipoprotein E	APOE	>sp|P02649|APOE_HUMAN Apolipoprotein E OS=Homo sapiens GN=APOE PE=1 SV=1;>tr|H0Y7L5|H0Y7L5_HUMAN Apolipoprotein E (Fragment) OS=Homo sapiens GN=APOE PE=1 SV=2;>tr|E9PEV4|E9PEV4_HUMAN Apolipoprotein E (Fragment) OS=Homo sapiens GN=APOE PE=1 SV=1;>tr|E7ERP7|	36.154	318.548	192200000000	1600300000	2390200000	135140000000	46647000000
P27797;K7EJB9;K7EL50	Calreticulin	CALR	>sp|P27797|CALR_HUMAN Calreticulin OS=Homo sapiens GN=CALR PE=1 SV=1;>tr|K7EJB9|K7EJB9_HUMAN Calreticulin (Fragment) OS=Homo sapiens GN=CALR PE=1 SV=1	48.141	0.915412	191870000000	68796000000	52711000000	34303000000	30877000000
P11047;R4GNC7;REV__Q9NQS7-2;REV__Q9NQS7;O95631;Q9Y6N6	Laminin subunit gamma-1	LAMC1	>sp|P11047|LAMC1_HUMAN Laminin subunit gamma-1 OS=Homo sapiens GN=LAMC1 PE=1 SV=3	177.6	1.62611	189340000000	46941000000	41324000000	64146000000	29258000000
P10809;E7ESH4;E7EXB4;P10809-2;C9JL25;C9JL19;C9JCQ4;C9J0S9	60 kDa heat shock protein, mitochondrial	HSPD1	>sp|P10809|CH60_HUMAN 60 kDa heat shock protein, mitochondrial OS=Homo sapiens GN=HSPD1 PE=1 SV=2	61.054	2.06254	187830000000	41763000000	32178000000	54844000000	38359000000
P12814-2;P12814-3;P12814;P12814-4;H9KV75;H7C5W8;P35609-2;P35609;H0YJ11;G3V2N5;G3V2W4;H0YJW3;F6THM6;G3V2X9;G3V5M4;G3V2E8;G3V380	Alpha-actinin-1	ACTN1	>sp|P12814-2|ACTN1_HUMAN Isoform 2 of Alpha-actinin-1 OS=Homo sapiens GN=ACTN1;>sp|P12814-3|ACTN1_HUMAN Isoform 3 of Alpha-actinin-1 OS=Homo sapiens GN=ACTN1;>sp|P12814|ACTN1_HUMAN Alpha-actinin-1 OS=Homo sapiens GN=ACTN1 PE=1 SV=2;>sp|P12814-4|ACTN1_HUMAN	102.71	0.491359	185080000000	43611000000	74877000000	20157000000	14445000000
Q16769;Q16769-2;B5MCZ9;C9JS14	Glutaminyl-peptide cyclotransferase	QPCT	>sp|Q16769|QPCT_HUMAN Glutaminyl-peptide cyclotransferase OS=Homo sapiens GN=QPCT PE=1 SV=1;>sp|Q16769-2|QPCT_HUMAN Isoform 2 of Glutaminyl-peptide cyclotransferase OS=Homo sapiens GN=QPCT;>tr|B5MCZ9|B5MCZ9_HUMAN Glutaminyl-peptide cyclotransferase (Fragme	40.876	282.538	184410000000	4995200000	6349600000	119060000000	48293000000
P05067-11;P05067-8;P05067;P05067-7;P05067-9;A0A0A0MRG2;E9PG40;P05067-4;P05067-6;P05067-3;P05067-5;P05067-10;H7C0V9;P05067-2;H7C2L2	Amyloid beta A4 protein;N-APP;Soluble APP-alpha;Soluble APP-beta;C99;Beta-amyloid protein 42;Beta-amyloid protein 40;C83;P3(42);P3(40);C80;Gamma-secretase C-terminal fragment 59;Gamma-secretase C-terminal fragment 57;Gamma-secretase C-terminal fragment 50;C31	APP	>sp|P05067-11|A4_HUMAN Isoform 11 of Amyloid beta A4 protein OS=Homo sapiens GN=APP;>sp|P05067-8|A4_HUMAN Isoform APP751 of Amyloid beta A4 protein OS=Homo sapiens GN=APP;>sp|P05067|A4_HUMAN Amyloid beta A4 protein OS=Homo sapiens GN=APP PE=1 SV=3;>sp|P050	84.52	1.54163	183990000000	51472000000	47642000000	58820000000	21123000000
P62805	Histone H4	HIST1H4A	>sp|P62805|H4_HUMAN Histone H4 OS=Homo sapiens GN=HIST1H4A PE=1 SV=2	11.367	1.27153	178990000000	32143000000	66907000000	34652000000	40796000000
G3XAI2;P07942;E7EPA6;E9PCS6;C9J296	Laminin subunit beta-1	LAMB1	>tr|G3XAI2|G3XAI2_HUMAN Laminin subunit beta-1 OS=Homo sapiens GN=LAMB1 PE=1 SV=1;>sp|P07942|LAMB1_HUMAN Laminin subunit beta-1 OS=Homo sapiens GN=LAMB1 PE=1 SV=2	200.48	1.13967	174460000000	48688000000	43491000000	46991000000	24994000000
Q5W0H4;A0A0B4J2C3;P13693;J3KPG2;P13693-2;E9PJF7;H0YCX0;Q56UQ5;Q9HAU6	Translationally-controlled tumor protein	TPT1	>tr|Q5W0H4|Q5W0H4_HUMAN Translationally-controlled tumor protein OS=Homo sapiens GN=TPT1 PE=1 SV=1;>tr|A0A0B4J2C3|A0A0B4J2C3_HUMAN Translationally-controlled tumor protein OS=Homo sapiens GN=TPT1 PE=1 SV=1;>sp|P13693|TCTP_HUMAN Translationally-controlled t	21.525	1.53469	167970000000	39306000000	38335000000	51167000000	34701000000
P18206-2;P18206;Q5JQ13;P18206-3;A0A096LPE1	Vinculin	VCL	>sp|P18206-2|VINC_HUMAN Isoform 1 of Vinculin OS=Homo sapiens GN=VCL;>sp|P18206|VINC_HUMAN Vinculin OS=Homo sapiens GN=VCL PE=1 SV=4;>tr|Q5JQ13|Q5JQ13_HUMAN Vinculin (Fragment) OS=Homo sapiens GN=VCL PE=1 SV=1	116.72	0.153007	162060000000	67680000000	63744000000	14646000000	5873400000
P39059;A0A087X0K0	Collagen alpha-1(XV) chain;Restin;Restin-2;Restin-3;Restin-4	COL15A1	>sp|P39059|COFA1_HUMAN Collagen alpha-1(XV) chain OS=Homo sapiens GN=COL15A1 PE=1 SV=2;>tr|A0A087X0K0|A0A087X0K0_HUMAN Collagen alpha-1(XV) chain OS=Homo sapiens GN=COL15A1 PE=1 SV=1	141.72	0.0381182	161990000000	68187000000	82313000000	5164100000	1774100000
Q02809;Q02809-2;Q5JXB7;Q5JXB8	Procollagen-lysine,2-oxoglutarate 5-dioxygenase 1	PLOD1	>sp|Q02809|PLOD1_HUMAN Procollagen-lysine,2-oxoglutarate 5-dioxygenase 1 OS=Homo sapiens GN=PLOD1 PE=1 SV=2;>sp|Q02809-2|PLOD1_HUMAN Isoform 2 of Procollagen-lysine,2-oxoglutarate 5-dioxygenase 1 OS=Homo sapiens GN=PLOD1	83.549	2.50528	158580000000	50839000000	33342000000	52515000000	11966000000
U3KQK0;Q99880;Q99879;Q99877;Q93079;Q5QNW6;P62807;P58876;P57053;O60814;Q5QNW6-2;Q16778;P33778;P23527;P06899;Q8N257;Q96A08	Histone H2B;Histone H2B type 1-L;Histone H2B type 1-M;Histone H2B type 1-N;Histone H2B type 1-H;Histone H2B type 2-F;Histone H2B type 1-C/E/F/G/I;Histone H2B type 1-D;Histone H2B type F-S;Histone H2B type 1-K;Histone H2B type 2-E;Histone H2B type 1-B;Histone H2B type 1-O;Histone H2B type 1-J;Histone H2B type 3-B	HIST1H2BN;HIST1H2BL;HIST1H2BM;HIST1H2BH;HIST2H2BF;HIST1H2BC;HIST1H2BD;H2BFS;HIST1H2BK;HIST2H2BE;HIST1H2BB;HIST1H2BO;HIST1H2BJ;HIST3H2BB	>tr|U3KQK0|U3KQK0_HUMAN Histone 1, H2bn, isoform CRA_b OS=Homo sapiens GN=HIST1H2BN PE=1 SV=1;>sp|Q99880|H2B1L_HUMAN Histone H2B type 1-L OS=Homo sapiens GN=HIST1H2BL PE=1 SV=3;>sp|Q99879|H2B1M_HUMAN Histone H2B type 1-M OS=Homo sapiens GN=HIST1H2BM PE=1 S	18.804	0.836305	158130000000	51819000000	45566000000	32396000000	20928000000
P02786;G3V0E5;H7C3V5;F8WBE5	Transferrin receptor protein 1;Transferrin receptor protein 1, serum form	TFRC	>sp|P02786|TFR1_HUMAN Transferrin receptor protein 1 OS=Homo sapiens GN=TFRC PE=1 SV=2;>tr|G3V0E5|G3V0E5_HUMAN Transferrin receptor (P90, CD71), isoform CRA_c OS=Homo sapiens GN=TFRC PE=1 SV=1	84.87	17.807	146770000000	6587100000	7168200000	85129000000	39910000000
Q06830;A0A0A0MSI0;A0A0A0MRQ5	Peroxiredoxin-1	PRDX1	>sp|Q06830|PRDX1_HUMAN Peroxiredoxin-1 OS=Homo sapiens GN=PRDX1 PE=1 SV=1;>tr|A0A0A0MSI0|A0A0A0MSI0_HUMAN Peroxiredoxin-1 (Fragment) OS=Homo sapiens GN=PRDX1 PE=1 SV=1;>tr|A0A0A0MRQ5|A0A0A0MRQ5_HUMAN Peroxiredoxin-1 OS=Homo sapiens GN=PRDX1 PE=1 SV=1	22.11	0.715768	144760000000	52135000000	43398000000	30961000000	13632000000
P09382;F8WEI7	Galectin-1	LGALS1	>sp|P09382|LEG1_HUMAN Galectin-1 OS=Homo sapiens GN=LGALS1 PE=1 SV=2	14.716	0.216129	142390000000	49948000000	67965000000	10453000000	7177500000
O75369-2;O75369-9;O75369;O75369-8;O75369-6;O75369-3;E7EN95;O75369-7;O75369-5;O75369-4;H7C5L4;A0A0A0MT44;A0A0C4DGA1	Filamin-B	FLNB	>sp|O75369-2|FLNB_HUMAN Isoform 2 of Filamin-B OS=Homo sapiens GN=FLNB;>sp|O75369-9|FLNB_HUMAN Isoform 9 of Filamin-B OS=Homo sapiens GN=FLNB;>sp|O75369|FLNB_HUMAN Filamin-B OS=Homo sapiens GN=FLNB PE=1 SV=2;>sp|O75369-8|FLNB_HUMAN Isoform 8 of Filamin-B O	275.66	0.140879	142260000000	49194000000	61245000000	8378800000	5764900000
P06865;H3BS10;H3BP20;H3BU85;H3BTD4;P06865-2;A0A087WUJ7;H3BT62;H3BQ04;H3BVH8;H3BRP6;A0A087WTY2	Beta-hexosaminidase subunit alpha;Beta-hexosaminidase	HEXA	>sp|P06865|HEXA_HUMAN Beta-hexosaminidase subunit alpha OS=Homo sapiens GN=HEXA PE=1 SV=2;>tr|H3BS10|H3BS10_HUMAN Beta-hexosaminidase OS=Homo sapiens GN=HEXA PE=1 SV=1;>tr|H3BP20|H3BP20_HUMAN Beta-hexosaminidase OS=Homo sapiens GN=HEXA PE=1 SV=1;>tr|H3BU85	60.702	4.14917	138090000000	17337000000	22815000000	55530000000	36458000000
P14314-2;K7ELL7;P14314;K7EPW7;A0A0C4DGP4;K7EKX1;K7EJ70;K7EIP3	Glucosidase 2 subunit beta	PRKCSH	>sp|P14314-2|GLU2B_HUMAN Isoform 2 of Glucosidase 2 subunit beta OS=Homo sapiens GN=PRKCSH;>tr|K7ELL7|K7ELL7_HUMAN Glucosidase 2 subunit beta OS=Homo sapiens GN=PRKCSH PE=1 SV=1;>sp|P14314|GLU2B_HUMAN Glucosidase 2 subunit beta OS=Homo sapiens GN=PRKCSH PE	59.177	0.978084	137120000000	45496000000	35099000000	31034000000	19738000000
P16035;B4DFW2;K7EIX4;K7EL90	Metalloproteinase inhibitor 2	TIMP2	>sp|P16035|TIMP2_HUMAN Metalloproteinase inhibitor 2 OS=Homo sapiens GN=TIMP2 PE=1 SV=2;>tr|B4DFW2|B4DFW2_HUMAN Metalloproteinase inhibitor 2 OS=Homo sapiens GN=TIMP2 PE=1 SV=1	24.399	0.96764	135590000000	34290000000	52417000000	26076000000	21550000000
P40926;P40926-2;G3XAL0	Malate dehydrogenase, mitochondrial;Malate dehydrogenase	MDH2	>sp|P40926|MDHM_HUMAN Malate dehydrogenase, mitochondrial OS=Homo sapiens GN=MDH2 PE=1 SV=3;>sp|P40926-2|MDHM_HUMAN Isoform 2 of Malate dehydrogenase, mitochondrial OS=Homo sapiens GN=MDH2;>tr|G3XAL0|G3XAL0_HUMAN Malate dehydrogenase OS=Homo sapiens GN=MDH	35.503	1.64803	135190000000	37988000000	24221000000	44544000000	22905000000
P22626;P22626-2;A0A087WUI2	Heterogeneous nuclear ribonucleoproteins A2/B1	HNRNPA2B1	>sp|P22626|ROA2_HUMAN Heterogeneous nuclear ribonucleoproteins A2/B1 OS=Homo sapiens GN=HNRNPA2B1 PE=1 SV=2;>sp|P22626-2|ROA2_HUMAN Isoform A2 of Heterogeneous nuclear ribonucleoproteins A2/B1 OS=Homo sapiens GN=HNRNPA2B1;>tr|A0A087WUI2|A0A087WUI2_HUMAN He	37.429	0.580317	132480000000	52114000000	36815000000	28896000000	10511000000
P23284	Peptidyl-prolyl cis-trans isomerase B	PPIB	>sp|P23284|PPIB_HUMAN Peptidyl-prolyl cis-trans isomerase B OS=Homo sapiens GN=PPIB PE=1 SV=2	23.742	1.37606	131380000000	34219000000	29642000000	37102000000	22441000000
P23528;G3V1A4;E9PK25;E9PP50;E9PQB7;E9PLJ3;E9PS23	Cofilin-1	CFL1	>sp|P23528|COF1_HUMAN Cofilin-1 OS=Homo sapiens GN=CFL1 PE=1 SV=3;>tr|G3V1A4|G3V1A4_HUMAN Cofilin 1 (Non-muscle), isoform CRA_a OS=Homo sapiens GN=CFL1 PE=1 SV=1;>tr|E9PK25|E9PK25_HUMAN Cofilin-1 OS=Homo sapiens GN=CFL1 PE=1 SV=1;>tr|E9PP50|E9PP50_HUMAN Co	18.502	0.664078	129380000000	43347000000	39565000000	25157000000	13342000000
Q71DI3;P68431;K7EK07;P84243;Q16695;Q6NXT2;K7EMV3;B4DEB1;K7ES00;K7EP01	Histone H3.2;Histone H3.1;Histone H3;Histone H3.3;Histone H3.1t;Histone H3.3C	HIST2H3A;HIST1H3A;H3F3B;H3F3A;HIST3H3;H3F3C	>sp|Q71DI3|H32_HUMAN Histone H3.2 OS=Homo sapiens GN=HIST2H3A PE=1 SV=3;>sp|P68431|H31_HUMAN Histone H3.1 OS=Homo sapiens GN=HIST1H3A PE=1 SV=2;>tr|K7EK07|K7EK07_HUMAN Histone H3 (Fragment) OS=Homo sapiens GN=H3F3B PE=1 SV=1;>sp|P84243|H33_HUMAN Histone H3	15.388	1.15359	128880000000	30035000000	41712000000	30491000000	24148000000
Q14118;C9JYS1;C9J196;C9JQL4;C9JEH2;C9JEN1;C9J6Z6	Dystroglycan;Alpha-dystroglycan;Beta-dystroglycan	DAG1	>sp|Q14118|DAG1_HUMAN Dystroglycan OS=Homo sapiens GN=DAG1 PE=1 SV=2	97.44	0.527973	127470000000	51144000000	43187000000	22884000000	7908600000
P18669;P15259;Q8N0Y7	Phosphoglycerate mutase 1	PGAM1	>sp|P18669|PGAM1_HUMAN Phosphoglycerate mutase 1 OS=Homo sapiens GN=PGAM1 PE=1 SV=2	28.804	0.69216	126990000000	46584000000	36892000000	25472000000	13392000000
P31946-2;P31946;Q4VY20;Q4VY19	14-3-3 protein beta/alpha;14-3-3 protein beta/alpha, N-terminally processed	YWHAB	>sp|P31946-2|1433B_HUMAN Isoform Short of 14-3-3 protein beta/alpha OS=Homo sapiens GN=YWHAB;>sp|P31946|1433B_HUMAN 14-3-3 protein beta/alpha OS=Homo sapiens GN=YWHAB PE=1 SV=3	27.85	0.802419	126940000000	40359000000	41387000000	26090000000	13412000000
P62937;P62937-2;F8WE65;C9J5S7;A0A0B4J2A2;A0A075B767;A0A075B759;Q9Y536;F5H284;A2BFH1;E5RIZ5	Peptidyl-prolyl cis-trans isomerase A;Peptidyl-prolyl cis-trans isomerase A, N-terminally processed;Peptidyl-prolyl cis-trans isomerase	PPIA	>sp|P62937|PPIA_HUMAN Peptidyl-prolyl cis-trans isomerase A OS=Homo sapiens GN=PPIA PE=1 SV=2;>sp|P62937-2|PPIA_HUMAN Isoform 2 of Peptidyl-prolyl cis-trans isomerase A OS=Homo sapiens GN=PPIA;>tr|F8WE65|F8WE65_HUMAN Peptidyl-prolyl cis-trans isomerase OS=	18.012	1.25857	124210000000	33006000000	34329000000	36374000000	17713000000
Q9BRK5;Q9BRK5-6;Q9BRK5-2;H0Y3T6;G3V1E2;Q9BRK5-4;Q9BRK5-3;Q9BRK5-5	45 kDa calcium-binding protein	SDF4	>sp|Q9BRK5|CAB45_HUMAN 45 kDa calcium-binding protein OS=Homo sapiens GN=SDF4 PE=1 SV=1;>sp|Q9BRK5-6|CAB45_HUMAN Isoform 6 of 45 kDa calcium-binding protein OS=Homo sapiens GN=SDF4;>sp|Q9BRK5-2|CAB45_HUMAN Isoform 2 of 45 kDa calcium-binding protein OS=Hom	41.806	1.83537	123240000000	21644000000	30724000000	35699000000	24068000000
P78417;Q5TA02;P78417-3;P78417-2;Q5TA01	Glutathione S-transferase omega-1	GSTO1	>sp|P78417|GSTO1_HUMAN Glutathione S-transferase omega-1 OS=Homo sapiens GN=GSTO1 PE=1 SV=2;>tr|Q5TA02|Q5TA02_HUMAN Glutathione S-transferase omega-1 (Fragment) OS=Homo sapiens GN=GSTO1 PE=1 SV=1;>sp|P78417-3|GSTO1_HUMAN Isoform 3 of Glutathione S-transfer	27.566	2.87274	123210000000	19803000000	23101000000	49001000000	29328000000
P40925;P40925-3;P40925-2;B9A041;B8ZZ51;C9JF79;C9JRL4;C9JLV6;C9IZI0	Malate dehydrogenase, cytoplasmic	MDH1	>sp|P40925|MDHC_HUMAN Malate dehydrogenase, cytoplasmic OS=Homo sapiens GN=MDH1 PE=1 SV=4;>sp|P40925-3|MDHC_HUMAN Isoform 3 of Malate dehydrogenase, cytoplasmic OS=Homo sapiens GN=MDH1;>sp|P40925-2|MDHC_HUMAN Isoform 2 of Malate dehydrogenase, cytoplasmic	36.426	1.52149	119890000000	23108000000	32756000000	36537000000	24684000000
Q13813;Q13813-2	Spectrin alpha chain, non-erythrocytic 1	SPTAN1	>sp|Q13813|SPTN1_HUMAN Spectrin alpha chain, non-erythrocytic 1 OS=Homo sapiens GN=SPTAN1 PE=1 SV=3;>sp|Q13813-2|SPTN1_HUMAN Isoform 2 of Spectrin alpha chain, non-erythrocytic 1 OS=Homo sapiens GN=SPTAN1	284.54	0.813714	118570000000	30891000000	31674000000	22204000000	12243000000
P10599;P10599-2	Thioredoxin	TXN	>sp|P10599|THIO_HUMAN Thioredoxin OS=Homo sapiens GN=TXN PE=1 SV=3;>sp|P10599-2|THIO_HUMAN Isoform 2 of Thioredoxin OS=Homo sapiens GN=TXN	11.737	0.584108	116960000000	34426000000	46335000000	18993000000	14814000000
P16070-16;P16070-8;P16070-17;P16070-6;P16070-4;P16070-3;P16070-7;P16070-5;P16070;H0YD13;P16070-18;P16070-12;P16070-14;P16070-13;P16070-11;P16070-10;H0Y2P0;P16070-9;H0YDW7;H0YCV9;H0Y5E4;P16070-15;E9PKC6;Q86UZ1;P16070-19;H0YDX6;H0YE40;H0YD17;J3KN83;H0YES0;H0YCL4;H0YD90	CD44 antigen	CD44	>sp|P16070-16|CD44_HUMAN Isoform 16 of CD44 antigen OS=Homo sapiens GN=CD44;>sp|P16070-8|CD44_HUMAN Isoform 8 of CD44 antigen OS=Homo sapiens GN=CD44;>sp|P16070-17|CD44_HUMAN Isoform 17 of CD44 antigen OS=Homo sapiens GN=CD44;>sp|P16070-6|CD44_HUMAN Isofor	73.149	0.155786	116730000000	48178000000	53526000000	8157700000	4356400000
P06396-2;A0A0A0MS51;A0A0A0MT01;P06396-4;P06396-3;P06396;Q5T0I0;Q5T0H8;Q5T0I1	Gelsolin	GSN	>sp|P06396-2|GELS_HUMAN Isoform 2 of Gelsolin OS=Homo sapiens GN=GSN;>tr|A0A0A0MS51|A0A0A0MS51_HUMAN Gelsolin OS=Homo sapiens GN=GSN PE=1 SV=1;>tr|A0A0A0MT01|A0A0A0MT01_HUMAN Gelsolin OS=Homo sapiens GN=GSN PE=1 SV=1;>sp|P06396-4|GELS_HUMAN Isoform 4 of Ge	80.64	1.24538	116390000000	24777000000	29917000000	28291000000	18719000000
B8ZZQ6;P06454-2;P06454;B8ZZA1;B8ZZW7;H7C2N1;A0A087WUT1	Prothymosin alpha;Prothymosin alpha, N-terminally processed;Thymosin alpha-1	PTMA	>tr|B8ZZQ6|B8ZZQ6_HUMAN Prothymosin alpha OS=Homo sapiens GN=PTMA PE=1 SV=1;>sp|P06454-2|PTMA_HUMAN Isoform 2 of Prothymosin alpha OS=Homo sapiens GN=PTMA;>sp|P06454|PTMA_HUMAN Prothymosin alpha OS=Homo sapiens GN=PTMA PE=1 SV=2;>tr|B8ZZA1|B8ZZA1_HUMAN Pro	11.758	0.707013	112940000000	38377000000	37168000000	13987000000	18826000000
P13667;C9JMN9	Protein disulfide-isomerase A4	PDIA4	>sp|P13667|PDIA4_HUMAN Protein disulfide-isomerase A4 OS=Homo sapiens GN=PDIA4 PE=1 SV=2	72.932	0.956242	108340000000	31333000000	33436000000	19627000000	16969000000
P52565;J3KTF8;J3QQX2;P52565-2;J3KRE2;J3KRY1;J3KS60;H0YGX7;P52566	Rho GDP-dissociation inhibitor 1	ARHGDIA	>sp|P52565|GDIR1_HUMAN Rho GDP-dissociation inhibitor 1 OS=Homo sapiens GN=ARHGDIA PE=1 SV=3;>tr|J3KTF8|J3KTF8_HUMAN Rho GDP-dissociation inhibitor 1 (Fragment) OS=Homo sapiens GN=ARHGDIA PE=1 SV=4;>tr|J3QQX2|J3QQX2_HUMAN Rho GDP-dissociation inhibitor 1 O	23.207	0.733247	106640000000	35300000000	33425000000	20626000000	11900000000
P68371;Q3ZCM7;A0A075B736;Q5SQY0;I3L2F9;A6NNZ2;M0R2D3;M0QYM7;M0R042;Q9H4B7;M0R2T4;A0A075B724	Tubulin beta-4B chain	TUBB4B	>sp|P68371|TBB4B_HUMAN Tubulin beta-4B chain OS=Homo sapiens GN=TUBB4B PE=1 SV=1	49.83	0.785184	104090000000	34439000000	27901000000	23717000000	12411000000
Q01105-2;A0A0C4DFV9;Q01105-3;Q01105-4;A0A087X027;P0DME0	Protein SET;Protein SETSIP	SET;SETSIP	>sp|Q01105-2|SET_HUMAN Isoform 2 of Protein SET OS=Homo sapiens GN=SET;>tr|A0A0C4DFV9|A0A0C4DFV9_HUMAN Protein SET OS=Homo sapiens GN=SET PE=4 SV=1;>sp|Q01105-3|SET_HUMAN Isoform 3 of Protein SET OS=Homo sapiens GN=SET;>sp|Q01105-4|SET_HUMAN Isoform 4 of P	32.103	0.70005	104030000000	39615000000	31749000000	16574000000	12119000000
P68363;P68366-2;P68366;P68363-2;F8VVB9;F8VQQ4;F8VS66;F8VRZ4;C9JDS9;F8VWV9;F8VX09;C9JEV8;C9JQ00;C9JJQ8;C9JDL2;A6NHL2-2;A6NHL2;F8VRK0;F8W0F6;F8VXZ7;C9K0S6	Tubulin alpha-1B chain;Tubulin alpha-4A chain	TUBA1B;TUBA4A;KLK9	>sp|P68363|TBA1B_HUMAN Tubulin alpha-1B chain OS=Homo sapiens GN=TUBA1B PE=1 SV=1;>sp|P68366-2|TBA4A_HUMAN Isoform 2 of Tubulin alpha-4A chain OS=Homo sapiens GN=TUBA4A;>sp|P68366|TBA4A_HUMAN Tubulin alpha-4A chain OS=Homo sapiens GN=TUBA4A PE=1 SV=1;>sp|P	50.151	0.908897	103880000000	37422000000	24344000000	26932000000	11000000000
Q12841;Q12841-2;C9J5G4;H7C4W4	Follistatin-related protein 1	FSTL1	>sp|Q12841|FSTL1_HUMAN Follistatin-related protein 1 OS=Homo sapiens GN=FSTL1 PE=1 SV=1;>sp|Q12841-2|FSTL1_HUMAN Isoform 2 of Follistatin-related protein 1 OS=Homo sapiens GN=FSTL1	34.985	3.45037	102610000000	9997000000	27065000000	34044000000	28091000000
P28799;K7EQ05;P28799-3;P28799-2;K7EKL3;K7EQI0;K7EMR1;K7ENI2;K7ENN1;K7EK92;K7EQK6;K7EM89;K7EJY4;K7ERM2;K7EPL0;K7ELY1	Granulins;Acrogranin;Paragranulin;Granulin-1;Granulin-2;Granulin-3;Granulin-4;Granulin-5;Granulin-6;Granulin-7	GRN	>sp|P28799|GRN_HUMAN Granulins OS=Homo sapiens GN=GRN PE=1 SV=2;>tr|K7EQ05|K7EQ05_HUMAN Granulins OS=Homo sapiens GN=GRN PE=1 SV=1;>sp|P28799-3|GRN_HUMAN Isoform 3 of Granulins OS=Homo sapiens GN=GRN;>sp|P28799-2|GRN_HUMAN Isoform 2 of Granulins OS=Homo sa	63.544	0.773485	101350000000	32264000000	31376000000	16481000000	12819000000
Q99497;K7ELW0;K7EN27	Protein DJ-1	PARK7	>sp|Q99497|PARK7_HUMAN Protein deglycase DJ-1 OS=Homo sapiens GN=PARK7 PE=1 SV=2;>tr|K7ELW0|K7ELW0_HUMAN Protein deglycase DJ-1 OS=Homo sapiens GN=PARK7 PE=1 SV=1	19.891	1.27182	101110000000	28661000000	27012000000	28614000000	13395000000
P46777;Q5T7N0;R4GNJ2	60S ribosomal protein L5	RPL5	>sp|P46777|RL5_HUMAN 60S ribosomal protein L5 OS=Homo sapiens GN=RPL5 PE=1 SV=3	34.362	0.716345	100530000000	30976000000	36416000000	15850000000	13502000000
Q5T7C4;P09429;B2RPK0	High mobility group protein B1;Putative high mobility group protein B1-like 1	HMGB1;HMGB1P1	>tr|Q5T7C4|Q5T7C4_HUMAN High mobility group protein B1 OS=Homo sapiens GN=HMGB1 PE=1 SV=1;>sp|P09429|HMGB1_HUMAN High mobility group protein B1 OS=Homo sapiens GN=HMGB1 PE=1 SV=3;>sp|B2RPK0|HGB1A_HUMAN Putative high mobility group protein B1-like 1 OS=Homo	18.311	1.18106	100040000000	27550000000	26002000000	25732000000	17125000000
P25391;A0A087WYF1;A0A087WX80;P24043	Laminin subunit alpha-1	LAMA1	>sp|P25391|LAMA1_HUMAN Laminin subunit alpha-1 OS=Homo sapiens GN=LAMA1 PE=1 SV=2	337.08	20.0551	99616000000	4199100000	3167700000	56057000000	25648000000
P01034	Cystatin-C	CST3	>sp|P01034|CYTC_HUMAN Cystatin-C OS=Homo sapiens GN=CST3 PE=1 SV=1	15.799	1.81959	96322000000	28179000000	21576000000	34421000000	9800000000
P55072;C9JUP7;C9IZA5	Transitional endoplasmic reticulum ATPase	VCP	>sp|P55072|TERA_HUMAN Transitional endoplasmic reticulum ATPase OS=Homo sapiens GN=VCP PE=1 SV=4	89.321	0.663904	95591000000	33791000000	31477000000	16745000000	9215800000
P08107;P08107-2;V9GZ37	Heat shock 70 kDa protein 1A/1B	HSPA1A	>sp|P08107|HSP71_HUMAN Heat shock 70 kDa protein 1A/1B OS=Homo sapiens GN=HSPA1A PE=1 SV=5;>sp|P08107-2|HSP71_HUMAN Isoform 2 of Heat shock 70 kDa protein 1A/1B OS=Homo sapiens GN=HSPA1A;>tr|V9GZ37|V9GZ37_HUMAN Heat shock 70 kDa protein 1A/1B OS=Homo sapie	70.051	0.897156	95379000000	24834000000	29141000000	21337000000	11284000000
P49327;J3KTF0	Fatty acid synthase;[Acyl-carrier-protein] S-acetyltransferase;[Acyl-carrier-protein] S-malonyltransferase;3-oxoacyl-[acyl-carrier-protein] synthase;3-oxoacyl-[acyl-carrier-protein] reductase;3-hydroxyacyl-[acyl-carrier-protein] dehydratase;Enoyl-[acyl-carrier-protein] reductase;Oleoyl-[acyl-carrier-protein] hydrolase	FASN	>sp|P49327|FAS_HUMAN Fatty acid synthase OS=Homo sapiens GN=FASN PE=1 SV=3	273.42	3.38153	95341000000	13190000000	12633000000	40904000000	19096000000
P68104;Q5VTE0;A0A087WVQ9;P68104-2;A0A087WV01;Q5JR01;A6PW80	Elongation factor 1-alpha 1;Putative elongation factor 1-alpha-like 3	EEF1A1;EEF1A1P5	>sp|P68104|EF1A1_HUMAN Elongation factor 1-alpha 1 OS=Homo sapiens GN=EEF1A1 PE=1 SV=1;>sp|Q5VTE0|EF1A3_HUMAN Putative elongation factor 1-alpha-like 3 OS=Homo sapiens GN=EEF1A1P5 PE=5 SV=1;>tr|A0A087WVQ9|A0A087WVQ9_HUMAN Elongation factor 1-alpha 1 OS=Hom	50.14	1.12024	94357000000	25391000000	25823000000	23270000000	14279000000
P13521;C9JQI2;C9JDT0	Secretogranin-2;Secretoneurin	SCG2	>sp|P13521|SCG2_HUMAN Secretogranin-2 OS=Homo sapiens GN=SCG2 PE=1 SV=2	70.94	0.073324	92402000000	38761000000	40787000000	3971800000	2799700000
P27348;E9PG15	14-3-3 protein theta	YWHAQ	>sp|P27348|1433T_HUMAN 14-3-3 protein theta OS=Homo sapiens GN=YWHAQ PE=1 SV=1;>tr|E9PG15|E9PG15_HUMAN 14-3-3 protein theta (Fragment) OS=Homo sapiens GN=YWHAQ PE=1 SV=1	27.764	0.506615	91264000000	26774000000	40942000000	10697000000	7782800000
P61916;H0YIZ1;J3KMY5;G3V3E8;E7EMS2;G3V3D1;G3V2V8;P61916-2	Epididymal secretory protein E1	NPC2	>sp|P61916|NPC2_HUMAN Epididymal secretory protein E1 OS=Homo sapiens GN=NPC2 PE=1 SV=1;>tr|H0YIZ1|H0YIZ1_HUMAN Epididymal secretory protein E1 (Fragment) OS=Homo sapiens GN=NPC2 PE=1 SV=1;>tr|J3KMY5|J3KMY5_HUMAN Epididymal secretory protein E1 OS=Homo sap	16.57	1.18866	90597000000	18541000000	31382000000	24210000000	14892000000
P30443;P30455;Q5SRN7;Q5SRN5;P04439;A7MAP4	HLA class I histocompatibility antigen, A-1 alpha chain;HLA class I histocompatibility antigen, A-36 alpha chain;HLA class I histocompatibility antigen, A-3 alpha chain	HLA-A	>sp|P30443|1A01_HUMAN HLA class I histocompatibility antigen, A-1 alpha chain OS=Homo sapiens GN=HLA-A PE=1 SV=1;>sp|P30455|1A36_HUMAN HLA class I histocompatibility antigen, A-36 alpha chain OS=Homo sapiens GN=HLA-A PE=1 SV=1;>tr|Q5SRN7|Q5SRN7_HUMAN HLA c	40.845	1.55256	88711000000	19641000000	17313000000	37780000000	9390800000
P32119;A6NIW5;P32119-2	Peroxiredoxin-2	PRDX2	>sp|P32119|PRDX2_HUMAN Peroxiredoxin-2 OS=Homo sapiens GN=PRDX2 PE=1 SV=5	21.892	0.810278	88617000000	27508000000	28199000000	19627000000	10409000000
P09211;A8MX94;A0A087X2E9;A0A087X243	Glutathione S-transferase P	GSTP1	>sp|P09211|GSTP1_HUMAN Glutathione S-transferase P OS=Homo sapiens GN=GSTP1 PE=1 SV=2;>tr|A8MX94|A8MX94_HUMAN Glutathione S-transferase P OS=Homo sapiens GN=GSTP1 PE=1 SV=1	23.356	3.76618	88114000000	11436000000	11266000000	42270000000	20318000000
Q92820	Gamma-glutamyl hydrolase	GGH	>sp|Q92820|GGH_HUMAN Gamma-glutamyl hydrolase OS=Homo sapiens GN=GGH PE=1 SV=2	35.964	1.4017	87519000000	21440000000	25070000000	22510000000	16808000000
Q08629;D6RB21;E7ENT7;Q9BQ16-9;Q9BQ16-1;E7EQ24;H0YA19;E7ENY3;E7ENM6;Q9BQ16-8	Testican-1	SPOCK1	>sp|Q08629|TICN1_HUMAN Testican-1 OS=Homo sapiens GN=SPOCK1 PE=1 SV=1	49.124	0.0369078	86119000000	45699000000	34374000000	2217600000	1410400000
P40121;P40121-2;E7ENU9;B8ZZL6;H7C0X8	Macrophage-capping protein	CAPG	>sp|P40121|CAPG_HUMAN Macrophage-capping protein OS=Homo sapiens GN=CAPG PE=1 SV=2;>sp|P40121-2|CAPG_HUMAN Isoform 2 of Macrophage-capping protein OS=Homo sapiens GN=CAPG;>tr|E7ENU9|E7ENU9_HUMAN Macrophage-capping protein (Fragment) OS=Homo sapiens GN=CAPG	38.498	7.8161	85321000000	8785800000	6756700000	45201000000	22299000000
J3KMZ9;H0YMD1;P01130-5;P01130;P01130-3;P01130-4;P01130-2;P01130-6;H0YM92;H0YMQ3	Low-density lipoprotein receptor	LDLR	>tr|J3KMZ9|J3KMZ9_HUMAN Low-density lipoprotein receptor (Fragment) OS=Homo sapiens GN=LDLR PE=1 SV=1;>tr|H0YMD1|H0YMD1_HUMAN Low-density lipoprotein receptor OS=Homo sapiens GN=LDLR PE=1 SV=1;>sp|P01130-5|LDLR_HUMAN Isoform 5 of Low-density lipoprotein re	104.56	4.19545	81565000000	9021000000	10652000000	35073000000	22393000000
Q8WUM4;Q8WUM4-2;Q8WUM4-3;C9IZF9;F8WEQ7;F8WBR8;F8WDK9	Programmed cell death 6-interacting protein	PDCD6IP	>sp|Q8WUM4|PDC6I_HUMAN Programmed cell death 6-interacting protein OS=Homo sapiens GN=PDCD6IP PE=1 SV=1;>sp|Q8WUM4-2|PDC6I_HUMAN Isoform 2 of Programmed cell death 6-interacting protein OS=Homo sapiens GN=PDCD6IP	96.022	2.83367	79481000000	8566000000	9640500000	28301000000	24713000000
D6RBV2;Q12907;D6RIU4;D6RDX1;D6RBH1	Vesicular integral-membrane protein VIP36	LMAN2	>tr|D6RBV2|D6RBV2_HUMAN Vesicular integral-membrane protein VIP36 OS=Homo sapiens GN=LMAN2 PE=1 SV=1;>sp|Q12907|LMAN2_HUMAN Vesicular integral-membrane protein VIP36 OS=Homo sapiens GN=LMAN2 PE=1 SV=1;>tr|D6RIU4|D6RIU4_HUMAN Vesicular integral-membrane pro	36.543	0.491519	76756000000	29152000000	27638000000	11125000000	6175600000
CON__Q3ZBS7			>Q3ZBS7 TREMBL:Q3ZBS7 (Bos taurus) Vitronectin	54.099	2.01185	76526000000	1051800000	740760000	1186900000	9432800000
P22314-2;P22314;Q5JRR6;Q5JRR9;Q5JRS0;Q5JRS2;Q5JRS1;Q5JRS3	Ubiquitin-like modifier-activating enzyme 1	UBA1	>sp|P22314-2|UBA1_HUMAN Isoform 2 of Ubiquitin-like modifier-activating enzyme 1 OS=Homo sapiens GN=UBA1;>sp|P22314|UBA1_HUMAN Ubiquitin-like modifier-activating enzyme 1 OS=Homo sapiens GN=UBA1 PE=1 SV=3	113.8	0.891358	76171000000	22133000000	19825000000	20002000000	5844800000
P15586;H7C3P4;F6S8M0;P15586-2;H0YFA9;F5H4C6	N-acetylglucosamine-6-sulfatase	GNS	>sp|P15586|GNS_HUMAN N-acetylglucosamine-6-sulfatase OS=Homo sapiens GN=GNS PE=1 SV=3;>tr|H7C3P4|H7C3P4_HUMAN Glucosamine (N-acetyl)-6-sulfatase (Sanfilippo disease IIID), isoform CRA_b OS=Homo sapiens GN=GNS PE=1 SV=1;>tr|F6S8M0|F6S8M0_HUMAN N-acetylgluco	62.081	1.18082	75852000000	21172000000	20645000000	20306000000	11408000000
P07737;K7EJ44;I3L3D5	Profilin-1	PFN1	>sp|P07737|PROF1_HUMAN Profilin-1 OS=Homo sapiens GN=PFN1 PE=1 SV=2;>tr|K7EJ44|K7EJ44_HUMAN Profilin 1, isoform CRA_b OS=Homo sapiens GN=PFN1 PE=1 SV=1	15.054	0.484337	75190000000	23054000000	31303000000	9625700000	7799200000
P62979;J3QS39;J3QTR3;F5H6Q2;F5GYU3;F5H2Z3;F5H265;B4DV12;F5H388;F5H747;F5GXK7;J3QKN0;Q5PY61;Q96C32;P62987;P0CG47;P0CG48;M0R1M6;M0R2S1;M0R1V7;A0A087WV77;J3QLP7;J3QRK5;K7EMA8;J3QSA3;F5GZ39;J3KSM4	Ubiquitin-40S ribosomal protein S27a;Ubiquitin;40S ribosomal protein S27a;Ubiquitin-60S ribosomal protein L40;Ubiquitin;60S ribosomal protein L40;Polyubiquitin-B;Ubiquitin;Polyubiquitin-C;Ubiquitin	RPS27A;UBB;UBC;UBA52	>sp|P62979|RS27A_HUMAN Ubiquitin-40S ribosomal protein S27a OS=Homo sapiens GN=RPS27A PE=1 SV=2;>tr|J3QS39|J3QS39_HUMAN Polyubiquitin-B (Fragment) OS=Homo sapiens GN=UBB PE=1 SV=1;>tr|J3QTR3|J3QTR3_HUMAN Ubiquitin-40S ribosomal protein S27a (Fragment) OS=H	17.965	2.22065	74797000000	12052000000	18847000000	19496000000	21031000000
P35241;P35241-5;P35241-4;H0YE16;P35241-2;E9PNV3;P35241-3;E9PQ82;E9PKN5;E9PNP4	Radixin	RDX	>sp|P35241|RADI_HUMAN Radixin OS=Homo sapiens GN=RDX PE=1 SV=1;>sp|P35241-5|RADI_HUMAN Isoform 5 of Radixin OS=Homo sapiens GN=RDX;>sp|P35241-4|RADI_HUMAN Isoform 4 of Radixin OS=Homo sapiens GN=RDX	68.563	1.07046	74202000000	20319000000	19508000000	19043000000	8868800000
P28066;P28066-2	Proteasome subunit alpha type-5	PSMA5	>sp|P28066|PSA5_HUMAN Proteasome subunit alpha type-5 OS=Homo sapiens GN=PSMA5 PE=1 SV=3;>sp|P28066-2|PSA5_HUMAN Isoform 2 of Proteasome subunit alpha type-5 OS=Homo sapiens GN=PSMA5	26.411	0.697427	73938000000	20327000000	28984000000	10429000000	9688700000
Q6YHK3;Q6YHK3-4;Q6YHK3-2;Q6YHK3-3;REV__H7C005;REV__Q96M89-2;REV__Q96M89	CD109 antigen	CD109	>sp|Q6YHK3|CD109_HUMAN CD109 antigen OS=Homo sapiens GN=CD109 PE=1 SV=2;>sp|Q6YHK3-4|CD109_HUMAN Isoform 4 of CD109 antigen OS=Homo sapiens GN=CD109;>sp|Q6YHK3-2|CD109_HUMAN Isoform 2 of CD109 antigen OS=Homo sapiens GN=CD109;>sp|Q6YHK3-3|CD109_HUMAN Isofo	161.69	1.17424	73696000000	17307000000	21353000000	22358000000	8370100000
P18065;C9JMY1;H7C1H0	Insulin-like growth factor-binding protein 2	IGFBP2	>sp|P18065|IBP2_HUMAN Insulin-like growth factor-binding protein 2 OS=Homo sapiens GN=IGFBP2 PE=1 SV=2;>tr|C9JMY1|C9JMY1_HUMAN Insulin-like growth factor-binding protein 2 OS=Homo sapiens GN=IGFBP2 PE=1 SV=1	34.814	0.309696	71965000000	28243000000	26427000000	9690200000	2651800000
A0A087WVQ6;Q00610-2;Q00610;J3KS13;K7EJJ5;J3KRF5;J3KSQ2;J3QL20;F5H5N6;A0A087WV74;A0A087WXH4	Clathrin heavy chain 1	CLTC	>tr|A0A087WVQ6|A0A087WVQ6_HUMAN Clathrin heavy chain 1 OS=Homo sapiens GN=CLTC PE=1 SV=1;>sp|Q00610-2|CLH1_HUMAN Isoform 2 of Clathrin heavy chain 1 OS=Homo sapiens GN=CLTC;>sp|Q00610|CLH1_HUMAN Clathrin heavy chain 1 OS=Homo sapiens GN=CLTC PE=1 SV=5	192.06	0.669903	71926000000	22377000000	21893000000	12524000000	7190500000
P37837;F2Z393;E9PKI8;E9PM01	Transaldolase	TALDO1	>sp|P37837|TALDO_HUMAN Transaldolase OS=Homo sapiens GN=TALDO1 PE=1 SV=2;>tr|F2Z393|F2Z393_HUMAN Transaldolase OS=Homo sapiens GN=TALDO1 PE=1 SV=1	37.54	1.91794	70185000000	12203000000	16034000000	21881000000	14232000000
P33316-2;H0YNW5;P33316;A0A0C4DGL3;H0YKC5;H0YNJ9;H0YMM5;H0YKI0;H0YMP1	Deoxyuridine 5-triphosphate nucleotidohydrolase, mitochondrial	DUT	>sp|P33316-2|DUT_HUMAN Isoform 2 of Deoxyuridine 5-triphosphate nucleotidohydrolase, mitochondrial OS=Homo sapiens GN=DUT;>tr|H0YNW5|H0YNW5_HUMAN Deoxyuridine 5-triphosphate nucleotidohydrolase, mitochondrial OS=Homo sapiens GN=DUT PE=1 SV=1;>sp|P33316|D	17.748	1.72517	68218000000	5973900000	4687700000	7194400000	5952800000
Q13510;Q13510-2;E7EMM4;Q13510-3	Acid ceramidase;Acid ceramidase subunit alpha;Acid ceramidase subunit beta	ASAH1	>sp|Q13510|ASAH1_HUMAN Acid ceramidase OS=Homo sapiens GN=ASAH1 PE=1 SV=5;>sp|Q13510-2|ASAH1_HUMAN Isoform 2 of Acid ceramidase OS=Homo sapiens GN=ASAH1;>tr|E7EMM4|E7EMM4_HUMAN Acid ceramidase OS=Homo sapiens GN=ASAH1 PE=1 SV=1;>sp|Q13510-3|ASAH1_HUMAN Iso	44.659	11.6525	67801000000	4947600000	5559800000	29712000000	25026000000
P16949;P16949-2;A2A2D0;E5RIR6;E7EVN3;Q9H169-3;Q9H169;Q9H169-4;Q9H169-2	Stathmin	STMN1	>sp|P16949|STMN1_HUMAN Stathmin OS=Homo sapiens GN=STMN1 PE=1 SV=3;>sp|P16949-2|STMN1_HUMAN Isoform 2 of Stathmin OS=Homo sapiens GN=STMN1;>tr|A2A2D0|A2A2D0_HUMAN Stathmin (Fragment) OS=Homo sapiens GN=STMN1 PE=1 SV=4	17.302	0.734883	67663000000	22716000000	21937000000	13045000000	7715100000
Q99784-5;Q99784-3;Q99784;F5H810;F5GZQ2;F8W870;H0YFB9;Q99784-4;Q99784-2	Noelin	OLFM1	>sp|Q99784-5|NOE1_HUMAN Isoform 5 of Noelin OS=Homo sapiens GN=OLFM1;>sp|Q99784-3|NOE1_HUMAN Isoform 3 of Noelin OS=Homo sapiens GN=OLFM1;>sp|Q99784|NOE1_HUMAN Noelin OS=Homo sapiens GN=OLFM1 PE=1 SV=4;>tr|F5H810|F5H810_HUMAN Noelin (Fragment) OS=Homo sapi	52.814	3.00811	67159000000	9018000000	12200000000	25047000000	17413000000
P07225;G5E9F8;H7BXT0;C9K0R0	Vitamin K-dependent protein S	PROS1	>sp|P07225|PROS_HUMAN Vitamin K-dependent protein S OS=Homo sapiens GN=PROS1 PE=1 SV=1;>tr|G5E9F8|G5E9F8_HUMAN Protein S (Alpha), isoform CRA_b OS=Homo sapiens GN=PROS1 PE=1 SV=1	75.122	4.9218	67023000000	6990000000	6760300000	32777000000	17024000000
Q01082;A0A087WUZ3;Q01082-2;Q01082-3;F8W6C1;O15020-2;O15020;A4QPE4;E9PJZ2	Spectrin beta chain, non-erythrocytic 1	SPTBN1	>sp|Q01082|SPTB2_HUMAN Spectrin beta chain, non-erythrocytic 1 OS=Homo sapiens GN=SPTBN1 PE=1 SV=2;>tr|A0A087WUZ3|A0A087WUZ3_HUMAN Spectrin beta chain, non-erythrocytic 1 OS=Homo sapiens GN=SPTBN1 PE=1 SV=1;>sp|Q01082-2|SPTB2_HUMAN Isoform Short of Spectri	274.61	0.789038	66146000000	17057000000	18889000000	11331000000	7217900000
P31948;P31948-2;P31948-3;F5H783;F5GXD8;H0YGI8	Stress-induced-phosphoprotein 1	STIP1	>sp|P31948|STIP1_HUMAN Stress-induced-phosphoprotein 1 OS=Homo sapiens GN=STIP1 PE=1 SV=1;>sp|P31948-2|STIP1_HUMAN Isoform 2 of Stress-induced-phosphoprotein 1 OS=Homo sapiens GN=STIP1;>sp|P31948-3|STIP1_HUMAN Isoform 3 of Stress-induced-phosphoprotein 1 O	62.639	1.39124	66105000000	17747000000	13761000000	21212000000	7888800000
P20962;F5H7R9;F5GXR3	Parathymosin	PTMS	>sp|P20962|PTMS_HUMAN Parathymosin OS=Homo sapiens GN=PTMS PE=1 SV=2	11.53	0.254	64889000000	18086000000	27588000000	8603600000	8516200000
Q14764;H3BQK6;H3BRL2;H3BNF6;H3BUK7;H3BP76;I3L155;H3BNF2;H3BUP3;H3BQE7;H3BPZ2	Major vault protein	MVP	>sp|Q14764|MVP_HUMAN Major vault protein OS=Homo sapiens GN=MVP PE=1 SV=4	99.326	0.106169	64372000000	22173000000	31885000000	6334700000	1643200000
P13797;A0A0A0MSQ0;P13797-2;F8W8D8;P13797-3;U3KQI3;H7C4N2;F2Z2Z9;Q14651;C9JAM8	Plastin-3	PLS3	>sp|P13797|PLST_HUMAN Plastin-3 OS=Homo sapiens GN=PLS3 PE=1 SV=4;>tr|A0A0A0MSQ0|A0A0A0MSQ0_HUMAN Plastin-3 OS=Homo sapiens GN=PLS3 PE=1 SV=1;>sp|P13797-2|PLST_HUMAN Isoform 2 of Plastin-3 OS=Homo sapiens GN=PLS3;>tr|F8W8D8|F8W8D8_HUMAN Plastin-3 OS=Homo s	70.81	0.825423	64363000000	19663000000	17809000000	16573000000	7403100000
Q9Y4K0;H0YAR1;E5RHH3;E5RFY0;H0YAP6;E5RI22;E5RJL2;E5RFE2;R4GMS2	Lysyl oxidase homolog 2	LOXL2	>sp|Q9Y4K0|LOXL2_HUMAN Lysyl oxidase homolog 2 OS=Homo sapiens GN=LOXL2 PE=1 SV=1	86.724	0.0882306	64184000000	24215000000	30218000000	1543400000	1072600000
P30086	Phosphatidylethanolamine-binding protein 1;Hippocampal cholinergic neurostimulating peptide	PEBP1	>sp|P30086|PEBP1_HUMAN Phosphatidylethanolamine-binding protein 1 OS=Homo sapiens GN=PEBP1 PE=1 SV=3	21.057	2.06385	64006000000	11309000000	15355000000	18801000000	16070000000
P67809;A0A087X1S2;H0Y449;C9J5V9;Q9Y2T7	Nuclease-sensitive element-binding protein 1	YBX1	>sp|P67809|YBOX1_HUMAN Nuclease-sensitive element-binding protein 1 OS=Homo sapiens GN=YBX1 PE=1 SV=3;>tr|A0A087X1S2|A0A087X1S2_HUMAN Nuclease-sensitive element-binding protein 1 OS=Homo sapiens GN=YBX1 PE=1 SV=1;>tr|H0Y449|H0Y449_HUMAN Nuclease-sensitive	35.924	1.18193	63905000000	20531000000	13123000000	19489000000	7629700000
Q92598-2;Q92598;Q92598-3;Q5TBM3;R4GN69	Heat shock protein 105 kDa	HSPH1	>sp|Q92598-2|HS105_HUMAN Isoform Beta of Heat shock protein 105 kDa OS=Homo sapiens GN=HSPH1;>sp|Q92598|HS105_HUMAN Heat shock protein 105 kDa OS=Homo sapiens GN=HSPH1 PE=1 SV=1;>sp|Q92598-3|HS105_HUMAN Isoform 3 of Heat shock protein 105 kDa OS=Homo sapie	92.115	1.96108	63318000000	16416000000	13087000000	17050000000	10798000000
O00468-6;O00468-3;O00468-7;O00468-5;O00468-4;O00468;A0A087X208;O00468-2;H0Y5U1	Agrin;Agrin N-terminal 110 kDa subunit;Agrin C-terminal 110 kDa subunit;Agrin C-terminal 90 kDa fragment;Agrin C-terminal 22 kDa fragment	AGRN	>sp|O00468-6|AGRIN_HUMAN Isoform 6 of Agrin OS=Homo sapiens GN=AGRN;>sp|O00468-3|AGRIN_HUMAN Isoform 3 of Agrin OS=Homo sapiens GN=AGRN;>sp|O00468-7|AGRIN_HUMAN Isoform 7 of Agrin OS=Homo sapiens GN=AGRN;>sp|O00468-5|AGRIN_HUMAN Isoform 5 of Agrin OS=Homo	214.84	1.67166	63118000000	16745000000	22585000000	17144000000	3497500000
X6R8A1;P10619;X6R5C5;P10619-2;U3KQU6;Q5JZH0;U3KQ41;U3KQF1	Carboxypeptidase;Lysosomal protective protein;Lysosomal protective protein 32 kDa chain;Lysosomal protective protein 20 kDa chain	CTSA	>tr|X6R8A1|X6R8A1_HUMAN Carboxypeptidase OS=Homo sapiens GN=CTSA PE=1 SV=1;>sp|P10619|PPGB_HUMAN Lysosomal protective protein OS=Homo sapiens GN=CTSA PE=1 SV=2;>tr|X6R5C5|X6R5C5_HUMAN Carboxypeptidase OS=Homo sapiens GN=CTSA PE=1 SV=1;>sp|P10619-2|PPGB_HUM	56.232	1.58829	62794000000	14328000000	16226000000	18150000000	11181000000
P39687;H0YN26;H7BZ09;O43423;O95626	Acidic leucine-rich nuclear phosphoprotein 32 family member A	ANP32A	>sp|P39687|AN32A_HUMAN Acidic leucine-rich nuclear phosphoprotein 32 family member A OS=Homo sapiens GN=ANP32A PE=1 SV=1;>tr|H0YN26|H0YN26_HUMAN Acidic leucine-rich nuclear phosphoprotein 32 family member A OS=Homo sapiens GN=ANP32A PE=1 SV=1	28.585	1.60969	62405000000	10792000000	20094000000	14003000000	15421000000
P23526;P23526-2	Adenosylhomocysteinase	AHCY	>sp|P23526|SAHH_HUMAN Adenosylhomocysteinase OS=Homo sapiens GN=AHCY PE=1 SV=4;>sp|P23526-2|SAHH_HUMAN Isoform 2 of Adenosylhomocysteinase OS=Homo sapiens GN=AHCY	47.716	1.29854	61974000000	18314000000	12516000000	21701000000	6606100000
V9HW75;A0A087WSV8;P80303-2;P80303;E9PKG6;Q2L696;E9PLR0;E9PLE9;H0YEG8;H0YD18;E9PM22;E9PJP3	Nucleobindin-2;Nesfatin-1	HEL-S-109;NUCB2;DCAF5;Nucb2	>tr|V9HW75|V9HW75_HUMAN Epididymis secretory protein Li 109 OS=Homo sapiens GN=HEL-S-109 PE=1 SV=1;>tr|A0A087WSV8|A0A087WSV8_HUMAN Nucleobindin 2, isoform CRA_b OS=Homo sapiens GN=NUCB2 PE=1 SV=1;>sp|P80303-2|NUCB2_HUMAN Isoform 2 of Nucleobindin-2 OS=Homo	50.222	0.773562	60215000000	15483000000	19171000000	10679000000	6149300000
F8W6I7;P09651-3;P09651-2;P09651;F8VZ49;F8VTQ5;Q32P51;F8VYN5;H0YH80;F8W646	Heterogeneous nuclear ribonucleoprotein A1;Heterogeneous nuclear ribonucleoprotein A1, N-terminally processed;Heterogeneous nuclear ribonucleoprotein A1-like 2	HNRNPA1;HNRNPA1L2	>tr|F8W6I7|F8W6I7_HUMAN Heterogeneous nuclear ribonucleoprotein A1 OS=Homo sapiens GN=HNRNPA1 PE=1 SV=2;>sp|P09651-3|ROA1_HUMAN Isoform 2 of Heterogeneous nuclear ribonucleoprotein A1 OS=Homo sapiens GN=HNRNPA1;>sp|P09651-2|ROA1_HUMAN Isoform A1-A of Heter	33.155	0.790803	60086000000	19071000000	18045000000	12264000000	6149600000
CON__ENSEMBL:ENSBTAP00000024146			>ENSEMBL:ENSBTAP00000024146 (Bos taurus) similar to alpha-2-macroglobulin isoform 1	164.34	1.16073	59568000000	4470900000	6902900000	3362600000	2578600000
P46940;H0YLE8;E7EWC2;F5H7S7;Q13576;H0YKA5;A0A087X225;A0A087WWP1;Q13576-3;Q13576-2;E9PDT6;D6R939	Ras GTPase-activating-like protein IQGAP1	IQGAP1	>sp|P46940|IQGA1_HUMAN Ras GTPase-activating-like protein IQGAP1 OS=Homo sapiens GN=IQGAP1 PE=1 SV=1;>tr|H0YLE8|H0YLE8_HUMAN Ras GTPase-activating-like protein IQGAP1 OS=Homo sapiens GN=IQGAP1 PE=1 SV=1	189.25	0.956032	59265000000	19650000000	12652000000	15425000000	4646700000
P16403	Histone H1.2	HIST1H1C	>sp|P16403|H12_HUMAN Histone H1.2 OS=Homo sapiens GN=HIST1H1C PE=1 SV=2	21.364	0.660358	58838000000	17043000000	22416000000	7379000000	9937600000
Q01518;Q01518-2;Q5T0R1;Q5T0R7;Q5T0R6;Q5T0R5;Q5T0R4;Q5T0R3;Q5T0R2;Q5T0R9;Q5T0S3;Q5T0R8	Adenylyl cyclase-associated protein 1;Adenylyl cyclase-associated protein	CAP1	>sp|Q01518|CAP1_HUMAN Adenylyl cyclase-associated protein 1 OS=Homo sapiens GN=CAP1 PE=1 SV=5;>sp|Q01518-2|CAP1_HUMAN Isoform 2 of Adenylyl cyclase-associated protein 1 OS=Homo sapiens GN=CAP1;>tr|Q5T0R1|Q5T0R1_HUMAN Adenylyl cyclase-associated protein (Fr	51.901	0.720523	58675000000	20123000000	18072000000	12132000000	5705700000
P25788-2;P25788;G3V4X5;G3V3W4;G3V5N4;H0YJ03	Proteasome subunit alpha type-3	PSMA3	>sp|P25788-2|PSA3_HUMAN Isoform 2 of Proteasome subunit alpha type-3 OS=Homo sapiens GN=PSMA3;>sp|P25788|PSA3_HUMAN Proteasome subunit alpha type-3 OS=Homo sapiens GN=PSMA3 PE=1 SV=2	27.647	0.663701	58615000000	24173000000	15196000000	10413000000	6627100000
P39060-2;P39060-1;P39060;H7BXV5;H7C457	Collagen alpha-1(XVIII) chain;Endostatin	COL18A1	>sp|P39060-2|COIA1_HUMAN Isoform 3 of Collagen alpha-1(XVIII) chain OS=Homo sapiens GN=COL18A1;>sp|P39060-1|COIA1_HUMAN Isoform 2 of Collagen alpha-1(XVIII) chain OS=Homo sapiens GN=COL18A1;>sp|P39060|COIA1_HUMAN Collagen alpha-1(XVIII) chain OS=Homo sapie	135.76	0.0804672	58034000000	23668000000	27437000000	1740800000	790110000
P04264;Q7Z794	Keratin, type II cytoskeletal 1	KRT1	>sp|P04264|K2C1_HUMAN Keratin, type II cytoskeletal 1 OS=Homo sapiens GN=KRT1 PE=1 SV=6	66.038	1.64193	57738000000	366380000	2003100000	445810000	3051900000
Q14956-2;Q14956;Q96F58	Transmembrane glycoprotein NMB	GPNMB	>sp|Q14956-2|GPNMB_HUMAN Isoform 2 of Transmembrane glycoprotein NMB OS=Homo sapiens GN=GPNMB;>sp|Q14956|GPNMB_HUMAN Transmembrane glycoprotein NMB OS=Homo sapiens GN=GPNMB PE=1 SV=2	62.642	5.01691	57400000000	8222500000	7471800000	25758000000	12465000000
P07355;P07355-2;H0YN42;H0YMD0;H0YMU9;H0YM50;A6NMY6;H0YNP5;H0YKS4;H0YN28;H0YL33;H0YMM1;H0YNA0;H0YKZ7;H0YLV6;H0YMT9;H0YKX9;H0YKL9;H0YMW4;H0YN52;H0YKV8;H0YMD9;H0YLE2;H0YNB8;H0YKN4	Annexin A2;Annexin;Putative annexin A2-like protein	ANXA2;ANXA2P2	>sp|P07355|ANXA2_HUMAN Annexin A2 OS=Homo sapiens GN=ANXA2 PE=1 SV=2;>sp|P07355-2|ANXA2_HUMAN Isoform 2 of Annexin A2 OS=Homo sapiens GN=ANXA2;>tr|H0YN42|H0YN42_HUMAN Annexin (Fragment) OS=Homo sapiens GN=ANXA2 PE=1 SV=1;>tr|H0YMD0|H0YMD0_HUMAN Annexin (Fr	38.604	0.589142	57267000000	22204000000	11456000000	17189000000	3359800000
P14625;Q96GW1;Q58FF3;H0YIV0;F8W026	Endoplasmin	HSP90B1	>sp|P14625|ENPL_HUMAN Endoplasmin OS=Homo sapiens GN=HSP90B1 PE=1 SV=1	92.468	1.541	56548000000	12487000000	14116000000	14760000000	11627000000
P62241;Q5JR95	40S ribosomal protein S8	RPS8	>sp|P62241|RS8_HUMAN 40S ribosomal protein S8 OS=Homo sapiens GN=RPS8 PE=1 SV=2;>tr|Q5JR95|Q5JR95_HUMAN 40S ribosomal protein S8 OS=Homo sapiens GN=RPS8 PE=1 SV=1	24.205	0.855045	56210000000	17353000000	17842000000	10270000000	8334100000
A0A087WSW9;A0A087WSY9;Q16881-4;Q16881-3;Q16881;F8W809;E9PNQ6;Q16881-5;Q16881-2;Q16881-6;E2QRB9;E9PIR7;Q16881-7;E9PKD3;A0A0B4J225;E9PIZ5;E9PRI8;E9PLT3;E9PKI4;E9PQI3;A0A096LPD9;E7EWK1;A0A096LPK7;E7ENA2;D3YTF8;D3YTF9;Q9NNW7-2;Q9NNW7	Thioredoxin reductase 1, cytoplasmic	TXNRD1;GML	>tr|A0A087WSW9|A0A087WSW9_HUMAN Thioredoxin reductase 1, cytoplasmic OS=Homo sapiens GN=TXNRD1 PE=1 SV=1;>tr|A0A087WSY9|A0A087WSY9_HUMAN Thioredoxin reductase 1, cytoplasmic OS=Homo sapiens GN=TXNRD1 PE=1 SV=1;>sp|Q16881-4|TRXR1_HUMAN Isoform 4 of Thioredo	60.078	0.562428	56167000000	12142000000	14679000000	6241100000	4104100000
P07954-2;P07954	Fumarate hydratase, mitochondrial	FH	>sp|P07954-2|FUMH_HUMAN Isoform Cytoplasmic of Fumarate hydratase, mitochondrial OS=Homo sapiens GN=FH;>sp|P07954|FUMH_HUMAN Fumarate hydratase, mitochondrial OS=Homo sapiens GN=FH PE=1 SV=3	50.212	1.41188	55804000000	15376000000	12490000000	14817000000	9006900000
O00560;O00560-3	Syntenin-1	SDCBP	>sp|O00560|SDCB1_HUMAN Syntenin-1 OS=Homo sapiens GN=SDCBP PE=1 SV=1;>sp|O00560-3|SDCB1_HUMAN Isoform 3 of Syntenin-1 OS=Homo sapiens GN=SDCBP	32.444	11.9696	55769000000	3089900000	3683900000	22995000000	20587000000
E5RIW3;E5RJD8;O75347;E5RHG6;O75347-2;E5RIX8	Tubulin-specific chaperone A	TBCA	>tr|E5RIW3|E5RIW3_HUMAN Tubulin-specific chaperone A OS=Homo sapiens GN=TBCA PE=1 SV=1;>tr|E5RJD8|E5RJD8_HUMAN Tubulin-specific chaperone A OS=Homo sapiens GN=TBCA PE=1 SV=1;>sp|O75347|TBCA_HUMAN Tubulin-specific chaperone A OS=Homo sapiens GN=TBCA PE=1 SV	10.08	1.08054	55549000000	15077000000	16575000000	14401000000	8061600000
Q8NBJ4-2;Q8NBJ4;C9JYM4;F8WAT9;C9J941	Golgi membrane protein 1	GOLM1	>sp|Q8NBJ4-2|GOLM1_HUMAN Isoform 2 of Golgi membrane protein 1 OS=Homo sapiens GN=GOLM1;>sp|Q8NBJ4|GOLM1_HUMAN Golgi membrane protein 1 OS=Homo sapiens GN=GOLM1 PE=1 SV=1	44.272	3.01262	55455000000	7211200000	9469600000	20623000000	11314000000
O75083;O75083-3;D6RD66	WD repeat-containing protein 1	WDR1	>sp|O75083|WDR1_HUMAN WD repeat-containing protein 1 OS=Homo sapiens GN=WDR1 PE=1 SV=4;>sp|O75083-3|WDR1_HUMAN Isoform 2 of WD repeat-containing protein 1 OS=Homo sapiens GN=WDR1;>tr|D6RD66|D6RD66_HUMAN WD repeat-containing protein 1 (Fragment) OS=Homo sap	66.193	0.946327	54036000000	13934000000	16264000000	11448000000	6429000000
P25786;P25786-2;F5GX11;B4DEV8;F5H112	Proteasome subunit alpha type-1	PSMA1	>sp|P25786|PSA1_HUMAN Proteasome subunit alpha type-1 OS=Homo sapiens GN=PSMA1 PE=1 SV=1;>sp|P25786-2|PSA1_HUMAN Isoform Long of Proteasome subunit alpha type-1 OS=Homo sapiens GN=PSMA1;>tr|F5GX11|F5GX11_HUMAN Proteasome subunit alpha type-1 OS=Homo sapien	29.555	0.886957	53622000000	16157000000	20400000000	7808100000	6505500000
P35555;H0YND0;F6U495;REV__O43529	Fibrillin-1	FBN1	>sp|P35555|FBN1_HUMAN Fibrillin-1 OS=Homo sapiens GN=FBN1 PE=1 SV=3	312.24	0.046464	53242000000	17760000000	23388000000	5984200000	1481700000
P11279;P11279-2	Lysosome-associated membrane glycoprotein 1	LAMP1	>sp|P11279|LAMP1_HUMAN Lysosome-associated membrane glycoprotein 1 OS=Homo sapiens GN=LAMP1 PE=1 SV=3;>sp|P11279-2|LAMP1_HUMAN Isoform 2 of Lysosome-associated membrane glycoprotein 1 OS=Homo sapiens GN=LAMP1	44.882	5.21725	52643000000	4635800000	7407300000	19569000000	19904000000
CON__P0C1U8			>P0C1U8 SWISS-PROT:P0C1U8 Endoproteinase Glu-C (V8 -Glutamyl endopeptidase - Staphylococcus aureus.	36.325	1.5851	51874000000	423150000	338640000	125750000	479770000
Q16777;Q6FI13;Q99878;Q96KK5;Q9BTM1;Q93077;Q7L7L0;P20671;P0C0S8;P04908;H0YFX9	Histone H2A type 2-C;Histone H2A type 2-A;Histone H2A type 1-J;Histone H2A type 1-H;Histone H2A.J;Histone H2A type 1-C;Histone H2A type 3;Histone H2A type 1-D;Histone H2A type 1;Histone H2A type 1-B/E;Histone H2A	HIST2H2AC;HIST2H2AA3;HIST1H2AJ;HIST1H2AH;H2AFJ;HIST1H2AC;HIST3H2A;HIST1H2AD;HIST1H2AG;HIST1H2AB	>sp|Q16777|H2A2C_HUMAN Histone H2A type 2-C OS=Homo sapiens GN=HIST2H2AC PE=1 SV=4;>sp|Q6FI13|H2A2A_HUMAN Histone H2A type 2-A OS=Homo sapiens GN=HIST2H2AA3 PE=1 SV=3;>sp|Q99878|H2A1J_HUMAN Histone H2A type 1-J OS=Homo sapiens GN=HIST1H2AJ PE=1 SV=3;>sp|Q9	13.988	0.894207	50922000000	13659000000	17739000000	9853500000	7067900000
Q04760;Q04760-2	Lactoylglutathione lyase	GLO1	>sp|Q04760|LGUL_HUMAN Lactoylglutathione lyase OS=Homo sapiens GN=GLO1 PE=1 SV=4;>sp|Q04760-2|LGUL_HUMAN Isoform 2 of Lactoylglutathione lyase OS=Homo sapiens GN=GLO1	20.777	1.1366	50889000000	17813000000	9697600000	16762000000	4745400000
P78324;P78324-2;P78324-4;Q5TFQ8;H3BQ21;H3BSK5;Q9P1W8-4;Q9P1W8-2;Q9P1W8;H3BUA5;Q9P1W8-3;H3BTT9;H3BU43	Tyrosine-protein phosphatase non-receptor type substrate 1;Signal-regulatory protein beta-1 isoform 3	SIRPA;SIRPB1	>sp|P78324|SHPS1_HUMAN Tyrosine-protein phosphatase non-receptor type substrate 1 OS=Homo sapiens GN=SIRPA PE=1 SV=2;>sp|P78324-2|SHPS1_HUMAN Isoform 2 of Tyrosine-protein phosphatase non-receptor type substrate 1 OS=Homo sapiens GN=SIRPA;>sp|P78324-4|SHPS	54.966	8.28015	50648000000	3720900000	4661700000	19445000000	12337000000
P50990;P50990-2;P50990-3;H7C4C8;H7C2U0	T-complex protein 1 subunit theta	CCT8	>sp|P50990|TCPQ_HUMAN T-complex protein 1 subunit theta OS=Homo sapiens GN=CCT8 PE=1 SV=4;>sp|P50990-2|TCPQ_HUMAN Isoform 2 of T-complex protein 1 subunit theta OS=Homo sapiens GN=CCT8;>sp|P50990-3|TCPQ_HUMAN Isoform 3 of T-complex protein 1 subunit theta	59.62	1.27297	50183000000	13030000000	9620000000	13595000000	5638200000
CON__Q3SX09;CON__P02070			>Q3SX09 TREMBL:Q3SX09 (Bos taurus) similar to HBG protein	22.06	1.83887	49768000000	962160000	775460000	1060100000	1592800000
P12955;P12955-3;P12955-2;K7ES25;V9GYE4;V9GY89;V9GYL0	Xaa-Pro dipeptidase	PEPD	>sp|P12955|PEPD_HUMAN Xaa-Pro dipeptidase OS=Homo sapiens GN=PEPD PE=1 SV=3;>sp|P12955-3|PEPD_HUMAN Isoform 3 of Xaa-Pro dipeptidase OS=Homo sapiens GN=PEPD;>sp|P12955-2|PEPD_HUMAN Isoform 2 of Xaa-Pro dipeptidase OS=Homo sapiens GN=PEPD	54.548	2.26676	49484000000	8264500000	14661000000	13256000000	11196000000
Q16576;Q16576-2;E9PC52;Q5JP01;Q5JP02;Q5JNZ6;C9J7L0;C9JAJ9	Histone-binding protein RBBP7	RBBP7	>sp|Q16576|RBBP7_HUMAN Histone-binding protein RBBP7 OS=Homo sapiens GN=RBBP7 PE=1 SV=1;>sp|Q16576-2|RBBP7_HUMAN Isoform 2 of Histone-binding protein RBBP7 OS=Homo sapiens GN=RBBP7;>tr|E9PC52|E9PC52_HUMAN Histone-binding protein RBBP7 OS=Homo sapiens GN=RB	47.82	0.933542	49424000000	13017000000	17850000000	7665000000	8230800000
P50395;P50395-2;Q5SX87;Q5SX90;V9GYF8;Q5SX86;Q5SX91;V9GYJ7	Rab GDP dissociation inhibitor beta	GDI2	>sp|P50395|GDIB_HUMAN Rab GDP dissociation inhibitor beta OS=Homo sapiens GN=GDI2 PE=1 SV=2;>sp|P50395-2|GDIB_HUMAN Isoform 2 of Rab GDP dissociation inhibitor beta OS=Homo sapiens GN=GDI2;>tr|Q5SX87|Q5SX87_HUMAN Rab GDP dissociation inhibitor beta (Fragme	50.663	0.638488	49365000000	21270000000	10429000000	10547000000	3432500000
Q02790;F5H1U3;H0YFG2;F5H120	Peptidyl-prolyl cis-trans isomerase FKBP4;Peptidyl-prolyl cis-trans isomerase FKBP4, N-terminally processed	FKBP4	>sp|Q02790|FKBP4_HUMAN Peptidyl-prolyl cis-trans isomerase FKBP4 OS=Homo sapiens GN=FKBP4 PE=1 SV=3	51.804	0.792467	48400000000	11734000000	9809400000	7735300000	3985800000
O14818;O14818-4;Q8TAA3-2;Q8TAA3-5;Q8TAA3;F5GY34	Proteasome subunit alpha type-7	PSMA7	>sp|O14818|PSA7_HUMAN Proteasome subunit alpha type-7 OS=Homo sapiens GN=PSMA7 PE=1 SV=1;>sp|O14818-4|PSA7_HUMAN Isoform 3 of Proteasome subunit alpha type-7 OS=Homo sapiens GN=PSMA7	27.887	0.685327	48185000000	16019000000	15492000000	8560000000	5763100000
F8W1R7;G3V1V0;P60660-2;P60660;J3KND3;G8JLA2;B7Z6Z4;F8VPF3;G3V1Y7;F8VZU9;F8W180;H0YI43;F8W1I5;P14649;F8VXL3	Myosin light polypeptide 6	PDE6H;MYL6	>tr|F8W1R7|F8W1R7_HUMAN Myosin light polypeptide 6 OS=Homo sapiens GN=MYL6 PE=1 SV=1;>tr|G3V1V0|G3V1V0_HUMAN Myosin light polypeptide 6 OS=Homo sapiens GN=MYL6 PE=1 SV=1;>sp|P60660-2|MYL6_HUMAN Isoform Smooth muscle of Myosin light polypeptide 6 OS=Homo sa	16.29	0.54432	47888000000	18346000000	13144000000	7876400000	3280400000
P61604;B8ZZL8;B8ZZ54	10 kDa heat shock protein, mitochondrial	HSPE1	>sp|P61604|CH10_HUMAN 10 kDa heat shock protein, mitochondrial OS=Homo sapiens GN=HSPE1 PE=1 SV=2;>tr|B8ZZL8|B8ZZL8_HUMAN 10 kDa heat shock protein, mitochondrial OS=Homo sapiens GN=HSPE1 PE=1 SV=1	10.932	1.90953	47648000000	7881300000	12138000000	11737000000	13600000000
Q12906-5;Q12906-4;Q12906-2;Q12906-6;Q12906-3;Q12906;Q12906-7;K7EKJ9;K7EQR9;K7ER69;K7EKY0;K7ERM6;K7ENK6;K7EM82;K7EJ09;Q96SI9-2;Q96SI9;K7EQ75	Interleukin enhancer-binding factor 3	ILF3	>sp|Q12906-5|ILF3_HUMAN Isoform 5 of Interleukin enhancer-binding factor 3 OS=Homo sapiens GN=ILF3;>sp|Q12906-4|ILF3_HUMAN Isoform 4 of Interleukin enhancer-binding factor 3 OS=Homo sapiens GN=ILF3;>sp|Q12906-2|ILF3_HUMAN Isoform 2 of Interleukin enhancer-	74.606	1.26893	47523000000	15097000000	8411900000	14685000000	5871500000
P25787;C9JCK5;H3BT36;H7C402	Proteasome subunit alpha type-2	PSMA2	>sp|P25787|PSA2_HUMAN Proteasome subunit alpha type-2 OS=Homo sapiens GN=PSMA2 PE=1 SV=2;>tr|C9JCK5|C9JCK5_HUMAN Proteasome subunit alpha type-2 OS=Homo sapiens GN=PSMA2 PE=1 SV=1	25.898	0.622385	47497000000	14899000000	17681000000	7995100000	4909400000
H0Y4K8		FN1	>tr|H0Y4K8|H0Y4K8_HUMAN Fibronectin (Fragment) OS=Homo sapiens GN=FN1 PE=1 SV=1	26.554	0.346643	47372000000	16857000000	19158000000	4801200000	3951900000
P24592;F8VYK9;F8VVA5	Insulin-like growth factor-binding protein 6	IGFBP6	>sp|P24592|IBP6_HUMAN Insulin-like growth factor-binding protein 6 OS=Homo sapiens GN=IGFBP6 PE=1 SV=1;>tr|F8VYK9|F8VYK9_HUMAN Insulin-like growth factor-binding protein 6 OS=Homo sapiens GN=IGFBP6 PE=1 SV=1	25.322	0.0430065	46871000000	23143000000	18161000000	1695500000	559140000
O15240;Q05BJ3	Neurosecretory protein VGF;Neuroendocrine regulatory peptide-1;Neuroendocrine regulatory peptide-2;Antimicrobial peptide VGF[554-577]	VGF	>sp|O15240|VGF_HUMAN Neurosecretory protein VGF OS=Homo sapiens GN=VGF PE=1 SV=2;>tr|Q05BJ3|Q05BJ3_HUMAN Neurosecretory protein VGF OS=Homo sapiens GN=VGF PE=1 SV=1	67.257	228.974	46849000000	2976600000	2266600000	29643000000	8840700000
P36955;I3L4N7;I3L4Z0;I3L2R7;I3L4F9;I3L107;I3L3Z3;I3L425;I3L1U4	Pigment epithelium-derived factor	SERPINF1	>sp|P36955|PEDF_HUMAN Pigment epithelium-derived factor OS=Homo sapiens GN=SERPINF1 PE=1 SV=4	46.312	26.4363	46809000000	1869800000	1356400000	30859000000	9529500000
P62906	60S ribosomal protein L10a	RPL10A	>sp|P62906|RL10A_HUMAN 60S ribosomal protein L10a OS=Homo sapiens GN=RPL10A PE=1 SV=2	24.831	1.03354	46789000000	14818000000	12488000000	11121000000	6846700000
P51858;P51858-3;Q5TGJ6	Hepatoma-derived growth factor	HDGF	>sp|P51858|HDGF_HUMAN Hepatoma-derived growth factor OS=Homo sapiens GN=HDGF PE=1 SV=1;>sp|P51858-3|HDGF_HUMAN Isoform 3 of Hepatoma-derived growth factor OS=Homo sapiens GN=HDGF	26.788	1.39898	46440000000	16892000000	14469000000	7486000000	5328700000
P48643;E7ENZ3;B7ZAR1;E9PCA1;P48643-2;D6RIZ7;H0Y914	T-complex protein 1 subunit epsilon	CCT5	>sp|P48643|TCPE_HUMAN T-complex protein 1 subunit epsilon OS=Homo sapiens GN=CCT5 PE=1 SV=1;>tr|E7ENZ3|E7ENZ3_HUMAN T-complex protein 1 subunit epsilon OS=Homo sapiens GN=CCT5 PE=1 SV=1;>tr|B7ZAR1|B7ZAR1_HUMAN T-complex protein 1 subunit epsilon OS=Homo sa	59.67	1.37288	45596000000	10856000000	8669300000	13175000000	4577000000
Q15075	Early endosome antigen 1	EEA1	>sp|Q15075|EEA1_HUMAN Early endosome antigen 1 OS=Homo sapiens GN=EEA1 PE=1 SV=2	162.46	1.22169	45570000000	11773000000	9521500000	15498000000	4214700000
A0A087X0D5;P09668;E9PKT6	Pro-cathepsin H;Cathepsin H mini chain;Cathepsin H;Cathepsin H heavy chain;Cathepsin H light chain	CTSH	>tr|A0A087X0D5|A0A087X0D5_HUMAN Pro-cathepsin H OS=Homo sapiens GN=CTSH PE=1 SV=1;>sp|P09668|CATH_HUMAN Pro-cathepsin H OS=Homo sapiens GN=CTSH PE=1 SV=4	36.269	4.84022	45431000000	4872600000	4809200000	21357000000	11423000000
P61247;D6RG13;D6RAT0;D6RB09;E9PFI5;H0Y9Y4;H0Y8L7;D6R9B6;D6RAS7;D6RED7;D6RGE0;D6RI02	40S ribosomal protein S3a	RPS3A	>sp|P61247|RS3A_HUMAN 40S ribosomal protein S3a OS=Homo sapiens GN=RPS3A PE=1 SV=2;>tr|D6RG13|D6RG13_HUMAN 40S ribosomal protein S3a (Fragment) OS=Homo sapiens GN=RPS3A PE=1 SV=1;>tr|D6RAT0|D6RAT0_HUMAN 40S ribosomal protein S3a OS=Homo sapiens GN=RPS3A PE	29.945	1.00204	45221000000	12163000000	13681000000	10377000000	6150300000
P49321;P49321-3;P49321-2;P49321-4;Q5T624;E9PI86;E9PRH9;H0YF33;E9PPQ8;E9PPR5;H0YDS9;E9PNB5;E9PQG5;E9PAU3;E9PKR5	Nuclear autoantigenic sperm protein	NASP	>sp|P49321|NASP_HUMAN Nuclear autoantigenic sperm protein OS=Homo sapiens GN=NASP PE=1 SV=2;>sp|P49321-3|NASP_HUMAN Isoform 3 of Nuclear autoantigenic sperm protein OS=Homo sapiens GN=NASP;>sp|P49321-2|NASP_HUMAN Isoform 2 of Nuclear autoantigenic sperm pr	85.237	0.884029	45131000000	12161000000	13152000000	8206400000	5711800000
P15559-2;P15559;B4DLR8;P15559-3;H3BNV2;H3BRK3	NAD(P)H dehydrogenase [quinone] 1	NQO1	>sp|P15559-2|NQO1_HUMAN Isoform 2 of NAD(P)H dehydrogenase [quinone] 1 OS=Homo sapiens GN=NQO1;>sp|P15559|NQO1_HUMAN NAD(P)H dehydrogenase [quinone] 1 OS=Homo sapiens GN=NQO1 PE=1 SV=1;>tr|B4DLR8|B4DLR8_HUMAN NAD(P)H dehydrogenase [quinone] 1 OS=Homo sapie	27.295	1.03566	45059000000	12405000000	11030000000	13307000000	4470900000
P40967-4;P40967-5;P40967;P40967-2;P40967-3;H0YIJ2;F8W1D1;F8VXH8;F8VUB1;F8VZC6;F8VYZ1;F8VZV2	Melanocyte protein PMEL;M-alpha;M-beta	PMEL	>sp|P40967-4|PMEL_HUMAN Isoform 4 of Melanocyte protein PMEL OS=Homo sapiens GN=PMEL;>sp|P40967-5|PMEL_HUMAN Isoform 5 of Melanocyte protein PMEL OS=Homo sapiens GN=PMEL;>sp|P40967|PMEL_HUMAN Melanocyte protein PMEL OS=Homo sapiens GN=PMEL PE=1 SV=2;>sp|P4	66.035	31.1857	44877000000	687060000	933930000	24615000000	15767000000
P78371;F5GWF6;P78371-2;F8VQ14	T-complex protein 1 subunit beta	CCT2	>sp|P78371|TCPB_HUMAN T-complex protein 1 subunit beta OS=Homo sapiens GN=CCT2 PE=1 SV=4;>tr|F5GWF6|F5GWF6_HUMAN T-complex protein 1 subunit beta OS=Homo sapiens GN=CCT2 PE=1 SV=2;>sp|P78371-2|TCPB_HUMAN Isoform 2 of T-complex protein 1 subunit beta OS=Hom	57.488	1.28619	44206000000	8382300000	11350000000	9834600000	6970700000
E9PEP6;O14786;E7EX60;Q5T7F0;O14786-3;O14786-2;Q5JWQ6;Q5JWQ4;H0Y4A0;V9GYL7;Q5JWQ2	Neuropilin-1	NRP1	>tr|E9PEP6|E9PEP6_HUMAN Neuropilin-1 OS=Homo sapiens GN=NRP1 PE=1 SV=2;>sp|O14786|NRP1_HUMAN Neuropilin-1 OS=Homo sapiens GN=NRP1 PE=1 SV=3;>tr|E7EX60|E7EX60_HUMAN Neuropilin-1 OS=Homo sapiens GN=NRP1 PE=1 SV=1;>tr|Q5T7F0|Q5T7F0_HUMAN Neuropilin-1 OS=Homo	101.3	0.124263	44121000000	12908000000	19092000000	3351500000	1576700000
Q99436;Q5TBG5;Q99436-2	Proteasome subunit beta type-7	PSMB7	>sp|Q99436|PSB7_HUMAN Proteasome subunit beta type-7 OS=Homo sapiens GN=PSMB7 PE=1 SV=1	29.965	0.711186	43882000000	11476000000	13870000000	6975400000	10006000000
P62753;A2A3R7;A2A3R5	40S ribosomal protein S6	RPS6	>sp|P62753|RS6_HUMAN 40S ribosomal protein S6 OS=Homo sapiens GN=RPS6 PE=1 SV=1;>tr|A2A3R7|A2A3R7_HUMAN 40S ribosomal protein S6 OS=Homo sapiens GN=RPS6 PE=1 SV=1;>tr|A2A3R5|A2A3R5_HUMAN 40S ribosomal protein S6 OS=Homo sapiens GN=RPS6 PE=1 SV=1	28.68	0.80478	43865000000	15659000000	11134000000	10154000000	5312400000
P40227;P40227-2;J3KRI6	T-complex protein 1 subunit zeta	CCT6A	>sp|P40227|TCPZ_HUMAN T-complex protein 1 subunit zeta OS=Homo sapiens GN=CCT6A PE=1 SV=3;>sp|P40227-2|TCPZ_HUMAN Isoform 2 of T-complex protein 1 subunit zeta OS=Homo sapiens GN=CCT6A	58.024	1.36127	43264000000	11408000000	6189600000	12571000000	3507900000
P19022;P19022-2;C9J8J8;C9J126;C9JMH2	Cadherin-2	CDH2	>sp|P19022|CADH2_HUMAN Cadherin-2 OS=Homo sapiens GN=CDH2 PE=1 SV=4;>sp|P19022-2|CADH2_HUMAN Isoform 2 of Cadherin-2 OS=Homo sapiens GN=CDH2	99.808	0.157029	43014000000	15953000000	18323000000	4037700000	1448600000
P09104;P09104-2;F5H0C8;F5H1C3;E5RI09;E5RG95;K7EPM1;K7EKN2;U3KQP4;U3KQQ1	Gamma-enolase;Enolase	ENO2	>sp|P09104|ENOG_HUMAN Gamma-enolase OS=Homo sapiens GN=ENO2 PE=1 SV=3;>sp|P09104-2|ENOG_HUMAN Isoform 2 of Gamma-enolase OS=Homo sapiens GN=ENO2;>tr|F5H0C8|F5H0C8_HUMAN Enolase OS=Homo sapiens GN=ENO2 PE=1 SV=1	47.268	2.30074	42911000000	5662300000	10962000000	11548000000	10920000000
G3V5Z7;P60900;G3V295;G3V3I1;P60900-2;P60900-3;G3V3U4;H0YJC4;G3V4S5;G3V2S7	Proteasome subunit alpha type;Proteasome subunit alpha type-6	PSMA6	>tr|G3V5Z7|G3V5Z7_HUMAN Proteasome subunit alpha type OS=Homo sapiens GN=PSMA6 PE=1 SV=1;>sp|P60900|PSA6_HUMAN Proteasome subunit alpha type-6 OS=Homo sapiens GN=PSMA6 PE=1 SV=1;>tr|G3V295|G3V295_HUMAN Proteasome subunit alpha type OS=Homo sapiens GN=PSMA6	28.147	0.665817	42189000000	13342000000	13503000000	6966000000	4837000000
P10451-5	Osteopontin	SPP1	>sp|P10451-5|OSTP_HUMAN Isoform 5 of Osteopontin OS=Homo sapiens GN=SPP1	33.843	22.4746	42171000000	940740000	1555400000	26523000000	12405000000
P25789;H0YN18;H0YL69;H0YMZ1;P25789-2;H0YMA1;H0YMI6;H0YKS0;H0YLC2;H0YMV3;H0YLS6	Proteasome subunit alpha type-4;Proteasome subunit alpha type	PSMA4	>sp|P25789|PSA4_HUMAN Proteasome subunit alpha type-4 OS=Homo sapiens GN=PSMA4 PE=1 SV=1;>tr|H0YN18|H0YN18_HUMAN Proteasome subunit alpha type-4 OS=Homo sapiens GN=PSMA4 PE=1 SV=1;>tr|H0YL69|H0YL69_HUMAN Proteasome subunit alpha type (Fragment) OS=Homo sap	29.483	0.684348	41904000000	15463000000	13550000000	7629900000	4240400000
Q9UKU9;Q9UKU9-2;K7EKF6;Q8NI99	Angiopoietin-related protein 2	ANGPTL2	>sp|Q9UKU9|ANGL2_HUMAN Angiopoietin-related protein 2 OS=Homo sapiens GN=ANGPTL2 PE=2 SV=1	57.104	8.9073	41873000000	4635700000	3612900000	21200000000	7526500000
P26639;P26639-2;D6RCA5;D6R9F8;D6RDJ6;D6RBR8;D6RJ97;D6RHV7;D6RCS6;B7ZLP8;A2RTX5-2;A2RTX5	Threonine--tRNA ligase, cytoplasmic	TARS	>sp|P26639|SYTC_HUMAN Threonine--tRNA ligase, cytoplasmic OS=Homo sapiens GN=TARS PE=1 SV=3;>sp|P26639-2|SYTC_HUMAN Isoform 2 of Threonine--tRNA ligase, cytoplasmic OS=Homo sapiens GN=TARS	83.434	0.709893	41826000000	13343000000	10888000000	9353100000	3970400000
Q9UHL4;R4GMR2;R4GNE8;R4GN05;R4GMV4;R4GMU5	Dipeptidyl peptidase 2	DPP7	>sp|Q9UHL4|DPP2_HUMAN Dipeptidyl peptidase 2 OS=Homo sapiens GN=DPP7 PE=1 SV=3	54.341	12.5113	41769000000	2414900000	2182600000	23987000000	9644900000
P10909-4;P10909;P10909-5;P10909-2;P10909-3;H0YC35;H0YLK8;E7ERK6;E7ETB4;H0YAS8;E5RJZ5;E5RGB0;E5RH61;E5RG36	Clusterin;Clusterin beta chain;Clusterin alpha chain;Clusterin	CLU	>sp|P10909-4|CLUS_HUMAN Isoform 4 of Clusterin OS=Homo sapiens GN=CLU;>sp|P10909|CLUS_HUMAN Clusterin OS=Homo sapiens GN=CLU PE=1 SV=1;>sp|P10909-5|CLUS_HUMAN Isoform 5 of Clusterin OS=Homo sapiens GN=CLU;>sp|P10909-2|CLUS_HUMAN Isoform 2 of Clusterin OS=H	48.803	0.0736324	41711000000	17062000000	18788000000	1868600000	2087400000
P50454;E9PPV6;E9PR70;E9PK86;E9PMI5;E9PNX1;E9PKH2;E9PQ34;E9PJH8;E9PIG2;E9PRS3;E9PLA6;H0YEP8	Serpin H1	SERPINH1	>sp|P50454|SERPH_HUMAN Serpin H1 OS=Homo sapiens GN=SERPINH1 PE=1 SV=2;>tr|E9PPV6|E9PPV6_HUMAN Serpin H1 OS=Homo sapiens GN=SERPINH1 PE=1 SV=1;>tr|E9PR70|E9PR70_HUMAN Serpin H1 (Fragment) OS=Homo sapiens GN=SERPINH1 PE=1 SV=1;>tr|E9PK86|E9PK86_HUMAN Serpin	46.44	0.116266	41621000000	17858000000	18110000000	2652300000	1187200000
E9PGT1;Q15631;H7C1D4;Q15631-2	Translin	TSN	>tr|E9PGT1|E9PGT1_HUMAN Translin OS=Homo sapiens GN=TSN PE=1 SV=1;>sp|Q15631|TSN_HUMAN Translin OS=Homo sapiens GN=TSN PE=1 SV=1;>tr|H7C1D4|H7C1D4_HUMAN Translin (Fragment) OS=Homo sapiens GN=TSN PE=1 SV=1;>sp|Q15631-2|TSN_HUMAN Isoform 2 of Translin OS=Ho	25.572	1.44523	41497000000	9946700000	11190000000	11980000000	7625500000
P31947-2;P31947	14-3-3 protein sigma	SFN	>sp|P31947-2|1433S_HUMAN Isoform 2 of 14-3-3 protein sigma OS=Homo sapiens GN=SFN;>sp|P31947|1433S_HUMAN 14-3-3 protein sigma OS=Homo sapiens GN=SFN PE=1 SV=1	24.336	0.820049	41423000000	8047900000	17572000000	7697000000	7505400000
Q9UI42-2;Q9UI42;B7Z5J4;C9J6N7;C9J3P4	Carboxypeptidase A4	CPA4	>sp|Q9UI42-2|CBPA4_HUMAN Isoform 2 of Carboxypeptidase A4 OS=Homo sapiens GN=CPA4;>sp|Q9UI42|CBPA4_HUMAN Carboxypeptidase A4 OS=Homo sapiens GN=CPA4 PE=1 SV=2;>tr|B7Z5J4|B7Z5J4_HUMAN Carboxypeptidase A4 OS=Homo sapiens GN=CPA4 PE=1 SV=1	43.57	0.0781653	41070000000	18684000000	15990000000	3469400000	609470000
P60842;J3KT12;P60842-2;J3KTB5;J3QS69;J3KSZ0;J3QL43;J3QR64;J3QLN6;J3KTN0;J3QKZ9;J3KS25;J3QL52;J3KT04;J3KS93;E7EMV8	Eukaryotic initiation factor 4A-I	EIF4A1	>sp|P60842|IF4A1_HUMAN Eukaryotic initiation factor 4A-I OS=Homo sapiens GN=EIF4A1 PE=1 SV=1;>tr|J3KT12|J3KT12_HUMAN Eukaryotic initiation factor 4A-I OS=Homo sapiens GN=EIF4A1 PE=1 SV=1;>sp|P60842-2|IF4A1_HUMAN Isoform 2 of Eukaryotic initiation factor 4A	46.153	1.35007	41039000000	13110000000	8314500000	12765000000	5168800000
O00115-2;O00115;K7ENE5	Deoxyribonuclease-2-alpha	DNASE2	>sp|O00115-2|DNS2A_HUMAN Isoform 2 of Deoxyribonuclease-2-alpha OS=Homo sapiens GN=DNASE2;>sp|O00115|DNS2A_HUMAN Deoxyribonuclease-2-alpha OS=Homo sapiens GN=DNASE2 PE=1 SV=2;>tr|K7ENE5|K7ENE5_HUMAN Deoxyribonuclease-2-alpha (Fragment) OS=Homo sapiens GN=D	33.615	1.10557	40977000000	10567000000	11273000000	10438000000	6378000000
P27816;E7EVA0;P27816-6;P27816-2;P27816-4;H0Y2V1;B5MEG9;F8W9U4;H7C456;P27816-7	Microtubule-associated protein 4;Microtubule-associated protein	MAP4	>sp|P27816|MAP4_HUMAN Microtubule-associated protein 4 OS=Homo sapiens GN=MAP4 PE=1 SV=3;>tr|E7EVA0|E7EVA0_HUMAN Microtubule-associated protein OS=Homo sapiens GN=MAP4 PE=1 SV=1;>sp|P27816-6|MAP4_HUMAN Isoform 6 of Microtubule-associated protein 4 OS=Homo	121	0.751036	40868000000	13439000000	8543100000	8609300000	3619900000
Q9Y266;A0A0A0MSU9;A0A0A0MSS4	Nuclear migration protein nudC	NUDC	>sp|Q9Y266|NUDC_HUMAN Nuclear migration protein nudC OS=Homo sapiens GN=NUDC PE=1 SV=1;>tr|A0A0A0MSU9|A0A0A0MSU9_HUMAN Nuclear migration protein nudC (Fragment) OS=Homo sapiens GN=NUDC PE=1 SV=1;>tr|A0A0A0MSS4|A0A0A0MSS4_HUMAN Nuclear migration protein nud	38.242	1.16859	40851000000	11349000000	10618000000	10507000000	5710600000
P00441;H7BYH4	Superoxide dismutase [Cu-Zn]	SOD1	>sp|P00441|SODC_HUMAN Superoxide dismutase [Cu-Zn] OS=Homo sapiens GN=SOD1 PE=1 SV=2;>tr|H7BYH4|H7BYH4_HUMAN Superoxide dismutase [Cu-Zn] OS=Homo sapiens GN=SOD1 PE=1 SV=1	15.936	2.38155	40040000000	6557600000	9563900000	12929000000	9738400000
Q9UQ80;Q9UQ80-2;F8VR77;F8W0A3;H0YIN7;F8VZ69	Proliferation-associated protein 2G4	PA2G4	>sp|Q9UQ80|PA2G4_HUMAN Proliferation-associated protein 2G4 OS=Homo sapiens GN=PA2G4 PE=1 SV=3;>sp|Q9UQ80-2|PA2G4_HUMAN Isoform 2 of Proliferation-associated protein 2G4 OS=Homo sapiens GN=PA2G4;>tr|F8VR77|F8VR77_HUMAN Proliferation-associated protein 2G4	43.786	1.1936	39929000000	12605000000	7474700000	13768000000	4119300000
Q8NC51-3;Q8NC51-4;Q8NC51;Q8NC51-2	Plasminogen activator inhibitor 1 RNA-binding protein	SERBP1	>sp|Q8NC51-3|PAIRB_HUMAN Isoform 3 of Plasminogen activator inhibitor 1 RNA-binding protein OS=Homo sapiens GN=SERBP1;>sp|Q8NC51-4|PAIRB_HUMAN Isoform 4 of Plasminogen activator inhibitor 1 RNA-binding protein OS=Homo sapiens GN=SERBP1;>sp|Q8NC51|PAIRB_HUM	43.135	1.56561	39855000000	12365000000	5676600000	13346000000	4314300000
CON__Q0IIK2;CON__Q29443			>Q0IIK2 TREMBL:Q0IIK2 (Bos taurus) Transferrin;>Q29443 SWISS-PROT:Q29443 Serotransferrin - Bos taurus (Bovine).	77.738	2.23749	38786000000	2259100000	3249900000	1310100000	2219900000
Q92688-2;Q92688	Acidic leucine-rich nuclear phosphoprotein 32 family member B	ANP32B	>sp|Q92688-2|AN32B_HUMAN Isoform 2 of Acidic leucine-rich nuclear phosphoprotein 32 family member B OS=Homo sapiens GN=ANP32B;>sp|Q92688|AN32B_HUMAN Acidic leucine-rich nuclear phosphoprotein 32 family member B OS=Homo sapiens GN=ANP32B PE=1 SV=1	22.276	0.702555	38544000000	12569000000	9416600000	7267000000	3982700000
CON__P34955			>P34955 SWISS-PROT:P34955 (Bos taurus) Alpha-1-antiproteinase precursor	46.103	1.51836	38511000000	912880000	710620000	4188400000	491840000
Q04917;A2IDB2;F8WEB6;A2IDB1	14-3-3 protein eta	YWHAH	>sp|Q04917|1433F_HUMAN 14-3-3 protein eta OS=Homo sapiens GN=YWHAH PE=1 SV=4;>tr|A2IDB2|A2IDB2_HUMAN 14-3-3 protein eta (Fragment) OS=Homo sapiens GN=YWHAH PE=1 SV=1	28.218	2.14111	38326000000	14897000000	8288800000	10380000000	2979700000
P28070	Proteasome subunit beta type-4	PSMB4	>sp|P28070|PSB4_HUMAN Proteasome subunit beta type-4 OS=Homo sapiens GN=PSMB4 PE=1 SV=4	29.204	0.665993	38317000000	13482000000	11703000000	6174300000	3791400000
P11216;H0Y4Z6	Glycogen phosphorylase, brain form	PYGB	>sp|P11216|PYGB_HUMAN Glycogen phosphorylase, brain form OS=Homo sapiens GN=PYGB PE=1 SV=5	96.695	1.24066	38038000000	9824200000	7988700000	12109000000	5059800000
P37802;X6RJP6;P37802-2;C9J5W6;Q9UI15	Transgelin-2	TAGLN2	>sp|P37802|TAGL2_HUMAN Transgelin-2 OS=Homo sapiens GN=TAGLN2 PE=1 SV=3;>tr|X6RJP6|X6RJP6_HUMAN Transgelin-2 (Fragment) OS=Homo sapiens GN=TAGLN2 PE=1 SV=1;>sp|P37802-2|TAGL2_HUMAN Isoform 2 of Transgelin-2 OS=Homo sapiens GN=TAGLN2	22.391	0.435537	37991000000	14952000000	12109000000	5828000000	2681000000
Q9Y617;Q9Y617-2	Phosphoserine aminotransferase	PSAT1	>sp|Q9Y617|SERC_HUMAN Phosphoserine aminotransferase OS=Homo sapiens GN=PSAT1 PE=1 SV=2;>sp|Q9Y617-2|SERC_HUMAN Isoform 2 of Phosphoserine aminotransferase OS=Homo sapiens GN=PSAT1	40.422	1.22464	37884000000	10853000000	7376100000	10398000000	4067400000
A0A0C4DGZ9;O14773;O14773-2;E7EV34	Tripeptidyl-peptidase 1	TPP1	>tr|A0A0C4DGZ9|A0A0C4DGZ9_HUMAN Tripeptidyl-peptidase 1 OS=Homo sapiens GN=TPP1 PE=4 SV=1;>sp|O14773|TPP1_HUMAN Tripeptidyl-peptidase 1 OS=Homo sapiens GN=TPP1 PE=1 SV=2	60.457	1.26018	37783000000	9619500000	11495000000	11136000000	4340000000
Q15293;Q15293-2;E9PP27;E9PLM2	Reticulocalbin-1	RCN1	>sp|Q15293|RCN1_HUMAN Reticulocalbin-1 OS=Homo sapiens GN=RCN1 PE=1 SV=1;>sp|Q15293-2|RCN1_HUMAN Isoform 2 of Reticulocalbin-1 OS=Homo sapiens GN=RCN1	38.89	0.549062	37756000000	12736000000	11535000000	5081700000	3716500000
P25398	40S ribosomal protein S12	RPS12	>sp|P25398|RS12_HUMAN 40S ribosomal protein S12 OS=Homo sapiens GN=RPS12 PE=1 SV=3	14.515	0.905144	37679000000	11419000000	11516000000	7110600000	6364000000
O75874;C9J4N6;C9JLU6;C9JJE5	Isocitrate dehydrogenase [NADP] cytoplasmic	IDH1	>sp|O75874|IDHC_HUMAN Isocitrate dehydrogenase [NADP] cytoplasmic OS=Homo sapiens GN=IDH1 PE=1 SV=2	46.659	2.80885	37078000000	5418600000	6879600000	15296000000	5863300000
Q13591;D6RAF4;H0Y9H9;D6R9K6;C9JKR3;B5ME80;F8WAT5;Q9P283-2;Q9P283-3;Q9P283;Q9P283-4	Semaphorin-5A	SEMA5A	>sp|Q13591|SEM5A_HUMAN Semaphorin-5A OS=Homo sapiens GN=SEMA5A PE=1 SV=3	120.61	9.19492	36972000000	1827000000	3763500000	16873000000	9375600000
P29966;A0A087WZH7	Myristoylated alanine-rich C-kinase substrate	MARCKS	>sp|P29966|MARCS_HUMAN Myristoylated alanine-rich C-kinase substrate OS=Homo sapiens GN=MARCKS PE=1 SV=4;>tr|A0A087WZH7|A0A087WZH7_HUMAN Myristoylated alanine-rich C-kinase substrate OS=Homo sapiens GN=MARCKS PE=1 SV=1	31.554	1.35229	36657000000	8966300000	7517200000	10602000000	4656700000
P39023;G5E9G0;H7C422;H7C3M2;B5MCW2;F8WCR1;Q92901	60S ribosomal protein L3	RPL3	>sp|P39023|RL3_HUMAN 60S ribosomal protein L3 OS=Homo sapiens GN=RPL3 PE=1 SV=2;>tr|G5E9G0|G5E9G0_HUMAN 60S ribosomal protein L3 OS=Homo sapiens GN=RPL3 PE=1 SV=1;>tr|H7C422|H7C422_HUMAN 60S ribosomal protein L3 (Fragment) OS=Homo sapiens GN=RPL3 PE=1 SV=1	46.108	0.845465	36558000000	12790000000	10864000000	6051800000	5611700000
P53396;P53396-2;P53396-3;K7ESG8;K7EIE7	ATP-citrate synthase	ACLY	>sp|P53396|ACLY_HUMAN ATP-citrate synthase OS=Homo sapiens GN=ACLY PE=1 SV=3;>sp|P53396-2|ACLY_HUMAN Isoform 2 of ATP-citrate synthase OS=Homo sapiens GN=ACLY;>sp|P53396-3|ACLY_HUMAN Isoform 3 of ATP-citrate synthase OS=Homo sapiens GN=ACLY	120.84	0.82925	36413000000	12884000000	6403800000	10484000000	2010300000
E7EQR4;P15311	Ezrin	EZR	>tr|E7EQR4|E7EQR4_HUMAN Ezrin OS=Homo sapiens GN=EZR PE=1 SV=3;>sp|P15311|EZRI_HUMAN Ezrin OS=Homo sapiens GN=EZR PE=1 SV=4	69.371	0.409026	36353000000	16633000000	9691200000	4730600000	2734600000
Q14152;Q14152-2	Eukaryotic translation initiation factor 3 subunit A	EIF3A	>sp|Q14152|EIF3A_HUMAN Eukaryotic translation initiation factor 3 subunit A OS=Homo sapiens GN=EIF3A PE=1 SV=1;>sp|Q14152-2|EIF3A_HUMAN Isoform 2 of Eukaryotic translation initiation factor 3 subunit A OS=Homo sapiens GN=EIF3A	166.57	0.737664	36261000000	11295000000	12642000000	5190800000	4115100000
Q14195-2;Q14195;H0YBT4;D6RF19;Q14117	Dihydropyrimidinase-related protein 3	DPYSL3	>sp|Q14195-2|DPYL3_HUMAN Isoform LCRMP-4 of Dihydropyrimidinase-related protein 3 OS=Homo sapiens GN=DPYSL3;>sp|Q14195|DPYL3_HUMAN Dihydropyrimidinase-related protein 3 OS=Homo sapiens GN=DPYSL3 PE=1 SV=1	73.91	0.0978381	36042000000	14574000000	14627000000	3703300000	1046600000
P06280;V9GYN5	Alpha-galactosidase A	GLA	>sp|P06280|AGAL_HUMAN Alpha-galactosidase A OS=Homo sapiens GN=GLA PE=1 SV=1	48.766	4.23142	35984000000	4630200000	4114100000	17376000000	7178700000
P28074;P28074-3;H0YJM8;P28074-2	Proteasome subunit beta type-5	PSMB5	>sp|P28074|PSB5_HUMAN Proteasome subunit beta type-5 OS=Homo sapiens GN=PSMB5 PE=1 SV=3;>sp|P28074-3|PSB5_HUMAN Isoform 3 of Proteasome subunit beta type-5 OS=Homo sapiens GN=PSMB5	28.48	0.731513	35603000000	12445000000	8643300000	6056200000	3977800000
P05388;F8VU65;F8VPE8;F8VW21;F8VWS0;P05388-2;G3V210;Q8NHW5;F8VQY6;F8VRK7;F8VS58;F8VZS0;F8VWV4;F8W1K8	60S acidic ribosomal protein P0;60S acidic ribosomal protein P0-like	RPLP0;RPLP0P6	>sp|P05388|RLA0_HUMAN 60S acidic ribosomal protein P0 OS=Homo sapiens GN=RPLP0 PE=1 SV=1;>tr|F8VU65|F8VU65_HUMAN 60S acidic ribosomal protein P0 (Fragment) OS=Homo sapiens GN=RPLP0 PE=1 SV=1;>tr|F8VPE8|F8VPE8_HUMAN 60S acidic ribosomal protein P0 (Fragment	34.273	1.10488	35528000000	12288000000	7940100000	9347200000	3870500000
Q14974;J3KTM9;Q14974-2;J3QKQ5;J3QR48;J3QRG4;J3KS06	Importin subunit beta-1	KPNB1	>sp|Q14974|IMB1_HUMAN Importin subunit beta-1 OS=Homo sapiens GN=KPNB1 PE=1 SV=2;>tr|J3KTM9|J3KTM9_HUMAN Importin subunit beta-1 (Fragment) OS=Homo sapiens GN=KPNB1 PE=1 SV=1;>sp|Q14974-2|IMB1_HUMAN Isoform 2 of Importin subunit beta-1 OS=Homo sapiens GN=K	97.169	1.22753	35288000000	10477000000	4266200000	11876000000	2758000000
P23142;P23142-2;P23142-3;B1AHM7;B1AHM9;B1AHN3;B1AHM8;H7C1M6;B1AHM6;B1AHM5;B1AHM4	Fibulin-1	FBLN1	>sp|P23142|FBLN1_HUMAN Fibulin-1 OS=Homo sapiens GN=FBLN1 PE=1 SV=4;>sp|P23142-2|FBLN1_HUMAN Isoform A of Fibulin-1 OS=Homo sapiens GN=FBLN1;>sp|P23142-3|FBLN1_HUMAN Isoform B of Fibulin-1 OS=Homo sapiens GN=FBLN1	77.213	1.38699	34846000000	7580400000	9358500000	10143000000	4976200000
P46781;B5MCT8;C9JM19;F2Z3C0;A8MXK4	40S ribosomal protein S9	RPS9	>sp|P46781|RS9_HUMAN 40S ribosomal protein S9 OS=Homo sapiens GN=RPS9 PE=1 SV=3;>tr|B5MCT8|B5MCT8_HUMAN 40S ribosomal protein S9 OS=Homo sapiens GN=RPS9 PE=1 SV=1;>tr|C9JM19|C9JM19_HUMAN 40S ribosomal protein S9 OS=Homo sapiens GN=RPS9 PE=1 SV=1	22.591	0.914825	34716000000	8816500000	7891400000	5826500000	3965300000
O00391;O00391-2;H0Y5Z8;A8MXT8	Sulfhydryl oxidase 1	QSOX1	>sp|O00391|QSOX1_HUMAN Sulfhydryl oxidase 1 OS=Homo sapiens GN=QSOX1 PE=1 SV=3;>sp|O00391-2|QSOX1_HUMAN Isoform 2 of Sulfhydryl oxidase 1 OS=Homo sapiens GN=QSOX1	82.577	0.734711	34683000000	9454300000	10694000000	6367700000	2854800000
J3KTL2;Q07955;Q07955-3;Q07955-2;J3KSR8;J3QQV5;J3KSW7	Serine/arginine-rich splicing factor 1	SRSF1	>tr|J3KTL2|J3KTL2_HUMAN Serine/arginine-rich-splicing factor 1 OS=Homo sapiens GN=SRSF1 PE=1 SV=1;>sp|Q07955|SRSF1_HUMAN Serine/arginine-rich splicing factor 1 OS=Homo sapiens GN=SRSF1 PE=1 SV=2;>sp|Q07955-3|SRSF1_HUMAN Isoform ASF-3 of Serine/arginine-ric	28.329	0.55321	34589000000	10156000000	12140000000	4390500000	3780000000
O00410;O00410-3;H0Y8C6;O00410-2;E7ETV3;C9JZD8;E7EQT5;C9JMV5;H0Y3V4;O60518;C9JQT6;E7ESA1;E7ESZ1;E7EWK4;E7EX05;E7ETV8;E7EV12;C9J875;C9JXE0;C9JZ53	Importin-5	IPO5	>sp|O00410|IPO5_HUMAN Importin-5 OS=Homo sapiens GN=IPO5 PE=1 SV=4;>sp|O00410-3|IPO5_HUMAN Isoform 3 of Importin-5 OS=Homo sapiens GN=IPO5;>tr|H0Y8C6|H0Y8C6_HUMAN Importin-5 (Fragment) OS=Homo sapiens GN=IPO5 PE=1 SV=1;>sp|O00410-2|IPO5_HUMAN Isoform 2 of	123.63	2.70992	34576000000	6150800000	5654900000	12980000000	7766000000
P06737-2;P06737;E9PK47	Glycogen phosphorylase, liver form;Phosphorylase	PYGL	>sp|P06737-2|PYGL_HUMAN Isoform 2 of Glycogen phosphorylase, liver form OS=Homo sapiens GN=PYGL;>sp|P06737|PYGL_HUMAN Glycogen phosphorylase, liver form OS=Homo sapiens GN=PYGL PE=1 SV=4;>tr|E9PK47|E9PK47_HUMAN Alpha-1,4 glucan phosphorylase OS=Homo sapien	93.133	9.7425	34480000000	2706700000	2313800000	8271100000	5293800000
P53634;H0YCY8;P53634-2;P53634-3	Dipeptidyl peptidase 1;Dipeptidyl peptidase 1 exclusion domain chain;Dipeptidyl peptidase 1 heavy chain;Dipeptidyl peptidase 1 light chain	CTSC	>sp|P53634|CATC_HUMAN Dipeptidyl peptidase 1 OS=Homo sapiens GN=CTSC PE=1 SV=2;>tr|H0YCY8|H0YCY8_HUMAN Dipeptidyl peptidase 1 (Fragment) OS=Homo sapiens GN=CTSC PE=1 SV=4	51.853	2.24283	34363000000	6259900000	7604200000	10306000000	9384500000
P52209-2;P52209;K7EPF6;K7EM49;K7EMN2;K7ELN9	6-phosphogluconate dehydrogenase, decarboxylating	PGD	>sp|P52209-2|6PGD_HUMAN Isoform 2 of 6-phosphogluconate dehydrogenase, decarboxylating OS=Homo sapiens GN=PGD;>sp|P52209|6PGD_HUMAN 6-phosphogluconate dehydrogenase, decarboxylating OS=Homo sapiens GN=PGD PE=1 SV=3	51.872	1.18878	34254000000	9575300000	7984500000	10908000000	3444400000
G3V4W0;B4DY08;B2R5W2;G3V4C1;G3V2Q1;P07910-2;P07910;G3V576;P07910-4;P07910-3;G3V555;G3V5V7;G3V575;G3V2D6;P0DMR1;B7ZW38;O60812;B2RXH8;G3V5X6;G3V3K6;G3V251;B4DSU6;G3V4M8;G3V2H6;E5RG71;B3KT61;Q86SE5;Q86SE5-3	Heterogeneous nuclear ribonucleoproteins C1/C2;Heterogeneous nuclear ribonucleoprotein C-like 1;Heterogeneous nuclear ribonucleoprotein C-like 2	HNRNPC;LOC649330;HNRNPCL1;HNRNPCL2	>tr|G3V4W0|G3V4W0_HUMAN Heterogeneous nuclear ribonucleoproteins C1/C2 (Fragment) OS=Homo sapiens GN=HNRNPC PE=1 SV=1;>tr|B4DY08|B4DY08_HUMAN Heterogeneous nuclear ribonucleoproteins C1/C2 OS=Homo sapiens GN=HNRNPC PE=1 SV=1;>tr|B2R5W2|B2R5W2_HUMAN Heterog	28.916	0.873798	34119000000	11296000000	7599300000	7247200000	3240100000
Q969P0;Q969P0-3;C9J8Z4;Q969P0-2	Immunoglobulin superfamily member 8	IGSF8	>sp|Q969P0|IGSF8_HUMAN Immunoglobulin superfamily member 8 OS=Homo sapiens GN=IGSF8 PE=1 SV=1;>sp|Q969P0-3|IGSF8_HUMAN Isoform 3 of Immunoglobulin superfamily member 8 OS=Homo sapiens GN=IGSF8;>tr|C9J8Z4|C9J8Z4_HUMAN Immunoglobulin superfamily member 8 (Fr	65.033	51.0665	33668000000	2054800000	1423900000	19010000000	6760800000
Q9Y696	Chloride intracellular channel protein 4	CLIC4	>sp|Q9Y696|CLIC4_HUMAN Chloride intracellular channel protein 4 OS=Homo sapiens GN=CLIC4 PE=1 SV=4	28.772	0.470507	33561000000	4212200000	5963900000	2395700000	1782300000
Q9Y490;Q9Y4G6;H0YMT1	Talin-1	TLN1	>sp|Q9Y490|TLN1_HUMAN Talin-1 OS=Homo sapiens GN=TLN1 PE=1 SV=3	269.76	0.686385	33444000000	10268000000	11022000000	6803700000	1881700000
O00754;O00754-2;M0QZ24;M0R2P5;M0QZG6;M0R174;M0QXY0;M0QYZ1	Lysosomal alpha-mannosidase;Lysosomal alpha-mannosidase A peptide;Lysosomal alpha-mannosidase B peptide;Lysosomal alpha-mannosidase C peptide;Lysosomal alpha-mannosidase D peptide;Lysosomal alpha-mannosidase E peptide	MAN2B1	>sp|O00754|MA2B1_HUMAN Lysosomal alpha-mannosidase OS=Homo sapiens GN=MAN2B1 PE=1 SV=3;>sp|O00754-2|MA2B1_HUMAN Isoform 2 of Lysosomal alpha-mannosidase OS=Homo sapiens GN=MAN2B1	113.74	7.34884	33358000000	2071400000	2545600000	10733000000	9314500000
Q16531;F5GY55;Q16531-2;F5H0Y5;F5H4N9;F5H2L3;F5GZ34;F5H581;F5GWI0;F5H6C5;F5H238;F8WF81;F5H7A0;F5H775;F5GZY8;F5GYG8;F5H198	DNA damage-binding protein 1	DDB1	>sp|Q16531|DDB1_HUMAN DNA damage-binding protein 1 OS=Homo sapiens GN=DDB1 PE=1 SV=1;>tr|F5GY55|F5GY55_HUMAN DNA damage-binding protein 1 OS=Homo sapiens GN=DDB1 PE=1 SV=1	126.97	1.05708	33235000000	8408000000	10354000000	7594300000	4846600000
Q08431;X6R3G6;Q08431-3;F5GZN3;Q08431-2;H0YKS8;A0A087WUV5	Lactadherin;Lactadherin short form;Medin	MFGE8	>sp|Q08431|MFGM_HUMAN Lactadherin OS=Homo sapiens GN=MFGE8 PE=1 SV=2;>tr|X6R3G6|X6R3G6_HUMAN Lactadherin OS=Homo sapiens GN=MFGE8 PE=1 SV=1;>sp|Q08431-3|MFGM_HUMAN Isoform 3 of Lactadherin OS=Homo sapiens GN=MFGE8;>tr|F5GZN3|F5GZN3_HUMAN Lactadherin OS=Hom	43.122	3.102	33032000000	3515000000	3378500000	9433700000	5262000000
P30041	Peroxiredoxin-6	PRDX6	>sp|P30041|PRDX6_HUMAN Peroxiredoxin-6 OS=Homo sapiens GN=PRDX6 PE=1 SV=3	25.035	0.510365	32955000000	14364000000	7924400000	6596000000	1843500000
P42785;P42785-2;E9PIG4;E9PQB5;E9PL85;E9PQN3;E9PKN6;E9PNF7;E9PLY4;E9PNJ1;E9PL49;E9PR42	Lysosomal Pro-X carboxypeptidase	PRCP	>sp|P42785|PCP_HUMAN Lysosomal Pro-X carboxypeptidase OS=Homo sapiens GN=PRCP PE=1 SV=1;>sp|P42785-2|PCP_HUMAN Isoform 2 of Lysosomal Pro-X carboxypeptidase OS=Homo sapiens GN=PRCP;>tr|E9PIG4|E9PIG4_HUMAN Lysosomal Pro-X carboxypeptidase (Fragment) OS=Homo	55.799	2.29043	32804000000	7633100000	7883300000	12070000000	3790800000
Q99584	Protein S100-A13	S100A13	>sp|Q99584|S10AD_HUMAN Protein S100-A13 OS=Homo sapiens GN=S100A13 PE=1 SV=1	11.471	0.970261	32801000000	11797000000	7608600000	8916300000	3313600000
P98160;Q5SZJ2;Q5SZI9;Q5SZJ1;H0Y5A9	Basement membrane-specific heparan sulfate proteoglycan core protein;Endorepellin;LG3 peptide	HSPG2	>sp|P98160|PGBM_HUMAN Basement membrane-specific heparan sulfate proteoglycan core protein OS=Homo sapiens GN=HSPG2 PE=1 SV=4	468.83	8.38672	32762000000	5126800000	4459800000	11761000000	3887100000
P31949	Protein S100-A11;Protein S100-A11, N-terminally processed	S100A11	>sp|P31949|S10AB_HUMAN Protein S100-A11 OS=Homo sapiens GN=S100A11 PE=1 SV=2	11.74	0.517012	32601000000	5520000000	7169600000	2637800000	2054700000
P08581;P08581-2;P08581-3;H7C174;C9JKM5	Hepatocyte growth factor receptor	MET	>sp|P08581|MET_HUMAN Hepatocyte growth factor receptor OS=Homo sapiens GN=MET PE=1 SV=4;>sp|P08581-2|MET_HUMAN Isoform 2 of Hepatocyte growth factor receptor OS=Homo sapiens GN=MET;>sp|P08581-3|MET_HUMAN Isoform 3 of Hepatocyte growth factor receptor OS=Ho	155.54	4.67145	32589000000	3908800000	4935900000	17792000000	4636200000
Q9BTY2;Q9BTY2-2;Q7Z6V2	Plasma alpha-L-fucosidase	FUCA2	>sp|Q9BTY2|FUCO2_HUMAN Plasma alpha-L-fucosidase OS=Homo sapiens GN=FUCA2 PE=1 SV=2	54.066	1.51424	32586000000	8193000000	6667200000	12155000000	4279100000
CON__P15497			>P15497 SWISS-PROT:P15497 (Bos taurus) Apolipoprotein A-I precursor	30.276	1.86014	32444000000	2047000000	2618100000	1871100000	1803500000
P05455;E7ERC4;E9PGX9;E9PFL9	Lupus La protein	SSB	>sp|P05455|LA_HUMAN Lupus La protein OS=Homo sapiens GN=SSB PE=1 SV=2;>tr|E7ERC4|E7ERC4_HUMAN Lupus La protein (Fragment) OS=Homo sapiens GN=SSB PE=1 SV=1	46.836	1.3909	32370000000	5359900000	11306000000	6755100000	6721800000
P23381;P23381-2;G3V277;G3V3H8;G3V3Y5;G3V423;G3V5U1;G3V456;G3V3P2;G3V227;G3V2Y7;H0YJP3;G3V3X0;G3V2F2;G3V3R3;G3V4S4;G3V313;G3V339;G3V2C0;G3V4C7;G3V4N8;G3V5W1;G3V3S7;G3V5H5;P78534;G3V4A3;G3V4Q0;G3V4N0	Tryptophan--tRNA ligase, cytoplasmic;T1-TrpRS;T2-TrpRS	WARS	>sp|P23381|SYWC_HUMAN Tryptophan--tRNA ligase, cytoplasmic OS=Homo sapiens GN=WARS PE=1 SV=2;>sp|P23381-2|SYWC_HUMAN Isoform 2 of Tryptophan--tRNA ligase, cytoplasmic OS=Homo sapiens GN=WARS	53.165	2.22991	32251000000	6094700000	6560700000	9853000000	7309700000
Q14019;H3BT58	Coactosin-like protein	COTL1	>sp|Q14019|COTL1_HUMAN Coactosin-like protein OS=Homo sapiens GN=COTL1 PE=1 SV=3;>tr|H3BT58|H3BT58_HUMAN Coactosin-like protein OS=Homo sapiens GN=COTL1 PE=1 SV=1	15.945	0.321027	32213000000	12715000000	12044000000	2700800000	3374900000
O00299;Q9NZA1-3;Q9NZA1-2;Q9NZA1;Q96NY7-2;Q96NY7	Chloride intracellular channel protein 1	CLIC1	>sp|O00299|CLIC1_HUMAN Chloride intracellular channel protein 1 OS=Homo sapiens GN=CLIC1 PE=1 SV=4	26.922	1.22418	31969000000	8569100000	7398800000	11030000000	3660200000
P61158;B4DXW1;F8WDR7;Q9P1U1-2;Q9P1U1;Q9P1U1-3;A0A0A0MTI9;H7C4J1;Q9C0K3;F8WEW2;F8WE84;C9IZN3;Q9C0K3-2	Actin-related protein 3	ACTR3	>sp|P61158|ARP3_HUMAN Actin-related protein 3 OS=Homo sapiens GN=ACTR3 PE=1 SV=3;>tr|B4DXW1|B4DXW1_HUMAN Actin-related protein 3 OS=Homo sapiens GN=ACTR3 PE=1 SV=1	47.371	0.750379	31862000000	6505500000	5549500000	4398100000	1654400000
J9JID7;Q03252	Lamin-B2	LMNB2	>tr|J9JID7|J9JID7_HUMAN Lamin B2, isoform CRA_a OS=Homo sapiens GN=LMNB2 PE=1 SV=1;>sp|Q03252|LMNB2_HUMAN Lamin-B2 OS=Homo sapiens GN=LMNB2 PE=1 SV=3	69.948	0.455126	31769000000	9922900000	8972600000	6807100000	2182800000
Q96KP4;Q96KP4-2;J3QKT2;J3KSV5;A0A087WYZ1;J3QQN6;J3QR27;J3QLU1;J3QKQ0;J3QRD0;J3QL02;J3QRA8;J3KSS4;A0A087WVS2;J3KRD5;J3QRP4;J3QRH4	Cytosolic non-specific dipeptidase	CNDP2	>sp|Q96KP4|CNDP2_HUMAN Cytosolic non-specific dipeptidase OS=Homo sapiens GN=CNDP2 PE=1 SV=2;>sp|Q96KP4-2|CNDP2_HUMAN Isoform 2 of Cytosolic non-specific dipeptidase OS=Homo sapiens GN=CNDP2	52.878	1.77031	30737000000	5410900000	6552600000	8913400000	4441800000
P12004	Proliferating cell nuclear antigen	PCNA	>sp|P12004|PCNA_HUMAN Proliferating cell nuclear antigen OS=Homo sapiens GN=PCNA PE=1 SV=1	28.768	0.841185	30627000000	9230200000	7914600000	5825700000	4680600000
P05121;P05121-2	Plasminogen activator inhibitor 1	SERPINE1	>sp|P05121|PAI1_HUMAN Plasminogen activator inhibitor 1 OS=Homo sapiens GN=SERPINE1 PE=1 SV=1;>sp|P05121-2|PAI1_HUMAN Isoform 2 of Plasminogen activator inhibitor 1 OS=Homo sapiens GN=SERPINE1	45.059	0.057595	30351000000	11822000000	14318000000	1215700000	1093300000
E9PLK3;P55786;P55786-2;A6NEC2;H0YDG0;A6NEC2-2;H0YCQ5;E9PP11;E9PJY4;E9PJ74;E9PPD4;E9PRQ5;A6NEC2-3;E9PJF9;E9PPZ2;Q9P266	Puromycin-sensitive aminopeptidase	NPEPPS	>tr|E9PLK3|E9PLK3_HUMAN Puromycin-sensitive aminopeptidase OS=Homo sapiens GN=NPEPPS PE=1 SV=1;>sp|P55786|PSA_HUMAN Puromycin-sensitive aminopeptidase OS=Homo sapiens GN=NPEPPS PE=1 SV=2;>sp|P55786-2|PSA_HUMAN Isoform 2 of Puromycin-sensitive aminopeptidas	102.99	0.755637	30042000000	9044700000	8343000000	6502400000	2372000000
P08195-2;F5GZS6;J3KPF3;P08195-3;P08195;P08195-4;F5H0E2;H0YFS2;F5GZI0;F5H867;H0YFX4;F5GZR9	4F2 cell-surface antigen heavy chain	SLC3A2	>sp|P08195-2|4F2_HUMAN Isoform 2 of 4F2 cell-surface antigen heavy chain OS=Homo sapiens GN=SLC3A2;>tr|F5GZS6|F5GZS6_HUMAN 4F2 cell-surface antigen heavy chain OS=Homo sapiens GN=SLC3A2 PE=1 SV=1;>tr|J3KPF3|J3KPF3_HUMAN 4F2 cell-surface antigen heavy chain	57.944	2.18622	29983000000	5496400000	5529100000	10545000000	6850200000
A0A0A0MRV0;Q9P2E9-2;Q9P2E9;A0A087WVV2;Q9P2E9-3;F8W7S5;A0A087WU26;V9GY78;A2A2S5;G3V5F0;G3V579;REV__H7C0E3;REV__Q9H0J4-2;H0YDJ4;H9KV85;REV__Q9H0J4;E9PN67;C9J066;Q9H307;Q8N4C6-6;Q8N4C6-11;Q8N4C6-4;Q8N4C6-9;Q8N4C6-2;Q8N4C6;Q8N4C6-5;Q8N4C6-10;Q8N4C6-7	Ribosome-binding protein 1	RRBP1	>tr|A0A0A0MRV0|A0A0A0MRV0_HUMAN Ribosome-binding protein 1 OS=Homo sapiens GN=RRBP1 PE=1 SV=1;>sp|Q9P2E9-2|RRBP1_HUMAN Isoform 1 of Ribosome-binding protein 1 OS=Homo sapiens GN=RRBP1;>sp|Q9P2E9|RRBP1_HUMAN Ribosome-binding protein 1 OS=Homo sapiens GN=RRB	152.45	0.84591	29864000000	8966100000	7458100000	6686700000	3034300000
P36578;H3BM89;H3BTP7;H3BU31	60S ribosomal protein L4	RPL4	>sp|P36578|RL4_HUMAN 60S ribosomal protein L4 OS=Homo sapiens GN=RPL4 PE=1 SV=5;>tr|H3BM89|H3BM89_HUMAN 60S ribosomal protein L4 OS=Homo sapiens GN=RPL4 PE=1 SV=1	47.697	0.842327	29831000000	9237200000	9056200000	4633900000	5094200000
I3L397;P63241;I3L504;P63241-2;Q6IS14;F8WCJ1;C9J7B5;C9J4W5;Q9GZV4	Eukaryotic translation initiation factor 5A-1;Eukaryotic translation initiation factor 5A-1-like	EIF5A;EIF5AL1	>tr|I3L397|I3L397_HUMAN Eukaryotic translation initiation factor 5A (Fragment) OS=Homo sapiens GN=EIF5A PE=1 SV=4;>sp|P63241|IF5A1_HUMAN Eukaryotic translation initiation factor 5A-1 OS=Homo sapiens GN=EIF5A PE=1 SV=2;>tr|I3L504|I3L504_HUMAN Eukaryotic tra	16.019	0.972446	29819000000	10310000000	4675500000	11105000000	2186300000
P20810-7;P20810-6;A0A0C4DGB5;P20810-9;P20810-5;P20810-10;E7ES10;P20810-2;P20810;E9PCH5;E7EVY3;B7Z574;P20810-4;P20810-8;P20810-3;E9PDE4;H0Y7F0;H0Y9H6;E7EQ12;A0A0A0MR45;E7EQA0;H0YD33;F8W7E0;E9PSG1;H0Y944;A0A0C4DGD1;H0YA91;D6RC54;D6RAA8;D6RGF7;E7EN75;D6RBR1;E7EQK6;D6RBZ8	Calpastatin	CAST	>sp|P20810-7|ICAL_HUMAN Isoform 7 of Calpastatin OS=Homo sapiens GN=CAST;>sp|P20810-6|ICAL_HUMAN Isoform 6 of Calpastatin OS=Homo sapiens GN=CAST;>tr|A0A0C4DGB5|A0A0C4DGB5_HUMAN Calpastatin OS=Homo sapiens GN=CAST PE=4 SV=1;>sp|P20810-9|ICAL_HUMAN Isoform	82.77	0.24635	29787000000	10573000000	9747900000	2070200000	1458800000
O15230;O15230-2;A0A087WYH7;A0A075B783	Laminin subunit alpha-5	LAMA5	>sp|O15230|LAMA5_HUMAN Laminin subunit alpha-5 OS=Homo sapiens GN=LAMA5 PE=1 SV=8	399.73	0.462143	29737000000	9341800000	10629000000	5203900000	1653800000
P63244;J3KPE3;H0YAF8;D6RHH4;H0Y8W2;D6RFX4;D6R9Z1;D6R9L0;H0YAM7;D6RAC2;D6RFZ9;D6REE5;D6RAU2;E9PD14;D6RBD0;D6RF23;H0Y8R5;D6RGK8;H0Y9P0;D6RHJ5;D6R909;D6RDI0	Guanine nucleotide-binding protein subunit beta-2-like 1;Guanine nucleotide-binding protein subunit beta-2-like 1, N-terminally processed	GNB2L1	>sp|P63244|GBLP_HUMAN Guanine nucleotide-binding protein subunit beta-2-like 1 OS=Homo sapiens GN=GNB2L1 PE=1 SV=3;>tr|J3KPE3|J3KPE3_HUMAN Guanine nucleotide-binding protein subunit beta-2-like 1 OS=Homo sapiens GN=GNB2L1 PE=1 SV=1;>tr|H0YAF8|H0YAF8_HUMAN	35.076	2.2516	29655000000	6991100000	6319500000	8290100000	4647300000
Q969H8;M0QXF7;M0QYN0	UPF0556 protein C19orf10	C19orf10	>sp|Q969H8|MYDGF_HUMAN Myeloid-derived growth factor OS=Homo sapiens GN=MYDGF PE=1 SV=1;>tr|M0QXF7|M0QXF7_HUMAN UPF0556 protein C19orf10 (Fragment) OS=Homo sapiens GN=C19orf10 PE=1 SV=1;>tr|M0QYN0|M0QYN0_HUMAN UPF0556 protein C19orf10 OS=Homo sapiens GN=C1	18.795	0.917217	29260000000	9492500000	8844900000	5855400000	4677300000
P26641;P26641-2	Elongation factor 1-gamma	EEF1G	>sp|P26641|EF1G_HUMAN Elongation factor 1-gamma OS=Homo sapiens GN=EEF1G PE=1 SV=3;>sp|P26641-2|EF1G_HUMAN Isoform 2 of Elongation factor 1-gamma OS=Homo sapiens GN=EEF1G	50.118	1.42615	29228000000	8033200000	5540100000	8511700000	4406300000
P48745	Protein NOV homolog	NOV	>sp|P48745|NOV_HUMAN Protein NOV homolog OS=Homo sapiens GN=NOV PE=1 SV=1	39.162	0.853746	28957000000	10573000000	6344200000	6870900000	3037700000
P24534;C9JZW3;F2Z2G2;F8WF65	Elongation factor 1-beta	EEF1B2	>sp|P24534|EF1B_HUMAN Elongation factor 1-beta OS=Homo sapiens GN=EEF1B2 PE=1 SV=3	24.763	1.14617	28942000000	6169100000	7205500000	5467500000	3856000000
P20700;E9PBF6	Lamin-B1	LMNB1	>sp|P20700|LMNB1_HUMAN Lamin-B1 OS=Homo sapiens GN=LMNB1 PE=1 SV=2;>tr|E9PBF6|E9PBF6_HUMAN Lamin-B1 OS=Homo sapiens GN=LMNB1 PE=1 SV=1	66.408	0.598863	28927000000	7528000000	10987000000	4412900000	3056200000
P12110;P12110-3;C9JH44;H7C0M5	Collagen alpha-2(VI) chain	COL6A2	>sp|P12110|CO6A2_HUMAN Collagen alpha-2(VI) chain OS=Homo sapiens GN=COL6A2 PE=1 SV=4;>sp|P12110-3|CO6A2_HUMAN Isoform 2C2A of Collagen alpha-2(VI) chain OS=Homo sapiens GN=COL6A2	108.58	0.182313	28914000000	12883000000	11004000000	1403400000	1545100000
P30046;B5MC82;P30046-2;A6NHG4;J3KQ18;H7C342	D-dopachrome decarboxylase;D-dopachrome decarboxylase-like protein	DDT;DDTL	>sp|P30046|DOPD_HUMAN D-dopachrome decarboxylase OS=Homo sapiens GN=DDT PE=1 SV=3;>tr|B5MC82|B5MC82_HUMAN D-dopachrome decarboxylase OS=Homo sapiens GN=DDT PE=4 SV=2;>sp|P30046-2|DOPD_HUMAN Isoform 2 of D-dopachrome decarboxylase OS=Homo sapiens GN=DDT;>sp	12.712	1.30015	28684000000	7506000000	5769400000	10916000000	4017100000
A0A0C4DG17;P08865;C9J9K3;A6NE09;C9JQR9	40S ribosomal protein SA	RPSA;RPSAP58	>tr|A0A0C4DG17|A0A0C4DG17_HUMAN 40S ribosomal protein SA OS=Homo sapiens GN=RPSA PE=4 SV=1;>sp|P08865|RSSA_HUMAN 40S ribosomal protein SA OS=Homo sapiens GN=RPSA PE=1 SV=4;>tr|C9J9K3|C9J9K3_HUMAN 40S ribosomal protein SA (Fragment) OS=Homo sapiens GN=RPSA	33.313	1.15741	28530000000	9464000000	5617500000	9387900000	2882700000
P38646;H0YBG6;D6RJI2;D6RA73;H0Y8S0	Stress-70 protein, mitochondrial	HSPA9	>sp|P38646|GRP75_HUMAN Stress-70 protein, mitochondrial OS=Homo sapiens GN=HSPA9 PE=1 SV=2	73.68	3.91764	28491000000	3717100000	3814500000	11414000000	7682000000
P50991;P50991-2	T-complex protein 1 subunit delta	CCT4	>sp|P50991|TCPD_HUMAN T-complex protein 1 subunit delta OS=Homo sapiens GN=CCT4 PE=1 SV=4;>sp|P50991-2|TCPD_HUMAN Isoform 2 of T-complex protein 1 subunit delta OS=Homo sapiens GN=CCT4	57.924	1.2763	28147000000	7632300000	6466700000	7362100000	3852600000
P31939;P31939-2;C9JLK0;H7C1S2;H7C084;H7BZU3;F8WEF0	Bifunctional purine biosynthesis protein PURH;Phosphoribosylaminoimidazolecarboxamide formyltransferase;IMP cyclohydrolase	ATIC	>sp|P31939|PUR9_HUMAN Bifunctional purine biosynthesis protein PURH OS=Homo sapiens GN=ATIC PE=1 SV=3;>sp|P31939-2|PUR9_HUMAN Isoform 2 of Bifunctional purine biosynthesis protein PURH OS=Homo sapiens GN=ATIC	64.615	1.61909	28040000000	7325600000	5318100000	7277900000	3219100000
P08237;P08237-3;P08237-2;F8W1J8;F8VSF7;F8VW30;F8VSL1;F8VUB8;F8VYK8;F8VTQ3;F8VZI0;F8VX13;F8VNX2;F8VZQ1;F8VVE3	ATP-dependent 6-phosphofructokinase, muscle type	PFKM	>sp|P08237|PFKAM_HUMAN ATP-dependent 6-phosphofructokinase, muscle type OS=Homo sapiens GN=PFKM PE=1 SV=2;>sp|P08237-3|PFKAM_HUMAN Isoform 3 of ATP-dependent 6-phosphofructokinase, muscle type OS=Homo sapiens GN=PFKM;>sp|P08237-2|PFKAM_HUMAN Isoform 2 of A	85.182	2.45658	28011000000	9450400000	5706400000	6612800000	6141900000
P15121;E9PCX2;E9PEF9;C9JRZ8;C9JRZ8-2	Aldose reductase	AKR1B1	>sp|P15121|ALDR_HUMAN Aldose reductase OS=Homo sapiens GN=AKR1B1 PE=1 SV=3;>tr|E9PCX2|E9PCX2_HUMAN Aldose reductase OS=Homo sapiens GN=AKR1B1 PE=1 SV=1	35.853	0.808357	28008000000	8320600000	7964700000	6952300000	2838700000
P29692;E9PRY8;P29692-2;E9PK01;E9PQ49;E9PI39;A0A087X1X7;E9PPR1;E9PL12;E9PMW7;E9PIZ1;H0YCK7;E9PK06	Elongation factor 1-delta	EEF1D	>sp|P29692|EF1D_HUMAN Elongation factor 1-delta OS=Homo sapiens GN=EEF1D PE=1 SV=5;>tr|E9PRY8|E9PRY8_HUMAN Elongation factor 1-delta OS=Homo sapiens GN=EEF1D PE=1 SV=1;>sp|P29692-2|EF1D_HUMAN Isoform 2 of Elongation factor 1-delta OS=Homo sapiens GN=EEF1D;	31.121	1.42087	27937000000	9156700000	3638700000	12026000000	2302100000
P26373;P26373-2;J3QSB4;J3KS98;H3BUK8;H3BTH3	60S ribosomal protein L13	RPL13	>sp|P26373|RL13_HUMAN 60S ribosomal protein L13 OS=Homo sapiens GN=RPL13 PE=1 SV=4;>sp|P26373-2|RL13_HUMAN Isoform 2 of 60S ribosomal protein L13 OS=Homo sapiens GN=RPL13;>tr|J3QSB4|J3QSB4_HUMAN 60S ribosomal protein L13 (Fragment) OS=Homo sapiens GN=RPL13	24.261	1.64746	27827000000	10656000000	6194900000	5622300000	3015900000
P17174;P17174-2	Aspartate aminotransferase, cytoplasmic	GOT1	>sp|P17174|AATC_HUMAN Aspartate aminotransferase, cytoplasmic OS=Homo sapiens GN=GOT1 PE=1 SV=3;>sp|P17174-2|AATC_HUMAN Isoform 2 of Aspartate aminotransferase, cytoplasmic OS=Homo sapiens GN=GOT1	46.247	0.436297	27700000000	7908200000	9896900000	5846800000	2521500000
Q02878;F8VZ45;U3KQR5;F8VR69;F8VZA3;F8VWR1;F8VU16	60S ribosomal protein L6	RPL6	>sp|Q02878|RL6_HUMAN 60S ribosomal protein L6 OS=Homo sapiens GN=RPL6 PE=1 SV=3	32.728	0.8188	27600000000	8109700000	8153400000	3991400000	4572000000
O75937;S4R3J5	DnaJ homolog subfamily C member 8	DNAJC8	>sp|O75937|DNJC8_HUMAN DnaJ homolog subfamily C member 8 OS=Homo sapiens GN=DNAJC8 PE=1 SV=2	29.841	0.921079	27541000000	6629100000	10253000000	5615100000	4179900000
P21980;P21980-2;A2A299;P21980-3;A2A2A0;P49221	Protein-glutamine gamma-glutamyltransferase 2	TGM2	>sp|P21980|TGM2_HUMAN Protein-glutamine gamma-glutamyltransferase 2 OS=Homo sapiens GN=TGM2 PE=1 SV=2;>sp|P21980-2|TGM2_HUMAN Isoform 2 of Protein-glutamine gamma-glutamyltransferase 2 OS=Homo sapiens GN=TGM2	77.328	0.129853	27207000000	9835200000	8831200000	1397800000	5767400000
Q86UP2;Q86UP2-2;Q86UP2-4;Q86UP2-3;G3V4Y7;B7Z6P3;H0YJZ8;G3V5P0;G3V5G2;H0YJP2;H0YJV5	Kinectin	KTN1	>sp|Q86UP2|KTN1_HUMAN Kinectin OS=Homo sapiens GN=KTN1 PE=1 SV=1;>sp|Q86UP2-2|KTN1_HUMAN Isoform 2 of Kinectin OS=Homo sapiens GN=KTN1;>sp|Q86UP2-4|KTN1_HUMAN Isoform 4 of Kinectin OS=Homo sapiens GN=KTN1;>sp|Q86UP2-3|KTN1_HUMAN Isoform 3 of Kinectin OS=Ho	156.27	0.58055	27201000000	8997000000	8129300000	2854200000	1980800000
P14324-2;P14324;A0A087WVN4;A0A087X090;A0A087X1D8;A0A087WTP2	Farnesyl pyrophosphate synthase	FDPS	>sp|P14324-2|FPPS_HUMAN Isoform 2 of Farnesyl pyrophosphate synthase OS=Homo sapiens GN=FDPS;>sp|P14324|FPPS_HUMAN Farnesyl pyrophosphate synthase OS=Homo sapiens GN=FDPS PE=1 SV=4;>tr|A0A087WVN4|A0A087WVN4_HUMAN Farnesyl pyrophosphate synthase (Fragment)	40.532	1.48032	27191000000	6110600000	7288600000	9212400000	3536400000
P23396;P23396-2;E9PL09;E9PPU1;H0YEU2;F2Z2S8;H0YCJ7;H0YF32;E9PQ96;E9PJH4;E9PK82;E9PSF4;E9PQX2;H0YES8;E9PJN9	40S ribosomal protein S3	RPS3	>sp|P23396|RS3_HUMAN 40S ribosomal protein S3 OS=Homo sapiens GN=RPS3 PE=1 SV=2;>sp|P23396-2|RS3_HUMAN Isoform 2 of 40S ribosomal protein S3 OS=Homo sapiens GN=RPS3;>tr|E9PL09|E9PL09_HUMAN 40S ribosomal protein S3 OS=Homo sapiens GN=RPS3 PE=1 SV=1;>tr|E9PP	26.688	0.987965	27146000000	7800600000	4827400000	5500500000	2390800000
O15144;C9JTV5;G5E9J0;H7C3F9;G5E9S7	Actin-related protein 2/3 complex subunit 2	ARPC2	>sp|O15144|ARPC2_HUMAN Actin-related protein 2/3 complex subunit 2 OS=Homo sapiens GN=ARPC2 PE=1 SV=1	34.333	0.870633	27136000000	6624100000	7421000000	7543000000	3625900000
P13489;E9PIM9;H0YCR7;E9PMJ3;E9PLZ3;E9PMN0;E9PIK5;E9PMA9;E9PR82;E9PMI1	Ribonuclease inhibitor	RNH1	>sp|P13489|RINI_HUMAN Ribonuclease inhibitor OS=Homo sapiens GN=RNH1 PE=1 SV=2	49.973	0.705306	27106000000	8246000000	6628300000	5128800000	1978500000
P14174	Macrophage migration inhibitory factor	MIF	>sp|P14174|MIF_HUMAN Macrophage migration inhibitory factor OS=Homo sapiens GN=MIF PE=1 SV=4	12.476	0.751678	27049000000	9252000000	6947700000	6707800000	2506200000
A6NNI4;G8JLH6;P21926;A0A087WZG3;A0A087WU13;F5GXT1	CD9 antigen	CD9	>tr|A6NNI4|A6NNI4_HUMAN Tetraspanin OS=Homo sapiens GN=CD9 PE=1 SV=1;>tr|G8JLH6|G8JLH6_HUMAN Tetraspanin (Fragment) OS=Homo sapiens GN=CD9 PE=1 SV=1;>sp|P21926|CD9_HUMAN CD9 antigen OS=Homo sapiens GN=CD9 PE=1 SV=4;>tr|A0A087WZG3|A0A087WZG3_HUMAN Tetraspan	17.764	4.48261	26989000000	4322600000	3683300000	9662500000	7957200000
B5MDF5;P62826;J3KQE5;F5H018;H0YFC6;B4DV51;A0A087X0W0	GTP-binding nuclear protein Ran	RAN	>tr|B5MDF5|B5MDF5_HUMAN GTP-binding nuclear protein Ran OS=Homo sapiens GN=RAN PE=1 SV=1;>sp|P62826|RAN_HUMAN GTP-binding nuclear protein Ran OS=Homo sapiens GN=RAN PE=1 SV=3;>tr|J3KQE5|J3KQE5_HUMAN GTP-binding nuclear protein Ran (Fragment) OS=Homo sapien	26.224	1.43123	26888000000	6813400000	5833200000	9499100000	3464700000
A0A087WZE9;Q15651;Q15651-2	High mobility group nucleosome-binding domain-containing protein 3	HMGN3	>tr|A0A087WZE9|A0A087WZE9_HUMAN High mobility group nucleosome-binding domain-containing protein 3 OS=Homo sapiens GN=HMGN3 PE=1 SV=1;>sp|Q15651|HMGN3_HUMAN High mobility group nucleosome-binding domain-containing protein 3 OS=Homo sapiens GN=HMGN3 PE=1 SV	13.956	0.437627	26748000000	7902900000	13270000000	2151400000	3057800000
F8WC54;A0AVL1;Q13443-2;Q13443;C9J6H5;C9JPM3	Disintegrin and metalloproteinase domain-containing protein 9	ADAM9	>tr|F8WC54|F8WC54_HUMAN Disintegrin and metalloproteinase domain-containing protein 9 OS=Homo sapiens GN=ADAM9 PE=1 SV=1;>tr|A0AVL1|A0AVL1_HUMAN ADAM9 protein OS=Homo sapiens GN=ADAM9 PE=1 SV=1;>sp|Q13443-2|ADAM9_HUMAN Isoform 2 of Disintegrin and metallop	69.323	0.67771	26183000000	9988300000	4741800000	7439200000	1215400000
P48723	Heat shock 70 kDa protein 13	HSPA13	>sp|P48723|HSP13_HUMAN Heat shock 70 kDa protein 13 OS=Homo sapiens GN=HSPA13 PE=1 SV=1	51.927	1.74874	26088000000	4895700000	6565100000	8390100000	5660700000
P49588;P49588-2;H3BPK7	Alanine--tRNA ligase, cytoplasmic	AARS	>sp|P49588|SYAC_HUMAN Alanine--tRNA ligase, cytoplasmic OS=Homo sapiens GN=AARS PE=1 SV=2;>sp|P49588-2|SYAC_HUMAN Isoform 2 of Alanine--tRNA ligase, cytoplasmic OS=Homo sapiens GN=AARS	106.81	1.44026	25920000000	6687200000	4321400000	9822100000	2803200000
P49368;P49368-2;B4DUR8;E9PRC8;Q5SZX6;Q5SZX9;Q5SZW8;E9PM09;E9PQ35	T-complex protein 1 subunit gamma	CCT3	>sp|P49368|TCPG_HUMAN T-complex protein 1 subunit gamma OS=Homo sapiens GN=CCT3 PE=1 SV=4;>sp|P49368-2|TCPG_HUMAN Isoform 2 of T-complex protein 1 subunit gamma OS=Homo sapiens GN=CCT3;>tr|B4DUR8|B4DUR8_HUMAN T-complex protein 1 subunit gamma OS=Homo sapie	60.533	1.31926	25859000000	4844700000	7829000000	6214500000	4339200000
J3QR09;J3KTE4;P84098;J3QL15	Ribosomal protein L19;60S ribosomal protein L19	RPL19	>tr|J3QR09|J3QR09_HUMAN Ribosomal protein L19 OS=Homo sapiens GN=RPL19 PE=1 SV=1;>tr|J3KTE4|J3KTE4_HUMAN 60S ribosomal protein L19 OS=Homo sapiens GN=RPL19 PE=1 SV=1;>sp|P84098|RL19_HUMAN 60S ribosomal protein L19 OS=Homo sapiens GN=RPL19 PE=1 SV=1	23.134	0.922204	25439000000	9162300000	3487000000	7963300000	1990700000
P62701;Q8TD47;C9JEH7;P22090;A6NH36	40S ribosomal protein S4, X isoform;40S ribosomal protein S4, Y isoform 2	RPS4X;RPS4Y2	>sp|P62701|RS4X_HUMAN 40S ribosomal protein S4, X isoform OS=Homo sapiens GN=RPS4X PE=1 SV=2;>sp|Q8TD47|RS4Y2_HUMAN 40S ribosomal protein S4, Y isoform 2 OS=Homo sapiens GN=RPS4Y2 PE=2 SV=3	29.597	1.02052	25278000000	8991800000	4987500000	7450700000	2413000000
P49721;A0A087WVV1	Proteasome subunit beta type-2	PSMB2	>sp|P49721|PSB2_HUMAN Proteasome subunit beta type-2 OS=Homo sapiens GN=PSMB2 PE=1 SV=1;>tr|A0A087WVV1|A0A087WVV1_HUMAN Proteasome subunit beta type-2 OS=Homo sapiens GN=PSMB2 PE=1 SV=1	22.836	0.671561	25116000000	6623100000	9471800000	3798300000	3510200000
P61313;E7EQV9;E7ENU7;E7EX53;P61313-2;E7ERA2	60S ribosomal protein L15;Ribosomal protein L15	RPL15	>sp|P61313|RL15_HUMAN 60S ribosomal protein L15 OS=Homo sapiens GN=RPL15 PE=1 SV=2;>tr|E7EQV9|E7EQV9_HUMAN Ribosomal protein L15 (Fragment) OS=Homo sapiens GN=RPL15 PE=1 SV=1;>tr|E7ENU7|E7ENU7_HUMAN Ribosomal protein L15 (Fragment) OS=Homo sapiens GN=RPL15	24.146	0.955716	25071000000	5903400000	7889200000	3263400000	5359300000
P52888;K7EP46;K7EKB6;K7EMU4;K7EL02;K7EL32	Thimet oligopeptidase	THOP1	>sp|P52888|THOP1_HUMAN Thimet oligopeptidase OS=Homo sapiens GN=THOP1 PE=1 SV=2;>tr|K7EP46|K7EP46_HUMAN Thimet oligopeptidase OS=Homo sapiens GN=THOP1 PE=1 SV=1	78.839	0.746531	24923000000	3977900000	7378500000	1853200000	2599500000
B1AHL2;P23142-4	Fibulin-1	FBLN1	>tr|B1AHL2|B1AHL2_HUMAN Fibulin-1 OS=Homo sapiens GN=FBLN1 PE=1 SV=1;>sp|P23142-4|FBLN1_HUMAN Isoform C of Fibulin-1 OS=Homo sapiens GN=FBLN1	78.329	1.8102	24867000000	5160200000	5179100000	9483100000	4241900000
Q9H3G5;H7C0X5;H7C218;A0A087WVP6;A0A087WXJ9;C9JLV0;C9JI22;C9J6L4	Probable serine carboxypeptidase CPVL	CPVL	>sp|Q9H3G5|CPVL_HUMAN Probable serine carboxypeptidase CPVL OS=Homo sapiens GN=CPVL PE=1 SV=2;>tr|H7C0X5|H7C0X5_HUMAN Probable serine carboxypeptidase CPVL (Fragment) OS=Homo sapiens GN=CPVL PE=1 SV=1	54.163	10.4823	24829000000	2740700000	928360000	12915000000	5235200000
P15531;P15531-2	Nucleoside diphosphate kinase A	NME1	>sp|P15531|NDKA_HUMAN Nucleoside diphosphate kinase A OS=Homo sapiens GN=NME1 PE=1 SV=1;>sp|P15531-2|NDKA_HUMAN Isoform 2 of Nucleoside diphosphate kinase A OS=Homo sapiens GN=NME1	17.149	1.12327	24527000000	6714300000	5598700000	8498100000	3237300000
P62424;Q5T8U2;Q5T8U3	60S ribosomal protein L7a	RPL7A	>sp|P62424|RL7A_HUMAN 60S ribosomal protein L7a OS=Homo sapiens GN=RPL7A PE=1 SV=2;>tr|Q5T8U2|Q5T8U2_HUMAN 60S ribosomal protein L7a OS=Homo sapiens GN=RPL7A PE=1 SV=1;>tr|Q5T8U3|Q5T8U3_HUMAN 60S ribosomal protein L7a (Fragment) OS=Homo sapiens GN=RPL7A PE	29.995	0.819063	23979000000	8286700000	5806300000	4917900000	3388200000
Q96GW7;Q96GW7-2;Q5T3I7;Q5T3I6;V9GY88;Q5T3I8;O14594	Brevican core protein	BCAN	>sp|Q96GW7|PGCB_HUMAN Brevican core protein OS=Homo sapiens GN=BCAN PE=1 SV=2;>sp|Q96GW7-2|PGCB_HUMAN Isoform 2 of Brevican core protein OS=Homo sapiens GN=BCAN	99.117	94.776	23933000000	1306400000	466730000	15931000000	4346200000
Q13332-6;Q13332-2;Q13332-3;Q13332-4;Q13332;G8JL96;A0A0A0MR60;Q13332-7;Q13332-5	Receptor-type tyrosine-protein phosphatase S	PTPRS	>sp|Q13332-6|PTPRS_HUMAN Isoform 2 of Receptor-type tyrosine-protein phosphatase S OS=Homo sapiens GN=PTPRS;>sp|Q13332-2|PTPRS_HUMAN Isoform PTPS-MEA of Receptor-type tyrosine-protein phosphatase S OS=Homo sapiens GN=PTPRS;>sp|Q13332-3|PTPRS_HUMAN Isoform	212.48	71.8467	23810000000	2602900000	1756000000	11703000000	5152800000
REV__P12270			>sp|P12270|TPR_HUMAN Nucleoprotein TPR OS=Homo sapiens GN=TPR PE=1 SV=3	267.29	1.1005	23781000000	739500000	13182000000	1020100000	5784400000
P28072;A0A087X2I4;I3L3X7	Proteasome subunit beta type-6	PSMB6	>sp|P28072|PSB6_HUMAN Proteasome subunit beta type-6 OS=Homo sapiens GN=PSMB6 PE=1 SV=4;>tr|A0A087X2I4|A0A087X2I4_HUMAN Proteasome subunit beta type OS=Homo sapiens GN=PSMB6 PE=1 SV=1	25.357	0.780694	23772000000	8051100000	6310700000	4827500000	2692400000
H0Y4U4;A6XNE0;P09466-2;P09466;H0Y6A4;Q5T6T6;P09466-3;F2Z349;H0Y530	Glycodelin	PAEP	>tr|H0Y4U4|H0Y4U4_HUMAN Glycodelin (Fragment) OS=Homo sapiens GN=PAEP PE=1 SV=1;>tr|A6XNE0|A6XNE0_HUMAN Glycodelin OS=Homo sapiens GN=PAEP PE=1 SV=1;>sp|P09466-2|PAEP_HUMAN Isoform 2 of Glycodelin OS=Homo sapiens GN=PAEP;>sp|P09466|PAEP_HUMAN Glycodelin OS	14.952	53.1619	23723000000	449520000	584700000	13835000000	7243700000
Q16555-2;Q16555;E5RFU4	Dihydropyrimidinase-related protein 2	DPYSL2	>sp|Q16555-2|DPYL2_HUMAN Isoform 2 of Dihydropyrimidinase-related protein 2 OS=Homo sapiens GN=DPYSL2;>sp|Q16555|DPYL2_HUMAN Dihydropyrimidinase-related protein 2 OS=Homo sapiens GN=DPYSL2 PE=1 SV=1	58.162	0.798836	23609000000	7466200000	7326300000	4338400000	2341300000
F8VV59;B7Z9C2;F8W0J6;F5H4R6;H0YIV4;P55209-3;P55209-2;P55209;H0YHC3;F8W118;F8VUX1;F8VY35;F8W020;F8VXI6;F8VRJ2	Nucleosome assembly protein 1-like 1	NAP1L1	>tr|F8VV59|F8VV59_HUMAN Nucleosome assembly protein 1-like 1 OS=Homo sapiens GN=NAP1L1 PE=1 SV=1;>tr|B7Z9C2|B7Z9C2_HUMAN Nucleosome assembly protein 1-like 1 OS=Homo sapiens GN=NAP1L1 PE=1 SV=1;>tr|F8W0J6|F8W0J6_HUMAN Nucleosome assembly protein 1-like 1 O	38.028	0.92873	23357000000	8368400000	5383500000	7016700000	2204400000
Q86UY0;Q8NBS9;Q8NBS9-2	Thioredoxin domain-containing protein 5	TXNDC5	>tr|Q86UY0|Q86UY0_HUMAN Protein BLOC1S5-TXNDC5 OS=Homo sapiens GN=TXNDC5 PE=1 SV=1;>sp|Q8NBS9|TXND5_HUMAN Thioredoxin domain-containing protein 5 OS=Homo sapiens GN=TXNDC5 PE=1 SV=2;>sp|Q8NBS9-2|TXND5_HUMAN Isoform 2 of Thioredoxin domain-containing protei	40.369	0.873145	23315000000	8960100000	5899100000	4895900000	2428300000
Q06323;Q06323-3;Q06323-2;H0YKK6;H0YLU2	Proteasome activator complex subunit 1	PSME1	>sp|Q06323|PSME1_HUMAN Proteasome activator complex subunit 1 OS=Homo sapiens GN=PSME1 PE=1 SV=1;>sp|Q06323-3|PSME1_HUMAN Isoform 3 of Proteasome activator complex subunit 1 OS=Homo sapiens GN=PSME1;>sp|Q06323-2|PSME1_HUMAN Isoform 2 of Proteasome activato	28.723	0.352025	23296000000	7544900000	7142600000	3466600000	1159400000
Q9H4D0;A0A087WUS3	Calsyntenin-2	CLSTN2	>sp|Q9H4D0|CSTN2_HUMAN Calsyntenin-2 OS=Homo sapiens GN=CLSTN2 PE=1 SV=2;>tr|A0A087WUS3|A0A087WUS3_HUMAN Calsyntenin-2 OS=Homo sapiens GN=CLSTN2 PE=1 SV=1	107	0.0615737	23276000000	9042300000	10632000000	755570000	612410000
P62269;J3JS69	40S ribosomal protein S18	RPS18	>sp|P62269|RS18_HUMAN 40S ribosomal protein S18 OS=Homo sapiens GN=RPS18 PE=1 SV=3	17.718	0.985628	23228000000	8406200000	4705400000	6623800000	2268300000
P35052;H7C410;H7C024;P35052-2;H7BZE9;C9J4Y6;H7BZL4	Glypican-1;Secreted glypican-1	GPC1	>sp|P35052|GPC1_HUMAN Glypican-1 OS=Homo sapiens GN=GPC1 PE=1 SV=2;>tr|H7C410|H7C410_HUMAN Glypican-1 (Fragment) OS=Homo sapiens GN=GPC1 PE=1 SV=1;>tr|H7C024|H7C024_HUMAN Glypican-1 (Fragment) OS=Homo sapiens GN=GPC1 PE=1 SV=1;>sp|P35052-2|GPC1_HUMAN Isofo	61.68	0.501578	23182000000	7468500000	6150600000	3117500000	2862500000
P61978-3;P61978;P61978-2;Q5T6W2;S4R457;S4R359	Heterogeneous nuclear ribonucleoprotein K	HNRNPK	>sp|P61978-3|HNRPK_HUMAN Isoform 3 of Heterogeneous nuclear ribonucleoprotein K OS=Homo sapiens GN=HNRNPK;>sp|P61978|HNRPK_HUMAN Heterogeneous nuclear ribonucleoprotein K OS=Homo sapiens GN=HNRNPK PE=1 SV=1;>sp|P61978-2|HNRPK_HUMAN Isoform 2 of Heterogeneo	48.562	1.04438	23100000000	6894200000	4918900000	5141300000	2707800000
Q96TA1-2;Q96TA1	Niban-like protein 1	FAM129B	>sp|Q96TA1-2|NIBL1_HUMAN Isoform 2 of Niban-like protein 1 OS=Homo sapiens GN=FAM129B;>sp|Q96TA1|NIBL1_HUMAN Niban-like protein 1 OS=Homo sapiens GN=FAM129B PE=1 SV=3	82.682	0.332171	22940000000	8513900000	7068900000	2234000000	1409300000
Q15084-3;Q15084;Q15084-4;Q15084-5;Q15084-2	Protein disulfide-isomerase A6	PDIA6	>sp|Q15084-3|PDIA6_HUMAN Isoform 3 of Protein disulfide-isomerase A6 OS=Homo sapiens GN=PDIA6;>sp|Q15084|PDIA6_HUMAN Protein disulfide-isomerase A6 OS=Homo sapiens GN=PDIA6 PE=1 SV=1;>sp|Q15084-4|PDIA6_HUMAN Isoform 4 of Protein disulfide-isomerase A6 OS=H	47.837	1.28539	22824000000	6262100000	5686100000	5309800000	3515300000
P05023-4;P05023;P05023-3;P05023-2;M0R116;A0A0A0MT26;P13637;P13637-2;P13637-3;Q5TC01;Q5TC02	Sodium/potassium-transporting ATPase subunit alpha-1	ATP1A1	>sp|P05023-4|AT1A1_HUMAN Isoform 4 of Sodium/potassium-transporting ATPase subunit alpha-1 OS=Homo sapiens GN=ATP1A1;>sp|P05023|AT1A1_HUMAN Sodium/potassium-transporting ATPase subunit alpha-1 OS=Homo sapiens GN=ATP1A1 PE=1 SV=1;>sp|P05023-3|AT1A1_HUMAN Is	113	3.15459	22797000000	2719800000	2470700000	6067300000	6508400000
P09960;P09960-4;P09960-2;P09960-3;B4DEH5	Leukotriene A-4 hydrolase	LTA4H	>sp|P09960|LKHA4_HUMAN Leukotriene A-4 hydrolase OS=Homo sapiens GN=LTA4H PE=1 SV=2;>sp|P09960-4|LKHA4_HUMAN Isoform 4 of Leukotriene A-4 hydrolase OS=Homo sapiens GN=LTA4H;>sp|P09960-2|LKHA4_HUMAN Isoform 2 of Leukotriene A-4 hydrolase OS=Homo sapiens GN=	69.284	0.887875	22748000000	6184400000	4917100000	8532300000	1785100000
C9JIF9;P13798;H7C393;H7C1U0;C9JLK2;F8WEH5;H0YFE5	Acylamino-acid-releasing enzyme	APEH	>tr|C9JIF9|C9JIF9_HUMAN Acylamino-acid-releasing enzyme OS=Homo sapiens GN=APEH PE=1 SV=1;>sp|P13798|ACPH_HUMAN Acylamino-acid-releasing enzyme OS=Homo sapiens GN=APEH PE=1 SV=4;>tr|H7C393|H7C393_HUMAN Acylamino-acid-releasing enzyme (Fragment) OS=Homo sap	81.673	2.06864	22684000000	3123700000	5982700000	5022300000	4620300000
Q14914-2;Q14914;F2Z3J9;Q5JVP2;F6XGT7	Prostaglandin reductase 1	PTGR1	>sp|Q14914-2|PTGR1_HUMAN Isoform 2 of Prostaglandin reductase 1 OS=Homo sapiens GN=PTGR1;>sp|Q14914|PTGR1_HUMAN Prostaglandin reductase 1 OS=Homo sapiens GN=PTGR1 PE=1 SV=2	32.895	0.368757	22679000000	7991300000	6447600000	3271600000	1547500000
F8WCF6;P59998;P59998-3;F8WDD7;A0A0A6YYG9;P59998-2;H7C0A3;R4GN08;P59998-4;F8WE39;F8WDW3	Actin-related protein 2/3 complex subunit 4	ARPC4-TTLL3;ARPC4	>tr|F8WCF6|F8WCF6_HUMAN Protein ARPC4-TTLL3 OS=Homo sapiens GN=ARPC4-TTLL3 PE=1 SV=1;>sp|P59998|ARPC4_HUMAN Actin-related protein 2/3 complex subunit 4 OS=Homo sapiens GN=ARPC4 PE=1 SV=3;>sp|P59998-3|ARPC4_HUMAN Isoform 3 of Actin-related protein 2/3 compl	21.058	1.28438	22660000000	7360000000	5670000000	6474700000	2276400000
P55060-3;P55060;P55060-4;P55060-2	Exportin-2	CSE1L	>sp|P55060-3|XPO2_HUMAN Isoform 3 of Exportin-2 OS=Homo sapiens GN=CSE1L;>sp|P55060|XPO2_HUMAN Exportin-2 OS=Homo sapiens GN=CSE1L PE=1 SV=3;>sp|P55060-4|XPO2_HUMAN Isoform 4 of Exportin-2 OS=Homo sapiens GN=CSE1L	107.78	1.17166	22614000000	3671200000	9316600000	3364200000	5005200000
P19021-6;P19021;P19021-5;P19021-4;P19021-3;P19021-2;H7BYD9;H0Y9I4;D6RAQ2;D6RCD5;D6RG20;F8W8D9	Peptidyl-glycine alpha-amidating monooxygenase;Peptidylglycine alpha-hydroxylating monooxygenase;Peptidyl-alpha-hydroxyglycine alpha-amidating lyase	PAM	>sp|P19021-6|AMD_HUMAN Isoform 6 of Peptidyl-glycine alpha-amidating monooxygenase OS=Homo sapiens GN=PAM;>sp|P19021|AMD_HUMAN Peptidyl-glycine alpha-amidating monooxygenase OS=Homo sapiens GN=PAM PE=1 SV=2;>sp|P19021-5|AMD_HUMAN Isoform 5 of Peptidyl-glyc	106.27	1.16568	22519000000	4450800000	4914300000	5468800000	2291800000
P39019;A0A075B6E2;M0R2L9;M0QXK4;M0QYF7;M0R140	40S ribosomal protein S19	RPS19	>sp|P39019|RS19_HUMAN 40S ribosomal protein S19 OS=Homo sapiens GN=RPS19 PE=1 SV=2;>tr|A0A075B6E2|A0A075B6E2_HUMAN 40S ribosomal protein S19 OS=Homo sapiens GN=RPS19 PE=1 SV=1	16.06	1.12818	22411000000	5133200000	6134600000	4480900000	3824700000
P30050;P30050-2	60S ribosomal protein L12	RPL12	>sp|P30050|RL12_HUMAN 60S ribosomal protein L12 OS=Homo sapiens GN=RPL12 PE=1 SV=1;>sp|P30050-2|RL12_HUMAN Isoform 2 of 60S ribosomal protein L12 OS=Homo sapiens GN=RPL12	17.818	1.10088	22404000000	9054000000	3444900000	7160500000	1907200000
Q9UNF0-2;Q9UNF0;B0QYG7;B0QYG8;F6U236;Q9BY11;H0Y923	Protein kinase C and casein kinase substrate in neurons protein 2	PACSIN2	>sp|Q9UNF0-2|PACN2_HUMAN Isoform 2 of Protein kinase C and casein kinase substrate in neurons protein 2 OS=Homo sapiens GN=PACSIN2;>sp|Q9UNF0|PACN2_HUMAN Protein kinase C and casein kinase substrate in neurons protein 2 OS=Homo sapiens GN=PACSIN2 PE=1 SV=2	51.353	1.92384	22326000000	3043200000	4177800000	5306300000	4103500000
Q92626;H7C1W1;Q92626-2;C9J4I9;H7C300;H7C3W2	Peroxidasin homolog	PXDN	>sp|Q92626|PXDN_HUMAN Peroxidasin homolog OS=Homo sapiens GN=PXDN PE=1 SV=2	165.27	0.0789934	22306000000	7007100000	10587000000	1049700000	1939400000
P54802;K7ENX5;K7EQH9	Alpha-N-acetylglucosaminidase;Alpha-N-acetylglucosaminidase 82 kDa form;Alpha-N-acetylglucosaminidase 77 kDa form	NAGLU	>sp|P54802|ANAG_HUMAN Alpha-N-acetylglucosaminidase OS=Homo sapiens GN=NAGLU PE=1 SV=2	82.265	4.86491	22243000000	3141800000	1945300000	10673000000	5230700000
Q9HB71;Q9HB71-3;Q9HB71-2;B2ZWH1	Calcyclin-binding protein	CACYBP	>sp|Q9HB71|CYBP_HUMAN Calcyclin-binding protein OS=Homo sapiens GN=CACYBP PE=1 SV=2;>sp|Q9HB71-3|CYBP_HUMAN Isoform 3 of Calcyclin-binding protein OS=Homo sapiens GN=CACYBP	26.21	1.72557	22240000000	6918300000	2599600000	8772500000	2945700000
P62942;A0A087WZM5;Q5W0X3;Q1JUQ3;A0A087WTS4;A0A087WV48;Q1JUQ5;G5E9U6;P68106-2;P68106	Peptidyl-prolyl cis-trans isomerase FKBP1A;Peptidyl-prolyl cis-trans isomerase	FKBP1A	>sp|P62942|FKB1A_HUMAN Peptidyl-prolyl cis-trans isomerase FKBP1A OS=Homo sapiens GN=FKBP1A PE=1 SV=2;>tr|A0A087WZM5|A0A087WZM5_HUMAN Peptidyl-prolyl cis-trans isomerase OS=Homo sapiens GN=FKBP1A PE=1 SV=1;>tr|Q5W0X3|Q5W0X3_HUMAN Peptidyl-prolyl cis-trans	11.951	0.481709	22200000000	7852400000	7948400000	3357600000	1998000000
Q06481-3;Q06481-6;Q06481;Q06481-4;Q06481-2;Q06481-5;E9PQS3;E9PSC7	Amyloid-like protein 2	APLP2	>sp|Q06481-3|APLP2_HUMAN Isoform 3 of Amyloid-like protein 2 OS=Homo sapiens GN=APLP2;>sp|Q06481-6|APLP2_HUMAN Isoform 6 of Amyloid-like protein 2 OS=Homo sapiens GN=APLP2;>sp|Q06481|APLP2_HUMAN Amyloid-like protein 2 OS=Homo sapiens GN=APLP2 PE=1 SV=2;>sp	85.486	4.30403	22028000000	2778400000	1132800000	13767000000	2751100000
P16519-3;P16519;P16519-2	Neuroendocrine convertase 2	PCSK2	>sp|P16519-3|NEC2_HUMAN Isoform 3 of Neuroendocrine convertase 2 OS=Homo sapiens GN=PCSK2;>sp|P16519|NEC2_HUMAN Neuroendocrine convertase 2 OS=Homo sapiens GN=PCSK2 PE=2 SV=2;>sp|P16519-2|NEC2_HUMAN Isoform 2 of Neuroendocrine convertase 2 OS=Homo sapiens	68.579	0.0868426	21852000000	11802000000	7090000000	1667700000	352190000
Q09666;E9PQE3;E9PJZ0;E9PKR9;E9PJC6;E9PLK4;Q09666-2	Neuroblast differentiation-associated protein AHNAK	AHNAK	>sp|Q09666|AHNK_HUMAN Neuroblast differentiation-associated protein AHNAK OS=Homo sapiens GN=AHNAK PE=1 SV=2	629.09	0.573257	21819000000	6069300000	6070700000	2414000000	1817200000
O76061;H0YB13;E5RG57	Stanniocalcin-2	STC2	>sp|O76061|STC2_HUMAN Stanniocalcin-2 OS=Homo sapiens GN=STC2 PE=1 SV=1;>tr|H0YB13|H0YB13_HUMAN Stanniocalcin-2 (Fragment) OS=Homo sapiens GN=STC2 PE=1 SV=1	33.248	0.0208205	21807000000	9397500000	11439000000	216620000	362970000
P16152;E9PQ63;A8MTM1;P16152-2	Carbonyl reductase [NADPH] 1	CBR1	>sp|P16152|CBR1_HUMAN Carbonyl reductase [NADPH] 1 OS=Homo sapiens GN=CBR1 PE=1 SV=3;>tr|E9PQ63|E9PQ63_HUMAN Carbonyl reductase [NADPH] 1 OS=Homo sapiens GN=CBR1 PE=1 SV=1;>tr|A8MTM1|A8MTM1_HUMAN Carbonyl reductase [NADPH] 1 OS=Homo sapiens GN=CBR1 PE=1 SV	30.375	1.43245	21806000000	5666800000	4558600000	7971600000	2356200000
P11413;P11413-3;P11413-2;E7EUI8;E7EM57;E9PD92	Glucose-6-phosphate 1-dehydrogenase	G6PD	>sp|P11413|G6PD_HUMAN Glucose-6-phosphate 1-dehydrogenase OS=Homo sapiens GN=G6PD PE=1 SV=4;>sp|P11413-3|G6PD_HUMAN Isoform 3 of Glucose-6-phosphate 1-dehydrogenase OS=Homo sapiens GN=G6PD;>sp|P11413-2|G6PD_HUMAN Isoform Long of Glucose-6-phosphate 1-dehyd	59.256	0.576904	21642000000	8133700000	6555300000	4565900000	1232300000
P61956;P61956-2	Small ubiquitin-related modifier 2	SUMO2	>sp|P61956|SUMO2_HUMAN Small ubiquitin-related modifier 2 OS=Homo sapiens GN=SUMO2 PE=1 SV=3;>sp|P61956-2|SUMO2_HUMAN Isoform 2 of Small ubiquitin-related modifier 2 OS=Homo sapiens GN=SUMO2	10.871	0.927266	21624000000	6659500000	6264000000	5230900000	3012300000
Q13185;S4R2Y4;C9JMM0;B8ZZ43	Chromobox protein homolog 3	CBX3	>sp|Q13185|CBX3_HUMAN Chromobox protein homolog 3 OS=Homo sapiens GN=CBX3 PE=1 SV=4	20.811	0.957084	21512000000	3624600000	6619900000	3614700000	4088900000
P62249;M0R210;A0A087WZ27;M0R3H0;M0R1M5;Q6IPX4;M0QX76	40S ribosomal protein S16	RPS16	>sp|P62249|RS16_HUMAN 40S ribosomal protein S16 OS=Homo sapiens GN=RPS16 PE=1 SV=2;>tr|M0R210|M0R210_HUMAN 40S ribosomal protein S16 OS=Homo sapiens GN=RPS16 PE=1 SV=1;>tr|A0A087WZ27|A0A087WZ27_HUMAN Zinc finger protein 90 OS=Homo sapiens GN=ZNF90 PE=4 SV=	16.445	0.988656	21395000000	6568900000	3772900000	4573100000	3045300000
P22692;P22692-2	Insulin-like growth factor-binding protein 4	IGFBP4	>sp|P22692|IBP4_HUMAN Insulin-like growth factor-binding protein 4 OS=Homo sapiens GN=IGFBP4 PE=1 SV=2;>sp|P22692-2|IBP4_HUMAN Isoform 2 of Insulin-like growth factor-binding protein 4 OS=Homo sapiens GN=IGFBP4	27.934	1.06317	21380000000	6754600000	5728000000	6030400000	2367400000
Q99988;A0A0A0MTT8	Growth/differentiation factor 15	GDF15	>sp|Q99988|GDF15_HUMAN Growth/differentiation factor 15 OS=Homo sapiens GN=GDF15 PE=1 SV=3	34.14	19.4215	21376000000	677550000	418410000	12590000000	2838000000
P41250;H7C443	Glycine--tRNA ligase	GARS	>sp|P41250|SYG_HUMAN Glycine--tRNA ligase OS=Homo sapiens GN=GARS PE=1 SV=3	83.165	1.9562	21359000000	4541900000	3976600000	7886200000	3358700000
P62888;E5RI99;A0A0B4J213;A0A0C4DH44;E5RJH3	60S ribosomal protein L30	RPL30	>sp|P62888|RL30_HUMAN 60S ribosomal protein L30 OS=Homo sapiens GN=RPL30 PE=1 SV=2;>tr|E5RI99|E5RI99_HUMAN 60S ribosomal protein L30 (Fragment) OS=Homo sapiens GN=RPL30 PE=1 SV=1	12.784	1.09059	21305000000	4766000000	5195000000	3252000000	3279100000
P30153;B3KQV6;C9J9C1;E9PH38;P30154-5;P30154-4;P30154;P30154-2;M0QXG4;M0R0K6;E9PPI5;E9PHZ6;H0YDG7;P30154-3	Serine/threonine-protein phosphatase 2A 65 kDa regulatory subunit A alpha isoform	PPP2R1A	>sp|P30153|2AAA_HUMAN Serine/threonine-protein phosphatase 2A 65 kDa regulatory subunit A alpha isoform OS=Homo sapiens GN=PPP2R1A PE=1 SV=4;>tr|B3KQV6|B3KQV6_HUMAN Serine/threonine-protein phosphatase 2A 65 kDa regulatory subunit A alpha isoform OS=Homo s	65.308	1.23354	21145000000	5680100000	4482400000	7962000000	1700900000
P43490;A0A0C4DFS8;C9JF35;C9JG65	Nicotinamide phosphoribosyltransferase	NAMPT	>sp|P43490|NAMPT_HUMAN Nicotinamide phosphoribosyltransferase OS=Homo sapiens GN=NAMPT PE=1 SV=1;>tr|A0A0C4DFS8|A0A0C4DFS8_HUMAN Nicotinamide phosphoribosyltransferase OS=Homo sapiens GN=NAMPT PE=4 SV=1	55.52	1.84316	20853000000	4739800000	3266500000	8497100000	2745300000
A0A0A0MQU6;Q9H2E6;Q9H2E6-2;H0Y8V9;D6RAG9;D6RCR0;H0YMA6;H0YMV0;B3KU01;Q8NFY4-7;Q8NFY4-8;Q8NFY4-3;Q8NFY4-2;Q8NFY4-4;Q8NFY4-5;Q8NFY4-6;Q8NFY4;E9PDV9	Semaphorin-6A	SEMA6A	>tr|A0A0A0MQU6|A0A0A0MQU6_HUMAN Sema domain, transmembrane domain (TM), and cytoplasmic domain, (Semaphorin) 6A, isoform CRA_d OS=Homo sapiens GN=SEMA6A PE=1 SV=1;>sp|Q9H2E6|SEM6A_HUMAN Semaphorin-6A OS=Homo sapiens GN=SEMA6A PE=1 SV=2;>sp|Q9H2E6-2|SEM6A_H	116.31	95.8372	20843000000	674490000	212460000	14114000000	4730800000
Q15904;A6QRJ1;A6NLC6;H7C2Y8;A0A0C4DGX8;H7C0T7;F2Z3L8	V-type proton ATPase subunit S1	ATP6AP1	>sp|Q15904|VAS1_HUMAN V-type proton ATPase subunit S1 OS=Homo sapiens GN=ATP6AP1 PE=1 SV=2;>tr|A6QRJ1|A6QRJ1_HUMAN V-type proton ATPase subunit S1 (Fragment) OS=Homo sapiens GN=ATP6AP1 PE=1 SV=1	52.025	3.79693	20806000000	2262700000	6258800000	5388500000	6428600000
O43854-2;O43854	EGF-like repeat and discoidin I-like domain-containing protein 3	EDIL3	>sp|O43854-2|EDIL3_HUMAN Isoform 2 of EGF-like repeat and discoidin I-like domain-containing protein 3 OS=Homo sapiens GN=EDIL3;>sp|O43854|EDIL3_HUMAN EGF-like repeat and discoidin I-like domain-containing protein 3 OS=Homo sapiens GN=EDIL3 PE=1 SV=1	52.747	0.0794631	20804000000	10690000000	7744800000	936380000	259960000
Q86VP6;Q86VP6-2;A0A0C4DGH5;H0YH27;Q86VP6-3;O75155-2;O75155;F5H6I6;F8WBB8;C9JH00	Cullin-associated NEDD8-dissociated protein 1	CAND1	>sp|Q86VP6|CAND1_HUMAN Cullin-associated NEDD8-dissociated protein 1 OS=Homo sapiens GN=CAND1 PE=1 SV=2;>sp|Q86VP6-2|CAND1_HUMAN Isoform 2 of Cullin-associated NEDD8-dissociated protein 1 OS=Homo sapiens GN=CAND1;>tr|A0A0C4DGH5|A0A0C4DGH5_HUMAN Cullin-asso	136.37	0.769533	20641000000	5185900000	6395700000	3485700000	2793600000
P13010;C9JZ81;H7C0H9	X-ray repair cross-complementing protein 5	XRCC5	>sp|P13010|XRCC5_HUMAN X-ray repair cross-complementing protein 5 OS=Homo sapiens GN=XRCC5 PE=1 SV=3	82.704	1.41078	20487000000	3689400000	2637700000	3744100000	1981800000
P16930;P16930-2;H0YLC7;H3BNP8	Fumarylacetoacetase	FAH	>sp|P16930|FAAA_HUMAN Fumarylacetoacetase OS=Homo sapiens GN=FAH PE=1 SV=2;>sp|P16930-2|FAAA_HUMAN Isoform 2 of Fumarylacetoacetase OS=Homo sapiens GN=FAH	46.374	0.975997	20359000000	5758100000	5248500000	5907800000	2477600000
P00492;Q9NRG1-2;Q9NRG1	Hypoxanthine-guanine phosphoribosyltransferase	HPRT1	>sp|P00492|HPRT_HUMAN Hypoxanthine-guanine phosphoribosyltransferase OS=Homo sapiens GN=HPRT1 PE=1 SV=2	24.579	0.685419	20332000000	7408200000	6785600000	2426200000	2870800000
P02794;G3V192;G3V1D1;E9PRK8;E9PKY7;E9PPQ4;E9PQR3;E9PKM5;E9PK45	Ferritin heavy chain;Ferritin heavy chain, N-terminally processed;Ferritin	FTH1	>sp|P02794|FRIH_HUMAN Ferritin heavy chain OS=Homo sapiens GN=FTH1 PE=1 SV=2;>tr|G3V192|G3V192_HUMAN Ferritin OS=Homo sapiens GN=FTH1 PE=1 SV=1;>tr|G3V1D1|G3V1D1_HUMAN Ferritin OS=Homo sapiens GN=FTH1 PE=1 SV=1	21.225	2.4234	20218000000	3102400000	3906400000	6358700000	4721600000
A0A087WYL5;Q6UXD5-3;Q6UXD5-2;Q6UXD5-5;Q6UXD5;Q6UXD5-6;Q6UXD5-4;H3BN26;B0QYH4;B0QYH5;B7ZLJ8;Q9BYH1-2;Q9BYH1-3;Q9BYH1-5;Q9BYH1-4;Q9BYH1-7;Q9BYH1-6;Q9BYH1	Seizure 6-like protein 2	SEZ6L2	>tr|A0A087WYL5|A0A087WYL5_HUMAN Seizure 6-like protein 2 OS=Homo sapiens GN=SEZ6L2 PE=1 SV=1;>sp|Q6UXD5-3|SE6L2_HUMAN Isoform 3 of Seizure 6-like protein 2 OS=Homo sapiens GN=SEZ6L2;>sp|Q6UXD5-2|SE6L2_HUMAN Isoform 2 of Seizure 6-like protein 2 OS=Homo sap	99.133	1.17897	20184000000	5765900000	5208900000	5731000000	2761200000
Q13200;Q13200-3;Q13200-2;C9JPC0;H7C1H2;H7C2Q3;F8WBS8	26S proteasome non-ATPase regulatory subunit 2	PSMD2	>sp|Q13200|PSMD2_HUMAN 26S proteasome non-ATPase regulatory subunit 2 OS=Homo sapiens GN=PSMD2 PE=1 SV=3;>sp|Q13200-3|PSMD2_HUMAN Isoform 3 of 26S proteasome non-ATPase regulatory subunit 2 OS=Homo sapiens GN=PSMD2;>sp|Q13200-2|PSMD2_HUMAN Isoform 2 of 26S	100.2	0.7143	20129000000	6537400000	5997600000	3792900000	2051200000
A0A087WTT1;P11940-2;P11940;E7EQV3;E7ERJ7;H0YAR2;Q9H361;H0YAP2;H0YBN4;Q4VXU2;E5RGH3;E5RH24;E5RJB9;H0YB86;Q4VXU2-2;E5RHG7;H0YC10;E5RGC4;E5RFD8;H0YAS7;H0YAS6;H0YB75;Q96DU9-2;Q96DU9	Polyadenylate-binding protein 1;Polyadenylate-binding protein 3	PABPC1;PABPC3	>tr|A0A087WTT1|A0A087WTT1_HUMAN Polyadenylate-binding protein OS=Homo sapiens GN=PABPC1 PE=1 SV=1;>sp|P11940-2|PABP1_HUMAN Isoform 2 of Polyadenylate-binding protein 1 OS=Homo sapiens GN=PABPC1;>sp|P11940|PABP1_HUMAN Polyadenylate-binding protein 1 OS=Homo	58.535	1.1151	20114000000	6470800000	4346100000	5649200000	2448300000
P50502;Q3KNR6;Q8NFI4;H7C3I1;A0A087X1H6;F6VDH7;Q8IZP2;F8WAQ7	Hsc70-interacting protein;Putative protein FAM10A5;Putative protein FAM10A4	ST13;ST13P5;ST13P4	>sp|P50502|F10A1_HUMAN Hsc70-interacting protein OS=Homo sapiens GN=ST13 PE=1 SV=2;>tr|Q3KNR6|Q3KNR6_HUMAN Hsc70-interacting protein OS=Homo sapiens GN=ST13 PE=1 SV=1;>sp|Q8NFI4|F10A5_HUMAN Putative protein FAM10A5 OS=Homo sapiens GN=ST13P5 PE=5 SV=1;>tr|H	41.331	1.83215	20020000000	4035500000	4292900000	7234300000	3494400000
CON__Q3SZ57			>Q3SZ57 SWISS-PROT:Q3SZ57 (Bos taurus) Alpha-fetoprotein precursor	68.587	1.35865	19857000000	1420200000	630590000	1365100000	265880000
P30530-2;P30530;M0R0W6	Tyrosine-protein kinase receptor UFO	AXL	>sp|P30530-2|UFO_HUMAN Isoform Short of Tyrosine-protein kinase receptor UFO OS=Homo sapiens GN=AXL;>sp|P30530|UFO_HUMAN Tyrosine-protein kinase receptor UFO OS=Homo sapiens GN=AXL PE=1 SV=3;>tr|M0R0W6|M0R0W6_HUMAN Receptor protein-tyrosine kinase OS=Homo	97.376	0.0637107	19813000000	7742900000	9885100000	670350000	332860000
P68133;P68032;P63267;P62736;A6NL76;F6UVQ4;F6QUT6;F8WB63;B8ZZJ2;C9JFL5	Actin, alpha skeletal muscle;Actin, alpha cardiac muscle 1;Actin, gamma-enteric smooth muscle;Actin, aortic smooth muscle	ACTA1;ACTC1;ACTG2;ACTA2	>sp|P68133|ACTS_HUMAN Actin, alpha skeletal muscle OS=Homo sapiens GN=ACTA1 PE=1 SV=1;>sp|P68032|ACTC_HUMAN Actin, alpha cardiac muscle 1 OS=Homo sapiens GN=ACTC1 PE=1 SV=1;>sp|P63267|ACTH_HUMAN Actin, gamma-enteric smooth muscle OS=Homo sapiens GN=ACTG2 P	42.051	0.784803	19790000000	7251400000	4626900000	5787400000	1811300000
J3KP15;Q01130;J3QL05;Q01130-2;Q9BRL6-2;Q9BRL6	Serine/arginine-rich splicing factor 2	SRSF2	>tr|J3KP15|J3KP15_HUMAN Serine/arginine-rich-splicing factor 2 (Fragment) OS=Homo sapiens GN=SRSF2 PE=1 SV=4;>sp|Q01130|SRSF2_HUMAN Serine/arginine-rich splicing factor 2 OS=Homo sapiens GN=SRSF2 PE=1 SV=4;>tr|J3QL05|J3QL05_HUMAN Serine/arginine-rich-splic	15.371	0.675763	19653000000	6576000000	6676000000	2504300000	2648700000
P63010;P63010-2;P63010-3;A0A087X253;A0A087WU93;A0A087WZQ6;A0A087WYD1;K7ERB2;K7EN71;A0A087WXS3;K7EKZ5;K7EJX1	AP-2 complex subunit beta	AP2B1	>sp|P63010|AP2B1_HUMAN AP-2 complex subunit beta OS=Homo sapiens GN=AP2B1 PE=1 SV=1;>sp|P63010-2|AP2B1_HUMAN Isoform 2 of AP-2 complex subunit beta OS=Homo sapiens GN=AP2B1;>sp|P63010-3|AP2B1_HUMAN Isoform 3 of AP-2 complex subunit beta OS=Homo sapiens GN=	104.55	0.808682	19614000000	6105500000	5842900000	5021200000	911060000
Q10471;Q10471-2;F8VUJ3;Q8N4A0-2;Q8N4A0	Polypeptide N-acetylgalactosaminyltransferase 2;Polypeptide N-acetylgalactosaminyltransferase 2 soluble form	GALNT2	>sp|Q10471|GALT2_HUMAN Polypeptide N-acetylgalactosaminyltransferase 2 OS=Homo sapiens GN=GALNT2 PE=1 SV=1	64.732	4.59264	19565000000	2626600000	1707500000	10332000000	2766500000
Q7KZF4;H7C597	Staphylococcal nuclease domain-containing protein 1	SND1	>sp|Q7KZF4|SND1_HUMAN Staphylococcal nuclease domain-containing protein 1 OS=Homo sapiens GN=SND1 PE=1 SV=1	102	2.86665	19466000000	4865200000	3601400000	6355200000	2903500000
P31150;G5E9U5	Rab GDP dissociation inhibitor alpha	GDI1	>sp|P31150|GDIA_HUMAN Rab GDP dissociation inhibitor alpha OS=Homo sapiens GN=GDI1 PE=1 SV=2	50.582	0.601292	19448000000	6336100000	5752000000	3817100000	2329600000
P62280;M0QZC5;M0R1H5;M0R1H6	40S ribosomal protein S11	RPS11	>sp|P62280|RS11_HUMAN 40S ribosomal protein S11 OS=Homo sapiens GN=RPS11 PE=1 SV=3;>tr|M0QZC5|M0QZC5_HUMAN 40S ribosomal protein S11 OS=Homo sapiens GN=RPS11 PE=1 SV=1	18.431	0.858819	19423000000	6951500000	4409500000	5136600000	1995700000
Q14247-3;Q14247;Q14247-2;H7C314;E9PKG3;E9PP90;H0YCD9	Src substrate cortactin	CTTN	>sp|Q14247-3|SRC8_HUMAN Isoform 3 of Src substrate cortactin OS=Homo sapiens GN=CTTN;>sp|Q14247|SRC8_HUMAN Src substrate cortactin OS=Homo sapiens GN=CTTN PE=1 SV=2;>sp|Q14247-2|SRC8_HUMAN Isoform 2 of Src substrate cortactin OS=Homo sapiens GN=CTTN;>tr|H7	57.466	0.647556	19411000000	7555300000	4121900000	3589100000	2051500000
P13686;K7EJD9;K7EIP0;K7ESF2	Tartrate-resistant acid phosphatase type 5	ACP5	>sp|P13686|PPA5_HUMAN Tartrate-resistant acid phosphatase type 5 OS=Homo sapiens GN=ACP5 PE=1 SV=3	36.598	39.8859	19326000000	1473400000	1275800000	9686600000	6113600000
P62879;E7EP32;Q9HAV0;P62879-2	Guanine nucleotide-binding protein G(I)/G(S)/G(T) subunit beta-2;Guanine nucleotide-binding protein subunit beta-4	GNB2;GNB4	>sp|P62879|GBB2_HUMAN Guanine nucleotide-binding protein G(I)/G(S)/G(T) subunit beta-2 OS=Homo sapiens GN=GNB2 PE=1 SV=3;>tr|E7EP32|E7EP32_HUMAN Guanine nucleotide-binding protein G(I)/G(S)/G(T) subunit beta-2 OS=Homo sapiens GN=GNB2 PE=1 SV=1;>sp|Q9HAV0|G	37.331	1.88345	19224000000	3653700000	4753200000	5924000000	4203200000
P43034;I3L3N5;I3L495;P43034-2	Platelet-activating factor acetylhydrolase IB subunit alpha	PAFAH1B1	>sp|P43034|LIS1_HUMAN Platelet-activating factor acetylhydrolase IB subunit alpha OS=Homo sapiens GN=PAFAH1B1 PE=1 SV=2	46.637	1.37278	19218000000	3948700000	3405500000	4070600000	5615600000
P54727;P54727-2;H0Y579;Q5W0S5;K7ELU6;Q5W0S4	UV excision repair protein RAD23 homolog B	RAD23B	>sp|P54727|RD23B_HUMAN UV excision repair protein RAD23 homolog B OS=Homo sapiens GN=RAD23B PE=1 SV=1;>sp|P54727-2|RD23B_HUMAN Isoform 2 of UV excision repair protein RAD23 homolog B OS=Homo sapiens GN=RAD23B;>tr|H0Y579|H0Y579_HUMAN UV excision repair prot	43.171	0.858068	19212000000	6082700000	2953800000	4386300000	1333100000
B4DPQ0;P00736;F5H2D0;F5H1V0;F5H6Y3;F5H3N3	Complement C1r subcomponent;Complement C1r subcomponent heavy chain;Complement C1r subcomponent light chain	C1R	>tr|B4DPQ0|B4DPQ0_HUMAN Complement C1r subcomponent OS=Homo sapiens GN=C1R PE=1 SV=1;>sp|P00736|C1R_HUMAN Complement C1r subcomponent OS=Homo sapiens GN=C1R PE=1 SV=2;>tr|F5H2D0|F5H2D0_HUMAN Complement C1r subcomponent OS=Homo sapiens GN=C1R PE=1 SV=3	81.889	0.346363	19049000000	5376100000	8543300000	1908800000	1894800000
P04062-4;P04062-5;P04062-2;P04062;P04062-3	Glucosylceramidase	GBA	>sp|P04062-4|GLCM_HUMAN Isoform 4 of Glucosylceramidase OS=Homo sapiens GN=GBA;>sp|P04062-5|GLCM_HUMAN Isoform 5 of Glucosylceramidase OS=Homo sapiens GN=GBA;>sp|P04062-2|GLCM_HUMAN Isoform Short of Glucosylceramidase OS=Homo sapiens GN=GBA;>sp|P04062|GLCM	50.316	5.61362	19002000000	2179900000	2653100000	8287800000	4643400000
P47756-2;B1AK87;B1AK88;P47756;B1AK85	F-actin-capping protein subunit beta	CAPZB	>sp|P47756-2|CAPZB_HUMAN Isoform 2 of F-actin-capping protein subunit beta OS=Homo sapiens GN=CAPZB;>tr|B1AK87|B1AK87_HUMAN Capping protein (Actin filament) muscle Z-line, beta, isoform CRA_a OS=Homo sapiens GN=CAPZB PE=1 SV=1;>tr|B1AK88|B1AK88_HUMAN Cappi	30.628	1.25249	18894000000	5515500000	4623600000	5857600000	1790900000
G3V203;J3QQ67;Q07020;H0YHA7;Q07020-2;F8VUA6;F8VYV2;A0A075B7A0;F8VXR6	60S ribosomal protein L18	RPL18	>tr|G3V203|G3V203_HUMAN 60S ribosomal protein L18 OS=Homo sapiens GN=RPL18 PE=1 SV=1;>tr|J3QQ67|J3QQ67_HUMAN 60S ribosomal protein L18 (Fragment) OS=Homo sapiens GN=RPL18 PE=1 SV=1;>sp|Q07020|RL18_HUMAN 60S ribosomal protein L18 OS=Homo sapiens GN=RPL18 PE	18.756	0.95919	18885000000	6334000000	4719400000	3921200000	2758400000
P49773;D6REP8;D6RE99;D6RD60;D6RC06	Histidine triad nucleotide-binding protein 1	HINT1	>sp|P49773|HINT1_HUMAN Histidine triad nucleotide-binding protein 1 OS=Homo sapiens GN=HINT1 PE=1 SV=2	13.802	0.684868	18874000000	8312600000	2290200000	6236700000	711400000
P15880;H0YEN5;E9PQD7;E9PMM9;I3L404;E9PPT0;E9PM36;H3BNG3;H0YE27	40S ribosomal protein S2	RPS2	>sp|P15880|RS2_HUMAN 40S ribosomal protein S2 OS=Homo sapiens GN=RPS2 PE=1 SV=2;>tr|H0YEN5|H0YEN5_HUMAN 40S ribosomal protein S2 (Fragment) OS=Homo sapiens GN=RPS2 PE=1 SV=1;>tr|E9PQD7|E9PQD7_HUMAN 40S ribosomal protein S2 OS=Homo sapiens GN=RPS2 PE=1 SV=1	31.324	0.859732	18821000000	5750600000	4989600000	3614400000	2824100000
O95084-2;O95084	Serine protease 23	PRSS23	>sp|O95084-2|PRS23_HUMAN Isoform 2 of Serine protease 23 OS=Homo sapiens GN=PRSS23;>sp|O95084|PRS23_HUMAN Serine protease 23 OS=Homo sapiens GN=PRSS23 PE=1 SV=1	39.641	0.0838054	18791000000	10029000000	7625200000	519690000	308020000
Q13442;F8WBW6	28 kDa heat- and acid-stable phosphoprotein	PDAP1	>sp|Q13442|HAP28_HUMAN 28 kDa heat- and acid-stable phosphoprotein OS=Homo sapiens GN=PDAP1 PE=1 SV=1	20.63	1.02419	18741000000	7042200000	4183300000	4551000000	2045400000
J3QRS3;P19105;O14950;P24844;J3KTJ1;P24844-2	Myosin regulatory light chain 12A;Myosin regulatory light chain 12B;Myosin regulatory light polypeptide 9	MYL12A;MYL12B;MYL9	>tr|J3QRS3|J3QRS3_HUMAN Myosin regulatory light chain 12A OS=Homo sapiens GN=MYL12A PE=1 SV=1;>sp|P19105|ML12A_HUMAN Myosin regulatory light chain 12A OS=Homo sapiens GN=MYL12A PE=1 SV=2;>sp|O14950|ML12B_HUMAN Myosin regulatory light chain 12B OS=Homo sapi	20.457	0.415657	18660000000	7543000000	6665800000	2176700000	1452500000
Q96QK1;I3L4S0;I3L4P4	Vacuolar protein sorting-associated protein 35	VPS35	>sp|Q96QK1|VPS35_HUMAN Vacuolar protein sorting-associated protein 35 OS=Homo sapiens GN=VPS35 PE=1 SV=2	91.706	1.03601	18635000000	5499100000	4543000000	4331800000	1621200000
P50897;P50897-2;E9PIA8;Q5T0S4;E9PMG2;E9PSE5;E9PP28;E9PK48	Palmitoyl-protein thioesterase 1	PPT1	>sp|P50897|PPT1_HUMAN Palmitoyl-protein thioesterase 1 OS=Homo sapiens GN=PPT1 PE=1 SV=1;>sp|P50897-2|PPT1_HUMAN Isoform 2 of Palmitoyl-protein thioesterase 1 OS=Homo sapiens GN=PPT1;>tr|E9PIA8|E9PIA8_HUMAN Palmitoyl-protein thioesterase 1 (Fragment) OS=Ho	34.193	2.90241	18514000000	2872900000	3175800000	6513800000	4589800000
Q9ULV4;Q9ULV4-2;Q9ULV4-3;B4E3S0;H0YHL7;F8VV53;F8W1H8;F8VUX3;F8VSA4;F8VRE9;F8VTT6;F8VVB7	Coronin-1C;Coronin	CORO1C	>sp|Q9ULV4|COR1C_HUMAN Coronin-1C OS=Homo sapiens GN=CORO1C PE=1 SV=1;>sp|Q9ULV4-2|COR1C_HUMAN Isoform 2 of Coronin-1C OS=Homo sapiens GN=CORO1C;>sp|Q9ULV4-3|COR1C_HUMAN Isoform 3 of Coronin-1C OS=Homo sapiens GN=CORO1C;>tr|B4E3S0|B4E3S0_HUMAN Coronin-1C O	53.248	1.06147	18512000000	3599300000	6861100000	3541400000	2679200000
Q14204;H0YJ21;H0Y7V4;A0A075B6F3;Q96JB1-2;Q96JB1	Cytoplasmic dynein 1 heavy chain 1	DYNC1H1	>sp|Q14204|DYHC1_HUMAN Cytoplasmic dynein 1 heavy chain 1 OS=Homo sapiens GN=DYNC1H1 PE=1 SV=5	532.4	0.744126	18505000000	4923000000	5906000000	2612200000	1505000000
P09496-2;P09496-4;P09496-3;P09496;F8WF69;C9J8P9;P09496-5	Clathrin light chain A	CLTA	>sp|P09496-2|CLCA_HUMAN Isoform Non-brain of Clathrin light chain A OS=Homo sapiens GN=CLTA;>sp|P09496-4|CLCA_HUMAN Isoform 4 of Clathrin light chain A OS=Homo sapiens GN=CLTA;>sp|P09496-3|CLCA_HUMAN Isoform 3 of Clathrin light chain A OS=Homo sapiens GN=C	23.662	0.691438	18473000000	5570900000	7070000000	2696900000	2334700000
O00154-6;O00154-4;O00154-7;O00154;O00154-5;K7EKP8;O00154-2;O00154-3;Q6ZUV0	Cytosolic acyl coenzyme A thioester hydrolase	ACOT7	>sp|O00154-6|BACH_HUMAN Isoform 6 of Cytosolic acyl coenzyme A thioester hydrolase OS=Homo sapiens GN=ACOT7;>sp|O00154-4|BACH_HUMAN Isoform 4 of Cytosolic acyl coenzyme A thioester hydrolase OS=Homo sapiens GN=ACOT7;>sp|O00154-7|BACH_HUMAN Isoform 7 of Cyt	36.567	0.941788	18424000000	5910200000	4616100000	4933800000	1784100000
P07108;B8ZWD1;A0A0A0MTI5;P07108-3;P07108-2;P07108-4;P07108-5;P07108-6	Acyl-CoA-binding protein	DBI	>sp|P07108|ACBP_HUMAN Acyl-CoA-binding protein OS=Homo sapiens GN=DBI PE=1 SV=2;>tr|B8ZWD1|B8ZWD1_HUMAN Acyl-CoA-binding protein OS=Homo sapiens GN=DBI PE=1 SV=1;>tr|A0A0A0MTI5|A0A0A0MTI5_HUMAN Acyl-CoA-binding protein OS=Homo sapiens GN=DBI PE=1 SV=1;>sp|	10.044	1.3094	18380000000	4080800000	6312400000	3911400000	3492200000
Q99832;Q99832-3;Q99832-4;Q99832-2;F8WAM2;F8WBP8	T-complex protein 1 subunit eta	CCT7	>sp|Q99832|TCPH_HUMAN T-complex protein 1 subunit eta OS=Homo sapiens GN=CCT7 PE=1 SV=2;>sp|Q99832-3|TCPH_HUMAN Isoform 3 of T-complex protein 1 subunit eta OS=Homo sapiens GN=CCT7;>sp|Q99832-4|TCPH_HUMAN Isoform 4 of T-complex protein 1 subunit eta OS=Hom	59.366	1.30677	18316000000	5845800000	3738700000	6205700000	1651700000
Q15393;Q15393-2;Q15393-3;J3QL37;I3L4G7;J3QRB2;J3QKV4	Splicing factor 3B subunit 3	SF3B3	>sp|Q15393|SF3B3_HUMAN Splicing factor 3B subunit 3 OS=Homo sapiens GN=SF3B3 PE=1 SV=4	135.58	0.83237	18245000000	6735400000	4791600000	3987100000	1517800000
Q9H444;P59074;Q96CF2	Charged multivesicular body protein 4b	CHMP4B	>sp|Q9H444|CHM4B_HUMAN Charged multivesicular body protein 4b OS=Homo sapiens GN=CHMP4B PE=1 SV=1	24.95	1.13367	17994000000	4798800000	3222700000	4356300000	2278700000
Q16543;K7EQA9;K7EKQ2;K7EL68;K7EIU0	Hsp90 co-chaperone Cdc37;Hsp90 co-chaperone Cdc37, N-terminally processed	CDC37	>sp|Q16543|CDC37_HUMAN Hsp90 co-chaperone Cdc37 OS=Homo sapiens GN=CDC37 PE=1 SV=1;>tr|K7EQA9|K7EQA9_HUMAN Hsp90 co-chaperone Cdc37 (Fragment) OS=Homo sapiens GN=CDC37 PE=1 SV=1;>tr|K7EKQ2|K7EKQ2_HUMAN Hsp90 co-chaperone Cdc37 (Fragment) OS=Homo sapiens GN	44.468	1.40079	17966000000	5111500000	3160600000	6006000000	2185900000
Q15274;C9JCJ5	Nicotinate-nucleotide pyrophosphorylase [carboxylating]	QPRT	>sp|Q15274|NADC_HUMAN Nicotinate-nucleotide pyrophosphorylase [carboxylating] OS=Homo sapiens GN=QPRT PE=1 SV=3;>tr|C9JCJ5|C9JCJ5_HUMAN Uncharacterized protein (Fragment) OS=Homo sapiens PE=4 SV=6	30.845	8.03327	17855000000	989680000	2153600000	7991800000	4065900000
H7C2I1;Q99873-3;Q99873-2;Q99873-4;Q99873;E9PKG1;A0A087X1W2;E9PIX6;E9PQ98;H0YDE4;E9PNR9;E9PMW9;E9PI83;Q9NR22-2;Q9NR22;E9PMZ2	Protein arginine N-methyltransferase 1	PRMT1	>tr|H7C2I1|H7C2I1_HUMAN Protein arginine N-methyltransferase 1 OS=Homo sapiens GN=PRMT1 PE=1 SV=1;>sp|Q99873-3|ANM1_HUMAN Isoform 3 of Protein arginine N-methyltransferase 1 OS=Homo sapiens GN=PRMT1;>sp|Q99873-2|ANM1_HUMAN Isoform 2 of Protein arginine N-m	42.461	0.818862	17748000000	3760700000	4815300000	2238400000	1847100000
P00491;G3V5M2;G3V2H3;G3V393	Purine nucleoside phosphorylase	PNP	>sp|P00491|PNPH_HUMAN Purine nucleoside phosphorylase OS=Homo sapiens GN=PNP PE=1 SV=2;>tr|G3V5M2|G3V5M2_HUMAN Purine nucleoside phosphorylase (Fragment) OS=Homo sapiens GN=PNP PE=1 SV=1	32.118	0.390023	17745000000	7046200000	6263300000	2001700000	1261700000
A0A087WTF6;A0A087WX77;A0A087WWD4;A0A087WV75;P13591-1;P13591;H7BYX6;A0A087WTE4;P13591-4;P13591-3;P13591-5;P13591-6;A0A087X1V2;A0A087WWJ5;A0A087WVU1;A0A087WVD0;A0A0C4DGS4;A0A087WZS4;A0A087WTR3	Neural cell adhesion molecule 1	NCAM1	>tr|A0A087WTF6|A0A087WTF6_HUMAN Neural cell adhesion molecule 1 OS=Homo sapiens GN=NCAM1 PE=1 SV=1;>tr|A0A087WX77|A0A087WX77_HUMAN Neural cell adhesion molecule 1 OS=Homo sapiens GN=NCAM1 PE=1 SV=1;>tr|A0A087WWD4|A0A087WWD4_HUMAN Neural cell adhesion molec	93.329	0.516156	17688000000	5498900000	7386100000	2748100000	1160400000
Q6V0I7-3;Q6V0I7	Protocadherin Fat 4	FAT4	>sp|Q6V0I7-3|FAT4_HUMAN Isoform 3 of Protocadherin Fat 4 OS=Homo sapiens GN=FAT4;>sp|Q6V0I7|FAT4_HUMAN Protocadherin Fat 4 OS=Homo sapiens GN=FAT4 PE=1 SV=2	542.61	101.141	17685000000	0	75053000	0	17595000000
P17643;E7EQI3;C9JZ52	5,6-dihydroxyindole-2-carboxylic acid oxidase	TYRP1	>sp|P17643|TYRP1_HUMAN 5,6-dihydroxyindole-2-carboxylic acid oxidase OS=Homo sapiens GN=TYRP1 PE=1 SV=2	60.724	29.4245	17550000000	48549000	1334400000	5168200000	10287000000
P20618	Proteasome subunit beta type-1	PSMB1	>sp|P20618|PSB1_HUMAN Proteasome subunit beta type-1 OS=Homo sapiens GN=PSMB1 PE=1 SV=2	26.489	0.687858	17487000000	5476000000	5833800000	3067900000	1982900000
P47914;F8WF43;C9IYI4	60S ribosomal protein L29	RPL29	>sp|P47914|RL29_HUMAN 60S ribosomal protein L29 OS=Homo sapiens GN=RPL29 PE=1 SV=2	17.752	0.726326	17466000000	5136400000	4979700000	2193200000	2634500000
P15151-2;A0A0C4DG49;P15151-3;P15151;A0A0A0MSA9;P15151-4;K7EMC6	Poliovirus receptor	PVR	>sp|P15151-2|PVR_HUMAN Isoform Beta of Poliovirus receptor OS=Homo sapiens GN=PVR;>tr|A0A0C4DG49|A0A0C4DG49_HUMAN Poliovirus receptor OS=Homo sapiens GN=PVR PE=4 SV=1;>sp|P15151-3|PVR_HUMAN Isoform Gamma of Poliovirus receptor OS=Homo sapiens GN=PVR;>sp|P1	40.125	1.08879	17442000000	5720400000	5003300000	4521800000	1894900000
P09497-2;P09497;D6RJD1;H0Y9Q6;B4DTF9	Clathrin light chain B	CLTB	>sp|P09497-2|CLCB_HUMAN Isoform Non-brain of Clathrin light chain B OS=Homo sapiens GN=CLTB;>sp|P09497|CLCB_HUMAN Clathrin light chain B OS=Homo sapiens GN=CLTB PE=1 SV=1	23.181	0.413617	17418000000	7187900000	5658900000	2703000000	894110000
Q5JP53;P07437;Q5ST81	Tubulin beta chain	TUBB	>tr|Q5JP53|Q5JP53_HUMAN Tubulin beta chain OS=Homo sapiens GN=TUBB PE=1 SV=1;>sp|P07437|TBB5_HUMAN Tubulin beta chain OS=Homo sapiens GN=TUBB PE=1 SV=2;>tr|Q5ST81|Q5ST81_HUMAN Tubulin beta chain OS=Homo sapiens GN=TUBB PE=1 SV=1	47.766	1.25019	17388000000	6446600000	1914000000	6249200000	1138800000
P48637;P48637-2	Glutathione synthetase	GSS	>sp|P48637|GSHB_HUMAN Glutathione synthetase OS=Homo sapiens GN=GSS PE=1 SV=1;>sp|P48637-2|GSHB_HUMAN Isoform 2 of Glutathione synthetase OS=Homo sapiens GN=GSS	52.384	0.961518	17299000000	5252400000	5966700000	2835500000	2204400000
P17987;E7ERF2;E7EQR6;F5H282;F5GZ03;F5H136;F5GZI8;F5H676;F5H726;F5H7Y1;F5GYL4	T-complex protein 1 subunit alpha	TCP1	>sp|P17987|TCPA_HUMAN T-complex protein 1 subunit alpha OS=Homo sapiens GN=TCP1 PE=1 SV=1;>tr|E7ERF2|E7ERF2_HUMAN T-complex protein 1 subunit alpha OS=Homo sapiens GN=TCP1 PE=1 SV=1;>tr|E7EQR6|E7EQR6_HUMAN T-complex protein 1 subunit alpha OS=Homo sapiens	60.343	1.37539	17243000000	4510900000	3629600000	5964700000	2226700000
F6WQW2;P43487-2;P43487;C9JXG8;C9JJ34;C9JGV6;C9JDM3;C9JIC6;Q5T0Z6;Q9C010;Q9C010-2	Ran-specific GTPase-activating protein	RANBP1	>tr|F6WQW2|F6WQW2_HUMAN Ran-specific GTPase-activating protein OS=Homo sapiens GN=RANBP1 PE=1 SV=1;>sp|P43487-2|RANG_HUMAN Isoform 2 of Ran-specific GTPase-activating protein OS=Homo sapiens GN=RANBP1;>sp|P43487|RANG_HUMAN Ran-specific GTPase-activating pr	31.904	1.28176	17220000000	5300600000	4235200000	4204300000	3110100000
P10124	Serglycin	SRGN	>sp|P10124|SRGN_HUMAN Serglycin OS=Homo sapiens GN=SRGN PE=1 SV=3	17.652	0.126165	17199000000	6741200000	7681700000	1054400000	663650000
Q9UHG2;Q9NPY3	ProSAAS;KEP;Big SAAS;Little SAAS;Big PEN-LEN;PEN;Little LEN;Big LEN	PCSK1N	>sp|Q9UHG2|PCSK1_HUMAN ProSAAS OS=Homo sapiens GN=PCSK1N PE=1 SV=1	27.372	2.68652	17170000000	2414300000	4192400000	6427300000	3170700000
P17931;G3V3R6	Galectin-3;Galectin	LGALS3	>sp|P17931|LEG3_HUMAN Galectin-3 OS=Homo sapiens GN=LGALS3 PE=1 SV=5;>tr|G3V3R6|G3V3R6_HUMAN Galectin OS=Homo sapiens GN=LGALS3 PE=1 SV=1	26.152	3.60418	17108000000	2458300000	2297500000	7632300000	3463800000
O75882-2;O75882;O75882-3	Attractin	ATRN	>sp|O75882-2|ATRN_HUMAN Isoform 2 of Attractin OS=Homo sapiens GN=ATRN;>sp|O75882|ATRN_HUMAN Attractin OS=Homo sapiens GN=ATRN PE=1 SV=2;>sp|O75882-3|ATRN_HUMAN Isoform 3 of Attractin OS=Homo sapiens GN=ATRN	141.43	1.2965	16935000000	4474600000	4153600000	5677400000	1792600000
CON__P06868			>P06868 SWISS-PROT:P06868 (Bos taurus) Plasminogen precursor	91.215	1.34808	16882000000	1114000000	442690000	2476300000	341550000
P30048-2;P30048	Thioredoxin-dependent peroxide reductase, mitochondrial	PRDX3	>sp|P30048-2|PRDX3_HUMAN Isoform 2 of Thioredoxin-dependent peroxide reductase, mitochondrial OS=Homo sapiens GN=PRDX3;>sp|P30048|PRDX3_HUMAN Thioredoxin-dependent peroxide reductase, mitochondrial OS=Homo sapiens GN=PRDX3 PE=1 SV=3	25.838	1.27497	16873000000	4942800000	3422100000	4549100000	2338400000
P00750;E7ESF4;B4DNJ1;B4DN26;P00750-3;P00750-4;P00750-2;E5RHG4;E5RGA1;H0YBH9	Tissue-type plasminogen activator;Tissue-type plasminogen activator chain A;Tissue-type plasminogen activator chain B	PLAT	>sp|P00750|TPA_HUMAN Tissue-type plasminogen activator OS=Homo sapiens GN=PLAT PE=1 SV=1;>tr|E7ESF4|E7ESF4_HUMAN Tissue-type plasminogen activator OS=Homo sapiens GN=PLAT PE=1 SV=1;>tr|B4DNJ1|B4DNJ1_HUMAN Tissue-type plasminogen activator OS=Homo sapiens G	62.916	3.16926	16790000000	2864500000	1830600000	7886200000	3534600000
CON__Q2KJ62;CON__P01044-1			>Q2KJ62 TREMBL:Q2KJ62 (Bos taurus) KNG protein;>P01044-1 SWISS-PROT:P01044-1 (Bos taurus) Isoform HMW of Kininogen-1 precursor	68.964	0.963882	16774000000	618390000	1329200000	1008500000	756150000
Q13838;Q13838-2;Q5STU3;F6WLT2;F6UJC5;F6S4E6;A0A0A0MT12;F6TRA5;H0Y400;H0YCC6;F6QYI9;F6R6M7;F6U6E2;K7EN69;F6S2B7;F6SXL5;K7ENP6;K7EL56;K7EIL8;K7EN25	Spliceosome RNA helicase DDX39B	DDX39B	>sp|Q13838|DX39B_HUMAN Spliceosome RNA helicase DDX39B OS=Homo sapiens GN=DDX39B PE=1 SV=1;>sp|Q13838-2|DX39B_HUMAN Isoform 2 of Spliceosome RNA helicase DDX39B OS=Homo sapiens GN=DDX39B;>tr|Q5STU3|Q5STU3_HUMAN Spliceosome RNA helicase DDX39B OS=Homo sapie	48.991	0.798458	16761000000	5126000000	4812700000	4280300000	1711100000
Q92520;C9JP35;C9JMN4	Protein FAM3C	FAM3C	>sp|Q92520|FAM3C_HUMAN Protein FAM3C OS=Homo sapiens GN=FAM3C PE=1 SV=1;>tr|C9JP35|C9JP35_HUMAN Protein FAM3C (Fragment) OS=Homo sapiens GN=FAM3C PE=1 SV=1;>tr|C9JMN4|C9JMN4_HUMAN Protein FAM3C (Fragment) OS=Homo sapiens GN=FAM3C PE=1 SV=1	24.68	1.94259	16719000000	3430600000	3280700000	6714500000	2261700000
M0R0F0;P46782;M0R0R2;M0QZN2	40S ribosomal protein S5;40S ribosomal protein S5, N-terminally processed	RPS5	>tr|M0R0F0|M0R0F0_HUMAN 40S ribosomal protein S5 (Fragment) OS=Homo sapiens GN=RPS5 PE=1 SV=1;>sp|P46782|RS5_HUMAN 40S ribosomal protein S5 OS=Homo sapiens GN=RPS5 PE=1 SV=4;>tr|M0R0R2|M0R0R2_HUMAN 40S ribosomal protein S5 OS=Homo sapiens GN=RPS5 PE=1 SV=1	22.391	1.08357	16500000000	4247200000	4307000000	3704400000	1475500000
P31153;P31153-2;Q00266;B1ANE6	S-adenosylmethionine synthase isoform type-2	MAT2A	>sp|P31153|METK2_HUMAN S-adenosylmethionine synthase isoform type-2 OS=Homo sapiens GN=MAT2A PE=1 SV=1;>sp|P31153-2|METK2_HUMAN Isoform 2 of S-adenosylmethionine synthase isoform type-2 OS=Homo sapiens GN=MAT2A	43.66	0.587595	16493000000	6373600000	5003900000	3401100000	1074900000
H0Y8G5;Q14103-3;Q14103;H0YA96;Q14103-4;Q14103-2;D6RAF8;D6RF44;D6RBQ9;D6RD83	Heterogeneous nuclear ribonucleoprotein D0	HNRNPD	>tr|H0Y8G5|H0Y8G5_HUMAN Heterogeneous nuclear ribonucleoprotein D0 (Fragment) OS=Homo sapiens GN=HNRNPD PE=1 SV=4;>sp|Q14103-3|HNRPD_HUMAN Isoform 3 of Heterogeneous nuclear ribonucleoprotein D0 OS=Homo sapiens GN=HNRNPD;>sp|Q14103|HNRPD_HUMAN Heterogeneou	29.667	1.39784	16390000000	4717500000	3596700000	5419100000	1308400000
P51884	Lumican	LUM	>sp|P51884|LUM_HUMAN Lumican OS=Homo sapiens GN=LUM PE=1 SV=2	38.429	10.5515	16378000000	1778200000	697800000	7301000000	3606800000
A0A087WXM6;J3QQT2;J3KRX5;A0A0A6YYL6;P18621;P18621-3;J3KRB3;A0A087WWH0;J3QS96;J3QLC8;A0A0A0MRF8;P18621-2;A0A087WY81;J3KSJ0	60S ribosomal protein L17	RPL17	>tr|A0A087WXM6|A0A087WXM6_HUMAN 60S ribosomal protein L17 (Fragment) OS=Homo sapiens GN=RPL17 PE=1 SV=1;>tr|J3QQT2|J3QQT2_HUMAN 60S ribosomal protein L17 (Fragment) OS=Homo sapiens GN=RPL17 PE=1 SV=1;>tr|J3KRX5|J3KRX5_HUMAN 60S ribosomal protein L17 (Fragm	19.586	0.942151	16244000000	5192700000	4433700000	2719700000	2505400000
Q9Y3F4;Q9Y3F4-2;H0YH33	Serine-threonine kinase receptor-associated protein	STRAP	>sp|Q9Y3F4|STRAP_HUMAN Serine-threonine kinase receptor-associated protein OS=Homo sapiens GN=STRAP PE=1 SV=1;>sp|Q9Y3F4-2|STRAP_HUMAN Isoform 2 of Serine-threonine kinase receptor-associated protein OS=Homo sapiens GN=STRAP	38.438	1.15045	16227000000	3889100000	3430500000	4115800000	1555800000
Q15369;E5RHG8;Q15369-2;R4GMY8	Transcription elongation factor B polypeptide 1	TCEB1	>sp|Q15369|ELOC_HUMAN Transcription elongation factor B polypeptide 1 OS=Homo sapiens GN=TCEB1 PE=1 SV=1;>tr|E5RHG8|E5RHG8_HUMAN Transcription elongation factor B polypeptide 1 (Fragment) OS=Homo sapiens GN=TCEB1 PE=1 SV=1;>sp|Q15369-2|ELOC_HUMAN Isoform 2	12.473	0.759542	16216000000	6633200000	3021400000	4919800000	958940000
G3V1D3;G3V180;Q9NY33;Q9NY33-4;Q9NY33-2;E9PPK9;E9PKK8;E9PQ14;E9PQF2;E9PNX5	Dipeptidyl peptidase 3	DPP3	>tr|G3V1D3|G3V1D3_HUMAN Dipeptidyl peptidase 3 OS=Homo sapiens GN=DPP3 PE=1 SV=1;>tr|G3V180|G3V180_HUMAN Dipeptidyl peptidase 3 OS=Homo sapiens GN=DPP3 PE=1 SV=1;>sp|Q9NY33|DPP3_HUMAN Dipeptidyl peptidase 3 OS=Homo sapiens GN=DPP3 PE=1 SV=2;>sp|Q9NY33-4|DP	84.304	0.788839	16211000000	2932100000	4397000000	2352500000	1864200000
P12081;P12081-4;B3KWE1;B4DDD8;P12081-2;P12081-3;B4E1C5;E7ETE2;P49590-2;P49590;B4DQ67;D6RF05;D6RJE6	Histidine--tRNA ligase, cytoplasmic	HARS	>sp|P12081|SYHC_HUMAN Histidine--tRNA ligase, cytoplasmic OS=Homo sapiens GN=HARS PE=1 SV=2;>sp|P12081-4|SYHC_HUMAN Isoform 4 of Histidine--tRNA ligase, cytoplasmic OS=Homo sapiens GN=HARS;>tr|B3KWE1|B3KWE1_HUMAN Histidine--tRNA ligase, cytoplasmic OS=Homo	57.41	0.593029	16146000000	6285500000	4940400000	3000400000	1090000000
Q14847;Q14847-2;C9J9W2;Q14847-3;F6S2S5;J3KSN1;K7ESD6;O76041-2	LIM and SH3 domain protein 1	LASP1	>sp|Q14847|LASP1_HUMAN LIM and SH3 domain protein 1 OS=Homo sapiens GN=LASP1 PE=1 SV=2;>sp|Q14847-2|LASP1_HUMAN Isoform 2 of LIM and SH3 domain protein 1 OS=Homo sapiens GN=LASP1;>tr|C9J9W2|C9J9W2_HUMAN LIM and SH3 domain protein 1 (Fragment) OS=Homo sapie	29.717	0.160548	16048000000	5684900000	7008700000	920040000	1445800000
C9J2H1;Q86UX2;A0A096LP62;Q86UX2-3;G5E9D8;Q86UX2-2;Q86UX2-4;H7C5A6	Inter-alpha-trypsin inhibitor heavy chain H5	ITIH5	>tr|C9J2H1|C9J2H1_HUMAN Inter-alpha-trypsin inhibitor heavy chain H5 OS=Homo sapiens GN=ITIH5 PE=1 SV=2;>sp|Q86UX2|ITIH5_HUMAN Inter-alpha-trypsin inhibitor heavy chain H5 OS=Homo sapiens GN=ITIH5 PE=2 SV=2;>tr|A0A096LP62|A0A096LP62_HUMAN Inter-alpha-tryps	104.54	155.984	16034000000	635450000	313970000	8237200000	4431600000
Q13740;F5GXJ9;Q13740-2;H7C543;Q13740-4;Q13740-3	CD166 antigen	ALCAM	>sp|Q13740|CD166_HUMAN CD166 antigen OS=Homo sapiens GN=ALCAM PE=1 SV=2;>tr|F5GXJ9|F5GXJ9_HUMAN CD166 antigen OS=Homo sapiens GN=ALCAM PE=1 SV=1;>sp|Q13740-2|CD166_HUMAN Isoform 2 of CD166 antigen OS=Homo sapiens GN=ALCAM	65.102	0.23486	15939000000	6657200000	5370300000	1322000000	639250000
Q9C0H2-2;Q9C0H2;Q9C0H2-4;Q9C0H2-3;H7C3T6	Protein tweety homolog 3	TTYH3	>sp|Q9C0H2-2|TTYH3_HUMAN Isoform 2 of Protein tweety homolog 3 OS=Homo sapiens GN=TTYH3;>sp|Q9C0H2|TTYH3_HUMAN Protein tweety homolog 3 OS=Homo sapiens GN=TTYH3 PE=1 SV=3;>sp|Q9C0H2-4|TTYH3_HUMAN Isoform 4 of Protein tweety homolog 3 OS=Homo sapiens GN=TTY	54.139	46.284	15701000000	798210000	871180000	8679900000	4419800000
P61353;K7ELC7;K7EQQ9;K7ERY7	60S ribosomal protein L27	RPL27	>sp|P61353|RL27_HUMAN 60S ribosomal protein L27 OS=Homo sapiens GN=RPL27 PE=1 SV=2;>tr|K7ELC7|K7ELC7_HUMAN 60S ribosomal protein L27 (Fragment) OS=Homo sapiens GN=RPL27 PE=1 SV=1;>tr|K7EQQ9|K7EQQ9_HUMAN 60S ribosomal protein L27 OS=Homo sapiens GN=RPL27 PE	15.798	1.05134	15678000000	5670900000	3425900000	3908100000	1933600000
P46926;D6RAY7;D6RFF8;D6R9P4;D6R917;D6RB13;P46926-2;Q8TDQ7-3;Q8TDQ7;D6RFK5;V9GYW0;V9GYK3;Q8TDQ7-4;Q8TDQ7-5;Q8TDQ7-2	Glucosamine-6-phosphate isomerase 1	GNPDA1	>sp|P46926|GNPI1_HUMAN Glucosamine-6-phosphate isomerase 1 OS=Homo sapiens GN=GNPDA1 PE=1 SV=1;>tr|D6RAY7|D6RAY7_HUMAN Glucosamine-6-phosphate isomerase (Fragment) OS=Homo sapiens GN=GNPDA1 PE=1 SV=1;>tr|D6RFF8|D6RFF8_HUMAN Glucosamine-6-phosphate isomeras	32.668	1.2102	15665000000	3710800000	3595600000	4449600000	2135200000
A0A087WUT6;O60841	Eukaryotic translation initiation factor 5B	EIF5B	>tr|A0A087WUT6|A0A087WUT6_HUMAN Eukaryotic translation initiation factor 5B OS=Homo sapiens GN=EIF5B PE=1 SV=1;>sp|O60841|IF2P_HUMAN Eukaryotic translation initiation factor 5B OS=Homo sapiens GN=EIF5B PE=1 SV=4	138.68	1.06781	15647000000	2355000000	3363200000	2916900000	2099000000
P12956;B1AHC9;P12956-2	X-ray repair cross-complementing protein 6	XRCC6	>sp|P12956|XRCC6_HUMAN X-ray repair cross-complementing protein 6 OS=Homo sapiens GN=XRCC6 PE=1 SV=2;>tr|B1AHC9|B1AHC9_HUMAN X-ray repair cross-complementing protein 6 OS=Homo sapiens GN=XRCC6 PE=1 SV=1;>sp|P12956-2|XRCC6_HUMAN Isoform 2 of X-ray repair cr	69.842	1.29588	15555000000	4094300000	1801500000	4254900000	1534500000
Q9BS26	Endoplasmic reticulum resident protein 44	ERP44	>sp|Q9BS26|ERP44_HUMAN Endoplasmic reticulum resident protein 44 OS=Homo sapiens GN=ERP44 PE=1 SV=1	46.971	1.19727	15513000000	4600000000	3608900000	4183200000	1510300000
P13497;P13497-5;P13497-2;P13497-6;P13497-4;Q9Y6L7;Q3MIM8;P13497-3;B7ZKR5;E9PD25;O43897;O43897-2	Bone morphogenetic protein 1	BMP1	>sp|P13497|BMP1_HUMAN Bone morphogenetic protein 1 OS=Homo sapiens GN=BMP1 PE=1 SV=2;>sp|P13497-5|BMP1_HUMAN Isoform BMP1-6 of Bone morphogenetic protein 1 OS=Homo sapiens GN=BMP1;>sp|P13497-2|BMP1_HUMAN Isoform BMP1-1 of Bone morphogenetic protein 1 OS=Ho	111.25	0.586352	15504000000	4514800000	5949100000	2030400000	1363600000
P30043;M0R192;M0QZL1	Flavin reductase (NADPH)	BLVRB	>sp|P30043|BLVRB_HUMAN Flavin reductase (NADPH) OS=Homo sapiens GN=BLVRB PE=1 SV=3;>tr|M0R192|M0R192_HUMAN Flavin reductase (NADPH) OS=Homo sapiens GN=BLVRB PE=1 SV=1;>tr|M0QZL1|M0QZL1_HUMAN Flavin reductase (NADPH) OS=Homo sapiens GN=BLVRB PE=1 SV=1	22.119	1.06921	15470000000	5177700000	2751500000	4929300000	1022700000
D3YTB1;F8W727;P62910;D3YTI8	60S ribosomal protein L32	RPL32	>tr|D3YTB1|D3YTB1_HUMAN 60S ribosomal protein L32 (Fragment) OS=Homo sapiens GN=RPL32 PE=1 SV=1;>tr|F8W727|F8W727_HUMAN 60S ribosomal protein L32 OS=Homo sapiens GN=RPL32 PE=1 SV=1;>sp|P62910|RL32_HUMAN 60S ribosomal protein L32 OS=Homo sapiens GN=RPL32 PE	15.616	0.861087	15437000000	5819900000	3409300000	2985500000	1750000000
CON__P15636			>P15636 SWISS-PROT:P15636 Protease I precursor Lysyl endopeptidase Achromobacter lyticus.	68.124	2.36088	15388000000	618960000	454260000	265800000	369480000
A0A087WYS1;E7EUC7;Q16851-2;Q16851;C9JNZ1;C9JVG3;C9JQU9;C9JWG0;C9JUW1;C9JTZ5;F2Z3H1	UTP--glucose-1-phosphate uridylyltransferase	UGP2	>tr|A0A087WYS1|A0A087WYS1_HUMAN UTP--glucose-1-phosphate uridylyltransferase OS=Homo sapiens GN=UGP2 PE=1 SV=1;>tr|E7EUC7|E7EUC7_HUMAN UTP--glucose-1-phosphate uridylyltransferase OS=Homo sapiens GN=UGP2 PE=1 SV=1;>sp|Q16851-2|UGPA_HUMAN Isoform 2 of UTP--	56.967	0.771425	15356000000	5455400000	3613300000	3017500000	1600000000
P13284;M0QZG3	Gamma-interferon-inducible lysosomal thiol reductase	IFI30	>sp|P13284|GILT_HUMAN Gamma-interferon-inducible lysosomal thiol reductase OS=Homo sapiens GN=IFI30 PE=1 SV=3	27.963	0.195837	15295000000	8037100000	5319300000	1001900000	376590000
F8W1A4;P54819-2;P54819;P54819-5;P54819-6;P54819-3;F8VY04;F8VZG5;P54819-4;G3V213;F8VPP1	Adenylate kinase 2, mitochondrial;Adenylate kinase 2, mitochondrial;Adenylate kinase 2, mitochondrial, N-terminally processed	AK2	>tr|F8W1A4|F8W1A4_HUMAN Adenylate kinase 2, mitochondrial OS=Homo sapiens GN=AK2 PE=1 SV=1;>sp|P54819-2|KAD2_HUMAN Isoform 2 of Adenylate kinase 2, mitochondrial OS=Homo sapiens GN=AK2;>sp|P54819|KAD2_HUMAN Adenylate kinase 2, mitochondrial OS=Homo sapiens	25.63	1.38341	15294000000	3579200000	1818100000	4986700000	950450000
P63208;E5RJR5;E7ERH2;F8W8N3;P63208-2;E5RGM3	S-phase kinase-associated protein 1	SKP1	>sp|P63208|SKP1_HUMAN S-phase kinase-associated protein 1 OS=Homo sapiens GN=SKP1 PE=1 SV=2;>tr|E5RJR5|E5RJR5_HUMAN S-phase kinase-associated protein 1 OS=Homo sapiens GN=SKP1 PE=1 SV=1;>tr|E7ERH2|E7ERH2_HUMAN S-phase kinase-associated protein 1 (Fragment)	18.658	0.746552	15262000000	4491700000	5579100000	2840800000	1763200000
P52907	F-actin-capping protein subunit alpha-1	CAPZA1	>sp|P52907|CAZA1_HUMAN F-actin-capping protein subunit alpha-1 OS=Homo sapiens GN=CAPZA1 PE=1 SV=3	32.922	1.1504	15252000000	2601300000	3471800000	2299100000	1424300000
P04040	Catalase	CAT	>sp|P04040|CATA_HUMAN Catalase OS=Homo sapiens GN=CAT PE=1 SV=3	59.755	1.41794	15214000000	2449100000	4265500000	3265600000	2664100000
P60981;F6RFD5;P60981-2	Destrin	DSTN	>sp|P60981|DEST_HUMAN Destrin OS=Homo sapiens GN=DSTN PE=1 SV=3;>tr|F6RFD5|F6RFD5_HUMAN Destrin OS=Homo sapiens GN=DSTN PE=1 SV=1;>sp|P60981-2|DEST_HUMAN Isoform 2 of Destrin OS=Homo sapiens GN=DSTN	18.506	0.429396	15208000000	6833400000	3478700000	2834100000	982510000
A0A087X1Z3;Q9UL46;H0YM70;H0YKU2	Proteasome activator complex subunit 2	PSME2	>tr|A0A087X1Z3|A0A087X1Z3_HUMAN Proteasome activator complex subunit 2 OS=Homo sapiens GN=PSME2 PE=1 SV=1;>sp|Q9UL46|PSME2_HUMAN Proteasome activator complex subunit 2 OS=Homo sapiens GN=PSME2 PE=1 SV=4;>tr|H0YM70|H0YM70_HUMAN Proteasome activator complex	29.126	0.396762	15172000000	6237000000	5944800000	1321100000	1174100000
O00300;E5RFV7	Tumor necrosis factor receptor superfamily member 11B	TNFRSF11B	>sp|O00300|TR11B_HUMAN Tumor necrosis factor receptor superfamily member 11B OS=Homo sapiens GN=TNFRSF11B PE=1 SV=3	46.026	0.207502	15134000000	3457800000	7547200000	462840000	508530000
P61160;P61160-2;F5H6T1	Actin-related protein 2	ACTR2	>sp|P61160|ARP2_HUMAN Actin-related protein 2 OS=Homo sapiens GN=ACTR2 PE=1 SV=1;>sp|P61160-2|ARP2_HUMAN Isoform 2 of Actin-related protein 2 OS=Homo sapiens GN=ACTR2;>tr|F5H6T1|F5H6T1_HUMAN ARP2 actin-related protein 2 homolog (Yeast), isoform CRA_d OS=Ho	44.76	0.802199	15072000000	5174000000	4000900000	3109500000	1959200000
P14618-2;H3BTN5;H3BR70	Pyruvate kinase PKM;Pyruvate kinase	PKM	>sp|P14618-2|KPYM_HUMAN Isoform M1 of Pyruvate kinase PKM OS=Homo sapiens GN=PKM;>tr|H3BTN5|H3BTN5_HUMAN Pyruvate kinase (Fragment) OS=Homo sapiens GN=PKM PE=1 SV=1;>tr|H3BR70|H3BR70_HUMAN Pyruvate kinase OS=Homo sapiens GN=PKM PE=1 SV=1	58.061	0.389425	15054000000	5635300000	3657900000	1765700000	633190000
P30475;Q29836;Q95365;Q29718;P30481;Q31610;P30486	HLA class I histocompatibility antigen, B-39 alpha chain;HLA class I histocompatibility antigen, B-67 alpha chain;HLA class I histocompatibility antigen, B-38 alpha chain;HLA class I histocompatibility antigen, B-82 alpha chain;HLA class I histocompatibility antigen, B-44 alpha chain	HLA-B	>sp|P30475|1B39_HUMAN HLA class I histocompatibility antigen, B-39 alpha chain OS=Homo sapiens GN=HLA-B PE=1 SV=1;>sp|Q29836|1B67_HUMAN HLA class I histocompatibility antigen, B-67 alpha chain OS=Homo sapiens GN=HLA-B PE=1 SV=1;>sp|Q95365|1B38_HUMAN HLA cl	40.328	0.323266	15042000000	5502800000	6607200000	1597600000	960210000
Q5TEC6	Histone H3	HIST2H3PS2	>tr|Q5TEC6|Q5TEC6_HUMAN Histone cluster 2, H3, pseudogene 2 OS=Homo sapiens GN=HIST2H3PS2 PE=1 SV=1	15.43	1.06206	15041000000	3708700000	5042200000	3544700000	2252400000
Q9UNZ2;Q9UNZ2-5;Q9UNZ2-4;F2Z2K0;Q9UNZ2-6;R4GNE6;G3V4V8;R4GMY2	NSFL1 cofactor p47	NSFL1C	>sp|Q9UNZ2|NSF1C_HUMAN NSFL1 cofactor p47 OS=Homo sapiens GN=NSFL1C PE=1 SV=2;>sp|Q9UNZ2-5|NSF1C_HUMAN Isoform 3 of NSFL1 cofactor p47 OS=Homo sapiens GN=NSFL1C;>sp|Q9UNZ2-4|NSF1C_HUMAN Isoform 2 of NSFL1 cofactor p47 OS=Homo sapiens GN=NSFL1C;>tr|F2Z2K0|F	40.572	0.783007	14986000000	6622900000	2288000000	3242100000	1001100000
Q9BRF8;Q9BRF8-2;Q9BRF8-3	Serine/threonine-protein phosphatase CPPED1	CPPED1	>sp|Q9BRF8|CPPED_HUMAN Serine/threonine-protein phosphatase CPPED1 OS=Homo sapiens GN=CPPED1 PE=1 SV=3;>sp|Q9BRF8-2|CPPED_HUMAN Isoform 2 of Serine/threonine-protein phosphatase CPPED1 OS=Homo sapiens GN=CPPED1	35.548	0.367992	14954000000	4973100000	6532100000	1765000000	1068800000
Q01469;I6L8B7;A8MUU1	Fatty acid-binding protein, epidermal	FABP5	>sp|Q01469|FABP5_HUMAN Fatty acid-binding protein, epidermal OS=Homo sapiens GN=FABP5 PE=1 SV=3;>tr|I6L8B7|I6L8B7_HUMAN Fatty acid-binding protein, epidermal OS=Homo sapiens GN=FABP5 PE=1 SV=1	15.164	3.43839	14908000000	2304600000	1547200000	7348300000	2770900000
P04080	Cystatin-B	CSTB	>sp|P04080|CYTB_HUMAN Cystatin-B OS=Homo sapiens GN=CSTB PE=1 SV=2	11.139	3.48321	14778000000	1797400000	2905400000	4708700000	3929300000
P04792;F8WE04;C9J3N8	Heat shock protein beta-1	HSPB1	>sp|P04792|HSPB1_HUMAN Heat shock protein beta-1 OS=Homo sapiens GN=HSPB1 PE=1 SV=2;>tr|F8WE04|F8WE04_HUMAN Heat shock protein beta-1 OS=Homo sapiens GN=HSPB1 PE=1 SV=1	22.782	0.748192	14563000000	5679400000	3043700000	4005200000	850330000
O75436;O75436-2;S4R3Q6;S4R2Y3	Vacuolar protein sorting-associated protein 26A	VPS26A	>sp|O75436|VP26A_HUMAN Vacuolar protein sorting-associated protein 26A OS=Homo sapiens GN=VPS26A PE=1 SV=2;>sp|O75436-2|VP26A_HUMAN Isoform 2 of Vacuolar protein sorting-associated protein 26A OS=Homo sapiens GN=VPS26A;>tr|S4R3Q6|S4R3Q6_HUMAN Vacuolar prot	38.169	0.715689	14494000000	3577700000	5132900000	1745800000	1728600000
A0A0C4DFZ2;P15289;P15289-2	Arylsulfatase A;Arylsulfatase A component B;Arylsulfatase A component C	ARSA	>tr|A0A0C4DFZ2|A0A0C4DFZ2_HUMAN Arylsulfatase A OS=Homo sapiens GN=ARSA PE=4 SV=1;>sp|P15289|ARSA_HUMAN Arylsulfatase A OS=Homo sapiens GN=ARSA PE=1 SV=3;>sp|P15289-2|ARSA_HUMAN Isoform 2 of Arylsulfatase A OS=Homo sapiens GN=ARSA	53.806	3.8574	14363000000	1485500000	2008200000	5983200000	3267900000
O15143;C9J4Z7;F8VXW2;C9JEY1;C9JQM8;C9JFG9;C9J6C8;C9JBJ7;C9K057;C9JTT6;C9JM51;F8WEB3	Actin-related protein 2/3 complex subunit 1B	ARPC1B	>sp|O15143|ARC1B_HUMAN Actin-related protein 2/3 complex subunit 1B OS=Homo sapiens GN=ARPC1B PE=1 SV=3;>tr|C9J4Z7|C9J4Z7_HUMAN Actin-related protein 2/3 complex subunit 1B (Fragment) OS=Homo sapiens GN=ARPC1B PE=1 SV=1;>tr|F8VXW2|F8VXW2_HUMAN Actin-relate	40.949	0.897635	14331000000	4625100000	2822000000	3747600000	1193400000
Q8NHP8;Q8NHP8-2;H0YIX0	Putative phospholipase B-like 2;Putative phospholipase B-like 2 32 kDa form;Putative phospholipase B-like 2 45 kDa form	PLBD2	>sp|Q8NHP8|PLBL2_HUMAN Putative phospholipase B-like 2 OS=Homo sapiens GN=PLBD2 PE=1 SV=2;>sp|Q8NHP8-2|PLBL2_HUMAN Isoform 2 of Putative phospholipase B-like 2 OS=Homo sapiens GN=PLBD2	65.471	1.73287	14302000000	2338800000	3237100000	5972200000	2035400000
F8W7A7;Q5BJE1-3;Q5BJE1-4;Q5BJE1;J3KSU3;Q5BJE1-2	Coiled-coil domain-containing protein 178	CCDC178	>tr|F8W7A7|F8W7A7_HUMAN Coiled-coil domain-containing protein 178 OS=Homo sapiens GN=CCDC178 PE=4 SV=1;>sp|Q5BJE1-3|CC178_HUMAN Isoform 3 of Coiled-coil domain-containing protein 178 OS=Homo sapiens GN=CCDC178;>sp|Q5BJE1-4|CC178_HUMAN Isoform 4 of Coiled-c	104.62	#DIV/0!	14286000000	5314000000	2232100000	4251100000	2447000000
O75054-2	Immunoglobulin superfamily member 3	IGSF3	>sp|O75054-2|IGSF3_HUMAN Isoform 2 of Immunoglobulin superfamily member 3 OS=Homo sapiens GN=IGSF3	137.51	6.3708	14283000000	2745800000	1121900000	5748200000	2747600000
P05387;H0YDD8	60S acidic ribosomal protein P2	RPLP2	>sp|P05387|RLA2_HUMAN 60S acidic ribosomal protein P2 OS=Homo sapiens GN=RPLP2 PE=1 SV=1	11.665	1.0668	14236000000	3295400000	5214900000	2699100000	2696900000
P43007;P43007-2	Neutral amino acid transporter A	SLC1A4	>sp|P43007|SATT_HUMAN Neutral amino acid transporter A OS=Homo sapiens GN=SLC1A4 PE=1 SV=1;>sp|P43007-2|SATT_HUMAN Isoform 2 of Neutral amino acid transporter A OS=Homo sapiens GN=SLC1A4	55.722	15.1292	14232000000	774520000	588820000	4096500000	4112600000
Q9Y5S9;Q9Y5S9-2	RNA-binding protein 8A	RBM8A	>sp|Q9Y5S9|RBM8A_HUMAN RNA-binding protein 8A OS=Homo sapiens GN=RBM8A PE=1 SV=1;>sp|Q9Y5S9-2|RBM8A_HUMAN Isoform 2 of RNA-binding protein 8A OS=Homo sapiens GN=RBM8A	19.889	0.92232	14197000000	4700100000	2426900000	3115300000	976990000
P84090;G3V279	Enhancer of rudimentary homolog	ERH	>sp|P84090|ERH_HUMAN Enhancer of rudimentary homolog OS=Homo sapiens GN=ERH PE=1 SV=1;>tr|G3V279|G3V279_HUMAN Enhancer of rudimentary homolog OS=Homo sapiens GN=ERH PE=1 SV=1	12.259	1.07823	14162000000	4754800000	3718000000	3448400000	1854000000
M0R3D6;M0R1A7;M0R117;Q02543;M0R0P7	60S ribosomal protein L18a	RPL18A	>tr|M0R3D6|M0R3D6_HUMAN 60S ribosomal protein L18a (Fragment) OS=Homo sapiens GN=RPL18A PE=1 SV=1;>tr|M0R1A7|M0R1A7_HUMAN 60S ribosomal protein L18a OS=Homo sapiens GN=RPL18A PE=1 SV=1;>tr|M0R117|M0R117_HUMAN 60S ribosomal protein L18a OS=Homo sapiens GN=R	16.714	0.93583	14124000000	3291200000	2993600000	1554300000	1927000000
B4DY09;Q12905;X6R6Z1;A0A0A0MRL0	Interleukin enhancer-binding factor 2	ILF2	>tr|B4DY09|B4DY09_HUMAN Interleukin enhancer-binding factor 2 OS=Homo sapiens GN=ILF2 PE=1 SV=1;>sp|Q12905|ILF2_HUMAN Interleukin enhancer-binding factor 2 OS=Homo sapiens GN=ILF2 PE=1 SV=2	38.91	1.27159	14123000000	4555600000	2699400000	4653300000	1187500000
Q32MZ4-3;Q32MZ4-2;Q32MZ4;Q32MZ4-4	Leucine-rich repeat flightless-interacting protein 1	LRRFIP1	>sp|Q32MZ4-3|LRRF1_HUMAN Isoform 3 of Leucine-rich repeat flightless-interacting protein 1 OS=Homo sapiens GN=LRRFIP1;>sp|Q32MZ4-2|LRRF1_HUMAN Isoform 2 of Leucine-rich repeat flightless-interacting protein 1 OS=Homo sapiens GN=LRRFIP1;>sp|Q32MZ4|LRRF1_HUM	82.688	0.490446	13956000000	4051200000	3606000000	3275200000	2026400000
F6TLX2;Q9HC38-2;Q9HC38;I3L3Q4;Q9HC38-3;I3L1I0;I3L1F4	Glyoxalase domain-containing protein 4	GLOD4	>tr|F6TLX2|F6TLX2_HUMAN Glyoxalase domain-containing protein 4 OS=Homo sapiens GN=GLOD4 PE=1 SV=1;>sp|Q9HC38-2|GLOD4_HUMAN Isoform 2 of Glyoxalase domain-containing protein 4 OS=Homo sapiens GN=GLOD4;>sp|Q9HC38|GLOD4_HUMAN Glyoxalase domain-containing prot	54.719	1.11146	13846000000	3378000000	3536200000	3033700000	2156500000
P26583;D6R9A6	High mobility group protein B2	HMGB2	>sp|P26583|HMGB2_HUMAN High mobility group protein B2 OS=Homo sapiens GN=HMGB2 PE=1 SV=2;>tr|D6R9A6|D6R9A6_HUMAN High mobility group protein B2 (Fragment) OS=Homo sapiens GN=HMGB2 PE=1 SV=1	24.033	1.08439	13844000000	2638400000	5109900000	2385400000	2993300000
A0A087WV23;Q9H299;Q5T123	SH3 domain-binding glutamic acid-rich-like protein 3	SH3BGRL3	>tr|A0A087WV23|A0A087WV23_HUMAN SH3 domain-binding glutamic acid-rich-like protein 3 OS=Homo sapiens GN=SH3BGRL3 PE=1 SV=1;>sp|Q9H299|SH3L3_HUMAN SH3 domain-binding glutamic acid-rich-like protein 3 OS=Homo sapiens GN=SH3BGRL3 PE=1 SV=1;>tr|Q5T123|Q5T123_H	23.786	0.286827	13825000000	5485000000	5307400000	1326400000	725200000
Q9BWD1;Q9BWD1-2	Acetyl-CoA acetyltransferase, cytosolic	ACAT2	>sp|Q9BWD1|THIC_HUMAN Acetyl-CoA acetyltransferase, cytosolic OS=Homo sapiens GN=ACAT2 PE=1 SV=2;>sp|Q9BWD1-2|THIC_HUMAN Isoform 2 of Acetyl-CoA acetyltransferase, cytosolic OS=Homo sapiens GN=ACAT2	41.35	4.59599	13702000000	2804200000	1542800000	5908800000	1632400000
P41236;E7EMN6;E7EUI7;Q6NXS1;H7C416	Protein phosphatase inhibitor 2;Protein phosphatase inhibitor 2-like protein 3	PPP1R2;PPP1R2P3	>sp|P41236|IPP2_HUMAN Protein phosphatase inhibitor 2 OS=Homo sapiens GN=PPP1R2 PE=1 SV=2;>tr|E7EMN6|E7EMN6_HUMAN Protein phosphatase inhibitor 2 (Fragment) OS=Homo sapiens GN=PPP1R2 PE=1 SV=1;>tr|E7EUI7|E7EUI7_HUMAN Protein phosphatase inhibitor 2 OS=Homo	23.015	1.01506	13670000000	2789100000	2135300000	2252000000	894090000
E9PN41;A8MVV6;J3KQ42;O14817;E9PSH3;E9PPX8;J3KNL1	Tetraspanin-4	TSPAN4	>tr|E9PN41|E9PN41_HUMAN Tetraspanin-4 (Fragment) OS=Homo sapiens GN=TSPAN4 PE=1 SV=1;>tr|A8MVV6|A8MVV6_HUMAN Tetraspanin OS=Homo sapiens GN=TSPAN4 PE=1 SV=1;>tr|J3KQ42|J3KQ42_HUMAN Tetraspanin OS=Homo sapiens GN=TSPAN4 PE=1 SV=1;>sp|O14817|TSN4_HUMAN Tetra	15.195	5.29606	13627000000	4077700000	273700000	7601600000	1131200000
P30040;F8VY02;F8W1G0;P30040-2	Endoplasmic reticulum resident protein 29	ERP29	>sp|P30040|ERP29_HUMAN Endoplasmic reticulum resident protein 29 OS=Homo sapiens GN=ERP29 PE=1 SV=4;>tr|F8VY02|F8VY02_HUMAN Endoplasmic reticulum resident protein 29 OS=Homo sapiens GN=ERP29 PE=1 SV=1	28.993	1.45565	13589000000	3637700000	3293700000	3120600000	2875500000
P28838-2;P28838;H0Y9Q1;H0Y983	Cytosol aminopeptidase	LAP3	>sp|P28838-2|AMPL_HUMAN Isoform 2 of Cytosol aminopeptidase OS=Homo sapiens GN=LAP3;>sp|P28838|AMPL_HUMAN Cytosol aminopeptidase OS=Homo sapiens GN=LAP3 PE=1 SV=3;>tr|H0Y9Q1|H0Y9Q1_HUMAN Cytosol aminopeptidase (Fragment) OS=Homo sapiens GN=LAP3 PE=1 SV=4	52.771	0.476999	13563000000	5397300000	3356600000	1904300000	743900000
P01137;M0R2S0	Transforming growth factor beta-1;Latency-associated peptide	TGFB1	>sp|P01137|TGFB1_HUMAN Transforming growth factor beta-1 OS=Homo sapiens GN=TGFB1 PE=1 SV=2	44.341	0.14916	13551000000	4069300000	7260400000	918610000	411230000
P62851	40S ribosomal protein S25	RPS25	>sp|P62851|RS25_HUMAN 40S ribosomal protein S25 OS=Homo sapiens GN=RPS25 PE=1 SV=1	13.742	1.14534	13477000000	4068800000	2979300000	3551700000	1630600000
REV__H0YJ97;REV__A0A087WXK9;REV__Q15643;REV__H0YJI2			>tr|H0YJ97|H0YJ97_HUMAN Thyroid receptor-interacting protein 11 (Fragment) OS=Homo sapiens GN=TRIP11 PE=1 SV=1;>tr|A0A087WXK9|A0A087WXK9_HUMAN Thyroid receptor-interacting protein 11 OS=Homo sapiens GN=TRIP11 PE=1 SV=1;>sp|Q15643|TRIPB_HUMAN Thyroid recept	195.7	4.49359	13469000000	2174900000	1171500000	7114300000	2539700000
Q15046;Q15046-2;H3BVA8;J3KRL2;H3BPV7	Lysine--tRNA ligase	KARS	>sp|Q15046|SYK_HUMAN Lysine--tRNA ligase OS=Homo sapiens GN=KARS PE=1 SV=3;>sp|Q15046-2|SYK_HUMAN Isoform Mitochondrial of Lysine--tRNA ligase OS=Homo sapiens GN=KARS	68.047	0.773827	13395000000	5497400000	2829700000	3626500000	442900000
Q14980-2;A0A087WY61;Q14980;Q14980-4;Q14980-3;F5H4J1;H0YFY6;F5H6Y5;Q14980-5;K4DIE0;F5GZW1;F5H2F3;F5H3L6;F5H0Z7;F5H763;F5H1L0;F5H7R5;F5H4Y4;F5GWA2;F5GWK2;F5H073;F5H068;F8W6T3	Nuclear mitotic apparatus protein 1	NUMA1	>sp|Q14980-2|NUMA1_HUMAN Isoform 2 of Nuclear mitotic apparatus protein 1 OS=Homo sapiens GN=NUMA1;>tr|A0A087WY61|A0A087WY61_HUMAN Nuclear mitotic apparatus protein 1 OS=Homo sapiens GN=NUMA1 PE=1 SV=1;>sp|Q14980|NUMA1_HUMAN Nuclear mitotic apparatus prote	236.51	0.315544	13333000000	4352500000	4443100000	2084400000	1166400000
A0A024R412;A0A024R3W6;Q7LBX6;X5D2Q8;O60462-4;O60462-5;O60462-2;O60462-3;O60462;O60462-6;C9JH98	Neuropilin-2	NRP2	>tr|A0A024R412|A0A024R412_HUMAN Neuropilin 2, isoform CRA_c OS=Homo sapiens GN=NRP2 PE=1 SV=1;>tr|A0A024R3W6|A0A024R3W6_HUMAN Neuropilin 2, isoform CRA_h OS=Homo sapiens GN=NRP2 PE=1 SV=1;>tr|Q7LBX6|Q7LBX6_HUMAN Neuropilin 2 OS=Homo sapiens GN=NRP2 PE=1 SV	101.38	16.9675	13321000000	1016600000	216430000	9013800000	1515300000
CON__Q2KJC7			>Q2KJC7 TREMBL:Q2KJC7;Q8HZM3 (Bos taurus) Periostin, osteoblast specific factor	86.858	0.119591	13315000000	6689200000	4045400000	667080000	175930000
Q9P2B2	Prostaglandin F2 receptor negative regulator	PTGFRN	>sp|Q9P2B2|FPRP_HUMAN Prostaglandin F2 receptor negative regulator OS=Homo sapiens GN=PTGFRN PE=1 SV=2	98.555	3.19007	13263000000	2006100000	1529500000	4736000000	2628600000
B4DGU4;P35222;P35222-2	Catenin beta-1	CTNNB1	>tr|B4DGU4|B4DGU4_HUMAN Catenin beta-1 OS=Homo sapiens GN=CTNNB1 PE=1 SV=1;>sp|P35222|CTNB1_HUMAN Catenin beta-1 OS=Homo sapiens GN=CTNNB1 PE=1 SV=1	84.765	0.249832	13252000000	4086100000	4481800000	1222600000	819650000
E7EX17;P23588;P23588-2;F8VX11;F8VYE9;F8VSC7;F8VP89;F8W0K0;F8VRU1;REV__F8VX11;REV__P23588-2;REV__P23588;REV__E7EX17	Eukaryotic translation initiation factor 4B	EIF4B	>tr|E7EX17|E7EX17_HUMAN Eukaryotic translation initiation factor 4B OS=Homo sapiens GN=EIF4B PE=1 SV=1;>sp|P23588|IF4B_HUMAN Eukaryotic translation initiation factor 4B OS=Homo sapiens GN=EIF4B PE=1 SV=2;>sp|P23588-2|IF4B_HUMAN Isoform 2 of Eukaryotic tran	69.697	1.2934	13251000000	3295200000	3026600000	2885300000	2389600000
O95782-2;O95782;M0R2D9;E9PPZ3;E9PS94;E9PNC4;E9PPY8	AP-2 complex subunit alpha-1	AP2A1	>sp|O95782-2|AP2A1_HUMAN Isoform B of AP-2 complex subunit alpha-1 OS=Homo sapiens GN=AP2A1;>sp|O95782|AP2A1_HUMAN AP-2 complex subunit alpha-1 OS=Homo sapiens GN=AP2A1 PE=1 SV=3	105.36	0.674272	13204000000	4032700000	3791900000	2502200000	897500000
A0A087WVM3;O00622	Protein CYR61	CYR61	>tr|A0A087WVM3|A0A087WVM3_HUMAN Protein CYR61 OS=Homo sapiens GN=CYR61 PE=1 SV=1;>sp|O00622|CYR61_HUMAN Protein CYR61 OS=Homo sapiens GN=CYR61 PE=1 SV=1	41.839	0.22177	13194000000	5847700000	4431300000	801000000	822600000
P60866;P60866-2;G3XAN0;E5RJX2;E5RIP1	40S ribosomal protein S20	RPS20	>sp|P60866|RS20_HUMAN 40S ribosomal protein S20 OS=Homo sapiens GN=RPS20 PE=1 SV=1;>sp|P60866-2|RS20_HUMAN Isoform 2 of 40S ribosomal protein S20 OS=Homo sapiens GN=RPS20;>tr|G3XAN0|G3XAN0_HUMAN 40S ribosomal protein S20 OS=Homo sapiens GN=RPS20 PE=1 SV=1	13.373	1.0035	13139000000	3134300000	1753500000	2704500000	4567000000
P55884;P55884-2;C9JZG1;C9JQN7	Eukaryotic translation initiation factor 3 subunit B	EIF3B	>sp|P55884|EIF3B_HUMAN Eukaryotic translation initiation factor 3 subunit B OS=Homo sapiens GN=EIF3B PE=1 SV=3;>sp|P55884-2|EIF3B_HUMAN Isoform 2 of Eukaryotic translation initiation factor 3 subunit B OS=Homo sapiens GN=EIF3B	92.48	1.06887	13117000000	5429400000	2312300000	3899700000	627190000
Q92859-3;Q92859-2;Q92859;Q92859-4;Q59FP8	Neogenin	NEO1	>sp|Q92859-3|NEO1_HUMAN Isoform 3 of Neogenin OS=Homo sapiens GN=NEO1;>sp|Q92859-2|NEO1_HUMAN Isoform 2 of Neogenin OS=Homo sapiens GN=NEO1;>sp|Q92859|NEO1_HUMAN Neogenin OS=Homo sapiens GN=NEO1 PE=1 SV=2;>sp|Q92859-4|NEO1_HUMAN Isoform 4 of Neogenin OS=Ho	154.3	2.23634	13101000000	1859800000	2698600000	5416900000	1997500000
O75223;M0QZK8;O75223-3;H7BZK5;B8ZZK2;O75223-2;O75223-4	Gamma-glutamylcyclotransferase	GGCT	>sp|O75223|GGCT_HUMAN Gamma-glutamylcyclotransferase OS=Homo sapiens GN=GGCT PE=1 SV=1;>tr|M0QZK8|M0QZK8_HUMAN Gamma-glutamylcyclotransferase OS=Homo sapiens GN=GGCT PE=1 SV=1;>sp|O75223-3|GGCT_HUMAN Isoform 3 of Gamma-glutamylcyclotransferase OS=Homo sapi	21.007	2.58256	13099000000	1893000000	2424600000	3795800000	3218900000
Q92743;H0Y7G9	Serine protease HTRA1	HTRA1	>sp|Q92743|HTRA1_HUMAN Serine protease HTRA1 OS=Homo sapiens GN=HTRA1 PE=1 SV=1;>tr|H0Y7G9|H0Y7G9_HUMAN Serine protease HTRA1 (Fragment) OS=Homo sapiens GN=HTRA1 PE=1 SV=1	51.286	3.19074	13093000000	2507500000	1325700000	6325500000	1190800000
P18124;A8MUD9;C9JIJ5;C9JZ88	60S ribosomal protein L7	RPL7	>sp|P18124|RL7_HUMAN 60S ribosomal protein L7 OS=Homo sapiens GN=RPL7 PE=1 SV=1;>tr|A8MUD9|A8MUD9_HUMAN 60S ribosomal protein L7 OS=Homo sapiens GN=RPL7 PE=1 SV=1	29.225	0.849667	13072000000	4266700000	4247100000	1936000000	2216000000
O14980;C9JKM9;C9J673;C9IZS4;C9JQ02;C9JV99;C9JF49;C9IYM2;H7BZC5;F8WF71	Exportin-1	XPO1	>sp|O14980|XPO1_HUMAN Exportin-1 OS=Homo sapiens GN=XPO1 PE=1 SV=1	123.38	1.7391	13029000000	3232600000	2588100000	4019300000	1309500000
P46778;G3V1B3;M0R181;M0R3I5	60S ribosomal protein L21	RPL21	>sp|P46778|RL21_HUMAN 60S ribosomal protein L21 OS=Homo sapiens GN=RPL21 PE=1 SV=2;>tr|G3V1B3|G3V1B3_HUMAN 60S ribosomal protein L21 OS=Homo sapiens GN=RPL21 PE=1 SV=1;>tr|M0R181|M0R181_HUMAN 60S ribosomal protein L21 (Fragment) OS=Homo sapiens GN=RPL21 PE	18.565	1.00251	13028000000	4228400000	3783700000	1980700000	1757700000
A3KFI5;E5RFZ1;A0A087WTY6;P41271;P41271-2;A3KFI2;A3KFI3;A3KFI4;A3KFI1	Neuroblastoma suppressor of tumorigenicity 1	NBL1	>tr|A3KFI5|A3KFI5_HUMAN Neuroblastoma suppressor of tumorigenicity 1 (Fragment) OS=Homo sapiens GN=NBL1 PE=1 SV=1;>tr|E5RFZ1|E5RFZ1_HUMAN Neuroblastoma suppressor of tumorigenicity 1 (Fragment) OS=Homo sapiens GN=NBL1 PE=1 SV=1;>tr|A0A087WTY6|A0A087WTY6_HU	13.912	8.26433	13027000000	783380000	1064900000	7427400000	3087200000
Q9HB40;Q9HB40-2;I3L4Z3;I3L506;I3L4Z9;I3L2N6	Retinoid-inducible serine carboxypeptidase	SCPEP1	>sp|Q9HB40|RISC_HUMAN Retinoid-inducible serine carboxypeptidase OS=Homo sapiens GN=SCPEP1 PE=1 SV=1;>sp|Q9HB40-2|RISC_HUMAN Isoform 2 of Retinoid-inducible serine carboxypeptidase OS=Homo sapiens GN=SCPEP1	50.83	2.1372	12959000000	2185900000	2849600000	5325400000	1807700000
P15291-2;P15291;Q86XA6	Beta-1,4-galactosyltransferase 1;Lactose synthase A protein;N-acetyllactosamine synthase;Beta-N-acetylglucosaminylglycopeptide beta-1,4-galactosyltransferase;Beta-N-acetylglucosaminyl-glycolipid beta-1,4-galactosyltransferase;Processed beta-1,4-galactosyltransferase 1	B4GALT1	>sp|P15291-2|B4GT1_HUMAN Isoform Short of Beta-1,4-galactosyltransferase 1 OS=Homo sapiens GN=B4GALT1;>sp|P15291|B4GT1_HUMAN Beta-1,4-galactosyltransferase 1 OS=Homo sapiens GN=B4GALT1 PE=1 SV=5	42.537	0.629186	12891000000	4241000000	3374900000	2977800000	778540000
CON__P02777			>P02777 SWISS-PROT:P02777 (Bos taurus) similar to Platelet factor 4	24.241	1.19695	12884000000	1494300000	178920000	668040000	121110000
P04066	Tissue alpha-L-fucosidase	FUCA1	>sp|P04066|FUCO_HUMAN Tissue alpha-L-fucosidase OS=Homo sapiens GN=FUCA1 PE=1 SV=4	53.688	2.72428	12847000000	4073800000	2572600000	4377600000	1173900000
Q9UN70-2;Q9UN70;A0A087X1P2	Protocadherin gamma-C3	PCDHGC3	>sp|Q9UN70-2|PCDGK_HUMAN Isoform 2 of Protocadherin gamma-C3 OS=Homo sapiens GN=PCDHGC3;>sp|Q9UN70|PCDGK_HUMAN Protocadherin gamma-C3 OS=Homo sapiens GN=PCDHGC3 PE=1 SV=1;>tr|A0A087X1P2|A0A087X1P2_HUMAN Protocadherin gamma-C3 (Fragment) OS=Homo sapiens GN=	94.457	0.216035	12825000000	4045300000	5458800000	1563100000	502660000
P62081;B5MCP9	40S ribosomal protein S7	RPS7	>sp|P62081|RS7_HUMAN 40S ribosomal protein S7 OS=Homo sapiens GN=RPS7 PE=1 SV=1;>tr|B5MCP9|B5MCP9_HUMAN 40S ribosomal protein S7 OS=Homo sapiens GN=RPS7 PE=1 SV=1	22.127	1.42552	12811000000	2212100000	4183800000	3645900000	2201400000
F8VZJ2;H0YHX9;Q13765;E9PAV3-2;E9PAV3;F8W0W4;F8W1N5;F8VNW4;Q9H009;F8VZ58;Q9BZK3	Nascent polypeptide-associated complex subunit alpha;Nascent polypeptide-associated complex subunit alpha, muscle-specific form	NACA	>tr|F8VZJ2|F8VZJ2_HUMAN Nascent polypeptide-associated complex subunit alpha OS=Homo sapiens GN=NACA PE=1 SV=1;>tr|H0YHX9|H0YHX9_HUMAN Nascent polypeptide-associated complex subunit alpha (Fragment) OS=Homo sapiens GN=NACA PE=1 SV=1;>sp|Q13765|NACA_HUMAN N	15.016	0.913011	12789000000	4076000000	2989400000	2446800000	1488100000
O14672;O14672-2;H0YNC5;H3BS53;C9J9B4	Disintegrin and metalloproteinase domain-containing protein 10	ADAM10	>sp|O14672|ADA10_HUMAN Disintegrin and metalloproteinase domain-containing protein 10 OS=Homo sapiens GN=ADAM10 PE=1 SV=1	84.141	4.81491	12772000000	1637700000	852800000	7250700000	1712300000
Q13247-3;Q13247;Q13247-2;B4DJK0;B4DUA4	Serine/arginine-rich splicing factor 6	SRSF6	>sp|Q13247-3|SRSF6_HUMAN Isoform SRP55-3 of Serine/arginine-rich splicing factor 6 OS=Homo sapiens GN=SRSF6;>sp|Q13247|SRSF6_HUMAN Serine/arginine-rich splicing factor 6 OS=Homo sapiens GN=SRSF6 PE=1 SV=2	38.418	0.729962	12772000000	3815900000	2614000000	3362500000	2255100000
Q15691;C9JB30;Q9UPY8-2;Q9UPY8	Microtubule-associated protein RP/EB family member 1	MAPRE1	>sp|Q15691|MARE1_HUMAN Microtubule-associated protein RP/EB family member 1 OS=Homo sapiens GN=MAPRE1 PE=1 SV=3	29.999	0.866895	12756000000	5354400000	1906100000	4150200000	716590000
C9JFR7;P99999	Cytochrome c	CYCS	>tr|C9JFR7|C9JFR7_HUMAN Cytochrome c (Fragment) OS=Homo sapiens GN=CYCS PE=1 SV=1;>sp|P99999|CYC_HUMAN Cytochrome c OS=Homo sapiens GN=CYCS PE=1 SV=2	11.333	0.847051	12721000000	4236500000	3524700000	2650700000	1366900000
Q86Y38	Xylosyltransferase 1	XYLT1	>sp|Q86Y38|XYLT1_HUMAN Xylosyltransferase 1 OS=Homo sapiens GN=XYLT1 PE=1 SV=1	107.57	0.593472	12721000000	3146800000	4199900000	2438800000	1030900000
Q13867;K7ESE8;K7ES02;J3KSD8;J3KS79;K7ENH5	Bleomycin hydrolase	BLMH	>sp|Q13867|BLMH_HUMAN Bleomycin hydrolase OS=Homo sapiens GN=BLMH PE=1 SV=1;>tr|K7ESE8|K7ESE8_HUMAN Bleomycin hydrolase (Fragment) OS=Homo sapiens GN=BLMH PE=1 SV=1;>tr|K7ES02|K7ES02_HUMAN Bleomycin hydrolase (Fragment) OS=Homo sapiens GN=BLMH PE=1 SV=1;>t	52.562	1.10261	12704000000	3312800000	3953000000	3244100000	1516700000
A0A087X054;Q9Y4L1;E9PJ21;A0A087WWI4;K7EQK2;Q9Y4L1-2;J3QL06;J3KTF1;Q9BST8;J3QQH7;J3QLE9;A0A087X214;A0A087WW13;D3DSV6;Q9BXT5	Hypoxia up-regulated protein 1	HYOU1	>tr|A0A087X054|A0A087X054_HUMAN Hypoxia up-regulated protein 1 OS=Homo sapiens GN=HYOU1 PE=1 SV=1;>sp|Q9Y4L1|HYOU1_HUMAN Hypoxia up-regulated protein 1 OS=Homo sapiens GN=HYOU1 PE=1 SV=1;>tr|E9PJ21|E9PJ21_HUMAN Hypoxia up-regulated protein 1 (Fragment) OS=	104.78	2.79948	12673000000	2132600000	1863100000	4912600000	2940200000
A6XND1;A6XND0;P17936;P17936-2;B3KWK7;H0Y5K2;H0Y485;C9JMX4	Insulin-like growth factor-binding protein 3	IGFBP3	>tr|A6XND1|A6XND1_HUMAN Insulin-like growth factor binding protein 3 isoform b OS=Homo sapiens GN=IGFBP3 PE=1 SV=1;>tr|A6XND0|A6XND0_HUMAN Insulin-like growth factor binding protein 3 OS=Homo sapiens GN=IGFBP3 PE=1 SV=1;>sp|P17936|IBP3_HUMAN Insulin-like g	28.98	0.187663	12616000000	6181600000	3794600000	772970000	749030000
P16278-3;P16278;P16278-2;E7EQ29;F8WF40;C9JF15;C9J539;C9JWX1;C9J4G9;Q6UWU2-2;Q6UWU2	Beta-galactosidase	GLB1	>sp|P16278-3|BGAL_HUMAN Isoform 3 of Beta-galactosidase OS=Homo sapiens GN=GLB1;>sp|P16278|BGAL_HUMAN Beta-galactosidase OS=Homo sapiens GN=GLB1 PE=1 SV=2;>sp|P16278-2|BGAL_HUMAN Isoform 2 of Beta-galactosidase OS=Homo sapiens GN=GLB1;>tr|E7EQ29|E7EQ29_HUM	72.75	2.3767	12614000000	2009700000	2382600000	4675300000	2072900000
Q9UKE5-5;Q9UKE5-3;Q9UKE5-2;Q9UKE5;E7ENQ1;G3XAA2;H7C360;G5E948;E7EN19;E7ESS2;O95819-4;O95819-2;O95819;O95819-5;Q9UKE5-8;Q8N4C8-5;Q8N4C8-2;Q9UKE5-7;Q8N4C8-3;Q8N4C8-4;O95819-3;Q9UKE5-6;Q8N4C8;Q9UKE5-4;E7EX83;C9J840;H7C0P6;I3L1U1;I3L203;E7ETN6;C9J338;I3L2I2	TRAF2 and NCK-interacting protein kinase;Mitogen-activated protein kinase kinase kinase kinase 4;Misshapen-like kinase 1	TNIK;MAP4K4;MINK1	>sp|Q9UKE5-5|TNIK_HUMAN Isoform 5 of TRAF2 and NCK-interacting protein kinase OS=Homo sapiens GN=TNIK;>sp|Q9UKE5-3|TNIK_HUMAN Isoform 3 of TRAF2 and NCK-interacting protein kinase OS=Homo sapiens GN=TNIK;>sp|Q9UKE5-2|TNIK_HUMAN Isoform 2 of TRAF2 and NCK-i	145.18	4.02111	12564000000	6792700000	15984000	5514500000	49281000
P30740;P30740-2	Leukocyte elastase inhibitor	SERPINB1	>sp|P30740|ILEU_HUMAN Leukocyte elastase inhibitor OS=Homo sapiens GN=SERPINB1 PE=1 SV=1	42.741	1.09946	12553000000	2343800000	1187900000	1868100000	1063100000
Q99460-2;Q99460;A0A087WW66;C9J9M4;H7BZR6;H7C378;F8WCE3	26S proteasome non-ATPase regulatory subunit 1	PSMD1	>sp|Q99460-2|PSMD1_HUMAN Isoform 2 of 26S proteasome non-ATPase regulatory subunit 1 OS=Homo sapiens GN=PSMD1;>sp|Q99460|PSMD1_HUMAN 26S proteasome non-ATPase regulatory subunit 1 OS=Homo sapiens GN=PSMD1 PE=1 SV=2;>tr|A0A087WW66|A0A087WW66_HUMAN 26S prote	102.26	0.776913	12423000000	3191100000	3744600000	1934700000	1842500000
P38606-2;P38606;C9JVW8;C9JA17	V-type proton ATPase catalytic subunit A	ATP6V1A	>sp|P38606-2|VATA_HUMAN Isoform 2 of V-type proton ATPase catalytic subunit A OS=Homo sapiens GN=ATP6V1A;>sp|P38606|VATA_HUMAN V-type proton ATPase catalytic subunit A OS=Homo sapiens GN=ATP6V1A PE=1 SV=2	64.735	1.67088	12204000000	2582800000	2624000000	3663400000	2013300000
Q29960-2;Q29960	HLA class I histocompatibility antigen, Cw-16 alpha chain	HLA-C	>sp|Q29960-2|1C16_HUMAN Isoform 2 of HLA class I histocompatibility antigen, Cw-16 alpha chain OS=Homo sapiens GN=HLA-C;>sp|Q29960|1C16_HUMAN HLA class I histocompatibility antigen, Cw-16 alpha chain OS=Homo sapiens GN=HLA-C PE=1 SV=1	36.797	0.438761	12134000000	3883400000	4682300000	1564500000	1180100000
P24593;C9JXX4	Insulin-like growth factor-binding protein 5	IGFBP5	>sp|P24593|IBP5_HUMAN Insulin-like growth factor-binding protein 5 OS=Homo sapiens GN=IGFBP5 PE=1 SV=1;>tr|C9JXX4|C9JXX4_HUMAN Insulin-like growth factor-binding protein 5 (Fragment) OS=Homo sapiens GN=IGFBP5 PE=1 SV=1	30.57	0.349203	12083000000	1587400000	2987300000	87625000	5844700000
Q13263;Q13263-2;M0R0K9;M0R3C0;M0R2I3	Transcription intermediary factor 1-beta	TRIM28	>sp|Q13263|TIF1B_HUMAN Transcription intermediary factor 1-beta OS=Homo sapiens GN=TRIM28 PE=1 SV=5;>sp|Q13263-2|TIF1B_HUMAN Isoform 2 of Transcription intermediary factor 1-beta OS=Homo sapiens GN=TRIM28;>tr|M0R0K9|M0R0K9_HUMAN Transcription intermediary	88.549	0.692943	12052000000	2780600000	4841600000	1422700000	1460200000
REV__F5GZI3;REV__Q8TEW0-9;REV__Q8TEW0-10;REV__Q5VWU8;REV__Q8TEW0-8;REV__Q8TEW0-5;REV__Q8TEW0-3;REV__Q8TEW0-7;REV__Q5VWV2;REV__Q8TEW0-6;REV__Q8TEW0-4;REV__Q8TEW0-11;REV__Q8TEW0-2;REV__Q8TEW0			>tr|F5GZI3|F5GZI3_HUMAN Partitioning defective 3 homolog OS=Homo sapiens GN=PARD3 PE=1 SV=1;>sp|Q8TEW0-9|PARD3_HUMAN Isoform 9 of Partitioning defective 3 homolog OS=Homo sapiens GN=PARD3;>sp|Q8TEW0-10|PARD3_HUMAN Isoform 10 of Partitioning defective 3 hom	82.063	0.62707	12028000000	7710300000	47763000	3970200000	51341000
O75822-2;O75822;O75822-3;H0YLP3;H0YGJ7	Eukaryotic translation initiation factor 3 subunit J	EIF3J	>sp|O75822-2|EIF3J_HUMAN Isoform 2 of Eukaryotic translation initiation factor 3 subunit J OS=Homo sapiens GN=EIF3J;>sp|O75822|EIF3J_HUMAN Eukaryotic translation initiation factor 3 subunit J OS=Homo sapiens GN=EIF3J PE=1 SV=2;>sp|O75822-3|EIF3J_HUMAN Isof	22.941	1.18745	12001000000	2518500000	3318500000	4192100000	1340600000
P47972	Neuronal pentraxin-2	NPTX2	>sp|P47972|NPTX2_HUMAN Neuronal pentraxin-2 OS=Homo sapiens GN=NPTX2 PE=1 SV=2	47.041	0.306191	11972000000	3061000000	5290300000	1173000000	1698400000
Q9H173;D6REA1;D6RIU8;D6RG16;D6RBP7;D6RAI3;A0RZB6;D6R940	Nucleotide exchange factor SIL1	SIL1	>sp|Q9H173|SIL1_HUMAN Nucleotide exchange factor SIL1 OS=Homo sapiens GN=SIL1 PE=1 SV=1;>tr|D6REA1|D6REA1_HUMAN Nucleotide exchange factor SIL1 OS=Homo sapiens GN=SIL1 PE=1 SV=1	52.084	3.29398	11924000000	977070000	2157800000	5324800000	2420600000
Q9Y230;Q9Y230-2;M0R0Y3;X6R2L4;M0QXI6;M0R0Z0	RuvB-like 2	RUVBL2	>sp|Q9Y230|RUVB2_HUMAN RuvB-like 2 OS=Homo sapiens GN=RUVBL2 PE=1 SV=3;>sp|Q9Y230-2|RUVB2_HUMAN Isoform 2 of RuvB-like 2 OS=Homo sapiens GN=RUVBL2;>tr|M0R0Y3|M0R0Y3_HUMAN RuvB-like 2 OS=Homo sapiens GN=RUVBL2 PE=1 SV=1	51.156	0.833886	11678000000	2480100000	3772000000	2159100000	1755900000
Q99538;Q99538-2;Q99538-3;G3V4E4;G3V2T4;G3V4P5;H0YJN9;G3V3Z4	Legumain	LGMN	>sp|Q99538|LGMN_HUMAN Legumain OS=Homo sapiens GN=LGMN PE=1 SV=1;>sp|Q99538-2|LGMN_HUMAN Isoform 2 of Legumain OS=Homo sapiens GN=LGMN;>sp|Q99538-3|LGMN_HUMAN Isoform 3 of Legumain OS=Homo sapiens GN=LGMN	49.411	0.902588	11656000000	2623100000	5049800000	1687800000	1799800000
P62266;D6RD47;D6RDJ2;D6RIX0;D6R9I7	40S ribosomal protein S23	RPS23	>sp|P62266|RS23_HUMAN 40S ribosomal protein S23 OS=Homo sapiens GN=RPS23 PE=1 SV=3;>tr|D6RD47|D6RD47_HUMAN 40S ribosomal protein S23 OS=Homo sapiens GN=RPS23 PE=1 SV=1	15.807	0.912819	11638000000	2972900000	4197700000	2237500000	1773700000
P51149;C9J592;C9J8S3;C9IZZ0;C9J4V0;C9J4S4;C9J7D1	Ras-related protein Rab-7a	RAB7A	>sp|P51149|RAB7A_HUMAN Ras-related protein Rab-7a OS=Homo sapiens GN=RAB7A PE=1 SV=1;>tr|C9J592|C9J592_HUMAN Ras-related protein Rab-7a (Fragment) OS=Homo sapiens GN=RAB7A PE=1 SV=1;>tr|C9J8S3|C9J8S3_HUMAN Ras-related protein Rab-7a OS=Homo sapiens GN=RAB7	23.489	4.69242	11622000000	3038800000	1120200000	3141100000	3290800000
Q13151	Heterogeneous nuclear ribonucleoprotein A0	HNRNPA0	>sp|Q13151|ROA0_HUMAN Heterogeneous nuclear ribonucleoprotein A0 OS=Homo sapiens GN=HNRNPA0 PE=1 SV=1	30.84	0.766973	11615000000	4633000000	2920200000	2812500000	1067400000
P62917;E9PKZ0;E9PKU4;G3V1A1;E9PP36	60S ribosomal protein L8	RPL8	>sp|P62917|RL8_HUMAN 60S ribosomal protein L8 OS=Homo sapiens GN=RPL8 PE=1 SV=2;>tr|E9PKZ0|E9PKZ0_HUMAN 60S ribosomal protein L8 (Fragment) OS=Homo sapiens GN=RPL8 PE=1 SV=1;>tr|E9PKU4|E9PKU4_HUMAN 60S ribosomal protein L8 (Fragment) OS=Homo sapiens GN=RPL	28.024	0.927288	11599000000	3764700000	2929200000	1937900000	1665300000
O75787-2;O75787;H7C3E1;H0Y750;H7C240	Renin receptor	ATP6AP2	>sp|O75787-2|RENR_HUMAN Isoform 2 of Renin receptor OS=Homo sapiens GN=ATP6AP2;>sp|O75787|RENR_HUMAN Renin receptor OS=Homo sapiens GN=ATP6AP2 PE=1 SV=2;>tr|H7C3E1|H7C3E1_HUMAN Renin receptor (Fragment) OS=Homo sapiens GN=ATP6AP2 PE=1 SV=1;>tr|H0Y750|H0Y75	35.612	2.26497	11488000000	2033200000	996710000	6292500000	648780000
O76003	Glutaredoxin-3	GLRX3	>sp|O76003|GLRX3_HUMAN Glutaredoxin-3 OS=Homo sapiens GN=GLRX3 PE=1 SV=2	37.432	0.701813	11459000000	4933300000	1590100000	3031200000	897600000
Q9UJJ9;H0YEA7;A0A087WWA2;E9PQQ5	N-acetylglucosamine-1-phosphotransferase subunit gamma	GNPTG	>sp|Q9UJJ9|GNPTG_HUMAN N-acetylglucosamine-1-phosphotransferase subunit gamma OS=Homo sapiens GN=GNPTG PE=1 SV=1;>tr|H0YEA7|H0YEA7_HUMAN N-acetylglucosamine-1-phosphotransferase subunit gamma (Fragment) OS=Homo sapiens GN=GNPTG PE=1 SV=4	33.973	2.61205	11429000000	2043500000	1149600000	4943800000	1204600000
Q15907;H3BMH2;H3BSC1;P62491-2;Q15907-2;P62491;B4DQU5;M0R377;M0R2D0;H3BN38	Ras-related protein Rab-11B;Ras-related protein Rab-11A	RAB11B;RAB11A	>sp|Q15907|RB11B_HUMAN Ras-related protein Rab-11B OS=Homo sapiens GN=RAB11B PE=1 SV=4;>tr|H3BMH2|H3BMH2_HUMAN Ras-related protein Rab-11A (Fragment) OS=Homo sapiens GN=RAB11A PE=3 SV=1;>tr|H3BSC1|H3BSC1_HUMAN Ras-related protein Rab-11A OS=Homo sapiens GN	24.488	1.12003	11421000000	2677900000	3500100000	2063800000	1911100000
Q5ZPR3-3;Q5ZPR3-4;Q5ZPR3;A0A0C4DGH0;Q5ZPR3-2;H0YK40;H0YL10;H0YLT8;H0YN85;H0YN29;H3BM68	CD276 antigen	CD276	>sp|Q5ZPR3-3|CD276_HUMAN Isoform 3 of CD276 antigen OS=Homo sapiens GN=CD276;>sp|Q5ZPR3-4|CD276_HUMAN Isoform 4 of CD276 antigen OS=Homo sapiens GN=CD276;>sp|Q5ZPR3|CD276_HUMAN CD276 antigen OS=Homo sapiens GN=CD276 PE=1 SV=1;>tr|A0A0C4DGH0|A0A0C4DGH0_HUMA	52.761	7.89125	11344000000	856790000	666750000	6958600000	2447700000
Q15008;Q15008-4;Q15008-3;Q15008-2;C9J7B7;C9J0E9;H7C531	26S proteasome non-ATPase regulatory subunit 6	PSMD6	>sp|Q15008|PSMD6_HUMAN 26S proteasome non-ATPase regulatory subunit 6 OS=Homo sapiens GN=PSMD6 PE=1 SV=1;>sp|Q15008-4|PSMD6_HUMAN Isoform 4 of 26S proteasome non-ATPase regulatory subunit 6 OS=Homo sapiens GN=PSMD6;>sp|Q15008-3|PSMD6_HUMAN Isoform 3 of 26S	45.531	0.848411	11330000000	3021100000	2162800000	3953700000	716240000
Q14697;Q14697-2;F5H6X6;E9PKU7;E9PNH1;Q14697-3	Neutral alpha-glucosidase AB	GANAB	>sp|Q14697|GANAB_HUMAN Neutral alpha-glucosidase AB OS=Homo sapiens GN=GANAB PE=1 SV=3;>sp|Q14697-2|GANAB_HUMAN Isoform 2 of Neutral alpha-glucosidase AB OS=Homo sapiens GN=GANAB;>tr|F5H6X6|F5H6X6_HUMAN Neutral alpha-glucosidase AB OS=Homo sapiens GN=GANAB	106.87	2.20544	11310000000	2677500000	1096100000	4951100000	1114800000
P12270;P12270-2;Q5SWX9	Nucleoprotein TPR	TPR	>sp|P12270|TPR_HUMAN Nucleoprotein TPR OS=Homo sapiens GN=TPR PE=1 SV=3	267.29	1.34878	11290000000	2767400000	3068700000	2746700000	1582700000
P28062-2;P28062;Q5JNW7	Proteasome subunit beta type-8	PSMB8	>sp|P28062-2|PSB8_HUMAN Isoform 2 of Proteasome subunit beta type-8 OS=Homo sapiens GN=PSMB8;>sp|P28062|PSB8_HUMAN Proteasome subunit beta type-8 OS=Homo sapiens GN=PSMB8 PE=1 SV=3;>tr|Q5JNW7|Q5JNW7_HUMAN Proteasome subunit beta type-8 OS=Homo sapiens GN=P	29.769	0.581134	11091000000	4050800000	3268900000	1785700000	541890000
Q09028;Q09028-3;Q09028-2;Q09028-4;H0YF10;H0YCT5;H0YDK2;H0YEU5;E9PNS2;E9PIC4;E9PNS6;C9JPP3	Histone-binding protein RBBP4	RBBP4	>sp|Q09028|RBBP4_HUMAN Histone-binding protein RBBP4 OS=Homo sapiens GN=RBBP4 PE=1 SV=3;>sp|Q09028-3|RBBP4_HUMAN Isoform 3 of Histone-binding protein RBBP4 OS=Homo sapiens GN=RBBP4;>sp|Q09028-2|RBBP4_HUMAN Isoform 2 of Histone-binding protein RBBP4 OS=Homo	47.655	0.757075	11089000000	3817500000	3746200000	2064800000	1168100000
Q9UMS4;F5GY56;H0YGF3;H0YGZ5	Pre-mRNA-processing factor 19	PRPF19	>sp|Q9UMS4|PRP19_HUMAN Pre-mRNA-processing factor 19 OS=Homo sapiens GN=PRPF19 PE=1 SV=1	55.18	0.669611	11088000000	3535700000	2680600000	1259500000	3088300000
A5A3E0	POTE ankyrin domain family member F	POTEF	>sp|A5A3E0|POTEF_HUMAN POTE ankyrin domain family member F OS=Homo sapiens GN=POTEF PE=1 SV=2	121.44	0.78714	11059000000	5460800000	0	1544100000	0
P35998;P35998-2;C9JLS9	26S protease regulatory subunit 7	PSMC2	>sp|P35998|PRS7_HUMAN 26S protease regulatory subunit 7 OS=Homo sapiens GN=PSMC2 PE=1 SV=3;>sp|P35998-2|PRS7_HUMAN Isoform 2 of 26S protease regulatory subunit 7 OS=Homo sapiens GN=PSMC2	48.633	0.61108	11043000000	4534300000	3194300000	1961000000	773660000
P06576;H0YH81;F8W079;F8W0P7;H0YI37	ATP synthase subunit beta, mitochondrial;ATP synthase subunit beta	ATP5B	>sp|P06576|ATPB_HUMAN ATP synthase subunit beta, mitochondrial OS=Homo sapiens GN=ATP5B PE=1 SV=3;>tr|H0YH81|H0YH81_HUMAN ATP synthase subunit beta (Fragment) OS=Homo sapiens GN=ATP5B PE=1 SV=1;>tr|F8W079|F8W079_HUMAN ATP synthase subunit beta, mitochondri	56.559	2.21239	11019000000	1888800000	2381100000	3905200000	1709200000
Q9UKK9;A6NFX8;A6NJU6;A6NCQ0;C9JYY9;H0YEY4	ADP-sugar pyrophosphatase	NUDT5	>sp|Q9UKK9|NUDT5_HUMAN ADP-sugar pyrophosphatase OS=Homo sapiens GN=NUDT5 PE=1 SV=1;>tr|A6NFX8|A6NFX8_HUMAN ADP-sugar pyrophosphatase OS=Homo sapiens GN=NUDT5 PE=1 SV=1;>tr|A6NJU6|A6NJU6_HUMAN ADP-sugar pyrophosphatase OS=Homo sapiens GN=NUDT5 PE=1 SV=2	24.327	0.86015	11010000000	3077400000	3575000000	2216200000	1078600000
A2A2V1;P04156-2;P04156;X6RKS3	Major prion protein	PRNP	>tr|A2A2V1|A2A2V1_HUMAN Major prion protein (Fragment) OS=Homo sapiens GN=PRNP PE=1 SV=1;>sp|P04156-2|PRIO_HUMAN Isoform 2 of Major prion protein OS=Homo sapiens GN=PRNP;>sp|P04156|PRIO_HUMAN Major prion protein OS=Homo sapiens GN=PRNP PE=1 SV=1;>tr|X6RKS3	27.278	0.142097	11008000000	5330200000	3807600000	534870000	369080000
P52788;H7C2R7;P52788-2	Spermine synthase	SMS	>sp|P52788|SPSY_HUMAN Spermine synthase OS=Homo sapiens GN=SMS PE=1 SV=2;>tr|H7C2R7|H7C2R7_HUMAN Spermine synthase (Fragment) OS=Homo sapiens GN=SMS PE=1 SV=1;>sp|P52788-2|SPSY_HUMAN Isoform 2 of Spermine synthase OS=Homo sapiens GN=SMS	41.268	1.27527	11007000000	1992600000	2852500000	2262900000	1988200000
P09603;E9PJA2;P09603-2;P09603-3;E9PKP4;H7BY18;E9PQ08	Macrophage colony-stimulating factor 1;Processed macrophage colony-stimulating factor 1	CSF1	>sp|P09603|CSF1_HUMAN Macrophage colony-stimulating factor 1 OS=Homo sapiens GN=CSF1 PE=1 SV=2;>tr|E9PJA2|E9PJA2_HUMAN Macrophage colony-stimulating factor 1 (Fragment) OS=Homo sapiens GN=CSF1 PE=1 SV=1;>sp|P09603-2|CSF1_HUMAN Isoform 2 of Macrophage colon	60.179	0.322373	10979000000	3831300000	3316700000	1291200000	595980000
B1AKJ5;O43847;O43847-2;A0A087WYK8;G3V1R5;F5H7V1;H0Y5G9	Nardilysin	NRD1	>tr|B1AKJ5|B1AKJ5_HUMAN Nardilysin OS=Homo sapiens GN=NRD1 PE=1 SV=1;>sp|O43847|NRDC_HUMAN Nardilysin OS=Homo sapiens GN=NRD1 PE=1 SV=2;>sp|O43847-2|NRDC_HUMAN Isoform 2 of Nardilysin OS=Homo sapiens GN=NRD1;>tr|A0A087WYK8|A0A087WYK8_HUMAN Nardilysin OS=Ho	139.41	0.605814	10940000000	1739100000	2289500000	956190000	479320000
Q15233-2;Q15233;H7C367;C9JYS8;C9IZL7;C9J4X2	Non-POU domain-containing octamer-binding protein	NONO	>sp|Q15233-2|NONO_HUMAN Isoform 2 of Non-POU domain-containing octamer-binding protein OS=Homo sapiens GN=NONO;>sp|Q15233|NONO_HUMAN Non-POU domain-containing octamer-binding protein OS=Homo sapiens GN=NONO PE=1 SV=4;>tr|H7C367|H7C367_HUMAN Non-POU domain-	43.866	1.06328	10873000000	2143400000	2152900000	1070600000	1332700000
Q9Y265;Q9Y265-2;E7ETR0;H7C4G5;J3QLR1;H7C4I3	RuvB-like 1	RUVBL1	>sp|Q9Y265|RUVB1_HUMAN RuvB-like 1 OS=Homo sapiens GN=RUVBL1 PE=1 SV=1;>sp|Q9Y265-2|RUVB1_HUMAN Isoform 2 of RuvB-like 1 OS=Homo sapiens GN=RUVBL1;>tr|E7ETR0|E7ETR0_HUMAN RuvB-like 1 OS=Homo sapiens GN=RUVBL1 PE=1 SV=1	50.227	0.736027	10827000000	4312500000	2140000000	2317500000	1359000000
P55283;P55283-2;A0A087WX99	Cadherin-4	CDH4	>sp|P55283|CADH4_HUMAN Cadherin-4 OS=Homo sapiens GN=CDH4 PE=2 SV=2;>sp|P55283-2|CADH4_HUMAN Isoform 2 of Cadherin-4 OS=Homo sapiens GN=CDH4;>tr|A0A087WX99|A0A087WX99_HUMAN Cadherin-4 OS=Homo sapiens GN=CDH4 PE=1 SV=1	100.28	0.363868	10755000000	4448500000	3444000000	983590000	206670000
O95831-3;O95831;O95831-2;E9PMA0;O95831-5;O95831-6;O95831-4	Apoptosis-inducing factor 1, mitochondrial	AIFM1	>sp|O95831-3|AIFM1_HUMAN Isoform 3 of Apoptosis-inducing factor 1, mitochondrial OS=Homo sapiens GN=AIFM1;>sp|O95831|AIFM1_HUMAN Apoptosis-inducing factor 1, mitochondrial OS=Homo sapiens GN=AIFM1 PE=1 SV=1;>sp|O95831-2|AIFM1_HUMAN Isoform 2 of Apoptosis-i	66.294	2.16465	10701000000	1667100000	1616400000	3478600000	1646500000
Q9UKY7;Q9UKY7-2;H0Y8K3;D6R9V8;D6RAV0;D6RFH2;D6RDN0;Q9UKY7-3;D6R973	Protein CDV3 homolog	CDV3	>sp|Q9UKY7|CDV3_HUMAN Protein CDV3 homolog OS=Homo sapiens GN=CDV3 PE=1 SV=1;>sp|Q9UKY7-2|CDV3_HUMAN Isoform 2 of Protein CDV3 homolog OS=Homo sapiens GN=CDV3;>tr|H0Y8K3|H0Y8K3_HUMAN Protein CDV3 homolog (Fragment) OS=Homo sapiens GN=CDV3 PE=1 SV=1	27.335	0.824966	10652000000	3294800000	2372000000	1999100000	1052200000
Q86UD1;E9PJ29	Out at first protein homolog	OAF	>sp|Q86UD1|OAF_HUMAN Out at first protein homolog OS=Homo sapiens GN=OAF PE=2 SV=1;>tr|E9PJ29|E9PJ29_HUMAN Out at first protein homolog OS=Homo sapiens GN=OAF PE=1 SV=1	30.688	1.85023	10646000000	2237800000	1859600000	4214800000	982880000
A0A087WZZ5;Q13435;E9PPJ0;E9PJ04;H0YCG1;E9PJT3;H0YEX5;E9PIL8	Splicing factor 3B subunit 2	SF3B2	>tr|A0A087WZZ5|A0A087WZZ5_HUMAN Splicing factor 3B subunit 2 OS=Homo sapiens GN=SF3B2 PE=1 SV=1;>sp|Q13435|SF3B2_HUMAN Splicing factor 3B subunit 2 OS=Homo sapiens GN=SF3B2 PE=1 SV=2;>tr|E9PPJ0|E9PPJ0_HUMAN Splicing factor 3B subunit 2 OS=Homo sapiens GN=S	97.584	0.890392	10638000000	2895600000	3357400000	2298300000	1386800000
Q13283;E5RIZ6;E5RI46;E5RIF8;E5RH42;E5RJU8;Q13283-2;E5RH00;D6R9X5;D6R9A4;D6RBM9;D6REX8;D6RBR0;D6RE13;D6RBW8;D6RGJ4;D6RAC7;D6RB17	Ras GTPase-activating protein-binding protein 1	G3BP1	>sp|Q13283|G3BP1_HUMAN Ras GTPase-activating protein-binding protein 1 OS=Homo sapiens GN=G3BP1 PE=1 SV=1;>tr|E5RIZ6|E5RIZ6_HUMAN Ras GTPase-activating protein-binding protein 1 (Fragment) OS=Homo sapiens GN=G3BP1 PE=1 SV=1	52.164	1.19113	10606000000	3466900000	1394600000	3294400000	764880000
E9PM90;Q9UK41;Q9UK41-2;E9PQR7;E9PR04	Vacuolar protein sorting-associated protein 28 homolog	VPS28	>tr|E9PM90|E9PM90_HUMAN Vacuolar protein sorting-associated protein 28 homolog (Fragment) OS=Homo sapiens GN=VPS28 PE=1 SV=1;>sp|Q9UK41|VPS28_HUMAN Vacuolar protein sorting-associated protein 28 homolog OS=Homo sapiens GN=VPS28 PE=1 SV=1;>sp|Q9UK41-2|VPS28	21.212	3.9212	10604000000	245820000	55458000	378270000	227080000
A0A087X0M8;O00533-2;O00533;C9J905;H7C0J0;C9JH37;C9JW79	Neural cell adhesion molecule L1-like protein;Processed neural cell adhesion molecule L1-like protein	CHL1	>tr|A0A087X0M8|A0A087X0M8_HUMAN Neural cell adhesion molecule L1-like protein OS=Homo sapiens GN=CHL1 PE=1 SV=1;>sp|O00533-2|NCHL1_HUMAN Isoform 2 of Neural cell adhesion molecule L1-like protein OS=Homo sapiens GN=CHL1;>sp|O00533|NCHL1_HUMAN Neural cell a	130.79	469.092	10572000000	1314900000	707140000	4875700000	2286300000
P55145;H7C2D6	Mesencephalic astrocyte-derived neurotrophic factor	MANF	>sp|P55145|MANF_HUMAN Mesencephalic astrocyte-derived neurotrophic factor OS=Homo sapiens GN=MANF PE=1 SV=3	20.7	1.34093	10527000000	3602700000	1566400000	3257300000	1188700000
O95502	Neuronal pentraxin receptor	NPTXR	>sp|O95502|NPTXR_HUMAN Neuronal pentraxin receptor OS=Homo sapiens GN=NPTXR PE=2 SV=2	52.846	0.197023	10482000000	3374000000	5356000000	569800000	469600000
CON__P41361			>P41361 SWISS-PROT:P41361 (Bos taurus) Antithrombin-III precursor	52.347	2.8527	10476000000	3411400000	165900000	667720000	339270000
P00505;P00505-2	Aspartate aminotransferase, mitochondrial	GOT2	>sp|P00505|AATM_HUMAN Aspartate aminotransferase, mitochondrial OS=Homo sapiens GN=GOT2 PE=1 SV=3;>sp|P00505-2|AATM_HUMAN Isoform 2 of Aspartate aminotransferase, mitochondrial OS=Homo sapiens GN=GOT2	47.517	1.17499	10473000000	2821300000	3347500000	1660400000	2116500000
A2ACR1;P28065-2;P28065;A2ACR0	Proteasome subunit beta type;Proteasome subunit beta type-9	PSMB9	>tr|A2ACR1|A2ACR1_HUMAN Proteasome (Prosome, macropain) subunit, beta type, 9 (Large multifunctional peptidase 2), isoform CRA_a OS=Homo sapiens GN=PSMB9 PE=1 SV=1;>sp|P28065-2|PSB9_HUMAN Isoform LMP2.S of Proteasome subunit beta type-9 OS=Homo sapiens GN=	20.96	0.319161	10392000000	865200000	4475700000	241530000	2443500000
P26640;P26640-2;A2ABF4	Valine--tRNA ligase	VARS	>sp|P26640|SYVC_HUMAN Valine--tRNA ligase OS=Homo sapiens GN=VARS PE=1 SV=4	140.47	0.97297	10363000000	1455100000	352010000	1452500000	383510000
O43390;O43390-3;O43390-2;B4DT28;O43390-4	Heterogeneous nuclear ribonucleoprotein R	HNRNPR	>sp|O43390|HNRPR_HUMAN Heterogeneous nuclear ribonucleoprotein R OS=Homo sapiens GN=HNRNPR PE=1 SV=1;>sp|O43390-3|HNRPR_HUMAN Isoform 3 of Heterogeneous nuclear ribonucleoprotein R OS=Homo sapiens GN=HNRNPR;>sp|O43390-2|HNRPR_HUMAN Isoform 2 of Heterogeneo	70.942	1.02374	10326000000	2875500000	2580200000	1918600000	1661300000
P84077;P61204;P61204-2;F5H423;H0YGG7;F5H0C7;C9J1Z8;P84085	ADP-ribosylation factor 1;ADP-ribosylation factor 3	ARF1;ARF3	>sp|P84077|ARF1_HUMAN ADP-ribosylation factor 1 OS=Homo sapiens GN=ARF1 PE=1 SV=2;>sp|P61204|ARF3_HUMAN ADP-ribosylation factor 3 OS=Homo sapiens GN=ARF3 PE=1 SV=2;>sp|P61204-2|ARF3_HUMAN Isoform 2 of ADP-ribosylation factor 3 OS=Homo sapiens GN=ARF3;>tr|F	20.697	1.80715	10301000000	2283200000	1969000000	3259100000	1585100000
P05386	60S acidic ribosomal protein P1	RPLP1	>sp|P05386|RLA1_HUMAN 60S acidic ribosomal protein P1 OS=Homo sapiens GN=RPLP1 PE=1 SV=1	11.514	0.952379	10255000000	3655800000	2236000000	2995300000	1041600000
P23246;P23246-2;H0Y9K7	Splicing factor, proline- and glutamine-rich	SFPQ	>sp|P23246|SFPQ_HUMAN Splicing factor, proline- and glutamine-rich OS=Homo sapiens GN=SFPQ PE=1 SV=2;>sp|P23246-2|SFPQ_HUMAN Isoform Short of Splicing factor, proline- and glutamine-rich OS=Homo sapiens GN=SFPQ	76.149	0.894094	10229000000	3078600000	2263700000	2695700000	1142400000
Q01813;Q01813-2;B1APP8;B1APP6;H0Y757;V9GY25;Q5VSR5;V9GYV7;H0Y3Y3	ATP-dependent 6-phosphofructokinase, platelet type	PFKP	>sp|Q01813|PFKAP_HUMAN ATP-dependent 6-phosphofructokinase, platelet type OS=Homo sapiens GN=PFKP PE=1 SV=2;>sp|Q01813-2|PFKAP_HUMAN Isoform 2 of ATP-dependent 6-phosphofructokinase, platelet type OS=Homo sapiens GN=PFKP	85.595	0.376113	10219000000	2962500000	3265400000	896160000	630500000
E9PJK1;E9PRJ8;H0YDL9;H0YDJ9;E9PIF1;A6NMH8;P60033;E9PM31;H0YEE2	CD81 antigen	CD81	>tr|E9PJK1|E9PJK1_HUMAN Tetraspanin OS=Homo sapiens GN=CD81 PE=1 SV=1;>tr|E9PRJ8|E9PRJ8_HUMAN Tetraspanin (Fragment) OS=Homo sapiens GN=CD81 PE=1 SV=1;>tr|H0YDL9|H0YDL9_HUMAN Tetraspanin (Fragment) OS=Homo sapiens GN=CD81 PE=1 SV=1;>tr|H0YDJ9|H0YDJ9_HUMAN	17.963	5.29916	10188000000	246030000	1902700000	1706900000	6182400000
Q9Y653-2;Q9Y653-3;Q9Y653;H3BRH0;Q9Y653-5;H3BNH4;H3BV52;Q9Y653-4;H3BS94;H3BRZ4;H3BVA0;H3BMY9;H3BTH7;H3BRI7;H3BQZ1;H3BVD3;H3BUU6;H3BQ46;H3BP67;H3BSJ6;H3BSB8;A0A0A6YYR7;H3BMF8;H3BUH2;H3BM73;H3BQ11;H3BSN7;H3BV72;H3BRA1;H3BT88;H3BUI6;H3BRI2;H3BSF7;H3BVE9;H3BQJ9;H3BNN3;H3BPA6;H3BTK9;H3BSP5;H3BTD2;H3BRB4;H3BSR1	G-protein coupled receptor 56;GPR56 N-terminal fragment;GPR56 C-terminal fragment	GPR56	>sp|Q9Y653-2|GPR56_HUMAN Isoform 2 of G-protein coupled receptor 56 OS=Homo sapiens GN=GPR56;>sp|Q9Y653-3|GPR56_HUMAN Isoform 3 of G-protein coupled receptor 56 OS=Homo sapiens GN=GPR56;>sp|Q9Y653|GPR56_HUMAN G-protein coupled receptor 56 OS=Homo sapiens G	77.071	4.74265	10153000000	1137600000	398790000	5751500000	1146000000
Q96PD2;Q96PD2-2;C9JIW6	Discoidin, CUB and LCCL domain-containing protein 2	DCBLD2	>sp|Q96PD2|DCBD2_HUMAN Discoidin, CUB and LCCL domain-containing protein 2 OS=Homo sapiens GN=DCBLD2 PE=1 SV=1;>sp|Q96PD2-2|DCBD2_HUMAN Isoform 2 of Discoidin, CUB and LCCL domain-containing protein 2 OS=Homo sapiens GN=DCBLD2	85.034	0.903316	10075000000	3064200000	1988400000	2548900000	739500000
P80723;P80723-2;U3KQP0	Brain acid soluble protein 1	BASP1	>sp|P80723|BASP1_HUMAN Brain acid soluble protein 1 OS=Homo sapiens GN=BASP1 PE=1 SV=2;>sp|P80723-2|BASP1_HUMAN Isoform 2 of Brain acid soluble protein 1 OS=Homo sapiens GN=BASP1	22.693	0.293187	10074000000	4122600000	3616300000	574200000	546360000
P40222	Alpha-taxilin	TXLNA	>sp|P40222|TXLNA_HUMAN Alpha-taxilin OS=Homo sapiens GN=TXLNA PE=1 SV=3	61.89	1.00409	10069000000	904500000	1625500000	718300000	821200000
Q13347;Q5TFK1	Eukaryotic translation initiation factor 3 subunit I	EIF3I	>sp|Q13347|EIF3I_HUMAN Eukaryotic translation initiation factor 3 subunit I OS=Homo sapiens GN=EIF3I PE=1 SV=1	36.501	1.03899	10034000000	3174800000	1962800000	2989500000	649900000
CON__Q9TRI1			>Q9TRI1 TREMBL:Q9TRI1 (Bos taurus) similar to inter-alpha-trypsin inhibitor heavy chain2	106.19	1.57107	10005000000	1129100000	269880000	1540900000	213470000
O43242;O43242-2;H0YGV8	26S proteasome non-ATPase regulatory subunit 3	PSMD3	>sp|O43242|PSMD3_HUMAN 26S proteasome non-ATPase regulatory subunit 3 OS=Homo sapiens GN=PSMD3 PE=1 SV=2;>sp|O43242-2|PSMD3_HUMAN Isoform 2 of 26S proteasome non-ATPase regulatory subunit 3 OS=Homo sapiens GN=PSMD3	60.977	0.761894	9976900000	3340100000	2893100000	1945000000	1140500000
P02787;F8WCI6;C9JVG0;H7C5E8;C9JB55;F8WEK9;F8WC57	Serotransferrin	TF	>sp|P02787|TRFE_HUMAN Serotransferrin OS=Homo sapiens GN=TF PE=1 SV=3	77.063	15.1133	9972400000	372420000	631760000	5853000000	2184600000
P08582;P08582-2;C9JVN1	Melanotransferrin	MFI2	>sp|P08582|TRFM_HUMAN Melanotransferrin OS=Homo sapiens GN=MFI2 PE=1 SV=2	80.214	17.3266	9969200000	965270000	154230000	6096800000	2134600000
P07305;P07305-2	Histone H1.0;Histone H1.0, N-terminally processed	H1F0	>sp|P07305|H10_HUMAN Histone H1.0 OS=Homo sapiens GN=H1F0 PE=1 SV=3;>sp|P07305-2|H10_HUMAN Isoform 2 of Histone H1.0 OS=Homo sapiens GN=H1F0	20.863	0.367708	9951900000	2893700000	5296800000	247250000	1307600000
G3V5Q1;G3V3M6;P27695;H7C4A8;A0A0C4DGK8;G3V3C7;G3V5M0;G3V359;G3V5D9	DNA-(apurinic or apyrimidinic site) lyase;DNA-(apurinic or apyrimidinic site) lyase, mitochondrial	APEX1	>tr|G3V5Q1|G3V5Q1_HUMAN DNA-(apurinic or apyrimidinic site) lyase (Fragment) OS=Homo sapiens GN=APEX1 PE=1 SV=1;>tr|G3V3M6|G3V3M6_HUMAN DNA-(apurinic or apyrimidinic site) lyase (Fragment) OS=Homo sapiens GN=APEX1 PE=1 SV=1;>sp|P27695|APEX1_HUMAN DNA-(apur	27.125	0.721883	9934500000	3247700000	2941500000	1577600000	1101800000
O15145;C9JZD1;F8VR50	Actin-related protein 2/3 complex subunit 3	ARPC3	>sp|O15145|ARPC3_HUMAN Actin-related protein 2/3 complex subunit 3 OS=Homo sapiens GN=ARPC3 PE=1 SV=3	20.546	0.765984	9879700000	2386400000	4619400000	1138900000	1496900000
Q01459	Di-N-acetylchitobiase	CTBS	>sp|Q01459|DIAC_HUMAN Di-N-acetylchitobiase OS=Homo sapiens GN=CTBS PE=1 SV=1	43.759	1.2622	9872000000	2787900000	1699900000	3707900000	699020000
C9JTY3;C9JUE0;C9JJP5;Q05BK6;Q92734-4;Q92734-3;Q92734-2;Q92734	Protein TFG	TFG	>tr|C9JTY3|C9JTY3_HUMAN Protein TFG (Fragment) OS=Homo sapiens GN=TFG PE=1 SV=1;>tr|C9JUE0|C9JUE0_HUMAN Protein TFG (Fragment) OS=Homo sapiens GN=TFG PE=1 SV=1;>tr|C9JJP5|C9JJP5_HUMAN Protein TFG (Fragment) OS=Homo sapiens GN=TFG PE=1 SV=1;>tr|Q05BK6|Q05BK	14.759	1.19609	9871100000	1591200000	2385600000	1452700000	1616400000
P07814;V9GYZ6;V9GZ76	Bifunctional glutamate/proline--tRNA ligase;Glutamate--tRNA ligase;Proline--tRNA ligase	EPRS	>sp|P07814|SYEP_HUMAN Bifunctional glutamate/proline--tRNA ligase OS=Homo sapiens GN=EPRS PE=1 SV=5;>tr|V9GYZ6|V9GYZ6_HUMAN Bifunctional glutamate/proline--tRNA ligase (Fragment) OS=Homo sapiens GN=EPRS PE=1 SV=1	170.59	0.971159	9848300000	3625700000	2165300000	2151900000	973010000
Q9UIQ6-3;Q9UIQ6-2;Q9UIQ6	Leucyl-cystinyl aminopeptidase;Leucyl-cystinyl aminopeptidase, pregnancy serum form	LNPEP	>sp|Q9UIQ6-3|LCAP_HUMAN Isoform 3 of Leucyl-cystinyl aminopeptidase OS=Homo sapiens GN=LNPEP;>sp|Q9UIQ6-2|LCAP_HUMAN Isoform 2 of Leucyl-cystinyl aminopeptidase OS=Homo sapiens GN=LNPEP;>sp|Q9UIQ6|LCAP_HUMAN Leucyl-cystinyl aminopeptidase OS=Homo sapiens G	115.06	1.06765	9843500000	2737300000	2656400000	2239900000	1182000000
O15511;B1ALC0;O15511-2	Actin-related protein 2/3 complex subunit 5	ARPC5	>sp|O15511|ARPC5_HUMAN Actin-related protein 2/3 complex subunit 5 OS=Homo sapiens GN=ARPC5 PE=1 SV=3;>tr|B1ALC0|B1ALC0_HUMAN Actin-related protein 2/3 complex subunit 5 OS=Homo sapiens GN=ARPC5 PE=1 SV=1;>sp|O15511-2|ARPC5_HUMAN Isoform 2 of Actin-related	16.32	0.830854	9843000000	3264800000	2591800000	2688200000	1028300000
Q99613-2;Q99613;B5ME19;H3BPE3;H3BPE4;H3BTY8	Eukaryotic translation initiation factor 3 subunit C;Eukaryotic translation initiation factor 3 subunit C-like protein	EIF3C;EIF3CL	>sp|Q99613-2|EIF3C_HUMAN Isoform 2 of Eukaryotic translation initiation factor 3 subunit C OS=Homo sapiens GN=EIF3C;>sp|Q99613|EIF3C_HUMAN Eukaryotic translation initiation factor 3 subunit C OS=Homo sapiens GN=EIF3C PE=1 SV=1;>sp|B5ME19|EIFCL_HUMAN Eukary	104.1	0.926534	9794900000	4411000000	1483800000	2848700000	409960000
CON__P19001			>P19001 SWISS-PROT:P19001 Tax_Id=10090 Gene_Symbol=Krt19 Keratin, type I cytoskeletal 19	44.541	1.36559	9680300000	239190000	526610000	222190000	1612600000
P61758;B4DWR3	Prefoldin subunit 3	VBP1	>sp|P61758|PFD3_HUMAN Prefoldin subunit 3 OS=Homo sapiens GN=VBP1 PE=1 SV=3;>tr|B4DWR3|B4DWR3_HUMAN Prefoldin subunit 3 OS=Homo sapiens GN=VBP1 PE=1 SV=1	22.658	1.22576	9651900000	2199900000	1291400000	2293200000	942390000
P14868;P14868-2;H7BZ35;C9JLC1;C9JQM9;H7C278	Aspartate--tRNA ligase, cytoplasmic	DARS	>sp|P14868|SYDC_HUMAN Aspartate--tRNA ligase, cytoplasmic OS=Homo sapiens GN=DARS PE=1 SV=2;>sp|P14868-2|SYDC_HUMAN Isoform 2 of Aspartate--tRNA ligase, cytoplasmic OS=Homo sapiens GN=DARS	57.136	0.869115	9640900000	1711200000	2657700000	1299300000	938400000
O60271-4;O60271;A0A087X2D8;O60271-2;O60271-5;O60271-3;O60271-9;H0YBE9;E9PFH7;A0A087WYG2;Q9UPT6;D6RHI8;Q9UPT6-2	C-Jun-amino-terminal kinase-interacting protein 4	SPAG9	>sp|O60271-4|JIP4_HUMAN Isoform 4 of C-Jun-amino-terminal kinase-interacting protein 4 OS=Homo sapiens GN=SPAG9;>sp|O60271|JIP4_HUMAN C-Jun-amino-terminal kinase-interacting protein 4 OS=Homo sapiens GN=SPAG9 PE=1 SV=4;>tr|A0A087X2D8|A0A087X2D8_HUMAN C-Jun	144.68	0.829593	9624300000	2529100000	1642800000	1753100000	662490000
O75976;O75976-2;J3QQJ4	Carboxypeptidase D	CPD	>sp|O75976|CBPD_HUMAN Carboxypeptidase D OS=Homo sapiens GN=CPD PE=1 SV=2;>sp|O75976-2|CBPD_HUMAN Isoform 2 of Carboxypeptidase D OS=Homo sapiens GN=CPD	152.93	2.91267	9618400000	1192400000	742930000	4981700000	1098900000
P11766;H0YAG8;D6R9G2;D6RFE4;D6RAY0	Alcohol dehydrogenase class-3	ADH5	>sp|P11766|ADHX_HUMAN Alcohol dehydrogenase class-3 OS=Homo sapiens GN=ADH5 PE=1 SV=4	39.724	0.915594	9617400000	1689900000	3894900000	1384600000	1400200000
A0A0A0MTC7;A0A0A0MQS9;Q16363-2;Q16363;H0YAP9;H0Y351;H0YAQ5;E5RFQ2	Laminin subunit alpha-4	LAMA4	>tr|A0A0A0MTC7|A0A0A0MTC7_HUMAN Laminin subunit alpha-4 OS=Homo sapiens GN=LAMA4 PE=1 SV=1;>tr|A0A0A0MQS9|A0A0A0MQS9_HUMAN Laminin subunit alpha-4 OS=Homo sapiens GN=LAMA4 PE=1 SV=1;>sp|Q16363-2|LAMA4_HUMAN Isoform 2 of Laminin subunit alpha-4 OS=Homo sapi	201.82	0.450676	9599500000	4469900000	2659100000	1266300000	376590000
Q9BRA2;I3L0K2;I3L3M7;I3L2R6	Thioredoxin domain-containing protein 17	TXNDC17	>sp|Q9BRA2|TXD17_HUMAN Thioredoxin domain-containing protein 17 OS=Homo sapiens GN=TXNDC17 PE=1 SV=1;>tr|I3L0K2|I3L0K2_HUMAN Thioredoxin domain-containing protein 17 OS=Homo sapiens GN=TXNDC17 PE=1 SV=1;>tr|I3L3M7|I3L3M7_HUMAN Thioredoxin domain-containing	13.941	0.546734	9521000000	3479900000	2800600000	1608400000	1318700000
CON__P01966			>P01966 SWISS-PROT:P01966 (Bos taurus) Hemoglobin subunit alpha	15.184	2.94714	9507300000	356490000	19120000	1661700000	37282000
P31431-2;P31431	Syndecan-4	SDC4	>sp|P31431-2|SDC4_HUMAN Isoform 2 of Syndecan-4 OS=Homo sapiens GN=SDC4;>sp|P31431|SDC4_HUMAN Syndecan-4 OS=Homo sapiens GN=SDC4 PE=1 SV=2	16.545	0.108252	9499200000	859320000	7349800000	250620000	361490000
P46821;D6RA32;D6RA40;D6RGJ3;D6RCL2;E9PGC8;P78559;P78559-2	Microtubule-associated protein 1B;MAP1B heavy chain;MAP1 light chain LC1	MAP1B	>sp|P46821|MAP1B_HUMAN Microtubule-associated protein 1B OS=Homo sapiens GN=MAP1B PE=1 SV=2	270.63	0.253074	9481000000	3267200000	3732800000	531780000	749490000
P07093;C9JN98;C9K031	Glia-derived nexin	SERPINE2	>sp|P07093|GDN_HUMAN Glia-derived nexin OS=Homo sapiens GN=SERPINE2 PE=1 SV=1;>tr|C9JN98|C9JN98_HUMAN Glia-derived nexin (Fragment) OS=Homo sapiens GN=SERPINE2 PE=1 SV=4	44.002	0.72669	9450500000	3870100000	2652100000	2295300000	490160000
A2A2V4;H3BLW8;A0A0A0MTB2;P15692-8;P15692-4;P15692-15;P15692-11;A0A0A0MSH7;A0A0A0MSI7;A0A0A0MSH5;J3KPA4;P15692-5;P15692-3;P15692-2;P15692;P15692-17;P15692-16;P15692-13;P15692-14;A0A087X1L1;H0YBZ0;A0A087WTP4;P15692-10;P15692-9;P15692-6;P15692-18;P15692-12	Vascular endothelial growth factor A	VEGFA	>tr|A2A2V4|A2A2V4_HUMAN Vascular endothelial growth factor A OS=Homo sapiens GN=VEGFA PE=1 SV=1;>tr|H3BLW8|H3BLW8_HUMAN Vascular endothelial growth factor A OS=Homo sapiens GN=VEGFA PE=1 SV=1;>tr|A0A0A0MTB2|A0A0A0MTB2_HUMAN Vascular endothelial growth fact	18.998	0.32637	9450000000	3967800000	4835600000	222790000	55234000
O43852-2;O43852-4;O43852-15;H0Y875;O43852-8;O43852-7;O43852-12	Calumenin	CALU	>sp|O43852-2|CALU_HUMAN Isoform 2 of Calumenin OS=Homo sapiens GN=CALU;>sp|O43852-4|CALU_HUMAN Isoform 4 of Calumenin OS=Homo sapiens GN=CALU;>sp|O43852-15|CALU_HUMAN Isoform 15 of Calumenin OS=Homo sapiens GN=CALU;>tr|H0Y875|H0Y875_HUMAN Calumenin (Fragme	37.134	1.88692	9395200000	888760000	3548100000	1289200000	3273800000
P46779;H0YKD8;P46779-2;P46779-3;H0YLP6;H0YMF4;P46779-4;P46779-5	60S ribosomal protein L28	RPL28	>sp|P46779|RL28_HUMAN 60S ribosomal protein L28 OS=Homo sapiens GN=RPL28 PE=1 SV=3;>tr|H0YKD8|H0YKD8_HUMAN 60S ribosomal protein L28 OS=Homo sapiens GN=RPL28 PE=1 SV=1;>sp|P46779-2|RL28_HUMAN Isoform 2 of 60S ribosomal protein L28 OS=Homo sapiens GN=RPL28;	15.747	0.766928	9395100000	2485500000	2689000000	1203600000	1444400000
O00764;F2Z2Y4;O00764-3;O00764-2;A8MV33	Pyridoxal kinase	PDXK	>sp|O00764|PDXK_HUMAN Pyridoxal kinase OS=Homo sapiens GN=PDXK PE=1 SV=1;>tr|F2Z2Y4|F2Z2Y4_HUMAN Pyridoxal kinase OS=Homo sapiens GN=PDXK PE=1 SV=1;>sp|O00764-3|PDXK_HUMAN Isoform 3 of Pyridoxal kinase OS=Homo sapiens GN=PDXK;>sp|O00764-2|PDXK_HUMAN Isofor	35.102	0.790504	9387000000	2530300000	597560000	2119100000	176550000
G3V153;A0A087X082;Q14444-2;Q14444;E9PLA9	Caprin-1	CAPRIN1	>tr|G3V153|G3V153_HUMAN Caprin-1 OS=Homo sapiens GN=CAPRIN1 PE=1 SV=1;>tr|A0A087X082|A0A087X082_HUMAN Caprin-1 OS=Homo sapiens GN=CAPRIN1 PE=1 SV=1;>sp|Q14444-2|CAPR1_HUMAN Isoform 2 of Caprin-1 OS=Homo sapiens GN=CAPRIN1;>sp|Q14444|CAPR1_HUMAN Caprin-1 OS	70.353	1.22338	9383900000	2530600000	1899900000	2217800000	1122600000
P43235;Q5QP40	Cathepsin K	CTSK	>sp|P43235|CATK_HUMAN Cathepsin K OS=Homo sapiens GN=CTSK PE=1 SV=1;>tr|Q5QP40|Q5QP40_HUMAN Cathepsin K (Fragment) OS=Homo sapiens GN=CTSK PE=1 SV=1	36.966	380.708	9369700000	265500000	299700000	5232000000	2646600000
P50914;E7EPB3	60S ribosomal protein L14	RPL14	>sp|P50914|RL14_HUMAN 60S ribosomal protein L14 OS=Homo sapiens GN=RPL14 PE=1 SV=4;>tr|E7EPB3|E7EPB3_HUMAN 60S ribosomal protein L14 OS=Homo sapiens GN=RPL14 PE=1 SV=1	23.432	0.975502	9321200000	1814600000	3579400000	1402200000	1894200000
P19367;P19367-4;P19367-2;P19367-3;B1AR63;B1AR61;B1AR62;Q2TB90;P52790;Q2TB90-3;Q2TB90-2	Hexokinase-1	HK1	>sp|P19367|HXK1_HUMAN Hexokinase-1 OS=Homo sapiens GN=HK1 PE=1 SV=3;>sp|P19367-4|HXK1_HUMAN Isoform 4 of Hexokinase-1 OS=Homo sapiens GN=HK1;>sp|P19367-2|HXK1_HUMAN Isoform 2 of Hexokinase-1 OS=Homo sapiens GN=HK1;>sp|P19367-3|HXK1_HUMAN Isoform 3 of Hexok	102.48	0.331434	9290400000	3808200000	1682400000	2365400000	278060000
P14866;M0QXS5;P14866-2;M0QYL7;M0R1W6;M0R076;B4DVF8;H7C464;B7WPG3;C9IYN3;D6W592;Q8WVV9-5;Q8WVV9-4;Q8WVV9	Heterogeneous nuclear ribonucleoprotein L	HNRNPL	>sp|P14866|HNRPL_HUMAN Heterogeneous nuclear ribonucleoprotein L OS=Homo sapiens GN=HNRNPL PE=1 SV=2;>tr|M0QXS5|M0QXS5_HUMAN Heterogeneous nuclear ribonucleoprotein L (Fragment) OS=Homo sapiens GN=HNRNPL PE=1 SV=1;>sp|P14866-2|HNRPL_HUMAN Isoform 2 of Hete	64.132	0.804921	9255400000	2677600000	1836900000	1374600000	746510000
H7BZJ3;F8WBS6;F8WBW5		PDIA3	>tr|H7BZJ3|H7BZJ3_HUMAN Protein disulfide-isomerase A3 (Fragment) OS=Homo sapiens GN=PDIA3 PE=1 SV=1	13.519	1.32534	9246200000	2121300000	2958000000	1843300000	2199800000
A0A024QZX5;A0A087X1N8;P35237;C9JTJ8	Serpin B6	SERPINB6	>tr|A0A024QZX5|A0A024QZX5_HUMAN Serpin B6 OS=Homo sapiens GN=SERPINB6 PE=1 SV=1;>tr|A0A087X1N8|A0A087X1N8_HUMAN Serpin B6 OS=Homo sapiens GN=SERPINB6 PE=1 SV=1;>sp|P35237|SPB6_HUMAN Serpin B6 OS=Homo sapiens GN=SERPINB6 PE=1 SV=3	43.024	0.777054	9223900000	2323000000	3565300000	1510300000	1048100000
Q96A72;F5H6N1;F5H124	Protein mago nashi homolog 2	MAGOHB	>sp|Q96A72|MGN2_HUMAN Protein mago nashi homolog 2 OS=Homo sapiens GN=MAGOHB PE=1 SV=1;>tr|F5H6N1|F5H6N1_HUMAN Protein mago nashi homolog 2 OS=Homo sapiens GN=MAGOHB PE=1 SV=1	17.276	0.909256	9189900000	1894800000	2752400000	1361600000	1238600000
P04083;Q5T3N1;Q5T3N0	Annexin A1;Annexin	ANXA1	>sp|P04083|ANXA1_HUMAN Annexin A1 OS=Homo sapiens GN=ANXA1 PE=1 SV=2;>tr|Q5T3N1|Q5T3N1_HUMAN Annexin (Fragment) OS=Homo sapiens GN=ANXA1 PE=1 SV=1	38.714	0.14821	9114800000	3194300000	4266600000	452220000	516570000
P10721-2;P10721;P10721-3	Mast/stem cell growth factor receptor Kit	KIT	>sp|P10721-2|KIT_HUMAN Isoform 2 of Mast/stem cell growth factor receptor Kit OS=Homo sapiens GN=KIT;>sp|P10721|KIT_HUMAN Mast/stem cell growth factor receptor Kit OS=Homo sapiens GN=KIT PE=1 SV=1;>sp|P10721-3|KIT_HUMAN Isoform 3 of Mast/stem cell growth f	109.45	57.33	9075600000	1175500000	186300000	4828000000	2342100000
P49720;A0A087WUL2;A0A087WXQ8;A0A087WY10	Proteasome subunit beta type-3	PSMB3	>sp|P49720|PSB3_HUMAN Proteasome subunit beta type-3 OS=Homo sapiens GN=PSMB3 PE=1 SV=2;>tr|A0A087WUL2|A0A087WUL2_HUMAN Proteasome subunit beta type-3 (Fragment) OS=Homo sapiens GN=PSMB3 PE=1 SV=1;>tr|A0A087WXQ8|A0A087WXQ8_HUMAN Proteasome subunit beta typ	22.949	0.660137	9062600000	2502900000	3314800000	1500500000	1128900000
P09972;A8MVZ9;K7EKH5;J3KSV6;J3QKP5;C9J8F3;J3QKK1	Fructose-bisphosphate aldolase C	ALDOC	>sp|P09972|ALDOC_HUMAN Fructose-bisphosphate aldolase C OS=Homo sapiens GN=ALDOC PE=1 SV=2;>tr|A8MVZ9|A8MVZ9_HUMAN Fructose-bisphosphate aldolase OS=Homo sapiens GN=ALDOC PE=1 SV=1	39.455	1.2065	9023800000	765360000	1326300000	741640000	460990000
P34059;H3BP66	N-acetylgalactosamine-6-sulfatase	GALNS	>sp|P34059|GALNS_HUMAN N-acetylgalactosamine-6-sulfatase OS=Homo sapiens GN=GALNS PE=1 SV=1	58.025	0.807106	8972000000	3224500000	2305100000	1595800000	654030000
P62820;E7END7;P62820-2;Q9H0U4;E9PLD0;P62820-3;Q92928;A0A087WTI1	Ras-related protein Rab-1A;Ras-related protein Rab-1B	RAB1A;RAB1B	>sp|P62820|RAB1A_HUMAN Ras-related protein Rab-1A OS=Homo sapiens GN=RAB1A PE=1 SV=3;>tr|E7END7|E7END7_HUMAN Ras-related protein Rab-1A OS=Homo sapiens GN=RAB1A PE=1 SV=1;>sp|P62820-2|RAB1A_HUMAN Isoform 2 of Ras-related protein Rab-1A OS=Homo sapiens GN=R	22.677	1.59288	8957200000	1489200000	1214100000	2089400000	896230000
Q9BPU6;E7EWB4;E9PHT0;E7ESV0	Dihydropyrimidinase-related protein 5	DPYSL5	>sp|Q9BPU6|DPYL5_HUMAN Dihydropyrimidinase-related protein 5 OS=Homo sapiens GN=DPYSL5 PE=1 SV=1;>tr|E7EWB4|E7EWB4_HUMAN Dihydropyrimidinase-related protein 5 (Fragment) OS=Homo sapiens GN=DPYSL5 PE=1 SV=4	61.421	1.2406	8889400000	4154100000	42265000	4315400000	0
Q99519;E9PIF4	Sialidase-1	NEU1	>sp|Q99519|NEUR1_HUMAN Sialidase-1 OS=Homo sapiens GN=NEU1 PE=1 SV=1;>tr|E9PIF4|E9PIF4_HUMAN Sialidase-1 OS=Homo sapiens GN=NEU1 PE=1 SV=1	45.467	1.43179	8873900000	2370600000	1949400000	2649800000	1383900000
Q14257;Q14257-2;A8MXP8;H0YL43	Reticulocalbin-2	RCN2	>sp|Q14257|RCN2_HUMAN Reticulocalbin-2 OS=Homo sapiens GN=RCN2 PE=1 SV=1;>sp|Q14257-2|RCN2_HUMAN Isoform 2 of Reticulocalbin-2 OS=Homo sapiens GN=RCN2;>tr|A8MXP8|A8MXP8_HUMAN Reticulocalbin-2 OS=Homo sapiens GN=RCN2 PE=1 SV=1	36.876	1.56502	8861100000	2141400000	2702900000	1442300000	1522400000
Q5TD07;P16083;Q5TD05;A2A2U4	Ribosyldihydronicotinamide dehydrogenase [quinone]	NQO2	>tr|Q5TD07|Q5TD07_HUMAN Ribosyldihydronicotinamide dehydrogenase [quinone] OS=Homo sapiens GN=NQO2 PE=1 SV=1;>sp|P16083|NQO2_HUMAN Ribosyldihydronicotinamide dehydrogenase [quinone] OS=Homo sapiens GN=NQO2 PE=1 SV=5;>tr|Q5TD05|Q5TD05_HUMAN Ribosyldihydroni	21.537	1.1061	8832900000	2589200000	1569800000	2265200000	772520000
O75531;E9PJJ8	Barrier-to-autointegration factor;Barrier-to-autointegration factor, N-terminally processed	BANF1	>sp|O75531|BAF_HUMAN Barrier-to-autointegration factor OS=Homo sapiens GN=BANF1 PE=1 SV=1	10.058	0.587639	8807800000	1874600000	3979300000	1115700000	1207700000
P08758;E9PHT9;D6RBL5;D6RBE9;D6RCN3	Annexin A5;Annexin	ANXA5	>sp|P08758|ANXA5_HUMAN Annexin A5 OS=Homo sapiens GN=ANXA5 PE=1 SV=2;>tr|E9PHT9|E9PHT9_HUMAN Annexin OS=Homo sapiens GN=ANXA5 PE=1 SV=1;>tr|D6RBL5|D6RBL5_HUMAN Annexin OS=Homo sapiens GN=ANXA5 PE=1 SV=1;>tr|D6RBE9|D6RBE9_HUMAN Annexin OS=Homo sapiens GN=AN	35.936	3.13899	8792200000	655480000	1898000000	2754800000	3043300000
Q6P2Q9;I3L0J9;I3L3Z8	Pre-mRNA-processing-splicing factor 8	PRPF8	>sp|Q6P2Q9|PRP8_HUMAN Pre-mRNA-processing-splicing factor 8 OS=Homo sapiens GN=PRPF8 PE=1 SV=2	273.6	0.359687	8770000000	220200000	3966500000	4155500000	121380000
Q8IXL6;Q8IXL6-2;K7EQL5;Q96MK3	Extracellular serine/threonine protein kinase FAM20C	FAM20C	>sp|Q8IXL6|DMP4_HUMAN Extracellular serine/threonine protein kinase FAM20C OS=Homo sapiens GN=FAM20C PE=1 SV=2	66.234	1.26869	8761900000	583390000	505870000	1300800000	210310000
P47813;X6RAC9;A6NJH9;O14602	Eukaryotic translation initiation factor 1A, X-chromosomal;Eukaryotic translation initiation factor 1A, Y-chromosomal	EIF1AX;EIF1AY	>sp|P47813|IF1AX_HUMAN Eukaryotic translation initiation factor 1A, X-chromosomal OS=Homo sapiens GN=EIF1AX PE=1 SV=2;>tr|X6RAC9|X6RAC9_HUMAN Eukaryotic translation initiation factor 1A, X-chromosomal OS=Homo sapiens GN=EIF1AX PE=1 SV=1;>tr|A6NJH9|A6NJH9_H	16.46	1.15538	8712400000	2327700000	2403700000	1867500000	1400600000
A0A0A0MRJ6;H7BY58;P22061;P22061-2;F6S8N6;C9J0F2;F8WDT3;F8WAV5;F8WAX2;H7C4X2	Protein-L-isoaspartate O-methyltransferase;Protein-L-isoaspartate(D-aspartate) O-methyltransferase	PCMT1	>tr|A0A0A0MRJ6|A0A0A0MRJ6_HUMAN Protein-L-isoaspartate(D-aspartate) O-methyltransferase OS=Homo sapiens GN=PCMT1 PE=1 SV=1;>tr|H7BY58|H7BY58_HUMAN Protein-L-isoaspartate O-methyltransferase OS=Homo sapiens GN=PCMT1 PE=1 SV=1;>sp|P22061|PIMT_HUMAN Protein-L	30.315	2.16536	8699000000	1352900000	1991300000	2765700000	1741500000
Q15365;F8VTZ0;H3BSP4;C9K0A2;F8WC71;C9IZV9;C9J7A9;C9JSA6;C9J5V4;C9JTY5;C9JZY3;F8VRH0;C9J0A4;F6TJN8;P57723-2;P57723	Poly(rC)-binding protein 1	PCBP1	>sp|Q15365|PCBP1_HUMAN Poly(rC)-binding protein 1 OS=Homo sapiens GN=PCBP1 PE=1 SV=2	37.497	0.457092	8687700000	2430400000	1464100000	3868100000	482420000
Q8NI22;H7BZ18;Q8NI22-2;Q8NI22-3;C9JTR4	Multiple coagulation factor deficiency protein 2	MCFD2	>sp|Q8NI22|MCFD2_HUMAN Multiple coagulation factor deficiency protein 2 OS=Homo sapiens GN=MCFD2 PE=1 SV=1;>tr|H7BZ18|H7BZ18_HUMAN Multiple coagulation factor deficiency protein 2 (Fragment) OS=Homo sapiens GN=MCFD2 PE=1 SV=1;>sp|Q8NI22-2|MCFD2_HUMAN Isofo	16.39	0.961377	8673200000	1573800000	4117400000	1056700000	1598900000
Q9H773	dCTP pyrophosphatase 1	DCTPP1	>sp|Q9H773|DCTP1_HUMAN dCTP pyrophosphatase 1 OS=Homo sapiens GN=DCTPP1 PE=1 SV=1	18.681	1.04871	8655100000	3707900000	1227700000	1843900000	759230000
Q9BT78;D6RAX7;D6RFN0;Q9BT78-2;D6RD63;D6REK7	COP9 signalosome complex subunit 4	COPS4	>sp|Q9BT78|CSN4_HUMAN COP9 signalosome complex subunit 4 OS=Homo sapiens GN=COPS4 PE=1 SV=1;>tr|D6RAX7|D6RAX7_HUMAN COP9 signalosome complex subunit 4 OS=Homo sapiens GN=COPS4 PE=1 SV=1;>tr|D6RFN0|D6RFN0_HUMAN COP9 signalosome complex subunit 4 OS=Homo sap	46.268	0.79321	8577700000	2933000000	1819700000	2276700000	803710000
Q12765;Q12765-2;Q12765-3;C9K052;C9J7U9;B8ZZP4;F8WBX0;C9JNS3	Secernin-1	SCRN1	>sp|Q12765|SCRN1_HUMAN Secernin-1 OS=Homo sapiens GN=SCRN1 PE=1 SV=2;>sp|Q12765-2|SCRN1_HUMAN Isoform 2 of Secernin-1 OS=Homo sapiens GN=SCRN1;>sp|Q12765-3|SCRN1_HUMAN Isoform 3 of Secernin-1 OS=Homo sapiens GN=SCRN1;>tr|C9K052|C9K052_HUMAN Secernin-1 (Fra	46.382	0.523496	8575300000	2335600000	4358400000	373500000	1116600000
P13473;P13473-2;P13473-3;H0YCG2	Lysosome-associated membrane glycoprotein 2	LAMP2	>sp|P13473|LAMP2_HUMAN Lysosome-associated membrane glycoprotein 2 OS=Homo sapiens GN=LAMP2 PE=1 SV=2;>sp|P13473-2|LAMP2_HUMAN Isoform LAMP-2B of Lysosome-associated membrane glycoprotein 2 OS=Homo sapiens GN=LAMP2;>sp|P13473-3|LAMP2_HUMAN Isoform LAMP-2C	44.96	4.72953	8570000000	300460000	970760000	1887900000	2065700000
Q6P179-3;Q6P179;D6RGW0;Q6P179-2;Q6P179-4;H0Y9X9;H0YAL8	Endoplasmic reticulum aminopeptidase 2	ERAP2	>sp|Q6P179-3|ERAP2_HUMAN Isoform 3 of Endoplasmic reticulum aminopeptidase 2 OS=Homo sapiens GN=ERAP2;>sp|Q6P179|ERAP2_HUMAN Endoplasmic reticulum aminopeptidase 2 OS=Homo sapiens GN=ERAP2 PE=1 SV=2;>tr|D6RGW0|D6RGW0_HUMAN Endoplasmic reticulum aminopeptid	105.52	0.22829	8549100000	2878300000	1882900000	456650000	695380000
A6NDG6;H3BV17	Phosphoglycolate phosphatase	PGP	>sp|A6NDG6|PGP_HUMAN Phosphoglycolate phosphatase OS=Homo sapiens GN=PGP PE=1 SV=1	34.006	0.783602	8519600000	2105500000	2916800000	1578700000	822590000
P09012;M0R0G9;M0QXK2;M0R221;M0R2B8;M0QZG7;M0R268	U1 small nuclear ribonucleoprotein A	SNRPA	>sp|P09012|SNRPA_HUMAN U1 small nuclear ribonucleoprotein A OS=Homo sapiens GN=SNRPA PE=1 SV=3;>tr|M0R0G9|M0R0G9_HUMAN U1 small nuclear ribonucleoprotein A OS=Homo sapiens GN=SNRPA PE=1 SV=1;>tr|M0QXK2|M0QXK2_HUMAN U1 small nuclear ribonucleoprotein A (Fra	31.279	1.0646	8514400000	3135500000	1384900000	2331900000	875040000
Q92876;Q92876-2;E7ETY0	Kallikrein-6	KLK6	>sp|Q92876|KLK6_HUMAN Kallikrein-6 OS=Homo sapiens GN=KLK6 PE=1 SV=1;>sp|Q92876-2|KLK6_HUMAN Isoform 2 of Kallikrein-6 OS=Homo sapiens GN=KLK6	26.855	20.3031	8461100000	185460000	101750000	6283900000	1570200000
P62495;B7Z7P8;P62495-2;I3L492;D6RJE8;D6RCB3	Eukaryotic peptide chain release factor subunit 1	ETF1	>sp|P62495|ERF1_HUMAN Eukaryotic peptide chain release factor subunit 1 OS=Homo sapiens GN=ETF1 PE=1 SV=3;>tr|B7Z7P8|B7Z7P8_HUMAN Eukaryotic peptide chain release factor subunit 1 OS=Homo sapiens GN=ETF1 PE=1 SV=1;>sp|P62495-2|ERF1_HUMAN Isoform 2 of Eukar	49.03	1.05649	8451500000	2638900000	1659700000	2640400000	517580000
H0YN88;A0A075B716;P0CW22;P08708;H0YN73;H3BNC9	40S ribosomal protein S17-like;40S ribosomal protein S17	RPS17;RPS17L	>tr|H0YN88|H0YN88_HUMAN 40S ribosomal protein S17 OS=Homo sapiens GN=RPS17 PE=1 SV=1;>tr|A0A075B716|A0A075B716_HUMAN 40S ribosomal protein S17 OS=Homo sapiens GN=RPS17 PE=1 SV=1;>sp|P0CW22|RS17L_HUMAN 40S ribosomal protein S17-like OS=Homo sapiens GN=RPS17	15.919	1.33855	8449800000	1457000000	2623200000	2138600000	1521200000
Q00688;G3V5F2	Peptidyl-prolyl cis-trans isomerase FKBP3	FKBP3	>sp|Q00688|FKBP3_HUMAN Peptidyl-prolyl cis-trans isomerase FKBP3 OS=Homo sapiens GN=FKBP3 PE=1 SV=1	25.177	0.776881	8429300000	2872500000	1589800000	1894000000	500560000
P50281;F8W1B7	Matrix metalloproteinase-14	MMP14	>sp|P50281|MMP14_HUMAN Matrix metalloproteinase-14 OS=Homo sapiens GN=MMP14 PE=1 SV=3	65.893	3.57894	8388200000	1162900000	1147300000	3527000000	1892700000
O75368	SH3 domain-binding glutamic acid-rich-like protein	SH3BGRL	>sp|O75368|SH3L1_HUMAN SH3 domain-binding glutamic acid-rich-like protein OS=Homo sapiens GN=SH3BGRL PE=1 SV=1	12.774	1.07954	8385700000	1963400000	2253900000	2264800000	1198900000
O95817;C9JFK9	BAG family molecular chaperone regulator 3	BAG3	>sp|O95817|BAG3_HUMAN BAG family molecular chaperone regulator 3 OS=Homo sapiens GN=BAG3 PE=1 SV=3	61.594	0.744456	8367400000	3812900000	1297700000	2260600000	483510000
Q15459;Q15459-2;F8WB66;H7C1L2;F8WC79	Splicing factor 3A subunit 1	SF3A1	>sp|Q15459|SF3A1_HUMAN Splicing factor 3A subunit 1 OS=Homo sapiens GN=SF3A1 PE=1 SV=1;>sp|Q15459-2|SF3A1_HUMAN Isoform 2 of Splicing factor 3A subunit 1 OS=Homo sapiens GN=SF3A1	88.885	0.736544	8301400000	2597100000	2180800000	989320000	729020000
P62195;P62195-2;J3QSA9;J3QQM1;J3KRP2;J3QLH6;J3QRW1;J3QSE0;J3QRR3;J3KTQ9	26S protease regulatory subunit 8	PSMC5	>sp|P62195|PRS8_HUMAN 26S protease regulatory subunit 8 OS=Homo sapiens GN=PSMC5 PE=1 SV=1;>sp|P62195-2|PRS8_HUMAN Isoform 2 of 26S protease regulatory subunit 8 OS=Homo sapiens GN=PSMC5;>tr|J3QSA9|J3QSA9_HUMAN 26S protease regulatory subunit 8 (Fragment)	45.626	0.692366	8279300000	2277000000	2823800000	1000800000	985610000
P36871;P36871-2;P36871-3	Phosphoglucomutase-1	PGM1	>sp|P36871|PGM1_HUMAN Phosphoglucomutase-1 OS=Homo sapiens GN=PGM1 PE=1 SV=3;>sp|P36871-2|PGM1_HUMAN Isoform 2 of Phosphoglucomutase-1 OS=Homo sapiens GN=PGM1;>sp|P36871-3|PGM1_HUMAN Isoform 3 of Phosphoglucomutase-1 OS=Homo sapiens GN=PGM1	61.448	2.74756	8227700000	1255200000	998930000	3977100000	1289300000
Q9NS15-2;Q9NS15;E9PKW1;H0YC99;E9PJR2;H0YCX6;E9PQR0;E9PR84;E9PRF2;E9PPT7;F5GWC4;H0YE75;E9PR75;H0YCQ2	Latent-transforming growth factor beta-binding protein 3	LTBP3	>sp|Q9NS15-2|LTBP3_HUMAN Isoform 2 of Latent-transforming growth factor beta-binding protein 3 OS=Homo sapiens GN=LTBP3;>sp|Q9NS15|LTBP3_HUMAN Latent-transforming growth factor beta-binding protein 3 OS=Homo sapiens GN=LTBP3 PE=1 SV=4;>tr|E9PKW1|E9PKW1_HUM	134.29	0.257756	8217100000	3088300000	3356100000	445200000	261450000
P62993;P62993-2;J3KT38;J3QRL5;J3QLF6	Growth factor receptor-bound protein 2	GRB2	>sp|P62993|GRB2_HUMAN Growth factor receptor-bound protein 2 OS=Homo sapiens GN=GRB2 PE=1 SV=1;>sp|P62993-2|GRB2_HUMAN Isoform 2 of Growth factor receptor-bound protein 2 OS=Homo sapiens GN=GRB2;>tr|J3KT38|J3KT38_HUMAN Growth factor receptor-bound protein	25.206	0.878806	8171400000	2873200000	2485500000	1599100000	622620000
P14550;Q5T621;V9GYG2;V9GYP9	Alcohol dehydrogenase [NADP(+)]	AKR1A1	>sp|P14550|AK1A1_HUMAN Alcohol dehydrogenase [NADP(+)] OS=Homo sapiens GN=AKR1A1 PE=1 SV=3	36.573	0.709106	8101200000	1924700000	2886900000	1185000000	1360400000
O00231;O00231-2;J3QRY4;J3QS13;A5PLN7-4;A5PLN7-3;A5PLN7	26S proteasome non-ATPase regulatory subunit 11	PSMD11	>sp|O00231|PSD11_HUMAN 26S proteasome non-ATPase regulatory subunit 11 OS=Homo sapiens GN=PSMD11 PE=1 SV=3;>sp|O00231-2|PSD11_HUMAN Isoform 2 of 26S proteasome non-ATPase regulatory subunit 11 OS=Homo sapiens GN=PSMD11	47.463	0.743372	8086200000	3107900000	2413600000	1164900000	629720000
O15355	Protein phosphatase 1G	PPM1G	>sp|O15355|PPM1G_HUMAN Protein phosphatase 1G OS=Homo sapiens GN=PPM1G PE=1 SV=1	59.271	0.990594	8079400000	2694100000	1899400000	1761800000	621530000
P62308;A8MWD9;Q49AN9;F5H013;C9JVQ0	Small nuclear ribonucleoprotein G;Putative small nuclear ribonucleoprotein G-like protein 15	SNRPG;SNRPGP15	>sp|P62308|RUXG_HUMAN Small nuclear ribonucleoprotein G OS=Homo sapiens GN=SNRPG PE=1 SV=1;>sp|A8MWD9|RUXGL_HUMAN Putative small nuclear ribonucleoprotein G-like protein 15 OS=Homo sapiens GN=SNRPGP15 PE=5 SV=2;>tr|Q49AN9|Q49AN9_HUMAN SNRPG protein OS=Homo	8.496	1.5417	8044000000	2282500000	1529300000	2211200000	996500000
E7ETB3;Q9ULA0;E7EMB6;C9JBE1;B9ZVU2;F8WAN0;E7EPX3;E5RJ35;C9JRG3;C9J1E2	Aspartyl aminopeptidase	DNPEP	>tr|E7ETB3|E7ETB3_HUMAN Aspartyl aminopeptidase OS=Homo sapiens GN=DNPEP PE=1 SV=2;>sp|Q9ULA0|DNPEP_HUMAN Aspartyl aminopeptidase OS=Homo sapiens GN=DNPEP PE=1 SV=1;>tr|E7EMB6|E7EMB6_HUMAN Aspartyl aminopeptidase OS=Homo sapiens GN=DNPEP PE=1 SV=2;>tr|C9JB	54.502	0.760546	8022000000	2511400000	1666900000	1795200000	681420000
H3BPK3;Q16775-2;Q16775;H3BPQ4;H3BQW8;Q16775-3;H3BV79	Hydroxyacylglutathione hydrolase, mitochondrial	HAGH	>tr|H3BPK3|H3BPK3_HUMAN Hydroxyacylglutathione hydrolase, mitochondrial (Fragment) OS=Homo sapiens GN=HAGH PE=1 SV=1;>sp|Q16775-2|GLO2_HUMAN Isoform 2 of Hydroxyacylglutathione hydrolase, mitochondrial OS=Homo sapiens GN=HAGH;>sp|Q16775|GLO2_HUMAN Hydroxya	26.305	0.578995	8009800000	3951400000	1523300000	1706500000	464470000
D6RGI3;D6RER5;Q9NVA2;Q9NVA2-2;D6RDU5;H0Y961;H0Y9G8;D6RDP1;D6R9Y6	Septin-11	40787	>tr|D6RGI3|D6RGI3_HUMAN Septin 11, isoform CRA_b OS=Homo sapiens GN=SEPT11 PE=1 SV=1;>tr|D6RER5|D6RER5_HUMAN Septin-11 OS=Homo sapiens GN=SEPT11 PE=1 SV=1;>sp|Q9NVA2|SEP11_HUMAN Septin-11 OS=Homo sapiens GN=SEPT11 PE=1 SV=3;>sp|Q9NVA2-2|SEP11_HUMAN Isoform	49.005	1.05024	7995200000	2886000000	1473200000	2500000000	433120000
Q8WVQ1-3;Q8WVQ1;K7EN15;Q8WVQ1-2	Soluble calcium-activated nucleotidase 1	CANT1	>sp|Q8WVQ1-3|CANT1_HUMAN Isoform 3 of Soluble calcium-activated nucleotidase 1 OS=Homo sapiens GN=CANT1;>sp|Q8WVQ1|CANT1_HUMAN Soluble calcium-activated nucleotidase 1 OS=Homo sapiens GN=CANT1 PE=1 SV=1;>tr|K7EN15|K7EN15_HUMAN Soluble calcium-activated nuc	38.945	1.07155	7991000000	2462900000	1881900000	2585500000	782060000
P09874;Q5VX84;Q5VX85	Poly [ADP-ribose] polymerase 1	PARP1	>sp|P09874|PARP1_HUMAN Poly [ADP-ribose] polymerase 1 OS=Homo sapiens GN=PARP1 PE=1 SV=4	113.08	2.49917	7985600000	1438800000	916060000	2688800000	1579600000
Q07954;Q6PJ72;H0YJI8;A0A087WUR9;Q9NZR2	Prolow-density lipoprotein receptor-related protein 1;Low-density lipoprotein receptor-related protein 1 85 kDa subunit;Low-density lipoprotein receptor-related protein 1 515 kDa subunit;Low-density lipoprotein receptor-related protein 1 intracellular domain	LRP1	>sp|Q07954|LRP1_HUMAN Prolow-density lipoprotein receptor-related protein 1 OS=Homo sapiens GN=LRP1 PE=1 SV=2	504.6	2.08607	7984400000	1535000000	1238800000	3860400000	564600000
P38571;A0A0A0MT32;P38571-2;Q5T073;Q5T770	Lysosomal acid lipase/cholesteryl ester hydrolase	LIPA	>sp|P38571|LICH_HUMAN Lysosomal acid lipase/cholesteryl ester hydrolase OS=Homo sapiens GN=LIPA PE=1 SV=2;>tr|A0A0A0MT32|A0A0A0MT32_HUMAN Lysosomal acid lipase/cholesteryl ester hydrolase OS=Homo sapiens GN=LIPA PE=1 SV=1;>sp|P38571-2|LICH_HUMAN Isoform 2	45.418	0.632057	7960700000	2884600000	2422200000	1814900000	597440000
P61970;H3BRV9	Nuclear transport factor 2	NUTF2	>sp|P61970|NTF2_HUMAN Nuclear transport factor 2 OS=Homo sapiens GN=NUTF2 PE=1 SV=1;>tr|H3BRV9|H3BRV9_HUMAN Nuclear transport factor 2 (Fragment) OS=Homo sapiens GN=NUTF2 PE=1 SV=1	14.478	1.20647	7954600000	2262800000	1297900000	2895500000	467600000
CON__Q58D62			>Q58D62 SWISS-PROT:Q58D62 (Bos taurus) Fetuin-B precursor	42.663	0.788068	7930500000	336470000	317890000	936160000	243510000
P28482;P28482-2;E9PJF0;E9PQW4;P27361-2;P27361-3;P27361;B3KR49;E9PBK7;H0YDH9;K7ELV1;K7EN18;A0A0C4DGQ2;P31152;Q16659	Mitogen-activated protein kinase 1	MAPK1	>sp|P28482|MK01_HUMAN Mitogen-activated protein kinase 1 OS=Homo sapiens GN=MAPK1 PE=1 SV=3;>sp|P28482-2|MK01_HUMAN Isoform 2 of Mitogen-activated protein kinase 1 OS=Homo sapiens GN=MAPK1	41.389	1.20388	7924700000	1864100000	1201800000	1929400000	572740000
Q07021;I3L3Q7;I3L3B0	Complement component 1 Q subcomponent-binding protein, mitochondrial	C1QBP	>sp|Q07021|C1QBP_HUMAN Complement component 1 Q subcomponent-binding protein, mitochondrial OS=Homo sapiens GN=C1QBP PE=1 SV=1;>tr|I3L3Q7|I3L3Q7_HUMAN Complement component 1 Q subcomponent-binding protein, mitochondrial (Fragment) OS=Homo sapiens GN=C1QBP	31.362	1.67662	7910200000	600410000	3216000000	632160000	3315800000
P30085;Q5T0D2;P30085-2	UMP-CMP kinase	CMPK1	>sp|P30085|KCY_HUMAN UMP-CMP kinase OS=Homo sapiens GN=CMPK1 PE=1 SV=3;>tr|Q5T0D2|Q5T0D2_HUMAN UMP-CMP kinase OS=Homo sapiens GN=CMPK1 PE=1 SV=1;>sp|P30085-2|KCY_HUMAN Isoform 2 of UMP-CMP kinase OS=Homo sapiens GN=CMPK1	22.222	1.03352	7909400000	2194700000	2570500000	1328300000	1135000000
J3KQ32;Q9NTK5;Q9NTK5-2;Q9NTK5-3;C9JCJ9;C9JTK6	Obg-like ATPase 1	OLA1	>tr|J3KQ32|J3KQ32_HUMAN Obg-like ATPase 1 OS=Homo sapiens GN=OLA1 PE=1 SV=1;>sp|Q9NTK5|OLA1_HUMAN Obg-like ATPase 1 OS=Homo sapiens GN=OLA1 PE=1 SV=2;>sp|Q9NTK5-2|OLA1_HUMAN Isoform 2 of Obg-like ATPase 1 OS=Homo sapiens GN=OLA1;>sp|Q9NTK5-3|OLA1_HUMAN Iso	46.937	0.957897	7909400000	2351400000	2147600000	2059100000	834720000
O94760;O94760-2	N(G),N(G)-dimethylarginine dimethylaminohydrolase 1	DDAH1	>sp|O94760|DDAH1_HUMAN N(G),N(G)-dimethylarginine dimethylaminohydrolase 1 OS=Homo sapiens GN=DDAH1 PE=1 SV=3;>sp|O94760-2|DDAH1_HUMAN Isoform 2 of N(G),N(G)-dimethylarginine dimethylaminohydrolase 1 OS=Homo sapiens GN=DDAH1	31.121	0.272628	7905300000	2133200000	2574300000	432990000	522420000
P17900;H0YBY3	Ganglioside GM2 activator;Ganglioside GM2 activator isoform short	GM2A	>sp|P17900|SAP3_HUMAN Ganglioside GM2 activator OS=Homo sapiens GN=GM2A PE=1 SV=4;>tr|H0YBY3|H0YBY3_HUMAN Ganglioside GM2 activator (Fragment) OS=Homo sapiens GN=GM2A PE=1 SV=1	20.838	3.40498	7900600000	1091300000	1001900000	3301400000	1918400000
Q99523;Q99523-2	Sortilin	SORT1	>sp|Q99523|SORT_HUMAN Sortilin OS=Homo sapiens GN=SORT1 PE=1 SV=3;>sp|Q99523-2|SORT_HUMAN Isoform 2 of Sortilin OS=Homo sapiens GN=SORT1	92.067	13.1824	7869900000	790410000	228830000	5529600000	926680000
Q9UHV9	Prefoldin subunit 2	PFDN2	>sp|Q9UHV9|PFD2_HUMAN Prefoldin subunit 2 OS=Homo sapiens GN=PFDN2 PE=1 SV=1	16.648	1.37447	7821000000	1852200000	1936000000	2260700000	1114500000
P49207	60S ribosomal protein L34	RPL34	>sp|P49207|RL34_HUMAN 60S ribosomal protein L34 OS=Homo sapiens GN=RPL34 PE=1 SV=3	13.293	1.09728	7760900000	2860700000	1581600000	1474900000	1564800000
R4GNH3;P17980;E9PM69;E9PMD8;E9PKD5;E9PN50;E9PLG2	26S protease regulatory subunit 6A	PSMC3	>tr|R4GNH3|R4GNH3_HUMAN 26S protease regulatory subunit 6A OS=Homo sapiens GN=PSMC3 PE=1 SV=1;>sp|P17980|PRS6A_HUMAN 26S protease regulatory subunit 6A OS=Homo sapiens GN=PSMC3 PE=1 SV=3;>tr|E9PM69|E9PM69_HUMAN 26S protease regulatory subunit 6A OS=Homo sa	47.352	0.635999	7675800000	1858300000	3305700000	890350000	1015800000
A0A087WY71;Q96CW1-2;Q96CW1;C9JJ47;E9PFW3;C9JGT8;C9JJD3;C9JTK4;C9JPV8;H7C4C3	AP-2 complex subunit mu	AP2M1	>tr|A0A087WY71|A0A087WY71_HUMAN AP-2 complex subunit mu OS=Homo sapiens GN=AP2M1 PE=1 SV=1;>sp|Q96CW1-2|AP2M1_HUMAN Isoform 2 of AP-2 complex subunit mu OS=Homo sapiens GN=AP2M1;>sp|Q96CW1|AP2M1_HUMAN AP-2 complex subunit mu OS=Homo sapiens GN=AP2M1 PE=1 S	49.526	0.706433	7562100000	2515700000	975410000	1902400000	229660000
Q16655	Melanoma antigen recognized by T-cells 1	MLANA	>sp|Q16655|MAR1_HUMAN Melanoma antigen recognized by T-cells 1 OS=Homo sapiens GN=MLANA PE=1 SV=1	13.157	1.3485	7561300000	765910000	0	634080000	161750000
P78536-2;P78536;A6H8L4;E7EUI5	Disintegrin and metalloproteinase domain-containing protein 17	ADAM17	>sp|P78536-2|ADA17_HUMAN Isoform B of Disintegrin and metalloproteinase domain-containing protein 17 OS=Homo sapiens GN=ADAM17;>sp|P78536|ADA17_HUMAN Disintegrin and metalloproteinase domain-containing protein 17 OS=Homo sapiens GN=ADAM17 PE=1 SV=1;>tr|A6H	78.542	1.52856	7559400000	1735500000	1319100000	2658700000	545400000
Q00796;H0YLA4;H0YKB3;Q00796-2	Sorbitol dehydrogenase	SORD	>sp|Q00796|DHSO_HUMAN Sorbitol dehydrogenase OS=Homo sapiens GN=SORD PE=1 SV=4;>tr|H0YLA4|H0YLA4_HUMAN Sorbitol dehydrogenase OS=Homo sapiens GN=SORD PE=1 SV=1	38.324	3.07157	7535700000	2166400000	286800000	2808900000	498770000
O00462;E9PFW2	Beta-mannosidase	MANBA	>sp|O00462|MANBA_HUMAN Beta-mannosidase OS=Homo sapiens GN=MANBA PE=1 SV=3;>tr|E9PFW2|E9PFW2_HUMAN Beta-mannosidase OS=Homo sapiens GN=MANBA PE=1 SV=1	100.89	1.2383	7530200000	1182800000	1267200000	1194900000	348350000
A0A024R644;O75503;A0A087WZY0	Ceroid-lipofuscinosis neuronal protein 5	CLN5	>tr|A0A024R644|A0A024R644_HUMAN Ceroid-lipofuscinosis neuronal protein 5 OS=Homo sapiens GN=CLN5 PE=1 SV=1;>sp|O75503|CLN5_HUMAN Ceroid-lipofuscinosis neuronal protein 5 OS=Homo sapiens GN=CLN5 PE=1 SV=2;>tr|A0A087WZY0|A0A087WZY0_HUMAN Ceroid-lipofuscinosi	46.339	1.83754	7529000000	1382700000	1564700000	2382800000	1588100000
Q04446;E9PGM4	1,4-alpha-glucan-branching enzyme	GBE1	>sp|Q04446|GLGB_HUMAN 1,4-alpha-glucan-branching enzyme OS=Homo sapiens GN=GBE1 PE=1 SV=3;>tr|E9PGM4|E9PGM4_HUMAN 1,4-alpha-glucan-branching enzyme OS=Homo sapiens GN=GBE1 PE=1 SV=1	80.473	0.412462	7505900000	2369200000	3634200000	780090000	310290000
P33176;O60282;J3KNA1;Q12840;O60282-2	Kinesin-1 heavy chain	KIF5B	>sp|P33176|KINH_HUMAN Kinesin-1 heavy chain OS=Homo sapiens GN=KIF5B PE=1 SV=1	109.68	0.536101	7475100000	1930700000	2589000000	976810000	377480000
P43251-4;P43251;P43251-3;P43251-2;C9JSN9	Biotinidase	BTD	>sp|P43251-4|BTD_HUMAN Isoform 4 of Biotinidase OS=Homo sapiens GN=BTD;>sp|P43251|BTD_HUMAN Biotinidase OS=Homo sapiens GN=BTD PE=1 SV=2;>sp|P43251-3|BTD_HUMAN Isoform 3 of Biotinidase OS=Homo sapiens GN=BTD;>sp|P43251-2|BTD_HUMAN Isoform 2 of Biotinidase	58.913	1.32759	7442000000	1667300000	2339300000	2067500000	1073100000
P61088;F8VSD4;F8VV71;Q5JXB2;F8VZ29;F8VQQ8	Ubiquitin-conjugating enzyme E2 N;Putative ubiquitin-conjugating enzyme E2 N-like	UBE2N;UBE2NL	>sp|P61088|UBE2N_HUMAN Ubiquitin-conjugating enzyme E2 N OS=Homo sapiens GN=UBE2N PE=1 SV=1;>tr|F8VSD4|F8VSD4_HUMAN Ubiquitin-conjugating enzyme E2 N OS=Homo sapiens GN=UBE2N PE=1 SV=1;>tr|F8VV71|F8VV71_HUMAN Ubiquitin-conjugating enzyme E2 N OS=Homo sapie	17.138	1.29592	7433000000	2513900000	782030000	2708600000	503030000
Q9BZK7;O60907-2;O60907;Q9BQ87;C9JLJ1;C9JCK0;C9JBN1;C9IYU9	F-box-like/WD repeat-containing protein TBL1XR1	TBL1XR1	>sp|Q9BZK7|TBL1R_HUMAN F-box-like/WD repeat-containing protein TBL1XR1 OS=Homo sapiens GN=TBL1XR1 PE=1 SV=1	55.594	0.71753	7405900000	2185100000	2500300000	1357200000	530570000
O00625	Pirin	PIR	>sp|O00625|PIR_HUMAN Pirin OS=Homo sapiens GN=PIR PE=1 SV=1	32.113	9.04893	7358900000	574690000	266080000	5029200000	1124800000
A0A087X1H5;Q15057;H7C3K3	Arf-GAP with coiled-coil, ANK repeat and PH domain-containing protein 2	ACAP2	>tr|A0A087X1H5|A0A087X1H5_HUMAN Arf-GAP with coiled-coil, ANK repeat and PH domain-containing protein 2 OS=Homo sapiens GN=ACAP2 PE=1 SV=1;>sp|Q15057|ACAP2_HUMAN Arf-GAP with coiled-coil, ANK repeat and PH domain-containing protein 2 OS=Homo sapiens GN=ACA	88.02	0.192871	7339100000	0	610990000	0	18875000
Q9BR76;A0A087WW53;F5H390;F5H0D2;A9Z1Z3-3;A9Z1Z3	Coronin-1B	CORO1B	>sp|Q9BR76|COR1B_HUMAN Coronin-1B OS=Homo sapiens GN=CORO1B PE=1 SV=1	54.234	1.47752	7338400000	1279100000	1827600000	2637300000	1125400000
P56537;B7ZBH1;P56537-2;A0A0B4J1Y7;F8WD20;F8WDS6	Eukaryotic translation initiation factor 6	EIF6	>sp|P56537|IF6_HUMAN Eukaryotic translation initiation factor 6 OS=Homo sapiens GN=EIF6 PE=1 SV=1;>tr|B7ZBH1|B7ZBH1_HUMAN Eukaryotic translation initiation factor 6 (Fragment) OS=Homo sapiens GN=EIF6 PE=1 SV=1;>sp|P56537-2|IF6_HUMAN Isoform 2 of Eukaryotic	26.599	0.731605	7313600000	2088500000	2700500000	1164000000	793570000
Q5VZU9;P29144	Tripeptidyl-peptidase 2	TPP2	>tr|Q5VZU9|Q5VZU9_HUMAN Tripeptidyl-peptidase 2 OS=Homo sapiens GN=TPP2 PE=1 SV=1;>sp|P29144|TPP2_HUMAN Tripeptidyl-peptidase 2 OS=Homo sapiens GN=TPP2 PE=1 SV=4	139.76	1.30786	7287400000	1089400000	1641500000	1063000000	1155300000
O14561;H3BNK3;I3L505	Acyl carrier protein, mitochondrial;Acyl carrier protein	NDUFAB1	>sp|O14561|ACPM_HUMAN Acyl carrier protein, mitochondrial OS=Homo sapiens GN=NDUFAB1 PE=1 SV=3;>tr|H3BNK3|H3BNK3_HUMAN Acyl carrier protein (Fragment) OS=Homo sapiens GN=NDUFAB1 PE=1 SV=1	17.417	2.29342	7268800000	633940000	2357700000	1131600000	2857100000
CON__Q3T052			>Q3T052 TREMBL:Q3T052;Q5EA67 (Bos taurus) Inter-alpha (Globulin) inhibitor H4	101.51	1.25817	7245400000	396480000	1539900000	472600000	130770000
P04271;A8MRB1	Protein S100-B	S100B	>sp|P04271|S100B_HUMAN Protein S100-B OS=Homo sapiens GN=S100B PE=1 SV=2;>tr|A8MRB1|A8MRB1_HUMAN Protein S100-B OS=Homo sapiens GN=S100B PE=1 SV=1	10.713	17.5439	7220000000	41140000	169250000	3917000000	2887000000
A0A087WYT3;Q15185-4;Q15185;Q15185-3;B4DDC6;Q15185-2	Prostaglandin E synthase 3	PTGES3	>tr|A0A087WYT3|A0A087WYT3_HUMAN Prostaglandin E synthase 3 OS=Homo sapiens GN=PTGES3 PE=1 SV=1;>sp|Q15185-4|TEBP_HUMAN Isoform 4 of Prostaglandin E synthase 3 OS=Homo sapiens GN=PTGES3;>sp|Q15185|TEBP_HUMAN Prostaglandin E synthase 3 OS=Homo sapiens GN=PTG	19.155	0.795341	7206700000	2278300000	2308600000	1488800000	828240000
Q99729-3;D6R9P3;D6RD18;D6RBZ0;Q99729-4;Q99729-2;A0A087WZV1;Q99729	Heterogeneous nuclear ribonucleoprotein A/B	HNRNPAB	>sp|Q99729-3|ROAA_HUMAN Isoform 3 of Heterogeneous nuclear ribonucleoprotein A/B OS=Homo sapiens GN=HNRNPAB;>tr|D6R9P3|D6R9P3_HUMAN Heterogeneous nuclear ribonucleoprotein A/B OS=Homo sapiens GN=HNRNPAB PE=1 SV=1;>tr|D6RD18|D6RD18_HUMAN Heterogeneous nucle	30.588	1.08543	7182600000	2138300000	1738100000	2450000000	650620000
CON__Q2UVX4			>Q2UVX4 SWISS-PROT:Q2UVX4 (Bos taurus) Complement C3 precursor	187.37	1.25316	7172300000	600000000	1085800000	378730000	497850000
P08621-2;P08621;P08621-3;P08621-4;M0QYR1;M0QX04	U1 small nuclear ribonucleoprotein 70 kDa	SNRNP70	>sp|P08621-2|RU17_HUMAN Isoform 2 of U1 small nuclear ribonucleoprotein 70 kDa OS=Homo sapiens GN=SNRNP70;>sp|P08621|RU17_HUMAN U1 small nuclear ribonucleoprotein 70 kDa OS=Homo sapiens GN=SNRNP70 PE=1 SV=2	50.617	1.00035	7152900000	2648500000	883710000	2174700000	571120000
P49767	Vascular endothelial growth factor C	VEGFC	>sp|P49767|VEGFC_HUMAN Vascular endothelial growth factor C OS=Homo sapiens GN=VEGFC PE=1 SV=1	46.883	0.108433	7125700000	2175000000	1384300000	225270000	182200000
Q9GZL7	Ribosome biogenesis protein WDR12	WDR12	>sp|Q9GZL7|WDR12_HUMAN Ribosome biogenesis protein WDR12 OS=Homo sapiens GN=WDR12 PE=1 SV=2	47.707	1.46456	7122500000	1424400000	1368400000	1507100000	1261700000
Q13561;Q13561-3;Q13561-2;F8W1I6;F8VW18;H0YI98;F8VRV7;H0YHL1;F8VX93;F8W0U6	Dynactin subunit 2	DCTN2	>sp|Q13561|DCTN2_HUMAN Dynactin subunit 2 OS=Homo sapiens GN=DCTN2 PE=1 SV=4;>sp|Q13561-3|DCTN2_HUMAN Isoform 3 of Dynactin subunit 2 OS=Homo sapiens GN=DCTN2;>sp|Q13561-2|DCTN2_HUMAN Isoform 2 of Dynactin subunit 2 OS=Homo sapiens GN=DCTN2;>tr|F8W1I6|F8W1	44.23	0.635544	7085400000	2154700000	2085600000	1123800000	430340000
O14737;O14737-2;K7EQA1;K7ESJ4;Q3HM38;X6R2P6	Programmed cell death protein 5	PDCD5	>sp|O14737|PDCD5_HUMAN Programmed cell death protein 5 OS=Homo sapiens GN=PDCD5 PE=1 SV=3;>sp|O14737-2|PDCD5_HUMAN Isoform 2 of Programmed cell death protein 5 OS=Homo sapiens GN=PDCD5;>tr|K7EQA1|K7EQA1_HUMAN Programmed cell death protein 5 OS=Homo sapiens	14.285	0.852537	7004100000	1715200000	2924300000	1130800000	879370000
P45974-2;P45974;F5H571	Ubiquitin carboxyl-terminal hydrolase 5	USP5	>sp|P45974-2|UBP5_HUMAN Isoform Short of Ubiquitin carboxyl-terminal hydrolase 5 OS=Homo sapiens GN=USP5;>sp|P45974|UBP5_HUMAN Ubiquitin carboxyl-terminal hydrolase 5 OS=Homo sapiens GN=USP5 PE=1 SV=2	93.307	0.677838	6908800000	2691000000	1548500000	1357000000	498730000
Q08211;Q08211-2	ATP-dependent RNA helicase A	DHX9	>sp|Q08211|DHX9_HUMAN ATP-dependent RNA helicase A OS=Homo sapiens GN=DHX9 PE=1 SV=4	140.96	1.31805	6901600000	1975200000	975840000	2369400000	376990000
P51665;H3BNT7;H3BTM8;H3BQV2	26S proteasome non-ATPase regulatory subunit 7	PSMD7	>sp|P51665|PSMD7_HUMAN 26S proteasome non-ATPase regulatory subunit 7 OS=Homo sapiens GN=PSMD7 PE=1 SV=2;>tr|H3BNT7|H3BNT7_HUMAN 26S proteasome non-ATPase regulatory subunit 7 OS=Homo sapiens GN=PSMD7 PE=1 SV=1;>tr|H3BTM8|H3BTM8_HUMAN 26S proteasome non-AT	37.025	0.688395	6881000000	2413700000	1783900000	1682400000	564780000
Q92692-2;Q92692;K7EKE8	Nectin-2	PVRL2	>sp|Q92692-2|PVRL2_HUMAN Isoform Alpha of Nectin-2 OS=Homo sapiens GN=PVRL2;>sp|Q92692|PVRL2_HUMAN Nectin-2 OS=Homo sapiens GN=PVRL2 PE=1 SV=1;>tr|K7EKE8|K7EKE8_HUMAN Nectin-2 (Fragment) OS=Homo sapiens GN=PVRL2 PE=1 SV=1	51.359	1.38563	6877300000	263370000	2487500000	94501000	3854300000
A0A0B4J1Z1;C9JAB2;Q16629-3;Q16629-2;Q16629-4;Q16629;F8WEA1	Serine/arginine-rich splicing factor 7	SRSF7	>tr|A0A0B4J1Z1|A0A0B4J1Z1_HUMAN Serine/arginine-rich-splicing factor 7 OS=Homo sapiens GN=SRSF7 PE=1 SV=1;>tr|C9JAB2|C9JAB2_HUMAN Serine/arginine-rich-splicing factor 7 OS=Homo sapiens GN=SRSF7 PE=1 SV=1;>sp|Q16629-3|SRSF7_HUMAN Isoform 3 of Serine/arginin	15.763	0.529753	6858100000	2768200000	1358000000	848930000	413020000
P49458;E9PE20;P49458-2	Signal recognition particle 9 kDa protein	SRP9	>sp|P49458|SRP09_HUMAN Signal recognition particle 9 kDa protein OS=Homo sapiens GN=SRP9 PE=1 SV=2;>tr|E9PE20|E9PE20_HUMAN Signal recognition particle 9 kDa protein OS=Homo sapiens GN=SRP9 PE=1 SV=1;>sp|P49458-2|SRP09_HUMAN Isoform 2 of Signal recognition	10.112	0.719272	6848000000	2999100000	1158400000	1657300000	504580000
P35606-2;P35606;D6R997;D6RBZ7;D6RCL6;D6RBG7;D6RBT6;H0YAC7;H0Y938	Coatomer subunit beta	COPB2	>sp|P35606-2|COPB2_HUMAN Isoform 2 of Coatomer subunit beta OS=Homo sapiens GN=COPB2;>sp|P35606|COPB2_HUMAN Coatomer subunit beta OS=Homo sapiens GN=COPB2 PE=1 SV=2	99.045	1.20478	6845800000	1839500000	1495400000	1711400000	703030000
A0A087WTM1;Q9Y6N7-6;Q9Y6N7-5;Q9Y6N7-4;Q9Y6N7-3;Q9Y6N7;Q9Y6N7-2;A0A087WZ85;A0A0A0MSX4;H7C4Y7	Roundabout homolog 1	ROBO1	>tr|A0A087WTM1|A0A087WTM1_HUMAN Roundabout homolog 1 OS=Homo sapiens GN=ROBO1 PE=1 SV=1;>sp|Q9Y6N7-6|ROBO1_HUMAN Isoform 6 of Roundabout homolog 1 OS=Homo sapiens GN=ROBO1;>sp|Q9Y6N7-5|ROBO1_HUMAN Isoform 5 of Roundabout homolog 1 OS=Homo sapiens GN=ROBO1;	175.85	2.84099	6838200000	1178400000	512910000	3833600000	669950000
O15400-2;O15400	Syntaxin-7	STX7	>sp|O15400-2|STX7_HUMAN Isoform 2 of Syntaxin-7 OS=Homo sapiens GN=STX7;>sp|O15400|STX7_HUMAN Syntaxin-7 OS=Homo sapiens GN=STX7 PE=1 SV=4	27.4	6.30962	6832100000	611840000	268200000	3109800000	988310000
Q9NZL9;Q9NZL9-2;Q9NZL9-4;Q9NZL9-3;H7C0X7;E5RJR3;Q9NZL9-5	Methionine adenosyltransferase 2 subunit beta	MAT2B	>sp|Q9NZL9|MAT2B_HUMAN Methionine adenosyltransferase 2 subunit beta OS=Homo sapiens GN=MAT2B PE=1 SV=1;>sp|Q9NZL9-2|MAT2B_HUMAN Isoform 2 of Methionine adenosyltransferase 2 subunit beta OS=Homo sapiens GN=MAT2B;>sp|Q9NZL9-4|MAT2B_HUMAN Isoform 4 of Methi	37.551	0.555813	6815400000	2375400000	2408700000	1433400000	369940000
P00367;P00367-3;P49448;P00367-2	Glutamate dehydrogenase 1, mitochondrial;Glutamate dehydrogenase 2, mitochondrial	GLUD1;GLUD2	>sp|P00367|DHE3_HUMAN Glutamate dehydrogenase 1, mitochondrial OS=Homo sapiens GN=GLUD1 PE=1 SV=2;>sp|P00367-3|DHE3_HUMAN Isoform 3 of Glutamate dehydrogenase 1, mitochondrial OS=Homo sapiens GN=GLUD1;>sp|P49448|DHE4_HUMAN Glutamate dehydrogenase 2, mitoch	61.397	0.590313	6804100000	2713300000	1548900000	1343400000	495680000
P54136;P54136-2;E5RH09;E5RJM9	Arginine--tRNA ligase, cytoplasmic	RARS	>sp|P54136|SYRC_HUMAN Arginine--tRNA ligase, cytoplasmic OS=Homo sapiens GN=RARS PE=1 SV=2;>sp|P54136-2|SYRC_HUMAN Isoform Monomeric of Arginine--tRNA ligase, cytoplasmic OS=Homo sapiens GN=RARS	75.378	0.829829	6799600000	1422100000	1515900000	674260000	594280000
P51159;H3BN55;P51159-2;H3BUD9;H3BS49;H3BVH7;O00194;H3BU81	Ras-related protein Rab-27A	RAB27A	>sp|P51159|RB27A_HUMAN Ras-related protein Rab-27A OS=Homo sapiens GN=RAB27A PE=1 SV=3;>tr|H3BN55|H3BN55_HUMAN Ras-related protein Rab-27A (Fragment) OS=Homo sapiens GN=RAB27A PE=1 SV=1;>sp|P51159-2|RB27A_HUMAN Isoform Short of Ras-related protein Rab-27A	24.868	11.8439	6762800000	4311800000	51475000	1662300000	400970000
Q9UNM6;Q9UNM6-2;J3KNQ3;A0A087WUL9;H0YD73;E9PL38;E9PQG3;E9PPD2	26S proteasome non-ATPase regulatory subunit 13	PSMD13	>sp|Q9UNM6|PSD13_HUMAN 26S proteasome non-ATPase regulatory subunit 13 OS=Homo sapiens GN=PSMD13 PE=1 SV=2;>sp|Q9UNM6-2|PSD13_HUMAN Isoform 2 of 26S proteasome non-ATPase regulatory subunit 13 OS=Homo sapiens GN=PSMD13;>tr|J3KNQ3|J3KNQ3_HUMAN 26S proteasom	42.945	0.750587	6707300000	1923700000	1440600000	867370000	426670000
A0A087WTA8;P08123	Collagen alpha-2(I) chain	COL1A2	>tr|A0A087WTA8|A0A087WTA8_HUMAN Collagen alpha-2(I) chain OS=Homo sapiens GN=COL1A2 PE=1 SV=1;>sp|P08123|CO1A2_HUMAN Collagen alpha-2(I) chain OS=Homo sapiens GN=COL1A2 PE=1 SV=7	129.15	0.179702	6691100000	1009700000	2409400000	594270000	556860000
Q00839;Q00839-2;Q5RI18	Heterogeneous nuclear ribonucleoprotein U	HNRNPU	>sp|Q00839|HNRPU_HUMAN Heterogeneous nuclear ribonucleoprotein U OS=Homo sapiens GN=HNRNPU PE=1 SV=6;>sp|Q00839-2|HNRPU_HUMAN Isoform Short of Heterogeneous nuclear ribonucleoprotein U OS=Homo sapiens GN=HNRNPU	90.583	1.10489	6669100000	1410200000	1069200000	2749700000	733210000
Q15181;Q5SQT6	Inorganic pyrophosphatase	PPA1	>sp|Q15181|IPYR_HUMAN Inorganic pyrophosphatase OS=Homo sapiens GN=PPA1 PE=1 SV=2;>tr|Q5SQT6|Q5SQT6_HUMAN Inorganic pyrophosphatase OS=Homo sapiens GN=PPA1 PE=1 SV=1	32.66	0.568037	6655600000	2587800000	2119800000	1024200000	539000000
Q92896;Q92896-3;Q92896-2;H3BM42;H3BQU9;H3BQT1;H3BRD8	Golgi apparatus protein 1	GLG1	>sp|Q92896|GSLG1_HUMAN Golgi apparatus protein 1 OS=Homo sapiens GN=GLG1 PE=1 SV=2;>sp|Q92896-3|GSLG1_HUMAN Isoform 3 of Golgi apparatus protein 1 OS=Homo sapiens GN=GLG1;>sp|Q92896-2|GSLG1_HUMAN Isoform 2 of Golgi apparatus protein 1 OS=Homo sapiens GN=GL	134.55	1.02497	6638000000	1436800000	2839000000	986300000	783790000
Q5T9B7;P00568;H0Y4J6;H0YID2;Q9Y6K8-2;Q9Y6K8-3;Q9Y6K8	Adenylate kinase isoenzyme 1	AK1	>tr|Q5T9B7|Q5T9B7_HUMAN Adenylate kinase isoenzyme 1 OS=Homo sapiens GN=AK1 PE=1 SV=1;>sp|P00568|KAD1_HUMAN Adenylate kinase isoenzyme 1 OS=Homo sapiens GN=AK1 PE=1 SV=3;>tr|H0Y4J6|H0Y4J6_HUMAN Adenylate kinase isoenzyme 1 (Fragment) OS=Homo sapiens GN=AK1	23.411	0.699464	6631500000	1708100000	2014700000	1043800000	481570000
P51572;P51572-2;C9JMD7;C9JSP1;C9JQ75;C9J0M4	B-cell receptor-associated protein 31	BCAP31	>sp|P51572|BAP31_HUMAN B-cell receptor-associated protein 31 OS=Homo sapiens GN=BCAP31 PE=1 SV=3;>sp|P51572-2|BAP31_HUMAN Isoform 2 of B-cell receptor-associated protein 31 OS=Homo sapiens GN=BCAP31	27.991	0.967926	6630000000	1616900000	1703200000	1402400000	534410000
P14735;P14735-2;Q5T5N3	Insulin-degrading enzyme	IDE	>sp|P14735|IDE_HUMAN Insulin-degrading enzyme OS=Homo sapiens GN=IDE PE=1 SV=4	117.97	0.640138	6626000000	844540000	788360000	432060000	247910000
P17050	Alpha-N-acetylgalactosaminidase	NAGA	>sp|P17050|NAGAB_HUMAN Alpha-N-acetylgalactosaminidase OS=Homo sapiens GN=NAGA PE=1 SV=2	46.564	1.82884	6605900000	870280000	1004500000	787370000	1146800000
P58546;C9JL85	Myotrophin	MTPN	>sp|P58546|MTPN_HUMAN Myotrophin OS=Homo sapiens GN=MTPN PE=1 SV=2;>tr|C9JL85|C9JL85_HUMAN Myotrophin OS=Homo sapiens GN=MTPN PE=1 SV=1	12.895	1.71143	6535300000	1498000000	1274100000	2393900000	961600000
CON__P17690			>P17690 SWISS-PROT:P17690 (Bos taurus) Beta-2-glycoprotein 1 precursor	38.252	0.886638	6514600000	197910000	350520000	351100000	327020000
X1WI28;P27635;F8W7C6;A0A087WV22;Q96L21;B8A6G2;A6QRI9;H7C123;H7C2C5;H7C2U2	60S ribosomal protein L10;60S ribosomal protein L10-like	RPL10;RPL10L	>tr|X1WI28|X1WI28_HUMAN 60S ribosomal protein L10 (Fragment) OS=Homo sapiens GN=RPL10 PE=1 SV=3;>sp|P27635|RL10_HUMAN 60S ribosomal protein L10 OS=Homo sapiens GN=RPL10 PE=1 SV=4;>tr|F8W7C6|F8W7C6_HUMAN 60S ribosomal protein L10 OS=Homo sapiens GN=RPL10 PE	22.975	0.895027	6490100000	1683800000	2717100000	479230000	1115000000
Q6IBS0;D6RG15	Twinfilin-2	TWF2	>sp|Q6IBS0|TWF2_HUMAN Twinfilin-2 OS=Homo sapiens GN=TWF2 PE=1 SV=2;>tr|D6RG15|D6RG15_HUMAN Twinfilin-2 OS=Homo sapiens GN=TWF2 PE=1 SV=1	39.548	1.34955	6474600000	1091700000	1971200000	1195400000	1299000000
Q99536;Q99536-3;K7ERT7;Q99536-2;K7ESA3;K7ENX2;K7EM19;K7EJM4;K7ER81	Synaptic vesicle membrane protein VAT-1 homolog	VAT1	>sp|Q99536|VAT1_HUMAN Synaptic vesicle membrane protein VAT-1 homolog OS=Homo sapiens GN=VAT1 PE=1 SV=2;>sp|Q99536-3|VAT1_HUMAN Isoform 3 of Synaptic vesicle membrane protein VAT-1 homolog OS=Homo sapiens GN=VAT1;>tr|K7ERT7|K7ERT7_HUMAN Synaptic vesicle me	41.92	6.92168	6467600000	1095800000	626970000	3521600000	748080000
P36639-4;P36639-3;P36639-2;P36639	7,8-dihydro-8-oxoguanine triphosphatase	NUDT1	>sp|P36639-4|8ODP_HUMAN Isoform p18 of 7,8-dihydro-8-oxoguanine triphosphatase OS=Homo sapiens GN=NUDT1;>sp|P36639-3|8ODP_HUMAN Isoform p21 of 7,8-dihydro-8-oxoguanine triphosphatase OS=Homo sapiens GN=NUDT1;>sp|P36639-2|8ODP_HUMAN Isoform p22 of 7,8-dihyd	17.951	0.873985	6453200000	689040000	1716200000	420950000	700100000
Q9GZP0;Q9GZP0-2;H0YD37	Platelet-derived growth factor D;Platelet-derived growth factor D, latent form;Platelet-derived growth factor D, receptor-binding form	PDGFD	>sp|Q9GZP0|PDGFD_HUMAN Platelet-derived growth factor D OS=Homo sapiens GN=PDGFD PE=1 SV=1;>sp|Q9GZP0-2|PDGFD_HUMAN Isoform 2 of Platelet-derived growth factor D OS=Homo sapiens GN=PDGFD	42.848	0.990894	6444700000	2544200000	1188800000	2235500000	75192000
Q9NUQ9;Q9NUQ9-2;E5RI16;A0A087X178;E5RJL8;E5RJE1;E5RIR8;E5RGI7;Q9H0Q0;E5RK61;E5RFS4;E5RHU5;E5RK81;E5RH75	Protein FAM49B	FAM49B	>sp|Q9NUQ9|FA49B_HUMAN Protein FAM49B OS=Homo sapiens GN=FAM49B PE=1 SV=1;>sp|Q9NUQ9-2|FA49B_HUMAN Isoform 2 of Protein FAM49B OS=Homo sapiens GN=FAM49B	36.748	1.46158	6415400000	1695700000	1474900000	1602100000	919110000
Q8N474;Q6ZSL4	Secreted frizzled-related protein 1	SFRP1	>sp|Q8N474|SFRP1_HUMAN Secreted frizzled-related protein 1 OS=Homo sapiens GN=SFRP1 PE=1 SV=1	35.385	0.52248	6411600000	2493500000	1280500000	782530000	173490000
Q9UHD8-7;Q9UHD8-2;Q9UHD8-5;Q9UHD8;Q9UHD8-3;Q9UHD8-4;Q9UHD8-9;Q9UHD8-8;K7EL40;K7EK18;K7ER52;K7EIE4;K7EQD7;K7EJ51;K7ER14;K7ELJ9;K7ENL0;K7EIR4;K7EKN4;K7EN52;K7ENQ5;K7EJZ2;K7EJV0;K7EPY1;K7EJL9;K7ER34;K7ERG1	Septin-9	40057	>sp|Q9UHD8-7|SEPT9_HUMAN Isoform 7 of Septin-9 OS=Homo sapiens GN=SEPT9;>sp|Q9UHD8-2|SEPT9_HUMAN Isoform 2 of Septin-9 OS=Homo sapiens GN=SEPT9;>sp|Q9UHD8-5|SEPT9_HUMAN Isoform 5 of Septin-9 OS=Homo sapiens GN=SEPT9;>sp|Q9UHD8|SEPT9_HUMAN Septin-9 OS=Homo	63.502	1.6882	6405000000	1485500000	1238100000	1817400000	729670000
O75340;A0A024QZ42;O75340-2;H0Y9X3;A0A087WZ38	Programmed cell death protein 6	PDCD6;hCG_1985580	>sp|O75340|PDCD6_HUMAN Programmed cell death protein 6 OS=Homo sapiens GN=PDCD6 PE=1 SV=1;>tr|A0A024QZ42|A0A024QZ42_HUMAN HCG1985580, isoform CRA_c OS=Homo sapiens GN=PDCD6 PE=1 SV=1;>sp|O75340-2|PDCD6_HUMAN Isoform 2 of Programmed cell death protein 6 OS=	21.868	12.5702	6397800000	429000000	519800000	3194300000	2056600000
Q9H488;Q9H488-2	GDP-fucose protein O-fucosyltransferase 1	POFUT1	>sp|Q9H488|OFUT1_HUMAN GDP-fucose protein O-fucosyltransferase 1 OS=Homo sapiens GN=POFUT1 PE=1 SV=1;>sp|Q9H488-2|OFUT1_HUMAN Isoform 2 of GDP-fucose protein O-fucosyltransferase 1 OS=Homo sapiens GN=POFUT1	43.955	0.474199	6395600000	1134300000	1266400000	489400000	184610000
P26006;P26006-1;D6R9X8;H0YA49;K7EMU3;H0YA32	Integrin alpha-3;Integrin alpha-3 heavy chain;Integrin alpha-3 light chain	ITGA3	>sp|P26006|ITA3_HUMAN Integrin alpha-3 OS=Homo sapiens GN=ITGA3 PE=1 SV=5;>sp|P26006-1|ITA3_HUMAN Isoform 2 of Integrin alpha-3 OS=Homo sapiens GN=ITGA3	116.61	0.484888	6392000000	1186400000	2302800000	264830000	333730000
P53621;P53621-2	Coatomer subunit alpha;Xenin;Proxenin	COPA	>sp|P53621|COPA_HUMAN Coatomer subunit alpha OS=Homo sapiens GN=COPA PE=1 SV=2;>sp|P53621-2|COPA_HUMAN Isoform 2 of Coatomer subunit alpha OS=Homo sapiens GN=COPA	138.34	0.92881	6377700000	1614400000	2092000000	1260200000	869200000
Q9UJ70;Q9UJ70-2;H7C3G9;C9JEV6;H7C286;H0YEB7;H7C1L7;E9PPU6;H0YC94;H0YE82;H0YF44	N-acetyl-D-glucosamine kinase	NAGK	>sp|Q9UJ70|NAGK_HUMAN N-acetyl-D-glucosamine kinase OS=Homo sapiens GN=NAGK PE=1 SV=4;>sp|Q9UJ70-2|NAGK_HUMAN Isoform 2 of N-acetyl-D-glucosamine kinase OS=Homo sapiens GN=NAGK;>tr|H7C3G9|H7C3G9_HUMAN N-acetyl-D-glucosamine kinase OS=Homo sapiens GN=NAGK P	37.375	1.0755	6377400000	1621100000	1996300000	1275100000	641710000
J3KQJ1;Q8NBJ7;C9JL30;A8MXB9;C9J660;H7C3B2;F8WA42;Q8NBJ7-2;Q8NBJ7-3;E9PBT8;J3QT17;Q8NBJ7-5;F8WEX5;E9PG02;F8WEV7;F8WES7;Q8NBJ7-4	Sulfatase-modifying factor 2	SUMF2	>tr|J3KQJ1|J3KQJ1_HUMAN Sulfatase-modifying factor 2 OS=Homo sapiens GN=SUMF2 PE=1 SV=1;>sp|Q8NBJ7|SUMF2_HUMAN Sulfatase-modifying factor 2 OS=Homo sapiens GN=SUMF2 PE=1 SV=2;>tr|C9JL30|C9JL30_HUMAN Sulfatase-modifying factor 2 (Fragment) OS=Homo sapiens G	35.922	1.71025	6366700000	1240700000	1398800000	2278300000	776770000
Q8IV08;M0QZI4;M0R2W7;M0R1F7;M0R3G9;E2QRG1	Phospholipase D3	PLD3	>sp|Q8IV08|PLD3_HUMAN Phospholipase D3 OS=Homo sapiens GN=PLD3 PE=1 SV=1;>tr|M0QZI4|M0QZI4_HUMAN Phospholipase D3 (Fragment) OS=Homo sapiens GN=PLD3 PE=1 SV=1	54.705	3.51321	6323600000	799990000	1153500000	2571000000	1587500000
O95336;M0R261;M0R0U3;M0R1L2	6-phosphogluconolactonase	PGLS	>sp|O95336|6PGL_HUMAN 6-phosphogluconolactonase OS=Homo sapiens GN=PGLS PE=1 SV=2;>tr|M0R261|M0R261_HUMAN 6-phosphogluconolactonase (Fragment) OS=Homo sapiens GN=PGLS PE=1 SV=1	27.547	0.975452	6317500000	2238000000	1250100000	2202900000	410250000
A0A0A0MSX9;P41252;J3KR24;Q5TCD1	Isoleucine--tRNA ligase, cytoplasmic	IARS	>tr|A0A0A0MSX9|A0A0A0MSX9_HUMAN Isoleucine--tRNA ligase, cytoplasmic OS=Homo sapiens GN=IARS PE=1 SV=1;>sp|P41252|SYIC_HUMAN Isoleucine--tRNA ligase, cytoplasmic OS=Homo sapiens GN=IARS PE=1 SV=2;>tr|J3KR24|J3KR24_HUMAN Isoleucine--tRNA ligase, cytoplasmic	142.29	0.926691	6317400000	1040100000	2286200000	1098500000	1039000000
A0A087WTB8;P15374;Q5TBK7	Ubiquitin carboxyl-terminal hydrolase isozyme L3	UCHL3	>tr|A0A087WTB8|A0A087WTB8_HUMAN Ubiquitin carboxyl-terminal hydrolase OS=Homo sapiens GN=UCHL3 PE=1 SV=1;>sp|P15374|UCHL3_HUMAN Ubiquitin carboxyl-terminal hydrolase isozyme L3 OS=Homo sapiens GN=UCHL3 PE=1 SV=1;>tr|Q5TBK7|Q5TBK7_HUMAN Ubiquitin carboxyl-t	21.945	1.34578	6295200000	2255300000	908100000	2005000000	608360000
P67936-2;K7ENT6;K7ERG3;K7EMU5;K7EPV9;K7EPB9;K7ELP0;Q2TAC2-2;Q2TAC2	Tropomyosin alpha-4 chain	TPM4	>sp|P67936-2|TPM4_HUMAN Isoform 2 of Tropomyosin alpha-4 chain OS=Homo sapiens GN=TPM4;>tr|K7ENT6|K7ENT6_HUMAN Tropomyosin alpha-4 chain (Fragment) OS=Homo sapiens GN=TPM4 PE=1 SV=1;>tr|K7ERG3|K7ERG3_HUMAN Tropomyosin alpha-4 chain (Fragment) OS=Homo sapie	32.722	0.250829	6266600000	1936000000	3549300000	127140000	385580000
A0A087X0I4;M0QXB4;O14579;O14579-3;O14579-2;M0R061	Coatomer subunit epsilon	COPE	>tr|A0A087X0I4|A0A087X0I4_HUMAN Coatomer subunit epsilon OS=Homo sapiens GN=COPE PE=1 SV=1;>tr|M0QXB4|M0QXB4_HUMAN Coatomer protein complex, subunit epsilon, isoform CRA_g OS=Homo sapiens GN=COPE PE=1 SV=1;>sp|O14579|COPE_HUMAN Coatomer subunit epsilon OS=	34.51	0.834334	6264200000	1780300000	2272200000	1046900000	690250000
P15170-2;P15170-3;P15170;H3BR35;Q8IYD1;H3BSV8	Eukaryotic peptide chain release factor GTP-binding subunit ERF3A;Eukaryotic peptide chain release factor GTP-binding subunit ERF3B	GSPT1;GSPT2	>sp|P15170-2|ERF3A_HUMAN Isoform 2 of Eukaryotic peptide chain release factor GTP-binding subunit ERF3A OS=Homo sapiens GN=GSPT1;>sp|P15170-3|ERF3A_HUMAN Isoform 3 of Eukaryotic peptide chain release factor GTP-binding subunit ERF3A OS=Homo sapiens GN=GSPT	68.6	0.83984	6260900000	1848600000	1415300000	1825000000	437780000
Q13011;M0R248;M0QZW4	Delta(3,5)-Delta(2,4)-dienoyl-CoA isomerase, mitochondrial	ECH1	>sp|Q13011|ECH1_HUMAN Delta(3,5)-Delta(2,4)-dienoyl-CoA isomerase, mitochondrial OS=Homo sapiens GN=ECH1 PE=1 SV=2;>tr|M0R248|M0R248_HUMAN Delta(3,5)-Delta(2,4)-dienoyl-CoA isomerase, mitochondrial (Fragment) OS=Homo sapiens GN=ECH1 PE=1 SV=1	35.816	1.25361	6247500000	1554000000	1067700000	2388200000	921470000
O14879	Interferon-induced protein with tetratricopeptide repeats 3	IFIT3	>sp|O14879|IFIT3_HUMAN Interferon-induced protein with tetratricopeptide repeats 3 OS=Homo sapiens GN=IFIT3 PE=1 SV=1	55.984	0.293022	6243500000	2359200000	1254600000	331900000	87572000
Q9Y3U8;J3QSB5;J3KTD3	60S ribosomal protein L36	RPL36	>sp|Q9Y3U8|RL36_HUMAN 60S ribosomal protein L36 OS=Homo sapiens GN=RPL36 PE=1 SV=3;>tr|J3QSB5|J3QSB5_HUMAN 60S ribosomal protein L36 OS=Homo sapiens GN=RPL36 PE=1 SV=1	12.254	0.968655	6222100000	1900800000	1635000000	1284400000	893360000
P23297;Q5T7Y6;Q5T7Y5;Q5T7Y4	Protein S100-A1;Protein S100	S100A1	>sp|P23297|S10A1_HUMAN Protein S100-A1 OS=Homo sapiens GN=S100A1 PE=1 SV=2;>tr|Q5T7Y6|Q5T7Y6_HUMAN Protein S100-A1 OS=Homo sapiens GN=S100A1 PE=1 SV=1	10.546	17.2498	6204400000	78294000	51147000	5529300000	401480000
Q9Y281;Q9Y281-3;F8WDN3;G3V2U0	Cofilin-2	CFL2	>sp|Q9Y281|COF2_HUMAN Cofilin-2 OS=Homo sapiens GN=CFL2 PE=1 SV=1;>sp|Q9Y281-3|COF2_HUMAN Isoform 3 of Cofilin-2 OS=Homo sapiens GN=CFL2	18.736	0.664158	6193800000	1717900000	1925100000	963620000	656370000
O15212;A2AB88	Prefoldin subunit 6	PFDN6	>sp|O15212|PFD6_HUMAN Prefoldin subunit 6 OS=Homo sapiens GN=PFDN6 PE=1 SV=1;>tr|A2AB88|A2AB88_HUMAN Prefoldin subunit 6 OS=Homo sapiens GN=PFDN6 PE=1 SV=1	14.582	1.01856	6183600000	1861700000	1805100000	1522300000	664600000
J3KQ45;F8W8W7;O43493-2;O43493-5;O43493-3;O43493;O43493-4;O43493-6	Trans-Golgi network integral membrane protein 2	TGOLN2	>tr|J3KQ45|J3KQ45_HUMAN Trans-Golgi network integral membrane protein 2 OS=Homo sapiens GN=TGOLN2 PE=1 SV=1;>tr|F8W8W7|F8W8W7_HUMAN Trans-Golgi network integral membrane protein 2 OS=Homo sapiens GN=TGOLN2 PE=1 SV=2;>sp|O43493-2|TGON2_HUMAN Isoform TGN46 o	47.879	1.7683	6156300000	1168100000	606340000	2909700000	768010000
Q8IVM0;Q8IVM0-2	Coiled-coil domain-containing protein 50	CCDC50	>sp|Q8IVM0|CCD50_HUMAN Coiled-coil domain-containing protein 50 OS=Homo sapiens GN=CCDC50 PE=1 SV=1;>sp|Q8IVM0-2|CCD50_HUMAN Isoform 2 of Coiled-coil domain-containing protein 50 OS=Homo sapiens GN=CCDC50	35.822	2.46249	6147500000	499220000	1044800000	776950000	1216800000
Q641Q3;Q641Q3-2;I3L0R0	Meteorin-like protein	METRNL	>sp|Q641Q3|METRL_HUMAN Meteorin-like protein OS=Homo sapiens GN=METRNL PE=2 SV=1;>sp|Q641Q3-2|METRL_HUMAN Isoform 2 of Meteorin-like protein OS=Homo sapiens GN=METRNL	34.398	0.741908	6144900000	1968800000	1665800000	1187300000	685700000
B4DQI4;Q96IU4;F8W9U3;Q96IU4-2	Alpha/beta hydrolase domain-containing protein 14B	ABHD14B	>tr|B4DQI4|B4DQI4_HUMAN Alpha/beta hydrolase domain-containing protein 14B OS=Homo sapiens GN=ABHD14B PE=1 SV=1;>sp|Q96IU4|ABHEB_HUMAN Alpha/beta hydrolase domain-containing protein 14B OS=Homo sapiens GN=ABHD14B PE=1 SV=1;>tr|F8W9U3|F8W9U3_HUMAN Alpha/bet	19.756	2.73144	6135600000	1125200000	1145000000	1322700000	1147100000
P43686;P43686-2	26S protease regulatory subunit 6B	PSMC4	>sp|P43686|PRS6B_HUMAN 26S protease regulatory subunit 6B OS=Homo sapiens GN=PSMC4 PE=1 SV=2;>sp|P43686-2|PRS6B_HUMAN Isoform 2 of 26S protease regulatory subunit 6B OS=Homo sapiens GN=PSMC4	47.366	0.646325	6124100000	1983900000	2007100000	966110000	488320000
P10644-2;P10644;K7EPB2;K7EM13;K7EMZ6;K7EIE5;K7EID3;K7EJ40;K7EK41;H7BYW5;C9JSK5;P31321;K7EQK3;K7EMU2;X6RAV4;K7EKR1;K7EPR5;C9JR00	cAMP-dependent protein kinase type I-alpha regulatory subunit;cAMP-dependent protein kinase type I-alpha regulatory subunit, N-terminally processed	PRKAR1A	>sp|P10644-2|KAP0_HUMAN Isoform 2 of cAMP-dependent protein kinase type I-alpha regulatory subunit OS=Homo sapiens GN=PRKAR1A;>sp|P10644|KAP0_HUMAN cAMP-dependent protein kinase type I-alpha regulatory subunit OS=Homo sapiens GN=PRKAR1A PE=1 SV=1;>tr|K7EPB	38.002	1.65336	6108600000	1103700000	1599200000	1331900000	952510000
Q9UBE0;M0QZS6;M0QX65;B3KNJ4;Q9UBE0-2;Q9UBE0-3;M0R054;M0QYM8;M0R286;M0QYP2	SUMO-activating enzyme subunit 1;SUMO-activating enzyme subunit 1, N-terminally processed	SAE1	>sp|Q9UBE0|SAE1_HUMAN SUMO-activating enzyme subunit 1 OS=Homo sapiens GN=SAE1 PE=1 SV=1;>tr|M0QZS6|M0QZS6_HUMAN SUMO-activating enzyme subunit 1 OS=Homo sapiens GN=SAE1 PE=1 SV=1;>tr|M0QX65|M0QX65_HUMAN SUMO-activating enzyme subunit 1 (Fragment) OS=Homo	38.449	1.20574	6093700000	1713300000	1489300000	1735000000	628710000
CON__Q3SZR3			>Q3SZR3 SWISS-PROT:Q3SZR3 (Bos taurus) Alpha-1-acid glycoprotein precursor	23.182	1.38408	6076700000	533640000	54621000	119070000	79287000
P30520	Adenylosuccinate synthetase isozyme 2	ADSS	>sp|P30520|PURA2_HUMAN Adenylosuccinate synthetase isozyme 2 OS=Homo sapiens GN=ADSS PE=1 SV=3	50.097	1.13502	6054700000	1470300000	1725400000	1483700000	775450000
P62857	40S ribosomal protein S28	RPS28	>sp|P62857|RS28_HUMAN 40S ribosomal protein S28 OS=Homo sapiens GN=RPS28 PE=1 SV=1	7.8409	1.12669	6021100000	1686100000	1529500000	1573400000	741020000
Q9GZT8-2;Q9GZT8;Q9GZT8-3;E7EXA3;Q6X734;C9JN42;B8ZZI0;H7C1A8	Putative GTP cyclohydrolase 1 type 2 NIF3L1	NIF3L1	>sp|Q9GZT8-2|GTPC1_HUMAN Isoform 2 of Putative GTP cyclohydrolase 1 type 2 NIF3L1 OS=Homo sapiens GN=NIF3L1;>sp|Q9GZT8|GTPC1_HUMAN Putative GTP cyclohydrolase 1 type 2 NIF3L1 OS=Homo sapiens GN=NIF3L1 PE=1 SV=2;>sp|Q9GZT8-3|GTPC1_HUMAN Isoform 3 of Putativ	38.983	1.09605	5994100000	1378000000	2065300000	1151200000	1178200000
O60506-4;O60506-3;O60506-2;O60506;B7Z645;O60506-5;F6UXX1	Heterogeneous nuclear ribonucleoprotein Q	SYNCRIP	>sp|O60506-4|HNRPQ_HUMAN Isoform 4 of Heterogeneous nuclear ribonucleoprotein Q OS=Homo sapiens GN=SYNCRIP;>sp|O60506-3|HNRPQ_HUMAN Isoform 3 of Heterogeneous nuclear ribonucleoprotein Q OS=Homo sapiens GN=SYNCRIP;>sp|O60506-2|HNRPQ_HUMAN Isoform 2 of Hete	58.735	1.8468	5979500000	1323200000	1307200000	2196500000	879050000
D6RHI9;A0A087WZM2;O00584;H0YAE9;D6REQ6;A0A087WWI1;O00584-2;J3QQ64	Ribonuclease T2	RNASET2	>tr|D6RHI9|D6RHI9_HUMAN Ribonuclease T2 (Fragment) OS=Homo sapiens GN=RNASET2 PE=1 SV=4;>tr|A0A087WZM2|A0A087WZM2_HUMAN Ribonuclease T2 OS=Homo sapiens GN=RNASET2 PE=1 SV=1;>sp|O00584|RNT2_HUMAN Ribonuclease T2 OS=Homo sapiens GN=RNASET2 PE=1 SV=2;>tr|H0YA	29.114	1.33244	5962400000	1756100000	1082500000	2443300000	548220000
P05198;H0YJS4;G3V4T5	Eukaryotic translation initiation factor 2 subunit 1	EIF2S1	>sp|P05198|IF2A_HUMAN Eukaryotic translation initiation factor 2 subunit 1 OS=Homo sapiens GN=EIF2S1 PE=1 SV=3;>tr|H0YJS4|H0YJS4_HUMAN Eukaryotic translation initiation factor 2 subunit 1 (Fragment) OS=Homo sapiens GN=EIF2S1 PE=1 SV=1;>tr|G3V4T5|G3V4T5_HUM	36.112	0.999066	5941700000	1864300000	1391900000	1369000000	416580000
P51991-2;P51991	Heterogeneous nuclear ribonucleoprotein A3	HNRNPA3	>sp|P51991-2|ROA3_HUMAN Isoform 2 of Heterogeneous nuclear ribonucleoprotein A3 OS=Homo sapiens GN=HNRNPA3;>sp|P51991|ROA3_HUMAN Heterogeneous nuclear ribonucleoprotein A3 OS=Homo sapiens GN=HNRNPA3 PE=1 SV=2	37.029	1.42823	5888700000	1856100000	918260000	2618300000	317560000
E7ETK0;A0A087WUS0;P62847-2;P62847-3;P62847;P62847-4	40S ribosomal protein S24	RPS24	>tr|E7ETK0|E7ETK0_HUMAN 40S ribosomal protein S24 OS=Homo sapiens GN=RPS24 PE=1 SV=1;>tr|A0A087WUS0|A0A087WUS0_HUMAN 40S ribosomal protein S24 OS=Homo sapiens GN=RPS24 PE=1 SV=1;>sp|P62847-2|RS24_HUMAN Isoform 2 of 40S ribosomal protein S24 OS=Homo sapiens	15.197	1.01429	5871300000	1604900000	1143300000	1481600000	1470900000
B5MCX3;Q15019;Q15019-3;Q15019-2;C9J2Q4;H7C2Y0;C9IY94;C9J938;H7C310;C9JB25;C9IZU3;C9JQJ4;B5MD47;A0A0A6YYT9;C9JFT1;F8WB65;C9JZI2	Septin-2	37500	>tr|B5MCX3|B5MCX3_HUMAN Septin-2 OS=Homo sapiens GN=SEPT2 PE=1 SV=1;>sp|Q15019|SEPT2_HUMAN Septin-2 OS=Homo sapiens GN=SEPT2 PE=1 SV=1;>sp|Q15019-3|SEPT2_HUMAN Isoform 3 of Septin-2 OS=Homo sapiens GN=SEPT2;>sp|Q15019-2|SEPT2_HUMAN Isoform 2 of Septin-2 OS	36.94	0.795841	5871300000	1827700000	1925300000	1419100000	309750000
P62318-2;P62318;H3BT13	Small nuclear ribonucleoprotein Sm D3	SNRPD3	>sp|P62318-2|SMD3_HUMAN Isoform 2 of Small nuclear ribonucleoprotein Sm D3 OS=Homo sapiens GN=SNRPD3;>sp|P62318|SMD3_HUMAN Small nuclear ribonucleoprotein Sm D3 OS=Homo sapiens GN=SNRPD3 PE=1 SV=1;>tr|H3BT13|H3BT13_HUMAN Small nuclear ribonucleoprotein Sm	13.291	1.28046	5858500000	2050800000	801990000	2166500000	394030000
Q32P28-4;Q32P28;Q32P28-3;H7C0D1;H7C2W6;E2QRI1;Q32P28-2	Prolyl 3-hydroxylase 1	LEPRE1	>sp|Q32P28-4|P3H1_HUMAN Isoform 4 of Prolyl 3-hydroxylase 1 OS=Homo sapiens GN=LEPRE1;>sp|Q32P28|P3H1_HUMAN Prolyl 3-hydroxylase 1 OS=Homo sapiens GN=LEPRE1 PE=1 SV=2;>sp|Q32P28-3|P3H1_HUMAN Isoform 3 of Prolyl 3-hydroxylase 1 OS=Homo sapiens GN=LEPRE1	78.921	0.663958	5842000000	2615500000	1379700000	1022700000	339250000
P05556;P05556-2;P05556-5;P05556-4;P05556-3;E7EQW5;C9JPK5;H7C4N8;Q5T3E6;E9PLR6;E7EUI6;E7ERX5	Integrin beta-1	ITGB1	>sp|P05556|ITB1_HUMAN Integrin beta-1 OS=Homo sapiens GN=ITGB1 PE=1 SV=2;>sp|P05556-2|ITB1_HUMAN Isoform 2 of Integrin beta-1 OS=Homo sapiens GN=ITGB1;>sp|P05556-5|ITB1_HUMAN Isoform 5 of Integrin beta-1 OS=Homo sapiens GN=ITGB1;>sp|P05556-4|ITB1_HUMAN Iso	88.414	0.424251	5792800000	1352500000	2648600000	625220000	618160000
Q6EMK4	Vasorin	VASN	>sp|Q6EMK4|VASN_HUMAN Vasorin OS=Homo sapiens GN=VASN PE=1 SV=1	71.712	0.324008	5791400000	2110300000	1975000000	1015900000	371440000
Q99598;C4P0D6;C4P0D8;C4P0D4;Q5VVQ1;Q9NRI2	Translin-associated protein X	TSNAX;DISC1	>sp|Q99598|TSNAX_HUMAN Translin-associated protein X OS=Homo sapiens GN=TSNAX PE=1 SV=1;>tr|C4P0D6|C4P0D6_HUMAN Disrupted in schizophrenia 1 isoform 49 OS=Homo sapiens GN=DISC1 PE=2 SV=1;>tr|C4P0D8|C4P0D8_HUMAN Disrupted in schizophrenia 1 isoform 51 OS=Ho	33.112	1.60746	5707900000	1146500000	1131900000	1800900000	763690000
E9PNW4;E9PR17;P13987;H0YET2	CD59 glycoprotein	CD59	>tr|E9PNW4|E9PNW4_HUMAN CD59 glycoprotein OS=Homo sapiens GN=CD59 PE=1 SV=1;>tr|E9PR17|E9PR17_HUMAN CD59 glycoprotein OS=Homo sapiens GN=CD59 PE=1 SV=1;>sp|P13987|CD59_HUMAN CD59 glycoprotein OS=Homo sapiens GN=CD59 PE=1 SV=1	11.985	2.01558	5695700000	1169100000	827130000	2621700000	596540000
P63279;H3BQQ9;B0QYN7;H3BPC4;H3BRD1	SUMO-conjugating enzyme UBC9	UBE2I	>sp|P63279|UBC9_HUMAN SUMO-conjugating enzyme UBC9 OS=Homo sapiens GN=UBE2I PE=1 SV=1;>tr|H3BQQ9|H3BQQ9_HUMAN SUMO-conjugating enzyme UBC9 (Fragment) OS=Homo sapiens GN=UBE2I PE=1 SV=1;>tr|B0QYN7|B0QYN7_HUMAN SUMO-conjugating enzyme UBC9 OS=Homo sapiens GN	18.007	0.918894	5671100000	762160000	1484700000	1890200000	575300000
H7BYN4;Q02241-2;Q02241;Q02241-3;H0YKQ5;H0YME6;H0YMJ4	Kinesin-like protein KIF23	KIF23	>tr|H7BYN4|H7BYN4_HUMAN Kinesin-like protein OS=Homo sapiens GN=KIF23 PE=1 SV=1;>sp|Q02241-2|KIF23_HUMAN Isoform 2 of Kinesin-like protein KIF23 OS=Homo sapiens GN=KIF23;>sp|Q02241|KIF23_HUMAN Kinesin-like protein KIF23 OS=Homo sapiens GN=KIF23 PE=1 SV=3;>	109.13	5.00142	5644800000	841010000	199230000	2877000000	574300000
Q9P258	Protein RCC2	RCC2	>sp|Q9P258|RCC2_HUMAN Protein RCC2 OS=Homo sapiens GN=RCC2 PE=1 SV=2	56.084	1.12659	5638500000	1689700000	1691200000	1229800000	522120000
Q9Y547;A6NIR2;X6R7Y7;A6NG08	Intraflagellar transport protein 25 homolog	HSPB11	>sp|Q9Y547|IFT25_HUMAN Intraflagellar transport protein 25 homolog OS=Homo sapiens GN=HSPB11 PE=1 SV=1;>tr|A6NIR2|A6NIR2_HUMAN Chromosome 1 open reading frame 41, isoform CRA_b OS=Homo sapiens GN=HSPB11 PE=1 SV=1;>tr|X6R7Y7|X6R7Y7_HUMAN Intraflagellar tran	16.297	0.797881	5612500000	1638900000	2169600000	828140000	678360000
A2A274;Q99798	Aconitate hydratase, mitochondrial	ACO2	>tr|A2A274|A2A274_HUMAN Aconitate hydratase, mitochondrial OS=Homo sapiens GN=ACO2 PE=1 SV=1;>sp|Q99798|ACON_HUMAN Aconitate hydratase, mitochondrial OS=Homo sapiens GN=ACO2 PE=1 SV=2	87.819	2.12742	5581700000	836930000	527400000	1924000000	721190000
Q99985;Q99985-2	Semaphorin-3C	SEMA3C	>sp|Q99985|SEM3C_HUMAN Semaphorin-3C OS=Homo sapiens GN=SEMA3C PE=1 SV=2	85.206	0.977539	5572400000	1503800000	1186900000	1753900000	519100000
P17096;P17096-3;P17096-2;E5RIT9	High mobility group protein HMG-I/HMG-Y	HMGA1	>sp|P17096|HMGA1_HUMAN High mobility group protein HMG-I/HMG-Y OS=Homo sapiens GN=HMGA1 PE=1 SV=3;>sp|P17096-3|HMGA1_HUMAN Isoform HMG-R of High mobility group protein HMG-I/HMG-Y OS=Homo sapiens GN=HMGA1;>sp|P17096-2|HMGA1_HUMAN Isoform HMG-Y of High mobi	11.676	0.25203	5561100000	2719400000	1738700000	315410000	233570000
I3L0A0;Q13404;Q13404-7;Q13404-2;Q13404-1;G3V2F7;A0A0A0MSL3;Q13404-6;Q13404-8;E5RIF1;D6RG00;H0YBX6	Ubiquitin-conjugating enzyme E2 variant 1	UBE2V1	>tr|I3L0A0|I3L0A0_HUMAN HCG2044781 OS=Homo sapiens GN=TMEM189-UBE2V1 PE=4 SV=1;>sp|Q13404|UB2V1_HUMAN Ubiquitin-conjugating enzyme E2 variant 1 OS=Homo sapiens GN=UBE2V1 PE=1 SV=2;>sp|Q13404-7|UB2V1_HUMAN Isoform 5 of Ubiquitin-conjugating enzyme E2 varian	42.208	0.753719	5557500000	2203600000	928170000	1274600000	393710000
Q01581;D6RIW1	Hydroxymethylglutaryl-CoA synthase, cytoplasmic	HMGCS1	>sp|Q01581|HMCS1_HUMAN Hydroxymethylglutaryl-CoA synthase, cytoplasmic OS=Homo sapiens GN=HMGCS1 PE=1 SV=2	57.293	1.07603	5524700000	1597200000	968770000	1126300000	1592000000
P62263;H0YB22;E5RH77	40S ribosomal protein S14	RPS14	>sp|P62263|RS14_HUMAN 40S ribosomal protein S14 OS=Homo sapiens GN=RPS14 PE=1 SV=3;>tr|H0YB22|H0YB22_HUMAN 40S ribosomal protein S14 (Fragment) OS=Homo sapiens GN=RPS14 PE=1 SV=1;>tr|E5RH77|E5RH77_HUMAN 40S ribosomal protein S14 OS=Homo sapiens GN=RPS14 PE	16.273	1.37754	5517200000	1363100000	1435300000	1749300000	731030000
J3KR44;F5GYJ8;Q96FW1;F5H6Q1;F5GYN4;F5H3F0;Q96FW1-2	Ubiquitin thioesterase OTUB1	OTUB1	>tr|J3KR44|J3KR44_HUMAN Ubiquitin thioesterase OTUB1 OS=Homo sapiens GN=OTUB1 PE=1 SV=2;>tr|F5GYJ8|F5GYJ8_HUMAN Ubiquitin thioesterase OTUB1 OS=Homo sapiens GN=OTUB1 PE=1 SV=1;>sp|Q96FW1|OTUB1_HUMAN Ubiquitin thioesterase OTUB1 OS=Homo sapiens GN=OTUB1 PE=	31.44	1.11263	5514900000	1647400000	1668400000	1323100000	571140000
P00390-2;P00390;P00390-4;P00390-3;P00390-5;E5RI06;H0YC68	Glutathione reductase, mitochondrial	GSR	>sp|P00390-2|GSHR_HUMAN Isoform Cytoplasmic of Glutathione reductase, mitochondrial OS=Homo sapiens GN=GSR;>sp|P00390|GSHR_HUMAN Glutathione reductase, mitochondrial OS=Homo sapiens GN=GSR PE=1 SV=2;>sp|P00390-4|GSHR_HUMAN Isoform 3 of Glutathione reductas	51.7	1.30527	5495900000	1299100000	1094200000	1311800000	766680000
Q08945;E9PPZ7;E9PMD4	FACT complex subunit SSRP1	SSRP1	>sp|Q08945|SSRP1_HUMAN FACT complex subunit SSRP1 OS=Homo sapiens GN=SSRP1 PE=1 SV=1	81.074	0.801831	5481600000	1304700000	2151400000	743430000	636100000
Q9BV20;Q9BV20-2;K7EM59	Methylthioribose-1-phosphate isomerase	MRI1	>sp|Q9BV20|MTNA_HUMAN Methylthioribose-1-phosphate isomerase OS=Homo sapiens GN=MRI1 PE=1 SV=1;>sp|Q9BV20-2|MTNA_HUMAN Isoform 2 of Methylthioribose-1-phosphate isomerase OS=Homo sapiens GN=MRI1	39.149	0.519821	5459100000	1343300000	2410200000	601040000	442490000
P32455;Q9H0R5;H3BNS1;Q9H0R5-4	Interferon-induced guanylate-binding protein 1	GBP1	>sp|P32455|GBP1_HUMAN Interferon-induced guanylate-binding protein 1 OS=Homo sapiens GN=GBP1 PE=1 SV=2	67.93	0.290396	5457400000	956910000	2791500000	152750000	428960000
Q08257-3;Q08257;C9JH92;A6NP24;Q08257-2	Quinone oxidoreductase	CRYZ	>sp|Q08257-3|QOR_HUMAN Isoform 3 of Quinone oxidoreductase OS=Homo sapiens GN=CRYZ;>sp|Q08257|QOR_HUMAN Quinone oxidoreductase OS=Homo sapiens GN=CRYZ PE=1 SV=1;>tr|C9JH92|C9JH92_HUMAN Quinone oxidoreductase (Fragment) OS=Homo sapiens GN=CRYZ PE=1 SV=1;>tr	31.528	1.31486	5436800000	1221200000	1743000000	1103100000	987090000
O00232;O00232-2;J3KTJ5;J3KSK1	26S proteasome non-ATPase regulatory subunit 12	PSMD12	>sp|O00232|PSD12_HUMAN 26S proteasome non-ATPase regulatory subunit 12 OS=Homo sapiens GN=PSMD12 PE=1 SV=3;>sp|O00232-2|PSD12_HUMAN Isoform 2 of 26S proteasome non-ATPase regulatory subunit 12 OS=Homo sapiens GN=PSMD12	52.904	0.725801	5435800000	1215300000	2444300000	411540000	898580000
P41091;Q2VIR3;F8W810;Q2VIR3-2;H7BZU1	Eukaryotic translation initiation factor 2 subunit 3;Putative eukaryotic translation initiation factor 2 subunit 3-like protein	EIF2S3;EIF2S3L	>sp|P41091|IF2G_HUMAN Eukaryotic translation initiation factor 2 subunit 3 OS=Homo sapiens GN=EIF2S3 PE=1 SV=3;>sp|Q2VIR3|IF2GL_HUMAN Putative eukaryotic translation initiation factor 2 subunit 3-like protein OS=Homo sapiens GN=EIF2S3L PE=5 SV=2;>tr|F8W810	51.109	0.791481	5430700000	1571700000	2079400000	781480000	593160000
A0A087X235;A0A087WWT4;Q9H1Z9;Q6PJ65	Tetraspanin-10	TSPAN10	>tr|A0A087X235|A0A087X235_HUMAN Tetraspanin OS=Homo sapiens GN=TSPAN10 PE=1 SV=1;>tr|A0A087WWT4|A0A087WWT4_HUMAN Tetraspanin OS=Homo sapiens GN=TSPAN10 PE=1 SV=1;>sp|Q9H1Z9|TSN10_HUMAN Tetraspanin-10 OS=Homo sapiens GN=TSPAN10 PE=2 SV=1;>tr|Q6PJ65|Q6PJ65_H	36.644	16.7682	5395700000	64576000	551150000	2543900000	1850900000
P63151;P63151-2;E5RFR9;Q66LE6;E5RIY1;F5GXJ6;Q00005-6;Q00005;Q00005-2;Q00005-3;Q00005-4;Q00005-5;Q00005-7	Serine/threonine-protein phosphatase 2A 55 kDa regulatory subunit B alpha isoform	PPP2R2A	>sp|P63151|2ABA_HUMAN Serine/threonine-protein phosphatase 2A 55 kDa regulatory subunit B alpha isoform OS=Homo sapiens GN=PPP2R2A PE=1 SV=1;>sp|P63151-2|2ABA_HUMAN Isoform 2 of Serine/threonine-protein phosphatase 2A 55 kDa regulatory subunit B alpha isof	51.691	1.84776	5369900000	682740000	958080000	1011800000	517390000
B0YIW6;P48444;P48444-2;Q6P1Q5	Coatomer subunit delta	ARCN1	>tr|B0YIW6|B0YIW6_HUMAN Archain 1, isoform CRA_a OS=Homo sapiens GN=ARCN1 PE=1 SV=1;>sp|P48444|COPD_HUMAN Coatomer subunit delta OS=Homo sapiens GN=ARCN1 PE=1 SV=1;>sp|P48444-2|COPD_HUMAN Isoform 2 of Coatomer subunit delta OS=Homo sapiens GN=ARCN1	61.626	1.28746	5356800000	1504600000	1358500000	1700100000	395200000
K9J957;P61289;P61289-3;P61289-2;K7ENH2;B3KQ25;K7ESG5;K7EMD0;K7EPX6;K7EKR3;A0A087WTV2;B7Z8D3	Proteasome activator complex subunit 3	PSME3	>tr|K9J957|K9J957_HUMAN Proteasome activator complex subunit 3 OS=Homo sapiens GN=PSME3 PE=1 SV=1;>sp|P61289|PSME3_HUMAN Proteasome activator complex subunit 3 OS=Homo sapiens GN=PSME3 PE=1 SV=1;>sp|P61289-3|PSME3_HUMAN Isoform 3 of Proteasome activator co	26.867	1.02221	5283400000	1571400000	1587400000	1137700000	627500000
Q8NCW5;Q8NCW5-2;Q5T3I4;Q5T3I3	NAD(P)H-hydrate epimerase	APOA1BP	>sp|Q8NCW5|NNRE_HUMAN NAD(P)H-hydrate epimerase OS=Homo sapiens GN=APOA1BP PE=1 SV=2;>sp|Q8NCW5-2|NNRE_HUMAN Isoform 2 of NAD(P)H-hydrate epimerase OS=Homo sapiens GN=APOA1BP;>tr|Q5T3I4|Q5T3I4_HUMAN NAD(P)H-hydrate epimerase OS=Homo sapiens GN=APOA1BP PE=1	31.674	2.21083	5277800000	502650000	1325400000	1067600000	953980000
Q9BZM5;Q5VY80;C9JAK3;Q6H3X3-2;Q6H3X3	NKG2D ligand 2;Retinoic acid early transcript 1L protein;Retinoic acid early transcript 1G protein	ULBP2;RAET1L;RAET1G	>sp|Q9BZM5|N2DL2_HUMAN NKG2D ligand 2 OS=Homo sapiens GN=ULBP2 PE=1 SV=1;>sp|Q5VY80|RET1L_HUMAN Retinoic acid early transcript 1L protein OS=Homo sapiens GN=RAET1L PE=2 SV=1;>tr|C9JAK3|C9JAK3_HUMAN Retinoic acid early transcript 1G protein OS=Homo sapiens	27.368	0.511888	5256100000	1844600000	1771900000	913610000	173860000
Q99733;Q99733-2;C9J6D1;C9JZI7;E9PNW0;E9PJJ2;E9PS34;E9PNJ7;A8MXH2;E9PKT8;E9PKI2;E9PP22;C9J1B1;H0YCI4	Nucleosome assembly protein 1-like 4	NAP1L4	>sp|Q99733|NP1L4_HUMAN Nucleosome assembly protein 1-like 4 OS=Homo sapiens GN=NAP1L4 PE=1 SV=1;>sp|Q99733-2|NP1L4_HUMAN Isoform 2 of Nucleosome assembly protein 1-like 4 OS=Homo sapiens GN=NAP1L4;>tr|C9J6D1|C9J6D1_HUMAN Nucleosome assembly protein 1-like	42.823	1.13624	5216300000	1917600000	625000000	1924100000	262350000
Q9C0C4;C9J4M7;C9JV89;Q5TCJ7;Q5TCI6;Q5TCJ5;Q9H3S1-2;Q9H3S1	Semaphorin-4C	SEMA4C	>sp|Q9C0C4|SEM4C_HUMAN Semaphorin-4C OS=Homo sapiens GN=SEMA4C PE=1 SV=2	92.622	7.2972	5191100000	1626900000	173100000	1855700000	1051600000
A0A087WYY1;Q9Y646;E5RJA8;E5RH35;E5RJZ7;E5RJP8	Carboxypeptidase Q	CPQ	>tr|A0A087WYY1|A0A087WYY1_HUMAN Carboxypeptidase Q OS=Homo sapiens GN=CPQ PE=1 SV=1;>sp|Q9Y646|CBPQ_HUMAN Carboxypeptidase Q OS=Homo sapiens GN=CPQ PE=1 SV=1;>tr|E5RJA8|E5RJA8_HUMAN Carboxypeptidase Q (Fragment) OS=Homo sapiens GN=CPQ PE=1 SV=1;>tr|E5RH35|	59.744	1.57991	5150200000	1545000000	845100000	2330800000	263000000
H0Y4R1;P12268;E7ETK5;C9K0R9;C9J381;P20839-2;P20839-4;P20839;P20839-3;P20839-7;P20839-5;P20839-6	Inosine-5-monophosphate dehydrogenase 2	IMPDH2	>tr|H0Y4R1|H0Y4R1_HUMAN Inosine-5-monophosphate dehydrogenase 2 (Fragment) OS=Homo sapiens GN=IMPDH2 PE=1 SV=1;>sp|P12268|IMDH2_HUMAN Inosine-5-monophosphate dehydrogenase 2 OS=Homo sapiens GN=IMPDH2 PE=1 SV=2	50.957	0.709523	5135600000	1649800000	1148300000	841500000	517110000
Q96P70	Importin-9	IPO9	>sp|Q96P70|IPO9_HUMAN Importin-9 OS=Homo sapiens GN=IPO9 PE=1 SV=3	115.96	1.79522	5133100000	788610000	863020000	1270500000	1053000000
P14209;A0A096LP69;P14209-3;A8MQT7;P14209-2	CD99 antigen	CD99	>sp|P14209|CD99_HUMAN CD99 antigen OS=Homo sapiens GN=CD99 PE=1 SV=1;>tr|A0A096LP69|A0A096LP69_HUMAN CD99 antigen OS=Homo sapiens GN=CD99 PE=1 SV=1;>sp|P14209-3|CD99_HUMAN Isoform 3 of CD99 antigen OS=Homo sapiens GN=CD99;>tr|A8MQT7|A8MQT7_HUMAN CD99 antig	18.848	0.984686	5123800000	1838200000	1425500000	1312900000	384530000
E9PLL6;P46776;E9PJD9;E9PLX7	60S ribosomal protein L27a	RPL27A	>tr|E9PLL6|E9PLL6_HUMAN 60S ribosomal protein L27a OS=Homo sapiens GN=RPL27A PE=1 SV=1;>sp|P46776|RL27A_HUMAN 60S ribosomal protein L27a OS=Homo sapiens GN=RPL27A PE=1 SV=2;>tr|E9PJD9|E9PJD9_HUMAN 60S ribosomal protein L27a OS=Homo sapiens GN=RPL27A PE=1 S	12.201	0.934349	5109600000	1671600000	1471600000	914120000	720510000
Q5RJ85;P17693	HLA class I histocompatibility antigen, alpha chain G	HLA-G	>tr|Q5RJ85|Q5RJ85_HUMAN HLA class I histocompatibility antigen, alpha chain G OS=Homo sapiens GN=HLA-G PE=1 SV=1;>sp|P17693|HLAG_HUMAN HLA class I histocompatibility antigen, alpha chain G OS=Homo sapiens GN=HLA-G PE=1 SV=1	38.837	1.17364	5107900000	1153600000	1743600000	1336800000	786820000
REV__Q8WZ42-3;REV__Q8WZ42-10;REV__Q8WZ42-9;REV__A0A0A0MRA3;REV__Q8WZ42-5;REV__Q8WZ42-11;REV__Q8WZ42-4;REV__Q8WZ42-7;REV__Q8WZ42-2;REV__Q8WZ42;REV__Q8WZ42-8;REV__Q8WZ42-13;REV__Q8WZ42-12;REV__A0A0A0MTS7			>sp|Q8WZ42-3|TITIN_HUMAN Isoform 3 of Titin OS=Homo sapiens GN=TTN;>sp|Q8WZ42-10|TITIN_HUMAN Isoform 10 of Titin OS=Homo sapiens GN=TTN;>sp|Q8WZ42-9|TITIN_HUMAN Isoform 9 of Titin OS=Homo sapiens GN=TTN;>tr|A0A0A0MRA3|A0A0A0MRA3_HUMAN Titin OS=Homo sapiens	2992.9	1.30308	5086100000	1148400000	1058000000	1126400000	608440000
Q9Y5B9;G3V5A4;G3V401;G3V2X0	FACT complex subunit SPT16	SUPT16H	>sp|Q9Y5B9|SP16H_HUMAN FACT complex subunit SPT16 OS=Homo sapiens GN=SUPT16H PE=1 SV=1	119.91	0.770621	5070600000	562200000	2098600000	343790000	1003100000
B4DKD1;Q9BSA4;Q9BSA4-2	Protein tweety homolog;Protein tweety homolog 2	TTYH2	>tr|B4DKD1|B4DKD1_HUMAN Protein tweety homolog 2 OS=Homo sapiens GN=TTYH2 PE=1 SV=1;>sp|Q9BSA4|TTYH2_HUMAN Protein tweety homolog 2 OS=Homo sapiens GN=TTYH2 PE=1 SV=3;>sp|Q9BSA4-2|TTYH2_HUMAN Isoform 2 of Protein tweety homolog 2 OS=Homo sapiens GN=TTYH2	56.32	20.3286	5068900000	161090000	301490000	1616200000	2584400000
U3KQE2;K7EIV0;A0A075B7C0;A0A0C4DGQ5;P04632;U3KPR7;K7EM73;K7EKD8;K7ELJ7;Q96L46	Calpain small subunit 1	CAPNS1	>tr|U3KQE2|U3KQE2_HUMAN Calpain small subunit 1 (Fragment) OS=Homo sapiens GN=CAPNS1 PE=1 SV=1;>tr|K7EIV0|K7EIV0_HUMAN Calpain small subunit 1 (Fragment) OS=Homo sapiens GN=CAPNS1 PE=1 SV=2;>tr|A0A075B7C0|A0A075B7C0_HUMAN Calpain small subunit 1 (Fragment)	18.445	0.606189	5059600000	1320800000	2055800000	717130000	581660000
A0A087X2I1;P62333;H0YJC0;H0YJS8;H0YJX2;H0YJE9;H0YJT1	26S protease regulatory subunit 10B	PSMC6	>tr|A0A087X2I1|A0A087X2I1_HUMAN 26S protease regulatory subunit 10B OS=Homo sapiens GN=PSMC6 PE=1 SV=1;>sp|P62333|PRS10_HUMAN 26S protease regulatory subunit 10B OS=Homo sapiens GN=PSMC6 PE=1 SV=1;>tr|H0YJC0|H0YJC0_HUMAN 26S protease regulatory subunit 10B	45.796	0.583582	5038700000	1741600000	1213700000	697490000	338710000
P55036;Q5VWC4;H0Y3Y9;A6PVX3;P55036-2;H0Y561;A2A3N6	26S proteasome non-ATPase regulatory subunit 4	PSMD4	>sp|P55036|PSMD4_HUMAN 26S proteasome non-ATPase regulatory subunit 4 OS=Homo sapiens GN=PSMD4 PE=1 SV=1;>tr|Q5VWC4|Q5VWC4_HUMAN 26S proteasome non-ATPase regulatory subunit 4 OS=Homo sapiens GN=PSMD4 PE=1 SV=1;>tr|H0Y3Y9|H0Y3Y9_HUMAN 26S proteasome non-AT	40.736	0.995342	5029800000	1209900000	1214600000	960660000	601500000
P10253;I3L2V9;I3L0S5;I3L3L3	Lysosomal alpha-glucosidase;76 kDa lysosomal alpha-glucosidase;70 kDa lysosomal alpha-glucosidase	GAA	>sp|P10253|LYAG_HUMAN Lysosomal alpha-glucosidase OS=Homo sapiens GN=GAA PE=1 SV=4	105.32	5.26525	4980700000	452570000	174350000	2806000000	484880000
Q13409-6;Q13409-3;Q13409-7;Q13409-2;Q13409-5;Q13409;E7EQL5;E7EV09;E7ET01;E7ETL8;E7EQU2;E7ESD3;E7EMU4;E9PGG1;E7EU01;E7EUM4;E7ERR6;E7ERH4;E5RFE1;C9J3E7;E5RJ75;O14576-4;O14576-3;O14576-5;O14576-2;O14576	Cytoplasmic dynein 1 intermediate chain 2	DYNC1I2	>sp|Q13409-6|DC1I2_HUMAN Isoform 2F of Cytoplasmic dynein 1 intermediate chain 2 OS=Homo sapiens GN=DYNC1I2;>sp|Q13409-3|DC1I2_HUMAN Isoform 2C of Cytoplasmic dynein 1 intermediate chain 2 OS=Homo sapiens GN=DYNC1I2;>sp|Q13409-7|DC1I2_HUMAN Isoform 3 of Cy	68.297	0.91245	4965700000	1482100000	1777500000	1080500000	309640000
Q15370;B8ZZU8;I3L0M9;Q15370-2;A0A0B4J296	Transcription elongation factor B polypeptide 2	TCEB2	>sp|Q15370|ELOB_HUMAN Transcription elongation factor B polypeptide 2 OS=Homo sapiens GN=TCEB2 PE=1 SV=1;>tr|B8ZZU8|B8ZZU8_HUMAN Transcription elongation factor B (SIII), polypeptide 2 (18kDa, elongin B), isoform CRA_b OS=Homo sapiens GN=TCEB2 PE=1 SV=1;>t	13.133	0.90543	4947500000	983400000	2354900000	687600000	756320000
A0A0A0MTR1;P55290;P55290-4;A0A087X0X6;P55290-5;P55290-3;P55290-2;A0A087WZG7;F5H7W7;H3BV21;H3BRL7	Cadherin-13	CDH13	>tr|A0A0A0MTR1|A0A0A0MTR1_HUMAN Cadherin-13 OS=Homo sapiens GN=CDH13 PE=1 SV=1;>sp|P55290|CAD13_HUMAN Cadherin-13 OS=Homo sapiens GN=CDH13 PE=1 SV=1;>sp|P55290-4|CAD13_HUMAN Isoform 4 of Cadherin-13 OS=Homo sapiens GN=CDH13;>tr|A0A087X0X6|A0A087X0X6_HUMAN	76.821	0.117765	4943200000	2131900000	2292600000	155890000	91866000
Q15758;M0QXM4;Q15758-3;Q15758-2;M0QX44	Neutral amino acid transporter B(0)	SLC1A5	>sp|Q15758|AAAT_HUMAN Neutral amino acid transporter B(0) OS=Homo sapiens GN=SLC1A5 PE=1 SV=2;>tr|M0QXM4|M0QXM4_HUMAN Amino acid transporter OS=Homo sapiens GN=SLC1A5 PE=1 SV=1	56.598	2.29705	4929500000	699300000	1412500000	828160000	1661100000
A0A087WYR3;O43399;O43399-5;O43399-7	Tumor protein D54	TPD52L2	>tr|A0A087WYR3|A0A087WYR3_HUMAN Tumor protein D54 OS=Homo sapiens GN=TPD52L2 PE=1 SV=1;>sp|O43399|TPD54_HUMAN Tumor protein D54 OS=Homo sapiens GN=TPD52L2 PE=1 SV=2;>sp|O43399-5|TPD54_HUMAN Isoform 5 of Tumor protein D54 OS=Homo sapiens GN=TPD52L2;>sp|O433	23.764	0.509052	4913600000	1730200000	1330500000	752350000	309050000
B5MBX2;P20062;P20062-2;C9J6W9	Transcobalamin-2	TCN2	>tr|B5MBX2|B5MBX2_HUMAN Transcobalamin-2 OS=Homo sapiens GN=TCN2 PE=1 SV=1;>sp|P20062|TCO2_HUMAN Transcobalamin-2 OS=Homo sapiens GN=TCN2 PE=1 SV=3;>sp|P20062-2|TCO2_HUMAN Isoform 2 of Transcobalamin-2 OS=Homo sapiens GN=TCN2	47.142	0.154032	4893100000	2889000000	1080800000	426080000	90413000
P62873-2;P62873;F6UT28;B1AKQ8;F6X3N5;B3KVK2;F5H8J8;F5H100;F5H0S8;E9PCP0;P16520-2;P16520	Guanine nucleotide-binding protein G(I)/G(S)/G(T) subunit beta-1	GNB1	>sp|P62873-2|GBB1_HUMAN Isoform 2 of Guanine nucleotide-binding protein G(I)/G(S)/G(T) subunit beta-1 OS=Homo sapiens GN=GNB1;>sp|P62873|GBB1_HUMAN Guanine nucleotide-binding protein G(I)/G(S)/G(T) subunit beta-1 OS=Homo sapiens GN=GNB1 PE=1 SV=3;>tr|F6UT2	36.297	1.81682	4879900000	952490000	1256200000	1461000000	1044100000
P49915-2;P49915	GMP synthase [glutamine-hydrolyzing]	GMPS	>sp|P49915-2|GUAA_HUMAN Isoform 2 of GMP synthase [glutamine-hydrolyzing] OS=Homo sapiens GN=GMPS;>sp|P49915|GUAA_HUMAN GMP synthase [glutamine-hydrolyzing] OS=Homo sapiens GN=GMPS PE=1 SV=1	65.928	1.1119	4866900000	711650000	1459000000	839850000	818550000
P53618;E9PP73;E9PP63;E9PKQ1	Coatomer subunit beta	COPB1	>sp|P53618|COPB_HUMAN Coatomer subunit beta OS=Homo sapiens GN=COPB1 PE=1 SV=3	107.14	0.944422	4857900000	1281000000	1351800000	907320000	622300000
O95433;O95433-2;G3V438;H0YJG7;H0YJ63;H0YJU2;G3V3W9;H0YJG6	Activator of 90 kDa heat shock protein ATPase homolog 1	AHSA1	>sp|O95433|AHSA1_HUMAN Activator of 90 kDa heat shock protein ATPase homolog 1 OS=Homo sapiens GN=AHSA1 PE=1 SV=1;>sp|O95433-2|AHSA1_HUMAN Isoform 2 of Activator of 90 kDa heat shock protein ATPase homolog 1 OS=Homo sapiens GN=AHSA1;>tr|G3V438|G3V438_HUMAN	38.274	0.831556	4852400000	1043400000	1606500000	844120000	712280000
P22102;P22102-2;C9JBJ1;C9JTV6;F8WD69;C9JZG2;C9JKQ7;H7C366	Trifunctional purine biosynthetic protein adenosine-3;Phosphoribosylamine--glycine ligase;Phosphoribosylformylglycinamidine cyclo-ligase;Phosphoribosylglycinamide formyltransferase	GART	>sp|P22102|PUR2_HUMAN Trifunctional purine biosynthetic protein adenosine-3 OS=Homo sapiens GN=GART PE=1 SV=1;>sp|P22102-2|PUR2_HUMAN Isoform Short of Trifunctional purine biosynthetic protein adenosine-3 OS=Homo sapiens GN=GART	107.77	2.06117	4843700000	1559600000	217660000	1759500000	483480000
E7ES33;E7EPK1;Q16181-2;Q16181;H0Y3Y4;G3V1Q4;Q5JXL7;Q6ZU15	Septin-7	39326	>tr|E7ES33|E7ES33_HUMAN Septin-7 OS=Homo sapiens GN=SEPT7 PE=1 SV=3;>tr|E7EPK1|E7EPK1_HUMAN Septin-7 OS=Homo sapiens GN=SEPT7 PE=1 SV=2;>sp|Q16181-2|SEPT7_HUMAN Isoform 2 of Septin-7 OS=Homo sapiens GN=SEPT7;>sp|Q16181|SEPT7_HUMAN Septin-7 OS=Homo sapiens	48.715	0.898849	4833100000	808180000	1145500000	724350000	452740000
Q9BXX0	EMILIN-2	EMILIN2	>sp|Q9BXX0|EMIL2_HUMAN EMILIN-2 OS=Homo sapiens GN=EMILIN2 PE=1 SV=3	115.69	11.3999	4824600000	547920000	320890000	1724300000	1564700000
P30405;R4GN99;H0Y548;P30405-2	Peptidyl-prolyl cis-trans isomerase F, mitochondrial	PPIF	>sp|P30405|PPIF_HUMAN Peptidyl-prolyl cis-trans isomerase F, mitochondrial OS=Homo sapiens GN=PPIF PE=1 SV=1	22.04	1.80795	4791500000	967410000	1128100000	1265400000	857520000
B4DKY1;P49589-2;P49589;P49589-3;E9PRS8	Cysteine--tRNA ligase, cytoplasmic	CARS	>tr|B4DKY1|B4DKY1_HUMAN Cysteine--tRNA ligase, cytoplasmic OS=Homo sapiens GN=CARS PE=1 SV=1;>sp|P49589-2|SYCC_HUMAN Isoform 2 of Cysteine--tRNA ligase, cytoplasmic OS=Homo sapiens GN=CARS;>sp|P49589|SYCC_HUMAN Cysteine--tRNA ligase, cytoplasmic OS=Homo sa	84.277	0.786574	4790300000	976810000	1446300000	710590000	473020000
K7EP07;Q99426-2;Q99426;K7EK42;K7EL99	Tubulin-folding cofactor B	TBCB	>tr|K7EP07|K7EP07_HUMAN Tubulin-folding cofactor B (Fragment) OS=Homo sapiens GN=TBCB PE=1 SV=4;>sp|Q99426-2|TBCB_HUMAN Isoform 2 of Tubulin-folding cofactor B OS=Homo sapiens GN=TBCB;>sp|Q99426|TBCB_HUMAN Tubulin-folding cofactor B OS=Homo sapiens GN=TBCB	19.251	0.886389	4786400000	1176900000	929950000	2156200000	245660000
Q9UBS4;H7C2Y5	DnaJ homolog subfamily B member 11	DNAJB11	>sp|Q9UBS4|DJB11_HUMAN DnaJ homolog subfamily B member 11 OS=Homo sapiens GN=DNAJB11 PE=1 SV=1;>tr|H7C2Y5|H7C2Y5_HUMAN DnaJ homolog subfamily B member 11 (Fragment) OS=Homo sapiens GN=DNAJB11 PE=1 SV=4	40.513	4.63839	4782800000	499350000	261110000	3006600000	526600000
B0QY89;Q9Y262;Q9Y262-2;B0QY90;C9JHP4;C9K0Q7;H7C3A0;H0Y7E6	Eukaryotic translation initiation factor 3 subunit L	EIF3L	>tr|B0QY89|B0QY89_HUMAN Eukaryotic translation initiation factor 3 subunit L OS=Homo sapiens GN=EIF3L PE=1 SV=1;>sp|Q9Y262|EIF3L_HUMAN Eukaryotic translation initiation factor 3 subunit L OS=Homo sapiens GN=EIF3L PE=1 SV=1;>sp|Q9Y262-2|EIF3L_HUMAN Isoform	70.901	0.869477	4775700000	894140000	1523000000	601380000	497980000
Q13428-8;Q13428-3;E7ETY2;Q13428-2;Q13428-7;Q13428;Q13428-4;J3KQ96;Q13428-6;Q13428-5;H0YA99	Treacle protein	TCOF1	>sp|Q13428-8|TCOF_HUMAN Isoform 8 of Treacle protein OS=Homo sapiens GN=TCOF1;>sp|Q13428-3|TCOF_HUMAN Isoform 3 of Treacle protein OS=Homo sapiens GN=TCOF1;>tr|E7ETY2|E7ETY2_HUMAN Treacle protein OS=Homo sapiens GN=TCOF1 PE=1 SV=1;>sp|Q13428-2|TCOF_HUMAN I	144.41	0.859779	4773200000	557640000	1256100000	421850000	441490000
Q5TG12;E9PGC5;Q15262-2;Q15262-3;Q15262-4;Q15262;H0YDP9;E9PRW2;H0Y6P5	Receptor-type tyrosine-protein phosphatase kappa	PTPRK	>tr|Q5TG12|Q5TG12_HUMAN Protein-tyrosine-phosphatase OS=Homo sapiens GN=PTPRK PE=1 SV=1;>tr|E9PGC5|E9PGC5_HUMAN Protein-tyrosine-phosphatase OS=Homo sapiens GN=PTPRK PE=1 SV=1;>sp|Q15262-2|PTPRK_HUMAN Isoform 2 of Receptor-type tyrosine-protein phosphatase	164.2	0.37098	4772400000	1939000000	1598500000	568360000	259590000
H7C0V4;H7C215;Q9BZR6	Reticulon-4 receptor	RTN4R	>tr|H7C0V4|H7C0V4_HUMAN Reticulon-4 receptor (Fragment) OS=Homo sapiens GN=RTN4R PE=1 SV=1;>tr|H7C215|H7C215_HUMAN Reticulon-4 receptor (Fragment) OS=Homo sapiens GN=RTN4R PE=1 SV=1;>sp|Q9BZR6|RTN4R_HUMAN Reticulon-4 receptor OS=Homo sapiens GN=RTN4R PE=1	52.998	2.71204	4752300000	923520000	608240000	2364100000	483780000
Q9H6X2-4;Q9H6X2-6;Q9H6X2-2;Q9H6X2-5;Q9H6X2;Q9H6X2-3;H0YC24	Anthrax toxin receptor 1	ANTXR1	>sp|Q9H6X2-4|ANTR1_HUMAN Isoform 4 of Anthrax toxin receptor 1 OS=Homo sapiens GN=ANTXR1;>sp|Q9H6X2-6|ANTR1_HUMAN Isoform 6 of Anthrax toxin receptor 1 OS=Homo sapiens GN=ANTXR1;>sp|Q9H6X2-2|ANTR1_HUMAN Isoform 2 of Anthrax toxin receptor 1 OS=Homo sapiens	37.055	1.59851	4748800000	1020700000	662770000	1340000000	298690000
Q96CT7;M0R2F5	Coiled-coil domain-containing protein 124	CCDC124	>sp|Q96CT7|CC124_HUMAN Coiled-coil domain-containing protein 124 OS=Homo sapiens GN=CCDC124 PE=1 SV=1	25.835	0.516744	4748700000	1345500000	1713700000	497700000	489280000
P21266;A0A0A0MTN3;Q5T8Q9;Q5T8R1;P46439	Glutathione S-transferase Mu 3	GSTM3	>sp|P21266|GSTM3_HUMAN Glutathione S-transferase Mu 3 OS=Homo sapiens GN=GSTM3 PE=1 SV=3;>tr|A0A0A0MTN3|A0A0A0MTN3_HUMAN Glutathione S-transferase Mu 3 OS=Homo sapiens GN=GSTM3 PE=1 SV=1	26.559	1.26849	4741100000	1237000000	1298600000	1323900000	579030000
O95302;O95302-3;O95302-2;Q75LS8;C9J4P8	Peptidyl-prolyl cis-trans isomerase FKBP9	FKBP9	>sp|O95302|FKBP9_HUMAN Peptidyl-prolyl cis-trans isomerase FKBP9 OS=Homo sapiens GN=FKBP9 PE=1 SV=2;>sp|O95302-3|FKBP9_HUMAN Isoform 3 of Peptidyl-prolyl cis-trans isomerase FKBP9 OS=Homo sapiens GN=FKBP9;>sp|O95302-2|FKBP9_HUMAN Isoform 2 of Peptidyl-prol	63.083	0.690979	4741100000	1602700000	1247900000	1014700000	478880000
A0A024R571;Q9H4M9;C9JC03;C9J2Z4;C9JDQ8;C9JIJ3;C9IZH1;Q9NZN4	EH domain-containing protein 1	EHD1	>tr|A0A024R571|A0A024R571_HUMAN EH domain-containing protein 1 OS=Homo sapiens GN=EHD1 PE=1 SV=1;>sp|Q9H4M9|EHD1_HUMAN EH domain-containing protein 1 OS=Homo sapiens GN=EHD1 PE=1 SV=2;>tr|C9JC03|C9JC03_HUMAN EH domain-containing protein 1 (Fragment) OS=Hom	61.927	0.729639	4739500000	1157100000	1064600000	559790000	383700000
Q9H6Z4-2;B7Z7F3;Q9H6Z4;Q9H6Z4-3;K7EIJ4;K7EPW1;K7EJV3;K7ENJ2;K7EID7;K7ENB9;K7ESQ0;K7EMT3;K7EN31;K7EMH9	Ran-binding protein 3	RANBP3;ZNF8	>sp|Q9H6Z4-2|RANB3_HUMAN Isoform 2 of Ran-binding protein 3 OS=Homo sapiens GN=RANBP3;>tr|B7Z7F3|B7Z7F3_HUMAN Ran-binding protein 3 OS=Homo sapiens GN=RANBP3 PE=1 SV=1;>sp|Q9H6Z4|RANB3_HUMAN Ran-binding protein 3 OS=Homo sapiens GN=RANBP3 PE=1 SV=1;>sp|Q9H	59.694	0.981581	4719400000	1201500000	1054300000	767440000	389050000
P35221;P35221-2;G3XAM7;E5RIB1;E5RJ41;P35221-3;P26232-3;P26232-2;P26232-5;P26232;E5RJL0;E5RIE0;E5RHV7;H0YBB8;E5RGY6;E5RG03;E5RFM3;C9IZ88;E5RGY7;A0A0A0MTJ6;A0A0A0MRI5;P26232-4;P26232-6	Catenin alpha-1	CTNNA1	>sp|P35221|CTNA1_HUMAN Catenin alpha-1 OS=Homo sapiens GN=CTNNA1 PE=1 SV=1;>sp|P35221-2|CTNA1_HUMAN Isoform 2 of Catenin alpha-1 OS=Homo sapiens GN=CTNNA1;>tr|G3XAM7|G3XAM7_HUMAN Catenin (Cadherin-associated protein), alpha 1, 102kDa, isoform CRA_a OS=Homo	100.07	0.555378	4691400000	1072500000	1226500000	336950000	728880000
P62136;E9PMD7;P62136-2;F8VYE8;F8W0W8;P36873;P36873-2;F8VR82;P62136-3;A0A087WYY5;E7ETD8;F5H1L6;F5H037;F8WE71;F8W1A0	Serine/threonine-protein phosphatase PP1-alpha catalytic subunit;Serine/threonine-protein phosphatase;Serine/threonine-protein phosphatase PP1-gamma catalytic subunit	PPP1CA;PPP1CC;PPP1CB	>sp|P62136|PP1A_HUMAN Serine/threonine-protein phosphatase PP1-alpha catalytic subunit OS=Homo sapiens GN=PPP1CA PE=1 SV=1;>tr|E9PMD7|E9PMD7_HUMAN Serine/threonine-protein phosphatase (Fragment) OS=Homo sapiens GN=PPP1CA PE=1 SV=1;>sp|P62136-2|PP1A_HUMAN I	37.512	0.879372	4685000000	1926000000	869780000	717380000	386780000
Q15404;Q15404-2	Ras suppressor protein 1	RSU1	>sp|Q15404|RSU1_HUMAN Ras suppressor protein 1 OS=Homo sapiens GN=RSU1 PE=1 SV=3;>sp|Q15404-2|RSU1_HUMAN Isoform 2 of Ras suppressor protein 1 OS=Homo sapiens GN=RSU1	31.54	0.417293	4642700000	787840000	1743400000	97633000	341350000
P48163;P48163-2	NADP-dependent malic enzyme	ME1	>sp|P48163|MAOX_HUMAN NADP-dependent malic enzyme OS=Homo sapiens GN=ME1 PE=1 SV=1;>sp|P48163-2|MAOX_HUMAN Isoform 2 of NADP-dependent malic enzyme OS=Homo sapiens GN=ME1	64.149	1.09428	4609400000	1366800000	930140000	1483900000	438070000
Q92747;E9PF58;Q92747-2;F8WFD3	Actin-related protein 2/3 complex subunit 1A	ARPC1A	>sp|Q92747|ARC1A_HUMAN Actin-related protein 2/3 complex subunit 1A OS=Homo sapiens GN=ARPC1A PE=1 SV=2;>tr|E9PF58|E9PF58_HUMAN Actin-related protein 2/3 complex subunit 1A OS=Homo sapiens GN=ARPC1A PE=1 SV=1;>sp|Q92747-2|ARC1A_HUMAN Isoform 2 of Actin-rel	41.569	0.645077	4593200000	1489000000	802470000	723500000	297270000
A0A087X2B5;P35613-2;P35613;I3L192;A0A087WUV8;P35613-3;P35613-4;R4GMX5;R4GN83;A0A087X215	Basigin	BSG	>tr|A0A087X2B5|A0A087X2B5_HUMAN Basigin (Fragment) OS=Homo sapiens GN=BSG PE=1 SV=1;>sp|P35613-2|BASI_HUMAN Isoform 2 of Basigin OS=Homo sapiens GN=BSG;>sp|P35613|BASI_HUMAN Basigin OS=Homo sapiens GN=BSG PE=1 SV=2;>tr|I3L192|I3L192_HUMAN Basigin (Fragment	23.896	0.749536	4570000000	1271700000	1262500000	689380000	653910000
Q8WVC2;P63220;Q9BYK1;Q9BYK2	40S ribosomal protein S21	RPS21	>tr|Q8WVC2|Q8WVC2_HUMAN 40S ribosomal protein S21 OS=Homo sapiens GN=RPS21 PE=1 SV=1;>sp|P63220|RS21_HUMAN 40S ribosomal protein S21 OS=Homo sapiens GN=RPS21 PE=1 SV=1;>tr|Q9BYK1|Q9BYK1_HUMAN 40S ribosomal protein S21 OS=Homo sapiens GN=RPS21 PE=1 SV=1	8.85	1.1308	4534900000	1586400000	153730000	1722600000	39229000
P18077;C9K025;F8WBS5;F8WB72	60S ribosomal protein L35a	RPL35A	>sp|P18077|RL35A_HUMAN 60S ribosomal protein L35a OS=Homo sapiens GN=RPL35A PE=1 SV=2;>tr|C9K025|C9K025_HUMAN 60S ribosomal protein L35a (Fragment) OS=Homo sapiens GN=RPL35A PE=1 SV=1;>tr|F8WBS5|F8WBS5_HUMAN 60S ribosomal protein L35a OS=Homo sapiens GN=RP	12.538	1.13736	4531100000	864660000	1431500000	411840000	1066900000
P67775;P62714;P67775-2;E7ESG8;H0YBN9;E5RFI3;E5RHP4;E5RHC1;H0YC23	Serine/threonine-protein phosphatase 2A catalytic subunit alpha isoform;Serine/threonine-protein phosphatase 2A catalytic subunit beta isoform;Serine/threonine-protein phosphatase	PPP2CA;PPP2CB	>sp|P67775|PP2AA_HUMAN Serine/threonine-protein phosphatase 2A catalytic subunit alpha isoform OS=Homo sapiens GN=PPP2CA PE=1 SV=1;>sp|P62714|PP2AB_HUMAN Serine/threonine-protein phosphatase 2A catalytic subunit beta isoform OS=Homo sapiens GN=PPP2CB PE=1	35.594	1.20959	4507300000	963840000	1394900000	980420000	745060000
Q92973-2;Q92973;Q92973-3;S4R398;E7EW37;K7ENW1;K7ESC1;K7ESG1;K7ELC3	Transportin-1	TNPO1	>sp|Q92973-2|TNPO1_HUMAN Isoform 2 of Transportin-1 OS=Homo sapiens GN=TNPO1;>sp|Q92973|TNPO1_HUMAN Transportin-1 OS=Homo sapiens GN=TNPO1 PE=1 SV=2;>sp|Q92973-3|TNPO1_HUMAN Isoform 3 of Transportin-1 OS=Homo sapiens GN=TNPO1	101.31	1.04615	4503800000	1577500000	988620000	1060300000	451640000
P46060;H0Y4Q3;B0QYT4;B0QYT5;B0QYT6	Ran GTPase-activating protein 1	RANGAP1	>sp|P46060|RAGP1_HUMAN Ran GTPase-activating protein 1 OS=Homo sapiens GN=RANGAP1 PE=1 SV=1	63.541	0.956809	4502900000	1118300000	1291000000	916730000	534600000
O95373;E9PLB2	Importin-7	IPO7	>sp|O95373|IPO7_HUMAN Importin-7 OS=Homo sapiens GN=IPO7 PE=1 SV=1	119.52	1.09559	4494300000	1284700000	1335700000	1047900000	366180000
P27824;P27824-2;H0Y9Q7;P27824-3;D6RB85;D6RDP7;D6RAU8;D6RGY2;D6RFL1;H0Y9H1;D6RAQ8;D6RHJ3;D6RD16	Calnexin	CANX	>sp|P27824|CALX_HUMAN Calnexin OS=Homo sapiens GN=CANX PE=1 SV=2;>sp|P27824-2|CALX_HUMAN Isoform 2 of Calnexin OS=Homo sapiens GN=CANX;>tr|H0Y9Q7|H0Y9Q7_HUMAN Calnexin (Fragment) OS=Homo sapiens GN=CANX PE=1 SV=1;>sp|P27824-3|CALX_HUMAN Isoform 3 of Calnex	67.567	1.28527	4440500000	1001700000	1225600000	1148800000	576430000
G3V4P8;P60983;M0QYG8;M0R1D2;M0R0C1;M0QYJ8;O60234	Glia maturation factor beta	GMFB	>tr|G3V4P8|G3V4P8_HUMAN Glia maturation factor beta (Fragment) OS=Homo sapiens GN=GMFB PE=1 SV=1;>sp|P60983|GMFB_HUMAN Glia maturation factor beta OS=Homo sapiens GN=GMFB PE=1 SV=2	17.512	1.47976	4435600000	979170000	1038900000	1427600000	742050000
P05161;A0A096LPJ4;A0A096LNZ9	Ubiquitin-like protein ISG15	ISG15	>sp|P05161|ISG15_HUMAN Ubiquitin-like protein ISG15 OS=Homo sapiens GN=ISG15 PE=1 SV=5;>tr|A0A096LPJ4|A0A096LPJ4_HUMAN Ubiquitin-like protein ISG15 OS=Homo sapiens GN=ISG15 PE=1 SV=1;>tr|A0A096LNZ9|A0A096LNZ9_HUMAN Ubiquitin-like protein ISG15 (Fragment) O	17.887	0.206205	4403500000	3022600000	850100000	95677000	49804000
A6NJA2;P54578-2;P54578-3;P54578;J3QQT6;J3KS55;H0YA47	Ubiquitin carboxyl-terminal hydrolase;Ubiquitin carboxyl-terminal hydrolase 14	USP14	>tr|A6NJA2|A6NJA2_HUMAN Ubiquitin carboxyl-terminal hydrolase OS=Homo sapiens GN=USP14 PE=1 SV=2;>sp|P54578-2|UBP14_HUMAN Isoform 2 of Ubiquitin carboxyl-terminal hydrolase 14 OS=Homo sapiens GN=USP14;>sp|P54578-3|UBP14_HUMAN Isoform 3 of Ubiquitin carboxy	51.086	1.39544	4401400000	982130000	661970000	1482000000	443260000
P27708;F8VPD4;H7BZB3;H7C2E4;P31327-2;P31327;P31327-3	CAD protein;Glutamine-dependent carbamoyl-phosphate synthase;Aspartate carbamoyltransferase;Dihydroorotase	CAD	>sp|P27708|PYR1_HUMAN CAD protein OS=Homo sapiens GN=CAD PE=1 SV=3;>tr|F8VPD4|F8VPD4_HUMAN CAD protein OS=Homo sapiens GN=CAD PE=1 SV=1	242.98	1.45697	4390000000	965290000	1055700000	732880000	897870000
Q9UK76-3;Q9UK76;J3KSH8;J3KT51;Q9UK76-2	Hematological and neurological expressed 1 protein;Hematological and neurological expressed 1 protein, N-terminally processed	HN1	>sp|Q9UK76-3|HN1_HUMAN Isoform 3 of Hematological and neurological expressed 1 protein OS=Homo sapiens GN=HN1;>sp|Q9UK76|HN1_HUMAN Hematological and neurological expressed 1 protein OS=Homo sapiens GN=HN1 PE=1 SV=3;>tr|J3KSH8|J3KSH8_HUMAN Hematological and	11.023	0.352384	4379300000	2305900000	1277900000	379530000	349770000
Q14112-2;Q14112;A0A0A0MTL9;A0A087WZP6;H0YJV3	Nidogen-2	NID2	>sp|Q14112-2|NID2_HUMAN Isoform 2 of Nidogen-2 OS=Homo sapiens GN=NID2;>sp|Q14112|NID2_HUMAN Nidogen-2 OS=Homo sapiens GN=NID2 PE=1 SV=3;>tr|A0A0A0MTL9|A0A0A0MTL9_HUMAN Nidogen-2 OS=Homo sapiens GN=NID2 PE=1 SV=1;>tr|A0A087WZP6|A0A087WZP6_HUMAN Nidogen-2 O	140.86	0.429627	4370100000	1898800000	1844500000	239420000	133610000
P62854;Q5JNZ5	40S ribosomal protein S26;Putative 40S ribosomal protein S26-like 1	RPS26;RPS26P11	>sp|P62854|RS26_HUMAN 40S ribosomal protein S26 OS=Homo sapiens GN=RPS26 PE=1 SV=3;>sp|Q5JNZ5|RS26L_HUMAN Putative 40S ribosomal protein S26-like 1 OS=Homo sapiens GN=RPS26P11 PE=5 SV=1	13.015	0.910857	4364200000	641070000	1528800000	448180000	601670000
H3BT71;P38159;H0Y6E7;P38159-2;H3BR27;P38159-3;H3BNC1;Q96E39;O75526;H3BUY5;Q8N7X1	RNA-binding motif protein, X chromosome;RNA-binding motif protein, X chromosome, N-terminally processed	RBMX	>tr|H3BT71|H3BT71_HUMAN RNA-binding motif protein, X chromosome OS=Homo sapiens GN=RBMX PE=1 SV=1;>sp|P38159|RBMX_HUMAN RNA-binding motif protein, X chromosome OS=Homo sapiens GN=RBMX PE=1 SV=3;>tr|H0Y6E7|H0Y6E7_HUMAN RNA-binding motif protein, X chromosom	32.197	1.59058	4348100000	1185200000	779270000	1263800000	513890000
E9PCD7;Q9Y2E5;H0YA68;Q9Y2E5-2	Epididymis-specific alpha-mannosidase	MAN2B2	>tr|E9PCD7|E9PCD7_HUMAN Alpha-mannosidase OS=Homo sapiens GN=MAN2B2 PE=1 SV=1;>sp|Q9Y2E5|MA2B2_HUMAN Epididymis-specific alpha-mannosidase OS=Homo sapiens GN=MAN2B2 PE=1 SV=4;>tr|H0YA68|H0YA68_HUMAN Alpha-mannosidase (Fragment) OS=Homo sapiens GN=MAN2B2 PE	108.15	0.871346	4346300000	775050000	584170000	668990000	156880000
E7EUY5;Q04837;C9K0U8	Single-stranded DNA-binding protein, mitochondrial	SSBP1	>tr|E7EUY5|E7EUY5_HUMAN Single-stranded DNA-binding protein, mitochondrial (Fragment) OS=Homo sapiens GN=SSBP1 PE=1 SV=1;>sp|Q04837|SSBP_HUMAN Single-stranded DNA-binding protein, mitochondrial OS=Homo sapiens GN=SSBP1 PE=1 SV=1;>tr|C9K0U8|C9K0U8_HUMAN Sin	15.713	1.2926	4339200000	1665200000	511460000	1807700000	199830000
P54725-3;P54725-2;P54725;K7ENJ0;K7ELW1;K7EQ16	UV excision repair protein RAD23 homolog A	RAD23A	>sp|P54725-3|RD23A_HUMAN Isoform 3 of UV excision repair protein RAD23 homolog A OS=Homo sapiens GN=RAD23A;>sp|P54725-2|RD23A_HUMAN Isoform 2 of UV excision repair protein RAD23 homolog A OS=Homo sapiens GN=RAD23A;>sp|P54725|RD23A_HUMAN UV excision repair	39.538	1.25417	4290200000	548800000	1653800000	799100000	1137000000
P20042	Eukaryotic translation initiation factor 2 subunit 2	EIF2S2	>sp|P20042|IF2B_HUMAN Eukaryotic translation initiation factor 2 subunit 2 OS=Homo sapiens GN=EIF2S2 PE=1 SV=2	38.388	0.738627	4288300000	1006400000	1768300000	725280000	330270000
Q14240;Q14240-2;E7EQG2;J3KSN7;J3QQP0;E9PBH4;F8WE11;C9JUF0	Eukaryotic initiation factor 4A-II	EIF4A2	>sp|Q14240|IF4A2_HUMAN Eukaryotic initiation factor 4A-II OS=Homo sapiens GN=EIF4A2 PE=1 SV=2;>sp|Q14240-2|IF4A2_HUMAN Isoform 2 of Eukaryotic initiation factor 4A-II OS=Homo sapiens GN=EIF4A2;>tr|E7EQG2|E7EQG2_HUMAN Eukaryotic initiation factor 4A-II OS=H	46.402	0.866769	4254100000	1253600000	280300000	1008300000	89945000
P52292;J3QLL0;J3KS65;J3QL07	Importin subunit alpha-1	KPNA2	>sp|P52292|IMA1_HUMAN Importin subunit alpha-1 OS=Homo sapiens GN=KPNA2 PE=1 SV=1	57.861	1.32754	4248500000	1489900000	404750000	1738800000	353490000
O75828	Carbonyl reductase [NADPH] 3	CBR3	>sp|O75828|CBR3_HUMAN Carbonyl reductase [NADPH] 3 OS=Homo sapiens GN=CBR3 PE=1 SV=3	30.85	1.46014	4226700000	1242800000	456010000	2177900000	232920000
P37235;E9PC71;P84074;P61601;H7BZC1;E5RGA9;C9JW46;E5RK89;E5RFL9;E5RJT1;E5RJJ6;E5RGZ0;E5RI95;A0A0A6YYT2;E5RHE8;E5RI78;E5RHC8;E5RIG4;E5RIZ1;E5RIA5	Hippocalcin-like protein 1;Neuron-specific calcium-binding protein hippocalcin	HPCAL1;HPCA	>sp|P37235|HPCL1_HUMAN Hippocalcin-like protein 1 OS=Homo sapiens GN=HPCAL1 PE=1 SV=3;>tr|E9PC71|E9PC71_HUMAN Hippocalcin-like protein 1 OS=Homo sapiens GN=HPCAL1 PE=1 SV=1;>sp|P84074|HPCA_HUMAN Neuron-specific calcium-binding protein hippocalcin OS=Homo s	22.313	0.586826	4206300000	1812700000	1003000000	854120000	201100000
P47897;P47897-2;H7C0R3;C9J165;C9JSG9;F2Z2V6	Glutamine--tRNA ligase	QARS	>sp|P47897|SYQ_HUMAN Glutamine--tRNA ligase OS=Homo sapiens GN=QARS PE=1 SV=1;>sp|P47897-2|SYQ_HUMAN Isoform 2 of Glutamine--tRNA ligase OS=Homo sapiens GN=QARS	87.798	1.3513	4190800000	1172300000	859490000	1330500000	528880000
Q8NCC3;Q8NCC3-2;B4DPU0;H3BMU8;H3BM47;B4DJW4;H3BPT3	Group XV phospholipase A2	PLA2G15	>sp|Q8NCC3|PAG15_HUMAN Group XV phospholipase A2 OS=Homo sapiens GN=PLA2G15 PE=1 SV=2;>sp|Q8NCC3-2|PAG15_HUMAN Isoform 2 of Group XV phospholipase A2 OS=Homo sapiens GN=PLA2G15;>tr|B4DPU0|B4DPU0_HUMAN Group XV phospholipase A2 OS=Homo sapiens GN=PLA2G15 PE	46.657	1.46068	4187700000	537450000	1213600000	807960000	1466900000
Q92484;Q92484-2	Acid sphingomyelinase-like phosphodiesterase 3a	SMPDL3A	>sp|Q92484|ASM3A_HUMAN Acid sphingomyelinase-like phosphodiesterase 3a OS=Homo sapiens GN=SMPDL3A PE=1 SV=2;>sp|Q92484-2|ASM3A_HUMAN Isoform 2 of Acid sphingomyelinase-like phosphodiesterase 3a OS=Homo sapiens GN=SMPDL3A	51.26	5.14524	4182500000	265460000	675030000	1699600000	1272900000
O15067;H0YGH1;J3KT98;J3KTQ5;J3QL39;J3KTL4;J3QSG0;J3QSH6	Phosphoribosylformylglycinamidine synthase	PFAS	>sp|O15067|PUR4_HUMAN Phosphoribosylformylglycinamidine synthase OS=Homo sapiens GN=PFAS PE=1 SV=4	144.73	0.664463	4181500000	561370000	1509500000	270590000	567320000
P53999	Activated RNA polymerase II transcriptional coactivator p15	SUB1	>sp|P53999|TCP4_HUMAN Activated RNA polymerase II transcriptional coactivator p15 OS=Homo sapiens GN=SUB1 PE=1 SV=3	14.395	0.404779	4175900000	905050000	2201900000	364970000	453650000
Q9H4A4;A6NKB8;C9JMZ3;H7C2T3;A0A087WUS4;A0A087WU27	Aminopeptidase B	RNPEP	>sp|Q9H4A4|AMPB_HUMAN Aminopeptidase B OS=Homo sapiens GN=RNPEP PE=1 SV=2;>tr|A6NKB8|A6NKB8_HUMAN Aminopeptidase B OS=Homo sapiens GN=RNPEP PE=1 SV=1	72.595	1.81292	4170500000	747600000	976760000	1494600000	721680000
P62314;J3QLR7;J3QLI9	Small nuclear ribonucleoprotein Sm D1	SNRPD1	>sp|P62314|SMD1_HUMAN Small nuclear ribonucleoprotein Sm D1 OS=Homo sapiens GN=SNRPD1 PE=1 SV=1;>tr|J3QLR7|J3QLR7_HUMAN Small nuclear ribonucleoprotein Sm D1 OS=Homo sapiens GN=SNRPD1 PE=1 SV=1;>tr|J3QLI9|J3QLI9_HUMAN Small nuclear ribonucleoprotein Sm D1	13.281	1.27246	4163500000	822450000	1212800000	592300000	1033900000
P63000;P63000-2;P15153;B1AH77;B1AH78;B1AH80;P60763;J3KSC4;J3QLK0	Ras-related C3 botulinum toxin substrate 1;Ras-related C3 botulinum toxin substrate 2;Ras-related C3 botulinum toxin substrate 3	RAC1;RAC2;RAC3	>sp|P63000|RAC1_HUMAN Ras-related C3 botulinum toxin substrate 1 OS=Homo sapiens GN=RAC1 PE=1 SV=1;>sp|P63000-2|RAC1_HUMAN Isoform B of Ras-related C3 botulinum toxin substrate 1 OS=Homo sapiens GN=RAC1;>sp|P15153|RAC2_HUMAN Ras-related C3 botulinum toxin	21.45	1.25253	4144500000	965620000	616280000	1639300000	311000000
Q96C86	m7GpppX diphosphatase	DCPS	>sp|Q96C86|DCPS_HUMAN m7GpppX diphosphatase OS=Homo sapiens GN=DCPS PE=1 SV=2	38.608	1.62581	4134000000	910060000	859840000	1326700000	670180000
P40429;M0QYS1;Q8J015;M0QZU1;A0A096LPE0;Q6NVV1	60S ribosomal protein L13a	RPL13A;RPL13a	>sp|P40429|RL13A_HUMAN 60S ribosomal protein L13a OS=Homo sapiens GN=RPL13A PE=1 SV=2;>tr|M0QYS1|M0QYS1_HUMAN 60S ribosomal protein L13a (Fragment) OS=Homo sapiens GN=RPL13A PE=1 SV=2;>tr|Q8J015|Q8J015_HUMAN 60S ribosomal protein L13a OS=Homo sapiens GN=RP	23.577	0.859275	4122900000	949660000	1802000000	417690000	850600000
Q86U42-2;Q86U42;Q92843-2;B4DEH8;G3V4T2;H0YJH9	Polyadenylate-binding protein 2	PABPN1	>sp|Q86U42-2|PABP2_HUMAN Isoform 2 of Polyadenylate-binding protein 2 OS=Homo sapiens GN=PABPN1;>sp|Q86U42|PABP2_HUMAN Polyadenylate-binding protein 2 OS=Homo sapiens GN=PABPN1 PE=1 SV=3;>sp|Q92843-2|B2CL2_HUMAN Isoform 3 of Bcl-2-like protein 2 OS=Homo sa	31.496	0.748548	4121000000	1594400000	645850000	805620000	127240000
P10768;H7BZT7;X6RA14;U3KQT1	S-formylglutathione hydrolase	ESD	>sp|P10768|ESTD_HUMAN S-formylglutathione hydrolase OS=Homo sapiens GN=ESD PE=1 SV=2;>tr|H7BZT7|H7BZT7_HUMAN S-formylglutathione hydrolase (Fragment) OS=Homo sapiens GN=ESD PE=1 SV=1;>tr|X6RA14|X6RA14_HUMAN S-formylglutathione hydrolase OS=Homo sapiens GN=	31.462	1.88767	4086900000	365650000	595900000	1042800000	418900000
O75821;K7ER90;K7EL20;K7ENA8;K7EL60;K7ENH0;K7EP16;K7ERL8	Eukaryotic translation initiation factor 3 subunit G	EIF3G	>sp|O75821|EIF3G_HUMAN Eukaryotic translation initiation factor 3 subunit G OS=Homo sapiens GN=EIF3G PE=1 SV=2;>tr|K7ER90|K7ER90_HUMAN Eukaryotic translation initiation factor 3 subunit G (Fragment) OS=Homo sapiens GN=EIF3G PE=1 SV=1;>tr|K7EL20|K7EL20_HUMA	35.611	0.910995	4085200000	1498000000	943000000	1080200000	395930000
O43684-2;O43684;J3QT28;J3QSX4	Mitotic checkpoint protein BUB3	BUB3	>sp|O43684-2|BUB3_HUMAN Isoform 2 of Mitotic checkpoint protein BUB3 OS=Homo sapiens GN=BUB3;>sp|O43684|BUB3_HUMAN Mitotic checkpoint protein BUB3 OS=Homo sapiens GN=BUB3 PE=1 SV=1;>tr|J3QT28|J3QT28_HUMAN Mitotic checkpoint protein BUB3 (Fragment) OS=Homo	36.954	0.893201	4071700000	1558200000	437790000	1358000000	255410000
P46783;F6U211;S4R435;Q9NQ39	40S ribosomal protein S10;Putative 40S ribosomal protein S10-like	RPS10;RPS10-NUDT3;RPS10P5	>sp|P46783|RS10_HUMAN 40S ribosomal protein S10 OS=Homo sapiens GN=RPS10 PE=1 SV=1;>tr|F6U211|F6U211_HUMAN 40S ribosomal protein S10 OS=Homo sapiens GN=RPS10 PE=4 SV=1;>tr|S4R435|S4R435_HUMAN Protein RPS10-NUDT3 (Fragment) OS=Homo sapiens GN=RPS10-NUDT3 PE	18.898	1.2227	4070300000	862500000	1430100000	751810000	847430000
Q9H1E3-2;Q9H1E3	Nuclear ubiquitous casein and cyclin-dependent kinase substrate 1	NUCKS1	>sp|Q9H1E3-2|NUCKS_HUMAN Isoform 2 of Nuclear ubiquitous casein and cyclin-dependent kinase substrate 1 OS=Homo sapiens GN=NUCKS1;>sp|Q9H1E3|NUCKS_HUMAN Nuclear ubiquitous casein and cyclin-dependent kinase substrate 1 OS=Homo sapiens GN=NUCKS1 PE=1 SV=1	22.775	0.607607	4067900000	664960000	2051100000	377530000	606440000
Q15029-2;Q15029-3;Q15029;K7EP67;K7EJ74;K7EIV5;K7EIT3	116 kDa U5 small nuclear ribonucleoprotein component	EFTUD2	>sp|Q15029-2|U5S1_HUMAN Isoform 2 of 116 kDa U5 small nuclear ribonucleoprotein component OS=Homo sapiens GN=EFTUD2;>sp|Q15029-3|U5S1_HUMAN Isoform 3 of 116 kDa U5 small nuclear ribonucleoprotein component OS=Homo sapiens GN=EFTUD2;>sp|Q15029|U5S1_HUMAN 11	105.38	0.927232	4066600000	1505900000	1020100000	813850000	189720000
G8JLG1;Q14683;V9GY57;H0Y7K8	Structural maintenance of chromosomes protein 1A	SMC1A	>tr|G8JLG1|G8JLG1_HUMAN Structural maintenance of chromosomes protein OS=Homo sapiens GN=SMC1A PE=1 SV=2;>sp|Q14683|SMC1A_HUMAN Structural maintenance of chromosomes protein 1A OS=Homo sapiens GN=SMC1A PE=1 SV=2	140.86	0.856433	4061400000	998430000	1046700000	451840000	357560000
F5GZ08;B7Z4G8;P51693;P51693-2;K7EQJ4;S4R3U6;K7ELK0;K7EMN4	Amyloid-like protein 1;C30	APLP1	>tr|F5GZ08|F5GZ08_HUMAN Amyloid-like protein 1 OS=Homo sapiens GN=APLP1 PE=1 SV=1;>tr|B7Z4G8|B7Z4G8_HUMAN Amyloid-like protein 1 OS=Homo sapiens GN=APLP1 PE=1 SV=1;>sp|P51693|APLP1_HUMAN Amyloid-like protein 1 OS=Homo sapiens GN=APLP1 PE=1 SV=3;>sp|P51693-	68.49	1.1131	4057200000	1188900000	1245500000	848980000	415480000
O43776;K7EIU7;K7EPK2;O43776-2;K7EMQ6;K7EJ19;K7EQ35	Asparagine--tRNA ligase, cytoplasmic	NARS	>sp|O43776|SYNC_HUMAN Asparagine--tRNA ligase, cytoplasmic OS=Homo sapiens GN=NARS PE=1 SV=1	62.942	2.23503	4051700000	945420000	553210000	1401800000	619760000
Q5T4S7-3;Q5T4S7-4;Q5T4S7;Q5T4S7-2;A0A0A0MSW0;Q5T4S7-5;X6R960;X6RE05;Q5TBN9	E3 ubiquitin-protein ligase UBR4	UBR4	>sp|Q5T4S7-3|UBR4_HUMAN Isoform 3 of E3 ubiquitin-protein ligase UBR4 OS=Homo sapiens GN=UBR4;>sp|Q5T4S7-4|UBR4_HUMAN Isoform 4 of E3 ubiquitin-protein ligase UBR4 OS=Homo sapiens GN=UBR4;>sp|Q5T4S7|UBR4_HUMAN E3 ubiquitin-protein ligase UBR4 OS=Homo sapie	571.85	0.695676	4046500000	1247600000	895770000	415160000	1113800000
Q13637	Ras-related protein Rab-32	RAB32	>sp|Q13637|RAB32_HUMAN Ras-related protein Rab-32 OS=Homo sapiens GN=RAB32 PE=1 SV=3	24.997	31.3776	4022700000	108100000	69707000	1399400000	1698300000
F8VQE1;Q9UHB6-2;Q9UHB6;Q9UHB6-5;Q9UHB6-4;F8VRN8;F8VS07;Q9UHB6-3	LIM domain and actin-binding protein 1	TRMT1;LIMA1	>tr|F8VQE1|F8VQE1_HUMAN LIM domain and actin-binding protein 1 OS=Homo sapiens GN=LIMA1 PE=1 SV=1;>sp|Q9UHB6-2|LIMA1_HUMAN Isoform Alpha of LIM domain and actin-binding protein 1 OS=Homo sapiens GN=LIMA1;>sp|Q9UHB6|LIMA1_HUMAN LIM domain and actin-binding	66.99	0.677177	4016900000	699720000	787570000	681060000	177510000
A6NNN6;E7ETA6;Q15154-2;Q15154;H0YBA1	Pericentriolar material 1 protein	PCM1	>tr|A6NNN6|A6NNN6_HUMAN Pericentriolar material 1 protein OS=Homo sapiens GN=PCM1 PE=1 SV=5;>tr|E7ETA6|E7ETA6_HUMAN Pericentriolar material 1 protein OS=Homo sapiens GN=PCM1 PE=1 SV=1;>sp|Q15154-2|PCM1_HUMAN Isoform 2 of Pericentriolar material 1 protein O	210.13	#DIV/0!	4000600000	95801000	106720000	71812000	45845000
Q6FI81;H3BV90;Q6FI81-3;H3BT65;H3BUG4;H3BPG7;H3BQ23;Q6FI81-2;H3BTZ8	Anamorsin	CIAPIN1	>sp|Q6FI81|CPIN1_HUMAN Anamorsin OS=Homo sapiens GN=CIAPIN1 PE=1 SV=2;>tr|H3BV90|H3BV90_HUMAN Anamorsin OS=Homo sapiens GN=CIAPIN1 PE=1 SV=1;>sp|Q6FI81-3|CPIN1_HUMAN Isoform 3 of Anamorsin OS=Homo sapiens GN=CIAPIN1;>tr|H3BT65|H3BT65_HUMAN Anamorsin OS=Hom	33.582	1.03919	3988500000	1602800000	554250000	1110900000	401160000
Q08209-2;Q08209;Q08209-3;Q08209-5;E7ETC2;Q08209-4;E9PPC8;E9PK68;Q5F2F8;P16298-2;P16298-3;P16298;P16298-4;H0YC26;P48454-2;P48454;P48454-3;E5RJH4;H0YB04;G3V111	Serine/threonine-protein phosphatase 2B catalytic subunit alpha isoform;Serine/threonine-protein phosphatase	PPP3CA	>sp|Q08209-2|PP2BA_HUMAN Isoform 2 of Serine/threonine-protein phosphatase 2B catalytic subunit alpha isoform OS=Homo sapiens GN=PPP3CA;>sp|Q08209|PP2BA_HUMAN Serine/threonine-protein phosphatase 2B catalytic subunit alpha isoform OS=Homo sapiens GN=PPP3CA	57.658	0.399011	3986800000	1455000000	1525100000	284640000	464620000
O43396;K7ER96;K7EML9;K7EPB7;K7EKG2;K7EME7	Thioredoxin-like protein 1	TXNL1	>sp|O43396|TXNL1_HUMAN Thioredoxin-like protein 1 OS=Homo sapiens GN=TXNL1 PE=1 SV=3;>tr|K7ER96|K7ER96_HUMAN Thioredoxin-like protein 1 (Fragment) OS=Homo sapiens GN=TXNL1 PE=1 SV=1;>tr|K7EML9|K7EML9_HUMAN Thioredoxin-like protein 1 (Fragment) OS=Homo sapi	32.251	0.945872	3982900000	742680000	1443500000	505130000	614660000
Q99471;H3BPF6;H3BMQ1;Q99471-3;Q99471-2	Prefoldin subunit 5	PFDN5	>sp|Q99471|PFD5_HUMAN Prefoldin subunit 5 OS=Homo sapiens GN=PFDN5 PE=1 SV=2;>tr|H3BPF6|H3BPF6_HUMAN Prefoldin subunit 5 (Fragment) OS=Homo sapiens GN=PFDN5 PE=1 SV=1;>tr|H3BMQ1|H3BMQ1_HUMAN Prefoldin subunit 5 OS=Homo sapiens GN=PFDN5 PE=1 SV=1;>sp|Q99471	17.328	1.23831	3963900000	1590400000	966290000	1057600000	247900000
A0A087X0K9;G5E9E7;G3V1L9;Q07157-2;Q07157;H0YKB1	Tight junction protein ZO-1	TJP1	>tr|A0A087X0K9|A0A087X0K9_HUMAN Tight junction protein ZO-1 OS=Homo sapiens GN=TJP1 PE=1 SV=1;>tr|G5E9E7|G5E9E7_HUMAN Tight junction protein 1 (Zona occludens 1), isoform CRA_e OS=Homo sapiens GN=TJP1 PE=1 SV=1;>tr|G3V1L9|G3V1L9_HUMAN Tight junction protei	187.85	#DIV/0!	3949500000	0	187620000	0	3681800000
Q8TEA8;A0A087WZV9	D-tyrosyl-tRNA(Tyr) deacylase 1	DTD1	>sp|Q8TEA8|DTD1_HUMAN D-tyrosyl-tRNA(Tyr) deacylase 1 OS=Homo sapiens GN=DTD1 PE=1 SV=2;>tr|A0A087WZV9|A0A087WZV9_HUMAN D-tyrosyl-tRNA(Tyr) deacylase (Fragment) OS=Homo sapiens GN=DTD1 PE=1 SV=1	23.423	0.753084	3935900000	1545700000	1328000000	551080000	312920000
Q15056-2;Q15056	Eukaryotic translation initiation factor 4H	EIF4H	>sp|Q15056-2|IF4H_HUMAN Isoform Short of Eukaryotic translation initiation factor 4H OS=Homo sapiens GN=EIF4H;>sp|Q15056|IF4H_HUMAN Eukaryotic translation initiation factor 4H OS=Homo sapiens GN=EIF4H PE=1 SV=5	25.2	1.41191	3931700000	982230000	804600000	966250000	533670000
P55268;F5H520;C9JMJ0;A4D0S4-2;A4D0S4-3;A4D0S4	Laminin subunit beta-2	LAMB2	>sp|P55268|LAMB2_HUMAN Laminin subunit beta-2 OS=Homo sapiens GN=LAMB2 PE=1 SV=2	195.98	5.25491	3924400000	428750000	219980000	2100500000	710720000
P24821-4;J3QSU6;E9PC84;P24821-2;P24821-5;P24821-6;H0YGZ3;F5H5D6;Q8IYE0-2;Q8IYE0	Tenascin	TNC	>sp|P24821-4|TENA_HUMAN Isoform 4 of Tenascin OS=Homo sapiens GN=TNC;>tr|J3QSU6|J3QSU6_HUMAN Tenascin OS=Homo sapiens GN=TNC PE=1 SV=1;>tr|E9PC84|E9PC84_HUMAN Tenascin OS=Homo sapiens GN=TNC PE=1 SV=1;>sp|P24821-2|TENA_HUMAN Isoform 2 of Tenascin OS=Homo s	230.86	0.189703	3905900000	1464500000	2208500000	123530000	74746000
Q9Y678;H0Y8X7	Coatomer subunit gamma-1	COPG1	>sp|Q9Y678|COPG1_HUMAN Coatomer subunit gamma-1 OS=Homo sapiens GN=COPG1 PE=1 SV=1	97.717	1.15769	3897200000	1106100000	601310000	971840000	370070000
P63167;Q96FJ2;F8VXI7;F8VXL2;F8VRV5	Dynein light chain 1, cytoplasmic;Dynein light chain 2, cytoplasmic	DYNLL1;DYNLL2	>sp|P63167|DYL1_HUMAN Dynein light chain 1, cytoplasmic OS=Homo sapiens GN=DYNLL1 PE=1 SV=1;>sp|Q96FJ2|DYL2_HUMAN Dynein light chain 2, cytoplasmic OS=Homo sapiens GN=DYNLL2 PE=1 SV=1	10.366	1.68594	3894000000	510610000	1453700000	788860000	669870000
Q9NZV1;H7C2T6;H7C1Z0	Cysteine-rich motor neuron 1 protein;Processed cysteine-rich motor neuron 1 protein	CRIM1	>sp|Q9NZV1|CRIM1_HUMAN Cysteine-rich motor neuron 1 protein OS=Homo sapiens GN=CRIM1 PE=1 SV=1	113.74	0.307379	3831600000	1386900000	1758900000	94771000	165320000
C9JXB8;C9JNW5;P83731	60S ribosomal protein L24	RPL24	>tr|C9JXB8|C9JXB8_HUMAN 60S ribosomal protein L24 OS=Homo sapiens GN=RPL24 PE=1 SV=1;>tr|C9JNW5|C9JNW5_HUMAN 60S ribosomal protein L24 OS=Homo sapiens GN=RPL24 PE=1 SV=1;>sp|P83731|RL24_HUMAN 60S ribosomal protein L24 OS=Homo sapiens GN=RPL24 PE=1 SV=1	14.369	0.689145	3801300000	1395200000	1207900000	532450000	480430000
B8ZZN6;P63165;B8ZZJ0;B8ZZ67;B9A032;P63165-2	Small ubiquitin-related modifier 1	SUMO1	>tr|B8ZZN6|B8ZZN6_HUMAN Small ubiquitin-related modifier 1 OS=Homo sapiens GN=SUMO1 PE=1 SV=1;>sp|P63165|SUMO1_HUMAN Small ubiquitin-related modifier 1 OS=Homo sapiens GN=SUMO1 PE=1 SV=1;>tr|B8ZZJ0|B8ZZJ0_HUMAN Small ubiquitin-related modifier 1 OS=Homo sa	16.645	1.01535	3794500000	859450000	1057700000	682180000	562480000
CON__Q3Y5Z3			>Q3Y5Z3 SWISS-PROT:Q3Y5Z3 (Bos taurus) Adiponectin precursor	26.133	2.62991	3787100000	69557000	79378000	247600000	74106000
C9IZG4;O60888-3;O60888;O60888-2	Protein CutA	CUTA	>tr|C9IZG4|C9IZG4_HUMAN Protein CutA OS=Homo sapiens GN=CUTA PE=1 SV=1;>sp|O60888-3|CUTA_HUMAN Isoform C of Protein CutA OS=Homo sapiens GN=CUTA;>sp|O60888|CUTA_HUMAN Protein CutA OS=Homo sapiens GN=CUTA PE=1 SV=2;>sp|O60888-2|CUTA_HUMAN Isoform A of Prote	14.401	1.59257	3762600000	755540000	1048100000	1210500000	609620000
E7EX73;E9PGM1;E7EUU4;Q04637-5;Q04637-4;Q04637-3;Q04637;Q04637-8;Q04637-9;Q04637-6;Q04637-7;A0A0A0MR52;C9J6B6;C9JF13;C9J2Z7;C9K073;H7C0V6;H7C044;F8WCF2;C9JHW9	Eukaryotic translation initiation factor 4 gamma 1	EIF4G1	>tr|E7EX73|E7EX73_HUMAN Eukaryotic translation initiation factor 4 gamma 1 OS=Homo sapiens GN=EIF4G1 PE=1 SV=1;>tr|E9PGM1|E9PGM1_HUMAN Eukaryotic translation initiation factor 4 gamma 1 OS=Homo sapiens GN=EIF4G1 PE=1 SV=1;>tr|E7EUU4|E7EUU4_HUMAN Eukaryotic	158.64	1.5605	3758000000	925300000	909040000	1086400000	575570000
P42566;B1AUU8;P42566-2;S4R3U1	Epidermal growth factor receptor substrate 15	EPS15	>sp|P42566|EPS15_HUMAN Epidermal growth factor receptor substrate 15 OS=Homo sapiens GN=EPS15 PE=1 SV=2;>tr|B1AUU8|B1AUU8_HUMAN Epidermal growth factor receptor substrate 15 OS=Homo sapiens GN=EPS15 PE=1 SV=1;>sp|P42566-2|EPS15_HUMAN Isoform 2 of Epidermal	98.655	2.58142	3749400000	1194000000	119810000	1830200000	118780000
P47755;F8W9N7;C9JUG7;P47755-2;F8WED3	F-actin-capping protein subunit alpha-2	CAPZA2	>sp|P47755|CAZA2_HUMAN F-actin-capping protein subunit alpha-2 OS=Homo sapiens GN=CAPZA2 PE=1 SV=3;>tr|F8W9N7|F8W9N7_HUMAN F-actin-capping protein subunit alpha-2 OS=Homo sapiens GN=CAPZA2 PE=1 SV=1;>tr|C9JUG7|C9JUG7_HUMAN F-actin-capping protein subunit a	32.949	1.1608	3743200000	716430000	1381500000	792250000	493030000
Q05639	Elongation factor 1-alpha 2	EEF1A2	>sp|Q05639|EF1A2_HUMAN Elongation factor 1-alpha 2 OS=Homo sapiens GN=EEF1A2 PE=1 SV=1	50.47	0.232668	3724000000	1665800000	1504500000	228410000	89553000
P08603;P08603-2;Q5TFM2;A0A087WYK9;Q6NSD3;B1AKG0;Q02985-2;Q03591;Q02985	Complement factor H	CFH	>sp|P08603|CFAH_HUMAN Complement factor H OS=Homo sapiens GN=CFH PE=1 SV=4	139.09	0.4998	3723000000	785970000	1992200000	225400000	138610000
P98155-2;P98155;Q5VVF8	Very low-density lipoprotein receptor	VLDLR	>sp|P98155-2|VLDLR_HUMAN Isoform Short of Very low-density lipoprotein receptor OS=Homo sapiens GN=VLDLR;>sp|P98155|VLDLR_HUMAN Very low-density lipoprotein receptor OS=Homo sapiens GN=VLDLR PE=1 SV=1	93.382	38.6955	3714700000	385840000	26775000	2467900000	673330000
Q9UH65;E7EMB1;E9PJM7	Switch-associated protein 70	SWAP70	>sp|Q9UH65|SWP70_HUMAN Switch-associated protein 70 OS=Homo sapiens GN=SWAP70 PE=1 SV=1;>tr|E7EMB1|E7EMB1_HUMAN Switch-associated protein 70 OS=Homo sapiens GN=SWAP70 PE=1 SV=1	68.997	1.92495	3698000000	319900000	204600000	625010000	236450000
Q14566	DNA replication licensing factor MCM6	MCM6	>sp|Q14566|MCM6_HUMAN DNA replication licensing factor MCM6 OS=Homo sapiens GN=MCM6 PE=1 SV=1	92.888	1.10643	3687200000	1169500000	488060000	1339700000	295930000
Q96C19;H0Y4Y4;C9JTV4;Q8WYH2;A0A087X1Z2;Q9BUP0-2;Q9BUP0	EF-hand domain-containing protein D2	EFHD2	>sp|Q96C19|EFHD2_HUMAN EF-hand domain-containing protein D2 OS=Homo sapiens GN=EFHD2 PE=1 SV=1;>tr|H0Y4Y4|H0Y4Y4_HUMAN EF-hand domain-containing protein D2 (Fragment) OS=Homo sapiens GN=EFHD2 PE=1 SV=1	26.697	1.11499	3678200000	2207600000	382910000	687670000	245430000
O95881;V9GY50;V9GYV4	Thioredoxin domain-containing protein 12	TXNDC12	>sp|O95881|TXD12_HUMAN Thioredoxin domain-containing protein 12 OS=Homo sapiens GN=TXNDC12 PE=1 SV=1	19.206	0.51748	3676200000	650070000	2060600000	234880000	435640000
P30044-2;P30044;P30044-3;P30044-4	Peroxiredoxin-5, mitochondrial	PRDX5	>sp|P30044-2|PRDX5_HUMAN Isoform Cytoplasmic+peroxisomal of Peroxiredoxin-5, mitochondrial OS=Homo sapiens GN=PRDX5;>sp|P30044|PRDX5_HUMAN Peroxiredoxin-5, mitochondrial OS=Homo sapiens GN=PRDX5 PE=1 SV=4;>sp|P30044-3|PRDX5_HUMAN Isoform 3 of Peroxiredoxin	17.031	0.941738	3672400000	1418800000	481160000	1421500000	175660000
P21281;C9JL73;P15313;H0YC04;C9J5E3;C9JNS9;C9JZ02	V-type proton ATPase subunit B, brain isoform;V-type proton ATPase subunit B, kidney isoform	ATP6V1B2;ATP6V1B1	>sp|P21281|VATB2_HUMAN V-type proton ATPase subunit B, brain isoform OS=Homo sapiens GN=ATP6V1B2 PE=1 SV=3;>tr|C9JL73|C9JL73_HUMAN V-type proton ATPase subunit B, kidney isoform OS=Homo sapiens GN=ATP6V1B1 PE=1 SV=1;>sp|P15313|VATB1_HUMAN V-type proton ATP	56.5	1.70581	3671500000	831590000	824090000	988270000	672740000
P11277-3;P11277;P11277-2;H0YJE6	Spectrin beta chain, erythrocytic	SPTB	>sp|P11277-3|SPTB1_HUMAN Isoform 3 of Spectrin beta chain, erythrocytic OS=Homo sapiens GN=SPTB;>sp|P11277|SPTB1_HUMAN Spectrin beta chain, erythrocytic OS=Homo sapiens GN=SPTB PE=1 SV=5;>sp|P11277-2|SPTB1_HUMAN Isoform 2 of Spectrin beta chain, erythrocyt	242.8	8.2378	3662800000	443850000	0	3184700000	0
Q15424;Q15424-4;Q15424-3;Q15424-2;Q14151;K7ES42	Scaffold attachment factor B1	SAFB	>sp|Q15424|SAFB1_HUMAN Scaffold attachment factor B1 OS=Homo sapiens GN=SAFB PE=1 SV=4;>sp|Q15424-4|SAFB1_HUMAN Isoform 4 of Scaffold attachment factor B1 OS=Homo sapiens GN=SAFB;>sp|Q15424-3|SAFB1_HUMAN Isoform 3 of Scaffold attachment factor B1 OS=Homo s	102.64	0.640592	3653300000	787570000	726190000	632350000	739240000
Q15102;M0R1K3;M0R389;M0QZT2;M0QXS6;M0R323	Platelet-activating factor acetylhydrolase IB subunit gamma	PAFAH1B3	>sp|Q15102|PA1B3_HUMAN Platelet-activating factor acetylhydrolase IB subunit gamma OS=Homo sapiens GN=PAFAH1B3 PE=1 SV=1;>tr|M0R1K3|M0R1K3_HUMAN Platelet-activating factor acetylhydrolase IB subunit gamma (Fragment) OS=Homo sapiens GN=PAFAH1B3 PE=1 SV=1;>t	25.734	0.73575	3644700000	1311700000	889010000	677740000	206580000
Q9UHD1-2;Q9UHD1;E9PHZ2;E9PPQ5;E9PIZ4;E9PSD5	Cysteine and histidine-rich domain-containing protein 1	CHORDC1	>sp|Q9UHD1-2|CHRD1_HUMAN Isoform 2 of Cysteine and histidine-rich domain-containing protein 1 OS=Homo sapiens GN=CHORDC1;>sp|Q9UHD1|CHRD1_HUMAN Cysteine and histidine-rich domain-containing protein 1 OS=Homo sapiens GN=CHORDC1 PE=1 SV=2;>tr|E9PHZ2|E9PHZ2_H	35.286	1.53319	3639900000	1298200000	591070000	881210000	426100000
Q9Y2B0;F8VXJ7;F8W031;F8W1U5;F8VP03;Q9Y2B0-2;H0YIH9;F8W1K5;H0YI18	Protein canopy homolog 2	CNPY2	>sp|Q9Y2B0|CNPY2_HUMAN Protein canopy homolog 2 OS=Homo sapiens GN=CNPY2 PE=1 SV=1;>tr|F8VXJ7|F8VXJ7_HUMAN Protein canopy homolog 2 (Fragment) OS=Homo sapiens GN=CNPY2 PE=1 SV=1;>tr|F8W031|F8W031_HUMAN Uncharacterized protein (Fragment) OS=Homo sapiens PE=	20.652	0.870947	3618500000	1608800000	940410000	575100000	271560000
P46063;F8WA66;F8WD97;F5H2L2;F5H4P4;F5H3W0;F5GYB7	ATP-dependent DNA helicase Q1	RECQL	>sp|P46063|RECQ1_HUMAN ATP-dependent DNA helicase Q1 OS=Homo sapiens GN=RECQL PE=1 SV=3	73.457	0.783351	3602800000	1048200000	998140000	570200000	391330000
K7EMC7;Q8WWM9;K7EIM9	Cytoglobin	CYGB	>tr|K7EMC7|K7EMC7_HUMAN Cytoglobin OS=Homo sapiens GN=CYGB PE=1 SV=1;>sp|Q8WWM9|CYGB_HUMAN Cytoglobin OS=Homo sapiens GN=CYGB PE=1 SV=1	24.993	25.588	3602300000	48221000	27386000	2228200000	897150000
G3V5T9;P24941-2;P24941;E7ESI2;Q00526;G3V317;K7ELV5;K7EJ83;F8VXD2;F8VYH9;F8VZZ0;F8VTV8;F8VWX7;F8VZ51;H0YAZ9;Q9BVE2;E7EUK8;E5RGN0;A0A087X209;A0A087WZU2;F5H6Z0;J3QSD7;P11802-2;Q00535-2;Q00535;P11802;Q96Q40-2;P50750;Q96Q40-4;Q96Q40-3;O94921-3;Q96Q40-5;Q96Q40;O94921-2;O94921;Q07002;Q07002-2;P50750-2;Q00536;Q00536-3;Q07002-3;Q00537-2;Q00537;Q00536-2;Q9NYV4-3;Q14004-2;Q9NYV4-2;Q9NYV4;Q14004	Cyclin-dependent kinase 2	CDK2	>tr|G3V5T9|G3V5T9_HUMAN Cyclin-dependent kinase 2 OS=Homo sapiens GN=CDK2 PE=1 SV=1;>sp|P24941-2|CDK2_HUMAN Isoform 2 of Cyclin-dependent kinase 2 OS=Homo sapiens GN=CDK2;>sp|P24941|CDK2_HUMAN Cyclin-dependent kinase 2 OS=Homo sapiens GN=CDK2 PE=1 SV=2;>tr	39.178	4.18071	3600300000	341590000	497180000	1765600000	721210000
CON__ENSEMBL:ENSBTAP00000038329			>ENSEMBL:ENSBTAP00000038329 (Bos taurus) 9 kDa protein	8.5787	0.31021	3581100000	538240000	8597800	81245000	129110000
X6RKN2;O94856-10;O94856-3;O94856-8;O94856-11;O94856-6;O94856-7;O94856-13;O94856-5;O94856;H7BY57;O94856-4;O94856-12;O94856-9;O94856-2;D6RBU5;D6RHX4;H7C0L6	Neurofascin	NFASC	>tr|X6RKN2|X6RKN2_HUMAN Neurofascin (Fragment) OS=Homo sapiens GN=NFASC PE=1 SV=1;>sp|O94856-10|NFASC_HUMAN Isoform 10 of Neurofascin OS=Homo sapiens GN=NFASC;>sp|O94856-3|NFASC_HUMAN Isoform 3 of Neurofascin OS=Homo sapiens GN=NFASC;>sp|O94856-8|NFASC_HUM	131.13	2.56121	3566400000	714570000	346390000	1109900000	438760000
Q8N1G4	Leucine-rich repeat-containing protein 47	LRRC47	>sp|Q8N1G4|LRC47_HUMAN Leucine-rich repeat-containing protein 47 OS=Homo sapiens GN=LRRC47 PE=1 SV=1	63.472	2.10827	3562200000	1019000000	101130000	1080700000	72217000
H3BLZ8;Q92841-1;Q92841-3;Q92841;Q92841-2	Probable ATP-dependent RNA helicase DDX17	DDX17	>tr|H3BLZ8|H3BLZ8_HUMAN Probable ATP-dependent RNA helicase DDX17 OS=Homo sapiens GN=DDX17 PE=1 SV=1;>sp|Q92841-1|DDX17_HUMAN Isoform 2 of Probable ATP-dependent RNA helicase DDX17 OS=Homo sapiens GN=DDX17;>sp|Q92841-3|DDX17_HUMAN Isoform 4 of Probable ATP	80.439	1.55035	3554700000	633420000	387690000	1142600000	173350000
A0A087WTH0;Q9UHY7;A0A0C4DGY8;D6RA00;Q9UHY7-2	Enolase-phosphatase E1	ENOPH1	>tr|A0A087WTH0|A0A087WTH0_HUMAN Enolase-phosphatase E1 OS=Homo sapiens GN=ENOPH1 PE=1 SV=1;>sp|Q9UHY7|ENOPH_HUMAN Enolase-phosphatase E1 OS=Homo sapiens GN=ENOPH1 PE=1 SV=1;>tr|A0A0C4DGY8|A0A0C4DGY8_HUMAN Enolase-phosphatase E1 OS=Homo sapiens GN=ENOPH1 PE	24.806	1.20993	3554400000	477200000	889390000	953180000	549690000
P78539-5;P78539-2;P78539;P78539-4;P78539-3	Sushi repeat-containing protein SRPX	SRPX	>sp|P78539-5|SRPX_HUMAN Isoform 5 of Sushi repeat-containing protein SRPX OS=Homo sapiens GN=SRPX;>sp|P78539-2|SRPX_HUMAN Isoform 2 of Sushi repeat-containing protein SRPX OS=Homo sapiens GN=SRPX;>sp|P78539|SRPX_HUMAN Sushi repeat-containing protein SRPX O	49.381	4.68244	3550500000	312040000	286930000	1812100000	955650000
C9J712;P35080;C9JQ45;C9J2N0	Profilin-2;Profilin	PFN2	>tr|C9J712|C9J712_HUMAN Profilin-2 OS=Homo sapiens GN=PFN2 PE=1 SV=1;>sp|P35080|PROF2_HUMAN Profilin-2 OS=Homo sapiens GN=PFN2 PE=1 SV=3;>tr|C9JQ45|C9JQ45_HUMAN Profilin OS=Homo sapiens GN=PFN2 PE=1 SV=1;>tr|C9J2N0|C9J2N0_HUMAN Profilin OS=Homo sapiens GN=	9.7982	0.743791	3542100000	616790000	750640000	303090000	584340000
P54920;M0R0Y2;M0R2M1;M0R058;M0R0I4;M0R027;M0R213;M0QZM9;M0QZN5;M0R031;A0A087WZQ7;Q9H115-3;Q9H115-2;Q9H115	Alpha-soluble NSF attachment protein	NAPA	>sp|P54920|SNAA_HUMAN Alpha-soluble NSF attachment protein OS=Homo sapiens GN=NAPA PE=1 SV=3;>tr|M0R0Y2|M0R0Y2_HUMAN Alpha-soluble NSF attachment protein OS=Homo sapiens GN=NAPA PE=1 SV=1;>tr|M0R2M1|M0R2M1_HUMAN Alpha-soluble NSF attachment protein (Fragme	33.232	1.32297	3523800000	915840000	599580000	900380000	557390000
Q9NRW1-2;Q9NRW1;C9JU14;J3KR73;H7BYW1;H0YGL6;P20340-4;P20340-2;P20340;C9JB90;Q14964	Ras-related protein Rab-6B;Ras-related protein Rab-6A	RAB6B;RAB6A	>sp|Q9NRW1-2|RAB6B_HUMAN Isoform 2 of Ras-related protein Rab-6B OS=Homo sapiens GN=RAB6B;>sp|Q9NRW1|RAB6B_HUMAN Ras-related protein Rab-6B OS=Homo sapiens GN=RAB6B PE=1 SV=1;>tr|C9JU14|C9JU14_HUMAN Ras-related protein Rab-6B (Fragment) OS=Homo sapiens GN=	22.334	1.98618	3509800000	23952000	793220000	41462000	722590000
P30566;A0A0A6YY92;P30566-2;A0A096LNY5;A0A096LNY6;A0A096LP92;A0A096LPA2;A0A096LNY4;B4DEP1;A0A096LP72;A0A096LNT4;V9GY96;A0A096LP76	Adenylosuccinate lyase	ADSL	>sp|P30566|PUR8_HUMAN Adenylosuccinate lyase OS=Homo sapiens GN=ADSL PE=1 SV=2;>tr|A0A0A6YY92|A0A0A6YY92_HUMAN Adenylosuccinate lyase OS=Homo sapiens GN=ADSL PE=1 SV=1;>sp|P30566-2|PUR8_HUMAN Isoform 2 of Adenylosuccinate lyase OS=Homo sapiens GN=ADSL;>tr|	54.889	0.868886	3507000000	1083700000	947440000	812730000	327960000
H0Y5B4;H7BZ11;J3KQN4;Q969Q0;P83881;R4GN19	60S ribosomal protein L36a-like;60S ribosomal protein L36a	RPL36A;RPL36A-HNRNPH2;RPL36AL	>tr|H0Y5B4|H0Y5B4_HUMAN 60S ribosomal protein L36a OS=Homo sapiens GN=RPL36A PE=3 SV=2;>tr|H7BZ11|H7BZ11_HUMAN Protein RPL36A-HNRNPH2 OS=Homo sapiens GN=RPL36A-HNRNPH2 PE=3 SV=2;>tr|J3KQN4|J3KQN4_HUMAN 60S ribosomal protein L36a OS=Homo sapiens GN=RPL36A P	13.228	0.806528	3506600000	1305300000	878980000	851610000	285980000
P68036-2;P68036;P68036-3;A0A0B4J2G9	Ubiquitin-conjugating enzyme E2 L3	UBE2L3	>sp|P68036-2|UB2L3_HUMAN Isoform 2 of Ubiquitin-conjugating enzyme E2 L3 OS=Homo sapiens GN=UBE2L3;>sp|P68036|UB2L3_HUMAN Ubiquitin-conjugating enzyme E2 L3 OS=Homo sapiens GN=UBE2L3 PE=1 SV=1;>sp|P68036-3|UB2L3_HUMAN Isoform 3 of Ubiquitin-conjugating enz	14.121	0.846248	3488100000	1046200000	1034800000	933070000	331300000
Q68BL8;F2Z3N3;Q68BL8-2;H0YE85;H0YEW8	Olfactomedin-like protein 2B	OLFML2B	>sp|Q68BL8|OLM2B_HUMAN Olfactomedin-like protein 2B OS=Homo sapiens GN=OLFML2B PE=2 SV=2;>tr|F2Z3N3|F2Z3N3_HUMAN Olfactomedin-like protein 2B OS=Homo sapiens GN=OLFML2B PE=1 SV=1	83.998	0.346873	3483200000	1512700000	1526000000	116280000	15612000
O95861-4;O95861;O95861-3;A6NF51;O95861-2;F8VVW8;F8VZG4;F8W1J0	3(2),5-bisphosphate nucleotidase 1	BPNT1	>sp|O95861-4|BPNT1_HUMAN Isoform 4 of 3(2),5-bisphosphate nucleotidase 1 OS=Homo sapiens GN=BPNT1;>sp|O95861|BPNT1_HUMAN 3(2),5-bisphosphate nucleotidase 1 OS=Homo sapiens GN=BPNT1 PE=1 SV=1;>sp|O95861-3|BPNT1_HUMAN Isoform 3 of 3(2),5-bisphosphat	29.188	1.97874	3458700000	456550000	1068500000	940520000	630540000
O60664-4;O60664;O60664-3;K7ERZ3;K7EL96;O60664-2;K7ER39	Perilipin-3	PLIN3	>sp|O60664-4|PLIN3_HUMAN Isoform 4 of Perilipin-3 OS=Homo sapiens GN=PLIN3;>sp|O60664|PLIN3_HUMAN Perilipin-3 OS=Homo sapiens GN=PLIN3 PE=1 SV=3;>sp|O60664-3|PLIN3_HUMAN Isoform 3 of Perilipin-3 OS=Homo sapiens GN=PLIN3;>tr|K7ERZ3|K7ERZ3_HUMAN Perilipin-3	45.803	0.594759	3451400000	958920000	1175000000	381870000	307200000
Q9NR45;Q5TBR0;Q5TBR1	Sialic acid synthase	NANS	>sp|Q9NR45|SIAS_HUMAN Sialic acid synthase OS=Homo sapiens GN=NANS PE=1 SV=2	40.307	2.33942	3445400000	440280000	926000000	1265300000	575730000
Q8N163-2;Q8N163;G3V119;H0YB24;A0A087X2B6;E5RHJ4	Cell cycle and apoptosis regulator protein 2	CCAR2	>sp|Q8N163-2|CCAR2_HUMAN Isoform 2 of Cell cycle and apoptosis regulator protein 2 OS=Homo sapiens GN=CCAR2;>sp|Q8N163|CCAR2_HUMAN Cell cycle and apoptosis regulator protein 2 OS=Homo sapiens GN=CCAR2 PE=1 SV=2;>tr|G3V119|G3V119_HUMAN Cell cycle and apopto	103.14	0.589306	3431300000	645490000	1146100000	241130000	503120000
CON__P17697			>P17697 SWISS-PROT:P17697 (Bos taurus) Clusterin precursor	51.113	2.12243	3414400000	247300000	20758000	171550000	42304000
Q99674;Q99674-4;Q99674-5;Q99674-2;Q99674-3	Cell growth regulator with EF hand domain protein 1	CGREF1	>sp|Q99674|CGRE1_HUMAN Cell growth regulator with EF hand domain protein 1 OS=Homo sapiens GN=CGREF1 PE=2 SV=2;>sp|Q99674-4|CGRE1_HUMAN Isoform 4 of Cell growth regulator with EF hand domain protein 1 OS=Homo sapiens GN=CGREF1;>sp|Q99674-5|CGRE1_HUMAN Isof	31.905	1.21563	3404700000	807670000	912960000	1117800000	329550000
CON__Q9TTE1			>Q9TTE1 SWISS-PROT:Q9TTE1 (Bos taurus) Endopin-1 precursor	46.203	2.08725	3404300000	192030000	52054000	70737000	600560000
H7BY10;K7EJV9;K7ERT8;A8MUS3;P62750;K7EMA7	60S ribosomal protein L23a	RPL23A	>tr|H7BY10|H7BY10_HUMAN 60S ribosomal protein L23a (Fragment) OS=Homo sapiens GN=RPL23A PE=1 SV=1;>tr|K7EJV9|K7EJV9_HUMAN 60S ribosomal protein L23a (Fragment) OS=Homo sapiens GN=RPL23A PE=1 SV=1;>tr|K7ERT8|K7ERT8_HUMAN 60S ribosomal protein L23a (Fragment	17.692	1.22504	3397500000	1214700000	718860000	822210000	425160000
P45877	Peptidyl-prolyl cis-trans isomerase C	PPIC	>sp|P45877|PPIC_HUMAN Peptidyl-prolyl cis-trans isomerase C OS=Homo sapiens GN=PPIC PE=1 SV=1	22.763	0.683953	3396200000	945050000	982310000	636130000	227830000
P46108;P46108-2;I3L297	Adapter molecule crk	CRK	>sp|P46108|CRK_HUMAN Adapter molecule crk OS=Homo sapiens GN=CRK PE=1 SV=2;>sp|P46108-2|CRK_HUMAN Isoform Crk-I of Adapter molecule crk OS=Homo sapiens GN=CRK	33.83	0.710403	3393900000	1053800000	890420000	586690000	201430000
P13716;P13716-2;B7ZBK6	Delta-aminolevulinic acid dehydratase	ALAD	>sp|P13716|HEM2_HUMAN Delta-aminolevulinic acid dehydratase OS=Homo sapiens GN=ALAD PE=1 SV=1;>sp|P13716-2|HEM2_HUMAN Isoform 2 of Delta-aminolevulinic acid dehydratase OS=Homo sapiens GN=ALAD	36.294	0.74149	3391900000	329430000	1113400000	134310000	1288700000
P61254;J3KTJ8;J3QRI7;J3QQQ9;J3QQV1;J3QRC4;E5RIT6;Q9UNX3;J3KS10;J3KSS0;E5RHH1	60S ribosomal protein L26;60S ribosomal protein L26-like 1	RPL26;KRBA2;RPL26L1	>sp|P61254|RL26_HUMAN 60S ribosomal protein L26 OS=Homo sapiens GN=RPL26 PE=1 SV=1;>tr|J3KTJ8|J3KTJ8_HUMAN 60S ribosomal protein L26 (Fragment) OS=Homo sapiens GN=RPL26 PE=4 SV=4;>tr|J3QRI7|J3QRI7_HUMAN 60S ribosomal protein L26 (Fragment) OS=Homo sapiens	17.258	1.22126	3385000000	1135500000	963580000	676720000	359120000
P27105;F8VSL7;P27105-2	Erythrocyte band 7 integral membrane protein	STOM	>sp|P27105|STOM_HUMAN Erythrocyte band 7 integral membrane protein OS=Homo sapiens GN=STOM PE=1 SV=3	31.73	1.64804	3373900000	720330000	917080000	705320000	832770000
Q9NZ08;Q9NZ08-2;H0Y9X5	Endoplasmic reticulum aminopeptidase 1	ERAP1	>sp|Q9NZ08|ERAP1_HUMAN Endoplasmic reticulum aminopeptidase 1 OS=Homo sapiens GN=ERAP1 PE=1 SV=3;>sp|Q9NZ08-2|ERAP1_HUMAN Isoform 2 of Endoplasmic reticulum aminopeptidase 1 OS=Homo sapiens GN=ERAP1	107.23	0.718361	3370700000	1002000000	1140200000	453680000	329300000
O15232-2;O15232	Matrilin-3	MATN3	>sp|O15232-2|MATN3_HUMAN Isoform 2 of Matrilin-3 OS=Homo sapiens GN=MATN3;>sp|O15232|MATN3_HUMAN Matrilin-3 OS=Homo sapiens GN=MATN3 PE=1 SV=2	48.316	0.221254	3370600000	554770000	552270000	62533000	41213000
CON__ENSEMBL:ENSBTAP00000018229			>ENSEMBL:ENSBTAP00000018229 (Bos taurus) 54 kDa protein	53.661	3.06241	3347200000	193710000	24535000	199940000	62348000
E5RJB8;E5RHU3;E7ESK6;E9PBI9;P34741	Syndecan;Syndecan-2	SDC2	>tr|E5RJB8|E5RJB8_HUMAN Syndecan-2 (Fragment) OS=Homo sapiens GN=SDC2 PE=1 SV=1;>tr|E5RHU3|E5RHU3_HUMAN Syndecan-2 (Fragment) OS=Homo sapiens GN=SDC2 PE=1 SV=2;>tr|E7ESK6|E7ESK6_HUMAN Syndecan OS=Homo sapiens GN=SDC2 PE=1 SV=1;>tr|E9PBI9|E9PBI9_HUMAN Synde	14.905	0.107316	3337500000	1678400000	1336900000	67744000	144970000
P29317;P29317-2	Ephrin type-A receptor 2	EPHA2	>sp|P29317|EPHA2_HUMAN Ephrin type-A receptor 2 OS=Homo sapiens GN=EPHA2 PE=1 SV=2	108.27	1.28629	3336300000	218400000	355110000	9727200	2402900000
Q14515;Q14515-2;D6RA29;F5H331;C9JJR8;E9PC64	SPARC-like protein 1	SPARCL1	>sp|Q14515|SPRL1_HUMAN SPARC-like protein 1 OS=Homo sapiens GN=SPARCL1 PE=1 SV=2;>sp|Q14515-2|SPRL1_HUMAN Isoform 2 of SPARC-like protein 1 OS=Homo sapiens GN=SPARCL1	75.207	21.134	3326300000	111540000	14045000	2244900000	820610000
A0A075B7D9;Q92804-2;Q92804	TATA-binding protein-associated factor 2N	TAF15	>tr|A0A075B7D9|A0A075B7D9_HUMAN TATA-binding protein-associated factor 2N OS=Homo sapiens GN=TAF15 PE=1 SV=1;>sp|Q92804-2|RBP56_HUMAN Isoform Short of TATA-binding protein-associated factor 2N OS=Homo sapiens GN=TAF15;>sp|Q92804|RBP56_HUMAN TATA-binding pr	48.839	1.08609	3317600000	943270000	697540000	954400000	392860000
Q969E4;Q5H9L2;A0A087WZD5;Q6IPX3-2;Q6IPX3	Transcription elongation factor A protein-like 3;Transcription elongation factor A protein-like 5;Transcription elongation factor A protein-like 6	TCEAL3;TCEAL5;TCEAL6	>sp|Q969E4|TCAL3_HUMAN Transcription elongation factor A protein-like 3 OS=Homo sapiens GN=TCEAL3 PE=1 SV=1;>sp|Q5H9L2|TCAL5_HUMAN Transcription elongation factor A protein-like 5 OS=Homo sapiens GN=TCEAL5 PE=1 SV=1;>tr|A0A087WZD5|A0A087WZD5_HUMAN Transcri	22.502	0.322138	3315500000	1207400000	1489300000	406670000	73836000
P56192;P56192-2;H0YI94;H0YIP0;H0YHV5;H0YHL6;H0YI27	Methionine--tRNA ligase, cytoplasmic	MARS	>sp|P56192|SYMC_HUMAN Methionine--tRNA ligase, cytoplasmic OS=Homo sapiens GN=MARS PE=1 SV=2	101.11	0.726731	3307400000	838890000	998980000	944930000	220240000
P81605;P81605-2	Dermcidin;Survival-promoting peptide;DCD-1	DCD	>sp|P81605|DCD_HUMAN Dermcidin OS=Homo sapiens GN=DCD PE=1 SV=2;>sp|P81605-2|DCD_HUMAN Isoform 2 of Dermcidin OS=Homo sapiens GN=DCD	11.284	0.863483	3305100000	6138400	64536000	5562000	384520000
Q06210-2;Q06210	Glutamine--fructose-6-phosphate aminotransferase [isomerizing] 1	GFPT1	>sp|Q06210-2|GFPT1_HUMAN Isoform 2 of Glutamine--fructose-6-phosphate aminotransferase [isomerizing] 1 OS=Homo sapiens GN=GFPT1;>sp|Q06210|GFPT1_HUMAN Glutamine--fructose-6-phosphate aminotransferase [isomerizing] 1 OS=Homo sapiens GN=GFPT1 PE=1 SV=3	76.758	2.27976	3287500000	1183400000	166110000	1294800000	161050000
Q15121;Q15121-2;B1AKZ5	Astrocytic phosphoprotein PEA-15	PEA15	>sp|Q15121|PEA15_HUMAN Astrocytic phosphoprotein PEA-15 OS=Homo sapiens GN=PEA15 PE=1 SV=2;>sp|Q15121-2|PEA15_HUMAN Isoform 2 of Astrocytic phosphoprotein PEA-15 OS=Homo sapiens GN=PEA15;>tr|B1AKZ5|B1AKZ5_HUMAN Astrocytic phosphoprotein PEA-15 OS=Homo sapi	15.04	0.837252	3282200000	1564500000	521530000	610130000	344140000
P21283;E7EV59;Q8NEY4-2;Q8NEY4	V-type proton ATPase subunit C 1	ATP6V1C1	>sp|P21283|VATC1_HUMAN V-type proton ATPase subunit C 1 OS=Homo sapiens GN=ATP6V1C1 PE=1 SV=4;>tr|E7EV59|E7EV59_HUMAN V-type proton ATPase subunit C 1 OS=Homo sapiens GN=ATP6V1C1 PE=1 SV=1	43.941	2.38893	3277700000	491800000	464150000	1207800000	662790000
P09543-2;P09543;K7ERC4;K7EN66;C9K0L8;K7ERZ0	2,3-cyclic-nucleotide 3-phosphodiesterase	CNP	>sp|P09543-2|CN37_HUMAN Isoform CNPI of 2,3-cyclic-nucleotide 3-phosphodiesterase OS=Homo sapiens GN=CNP;>sp|P09543|CN37_HUMAN 2,3-cyclic-nucleotide 3-phosphodiesterase OS=Homo sapiens GN=CNP PE=1 SV=2	45.098	3.58118	3273600000	314450000	519980000	1372000000	679190000
P62316;K7ERG4;P62316-2	Small nuclear ribonucleoprotein Sm D2	SNRPD2	>sp|P62316|SMD2_HUMAN Small nuclear ribonucleoprotein Sm D2 OS=Homo sapiens GN=SNRPD2 PE=1 SV=1;>tr|K7ERG4|K7ERG4_HUMAN Small nuclear ribonucleoprotein Sm D2 OS=Homo sapiens GN=SNRPD2 PE=1 SV=1;>sp|P62316-2|SMD2_HUMAN Isoform 2 of Small nuclear ribonucleop	13.527	1.39958	3271100000	719570000	1522800000	50326000	832500000
A0A087WXM8;P50895;K7ENU8	Basal cell adhesion molecule	BCAM	>tr|A0A087WXM8|A0A087WXM8_HUMAN Basal cell adhesion molecule OS=Homo sapiens GN=BCAM PE=1 SV=1;>sp|P50895|BCAM_HUMAN Basal cell adhesion molecule OS=Homo sapiens GN=BCAM PE=1 SV=2	63.693	0.601546	3256600000	752060000	1711500000	631670000	89195000
Q07666-2;Q07666;Q07666-3;Q5VWX1;O75525-2;O75525	KH domain-containing, RNA-binding, signal transduction-associated protein 1	KHDRBS1	>sp|Q07666-2|KHDR1_HUMAN Isoform 2 of KH domain-containing, RNA-binding, signal transduction-associated protein 1 OS=Homo sapiens GN=KHDRBS1;>sp|Q07666|KHDR1_HUMAN KH domain-containing, RNA-binding, signal transduction-associated protein 1 OS=Homo sapiens	45.86	0.942039	3232200000	1023000000	963930000	528730000	604000000
P40126;P40126-2;A0A0A0MTD3	L-dopachrome tautomerase	DCT	>sp|P40126|TYRP2_HUMAN L-dopachrome tautomerase OS=Homo sapiens GN=DCT PE=1 SV=1;>sp|P40126-2|TYRP2_HUMAN Isoform 2 of L-dopachrome tautomerase OS=Homo sapiens GN=DCT	59.145	7.12708	3213700000	227250000	29765000	2104000000	396860000
Q9NWV4	UPF0587 protein C1orf123	C1orf123	>sp|Q9NWV4|CA123_HUMAN UPF0587 protein C1orf123 OS=Homo sapiens GN=C1orf123 PE=1 SV=1	18.048	1.13373	3209800000	356150000	1222900000	854070000	546490000
Q9UHN6;Q9UHN6-2;B4E1B9;F5H6B2;H3BLX9;H3BLY0	Transmembrane protein 2	TMEM2	>sp|Q9UHN6|TMEM2_HUMAN Transmembrane protein 2 OS=Homo sapiens GN=TMEM2 PE=1 SV=1;>sp|Q9UHN6-2|TMEM2_HUMAN Isoform 2 of Transmembrane protein 2 OS=Homo sapiens GN=TMEM2	154.37	6.90888	3207700000	433810000	156660000	1007000000	1084100000
Q9UNS2;Q9UNS2-2;H7C3P9;C9JLV5;J3QL22;J3QS85;K7ELN6;J3KTQ1;J3QKR0;K7ES36	COP9 signalosome complex subunit 3	COPS3	>sp|Q9UNS2|CSN3_HUMAN COP9 signalosome complex subunit 3 OS=Homo sapiens GN=COPS3 PE=1 SV=3;>sp|Q9UNS2-2|CSN3_HUMAN Isoform 2 of COP9 signalosome complex subunit 3 OS=Homo sapiens GN=COPS3;>tr|H7C3P9|H7C3P9_HUMAN COP9 signalosome complex subunit 3 OS=Homo	47.873	0.901541	3198700000	635270000	1232800000	238630000	939710000
A0A0A0MTN0;Q13617;Q13617-2;Q5T2B5;Q5T2B4;Q5T2B7	Cullin-2	CUL2	>tr|A0A0A0MTN0|A0A0A0MTN0_HUMAN Cullin-2 OS=Homo sapiens GN=CUL2 PE=1 SV=1;>sp|Q13617|CUL2_HUMAN Cullin-2 OS=Homo sapiens GN=CUL2 PE=1 SV=2;>sp|Q13617-2|CUL2_HUMAN Isoform 2 of Cullin-2 OS=Homo sapiens GN=CUL2;>tr|Q5T2B5|Q5T2B5_HUMAN Cullin-2 OS=Homo sapie	88.505	0.558797	3194900000	367270000	327020000	99254000	51511000
Q9Y5Z4;Q9Y5Z4-2;Q5THN1;C9IZA0	Heme-binding protein 2	HEBP2	>sp|Q9Y5Z4|HEBP2_HUMAN Heme-binding protein 2 OS=Homo sapiens GN=HEBP2 PE=1 SV=1;>sp|Q9Y5Z4-2|HEBP2_HUMAN Isoform 2 of Heme-binding protein 2 OS=Homo sapiens GN=HEBP2;>tr|Q5THN1|Q5THN1_HUMAN Heme-binding protein 2 OS=Homo sapiens GN=HEBP2 PE=1 SV=1	22.875	1.18301	3184200000	561000000	1366200000	430560000	694000000
E5RJU9;Q86UE4;H0YBJ8;H0YB56	Protein LYRIC	MTDH	>tr|E5RJU9|E5RJU9_HUMAN Protein LYRIC OS=Homo sapiens GN=MTDH PE=1 SV=1;>sp|Q86UE4|LYRIC_HUMAN Protein LYRIC OS=Homo sapiens GN=MTDH PE=1 SV=2	57.521	1.63258	3183900000	347720000	1002300000	414720000	839420000
A0A087WWP7;A0A087X1P0;P23470-2;P23470	Receptor-type tyrosine-protein phosphatase gamma	PTPRG	>tr|A0A087WWP7|A0A087WWP7_HUMAN Protein-tyrosine-phosphatase OS=Homo sapiens GN=PTPRG PE=1 SV=1;>tr|A0A087X1P0|A0A087X1P0_HUMAN Protein-tyrosine-phosphatase OS=Homo sapiens GN=PTPRG PE=1 SV=1;>sp|P23470-2|PTPRG_HUMAN Isoform 2 of Receptor-type tyrosine-pro	151.54	1.20113	3166200000	621800000	1183100000	1112400000	138340000
P31689-2;P31689	DnaJ homolog subfamily A member 1	DNAJA1	>sp|P31689-2|DNJA1_HUMAN Isoform 2 of DnaJ homolog subfamily A member 1 OS=Homo sapiens GN=DNAJA1;>sp|P31689|DNJA1_HUMAN DnaJ homolog subfamily A member 1 OS=Homo sapiens GN=DNAJA1 PE=1 SV=2	37.044	2.3581	3155700000	628030000	411620000	1087200000	462970000
Q12874	Splicing factor 3A subunit 3	SF3A3	>sp|Q12874|SF3A3_HUMAN Splicing factor 3A subunit 3 OS=Homo sapiens GN=SF3A3 PE=1 SV=1	58.848	0.824071	3146300000	769560000	1170300000	425330000	277610000
Q9UBX1;H0YD65;H0YE42;E9PSC2	Cathepsin F	CTSF	>sp|Q9UBX1|CATF_HUMAN Cathepsin F OS=Homo sapiens GN=CTSF PE=1 SV=1;>tr|H0YD65|H0YD65_HUMAN Cathepsin F (Fragment) OS=Homo sapiens GN=CTSF PE=1 SV=4	53.365	1.92157	3139600000	338350000	840660000	1278300000	521830000
P42677;Q5T4L4	40S ribosomal protein S27	RPS27	>sp|P42677|RS27_HUMAN 40S ribosomal protein S27 OS=Homo sapiens GN=RPS27 PE=1 SV=3;>tr|Q5T4L4|Q5T4L4_HUMAN 40S ribosomal protein S27 OS=Homo sapiens GN=RPS27 PE=1 SV=1	9.461	1.36812	3135500000	748550000	713490000	1118300000	358060000
Q9UMX0-2;Q9UMX0;Q9UHD9;H0YDS0;Q9NRR5	Ubiquilin-1	UBQLN1	>sp|Q9UMX0-2|UBQL1_HUMAN Isoform 2 of Ubiquilin-1 OS=Homo sapiens GN=UBQLN1;>sp|Q9UMX0|UBQL1_HUMAN Ubiquilin-1 OS=Homo sapiens GN=UBQLN1 PE=1 SV=2	59.219	1.13407	3133400000	1129900000	666740000	971940000	250460000
P06702	Protein S100-A9	S100A9	>sp|P06702|S10A9_HUMAN Protein S100-A9 OS=Homo sapiens GN=S100A9 PE=1 SV=1	13.242	0.559846	3130800000	351750000	51376000	224950000	6425600
P17813-2;P17813;F5GX88	Endoglin	ENG	>sp|P17813-2|EGLN_HUMAN Isoform Short of Endoglin OS=Homo sapiens GN=ENG;>sp|P17813|EGLN_HUMAN Endoglin OS=Homo sapiens GN=ENG PE=1 SV=2	67.541	1.07734	3130700000	842780000	909210000	683510000	519290000
F8VXU5;Q9UBQ0;Q9UBQ0-2;Q05DG7	Vacuolar protein sorting-associated protein 29	VPS29	>tr|F8VXU5|F8VXU5_HUMAN Vacuolar protein sorting-associated protein 29 OS=Homo sapiens GN=VPS29 PE=1 SV=1;>sp|Q9UBQ0|VPS29_HUMAN Vacuolar protein sorting-associated protein 29 OS=Homo sapiens GN=VPS29 PE=1 SV=1;>sp|Q9UBQ0-2|VPS29_HUMAN Isoform 2 of Vacuola	23.98	1.1374	3123100000	769900000	839920000	992120000	299980000
Q14696;H0YLI4;Q14696-2	LDLR chaperone MESD	MESDC2	>sp|Q14696|MESD_HUMAN LDLR chaperone MESD OS=Homo sapiens GN=MESDC2 PE=1 SV=2	26.076	1.56666	3074200000	893220000	556850000	1112700000	375140000
P29218;P29218-3;E5RG13;H0YBL1;E5RIP7;E5RG94;E5RIF4;E5RHE9;E5RI82;E5RGY4;P29218-2	Inositol monophosphatase 1	IMPA1	>sp|P29218|IMPA1_HUMAN Inositol monophosphatase 1 OS=Homo sapiens GN=IMPA1 PE=1 SV=1;>sp|P29218-3|IMPA1_HUMAN Isoform 3 of Inositol monophosphatase 1 OS=Homo sapiens GN=IMPA1;>tr|E5RG13|E5RG13_HUMAN Inositol monophosphatase 1 (Fragment) OS=Homo sapiens GN=	30.188	1.36053	3070400000	807690000	617180000	938530000	339730000
P60228;E5RGA2;E5RHS5;H0YAW4;H0YBR5;E5RIT4	Eukaryotic translation initiation factor 3 subunit E	EIF3E	>sp|P60228|EIF3E_HUMAN Eukaryotic translation initiation factor 3 subunit E OS=Homo sapiens GN=EIF3E PE=1 SV=1;>tr|E5RGA2|E5RGA2_HUMAN Eukaryotic translation initiation factor 3 subunit E OS=Homo sapiens GN=EIF3E PE=1 SV=1	52.22	0.704554	3059900000	1255300000	635560000	649890000	102100000
Q13885;Q9BVA1	Tubulin beta-2A chain;Tubulin beta-2B chain	TUBB2A;TUBB2B	>sp|Q13885|TBB2A_HUMAN Tubulin beta-2A chain OS=Homo sapiens GN=TUBB2A PE=1 SV=1;>sp|Q9BVA1|TBB2B_HUMAN Tubulin beta-2B chain OS=Homo sapiens GN=TUBB2B PE=1 SV=1	49.906	1.95107	3055200000	1001700000	337950000	737280000	441770000
Q15642-2;Q15642;W4VSQ9;Q15642-4;Q15642-3;M0R0F9;M0R2H7;Q15642-5;M0R070	Cdc42-interacting protein 4	TRIP10	>sp|Q15642-2|CIP4_HUMAN Isoform 2 of Cdc42-interacting protein 4 OS=Homo sapiens GN=TRIP10;>sp|Q15642|CIP4_HUMAN Cdc42-interacting protein 4 OS=Homo sapiens GN=TRIP10 PE=1 SV=3;>tr|W4VSQ9|W4VSQ9_HUMAN Cdc42-interacting protein 4 OS=Homo sapiens GN=TRIP10 P	62.591	0.755381	3054400000	1190100000	675680000	763010000	237990000
P30533;D6REW6	Alpha-2-macroglobulin receptor-associated protein	LRPAP1	>sp|P30533|AMRP_HUMAN Alpha-2-macroglobulin receptor-associated protein OS=Homo sapiens GN=LRPAP1 PE=1 SV=1	41.465	2.04188	3050600000	319450000	443890000	1929600000	181060000
Q71UI9;P0C0S5;C9J0D1;Q71UI9-3;Q71UI9-4;Q71UI9-2;C9J386	Histone H2A.V;Histone H2A.Z;Histone H2A	H2AFV;H2AFZ	>sp|Q71UI9|H2AV_HUMAN Histone H2A.V OS=Homo sapiens GN=H2AFV PE=1 SV=3;>sp|P0C0S5|H2AZ_HUMAN Histone H2A.Z OS=Homo sapiens GN=H2AFZ PE=1 SV=2;>tr|C9J0D1|C9J0D1_HUMAN Histone H2A OS=Homo sapiens GN=H2AFV PE=3 SV=1;>sp|Q71UI9-3|H2AV_HUMAN Isoform 3 of Histon	13.509	1.65918	3019100000	714480000	751540000	954930000	526150000
P82970;Q5JSL0;Q5JSK6;Q5JSK9;Q5JSK8;Q5JSK7	High mobility group nucleosome-binding domain-containing protein 5	HMGN5	>sp|P82970|HMGN5_HUMAN High mobility group nucleosome-binding domain-containing protein 5 OS=Homo sapiens GN=HMGN5 PE=1 SV=1;>tr|Q5JSL0|Q5JSL0_HUMAN High mobility group nucleosome-binding domain-containing protein 5 (Fragment) OS=Homo sapiens GN=HMGN5 PE=1	31.524	5.73526	3017500000	84337000	671100000	493830000	1536900000
Q9UKM7;H0YG20;H0YGV7;H0YIU0;H0YI64	Endoplasmic reticulum mannosyl-oligosaccharide 1,2-alpha-mannosidase	MAN1B1	>sp|Q9UKM7|MA1B1_HUMAN Endoplasmic reticulum mannosyl-oligosaccharide 1,2-alpha-mannosidase OS=Homo sapiens GN=MAN1B1 PE=1 SV=2;>tr|H0YG20|H0YG20_HUMAN alpha-1,2-Mannosidase OS=Homo sapiens GN=MAN1B1 PE=1 SV=2;>tr|H0YGV7|H0YGV7_HUMAN alpha-1,2-Mannosidase	79.579	0.925466	3012800000	698470000	495390000	800660000	88655000
P55001-3;P55001-2;P55001	Microfibrillar-associated protein 2	MFAP2	>sp|P55001-3|MFAP2_HUMAN Isoform B of Microfibrillar-associated protein 2 OS=Homo sapiens GN=MFAP2;>sp|P55001-2|MFAP2_HUMAN Isoform A of Microfibrillar-associated protein 2 OS=Homo sapiens GN=MFAP2;>sp|P55001|MFAP2_HUMAN Microfibrillar-associated protein	17.444	0.0742929	3001300000	926700000	1389400000	46180000	291210000
P53990-2;P53990;P53990-4;H3BMU1;H3BUI0;P53990-3;P53990-5;H3BQF7;F5GXM3;J3KR23;H3BRE2;H3BPP6;P53990-6;H3BQ38;E9PF00	IST1 homolog	IST1	>sp|P53990-2|IST1_HUMAN Isoform 2 of IST1 homolog OS=Homo sapiens GN=IST1;>sp|P53990|IST1_HUMAN IST1 homolog OS=Homo sapiens GN=IST1 PE=1 SV=1;>sp|P53990-4|IST1_HUMAN Isoform 4 of IST1 homolog OS=Homo sapiens GN=IST1;>tr|H3BMU1|H3BMU1_HUMAN IST1 homolog (F	36.622	4.23113	2993300000	169300000	688880000	777390000	553350000
Q12904;Q12904-2;D6R937	Aminoacyl tRNA synthase complex-interacting multifunctional protein 1;Endothelial monocyte-activating polypeptide 2	AIMP1	>sp|Q12904|AIMP1_HUMAN Aminoacyl tRNA synthase complex-interacting multifunctional protein 1 OS=Homo sapiens GN=AIMP1 PE=1 SV=2;>sp|Q12904-2|AIMP1_HUMAN Isoform 2 of Aminoacyl tRNA synthase complex-interacting multifunctional protein 1 OS=Homo sapiens GN=A	34.352	0.945071	2985700000	820000000	1134300000	392570000	494390000
P54709;C9JA36;P54709-2;C9JXZ1;H7C4L9;H7C547;F8WBY4;C9J6S2	Sodium/potassium-transporting ATPase subunit beta-3	ATP1B3	>sp|P54709|AT1B3_HUMAN Sodium/potassium-transporting ATPase subunit beta-3 OS=Homo sapiens GN=ATP1B3 PE=1 SV=1;>tr|C9JA36|C9JA36_HUMAN Sodium/potassium-transporting ATPase subunit beta-3 (Fragment) OS=Homo sapiens GN=ATP1B3 PE=1 SV=1;>sp|P54709-2|AT1B3_HUM	31.512	3.11125	2973800000	388450000	555690000	879950000	793290000
A0A087WZK9;B3KS98;O15372;E5RJT0;E5RGU4;E5RHC7;E5RH59;E5RFW7;E5RFH0	Eukaryotic translation initiation factor 3 subunit H	EIF3S3;EIF3H	>tr|A0A087WZK9|A0A087WZK9_HUMAN Eukaryotic translation initiation factor 3 subunit H OS=Homo sapiens GN=EIF3H PE=1 SV=1;>tr|B3KS98|B3KS98_HUMAN Eukaryotic translation initiation factor 3 subunit H OS=Homo sapiens GN=EIF3S3 PE=1 SV=1;>sp|O15372|EIF3H_HUMAN	39.589	0.931807	2962600000	1359200000	908410000	279160000	232150000
C9JLU1;P52434;P52434-4;P52434-3;P52434-2;P52434-5	DNA-directed RNA polymerases I, II, and III subunit RPABC3	POLR2H	>tr|C9JLU1|C9JLU1_HUMAN DNA-directed RNA polymerases I, II, and III subunit RPABC3 (Fragment) OS=Homo sapiens GN=POLR2H PE=1 SV=4;>sp|P52434|RPAB3_HUMAN DNA-directed RNA polymerases I, II, and III subunit RPABC3 OS=Homo sapiens GN=POLR2H PE=1 SV=4;>sp|P524	16.925	1.37707	2959700000	909670000	448930000	741270000	172250000
E9PB61;Q86V81	THO complex subunit 4	ALYREF	>tr|E9PB61|E9PB61_HUMAN THO complex subunit 4 OS=Homo sapiens GN=ALYREF PE=1 SV=1;>sp|Q86V81|THOC4_HUMAN THO complex subunit 4 OS=Homo sapiens GN=ALYREF PE=1 SV=3	27.557	1.20425	2959500000	914370000	590630000	863050000	259780000
P52799	Ephrin-B2	EFNB2	>sp|P52799|EFNB2_HUMAN Ephrin-B2 OS=Homo sapiens GN=EFNB2 PE=1 SV=1	36.923	0.148433	2956300000	888850000	1766300000	131430000	81572000
E5RGQ3;Q9H446-2;Q9H446;E5RGS5;E5RJE3	RWD domain-containing protein 1	RWDD1	>tr|E5RGQ3|E5RGQ3_HUMAN RWD domain-containing protein 1 (Fragment) OS=Homo sapiens GN=RWDD1 PE=1 SV=1;>sp|Q9H446-2|RWDD1_HUMAN Isoform 2 of RWD domain-containing protein 1 OS=Homo sapiens GN=RWDD1;>sp|Q9H446|RWDD1_HUMAN RWD domain-containing protein 1 OS=H	8.5618	1.02028	2947500000	404690000	590200000	316220000	247990000
Q02952-3;Q02952-2;Q02952	A-kinase anchor protein 12	AKAP12	>sp|Q02952-3|AKA12_HUMAN Isoform 3 of A-kinase anchor protein 12 OS=Homo sapiens GN=AKAP12;>sp|Q02952-2|AKA12_HUMAN Isoform 2 of A-kinase anchor protein 12 OS=Homo sapiens GN=AKAP12;>sp|Q02952|AKA12_HUMAN A-kinase anchor protein 12 OS=Homo sapiens GN=AKAP1	180.99	0.401797	2906700000	795210000	1268300000	188210000	162700000
C9J8T4;C9JYN7;O43567;C9JRV0;F8WDJ5;C9J383;C9JU37;C9JYY4;C9J7B4;C9IY58;C9JCY0;O43567-2	E3 ubiquitin-protein ligase RNF13	RNF13	>tr|C9J8T4|C9J8T4_HUMAN E3 ubiquitin-protein ligase RNF13 (Fragment) OS=Homo sapiens GN=RNF13 PE=1 SV=1;>tr|C9JYN7|C9JYN7_HUMAN E3 ubiquitin-protein ligase RNF13 (Fragment) OS=Homo sapiens GN=RNF13 PE=1 SV=1;>sp|O43567|RNF13_HUMAN E3 ubiquitin-protein liga	17.929	7.55494	2906400000	263860000	47329000	1092800000	276490000
CON__P00735			>P00735 SWISS-PROT:P00735 (Bos taurus) Prothrombin precursor (Fragment)	70.505	1.93367	2895700000	69983000	57379000	978160000	455980000
Q6UW49	Sperm equatorial segment protein 1	SPESP1	>sp|Q6UW49|SPESP_HUMAN Sperm equatorial segment protein 1 OS=Homo sapiens GN=SPESP1 PE=1 SV=2	38.931	4.1866	2893000000	420170000	80917000	1705600000	478870000
M0QX69;P61081	NEDD8-conjugating enzyme Ubc12	UBE2M	>tr|M0QX69|M0QX69_HUMAN NEDD8-conjugating enzyme Ubc12 (Fragment) OS=Homo sapiens GN=UBE2M PE=1 SV=4;>sp|P61081|UBC12_HUMAN NEDD8-conjugating enzyme Ubc12 OS=Homo sapiens GN=UBE2M PE=1 SV=1	8.1522	1.6241	2886900000	311760000	56409000	351980000	38560000
Q8NEZ4-2;Q8NEZ4;Q8NEZ4-3;H7C2V8;H0Y765;H7BY37	Histone-lysine N-methyltransferase 2C	KMT2C	>sp|Q8NEZ4-2|KMT2C_HUMAN Isoform 2 of Histone-lysine N-methyltransferase 2C OS=Homo sapiens GN=KMT2C;>sp|Q8NEZ4|KMT2C_HUMAN Histone-lysine N-methyltransferase 2C OS=Homo sapiens GN=KMT2C PE=1 SV=3;>sp|Q8NEZ4-3|KMT2C_HUMAN Isoform 3 of Histone-lysine N-meth	443.53	7.5636	2877400000	162210000	168070000	1733600000	747100000
Q58FF8	Putative heat shock protein HSP 90-beta 2	HSP90AB2P	>sp|Q58FF8|H90B2_HUMAN Putative heat shock protein HSP 90-beta 2 OS=Homo sapiens GN=HSP90AB2P PE=1 SV=2	44.348	1.59224	2875200000	786280000	460850000	1153200000	276630000
O00233;F5H5V4;F5GX23;J3KN29;O00233-2;F5H7X1;F5H169;O00233-3	26S proteasome non-ATPase regulatory subunit 9	PSMD9	>sp|O00233|PSMD9_HUMAN 26S proteasome non-ATPase regulatory subunit 9 OS=Homo sapiens GN=PSMD9 PE=1 SV=3;>tr|F5H5V4|F5H5V4_HUMAN 26S proteasome non-ATPase regulatory subunit 9 (Fragment) OS=Homo sapiens GN=PSMD9 PE=1 SV=1;>tr|F5GX23|F5GX23_HUMAN 26S protea	24.682	0.99434	2873600000	529870000	332150000	292680000	129350000
M0R0N4;M0QYZ2;P53680;X6R390;P53680-2;M0QZ21	AP-2 complex subunit sigma	AP2S1	>tr|M0R0N4|M0R0N4_HUMAN AP-2 complex subunit sigma OS=Homo sapiens GN=AP2S1 PE=1 SV=1;>tr|M0QYZ2|M0QYZ2_HUMAN AP-2 complex subunit sigma OS=Homo sapiens GN=AP2S1 PE=1 SV=1;>sp|P53680|AP2S1_HUMAN AP-2 complex subunit sigma OS=Homo sapiens GN=AP2S1 PE=1 SV=2	17.303	0.723953	2871400000	1176800000	726730000	744900000	123160000
Q8TEQ6	Gem-associated protein 5	GEMIN5	>sp|Q8TEQ6|GEMI5_HUMAN Gem-associated protein 5 OS=Homo sapiens GN=GEMIN5 PE=1 SV=3	168.59	2.01268	2861400000	288030000	71670000	2357600000	49206000
REV__Q9Y2K3			>sp|Q9Y2K3|MYH15_HUMAN Myosin-15 OS=Homo sapiens GN=MYH15 PE=1 SV=5	224.62	1.833	2859800000	24033000	463050000	64270000	398230000
C9JF17;P05090;C9JX71	Apolipoprotein D	APOD	>tr|C9JF17|C9JF17_HUMAN Apolipoprotein D (Fragment) OS=Homo sapiens GN=APOD PE=1 SV=1;>sp|P05090|APOD_HUMAN Apolipoprotein D OS=Homo sapiens GN=APOD PE=1 SV=1	24.158	5.7959	2855000000	231900000	0	1442000000	0
O14657;H0Y7C8	Torsin-1B	TOR1B	>sp|O14657|TOR1B_HUMAN Torsin-1B OS=Homo sapiens GN=TOR1B PE=1 SV=2	37.978	0.690723	2841500000	882890000	542050000	327110000	633610000
A0A087WTK0;A0A087WVC6;Q12913;Q12913-2;E9PJ83	Receptor-type tyrosine-protein phosphatase eta	PTPRJ	>tr|A0A087WTK0|A0A087WTK0_HUMAN Protein-tyrosine-phosphatase OS=Homo sapiens GN=PTPRJ PE=1 SV=1;>tr|A0A087WVC6|A0A087WVC6_HUMAN Protein-tyrosine-phosphatase OS=Homo sapiens GN=PTPRJ PE=1 SV=1;>sp|Q12913|PTPRJ_HUMAN Receptor-type tyrosine-protein phosphatas	146.07	2.51104	2840500000	413400000	428730000	965360000	383200000
C9JR67;B7Z2R4;O43556;O43556-3;O43556-4;E9PEH6	Epsilon-sarcoglycan	SGCE	>tr|C9JR67|C9JR67_HUMAN Epsilon-sarcoglycan OS=Homo sapiens GN=SGCE PE=1 SV=1;>tr|B7Z2R4|B7Z2R4_HUMAN Epsilon-sarcoglycan OS=Homo sapiens GN=SGCE PE=1 SV=1;>sp|O43556|SGCE_HUMAN Epsilon-sarcoglycan OS=Homo sapiens GN=SGCE PE=1 SV=6;>sp|O43556-3|SGCE_HUMAN	48.75	2.60263	2825900000	522090000	259510000	1239200000	209720000
A6PVN5;Q15257-2;F6WIT2;Q15257;Q15257-3;A6PVN6;A6PVN9;Q15257-4;A6PVN7;Q68CR8;A6PVN8;Q5T949;Q5T948;B7ZBQ0;C9IZ76;B7ZBP9;B7ZBP7;B4DDQ6;H0Y6E5	Serine/threonine-protein phosphatase 2A activator	PPP2R4;DKFZp781M17165	>tr|A6PVN5|A6PVN5_HUMAN Serine/threonine-protein phosphatase 2A activator OS=Homo sapiens GN=PPP2R4 PE=1 SV=1;>sp|Q15257-2|PTPA_HUMAN Isoform 1 of Serine/threonine-protein phosphatase 2A activator OS=Homo sapiens GN=PPP2R4;>tr|F6WIT2|F6WIT2_HUMAN Serine/th	37.375	0.447523	2783200000	647120000	1173900000	145320000	199140000
P61224;F5GZG1;E7ESV4;F5H7Y6;P61224-3;A6NIZ1;F5H823;B7ZB78;F5GX62;P61224-2;P61224-4;F5H6R7;F5H004	Ras-related protein Rap-1b;Ras-related protein Rap-1b-like protein	RAP1B	>sp|P61224|RAP1B_HUMAN Ras-related protein Rap-1b OS=Homo sapiens GN=RAP1B PE=1 SV=1;>tr|F5GZG1|F5GZG1_HUMAN Ras-related protein Rap-1b (Fragment) OS=Homo sapiens GN=RAP1B PE=1 SV=4;>tr|E7ESV4|E7ESV4_HUMAN Ras-related protein Rap-1b (Fragment) OS=Homo sapi	20.825	1.47207	2773500000	515480000	680830000	817220000	554380000
P02452;I3L3H7	Collagen alpha-1(I) chain	COL1A1	>sp|P02452|CO1A1_HUMAN Collagen alpha-1(I) chain OS=Homo sapiens GN=COL1A1 PE=1 SV=5	138.94	0.233569	2772500000	897820000	1415700000	165130000	42054000
O95777;F2Z2Y6;C9JIZ0;C9JNV3	U6 snRNA-associated Sm-like protein LSm8	LSM8	>sp|O95777|LSM8_HUMAN U6 snRNA-associated Sm-like protein LSm8 OS=Homo sapiens GN=LSM8 PE=1 SV=3;>tr|F2Z2Y6|F2Z2Y6_HUMAN U6 snRNA-associated Sm-like protein LSm8 OS=Homo sapiens GN=LSM8 PE=1 SV=1;>tr|C9JIZ0|C9JIZ0_HUMAN LSM8 homolog, U6 small nuclear RNA a	10.403	1.07241	2768400000	911160000	884040000	555930000	291380000
P62191;P62191-2;G3V4X1	26S protease regulatory subunit 4	PSMC1	>sp|P62191|PRS4_HUMAN 26S protease regulatory subunit 4 OS=Homo sapiens GN=PSMC1 PE=1 SV=1;>sp|P62191-2|PRS4_HUMAN Isoform 2 of 26S protease regulatory subunit 4 OS=Homo sapiens GN=PSMC1	49.184	0.556147	2763800000	656090000	1127400000	122060000	308410000
O00303;H0YDT6;E9PQV8	Eukaryotic translation initiation factor 3 subunit F	EIF3F	>sp|O00303|EIF3F_HUMAN Eukaryotic translation initiation factor 3 subunit F OS=Homo sapiens GN=EIF3F PE=1 SV=1	37.563	0.761085	2760000000	402420000	1344200000	249980000	440060000
P55735;A0A0C4DFR6;P55735-2;P55735-3;A8MXL6;E7ERC8	Protein SEC13 homolog	SEC13	>sp|P55735|SEC13_HUMAN Protein SEC13 homolog OS=Homo sapiens GN=SEC13 PE=1 SV=3;>tr|A0A0C4DFR6|A0A0C4DFR6_HUMAN Protein SEC13 homolog OS=Homo sapiens GN=SEC13 PE=4 SV=1;>sp|P55735-2|SEC13_HUMAN Isoform 2 of Protein SEC13 homolog OS=Homo sapiens GN=SEC13;>s	35.54	0.990985	2757700000	904750000	304820000	621970000	146670000
Q9GZX9;J3QS03;Q9GZX9-2	Twisted gastrulation protein homolog 1	TWSG1	>sp|Q9GZX9|TWSG1_HUMAN Twisted gastrulation protein homolog 1 OS=Homo sapiens GN=TWSG1 PE=2 SV=1;>tr|J3QS03|J3QS03_HUMAN Twisted gastrulation protein homolog 1 OS=Homo sapiens GN=TWSG1 PE=1 SV=1	25.017	1.06026	2751600000	764330000	739070000	698650000	251010000
H0YDU8;P53041;A8MU39	Serine/threonine-protein phosphatase;Serine/threonine-protein phosphatase 5	PPP5C	>tr|H0YDU8|H0YDU8_HUMAN Serine/threonine-protein phosphatase (Fragment) OS=Homo sapiens GN=PPP5C PE=1 SV=1;>sp|P53041|PPP5_HUMAN Serine/threonine-protein phosphatase 5 OS=Homo sapiens GN=PPP5C PE=1 SV=1;>tr|A8MU39|A8MU39_HUMAN Serine/threonine-protein phos	55.096	1.20352	2751400000	1141100000	352020000	830320000	215550000
O43592;F8WDU6;F5GYW6;F5GZM3	Exportin-T	XPOT	>sp|O43592|XPOT_HUMAN Exportin-T OS=Homo sapiens GN=XPOT PE=1 SV=2	109.96	1.37476	2750400000	249970000	661540000	23243000	946640000
Q13509;A0A0B4J269;Q13509-2;G3V2A3;G3V5W4;G3V2R8;G3V3R4;G3V2N6;G3V3J6;G3V3W7	Tubulin beta-3 chain	TUBB3	>sp|Q13509|TBB3_HUMAN Tubulin beta-3 chain OS=Homo sapiens GN=TUBB3 PE=1 SV=2;>tr|A0A0B4J269|A0A0B4J269_HUMAN Tubulin beta-3 chain OS=Homo sapiens GN=TUBB3 PE=1 SV=1;>sp|Q13509-2|TBB3_HUMAN Isoform 2 of Tubulin beta-3 chain OS=Homo sapiens GN=TUBB3	50.432	1.06628	2744400000	603080000	421600000	722320000	167580000
P22676;H3BN14;A6NER6;H3BMN5;P05937-2;P05937	Calretinin	CALB2	>sp|P22676|CALB2_HUMAN Calretinin OS=Homo sapiens GN=CALB2 PE=1 SV=2;>tr|H3BN14|H3BN14_HUMAN Calretinin (Fragment) OS=Homo sapiens GN=CALB2 PE=1 SV=2;>tr|A6NER6|A6NER6_HUMAN Calbindin 2, 29kDa (Calretinin), isoform CRA_b OS=Homo sapiens GN=CALB2 PE=1 SV=1	31.54	0.348395	2739700000	840740000	1543300000	91630000	73786000
Q9Y3I0	tRNA-splicing ligase RtcB homolog	RTCB	>sp|Q9Y3I0|RTCB_HUMAN tRNA-splicing ligase RtcB homolog OS=Homo sapiens GN=RTCB PE=1 SV=1	55.21	1.25024	2739200000	635150000	800820000	916100000	194200000
Q96AY3;K7ESG6;H0Y827;Q96AY3-2;K7ELI6;C9JPC3;K7EM43	Peptidyl-prolyl cis-trans isomerase FKBP10	FKBP10	>sp|Q96AY3|FKB10_HUMAN Peptidyl-prolyl cis-trans isomerase FKBP10 OS=Homo sapiens GN=FKBP10 PE=1 SV=1	64.244	1.14324	2729500000	781970000	852490000	602620000	270700000
P01024;M0QYC8;M0QXZ3;M0R1Q1	Complement C3;Complement C3 beta chain;C3-beta-c;Complement C3 alpha chain;C3a anaphylatoxin;Acylation stimulating protein;Complement C3b alpha chain;Complement C3c alpha chain fragment 1;Complement C3dg fragment;Complement C3g fragment;Complement C3d fragment;Complement C3f fragment;Complement C3c alpha chain fragment 2	C3	>sp|P01024|CO3_HUMAN Complement C3 OS=Homo sapiens GN=C3 PE=1 SV=2	187.15	0.293293	2719000000	1124500000	1048400000	84995000	88608000
P42766;F2Z388	60S ribosomal protein L35	RPL35	>sp|P42766|RL35_HUMAN 60S ribosomal protein L35 OS=Homo sapiens GN=RPL35 PE=1 SV=2;>tr|F2Z388|F2Z388_HUMAN 60S ribosomal protein L35 OS=Homo sapiens GN=RPL35 PE=1 SV=1	14.551	1.2346	2718200000	990630000	331290000	1030200000	207520000
Q9Y6I3-3;Q9Y6I3;Q9Y6I3-1;D6R907;D6RBI9;D6RBR6;D6RFG3;D6REL6;I6L9I8;Q9H201-2;Q9H201	Epsin-1	EPN1	>sp|Q9Y6I3-3|EPN1_HUMAN Isoform 3 of Epsin-1 OS=Homo sapiens GN=EPN1;>sp|Q9Y6I3|EPN1_HUMAN Epsin-1 OS=Homo sapiens GN=EPN1 PE=1 SV=2;>sp|Q9Y6I3-1|EPN1_HUMAN Isoform 2 of Epsin-1 OS=Homo sapiens GN=EPN1	57.504	#DIV/0!	2716300000	29018000	72823000	11842000	0
P04899;P04899-4;P04899-6;P04899-3;P04899-5;P04899-2;P63096;P63096-2;P11488;P19087;A8MTJ3;C9JPP4;P38405-3	Guanine nucleotide-binding protein G(i) subunit alpha-2;Guanine nucleotide-binding protein G(i) subunit alpha-1	GNAI2;GNAI1	>sp|P04899|GNAI2_HUMAN Guanine nucleotide-binding protein G(i) subunit alpha-2 OS=Homo sapiens GN=GNAI2 PE=1 SV=3;>sp|P04899-4|GNAI2_HUMAN Isoform sGi2 of Guanine nucleotide-binding protein G(i) subunit alpha-2 OS=Homo sapiens GN=GNAI2;>sp|P04899-6|GNAI2_H	40.45	2.21542	2709100000	674840000	182890000	1122400000	506590000
O43505	N-acetyllactosaminide beta-1,3-N-acetylglucosaminyltransferase	B3GNT1	>sp|O43505|B4GA1_HUMAN Beta-1,4-glucuronyltransferase 1 OS=Homo sapiens GN=B4GAT1 PE=1 SV=1	47.119	1.75626	2709100000	320290000	656170000	1081000000	385540000
P48147	Prolyl endopeptidase	PREP	>sp|P48147|PPCE_HUMAN Prolyl endopeptidase OS=Homo sapiens GN=PREP PE=1 SV=2	80.699	0.641811	2700200000	703590000	1394900000	305190000	199220000
Q15223-3;Q15223-2;Q15223	Nectin-1	PVRL1	>sp|Q15223-3|PVRL1_HUMAN Isoform Gamma of Nectin-1 OS=Homo sapiens GN=PVRL1;>sp|Q15223-2|PVRL1_HUMAN Isoform Alpha of Nectin-1 OS=Homo sapiens GN=PVRL1;>sp|Q15223|PVRL1_HUMAN Nectin-1 OS=Homo sapiens GN=PVRL1 PE=1 SV=3	39.149	0.750334	2693500000	679990000	881500000	610550000	220890000
A0A087WVP1;Q14517;D6RCE4	Protocadherin Fat 1;Protocadherin Fat 1, nuclear form	FAT1	>tr|A0A087WVP1|A0A087WVP1_HUMAN Protocadherin Fat 1 OS=Homo sapiens GN=FAT1 PE=1 SV=1;>sp|Q14517|FAT1_HUMAN Protocadherin Fat 1 OS=Homo sapiens GN=FAT1 PE=1 SV=2	506.37	0.685248	2691300000	745200000	669590000	355170000	58485000
Q9Y383;A0A0A6YYC3;Q96HJ9-2;A0A0A6YYJ8;Q9Y383-3;Q9Y383-2;B8ZZ10;A8MYV2;Q9NQ29-3;V9GZ75;F8WEU3;B8ZZ09	Putative RNA-binding protein Luc7-like 2	LUC7L2	>sp|Q9Y383|LC7L2_HUMAN Putative RNA-binding protein Luc7-like 2 OS=Homo sapiens GN=LUC7L2 PE=1 SV=2;>tr|A0A0A6YYC3|A0A0A6YYC3_HUMAN Protein C7orf55-LUC7L2 OS=Homo sapiens GN=C7orf55-LUC7L2 PE=4 SV=1;>sp|Q96HJ9-2|CG055_HUMAN Isoform 2 of UPF0562 protein C7o	46.513	1.3596	2679100000	1189500000	145390000	825580000	193640000
Q9BY32;Q9BY32-3;Q9BY32-2	Inosine triphosphate pyrophosphatase	ITPA	>sp|Q9BY32|ITPA_HUMAN Inosine triphosphate pyrophosphatase OS=Homo sapiens GN=ITPA PE=1 SV=2;>sp|Q9BY32-3|ITPA_HUMAN Isoform 3 of Inosine triphosphate pyrophosphatase OS=Homo sapiens GN=ITPA	21.445	1.31089	2677400000	980300000	308210000	1112600000	106670000
P26196;Q8IV96	Probable ATP-dependent RNA helicase DDX6	DDX6	>sp|P26196|DDX6_HUMAN Probable ATP-dependent RNA helicase DDX6 OS=Homo sapiens GN=DDX6 PE=1 SV=2;>tr|Q8IV96|Q8IV96_HUMAN DDX6 protein OS=Homo sapiens GN=DDX6 PE=1 SV=1	54.416	0.66746	2675300000	998990000	537850000	527210000	175310000
P14543;P14543-2	Nidogen-1	NID1	>sp|P14543|NID1_HUMAN Nidogen-1 OS=Homo sapiens GN=NID1 PE=1 SV=3;>sp|P14543-2|NID1_HUMAN Isoform 2 of Nidogen-1 OS=Homo sapiens GN=NID1	136.38	0.355187	2672900000	417370000	650180000	55225000	74203000
K7EQJ5;P62841;K7EM56;A0A0B4J2B4;K7EJ78;S4R417;K7ELC2;S4R456	40S ribosomal protein S15	RPS15	>tr|K7EQJ5|K7EQJ5_HUMAN 40S ribosomal protein S15 OS=Homo sapiens GN=RPS15 PE=1 SV=2;>sp|P62841|RS15_HUMAN 40S ribosomal protein S15 OS=Homo sapiens GN=RPS15 PE=1 SV=2;>tr|K7EM56|K7EM56_HUMAN 40S ribosomal protein S15 OS=Homo sapiens GN=RPS15 PE=1 SV=2;>tr	16.57	1.19795	2661500000	1006900000	436190000	780000000	270500000
P05114;A6NEL0;A6NL93;F2Z2W6;F2Z2Y5;H7BXJ5	Non-histone chromosomal protein HMG-14	HMGN1	>sp|P05114|HMGN1_HUMAN Non-histone chromosomal protein HMG-14 OS=Homo sapiens GN=HMGN1 PE=1 SV=3;>tr|A6NEL0|A6NEL0_HUMAN Non-histone chromosomal protein HMG-14 OS=Homo sapiens GN=HMGN1 PE=1 SV=1;>tr|A6NL93|A6NL93_HUMAN Non-histone chromosomal protein HMG-1	10.659	0.474145	2649200000	1100500000	823630000	403550000	238720000
O75643;O75643-2;B4E0P5	U5 small nuclear ribonucleoprotein 200 kDa helicase	SNRNP200	>sp|O75643|U520_HUMAN U5 small nuclear ribonucleoprotein 200 kDa helicase OS=Homo sapiens GN=SNRNP200 PE=1 SV=2	244.5	0.919421	2644800000	881670000	417460000	633110000	164680000
P53004;C9J1E1	Biliverdin reductase A	BLVRA	>sp|P53004|BIEA_HUMAN Biliverdin reductase A OS=Homo sapiens GN=BLVRA PE=1 SV=2	33.428	0.978856	2627000000	220430000	527220000	289840000	631110000
A0A0C4DGX4;Q13616;Q8NI38-2	Cullin-1	CUL1	>tr|A0A0C4DGX4|A0A0C4DGX4_HUMAN Cullin-1 OS=Homo sapiens GN=CUL1 PE=4 SV=1;>sp|Q13616|CUL1_HUMAN Cullin-1 OS=Homo sapiens GN=CUL1 PE=1 SV=2	87.387	1.16248	2616500000	856080000	670440000	806870000	115680000
J3KN36;A0A087X117;Q5JPE7-2;Q15155;P69849;Q5JPE7;A0A087WW46;Q5JPE7-3;H3BPS9;A0A087WTD5	Nodal modulator 2;Nodal modulator 1;Nodal modulator 3	NOMO3;NOMO2;NOMO1	>tr|J3KN36|J3KN36_HUMAN Nodal modulator 3 OS=Homo sapiens GN=NOMO3 PE=1 SV=1;>tr|A0A087X117|A0A087X117_HUMAN Nodal modulator 1 OS=Homo sapiens GN=NOMO1 PE=1 SV=1;>sp|Q5JPE7-2|NOMO2_HUMAN Isoform 2 of Nodal modulator 2 OS=Homo sapiens GN=NOMO2;>sp|Q15155|NO	139.38	2.08394	2611700000	354330000	405980000	511140000	192510000
Q8N145;Q8N145-2;H0YAP4	Leucine-rich repeat LGI family member 3	LGI3	>sp|Q8N145|LGI3_HUMAN Leucine-rich repeat LGI family member 3 OS=Homo sapiens GN=LGI3 PE=2 SV=1;>sp|Q8N145-2|LGI3_HUMAN Isoform 2 of Leucine-rich repeat LGI family member 3 OS=Homo sapiens GN=LGI3	61.704	5.45598	2607300000	238900000	64742000	1265400000	194660000
E9PF18;A0A0A0MSE2;Q16836;Q16836-3;Q16836-2	Hydroxyacyl-coenzyme A dehydrogenase, mitochondrial	HADH	>tr|E9PF18|E9PF18_HUMAN Hydroxyacyl-coenzyme A dehydrogenase, mitochondrial OS=Homo sapiens GN=HADH PE=1 SV=1;>tr|A0A0A0MSE2|A0A0A0MSE2_HUMAN Hydroxyacyl-coenzyme A dehydrogenase, mitochondrial OS=Homo sapiens GN=HADH PE=1 SV=1;>sp|Q16836|HCDH_HUMAN Hydrox	35.236	3.11887	2602300000	231320000	175400000	1036500000	277860000
K7EM11;O14908-2;O14908;K7ESN1;Q8TF64	PDZ domain-containing protein GIPC1	GIPC1	>tr|K7EM11|K7EM11_HUMAN PDZ domain-containing protein GIPC1 (Fragment) OS=Homo sapiens GN=GIPC1 PE=1 SV=1;>sp|O14908-2|GIPC1_HUMAN Isoform 2 of PDZ domain-containing protein GIPC1 OS=Homo sapiens GN=GIPC1;>sp|O14908|GIPC1_HUMAN PDZ domain-containing protei	13.988	0.904201	2585000000	466020000	245110000	281980000	1380100000
F8W785;O00461	Golgi integral membrane protein 4	GOLIM4	>tr|F8W785|F8W785_HUMAN Golgi integral membrane protein 4 OS=Homo sapiens GN=GOLIM4 PE=1 SV=1;>sp|O00461|GOLI4_HUMAN Golgi integral membrane protein 4 OS=Homo sapiens GN=GOLIM4 PE=1 SV=1	78.759	1.41469	2572900000	452260000	337300000	785910000	128380000
C9JBI3;P78330;C9JEJ7;F8WD74	Phosphoserine phosphatase	PSPH	>tr|C9JBI3|C9JBI3_HUMAN Phosphoserine phosphatase (Fragment) OS=Homo sapiens GN=PSPH PE=1 SV=1;>sp|P78330|SERB_HUMAN Phosphoserine phosphatase OS=Homo sapiens GN=PSPH PE=1 SV=2	20.745	3.54151	2563400000	91408000	583990000	311210000	1483800000
F5H442;Q99816;Q99816-2	Tumor susceptibility gene 101 protein	TSG101	>tr|F5H442|F5H442_HUMAN Tumor susceptibility gene 101 protein OS=Homo sapiens GN=TSG101 PE=1 SV=1;>sp|Q99816|TS101_HUMAN Tumor susceptibility gene 101 protein OS=Homo sapiens GN=TSG101 PE=1 SV=2;>sp|Q99816-2|TS101_HUMAN Isoform 2 of Tumor susceptibility ge	40.917	4.87525	2562400000	180980000	302990000	853120000	557970000
Q16643;Q16643-3;Q16643-2;D6R9W4;D6R9Q9;D6RFI1;D6RCR4	Drebrin	DBN1	>sp|Q16643|DREB_HUMAN Drebrin OS=Homo sapiens GN=DBN1 PE=1 SV=4;>sp|Q16643-3|DREB_HUMAN Isoform 3 of Drebrin OS=Homo sapiens GN=DBN1;>sp|Q16643-2|DREB_HUMAN Isoform 2 of Drebrin OS=Homo sapiens GN=DBN1;>tr|D6R9W4|D6R9W4_HUMAN Drebrin (Fragment) OS=Homo sap	71.428	0.440313	2553200000	671140000	1365100000	141090000	191520000
Q13162;H7C3T4;A6NG45	Peroxiredoxin-4	PRDX4	>sp|Q13162|PRDX4_HUMAN Peroxiredoxin-4 OS=Homo sapiens GN=PRDX4 PE=1 SV=1;>tr|H7C3T4|H7C3T4_HUMAN Peroxiredoxin-4 (Fragment) OS=Homo sapiens GN=PRDX4 PE=1 SV=1	30.54	1.35282	2552600000	835780000	636210000	433230000	473290000
P55809;E9PDW2;P55809-2;Q9BYC2	Succinyl-CoA:3-ketoacid coenzyme A transferase 1, mitochondrial	OXCT1	>sp|P55809|SCOT1_HUMAN Succinyl-CoA:3-ketoacid coenzyme A transferase 1, mitochondrial OS=Homo sapiens GN=OXCT1 PE=1 SV=1;>tr|E9PDW2|E9PDW2_HUMAN Succinyl-CoA:3-ketoacid coenzyme A transferase 1, mitochondrial OS=Homo sapiens GN=OXCT1 PE=1 SV=1	56.157	1.09442	2552100000	633840000	931600000	479220000	401510000
P52597	Heterogeneous nuclear ribonucleoprotein F;Heterogeneous nuclear ribonucleoprotein F, N-terminally processed	HNRNPF	>sp|P52597|HNRPF_HUMAN Heterogeneous nuclear ribonucleoprotein F OS=Homo sapiens GN=HNRNPF PE=1 SV=3	45.671	0.732585	2531800000	934010000	411020000	634410000	155340000
P10586-2;P10586;H0Y6Z7;H0Y7Z9;H0Y4H1;H0Y380	Receptor-type tyrosine-protein phosphatase F	PTPRF	>sp|P10586-2|PTPRF_HUMAN Isoform 2 of Receptor-type tyrosine-protein phosphatase F OS=Homo sapiens GN=PTPRF;>sp|P10586|PTPRF_HUMAN Receptor-type tyrosine-protein phosphatase F OS=Homo sapiens GN=PTPRF PE=1 SV=2;>tr|H0Y6Z7|H0Y6Z7_HUMAN Receptor-type tyrosin	211.68	0.600838	2526700000	612120000	1255700000	238030000	257210000
Q9ULZ3;Q9ULZ3-2;Q9ULZ3-3;H3BP42	Apoptosis-associated speck-like protein containing a CARD	PYCARD	>sp|Q9ULZ3|ASC_HUMAN Apoptosis-associated speck-like protein containing a CARD OS=Homo sapiens GN=PYCARD PE=1 SV=2;>sp|Q9ULZ3-2|ASC_HUMAN Isoform 2 of Apoptosis-associated speck-like protein containing a CARD OS=Homo sapiens GN=PYCARD;>sp|Q9ULZ3-3|ASC_HUMA	21.627	2.05662	2515800000	329660000	278520000	725330000	355630000
P13501;A0A075B7C5	C-C motif chemokine 5;RANTES(3-68);RANTES(4-68)	CCL5	>sp|P13501|CCL5_HUMAN C-C motif chemokine 5 OS=Homo sapiens GN=CCL5 PE=1 SV=3	9.9896	0.0646623	2512800000	926190000	1345800000	20101000	40306000
F5H7V9		TNC	>tr|F5H7V9|F5H7V9_HUMAN Tenascin OS=Homo sapiens GN=TNC PE=1 SV=1	201.14	0.399519	2510100000	357660000	724250000	188940000	315210000
Q9UNN8	Endothelial protein C receptor	PROCR	>sp|Q9UNN8|EPCR_HUMAN Endothelial protein C receptor OS=Homo sapiens GN=PROCR PE=1 SV=1	26.671	0.940705	2502300000	903180000	552920000	858120000	125480000
P11234;P11234-3;P11234-2;C9J6B1;C9JQB3;F8WEQ6;C9JPE8;C9JYR1	Ras-related protein Ral-B	RALB	>sp|P11234|RALB_HUMAN Ras-related protein Ral-B OS=Homo sapiens GN=RALB PE=1 SV=1;>sp|P11234-3|RALB_HUMAN Isoform 3 of Ras-related protein Ral-B OS=Homo sapiens GN=RALB;>sp|P11234-2|RALB_HUMAN Isoform 2 of Ras-related protein Ral-B OS=Homo sapiens GN=RALB;	23.408	1.9083	2483900000	302050000	63506000	2002500000	69831000
Q9Y376;A0A087X0K1;B7ZBJ4;Q5TAW7;Q9H9S4;B7ZBJ5	Calcium-binding protein 39	CAB39	>sp|Q9Y376|CAB39_HUMAN Calcium-binding protein 39 OS=Homo sapiens GN=CAB39 PE=1 SV=1;>tr|A0A087X0K1|A0A087X0K1_HUMAN Calcium-binding protein 39 OS=Homo sapiens GN=CAB39 PE=1 SV=1	39.869	0.966539	2475100000	953420000	627990000	600750000	142630000
P35625	Metalloproteinase inhibitor 3	TIMP3	>sp|P35625|TIMP3_HUMAN Metalloproteinase inhibitor 3 OS=Homo sapiens GN=TIMP3 PE=1 SV=2	24.145	0.452364	2471200000	1368100000	231110000	369090000	72258000
Q9NX46	Poly(ADP-ribose) glycohydrolase ARH3	ADPRHL2	>sp|Q9NX46|ARHL2_HUMAN Poly(ADP-ribose) glycohydrolase ARH3 OS=Homo sapiens GN=ADPRHL2 PE=1 SV=1	38.946	0.762831	2470200000	835420000	963880000	318990000	236830000
O60832;O60832-2;C9IYT0;H7C0M1;H7C2Q9;H7C2Q2	H/ACA ribonucleoprotein complex subunit 4	DKC1	>sp|O60832|DKC1_HUMAN H/ACA ribonucleoprotein complex subunit 4 OS=Homo sapiens GN=DKC1 PE=1 SV=3;>sp|O60832-2|DKC1_HUMAN Isoform 3 of H/ACA ribonucleoprotein complex subunit 4 OS=Homo sapiens GN=DKC1;>tr|C9IYT0|C9IYT0_HUMAN H/ACA ribonucleoprotein complex	57.673	0.857094	2460500000	829080000	449500000	511110000	183900000
C9JYY6;Q92823-3;Q92823-4;Q92823-6;Q92823;Q92823-5;F8W775;Q92823-2;A0A087X2B3;C9JH43;C9J8B6;C9JF43	Neuronal cell adhesion molecule	NRCAM	>tr|C9JYY6|C9JYY6_HUMAN Neuronal cell adhesion molecule OS=Homo sapiens GN=NRCAM PE=1 SV=3;>sp|Q92823-3|NRCAM_HUMAN Isoform 3 of Neuronal cell adhesion molecule OS=Homo sapiens GN=NRCAM;>sp|Q92823-4|NRCAM_HUMAN Isoform 4 of Neuronal cell adhesion molecule	133.81	11.2694	2458600000	49069000	24048000	1122800000	917280000
F5H5D3;Q9BQE3	Tubulin alpha-1C chain	TUBA1C	>tr|F5H5D3|F5H5D3_HUMAN Tubulin alpha-1C chain OS=Homo sapiens GN=TUBA1C PE=1 SV=1;>sp|Q9BQE3|TBA1C_HUMAN Tubulin alpha-1C chain OS=Homo sapiens GN=TUBA1C PE=1 SV=1	57.73	0.748018	2457100000	870350000	635920000	480260000	236150000
[truncated: 1,303 more rows]
