# Supplementary material for: Amyloid aggregates accumulate in melanoma metastasis modulating YAP activity
Source: EMBO Rep. 2020 Aug 4;21(9):e50446. doi: 10.15252/embr.202050446 (PMC7507035; doi:10.15252/embr.202050446)
Supplement: Supplementary file 4 — DatasetEV3 [file EMBR-21-e50446-s004.xlsx]

## Sheet: Readme
Expanded View (EV) Datasets:
Dataset EV3: Secretome proteomics of WM115 and WM266.4
Proteins statistically significant in WM cell lines secretome (SILAC)
Legend
Protein IDs	Uniprot IDs for protein
Protein names	Protein names
Gene names	Gene names of protein hits
Ratio H/M normalized	ratio of WM266.4 vs WM115 normalized intensity
Ratio H/M normalized B_ significant pvalue<0.05	if "+" then the hit was t-test significant
Ratio H/M normalized B significant FDR<0.05	if "+" then the hit was t-test significant
Q-value	Q-value correnspond to FDR value
Ratio H/M normalized Significance B	Significance value is a P value depending on protein intensity and protein ratio

## Sheet: Dataset EV3
Protein IDs	Protein names	Gene names	Ratio H/M normalized	Ratio H/M normalized B_ significant pvalue<0.05	Ratio H/M normalized B significant FDR<0.05	Q-value	Ratio H/M normalized Significance B
P02649;H0Y7L5;E9PEV4;E7ERP7;K7ERU2	Apolipoprotein E	APOE	14.7502	+	+	0	3.02251e-25
Q99988;A0A0A0MTT8	Growth/differentiation factor 15	GDF15	10.5708	+	+	0	9.70222e-14
Q16769;Q16769-2;B5MCZ9;C9JS14	Glutaminyl-peptide cyclotransferase	QPCT	10.3711	+	+	0	2.78075e-13
O43692;H3BTP0;H3BSZ9;H3BTI0;Q9H0B8-3;Q9H0B8-2;Q9H0B8	Peptidase inhibitor 15	PI15	9.17988	+	+	0	2.27452e-09
K7ERI9;P02654;K7EJI9;K7ELM9;K7EPF9;K7EKP1	Apolipoprotein C-I;Truncated apolipoprotein C-I	APOC1	9.1265	+	+	0	1.27436e-10
Q99536;Q99536-3;Q99536-2;K7ERT7;K7ESA3;K7ENX2;K7EM19;K7ER81;K7EJM4	Synaptic vesicle membrane protein VAT-1 homolog	VAT1	9.0565	+	+	0	3.7133e-09
P24043;A0A087WX80;A0A087WYF1	Laminin subunit alpha-2	LAMA2	8.64728	+	+	0	1.10451e-09
P55058;P55058-2;P55058-4;P55058-3	Phospholipid transfer protein	PLTP	8.62775	+	+	0	1.20327e-09
Q8N257	Histone H2B type 3-B	HIST3H2BB	8.0119	+	+	0	1.83012e-07
P08572	Collagen alpha-2(IV) chain;Canstatin	COL4A2	7.81954	+	+	0	3.54779e-08
P43121;P43121-2	Cell surface glycoprotein MUC18	MCAM	7.80407	+	+	0	3.77367e-08
P23297;Q5T7Y6;Q5T7Y5;Q5T7Y4	Protein S100-A1;Protein S100	S100A1	7.79902	+	+	0	3.83234e-07
Q8WY21-4;Q8WY21;Q8WY21-3;Q8WY21-2;A0A087WTI0;A0A087WTQ9;A0A0A0MRC2;X6R7D6;Q9UPU3;H7C2U3	VPS10 domain-containing receptor SorCS1	SORCS1	7.76235	+	+	0	4.45437e-08
P78324;P78324-2;P78324-4;Q5TFQ8;H3BQ21;Q9P1W8-4;Q9P1W8-2;Q9P1W8;H3BUA5;Q9P1W8-3;H3BSK5;H3BRP9;H3BV43;H3BML4;H9KV29;O00241-2;O00241;H3BTT9;H3BU43	Tyrosine-protein phosphatase non-receptor type substrate 1;Signal-regulatory protein beta-1 isoform 3	SIRPA;SIRPB1	7.4019	+	+	0	1.44759e-06
P32004-3;P32004-2;P32004;H0Y5C3;E7EVM4;E7EMY4;E7EPI4;E9PHJ4;H3BLW5;H7C132	Neural cell adhesion molecule L1	L1CAM	7.36019	+	+	0	2.11105e-07
P98164	Low-density lipoprotein receptor-related protein 2	LRP2	7.28531	+	+	0	2.79638e-07
A0A0A6YY95;Q9Y240;V9H0X6;M0R081	C-type lectin domain family 11 member A	CLEC11A	6.91444	+	+	0	1.08189e-06
Q9UBR2	Cathepsin Z	CTSZ	6.6865	+	+	0	2.40544e-06
Q9NPF2-2;Q9NPF2;F8VXK3	Carbohydrate sulfotransferase 11	CHST11	6.3703	+	+	0	6.99495e-06
K7EK07;P84243;K7EMV3;B4DEB1;K7ES00;Q6NXT2;K7EP01	Histone H3;Histone H3.3;Histone H3.3C	H3F3B;H3F3A;H3F3C	6.19714	+	+	0	1.23009e-05
Q16777;Q6FI13;Q99878;Q96KK5;Q9BTM1;Q93077;P0C0S8;Q7L7L0;P20671;P04908;Q96QV6;Q9BTM1-2;H0YFX9	Histone H2A type 2-C;Histone H2A type 2-A;Histone H2A type 1-J;Histone H2A type 1-H;Histone H2A.J;Histone H2A type 1-C;Histone H2A type 1;Histone H2A type 3;Histone H2A type 1-D;Histone H2A type 1-B/E;Histone H2A type 1-A;Histone H2A	HIST2H2AC;HIST2H2AA3;HIST1H2AJ;HIST1H2AH;H2AFJ;HIST1H2AC;HIST1H2AG;HIST3H2A;HIST1H2AD;HIST1H2AB;HIST1H2AA	6.10852	+	+	0	1.63307e-05
Q9BXI9-3;Q9BXI9;Q9BXI9-2	Complement C1q tumor necrosis factor-related protein 6	C1QTNF6	5.97278	+	+	0	7.62976e-07
O43570-2;O43570;B3KUB4	Carbonic anhydrase 12	CA12	5.70111	+	+	0	5.72913e-05
Q14515;Q14515-2;C9JJR8;E9PC64;D6RA29;F5H331;F5H4Y3	SPARC-like protein 1	SPARCL1	5.44761	+	+	0	0.000120254
O00533-2;A0A087X0M8;O00533;C9J905;H7C0J0;C9JW79;C9JH37;C9JEY3	Neural cell adhesion molecule L1-like protein;Processed neural cell adhesion molecule L1-like protein	CHL1	5.33725	+	+	0	0.000164514
Q05707-2;Q05707;Q05707-3;J3QT83;Q4G0W3;A0A0A0MQT7;H0YBB2;Q5VSY0-2;H3BU53;Q8IWI9-2;Q8IWI9-3;Q8IWI9;Q8IWI9-4	Collagen alpha-1(XIV) chain	COL14A1	5.31306	+	+	0	0.000176074
A0A087WTY6;P41271;P41271-2;E5RFZ1;A3KFI2;A3KFI3;A3KFI4;A3KFI5;A3KFI1	Neuroblastoma suppressor of tumorigenicity 1	NBL1	5.28314	+	+	0	0.000191434
P62805	Histone H4	HIST1H4A	5.261	+	+	0	0.000203601
O15020-2;O15020;A4QPE4	Spectrin beta chain, non-erythrocytic 2	SPTBN2	5.22072	+	+	0.0066382	0.000681128
P40967-4;P40967-5;P40967;P40967-2;F8W1D1;H0YIJ2;P40967-3;F8VXH8;F8VYZ1;F8VZV2;F8VUB1;F8VZC6	Melanocyte protein PMEL;M-alpha;M-beta	PMEL	5.1589	+	+	0	0.00078854
P10124	Serglycin	SRGN	5.11628	+	+	0	0.000871539
C9JF17;P05090;C9JX71	Apolipoprotein D	APOD	5.09887	+	+	0	0.000317481
U3KQK0;Q99880;Q99879;Q99877;Q93079;Q5QNW6;P62807;P58876;O60814;Q5QNW6-2;P57053;Q96A08	Histone H2B;Histone H2B type 1-L;Histone H2B type 1-M;Histone H2B type 1-N;Histone H2B type 1-H;Histone H2B type 2-F;Histone H2B type 1-C/E/F/G/I;Histone H2B type 1-D;Histone H2B type 1-K;Histone H2B type F-S	HIST1H2BN;HIST1H2BL;HIST1H2BM;HIST1H2BH;HIST2H2BF;HIST1H2BC;HIST1H2BD;HIST1H2BK;H2BFS	5.09242	+	+	0	0.000323064
P13611-5;P13611;P13611-2;D6RGZ6;E9PF17;P13611-3;P13611-4;Q86W61	Versican core protein	VCAN	4.95778	+	+	0	0.000462693
Q92832-2	Protein kinase C-binding protein NELL1	NELL1	4.91676	+	+	0	0.000515327
Q9BXJ1;Q9BXJ1-2;A0A0C4DFP7	Complement C1q tumor necrosis factor-related protein 1	C1QTNF1	4.86795	+		0	0.00153916
F5H4Z8;P49746-2;P49746;Q2HIZ1;B4DQH6;E7ES19;P35443	Thrombospondin-3	THBS3	4.82955	+	+	0	6.64637e-05
A0A087WTA8;P08123;J3KR12	Collagen alpha-2(I) chain	COL1A2	4.77199	+	+	0	0.000749091
A0A0A0MTJ5;Q01973-3;Q01973;Q01974	Tyrosine-protein kinase transmembrane receptor ROR1	ROR1	4.73888	+	+	0	9.12387e-05
Q9BYJ0	Fibroblast growth factor-binding protein 2	FGFBP2	4.65992	+		0	0.00243221
Q16270;Q16270-2	Insulin-like growth factor-binding protein 7	IGFBP7	4.62053	+	+	0	0.00109642
Q8NFW1-2;Q8NFW1;Q8NFW1-3	Collagen alpha-1(XXII) chain	COL22A1	4.54554	+	+	0	0.000176056
Q5VTW1;O75173-2;O75173	A disintegrin and metalloproteinase with thrombospondin motifs 4	ADAMTS4	4.53872	+	+	0	0.000180099
O75531;E9PJJ8	Barrier-to-autointegration factor;Barrier-to-autointegration factor, N-terminally processed	BANF1	4.49723	+		0	0.00148337
O75367-3;O75367;B4DJC3;O75367-2	Core histone macro-H2A.1;Histone H2A	H2AFY	4.48517	+	+	0	0.000215067
P25391	Laminin subunit alpha-1	LAMA1	4.4034	+		0	0.00185824
Q99523;Q99523-2	Sortilin	SORT1	4.37823	+		0	0.00439813
P16401	Histone H1.5	HIST1H1B	4.36688	+		0	0.00202635
P20138-2;P20138;B4DF51;P20138-3	Myeloid cell surface antigen CD33	CD33	4.33864	+	+	0	0.000346109
P98155-2;P98155	Very low-density lipoprotein receptor	VLDLR	4.33828	+		0	0.00477154
A6NKZ2;P51606;P51606-2;H7C1A7	N-acylglucosamine 2-epimerase	RENBP	4.29939	+	+	0	0.000392204
P25311;C9JEV0;H7BZJ8	Zinc-alpha-2-glycoprotein	AZGP1	4.26769	+		0	0.00255583
P08582;P08582-2;C9JVN1	Melanotransferrin	MFI2	4.26146	+		0	0.00557122
Q9Y287;Q9Y287-2	Integral membrane protein 2B;BRI2, membrane form;BRI2 intracellular domain;BRI2C, soluble form;Bri23 peptide	ITM2B	4.24641	+		0	0.00574133
Q9BXX0	EMILIN-2	EMILIN2	4.22782	+		0	0.00595795
P20849-3;P20849	Collagen alpha-1(IX) chain	COL9A1	4.22404	+	+	0	0.000497193
Q02539	Histone H1.1	HIST1H1A	4.2107	+	+	0	0.000518313
Q15063-5;Q15063;Q15063-3;B1ALD9;Q15063-2;Q15063-6;Q15063-4;Q15063-7	Periostin	POSTN	4.19991	+		0	0.00629702
Q9BVC6	Transmembrane protein 109	TMEM109	4.15056	+		0	0.00693927
Q86SQ4-2;Q86SQ4;Q86SQ4-4;Q86SQ4-3;H0YGP2;F5H2L1	G-protein coupled receptor 126	GPR126	4.10618	+	+	0	0.000715142
P06737-2;P06737;E9PK47	Glycogen phosphorylase, liver form;Phosphorylase	PYGL	4.08228	+		0	0.00792493
O15041;O15041-2;C9JVH5	Semaphorin-3E	SEMA3E	4.04763	+		0	0.0084716
P16403	Histone H1.2	HIST1H1C	4.02414	+		0	0.00443346
Q71UI9;P0C0S5;C9J0D1;Q71UI9-3;Q71UI9-4;Q71UI9-2;C9J386;Q71UI9-5	Histone H2A.V;Histone H2A.Z;Histone H2A	H2AFV;H2AFZ	3.98277	+		0	0.00958619
Q9Y653-2;Q9Y653-3;Q9Y653;H3BRH0;H3BNH4;H3BV52;H3BSB8;A0A0A6YYR7;H3BMF8;H3BUH2;H3BM73;H3BS94;H3BRZ4;H3BVA0;H3BMY9;H3BTH7;H3BRI7;H3BQZ1;H3BVD3;H3BUU6;H3BQ46;H3BP67;Q9Y653-5;H3BVE9;H3BQJ9;H3BNN3;H3BPA6;H3BTK9;H3BSP5;H3BSN7;H3BV72;H3BRA1;H3BT88;H3BUI6;H3BRI2;H3BSJ6;Q9Y653-4;H3BTD2;H3BRB4;H3BSR1;H3BQ11;H3BSF7	G-protein coupled receptor 56;GPR56 N-terminal fragment;GPR56 C-terminal fragment	GPR56	3.91198	+	+	0	0.00127605
Q8N145;Q8N145-2;H0YAP4	Leucine-rich repeat LGI family member 3	LGI3	3.8921	+		0	0.0113631
P36955;I3L4Z0;I3L4N7;I3L2R7;I3L4F9;I3L107;I3L3Z3;I3L425;I3L1U4	Pigment epithelium-derived factor	SERPINF1	3.87194	+		0	0.00616969
P48723	Heat shock 70 kDa protein 13	HSPA13	3.86977	+		0	0.00619835
P01137;M0R2S0	Transforming growth factor beta-1;Latency-associated peptide	TGFB1	3.86146	+		0	0.00630928
P02787;F8WCI6;C9JVG0;H7C5E8;C9JB55;F8WEK9;F8WC57	Serotransferrin	TF	3.83764	+		0	0.00663708
Q9GZP0-2;Q9GZP0;H0YD37	Platelet-derived growth factor D;Platelet-derived growth factor D, latent form;Platelet-derived growth factor D, receptor-binding form	PDGFD	3.82995	+		0	0.00161758
P07305;P07305-2	Histone H1.0;Histone H1.0, N-terminally processed	H1F0	3.81137	+		0	0.00170583
P01011;G3V595;P01011-2;G3V3A0;A0A087WY93	Alpha-1-antichymotrypsin;Alpha-1-antichymotrypsin His-Pro-less	SERPINA3	3.79348	+		0	0.0136224
Q9BTY2;Q9BTY2-2;Q7Z6V2	Plasma alpha-L-fucosidase	FUCA2	3.78461	+		0	0.0138439
A0A087X0D5;P09668;E9PKT6	Pro-cathepsin H;Cathepsin H mini chain;Cathepsin H;Cathepsin H heavy chain;Cathepsin H light chain	CTSH	3.74276	+		0	0.00207135
P54652	Heat shock-related 70 kDa protein 2	HSPA2	3.66687	+		0	0.00255842
Q13438-2;Q13438-7;Q13438;Q13438-6;Q13438-5;Q13438-3;Q13438-4;Q13438-8;B4E321;F8W1V2;F8W1N0;F8W0R2;F8VZI7	Protein OS-9	OS9;OR7D2	3.6646	+		0	0.00951556
P55268;F5H520;C9JMJ0;A4D0S4-2	Laminin subunit beta-2	LAMB2	3.62188	+		0	0.010379
Q86UN2	Reticulon-4 receptor-like 1	RTN4RL1	3.55225	+		0	0.0034947
P48745	Protein NOV homolog	NOV	3.52682	+		0	0.02183
P39059;A0A087X0K0	Collagen alpha-1(XV) chain;Restin;Restin-2;Restin-3;Restin-4	COL15A1	3.5145	+		0	0.0128643
P00491;G3V5M2;G3V393	Purine nucleoside phosphorylase	PNP	3.48723	+		0	0.0041553
Q96MU8-3;Q96MU8;Q96MU8-2	Kremen protein 1	KREMEN1	3.4791	+		0	0.00424539
P40126;P40126-2;A0A0A0MTD3	L-dopachrome tautomerase	DCT	3.47288	+		0	0.00431557
B5MBX2;P20062;P20062-2;C9J6W9	Transcobalamin-2	TCN2	3.47015	+		0	0.0043467
P19367-4;P19367-2;P19367;P19367-3;B1AR63;Q2TB90;B1AR61;B1AR62;E9PB90;P52789;Q2TB90-3;Q2TB90-2;P52790;C9JQD1;P35557-3;P35557;P35557-2	Hexokinase-1	HK1	3.4363	+		0	0.0149925
Q6UVY6;Q6UVY6-2;A6PVS1	DBH-like monooxygenase protein 1	MOXD1	3.4264	+		0	0.0152827
Q9UKU9;Q9UKU9-2;K7EKF6;Q8NI99	Angiopoietin-related protein 2	ANGPTL2	3.40067	+		0	0.0270278
P10412;P16402;P22492	Histone H1.4;Histone H1.3	HIST1H1E;HIST1H1D	3.38847	+		0.0063725	0.00537699
Q5H8C1;Q5H8C1-3;Q5H8C1-2;F8WE85	FRAS1-related extracellular matrix protein 1	FREM1	3.33971	+		0	0.00609245
O60279;H7C2K7	Sushi domain-containing protein 5	SUSD5	3.33728	+		0	0.0300213
F8W9W0;C9JXA2;F8VP57;B7ZKW7;B7ZKJ3;P54756-3;P29320;Q15375-2;Q15375-4;Q15375;P29322;P54756-2;P54756;J3KR66;Q5JY90;U3NG26;A0A087WVA5;A0A0B4J1T8;Q15375-3;Q9UF33-2;Q9UF33-3;Q15375-5;P29322-2;P29320-2;P54762-5;Q06187;Q06187-2;P54762;Q9UF33	Ephrin type-A receptor 5;Ephrin type-A receptor 3;Ephrin type-A receptor 7;Ephrin type-A receptor 8;Ephrin type-A receptor 6;Ephrin type-B receptor 1;Tyrosine-protein kinase BTK	EPHA5;EPHA3;EPHA7;EPHA8;EPHA6;BTK;EPHB1	3.33357	+		0.006244	0.00618839																														Q06187	Q06187-2	P54762	Q9UF33
Q86SF2;H0YAH3;E9PBY3;H0YAK0	N-acetylgalactosaminyltransferase 7	GALNT7	3.30491	+		0	0.0316573
Q13228-2;Q13228;Q13228-4;A6PVX1;Q13228-3;H0Y532;F2Z2W8;F8WCR4	Selenium-binding protein 1	SELENBP1	3.26653	+		0	0.0336946
Q9NYJ7-2;Q9NYJ7;M0R177	Delta-like protein 3	DLL3	3.25393	+		0	0.00756181
A0A087WZR0;A0A087WY68;P29122-2;P29122-8;P29122;P29122-7;H7BXT3;P29122-6;P29122-5;P29122-4;H0Y3Q0;H0YKZ4;P29122-3;A0A087X025	Proprotein convertase subtilisin/kexin type 6	PCSK6	3.25178	+		0	0.00760239
O14498;H0YL90;H0YN67	Immunoglobulin superfamily containing leucine-rich repeat protein	ISLR	3.21257	+		0	0.0367487
O00339-3;O00339-2;O00339;H0YBJ4;O00339-4;H0YBU5;H0YBN2;H0YBM3;E5RJM4;H0YBF2;H0YBV5	Matrilin-2	MATN2	3.20981	+		0	0.0229993
P17931;G3V3R6;E9PJ77;E9PRN3;B1ANM0;H7BXD8;Q5T3P9;F6V2D4;O00214;P56470;O00214-2	Galectin-3;Galectin	LGALS3	3.16927	+		0	0.039367
P24593;C9JXX4	Insulin-like growth factor-binding protein 5	IGFBP5	3.16508	+		0	0.0249603
C9J2H1;Q86UX2;A0A096LP62;Q86UX2-3;G5E9D8;Q86UX2-2;Q86UX2-4;H7C5A6	Inter-alpha-trypsin inhibitor heavy chain H5	ITIH5	3.16302	+		0	0.025054
P13686;K7EJD9;K7EIP0;K7ESF2	Tartrate-resistant acid phosphatase type 5	ACP5	3.13414	+		0	0.041606
A0A0C4DH07;Q8N2S1-2;Q8N2S1-3;Q8N2S1;M0QZX0;F8WAA0;Q8N2S1-4	Latent-transforming growth factor beta-binding protein 4	LTBP4	3.1144	+		0	0.0106384
P30740;P30740-2	Leukocyte elastase inhibitor	SERPINB1	3.0896	+		0	0.0445989
Q9Y2S2-2;Q9Y2S2;A0A087WW38	Lambda-crystallin homolog	CRYL1	3.05665	+		0	0.0122083
H0YI30;O95390	Growth/differentiation factor 11	GDF11	3.05047	+		0	0.0473765
Q9NPH3-2;Q9NPH3;Q9NPH3-5;Q9NPH3-3;H7C3W4;C9J9W1;C9J1D9;C9JT28	Interleukin-1 receptor accessory protein	IL1RAP	3.02956	+		0	0.0489193
F5H7Q8;X6R344;Q29980;Q29980-2	MHC class I polypeptide-related sequence B	MICB	2.97995	+		0	0.0146091
D6REB4;Q9H074-3;Q9H074-2;Q9H074;D6RJF2;D6RD97;D6RJ02;D6R9H8	Polyadenylate-binding protein-interacting protein 1	PAIP1	2.93906	+		0	0.016052
P35442;Q5RI53	Thrombospondin-2	THBS2	2.86467	+		0	0.0190002
P10451-4;P10451;P10451-2;D6R9C5	Osteopontin	SPP1	2.84669	+		0	0.043556
Q01581	Hydroxymethylglutaryl-CoA synthase, cytoplasmic	HMGCS1	2.82195	+		0	0.0208989
O00468-6;O00468-7;O00468-3;O00468-5;O00468-4;O00468;A0A087X208;O00468-2;H0Y5U1	Agrin;Agrin N-terminal 110 kDa subunit;Agrin C-terminal 110 kDa subunit;Agrin C-terminal 90 kDa fragment;Agrin C-terminal 22 kDa fragment	AGRN	2.80364	+		0	0.0468016
P07225;G5E9F8;H7BXT0;C9K0R0	Vitamin K-dependent protein S	PROS1	2.80263	+		0	0.0468804
Q6UWH4;Q6UWH4-2;Q6UWH4-3;K7EN70;K7EK71;K7ESC5	Protein FAM198B	FAM198B	2.70235	+		0	0.0271199
Q4KMX1;B8ZZ84;Q86VH4-2;Q86VH4	Leucine-rich repeat transmembrane neuronal protein 4	LRRTM4	2.53219	+		0	0.0386871
Q5ZPR3-3;Q5ZPR3-4;Q5ZPR3;A0A0C4DGH0;H0YK40;H0YK59;Q5ZPR3-2;H0YLT8;H0YN85;H3BM68;H0YL10	CD276 antigen	CD276	2.4908	+		0	0.0420639
H0YNK6;Q06418;H0YN24	Tyrosine-protein kinase receptor TYRO3	TYRO3	2.45773	+		0	0.0449386
P29400;P29400-2;H0Y9R8	Collagen alpha-5(IV) chain	COL4A5	-1.73327	+		0.0063632	0.048324
B4DKB2;P42892-3;P42892-2;P42892-4;P42892;E9PJG1	Endothelin-converting enzyme 1	ECE1	-1.74555	+		0	0.0468078
E7ESP4;E7EMF1;E9PB77		ITGA2	-1.76092	+		0	0.0449674
A6NC48;Q10588;H0Y984;Q10588-2;H0Y8G4	ADP-ribosyl cyclase/cyclic ADP-ribose hydrolase 2	BST1	-1.79341	+		0	0.0412773
Q8IWV2;F8WD58;Q8IWV2-4;C9JMQ2;C9JIY1;Q8IWV2-3;Q8IWV2-2;Q9UQ52	Contactin-4	CNTN4	-1.81944	+		0	0.0385079
A0A087WUD6;A0A087X111;Q9UEU5;Q6NT46;Q4V326;Q13066;Q4V321;Q13068;P0CL82;P0CL81;P0CL80;O76087;A6NER3;A6NDE8;A1L429;Q13065;P0CL80-2;A6NGK3;Q13070;Q13069;Q13067	G antigen 2D;G antigen 2A;G antigen 2E;G antigen 2B/2C;G antigen 13;G antigen 4;G antigen 12I;G antigen 12G;G antigen 12F;G antigen 7;G antigen 12J;G antigen 12H;G antigen 12B/C/D/E;G antigen 1;G antigen 10;G antigen 6;G antigen 5;G antigen 3	GAGE2D;GAGE2A;GAGE2E;GAGE2B;GAGE13;GAGE4;GAGE12I;GAGE12G;GAGE12F;GAGE7;GAGE12J;GAGE12H;GAGE12B;GAGE1;GAGE10;GAGE6;GAGE5;GAGE3	-1.84467	+		0	0.0359776
K4DIA0;O75144;O75144-2;A0A087X1L8;O75144-3	ICOS ligand	ICOSLG	-1.85407	+		0	0.0350706
O95865;Q5SSV3;Q5SRR8;H0Y7N1;O94760-2	N(G),N(G)-dimethylarginine dimethylaminohydrolase 2	DDAH2	-1.86838	+		0	0.0337287
P60866;P60866-2;G3XAN0;E5RIP1;E5RJX2	40S ribosomal protein S20	RPS20	-1.87144	+		0	0.0497719
P62917;E9PKZ0;G3V1A1;E9PKU4;E9PP36	60S ribosomal protein L8	RPL8	-1.87599	+		0	0.0492216
O43854-2;O43854	EGF-like repeat and discoidin I-like domain-containing protein 3	EDIL3	-1.88491	+		0	0.0481564
E7EU05;P16671-2;P16671-4;P16671-3;P16671;E9PJX8;E9PC45;E7EVU1;E7ERZ9;E7EWI4;E7EX47;E9PLT1	Platelet glycoprotein 4	CD36	-1.88774	+		0.00050531	0.0319837
P45973	Chromobox protein homolog 5	CBX5	-1.88779	+		0	0.031979
E7EV71;Q14766-3;Q14766-2;Q14766;Q14766-5;Q14766-4;C9JD84;C9JDW2;H7C2H7;H7C4L5;H7C0I7;H7BZ76	Latent-transforming growth factor beta-binding protein 1	LTBP1	-1.92177	+		0	0.0439596
O43916	Carbohydrate sulfotransferase 1	CHST1	-1.95472	+		0	0.026529
A0A087WVP1;Q14517;D6RCE4	Protocadherin Fat 1;Protocadherin Fat 1, nuclear form	FAT1	-1.95551	+		0	0.0403933
P27105;F8VSL7;P27105-2	Erythrocyte band 7 integral membrane protein	STOM	-1.95842	+		0	0.026253
V9GYF0;V9GYM8;Q92974-3;Q92974-2;Q92974	Rho guanine nucleotide exchange factor 2	ARHGEF2	-1.96528	+		0	0.0257475
Q9H5Y7	SLIT and NTRK-like protein 6	SLITRK6	-1.97409	+		0	0.02511
E7ETK0;A0A087WUS0;P62847-2;P62847-3;P62847;P62847-4	40S ribosomal protein S24	RPS24	-2.02826	+		0	0.03353
C9JXB8;C9JNW5;P83731	60S ribosomal protein L24	RPL24	-2.04246	+		0	0.0323143
P51153;A0A087WWB9	Ras-related protein Rab-13	RAB13	-2.05068	+		0	0.020123
O95631	Netrin-1	NTN1	-2.05619	+		0	0.0311742
P62753;A2A3R7;A2A3R5	40S ribosomal protein S6	RPS6	-2.06214	+		0	0.0306909
P02545;P02545-6;P02545-3;P02545-5;P02545-4;H0YAB0;A0A0C4DGC5;REV__Q5VX52	Prelamin-A/C;Lamin-A/C	LMNA	-2.06848	+		0.006654	0.0301831
P62277;J3KMX5;E9PS50	40S ribosomal protein S13	RPS13	-2.07103	+		0	0.0299815
M0R0F0;P46782;M0R0R2;M0QZN2	40S ribosomal protein S5;40S ribosomal protein S5, N-terminally processed	RPS5	-2.16871	+		0	0.0230662
Q9Y3U8;J3QSB5;J3KTD3	60S ribosomal protein L36	RPL36	-2.23352	+		0	0.0192831
G3XAM2;E7ETH0;P05156;D6R9Z8;A0A087X0I2	Complement factor I;Complement factor I heavy chain;Complement factor I light chain	CFI	-2.2395	+		0	0.0189628
P49767	Vascular endothelial growth factor C	VEGFC	-2.29562	+		0	0.0161782
P35754	Glutaredoxin-1	GLRX	-2.31516	+		0	0.008915
B1AHL2;P23142-4;P23142-2;P23142-3;B1AHM7;H7C1M6;B1AHM9;B1AHN3;B1AHM8	Fibulin-1	FBLN1	-2.31897	+		0	0.0473705
M0R3D6;M0R1A7;M0R117;Q02543;M0R0P7	60S ribosomal protein L18a	RPL18A	-2.32807	+		0	0.014738
Q99574;C9JDY5;C9JQU8;H7C5T9	Neuroserpin	SERPINI1	-2.34747	+		0	0.013932
P08254;H7C139;F5GYX7	Stromelysin-1	MMP3	-2.36305	+		0	0.0432703
Q6UXI7-5;Q6UXI7;Q6UXI7-4;B5MD45;Q6UXI7-2;C9J6F5;Q6UXI7-3;H7C587	Vitrin	VIT	-2.37056	+		0	0.0426019
Q08629;D3DQB3;D6RB21;E7EQ24;H0YA19;E7ENY3;E7ENM6;E7ENT7;Q9BQ16-9;Q9BQ16-8;Q9BQ16-1	Testican-1	SPOCK1	-2.3809	+		0	0.0416973
Q9NRR1;H0Y9X7;H0Y8Q4	Cytokine-like protein 1	CYTL1	-2.40385	+		0	0.0397461
P62269;J3JS69	40S ribosomal protein S18	RPS18	-2.40821	+		0	0.0393845
Q5T123;A0A087WV23;Q9H299	SH3 domain-binding glutamic acid-rich-like protein 3	SH3BGRL3	-2.44583	+		0	0.0363768
H7BYX6;A0A087WTE4;A0A087WTF6;A0A087WWD4;A0A087WV75;P13591-4;P13591-3;P13591-1;A0A087X1V2;P13591-6;A0A087WVU1;A0A087WWJ5;A0A087WVD0;A0A0C4DGS4;A0A087WZS4	Neural cell adhesion molecule 1	NCAM1	-2.48116	+		0	0.00935995
P46781;B5MCT8;C9JM19;F2Z3C0;A8MXK4	40S ribosomal protein S9	RPS9	-2.49232	+		0	0.0329331
R4GN98;P06703	Protein S100;Protein S100-A6	S100A6	-2.50373	+		0	0.0321319
P41221-2;P41221;C9J8I8;Q9H1J7;F5H034;F5H364;F5H7Q6	Protein Wnt-5a;Protein Wnt	WNT5A	-2.52409	+		0	0.0307442
Q9UK22;R4GNH2	F-box only protein 2	FBXO2	-2.54212	+		0.001992	0.00416713
P07996;P07996-2;A8MZG1	Thrombospondin-1	THBS1	-2.58727	+		0	0.0267588
O95502	Neuronal pentraxin receptor	NPTXR	-2.61026	+		0	0.00626792
Q9P121-4;Q9P121-3;Q9P121-2;Q9P121;F8W8Y1;F6WFR7;H7BZ62;F8VTR5;Q14982-2;Q14982;Q14982-4;C9JK95;Q14982-3	Neurotrimin	NTM	-2.64711	+		0	0.0234045
P21810;H0YIH3;F8VNV6;P07585-3;P07585-2;P07585	Biglycan	BGN	-2.65345	+		0	0.0230715
E9PIV9;E9PMI2;E9PQW2;Q6BCY4-2;Q6BCY4;E9PRM4	NADH-cytochrome b5 reductase 2	CYB5R2	-2.65826	+		0	0.00276139
P23142	Fibulin-1	FBLN1	-2.67752	+		0	0.00505256
Q01469;I6L8B7;A8MUU1	Fatty acid-binding protein, epidermal	FABP5	-2.73188	+		0	0.0042307
F6SYF8;Q9UBP4;E9PKW6;E9PKK9;E9PHY3	Dickkopf-related protein 3	DKK3	-2.77527	+		0	0.0174252
P05121;P05121-2	Plasminogen activator inhibitor 1	SERPINE1	-2.78727	+		0	0.0169408
Q9Y5H2;Q9Y5H2-2;Q9Y5H2-3;Q9Y5H3;Q9Y5H3-2;Q9Y5G6;Q9Y5G6-2;A0A087WT05;Q9Y5G1;Q9Y5F9;Q9Y5G9;A0A087WUC2;Q9BR81;A0A087WYB5;A0A087X0F0;A0A087WTI2;Q9Y5G1-2;Q9Y5G9-2;Q9Y5F9-2;Q9UN71;Q9Y5F8;Q9Y5F7	Protocadherin gamma-A11	PCDHGA11	-2.86124	+		0	0.0142079
A0A087X1T7;H0YM81;E7EX88;P16112-2;P16112;E7ENV9;P16112-3;Q6PID9;H0YK70;H0YMF1	Aggrecan core protein;Aggrecan core protein 2	ACAN	-2.93556	+		0	0.0118614
P15144;H0YMC1;H0YKT6;H0YLZ8	Aminopeptidase N	ANPEP	-3.14893	+		0	0.0069177
P03956	Interstitial collagenase;22 kDa interstitial collagenase;27 kDa interstitial collagenase	MMP1	-3.26243	+		0	0.00512692
Q15818	Neuronal pentraxin-1	NPTX1	-3.53771	+		0	0.00238924
Q8N474;Q6ZSL4	Secreted frizzled-related protein 1	SFRP1	-3.60086	+		0	0.0019905
P33908;P33908-2	Mannosyl-oligosaccharide 1,2-alpha-mannosidase IA	MAN1A1	-3.00555	+	+	0	0.000736665
Q9NZV1;H7C2T6	Cysteine-rich motor neuron 1 protein;Processed cysteine-rich motor neuron 1 protein	CRIM1	-3.04371	+	+	0	0.000631821
P20742;P20742-2	Pregnancy zone protein	PZP	-3.48604	+	+	0.0062171	0.000264332
E9PKL7;P61019-2;P61019;H0YD31;Q5HYI5;Q8WUD1	Ras-related protein Rab-2A;Ras-related protein Rab-2B	RAB2A;DKFZp313C1541;RAB2B	-3.72324	+	+	0.0039604	3.10153e-05
P62328	Thymosin beta-4;Hematopoietic system regulatory peptide	TMSB4X	-3.98912	+	+	0	0.000609292
P67936-2;K7ENT6;K7ERG3;K7EMU5;K7EPV9;K7EP68;K7EPB9;H0YL80;Q2TAC2-2;Q2TAC2	Tropomyosin alpha-4 chain	TPM4	-4.08055	+	+	0.0062141	5.13106e-06
Q15582;H0Y8L3;S4R3C6;H0Y9D7;H0YAH8;H0YAB8;D6RBX4;H0Y8M8	Transforming growth factor-beta-induced protein ig-h3	TGFBI	-6.61996	+	+	0	1.1786e-08
