# Supplementary material for: Amyloid aggregates accumulate in melanoma metastasis modulating YAP activity
Source: EMBO Rep. 2020 Aug 4;21(9):e50446. doi: 10.15252/embr.202050446 (PMC7507035; doi:10.15252/embr.202050446)
Supplement: Supplementary file 5 — DatasetEV4 [file EMBR-21-e50446-s005.xlsx]

## Sheet: Readme
Expanded View (EV) Datasets:
Dataset EV4: Secretome proteomics of IGR39 and IGR37
Proteins statistically significant in IGR cell lines secretome (SILAC)
Legend
Protein IDs	Uniprot IDs for protein
Protein names	Protein names
Gene names	Gene names of protein hits
Ratio H/M normalized	ratio of IGR37 vs IGR39 normalized intensity
Ratio H/M normalized B significant FDR<0.05	if "+" then the hit was t-test significant
Ratio H/M normalized B_ significant pvalue<0.05	if "+" then the hit was t-test significant
Ratio H/M normalized Significance B	Significance value is a P value depending on protein intensity and protein ratio

## Sheet: Dataset EV4
Protein IDs	Protein names	Gene names	Ratio H/M normalized	Ratio H/M normalized B significant FDR<0.05	Ratio H/M normalized B_ significant pvalue<0.05	Ratio H/M normalized Significance B
A0A087X0M8;O00533-2;O00533;C9J905;H7C0J0;C9JH37;C9JW79	Neural cell adhesion molecule L1-like protein;Processed neural cell adhesion molecule L1-like protein	CHL1	8.87373	+	+	2.05523e-15
P43235;Q5QP40	Cathepsin K	CTSK	8.57254	+	+	1.75062e-14
P02649;H0Y7L5;E9PEV4;E7ERP7	Apolipoprotein E	APOE	8.31537	+	+	4.1532e-12
P01023;F8W7L3;H0YFH1;F5H1E8	Alpha-2-macroglobulin	A2M	8.25383	+	+	5.96223e-12
Q16769;Q16769-2;B5MCZ9;C9JS14	Glutaminyl-peptide cyclotransferase	QPCT	8.1423	+	+	1.14058e-11
O15240;Q05BJ3	Neurosecretory protein VGF;Neuroendocrine regulatory peptide-1;Neuroendocrine regulatory peptide-2;Antimicrobial peptide VGF[554-577]	VGF	7.83904	+	+	6.37579e-11
C9J2H1;Q86UX2;A0A096LP62;Q86UX2-3;G5E9D8;Q86UX2-2;Q86UX2-4;H7C5A6	Inter-alpha-trypsin inhibitor heavy chain H5	ITIH5	7.28525	+	+	1.25669e-09
Q6V0I7-3;Q6V0I7	Protocadherin Fat 4	FAT4	6.66022	+	+	2.83042e-08
A0A0A0MQU6;Q9H2E6;Q9H2E6-2;H0Y8V9;D6RAG9;D6RCR0;H0YMA6;H0YMV0;B3KU01;Q8NFY4-7;Q8NFY4-8;Q8NFY4-3;Q8NFY4-2;Q8NFY4-4;Q8NFY4-5;Q8NFY4-6;Q8NFY4;E9PDV9	Semaphorin-6A	SEMA6A	6.58251	+	+	4.0925e-08
Q96GW7;Q96GW7-2;Q5T3I7;Q5T3I6;V9GY88;Q5T3I8;O14594	Brevican core protein	BCAN	6.56645	+	+	4.41439e-08
Q13332-6;Q13332-2;Q13332-3;Q13332-4;Q13332;G8JL96;A0A0A0MR60;Q13332-7;Q13332-5	Receptor-type tyrosine-protein phosphatase S	PTPRS	6.16685	+	+	2.7447e-07
P10721-2;P10721;P10721-3	Mast/stem cell growth factor receptor Kit	KIT	5.84122	+	+	1.81736e-07
H0Y4U4;A6XNE0;P09466-2;P09466;H0Y6A4;Q5T6T6;P09466-3;F2Z349;H0Y530	Glycodelin	PAEP	5.73232	+	+	1.77202e-06
Q969P0;Q969P0-3;C9J8Z4;Q969P0-2	Immunoglobulin superfamily member 8	IGSF8	5.67431	+	+	2.25135e-06
Q9C0H2-2;Q9C0H2;Q9C0H2-4;Q9C0H2-3;H7C3T6	Protein tweety homolog 3	TTYH3	5.53244	+	+	4.00466e-06
P13686;K7EJD9;K7EIP0;K7ESF2	Tartrate-resistant acid phosphatase type 5	ACP5	5.31781	+	+	9.32969e-06
P98155-2;P98155;Q5VVF8	Very low-density lipoprotein receptor	VLDLR	5.27409	+	+	2.49829e-06
P60201-2;P60201;B1B1G1;B1B1G2;B1B1G3;B1B1G4;B1B1G6	Myelin proteolipid protein	PLP1	5.27223	+	+	6.11133e-05
E9PLT1;E7EU05;P16671-2;P16671-4;P16671;P16671-3	Platelet glycoprotein 4	CD36	5.16978	+	+	8.52731e-05
Q13637	Ras-related protein Rab-32	RAB32	4.97166	+	+	9.12545e-06
P40967-4;P40967-5;P40967;P40967-2;P40967-3;H0YIJ2;F8W1D1;F8VXH8;F8VUB1;F8VZC6;F8VYZ1;F8VZV2	Melanocyte protein PMEL;M-alpha;M-beta	PMEL	4.96281	+	+	3.53232e-05
P17643;E7EQI3;C9JZ52	5,6-dihydroxyindole-2-carboxylic acid oxidase	TYRP1	4.87894	+	+	4.779e-05
P36955;I3L4N7;I3L4Z0;I3L2R7;I3L4F9;I3L107;I3L3Z3;I3L425;I3L1U4	Pigment epithelium-derived factor	SERPINF1	4.72445	+	+	8.23888e-05
Q16719;Q16719-2;A0A087X297;B8ZZA3;A0A087WYM2;A0A087WYQ7;F8WEP1	Kynureninase	KYNU	4.68484	+	+	0.000242251
K7EMC7;Q8WWM9;K7EIM9	Cytoglobin	CYGB	4.67739	+	+	3.00754e-05
P10451-5	Osteopontin	SPP1	4.49022	+	+	0.000182549
A0A087WXI5;P12830;H3BVI7;H3BNC6;A0A087WX17;A0A087WU43;P12830-2	Cadherin-1;E-Cad/CTF1;E-Cad/CTF2;E-Cad/CTF3	CDH1	4.41916	+	+	0.000542268
Q14515;Q14515-2;D6RA29;F5H331;C9JJR8;E9PC64	SPARC-like protein 1	SPARCL1	4.40149	+	+	0.000571264
B4DKD1;Q9BSA4;Q9BSA4-2	Protein tweety homolog;Protein tweety homolog 2	TTYH2	4.34544	+	+	0.000106601
Q92876;Q92876-2;E7ETY0	Kallikrein-6	KLK6	4.34363	+	+	0.000107316
P25391;A0A087WYF1;A0A087WX80;P24043	Laminin subunit alpha-1	LAMA1	4.3259	+	+	0.00031217
Q99988;A0A0A0MTT8	Growth/differentiation factor 15	GDF15	4.27958	+	+	0.000361973
P24530;P24530-3;P24530-2	Endothelin B receptor	EDNRB	4.18868	+	+	0.00153098
P02786;G3V0E5;H7C3V5;F8WBE5	Transferrin receptor protein 1;Transferrin receptor protein 1, serum form	TFRC	4.15437	+	+	0.000536278
P04271;A8MRB1	Protein S100-B	S100B	4.1329	+	+	0.00022928
P23471-3;P23471-2;P23471	Receptor-type tyrosine-protein phosphatase zeta	PTPRZ1	4.12747	+	+	0.00180049
Q86WC4;A0A0A0MSP4	Osteopetrosis-associated transmembrane protein 1	OSTM1	4.12318	+	+	0.00126638
P08582;P08582-2;C9JVN1	Melanotransferrin	MFI2	4.11492	+	+	0.000244242
P23297;Q5T7Y6;Q5T7Y5;Q5T7Y4	Protein S100-A1;Protein S100	S100A1	4.10851	+	+	0.000249791
A0A024R412;A0A024R3W6;Q7LBX6;X5D2Q8;O60462-4;O60462-5;O60462-2;O60462-3;O60462;O60462-6;C9JH98	Neuropilin-2	NRP2	4.0847	+	+	0.000271464
F2Z2E2;Q86VI3	Ras GTPase-activating-like protein IQGAP3	IQGAP3	4.08381	+	+	0.0014121
A0A087X235;A0A087WWT4;Q9H1Z9;Q6PJ65	Tetraspanin-10	TSPAN10	4.06766	+	+	0.000288047
P43007;P43007-2	Neutral amino acid transporter A	SLC1A4	3.91926	+	+	0.000478206
P02787;F8WCI6;C9JVG0;H7C5E8;C9JB55;F8WEK9;F8WC57	Serotransferrin	TF	3.91775	+	+	0.000480641
K7EJE8;K7EKE6;P36776-3;P36776-2;P36776;K7ER27	Lon protease homolog, mitochondrial	LONP1	3.85778		+	0.00358768
Q99523;Q99523-2	Sortilin	SORT1	3.72054	+	+	0.000918468
O60637-3;O60637;H0YKJ9;O60637-2;H0YMH8	Tetraspanin-3	TSPAN3	3.71727		+	0.00372493
O75340;A0A024QZ42;O75340-2;H0Y9X3;A0A087WZ38	Programmed cell death protein 6	PDCD6;hCG_1985580	3.65193	+	+	0.00114265
Q9UHL4;R4GMR2;R4GNE8;R4GN05;R4GMV4;R4GMU5	Dipeptidyl peptidase 2	DPP7	3.64516		+	0.00238699
P20061	Transcobalamin-1	TCN1	3.61683		+	0.00479252
P32929-3;P32929;P32929-2	Cystathionine gamma-lyase	CTH	3.60886		+	0.00488802
O00560;O00560-3	Syntenin-1	SDCBP	3.5813		+	0.00284455
A0A087WX92;O15403	Monocarboxylate transporter 7	SLC16A6	3.57776		+	0.00527775
W4VSR3;Q16674	Melanoma-derived growth regulatory protein	MIA-RAB4B;MIA	3.57531		+	0.00707272
P51159;H3BN55;P51159-2;H3BUD9;H3BS49;H3BVH7;O00194;H3BU81	Ras-related protein Rab-27A	RAB27A	3.56607	+	+	0.00149433
Q13510;Q13510-2;E7EMM4;Q13510-3	Acid ceramidase;Acid ceramidase subunit alpha;Acid ceramidase subunit beta	ASAH1	3.54257		+	0.00315976
O00560-2;G5EA09;B4DHN5;E9PBU7	Syntenin-1	SDCBP	3.52333		+	0.00602764
Q9BXX0	EMILIN-2	EMILIN2	3.51095	+	+	0.00177003
C9JYY6;Q92823-3;Q92823-4;Q92823-6;Q92823;Q92823-5;F8W775;Q92823-2;A0A087X2B3;C9JH43;C9J8B6;C9JF43	Neuronal cell adhesion molecule	NRCAM	3.49433		+	0.00646514
Q9UBV8	Peflin	PEF1	3.48166		+	0.00666516
P51884	Lumican	LUM	3.39937		+	0.00462086
Q9H3G5;H7C0X5;H7C218;A0A087WVP6;A0A087WXJ9;C9JLV0;C9JI22;C9J6L4	Probable serine carboxypeptidase CPVL	CPVL	3.38989		+	0.00473649
P43121;P43121-2	Cell surface glycoprotein MUC18	MCAM	3.33551		+	0.00940818
P51606;A6NKZ2;P51606-2;H7C1A7;H7C2G7	N-acylglucosamine 2-epimerase	RENBP	3.33145		+	0.00949693
P22894;H7C1M3	Neutrophil collagenase	MMP8	3.3186		+	0.00978307
P06737-2;P06737;E9PK47	Glycogen phosphorylase, liver form;Phosphorylase	PYGL	3.28429		+	0.00621204
O15118;K7EQ23;O15118-2	Niemann-Pick C1 protein	NPC1	3.21937		+	0.0156252
Q13591;D6RAF4;H0Y9H9;D6R9K6;C9JKR3;B5ME80;F8WAT5;Q9P283-2;Q9P283-3;Q9P283;Q9P283-4	Semaphorin-5A	SEMA5A	3.20084		+	0.0076582
A0A0A0MQY7;Q5VU97;Q5VU97-2	VWFA and cache domain-containing protein 1	CACHD1	3.1947		+	0.0129612
O00625	Pirin	PIR	3.17775		+	0.00469325
Q9UKU9;Q9UKU9-2;K7EKF6;Q8NI99	Angiopoietin-related protein 2	ANGPTL2	3.15499		+	0.00857511
P26012-2;P26012	Integrin beta-8	ITGB8	3.11451		+	0.0154763
A0A0A0MSE9;B7WPA5;Q96CS7-5;Q96CS7-3;Q96CS7;Q96CS7-6;Q96CS7-2;A0A0A0MSI4;Q96CS7-4	Pleckstrin homology domain-containing family B member 2	PLEKHB2	3.09315		+	0.0162147
P98160;Q5SZJ2;Q5SZI9;Q5SZJ1;H0Y5A9	Basement membrane-specific heparan sulfate proteoglycan core protein;Endorepellin;LG3 peptide	HSPG2	3.06811		+	0.0105855
P78324;P78324-2;P78324-4;Q5TFQ8;H3BQ21;H3BSK5;Q9P1W8-4;Q9P1W8-2;Q9P1W8;H3BUA5;Q9P1W8-3;H3BTT9;H3BU43	Tyrosine-protein phosphatase non-receptor type substrate 1;Signal-regulatory protein beta-1 isoform 3	SIRPA;SIRPB1	3.04966		+	0.0110628
A3KFI5;E5RFZ1;A0A087WTY6;P41271;P41271-2;A3KFI2;A3KFI3;A3KFI4;A3KFI1	Neuroblastoma suppressor of tumorigenicity 1	NBL1	3.0469		+	0.00672903
P11277-3;P11277;P11277-2;H0YJE6	Spectrin beta chain, erythrocytic	SPTB	3.04226		+	0.00681394
Q9BS40	Latexin	LXN	3.01543		+	0.0238518
P61225	Ras-related protein Rap-2b	RAP2B	3.01112		+	0.0240602
Q15274;C9JCJ5	Nicotinate-nucleotide pyrophosphorylase [carboxylating]	QPRT	3.00599		+	0.0122697
Q5ZPR3-3;Q5ZPR3-4;Q5ZPR3;A0A0C4DGH0;Q5ZPR3-2;H0YK40;H0YL10;H0YLT8;H0YN85;H0YN29;H3BM68	CD276 antigen	CD276	2.98025		+	0.00804513
P40121;P40121-2;E7ENU9;B8ZZL6;H7C0X8	Macrophage-capping protein	CAPG	2.96645		+	0.0134616
H0YNK6;Q06418;H0YN24	Tyrosine-protein kinase receptor TYRO3	TYRO3	2.95642		+	0.0217176
P57729;H0YEA4;H0YDB7;O14966	Ras-related protein Rab-38	RAB38	2.9452		+	0.0222344
O43175;Q5SZU1	D-3-phosphoglycerate dehydrogenase	PHGDH	2.93783		+	0.0225793
B7ZKQ9;Q8WTV0-4;Q8WTV0-5;Q8WTV0-2;Q8WTV0;F5H4X0;Q8WTV0-3;F5H5E8	Scavenger receptor class B member 1	SCARB1	2.93583		+	0.0279621
O75131;A0A087WUS8;A0A087WXR6;E5RHZ0;A0A087WYQ3;E5RFT7;E7ENV7;Q86YQ8-2;Q9HCH3-2;Q8IYJ1;Q96A23;O95741;Q9UBL6-2;Q86YQ8;Q96A23-2;Q9HCH3;O95741-2;Q9UBL6	Copine-3	CPNE3	2.93379		+	0.0280749
Q8NEZ4-2;Q8NEZ4;Q8NEZ4-3;H7C2V8;H0Y765;H7BY37	Histone-lysine N-methyltransferase 2C	KMT2C	2.91907		+	0.0234785
C9J8T4;C9JYN7;O43567;C9JRV0;F8WDJ5;C9J383;C9JU37;C9JYY4;C9J7B4;C9IY58;C9JCY0;O43567-2	E3 ubiquitin-protein ligase RNF13	RNF13	2.91742		+	0.0235592
H0YNA7;Q8TCT8	Signal peptide peptidase-like 2A	SPPL2A	2.88192		+	0.0310808
Q9UNW1-4;Q9UNW1;Q9UNW1-3;Q9UNW1-2	Multiple inositol polyphosphate phosphatase 1	MINPP1	2.88156		+	0.0311027
Q9P265;Q14689-3;Q14689-2;Q14689-4;Q14689-5;Q14689-6;Q14689	Disco-interacting protein 2 homolog B	DIP2B	2.87896		+	0.03126
O00754;O00754-2;M0QZ24;M0R2P5;M0QZG6;M0R174;M0QXY0;M0QYZ1	Lysosomal alpha-mannosidase;Lysosomal alpha-mannosidase A peptide;Lysosomal alpha-mannosidase B peptide;Lysosomal alpha-mannosidase C peptide;Lysosomal alpha-mannosidase D peptide;Lysosomal alpha-mannosidase E peptide	MAN2B1	2.87752		+	0.0165229
Q9C0C4;C9J4M7;C9JV89;Q5TCJ7;Q5TCI6;Q5TCJ5;Q9H3S1-2;Q9H3S1	Semaphorin-4C	SEMA4C	2.86734		+	0.0108075
Q96PU5-3;Q96PU5-2;Q96PU5-6;Q96PU5-5;Q96PU5-7;Q96PU5;K7ERN1;Q96PU5-9;Q96PU5-4;H0Y8H4;K7ENS6	E3 ubiquitin-protein ligase NEDD4-like	NEDD4L;ZNF227	2.83989		+	0.0337146
P40126;P40126-2;A0A0A0MTD3	L-dopachrome tautomerase	DCT	2.83331		+	0.027997
Q9UN37;I3L4J1	Vacuolar protein sorting-associated protein 4A	VPS4A	2.80915		+	0.0357605
Q99536;Q99536-3;K7ERT7;Q99536-2;K7ESA3;K7ENX2;K7EM19;K7EJM4;K7ER81	Synaptic vesicle membrane protein VAT-1 homolog	VAT1	2.79112		+	0.0131207
Q9UHN6;Q9UHN6-2;B4E1B9;F5H6B2;H3BLX9;H3BLY0	Transmembrane protein 2	TMEM2	2.78845		+	0.0306459
Q96FE5-2;Q96FE5;H0YMX3;H3BN48;H3BMN3;H3BQ49	Leucine-rich repeat and immunoglobulin-like domain-containing nogo receptor-interacting protein 1	LINGO1	2.78655		+	0.0373304
P20827-2;P20827	Ephrin-A1;Ephrin-A1, secreted form	EFNA1	2.78042		+	0.0377671
E9PID8;E7EWR4;P33240-2;P33240;A0A0A0MT56;Q9H0L4	Cleavage stimulation factor subunit 2	CSTF2	2.77779		+	0.0379552
Q15198	Platelet-derived growth factor receptor-like protein	PDGFRL	2.77683		+	0.0380237
P25705;K7ERX7;P25705-2;P25705-3;K7EQH4;K7EJP1;K7EK77;K7ESA0;K7ENJ4	ATP synthase subunit alpha, mitochondrial	ATP5A1	2.74153		+	0.0406345
Q9UIW2;P51805	Plexin-A1	PLXNA1	2.72247		+	0.0421067
Q92729-3;Q92729-2;Q92729-4;Q92729	Receptor-type tyrosine-protein phosphatase U	PTPRU	2.72106		+	0.0350287
H0YEX4;Q4KMG0-2;Q4KMG0;E9PPQ7;E9PRD8;E9PNF2;H0YCZ4	Cell adhesion molecule-related/down-regulated by oncogenes	CDON	2.67613		+	0.0458734
O75054-2	Immunoglobulin superfamily member 3	IGSF3	2.67148		+	0.0176383
O15400-2;O15400	Syntaxin-7	STX7	2.65755		+	0.0182438
Q9NT99;M0R2G0;C9J7V8;Q9HBW1	Leucine-rich repeat-containing protein 4B	LRRC4B	2.65661		+	0.0397099
C9JE06;O15162;C9J0H3;C9J9P4;C9J7K9;O15162-2;F2Z3F2;H7C5I5	Phospholipid scramblase 1	PLSCR1	2.64656		+	0.0484225
Q7LBR1	Charged multivesicular body protein 1b	CHMP1B	2.62023		+	0.0425792
B1AN15;E7EN73;Q8IZA0-2;Q8IZA0;H0Y4S8;C9JVB2;B4DYG9;C9J519;Q8IZA0-3	Dyslexia-associated protein KIAA0319-like protein	KIAA0319L	2.60334		+	0.0439705
Q9UK23-2;Q9UK23;K7ERI4;K7EPH3;Q9UK23-3;K7EJ25;K7EL75	N-acetylglucosamine-1-phosphodiester alpha-N-acetylglucosaminidase	NAGPA	2.59815		+	0.0444052
P11717;S4R328	Cation-independent mannose-6-phosphate receptor	IGF2R	2.59765		+	0.0304818
Q9NVJ2;Q9NVJ2-2	ADP-ribosylation factor-like protein 8B	ARL8B	2.59359		+	0.0447904
Q9NSE4	Isoleucine--tRNA ligase, mitochondrial	IARS2	2.53632		+	0.0498723
C9JF17;P05090;C9JX71	Apolipoprotein D	APOD	2.53503		+	0.0499921
O60568;H7C2S8;H7C2V1;H7C0B8;C9JU11;C9JIX5;H7C2A8	Procollagen-lysine,2-oxoglutarate 5-dioxygenase 3	PLOD3	2.50434		+	0.0369823
P04062-4;P04062-5;P04062-2;P04062;P04062-3	Glucosylceramidase	GBA	2.48893		+	0.0381621
E9PJK1;E9PRJ8;H0YDL9;H0YDJ9;E9PIF1;A6NMH8;P60033;E9PM31;H0YEE2	CD81 antigen	CD81	2.40576		+	0.0327838
E9PN41;A8MVV6;J3KQ42;O14817;E9PSH3;E9PPX8;J3KNL1	Tetraspanin-4	TSPAN4	2.40492		+	0.0328458
P10253;I3L2V9;I3L0S5;I3L3L3	Lysosomal alpha-glucosidase;76 kDa lysosomal alpha-glucosidase;70 kDa lysosomal alpha-glucosidase	GAA	2.3965		+	0.0334691
P55268;F5H520;C9JMJ0;A4D0S4-2;A4D0S4-3;A4D0S4	Laminin subunit beta-2	LAMB2	2.39367		+	0.0336813
P11279;P11279-2	Lysosome-associated membrane glycoprotein 1	LAMP1	2.38329		+	0.0471431
Q92484;Q92484-2	Acid sphingomyelinase-like phosphodiesterase 3a	SMPDL3A	2.36324		+	0.036032
H7BYN4;Q02241-2;Q02241;Q02241-3;H0YKQ5;H0YME6;H0YMJ4	Kinesin-like protein KIF23	KIF23	2.32234		+	0.0394111
O14672;O14672-2;H0YNC5;H3BS53;C9J9B4	Disintegrin and metalloproteinase domain-containing protein 10	ADAM10	2.26751		+	0.0443597
Q9Y653-2;Q9Y653-3;Q9Y653;H3BRH0;Q9Y653-5;H3BNH4;H3BV52;Q9Y653-4;H3BS94;H3BRZ4;H3BVA0;H3BMY9;H3BTH7;H3BRI7;H3BQZ1;H3BVD3;H3BUU6;H3BQ46;H3BP67;H3BSJ6;H3BSB8;A0A0A6YYR7;H3BMF8;H3BUH2;H3BM73;H3BQ11;H3BSN7;H3BV72;H3BRA1;H3BT88;H3BUI6;H3BRI2;H3BSF7;H3BVE9;H3BQJ9;H3BNN3;H3BPA6;H3BTK9;H3BSP5;H3BTD2;H3BRB4;H3BSR1	G-protein coupled receptor 56;GPR56 N-terminal fragment;GPR56 C-terminal fragment	GPR56	2.24569		+	0.0464699
P13473;P13473-2;P13473-3;H0YCG2	Lysosome-associated membrane glycoprotein 2	LAMP2	2.2417		+	0.0468654
P51149;C9J592;C9J8S3;C9IZZ0;C9J4V0;C9J4S4;C9J7D1	Ras-related protein Rab-7a	RAB7A	2.23033		+	0.0480055
P78539-5;P78539-2;P78539;P78539-4;P78539-3	Sushi repeat-containing protein SRPX	SRPX	2.22726		+	0.0483178
Q9UBS4;H7C2Y5	DnaJ homolog subfamily B member 11	DNAJB11	2.21362		+	0.0497244
Q8N8Z6-2;Q8N8Z6;H0Y4G4	Discoidin, CUB and LCCL domain-containing protein 1	DCBLD1	-1.42342		+	0.0498487
Q9BQT9;Q9BQT9-2;F5H5D7;F5H7C7;F5H5C6;F5H746;F5H172	Calsyntenin-3	CLSTN3	-1.44905		+	0.0461228
Q9BSJ8;Q9BSJ8-2	Extended synaptotagmin-1	ESYT1	-1.50863		+	0.038361
P45973;F8VNY3	Chromobox protein homolog 5	CBX5	-1.53383		+	0.0354294
D6RD44;A2RQR6;Q96EI5;Q96EI5-2;J3KQY4;D6RHZ1;D6RIH3;D6RCE9	Transcription elongation factor A protein-like 4	TCEAL4	-1.57362		+	0.0311895
P19367;P19367-4;P19367-2;P19367-3;B1AR63;B1AR61;B1AR62;Q2TB90;P52790;Q2TB90-3;Q2TB90-2	Hexokinase-1	HK1	-1.59321		+	0.0412319
A2A2V4;H3BLW8;A0A0A0MTB2;P15692-8;P15692-4;P15692-15;P15692-11;A0A0A0MSH7;A0A0A0MSI7;A0A0A0MSH5;J3KPA4;P15692-5;P15692-3;P15692-2;P15692;P15692-17;P15692-16;P15692-13;P15692-14;A0A087X1L1;H0YBZ0;A0A087WTP4;P15692-10;P15692-9;P15692-6;P15692-18;P15692-12	Vascular endothelial growth factor A	VEGFA	-1.61542		+	0.0385292
Q6EMK4	Vasorin	VASN	-1.6259		+	0.037307
P30475;Q29836;Q95365;Q29718;P30481;Q31610;P30486	HLA class I histocompatibility antigen, B-39 alpha chain;HLA class I histocompatibility antigen, B-67 alpha chain;HLA class I histocompatibility antigen, B-38 alpha chain;HLA class I histocompatibility antigen, B-82 alpha chain;HLA class I histocompatibility antigen, B-44 alpha chain	HLA-B	-1.62921		+	0.036928
A0A0C4DFR0;A0A087WYC6;Q96DT5	Dynein heavy chain 11, axonemal	DNAH11	-1.63273		+	0.0256969
P09603;E9PJA2;P09603-2;P09603-3;E9PKP4;H7BY18;E9PQ08	Macrophage colony-stimulating factor 1;Processed macrophage colony-stimulating factor 1	CSF1	-1.6332		+	0.0364753
Q969E4;Q5H9L2;A0A087WZD5;Q6IPX3-2;Q6IPX3	Transcription elongation factor A protein-like 3;Transcription elongation factor A protein-like 5;Transcription elongation factor A protein-like 6	TCEAL3;TCEAL5;TCEAL6	-1.63425		+	0.0487808
P19971;P19971-2;C9JGI3	Thymidine phosphorylase	TYMP	-1.64739		+	0.0470683
A2ACR1;P28065-2;P28065;A2ACR0	Proteasome subunit beta type;Proteasome subunit beta type-9	PSMB9	-1.64764		+	0.0348764
P51858-2	Hepatoma-derived growth factor	HDGF	-1.65823		+	0.023599
Q9Y2D5-6;Q9Y2D5-4;Q9Y2D5;Q9Y2D5-5;Q9Y2D5-7;C9JVY5;C9JA33;B1ALY0;Q8IXS6;Q8IXS6-2;C9JZH4	A-kinase anchor protein 2	AKAP2	-1.65865		+	0.0456419
Q14980-2;A0A087WY61;Q14980;Q14980-4;Q14980-3;F5H4J1;H0YFY6;F5H6Y5;Q14980-5;K4DIE0;F5GZW1;F5H2F3;F5H3L6;F5H0Z7;F5H763;F5H1L0;F5H7R5;F5H4Y4;F5GWA2;F5GWK2;F5H073;F5H068;F8W6T3	Nuclear mitotic apparatus protein 1	NUMA1	-1.66409		+	0.0331292
C9J0J7;G5E9Q6;P35080-2	Profilin;Profilin-2	PFN2	-1.69441		+	0.0208783
B5MCZ3;B5MC14;P05231;C9J5B0;B4DNV3;B5MC21	Interleukin-6	IL6	-1.69942		+	0.0407765
Q9NZV1;H7C2T6;H7C1Z0	Cysteine-rich motor neuron 1 protein;Processed cysteine-rich motor neuron 1 protein	CRIM1	-1.70191		+	0.029393
P47972	Neuronal pentraxin-2	NPTX2	-1.7075		+	0.0288728
Q9UKP4	A disintegrin and metalloproteinase with thrombospondin motifs 7	ADAMTS7	-1.71682		+	0.0193344
D6RGV2;P16871-4;P16871-3;P16871-2;P16871;B8YG18;H0YA41;D6RDM4	Interleukin-7 receptor subunit alpha	IL7R	-1.74252		+	0.036118
Q96FQ6	Protein S100-A16	S100A16	-1.74263		+	0.0176798
F6U1T9;D3YTA9;H7BYZ3;Q86YQ0;P63098;Q96LZ3	Calcineurin subunit B type 1	PPP3R1;WDR92;HZGJ	-1.76121		+	0.0165668
P01024;M0QYC8;M0QXZ3;M0R1Q1	Complement C3;Complement C3 beta chain;C3-beta-c;Complement C3 alpha chain;C3a anaphylatoxin;Acylation stimulating protein;Complement C3b alpha chain;Complement C3c alpha chain fragment 1;Complement C3dg fragment;Complement C3g fragment;Complement C3d fragment;Complement C3f fragment;Complement C3c alpha chain fragment 2	C3	-1.76958		+	0.0334317
P80723;P80723-2;U3KQP0	Brain acid soluble protein 1	BASP1	-1.7701		+	0.0235669
O14879	Interferon-induced protein with tetratricopeptide repeats 3	IFIT3	-1.77092		+	0.0235041
P32455;Q9H0R5;H3BNS1;Q9H0R5-4	Interferon-induced guanylate-binding protein 1	GBP1	-1.7839		+	0.0225184
X6R3P0;O94813;A0A0A6YYB8;O94813-3;O94813-2;A0A087WYV5;E9PCX4;H0YAG4;H0Y9Z6;Q5T0V0;O75093-2;O75093	Slit homolog 2 protein;Slit homolog 2 protein N-product;Slit homolog 2 protein C-product	SLIT2	-1.78952		+	0.0149898
A0A087WV23;Q9H299;Q5T123	SH3 domain-binding glutamic acid-rich-like protein 3	SH3BGRL3	-1.80175		+	0.0212231
O94760;O94760-2	N(G),N(G)-dimethylarginine dimethylaminohydrolase 1	DDAH1	-1.87499		+	0.0165617
Q08174;Q08174-2;D6RAX3;H0Y9F5;D6RBG2	Protocadherin-1	PCDH1	-1.9046		+	0.0224391
Q86UN2	Reticulon-4 receptor-like 1	RTN4RL1	-1.92467		+	0.00914347
K7ES69;A0A087X271;B4DDF4;B4DUT8;Q99439-2;Q99439;H3BVI6;A0A087WV51;H3BQH0;A0A087X1X5	Calponin-2	CNN2	-1.93124		+	0.00892009
Q504U8;E9PFD7;P00533;A0A0B4J1Y5;P00533-2;P00533-4;P00533-3;C9JYS6;H3BLT0;A0A0A0MSE1;Q15303-4;Q15303-3;Q15303-2;Q15303	Epidermal growth factor receptor	EGFR	-1.93335		+	0.00884938
Q9NS15-2;Q9NS15;E9PKW1;H0YC99;E9PJR2;H0YCX6;E9PQR0;E9PR84;E9PRF2;E9PPT7;F5GWC4;H0YE75;E9PR75;H0YCQ2	Latent-transforming growth factor beta-binding protein 3	LTBP3	-1.95592		+	0.0124797
Q15149-4;Q15149-7;Q15149-9;Q15149-5;Q15149-6;Q15149-2;Q15149;Q15149-3;E9PMV1;H0YDN1;E9PKG0;A0A075B730;A0A087X1U6;P58107;E9PQ28;E9PIA2	Plectin	PLEC	-1.96272		+	0.0489735
P20962;F5H7R9;F5GXR3	Parathymosin	PTMS	-1.9771		+	0.0473421
P46821;D6RA32;D6RA40;D6RGJ3;D6RCL2;E9PGC8;P78559;P78559-2	Microtubule-associated protein 1B;MAP1B heavy chain;MAP1 light chain LC1	MAP1B	-1.98237		+	0.011354
P17096;P17096-3;P17096-2;E5RIT9	High mobility group protein HMG-I/HMG-Y	HMGA1	-1.98833		+	0.0111128
P67936-2;K7ENT6;K7ERG3;K7EMU5;K7EPV9;K7EPB9;K7ELP0;Q2TAC2-2;Q2TAC2	Tropomyosin alpha-4 chain	TPM4	-1.99522		+	0.0108401
Q6NZI2;Q6NZI2-2;Q6NZI2-3	Polymerase I and transcript release factor	PTRF	-1.99902		+	0.0167597
P49902;Q5JUV4;P49902-2;Q5JUV3;REV__M0QX83;S4R3E7;S4R3A6;REV__H0YES7;Q5JUV6;REV__F5GWJ3;REV__Q17RW3	Cytosolic purine 5-nucleotidase	NT5C2	-1.99942		+	0.00687402
B4DGU4;P35222;P35222-2	Catenin beta-1	CTNNB1	-2.00097		+	0.0106171
E7EUF1;Q13822;Q13822-3;Q13822-2;E5RIA2;E5RJ49	Ectonucleotide pyrophosphatase/phosphodiesterase family member 2	ENPP2	-2.01499		+	0.0159355
P20810-7;P20810-6;A0A0C4DGB5;P20810-9;P20810-5;P20810-10;E7ES10;P20810-2;P20810;E9PCH5;E7EVY3;B7Z574;P20810-4;P20810-8;P20810-3;E9PDE4;H0Y7F0;H0Y9H6;E7EQ12;A0A0A0MR45;E7EQA0;H0YD33;F8W7E0;E9PSG1;H0Y944;A0A0C4DGD1;H0YA91;D6RC54;D6RAA8;D6RGF7;E7EN75;D6RBR1;E7EQK6;D6RBZ8	Calpastatin	CAST	-2.02122		+	0.0426199
Q12805-2;Q12805-5;Q12805-4;Q12805-3;Q12805	EGF-containing fibulin-like extracellular matrix protein 1	EFEMP1	-2.04907		+	0.00566074
Q13740;F5GXJ9;Q13740-2;H7C543;Q13740-4;Q13740-3	CD166 antigen	ALCAM	-2.09013		+	0.0360433
P52823;P52823-2	Stanniocalcin-1	STC1	-2.09711		+	0.0122359
P02452;I3L3H7	Collagen alpha-1(I) chain	COL1A1	-2.09808		+	0.0121973
Q05639	Elongation factor 1-alpha 2	EEF1A2	-2.10365		+	0.00726481
Q00888-2;Q00888;Q00888-3;C9JWP2;M0R0B3;M0R2Y7;A0A087WU99;M0R1G9;M0QYU2;M0QY31;M0R2A2;B5MCE1;A0A087WZ87;Q00889-2;Q00889;M0R2U8;M0QY44;M0QZA7;M0QZQ1;A0A096LNM5;E7EQY3;A0A087WSZ1;A0A087WT09;Q15238;Q9UQ72;P11465;P11464-3;P11464;Q13046;P11464-4;P11464-2;M0QXW0;M0R314;M0R2P9;E9PC55;M0R276;M0R235;G5E9F7;E7ENH0;M0R0U8;A0A087WYK1;M0QX68;Q9UQ72-2;Q9UQ74-2;Q00887-2;Q9UQ74-3;Q00887;Q9UQ74;Q16557	Pregnancy-specific beta-1-glycoprotein 4	PSG4;PSG5	-2.10507		+	0.0119214
Q9NZM1-7;Q9NZM1-5;Q9NZM1-6;Q9NZM1-3;Q9NZM1;Q9NZM1-4;Q9NZM1-8;Q9NZM1-2	Myoferlin	MYOF	-2.12233		+	0.0112638
Q6P179-3;Q6P179;D6RGW0;Q6P179-2;Q6P179-4;H0Y9X9;H0YAL8	Endoplasmic reticulum aminopeptidase 2	ERAP2	-2.13106		+	0.00654806
Q9NQS3-2;Q9NQS3-3;Q9NQS3;C9J795;C9JMW3;H7C4L0	Nectin-3	PVRL3	-2.13327		+	0.00403741
A0A087WVM3;O00622	Protein CYR61	CYR61	-2.17286		+	0.0055769
Q9BVC6	Transmembrane protein 109	TMEM109	-2.17443		+	0.00340922
O15232-2;O15232	Matrilin-3	MATN3	-2.17623		+	0.00941315
O95633-2;O95633;K7ES54;A0A087X1Q2;K7EM71;A0A087WTD3	Follistatin-related protein 3	FSTL3	-2.20051		+	0.00867165
P09382;F8WEI7	Galectin-1	LGALS1	-2.21003		+	0.0266547
Q9UN70-2;Q9UN70;A0A087X1P2	Protocadherin gamma-C3	PCDHGC3	-2.21066		+	0.00481274
O00300;E5RFV7	Tumor necrosis factor receptor superfamily member 11B	TNFRSF11B	-2.2688		+	0.0228821
P05161;A0A096LPJ4;A0A096LNZ9	Ubiquitin-like protein ISG15	ISG15	-2.27785		+	0.00368455
O95502	Neuronal pentraxin receptor	NPTXR	-2.34357		+	0.00281918
P13284;M0QZG3	Gamma-interferon-inducible lysosomal thiol reductase	IFI30	-2.35227		+	0.018324
A0A087X1H5;Q15057;H7C3K3	Arf-GAP with coiled-coil, ANK repeat and PH domain-containing protein 2	ACAP2	-2.37429		+	0.00248214
Q96D15;M0QZH0;M0QYB8	Reticulocalbin-3	RCN3	-2.37698		+	0.00467507
Q96HC4;Q96HC4-4;Q96HC4-6;Q96HC4-7;F5H7Y0;H0Y8Y3;A0A0A0MSP3;Q96HC4-3;Q96HC4-2;H0YBI4;H0Y929	PDZ and LIM domain protein 5	PDLIM5	-2.39352		+	0.00440332
P24821-4;J3QSU6;E9PC84;P24821-2;P24821-5;P24821-6;H0YGZ3;F5H5D6;Q8IYE0-2;Q8IYE0	Tenascin	TNC	-2.39818		+	0.00224595
A6XND1;A6XND0;P17936;P17936-2;B3KWK7;H0Y5K2;H0Y485;C9JMX4	Insulin-like growth factor-binding protein 3	IGFBP3	-2.41378		+	0.00210304
E9PMP7;H0Y424;E9PMS6;A0A0A0MTE2;E9PMT2;F8WD26;J3KP06;Q8WWI1-3;Q8WWI1-5;Q8WWI1-4;Q8WWI1-2;Q8WWI1;H0YDQ3;H0YDG6;U3KQE6	LIM domain only protein 7	LMO7	-2.42477	+	+	0.00115191
O75509	Tumor necrosis factor receptor superfamily member 21	TNFRSF21	-2.43962		+	0.00371988
P12110;P12110-3;C9JH44;H7C0M5	Collagen alpha-2(VI) chain	COL6A2	-2.45551		+	0.0138007
O75973;Q5VWW1-3;Q5VWW1-2;Q5VWW1;Q7Z5L3	C1q-related factor	C1QL1	-2.46053	+	+	0.000978717
A0A087WTA8;P08123	Collagen alpha-2(I) chain	COL1A2	-2.47632	+	+	0.00161
P09914;P09914-2;Q5T764	Interferon-induced protein with tetratricopeptide repeats 1	IFIT1	-2.50709		+	0.00289251
P14902;E5RIX2;J3KN03;E5RGR8	Indoleamine 2,3-dioxygenase 1	IDO1	-2.53359		+	0.00261638
B1AJQ6;Q86Y82	Syntaxin-12	STX12	-2.54204		+	0.00253349
A0A087WX37;P13612;E7EP60	Integrin alpha-4	ITGA4	-2.54391		+	0.00251545
P40306;J3QQN1;J3QL48	Proteasome subunit beta type-10	PSMB10	-2.55996		+	0.00236566
Q6DKJ4;A0A0C4DGI2;I3L4V6;Q6DKJ4-3	Nucleoredoxin	NXN	-2.61148	+	+	0.000481346
Q14847;Q14847-2;C9J9W2;Q14847-3;F6S2S5;J3KSN1;K7ESD6;O76041-2	LIM and SH3 domain protein 1	LASP1	-2.63892		+	0.00814225
P19022;P19022-2;C9J8J8;C9J126;C9JMH2	Cadherin-2	CDH2	-2.6709		+	0.00740312
P16070-16;P16070-8;P16070-17;P16070-6;P16070-4;P16070-3;P16070-7;P16070-5;P16070;H0YD13;P16070-18;P16070-12;P16070-14;P16070-13;P16070-11;P16070-10;H0Y2P0;P16070-9;H0YDW7;H0YCV9;H0Y5E4;P16070-15;E9PKC6;Q86UZ1;P16070-19;H0YDX6;H0YE40;H0YD17;J3KN83;H0YES0;H0YCL4;H0YD90	CD44 antigen	CD44	-2.68236		+	0.00715321
O14498;H0YL90;H0YN67	Immunoglobulin superfamily containing leucine-rich repeat protein	ISLR	-2.69043	+	+	0.001419
B5MBX2;P20062;P20062-2;C9J6W9	Transcobalamin-2	TCN2	-2.6987	+	+	0.000594019
P18206-2;P18206;Q5JQ13;P18206-3;A0A096LPE1	Vinculin	VCL	-2.70833		+	0.00661476
Q9UKK3	Poly [ADP-ribose] polymerase 4	PARP4	-2.71804	+	+	0.000285484
P01137;M0R2S0	Transforming growth factor beta-1;Latency-associated peptide	TGFB1	-2.74506	+	+	0.000478054
P52799	Ephrin-B2	EFNB2	-2.75212	+	+	0.00110619
P04083;Q5T3N1;Q5T3N0	Annexin A1;Annexin	ANXA1	-2.75429	+	+	0.000457661
A2A2V1;P04156-2;P04156;X6RKS3	Major prion protein	PRNP	-2.81506	+	+	0.000342328
O75369-2;O75369-9;O75369;O75369-8;O75369-6;O75369-3;E7EN95;O75369-7;O75369-5;O75369-4;H7C5L4;A0A0A0MT44;A0A0C4DGA1	Filamin-B	FLNB	-2.82747		+	0.00458298
D3DQH8;P09486;F5GY03;E5RK62;F5H4E2;E5RJA5	SPARC	SPARC	-2.84713		+	0.00430827
P15018	Leukemia inhibitory factor	LIF	-2.86227	+	+	0.000136828
P18827;E9PHH3;H7C1K4	Syndecan-1	SDC1	-2.87967	+	+	0.000651081
P08670;B0YJC4;B0YJC5;Q5JVS8;P17661;H7C5W5;K7EJU1;P14136-3;P14136;P14136-2;P41219;P41219-2;A0A087WYG8;E7EMV2;E7ESP9;P08729;Q16352;P07197-2;Q9NSB2;P07197;U3KPR1;F8VRG4;B4DIR1;K7ELP4;K7EKH6;K7EKH9;A0A087X106;Q8IWY7;O43790;P78385;Q14533;P78386;F8W835	Vimentin	VIM	-2.88938		+	0.00376776
P21980;P21980-2;A2A299;P21980-3;A2A2A0;P49221	Protein-glutamine gamma-glutamyltransferase 2	TGM2	-2.94505		+	0.00314969
P10124	Serglycin	SRGN	-2.98662		+	0.00275009
P02461-2;P02461	Collagen alpha-1(III) chain	COL3A1	-3.00831	+	+	0.000373667
E9PEP6;O14786;E7EX60;Q5T7F0;O14786-3;O14786-2;Q5JWQ6;Q5JWQ4;H0Y4A0;V9GYL7;Q5JWQ2	Neuropilin-1	NRP1	-3.00854		+	0.00255858
O94907;D6RGF1;D6RCC2;Q9UBU2	Dickkopf-related protein 1	DKK1	-3.06371	+	+	4.63734e-05
A0A0A0MTR1;P55290;P55290-4;A0A087X0X6;P55290-5;P55290-3;P55290-2;A0A087WZG7;F5H7W7;H3BV21;H3BRL7	Cadherin-13	CDH13	-3.08602	+	+	8.76591e-05
P52943;P52943-2;H0YFA4;H0YHD8	Cysteine-rich protein 2	CRIP2	-3.09143	+	+	3.97585e-05
P50454;E9PPV6;E9PR70;E9PK86;E9PMI5;E9PNX1;E9PKH2;E9PQ34;E9PJH8;E9PIG2;E9PRS3;E9PLA6;H0YEP8	Serpin H1	SERPINH1	-3.10449	+	+	0.00185548
Q9H3T3;Q9H3T3-3	Semaphorin-6B	SEMA6B	-3.1064	+	+	3.65689e-05
P49767	Vascular endothelial growth factor C	VEGFC	-3.20512	+	+	4.65055e-05
P31431-2;P31431	Syndecan-4	SDC4	-3.20754	+	+	4.59013e-05
E5RJB8;E5RHU3;E7ESK6;E9PBI9;P34741	Syndecan;Syndecan-2	SDC2	-3.22006	+	+	0.000143148
Q14764;H3BQK6;H3BRL2;H3BNF6;H3BUK7;H3BP76;I3L155;H3BNF2;H3BUP3;H3BQE7;H3BPZ2	Major vault protein	MVP	-3.23556	+	+	0.0011798
Q14195-2;Q14195;H0YBT4;D6RF19;Q14117	Dihydropyrimidinase-related protein 3	DPYSL3	-3.35346	+	+	0.000774348
P24821;P24821-3	Tenascin	TNC	-3.40843	+	+	0.000633464
Q9Y4K0;H0YAR1;E5RHH3;E5RFY0;H0YAP6;E5RI22;E5RJL2;E5RFE2;R4GMS2	Lysyl oxidase homolog 2	LOXL2	-3.50258	+	+	0.000446151
P16519-3;P16519;P16519-2	Neuroendocrine convertase 2	PCSK2	-3.52545	+	+	0.000409204
O95084-2;O95084	Serine protease 23	PRSS23	-3.57681	+	+	0.00033641
P39060-2;P39060-1;P39060;H7BXV5;H7C457	Collagen alpha-1(XVIII) chain;Endostatin	COL18A1	-3.63545	+	+	0.000268167
O43854-2;O43854	EGF-like repeat and discoidin I-like domain-containing protein 3	EDIL3	-3.65357	+	+	0.000249862
Q92626;H7C1W1;Q92626-2;C9J4I9;H7C300;H7C3W2	Peroxidasin homolog	PXDN	-3.66212	+	+	0.000241634
P26447	Protein S100-A4	S100A4	-3.67625	+	+	1.49296e-05
Q9UI42-2;Q9UI42;B7Z5J4;C9J6N7;C9J3P4	Carboxypeptidase A4	CPA4	-3.67733	+	+	0.000227631
P55001-3;P55001-2;P55001	Microfibrillar-associated protein 2	MFAP2	-3.75063	+	+	1.00703e-05
P10909-4;P10909;P10909-5;P10909-2;P10909-3;H0YC35;H0YLK8;E7ERK6;E7ETB4;H0YAS8;E5RJZ5;E5RGB0;E5RH61;E5RG36	Clusterin;Clusterin beta chain;Clusterin alpha chain;Clusterin	CLU	-3.76351	+	+	0.000161606
P13521;C9JQI2;C9JDT0	Secretogranin-2;Secretoneurin	SCG2	-3.76957	+	+	0.000157721
P13501;A0A075B7C5	C-C motif chemokine 5;RANTES(3-68);RANTES(4-68)	CCL5	-3.95093	+	+	3.36679e-06
P30530-2;P30530;M0R0W6	Tyrosine-protein kinase receptor UFO	AXL	-3.97232	+	+	6.84345e-05
D6RGG3;Q99715;Q99715-4;A0A087X0A8;Q99715-2;H0Y5N9;H0Y4P7;H0Y991;F8WAS2;P19827	Collagen alpha-1(XII) chain	COL12A1	-3.99185	+	+	6.30159e-05
Q9H4D0;A0A087WUS3	Calsyntenin-2	CLSTN2	-4.02154	+	+	5.55486e-05
P05121;P05121-2	Plasminogen activator inhibitor 1	SERPINE1	-4.11791	+	+	3.66746e-05
P35555;H0YND0;F6U495;REV__O43529	Fibrillin-1	FBN1	-4.42774	+	+	9.08744e-06
P24592;F8VYK9;F8VVA5	Insulin-like growth factor-binding protein 6	IGFBP6	-4.5393	+	+	5.37589e-06
P39059;A0A087X0K0	Collagen alpha-1(XV) chain;Restin;Restin-2;Restin-3;Restin-4	COL15A1	-4.71338	+	+	2.3135e-06
Q08629;D6RB21;E7ENT7;Q9BQ16-9;Q9BQ16-1;E7EQ24;H0YA19;E7ENY3;E7ENM6;Q9BQ16-8	Testican-1	SPOCK1	-4.75993	+	+	1.83732e-06
P20908	Collagen alpha-1(V) chain	COL5A1	-4.81253	+	+	1.41256e-06
P27658;A0A087WZI0	Collagen alpha-1(VIII) chain;Vastatin	COL8A1	-4.82509	+	+	2.28249e-10
P03956	Interstitial collagenase;22 kDa interstitial collagenase;27 kDa interstitial collagenase	MMP1	-4.85026	+	+	1.16786e-06
O76061;H0YB13;E5RG57	Stanniocalcin-2	STC2	-5.58585	+	+	2.17096e-08
