# Supplementary material for: Amyloid aggregates accumulate in melanoma metastasis modulating YAP activity
Source: EMBO Rep. 2020 Aug 4;21(9):e50446. doi: 10.15252/embr.202050446 (PMC7507035; doi:10.15252/embr.202050446)
Supplement: Supplementary file 6 — DatasetEV5 [file EMBR-21-e50446-s006.xlsx]

## Sheet: Readme
Expanded View (EV) Datasets:
Dataset EV5: Secretome proteomics of A375, C32, IPC298, SKMEL5, SKMEL28, MEWO melanoma cell lines
Proteins detected by mass spectrometry in primitive and metastatic melanoma cell lines cohort secretome (same cell number )
Primitive melanoma cell lines	A375, C32, IPC298,
Metastatic melanoma cell lines	SKMEL5, SKMEL28, MEWO
Protein IDs	Uniprot IDs for protein
Majority protein IDs	Best Uniprot ID
Protein names	Protein names
Gene names	Gene names of protein hits
intensity A375_1	LFQ intensity A375_1
intensity A375_1r	LFQ intensity A375_1replicate
intensity A375_2	LFQ intensity A375_2
intensity A375_2r	LFQ intensity A375_2replicate
intensity C32_1	LFQ intensity C32_1
intensity C32_1r	LFQ intensity C32_1replicate
intensity C32_2	LFQ intensity C32_2
intensity C32_2r	LFQ intensity C32_2replicate
intensity IPC298_1	LFQ intensity IPC298_1
intensity IPC298_1r	LFQ intensity IPC298_1replicate
intensity IPC298_2	LFQ intensity IPC298_2
intensity IPC298_2r	LFQ intensity IPC298_2replicate
intensity MEWO_1	LFQ intensity MEWO_1
intensity MEWO_1r	LFQ intensity MEWO_1replicate
intensity MEWO_2	LFQ intensity MEWO_2
intensity MEWO_2r	LFQ intensity MEWO_2replicate
intensity SKmel28_1	LFQ intensity SKmel28_1
intensity SKmel28_1r	LFQ intensity SKmel28_1replicate
intensity SKmel28_2	LFQ intensity SKmel28_2
intensity SKmel28_2r	LFQ intensity SKmel28_2replicate
intensity SKmel5_1	LFQ intensity SKmel5_1
intensity SKmel5_1r	LFQ intensity SKmel5_1replicate
intensity SKmel5_2	LFQ intensity SKmel5_2
intensity SKmel5_2r	LFQ intensity SKmel5_2replicate

## Sheet: Dataset EV5
Protein IDs	Majority protein IDs	Protein names	Gene names	intensity A375_1	intensity A375_1r	intensity A375_2	intensity A375_2r	intensity C32_1	intensity C32_1r	intensity C32_2	intensity C32_2r	intensity IPC298_1	intensity IPC298_1r	intensity IPC298_2	intensity IPC298_2r	intensity MEWO_1	intensity MEWO_1r	intensity MEWO_2	intensity MEWO_2r	intensity SKmel28_1	intensity SKmel28_1r	intensity SKmel28_2	intensity SKmel28_2r	intensity SKmel5_1	intensity SKmel5_1r	intensity SKmel5_2	intensity SKmel5_2r
O15240;Q05BJ3	O15240;Q05BJ3	Neurosecretory protein VGF;Neuroendocrine regulatory peptide-1;Neuroendocrine regulatory peptide-2;Antimicrobial peptide VGF[554-577]	VGF	42562000000	37503000000	31708000000	41429000000	76934000000	77427000000	104210000000	100530000000	2344800000	1880200000	1746200000	1855600000	3370400000	2311200000	1672300000	1799200000	27464000000	22829000000	13049000000	12415000000	28662000000	26670000000	29331000000	27150000000
P60709;E7EVS6;G5E9R0;C9JZR7;C9JUM1;C9JTX5	P60709	Actin, cytoplasmic 1;Actin, cytoplasmic 1, N-terminally processed	ACTB	2163700000	3216400000	3029800000	3783900000	50895000000	44687000000	65260000000	58276000000	8496700000	11768000000	7781100000	10903000000	6710100000	5183300000	5782400000	2987000000	29510000000	33858000000	28466000000	29784000000	26886000000	25085000000	24841000000	23801000000
Q08380;K7EP36;K7ESM3;K7EKQ5;K7ERZ6;K7EJD3;K7EJY8;K7EN99;K7EQT9	Q08380	Galectin-3-binding protein	LGALS3BP	34597000000	20779000000	19568000000	9148500000	16384000000	16412000000	22420000000	20487000000	49978000000	60316000000	70665000000	71035000000	34693000000	51061000000	39606000000	51880000000	40667000000	36337000000	32736000000	28714000000	12209000000	12190000000	16444000000	17155000000
P24821;P24821-3	P24821;P24821-3	Tenascin	TNC	5960600000	5726100000	3915200000	1811900000	35307000000	34560000000	52860000000	49912000000	5004500000	4598600000	7194300000	9690600000	0	0	0	0	59754000000	58898000000	70910000000	72365000000	937870000	1125600000	1236900000	1044800000
P08670;B0YJC4;B0YJC5;Q5JVS8;H7C5W5;P41219;P41219-2;P08729;P05787;P05787-2;Q9NSB2;U3KPR1;F8VRG4;F8W0C6;B4DIR1;K7ELP4;K7EKH6;K7EKH9;F8VUG2;F8W1U3;A0A087X106;Q8IWY7;Q8N1N4-2;O43790;P78385;Q14533;P78386;Q8N1N4;Q01546;F8W835	P08670;B0YJC4;B0YJC5	Vimentin	VIM	283090000	295030000	632660000	2279200000	47233000000	44912000000	45430000000	46961000000	34857000000	22688000000	24312000000	24109000000	8549700000	6421100000	8214900000	4955600000	24069000000	24752000000	25759000000	22887000000	9387400000	6513400000	7403500000	8037500000
D3DQH8;P09486;F5H4E2;E5RJA5	D3DQH8;P09486	SPARC	SPARC	10280000000	10436000000	8540600000	8195100000	15033000000	14729000000	22515000000	22743000000	13440000000	23652000000	13812000000	6714600000	33093000000	16106000000	14055000000	17888000000	42295000000	41689000000	37361000000	34629000000	10183000000	10551000000	10116000000	10672000000
P07602-3;C9JIZ6;P07602;P07602-2;Q5BJH1	P07602-3;C9JIZ6;P07602;P07602-2	Prosaposin;Saposin-A;Saposin-B-Val;Saposin-B;Saposin-C;Saposin-D	PSAP	0	0	0	0	5171700000	5266600000	8264800000	7362800000	5453400000	5016700000	6697900000	4482600000	0	0	0	0	15851000000	13939000000	11309000000	11051000000	15336000000	16261000000	17745000000	18053000000
P02545;P02545-6;P02545-3;P02545-5;P02545-4;H0YAB0;A0A0C4DGC5	P02545;P02545-6;P02545-3;P02545-5;P02545-4	Prelamin-A/C;Lamin-A/C	LMNA	976620000	968130000	1357600000	2168000000	40263000000	38821000000	47120000000	47636000000	11945000000	11760000000	9729600000	10723000000	2254500000	2541300000	3235900000	2916900000	11053000000	10891000000	8772200000	8940600000	8018900000	8485200000	8412900000	8032700000
P11142;E9PKE3;P11142-2;E9PNE6;A8K7Q2;E9PLF4;E9PQQ4;E9PQK7;E9PS65;E9PPY6;E9PN25;E9PM13;E9PI65	P11142;E9PKE3;P11142-2;E9PNE6;A8K7Q2	Heat shock cognate 71 kDa protein	HSPA8	2787800000	2874400000	2799200000	4397000000	13526000000	14106000000	13743000000	14270000000	23029000000	25889000000	22490000000	21014000000	4028400000	3563900000	7371000000	8775300000	20588000000	21084000000	14131000000	13249000000	10316000000	11465000000	12137000000	11015000000
Q16769;Q16769-2;B5MCZ9;C9JS14	Q16769;Q16769-2;B5MCZ9	Glutaminyl-peptide cyclotransferase	QPCT	0	0	0	436170000	0	0	0	0	39943000	0	616030000	93825000	0	0	455460000	1291600000	4653200000	5305900000	5981300000	5944400000	15699000000	14486000000	17036000000	12323000000
P63104;B0AZS6;E7EX29;P63104-2;B7Z2E6;H0YB80;E7ESK7;E9PD24;E7EVZ2;E5RIR4;E5RGE1	P63104;B0AZS6;E7EX29;P63104-2;B7Z2E6;H0YB80	14-3-3 protein zeta/delta	YWHAZ	0	0	0	0	10655000000	10649000000	8942200000	11331000000	15691000000	12991000000	16036000000	16929000000	5817900000	4621000000	8537900000	5619700000	12360000000	11418000000	10591000000	10897000000	13307000000	13510000000	18582000000	14991000000
P29401;P29401-2;E9PFF2;F8W888;F8WAX4	P29401;P29401-2	Transketolase	TKT	0	0	0	692800000	6183700000	5984100000	6260500000	5362700000	3376400000	3370100000	6156800000	8512300000	0	0	0	0	7119900000	6973900000	6539900000	6957900000	13102000000	13051000000	17914000000	15831000000
O60568;H7C2S8;H7C2V1;H7C0B8;C9JU11;H7C2A8;C9JIX5	O60568	Procollagen-lysine,2-oxoglutarate 5-dioxygenase 3	PLOD3	1716000000	1100400000	0	3989500000	25103000000	19996000000	33479000000	34939000000	8171900000	8380600000	10903000000	11184000000	5535400000	1470000000	1584300000	1291900000	16301000000	16464000000	14236000000	14901000000	6979200000	6611900000	7831600000	7725000000
O43852;O43852-3;O43852-6;O43852-5;O43852-15;O43852-10;H0Y875;O43852-9;O43852-11;O43852-13;O43852-14;O43852-12	O43852;O43852-3;O43852-6;O43852-5;O43852-15;O43852-10;H0Y875	Calumenin	CALU	6234100000	5144400000	5026100000	4132400000	23410000000	23686000000	38301000000	33092000000	24700000000	32279000000	55222000000	52647000000	34649000000	62183000000	35680000000	33736000000	20687000000	17642000000	12035000000	11762000000	4648400000	4714700000	4149600000	4314900000
P06733;K7EM90;E5RGZ4;E5RI09;E5RG95;K7EPM1;K7EKN2	P06733	Alpha-enolase	ENO1	3831700000	4713100000	2754900000	6332500000	8847800000	10036000000	8536600000	7313100000	22148000000	24476000000	33456000000	36753000000	10754000000	16658000000	30367000000	25091000000	10563000000	14489000000	15764000000	14265000000	9418800000	8659400000	11323000000	8972100000
P02751-2	P02751-2			0	0	265330000	271770000	12908000000	13752000000	20862000000	24382000000	4677100000	5383900000	14017000000	10643000000	0	0	0	0	27277000000	33514000000	35431000000	37988000000	6263100000	6214800000	6272800000	5443400000
P07900;P07900-2;G3V2J8;Q58FG0	P07900;P07900-2	Heat shock protein HSP 90-alpha	HSP90AA1	881570000	870240000	3998100000	2803900000	13051000000	13188000000	16763000000	14767000000	13125000000	16412000000	8556500000	9241600000	0	2855700000	5956100000	5881900000	12479000000	13239000000	9737000000	9092900000	10475000000	9949100000	9814000000	11090000000
O43707;O43707-2;F5GXS2;O43707-3;H7C144;K7EJH8;K7EP19	O43707;O43707-2;F5GXS2;O43707-3	Alpha-actinin-4	ACTN4	0	764790000	0	646440000	18034000000	18206000000	24136000000	23969000000	6574000000	8404200000	6420300000	5723900000	1021400000	1152000000	2052100000	2785500000	27755000000	27476000000	20057000000	19173000000	5599800000	5635400000	5655600000	5724000000
P00338;P00338-3;P00338-4;P00338-5;P00338-2;F5GYU2;F5GXY2;F5GXH2;F5H5J4;F5H6W8;F5GZQ4;F5H8H6;F5GXC7;F5GWW2;F5GXU1;A0A087WUM2;Q6ZMR3;F5H5G7;F5H155;G3XAP5;F5H245;P07864	P00338;P00338-3;P00338-4;P00338-5;P00338-2	L-lactate dehydrogenase A chain	LDHA	2257500000	1525700000	3781600000	3090700000	8300600000	9404600000	9551300000	6972400000	18615000000	18430000000	18870000000	16149000000	17756000000	20410000000	13805000000	13159000000	14016000000	11912000000	14307000000	13784000000	7193500000	7418500000	7216400000	6414600000
Q16610;Q16610-4;Q16610-2;Q16610-3	Q16610;Q16610-4;Q16610-2	Extracellular matrix protein 1	ECM1	0	0	0	0	8432600000	8674500000	11560000000	10826000000	2888600000	2922600000	3489200000	4172700000	0	0	0	0	24356000000	24584000000	17183000000	17137000000	9568800000	9525200000	11206000000	10470000000
P07237;H7BZ94;H0Y3Z3;I3L312;I3L398;I3NI03;I3L3U6;I3L3P5;I3L4M2;I3L0S0;I3L514;I3L1Y5	P07237;H7BZ94	Protein disulfide-isomerase	P4HB	768320000	841180000	687540000	681340000	8218600000	7927500000	16300000000	14916000000	4915800000	6072900000	5612900000	4953900000	0	0	679740000	900940000	15276000000	15174000000	10647000000	8629200000	9612100000	8862200000	9845500000	9617300000
P60174-1;P60174;P60174-4;U3KPZ0;U3KQF3;U3KPS5	P60174-1;P60174;P60174-4;U3KPZ0	Triosephosphate isomerase	TPI1	1395700000	1578900000	3812300000	2818800000	10696000000	12758000000	11693000000	10629000000	14860000000	13096000000	18751000000	12981000000	2935100000	2547100000	2778200000	0	12386000000	13783000000	8247200000	9886100000	8871900000	9523400000	9772900000	10284000000
P68363;P68366-2;P68366;P68363-2;C9JDS9	P68363;P68366-2;P68366;P68363-2	Tubulin alpha-1B chain;Tubulin alpha-4A chain	TUBA1B;TUBA4A	0	0	0	1406600000	7085400000	7814600000	3196100000	4841000000	4114800000	4443100000	2590400000	2481800000	2094300000	0	0	0	2351100000	3172600000	3765000000	4456800000	12326000000	12577000000	12550000000	11397000000
P14618;P14618-3;B4DNK4;H3BUW1;H3BTJ2;H3BT25;H3BU13;P30613-2;P30613;H3BN34;H3BQZ3	P14618;P14618-3;B4DNK4	Pyruvate kinase PKM;Pyruvate kinase	PKM	799680000	1066600000	1052800000	2517500000	11835000000	11368000000	10092000000	11112000000	2810000000	2203100000	3847500000	2222400000	2265100000	846430000	2487000000	1595400000	7580800000	8870000000	11949000000	10515000000	9158100000	9453700000	9274400000	8936800000
Q99988;A0A0A0MTT8	Q99988	Growth/differentiation factor 15	GDF15	0	0	0	281950000	892830000	1015100000	840520000	655660000	0	0	0	0	0	0	0	0	390210000	135870000	530530000	432430000	16017000000	17244000000	15138000000	12225000000
P04075;J3KPS3;P04075-2;H3BQN4;H3BPS8;H3BR04;H3BU78;H3BUH7;H3BMQ8;H3BR68;H3BUK5	P04075;J3KPS3;P04075-2;H3BQN4;H3BPS8	Fructose-bisphosphate aldolase A	ALDOA	0	0	0	1455300000	12306000000	10671000000	11901000000	10526000000	9995800000	9918500000	11552000000	10562000000	1360800000	0	4195000000	3869600000	12109000000	13304000000	9627800000	9466800000	5822100000	6305400000	6550700000	6584300000
P06748;P06748-2;P06748-3;E5RI98;E5RGW4	P06748;P06748-2;P06748-3	Nucleophosmin	NPM1	2585300000	4079000000	0	11586000000	7341500000	8078800000	6327900000	6253600000	23953000000	21516000000	18685000000	17458000000	6411900000	4436200000	8078200000	9947100000	8131400000	10538000000	8279500000	8907300000	8937200000	8183300000	9040900000	8021000000
Q02818;H7BZI1;C9JKZ2;C9JBD3;C9J3C1	Q02818;H7BZI1	Nucleobindin-1	NUCB1	15069000000	15367000000	20883000000	15577000000	7142000000	7458900000	11656000000	10809000000	2218800000	1675700000	3311400000	2946200000	562940000	897260000	1832800000	1368700000	9095800000	9261800000	7919400000	7867600000	8070200000	7779600000	9577000000	8691000000
P07339;C9JH19;F8WD96;H7C469;F8W787;H7C1V0	P07339;C9JH19;F8WD96	Cathepsin D;Cathepsin D light chain;Cathepsin D heavy chain	CTSD	0	0	0	0	6277100000	6941500000	3038500000	5746300000	875730000	954560000	1152500000	1089100000	0	0	824490000	1050500000	10325000000	8461500000	14042000000	12943000000	10875000000	9543500000	12117000000	13192000000
P00558;P00558-2;P07205	P00558;P00558-2	Phosphoglycerate kinase 1	PGK1	0	0	0	0	4590900000	4837100000	3796800000	3779200000	4359800000	4945200000	11256000000	8787800000	3574200000	4853100000	2857800000	3109200000	1529800000	1584400000	2580900000	2683800000	10248000000	10976000000	9477900000	10393000000
P02649;H0Y7L5;E9PEV4;E7ERP7	P02649;H0Y7L5;E9PEV4;E7ERP7	Apolipoprotein E	APOE	0	0	0	0	229710000	172470000	225200000	204390000	1545500000	1581400000	2080300000	1613500000	84934000	87396000	190200000	216480000	10205000000	9947200000	8087500000	7813500000	10357000000	10054000000	12322000000	11940000000
P08238;Q58FF7	P08238	Heat shock protein HSP 90-beta	HSP90AB1	498630000	487570000	706320000	817200000	11923000000	11658000000	9570800000	8977200000	9773600000	9430200000	5972400000	6741400000	0	0	2371100000	2605900000	10550000000	7248700000	9244000000	9881300000	5935400000	6224900000	5560300000	5481400000
G3XAI2;P07942;E7EPA6;C9J296;E9PCS6	G3XAI2;P07942	Laminin subunit beta-1	LAMB1	6586800000	5568700000	5209600000	5624500000	14146000000	14399000000	25732000000	25518000000	14184000000	14259000000	17542000000	18550000000	1727300000	2104100000	2951500000	2248600000	14725000000	15102000000	11643000000	11753000000	2898200000	2589900000	2977600000	2891200000
P11021	P11021	78 kDa glucose-regulated protein	HSPA5	0	0	0	0	8723400000	8971300000	10923000000	13496000000	3926100000	1879700000	4074300000	1732400000	1928400000	3712300000	1935900000	2094600000	6396700000	6326500000	7846300000	6756700000	7033300000	7103000000	6734900000	6676900000
P19338;H7BY16;C9JYW2;C9JLB1;C9J1H7;C9JWL1	P19338	Nucleolin	NCL	879630000	1680800000	3542600000	3408800000	5003000000	4215400000	8545900000	7341000000	42141000000	45014000000	41811000000	37518000000	1541700000	1225300000	14482000000	15315000000	25550000000	23016000000	14379000000	13581000000	5789500000	6109500000	5319200000	5587200000
Q16270;Q16270-2	Q16270;Q16270-2	Insulin-like growth factor-binding protein 7	IGFBP7	0	0	0	0	14487000000	14728000000	17260000000	17680000000	6343600000	3107600000	2553000000	3542100000	0	2058400000	771030000	702380000	12319000000	13073000000	10150000000	9076800000	4765400000	5213600000	4910600000	5162700000
P13639;M0R0I6	P13639	Elongation factor 2	EEF2	0	0	0	0	7520200000	7232000000	5704800000	6823200000	2893700000	2492800000	3071500000	4061700000	866640000	840170000	1600700000	1742600000	6809600000	6914100000	7412200000	7832800000	7124500000	7639700000	7897700000	7976900000
O94985-2	O94985-2	Calsyntenin-1;Soluble Alc-alpha;CTF1-alpha	CLSTN1	13984000000	15676000000	5519500000	8669600000	3383100000	3822100000	6194900000	6014700000	31243000000	27518000000	27390000000	28873000000	7354200000	7685000000	8750400000	8483800000	29437000000	29586000000	20233000000	20160000000	2659000000	2346400000	2298700000	2152000000
P49327;J3KTF0	P49327	Fatty acid synthase;[Acyl-carrier-protein] S-acetyltransferase;[Acyl-carrier-protein] S-malonyltransferase;3-oxoacyl-[acyl-carrier-protein] synthase;3-oxoacyl-[acyl-carrier-protein] reductase;3-hydroxyacyl-[acyl-carrier-protein] dehydratase;Enoyl-[acyl-carrier-protein] reductase;Oleoyl-[acyl-carrier-protein] hydrolase	FASN	0	0	0	0	3769200000	4635100000	3611300000	3545100000	432980000	669970000	537350000	243920000	0	0	0	0	2166100000	2143200000	3095300000	3259700000	7950300000	7991600000	10021000000	8271300000
Q06830;A0A0A0MSI0;A0A0A0MRQ5	Q06830;A0A0A0MSI0	Peroxiredoxin-1	PRDX1	0	0	0	0	7093900000	7185100000	4801600000	4808300000	3198400000	0	2775800000	0	0	0	3049500000	2734400000	4786900000	4202000000	6011600000	5622100000	7818100000	8143700000	9948200000	10259000000
P01023;F8W7L3;P20742;P20742-2;H0YFH1;F5H1E8;F5GXY0	P01023	Alpha-2-macroglobulin	A2M	0	0	0	0	6335300000	11353000000	14778000000	14966000000	140710000	95350000	145270000	184220000	0	0	0	0	11808000000	6654700000	12038000000	12093000000	6617800000	6316000000	7954500000	7242100000
P07195;A8MW50;C9J7H8;F5H793	P07195;A8MW50;C9J7H8	L-lactate dehydrogenase B chain;L-lactate dehydrogenase	LDHB	547270000	0	1268800000	720560000	7443400000	5882700000	7943800000	6267200000	2096900000	3184800000	5719100000	5132700000	2471600000	2341600000	2551500000	3013300000	5011800000	4410000000	4497200000	6061900000	6989700000	5629300000	7151200000	5487500000
P11047;R4GNC7;REV__Q9NQS7-2;REV__Q9NQS7;Q9Y6N6	P11047	Laminin subunit gamma-1	LAMC1	9965200000	13815000000	5927100000	9272500000	8977900000	8475000000	14558000000	14449000000	20272000000	22140000000	30562000000	27145000000	1529100000	809000000	966950000	1389600000	16566000000	16270000000	12720000000	12218000000	3340400000	3639300000	3209800000	3187200000
P67936	P67936	Tropomyosin alpha-4 chain	TPM4	883660000	1630100000	2580400000	1179100000	10494000000	11048000000	15165000000	16408000000	59384000000	59789000000	39019000000	31454000000	10625000000	11399000000	12488000000	14740000000	11589000000	12338000000	8356800000	9259200000	3097200000	2733500000	2695200000	2636900000
P04406;E7EUT5	P04406;E7EUT5	Glyceraldehyde-3-phosphate dehydrogenase	GAPDH	0	0	0	1611600000	3443400000	3818400000	1040700000	1254900000	2652500000	1348900000	3205000000	2130100000	3784800000	2664300000	1461900000	1265700000	305010000	263090000	912080000	813810000	10637000000	9962400000	10824000000	8655300000
H0Y7A7;P62158;E7ETZ0;E7EMB3;Q96HY3;G3V361;M0QZ52;F8WBR5;G3V226;G3V479;C9J7T9;P02585	H0Y7A7;P62158;E7ETZ0;E7EMB3;Q96HY3;G3V361;M0QZ52	Calmodulin	CALM2;CALM1;CALM3	4114000000	4757000000	5392300000	9256500000	7451300000	7519100000	8362900000	9597800000	39336000000	28174000000	27481000000	27054000000	20816000000	22185000000	19877000000	20304000000	16464000000	16915000000	8652800000	7672800000	2582100000	1557600000	1826000000	1852800000
P10451-4;P10451;D6R9C5	P10451-4;P10451;D6R9C5	Osteopontin	SPP1	0	0	0	0	314680000	326180000	444390000	403270000	0	0	0	0	0	0	0	0	13295000000	15265000000	12925000000	12259000000	6308500000	5439600000	7061900000	6774200000
P18065;C9JMY1;H7C1H0	P18065;C9JMY1	Insulin-like growth factor-binding protein 2	IGFBP2	0	0	0	0	11536000000	11823000000	13532000000	12755000000	0	0	0	0	0	0	0	0	0	0	0	0	6687800000	6497300000	6459500000	6535000000
P61981	P61981	14-3-3 protein gamma;14-3-3 protein gamma, N-terminally processed	YWHAG	442250000	489240000	382590000	1251800000	13401000000	11107000000	11165000000	12812000000	7556900000	6368500000	4961900000	5798600000	4885200000	5140800000	3612600000	4479800000	4129200000	4606700000	3027600000	2982200000	4241600000	3819300000	4362500000	4218200000
P62258;P62258-2;K7EM20;B4DJF2;I3L3T1;K7EIT4;I3L0W5	P62258;P62258-2	14-3-3 protein epsilon	YWHAE	593050000	544010000	1825700000	829730000	6687900000	7191900000	4678400000	6696400000	2400500000	2141900000	1185500000	1192600000	1412300000	1320700000	3271100000	2833200000	5910200000	5848800000	5067600000	6782800000	5445500000	5773400000	5827300000	6266600000
P30101	P30101	Protein disulfide-isomerase A3	PDIA3	0	0	0	274380000	8429700000	7770300000	7997400000	8940000000	900830000	537310000	1065400000	453190000	0	0	0	0	6215500000	5289500000	5577900000	5931100000	5827000000	5614200000	5933200000	5948000000
P26038;V9GZ54;E9PNP4	P26038	Moesin	MSN	185220000	228670000	172480000	696820000	7373600000	5973300000	7758300000	10315000000	7606300000	7996300000	10258000000	12319000000	0	0	0	0	6686300000	6981400000	6849300000	5652700000	4833400000	5737100000	4090100000	4174000000
P78417;Q5TA02;P78417-3;P78417-2;Q5TA01	P78417;Q5TA02;P78417-3;P78417-2;Q5TA01	Glutathione S-transferase omega-1	GSTO1	0	0	0	0	1133700000	1128400000	987090000	1115300000	936820000	964640000	1167000000	1310500000	0	0	0	0	3587300000	3658000000	3561900000	3853600000	8004600000	7547100000	7885100000	8740400000
P13667;C9JMN9	P13667	Protein disulfide-isomerase A4	PDIA4	0	0	0	162770000	10648000000	9607200000	13810000000	14938000000	2546500000	1026900000	1829600000	1992600000	1516500000	1108700000	1003100000	786000000	6124200000	6274200000	5198400000	5460800000	3164400000	2953000000	3510900000	3614300000
Q32Q12;P22392-2;P22392;J3KPD9;E7ERL0;O60361;F6XY72;E5RHP0;C9K028	Q32Q12;P22392-2;P22392;J3KPD9;E7ERL0;O60361	Nucleoside diphosphate kinase;Nucleoside diphosphate kinase B;Putative nucleoside diphosphate kinase	NME1-NME2;NME2;NME1;NME2P1	0	0	0	185160000	2991800000	2987400000	2409000000	2306800000	1447300000	1629500000	3220000000	2390600000	870450000	1185600000	1019300000	939200000	2531200000	2269100000	2980000000	2938800000	6752800000	7434000000	5798000000	7643900000
P68104;Q5VTE0;A0A087WVQ9;P68104-2;A0A087WV01;Q5JR01;A6PW80	P68104;Q5VTE0;A0A087WVQ9;P68104-2;A0A087WV01	Elongation factor 1-alpha 1;Putative elongation factor 1-alpha-like 3	EEF1A1;EEF1A1P5	0	0	0	0	4304300000	4408700000	2930800000	2790200000	1029200000	985200000	376490000	0	0	0	0	0	1449100000	1778500000	2643300000	2561900000	6249600000	7690000000	5964400000	5953300000
R4GN98;P06703	R4GN98;P06703	Protein S100;Protein S100-A6	S100A6	0	0	0	0	19055000000	18721000000	19368000000	23674000000	5834600000	3382300000	2329900000	2283800000	0	0	0	0	1569000000	757060000	699600000	757600000	3129500000	3884900000	2741000000	3208000000
A0A087WTA8;P08123;REV__Q8NFW1-3;REV__Q8NFW1-2;REV__Q8NFW1	A0A087WTA8;P08123	Collagen alpha-2(I) chain	COL1A2	0	0	0	0	20475000000	19707000000	26190000000	26171000000	0	0	0	0	0	0	0	0	0	0	0	0	0	0	0	0
Q13813;Q13813-2	Q13813;Q13813-2	Spectrin alpha chain, non-erythrocytic 1	SPTAN1	0	0	0	0	6584100000	6403500000	6521800000	6748600000	1138200000	1039000000	1179700000	1407000000	0	0	0	0	5019800000	5080800000	4750100000	4806600000	4815600000	4695900000	4779100000	4397500000
P06396-2;Q5T0I0	P06396-2	Gelsolin	GSN	1117300000	759450000	1360400000	1291300000	8891800000	9593800000	8414400000	9562700000	4586900000	4669000000	5538300000	4209800000	0	0	0	0	8467900000	8534000000	6725400000	6325700000	3345100000	3487500000	2773400000	3219000000
P21333-2;P21333;Q5HY54;Q60FE5;A0A087WWY3;F8WE98;H0Y5C6;H0Y5F3;H7C2E7	P21333-2;P21333;Q5HY54;Q60FE5;A0A087WWY3	Filamin-A	FLNA	0	0	0	0	11635000000	11485000000	11699000000	15546000000	2504000000	1400000000	3167000000	1515600000	255780000	227100000	0	714910000	4430200000	4576600000	5829600000	6101300000	2345200000	2344200000	2424600000	2434900000
P14625;Q96GW1;Q58FF3;H0YIV0;F8W026	P14625	Endoplasmin	HSP90B1	253840000	331030000	470430000	726090000	2978700000	3038100000	3663500000	3431100000	2302100000	2057700000	1718100000	2010400000	385340000	471470000	1920500000	791970000	7166400000	7121500000	5330400000	5562700000	5264700000	5172700000	6320100000	6545000000
P35579;P35579-2;Q5BKV1;B1AH99;REV__Q9UKV3-5;A0A087X0T3;P13535;Q9UKX3;P12882;P11055;Q9UKX2;A7E2Y1	P35579;P35579-2	Myosin-9	MYH9	0	0	0	0	7338900000	7335100000	6589800000	6733000000	1590600000	1448900000	1088600000	1097300000	0	0	0	0	2917000000	2775300000	2630600000	2653000000	4257200000	4172700000	4661900000	4531100000
P68371;A6NNZ2;I3L2F9;M0R2D3;A0A075B724;M0R2T4	P68371	Tubulin beta-4B chain	TUBB4B	0	0	0	0	3033700000	3148900000	1953100000	1814400000	0	0	0	0	0	0	0	0	1698400000	2308000000	2486700000	1671900000	5586400000	5796600000	6268000000	5957400000
P07686;Q5URX0;H0Y9B6;H0YA83;H0Y9M3;D6REQ8	P07686;Q5URX0	Beta-hexosaminidase subunit beta;Beta-hexosaminidase subunit beta chain B;Beta-hexosaminidase subunit beta chain A	HEXB	0	0	0	0	2565900000	2656400000	3097300000	4005600000	931750000	935800000	1404800000	1307200000	0	0	0	0	5338600000	5175500000	4552000000	4846100000	5609600000	4697900000	6552400000	6041200000
P25391	P25391	Laminin subunit alpha-1	LAMA1	0	0	0	0	1440900000	1485800000	2636500000	2454000000	1029800000	1164900000	1624500000	1653800000	1361300000	1369000000	1686300000	2099900000	8917800000	8851300000	9782600000	9078800000	4675400000	5036600000	5250300000	5357700000
P55072;C9JUP7;C9IZA5	P55072	Transitional endoplasmic reticulum ATPase	VCP	0	0	0	0	3340500000	2861500000	3970200000	3831700000	5968400000	5644500000	5717500000	5501600000	0	0	744490000	846620000	10831000000	10614000000	8505200000	8407600000	4144900000	4877500000	4435200000	4107200000
P07093;C9JN98;C9K031	P07093;C9JN98	Glia-derived nexin	SERPINE2	40134000000	63259000000	23371000000	49336000000	9941100000	10160000000	10766000000	11874000000	94728000000	80271000000	113960000000	131110000000	2405500000	4877100000	5734400000	4689900000	4013400000	3972600000	4838500000	4457300000	1144800000	1316100000	1440900000	1096600000
P05067-8;P05067;P05067-7;P05067-11;P05067-9;P05067-4;P05067-6;A0A0A0MRG2;P05067-3;P05067-5;E9PG40;P05067-10;H7C0V9;P05067-2;H7C2L2	P05067-8;P05067;P05067-7;P05067-11;P05067-9;P05067-4;P05067-6;A0A0A0MRG2;P05067-3;P05067-5;E9PG40;P05067-10;H7C0V9	Amyloid beta A4 protein;N-APP;Soluble APP-alpha;Soluble APP-beta;C99;Beta-amyloid protein 42;Beta-amyloid protein 40;C83;P3(42);P3(40);C80;Gamma-secretase C-terminal fragment 59;Gamma-secretase C-terminal fragment 57;Gamma-secretase C-terminal fragment 50;C31	APP	5254300000	4618400000	5929000000	5010100000	2829100000	3120800000	4411400000	4068500000	9706200000	8061100000	6387400000	6067300000	5094400000	5431500000	8272700000	6599100000	9818200000	10729000000	7839500000	8768700000	3194700000	3422300000	3731000000	3384900000
P62937;F8WE65;C9J5S7;P62937-2;A0A0B4J2A2;A0A075B767;A0A075B759;Q9Y536;F5H284;E5RIZ5;A2BFH1	P62937;F8WE65;C9J5S7;P62937-2	Peptidyl-prolyl cis-trans isomerase A;Peptidyl-prolyl cis-trans isomerase A, N-terminally processed;Peptidyl-prolyl cis-trans isomerase	PPIA	0	0	0	0	2423900000	2660400000	1600000000	1714900000	0	0	0	0	0	0	0	0	1908500000	1678900000	1741800000	1878900000	4639000000	5289500000	4450000000	4550400000
Q01082;A0A087WUZ3;Q01082-2;Q01082-3;F8W6C1;P11277-3;P11277;P11277-2;E9PJZ2;H0YJE6	Q01082;A0A087WUZ3;Q01082-2;Q01082-3	Spectrin beta chain, non-erythrocytic 1	SPTBN1	0	0	0	0	6466200000	6548100000	5744400000	7090100000	584830000	607240000	777390000	1472600000	0	0	0	0	4016200000	4452300000	4529900000	4642400000	5319800000	4758800000	4947100000	4489700000
P27797;K7EJB9;K7EL50	P27797;K7EJB9	Calreticulin	CALR	5283100000	8435700000	5194500000	11730000000	3794500000	3438100000	6959500000	6330000000	20856000000	16844000000	21320000000	13111000000	24375000000	28915000000	33196000000	34612000000	8839200000	6692400000	4286400000	4280100000	1617300000	1641200000	2223900000	2392000000
Q15149;Q15149-7;Q15149-9;Q15149-5;Q15149-6;H0YDN1;E9PKG0;A0A075B730;A0A087X1U6;P58107;E9PQ28	Q15149;Q15149-7;Q15149-9;Q15149-5;Q15149-6	Plectin	PLEC	0	0	0	0	11005000000	11216000000	11919000000	12116000000	6893900000	9548600000	9442600000	11121000000	312630000	306900000	220680000	392550000	6012000000	5773400000	5657400000	5643800000	2004300000	2039500000	2181700000	2325800000
P07858;E9PQM1;E9PKQ7;E9PNL5;E9PHZ5;E9PLY3;E9PSG5;E9PR54;E9PJ67;E9PCB3;E9PS78;R4GMQ5;E9PL32;E9PKX0;E9PIS1;E9PID0	P07858	Cathepsin B;Cathepsin B light chain;Cathepsin B heavy chain	CTSB	0	0	0	0	819200000	906310000	1145500000	1491100000	400630000	417430000	774720000	562800000	0	0	0	0	9624200000	8440200000	9379200000	10023000000	3705200000	4067500000	5227400000	5122700000
P62805	P62805	Histone H4	HIST1H4A	0	0	0	0	0	122270000	214090000	132450000	0	0	0	0	262870000	441420000	413040000	207710000	295030000	310930000	401800000	358250000	7103500000	11070000000	6866800000	7218700000
Q6UVK1	Q6UVK1	Chondroitin sulfate proteoglycan 4	CSPG4	944500000	976350000	1049200000	725480000	6583000000	6603200000	8227600000	9044000000	2124300000	1838800000	2441900000	2066800000	0	0	0	0	8578600000	8572900000	10325000000	9597300000	3032600000	3187600000	2900200000	3125400000
Q9UBR2	Q9UBR2	Cathepsin Z	CTSZ	0	0	0	0	270020000	264970000	785080000	583000000	0	0	0	0	0	0	0	0	2315400000	2992300000	2831500000	2418200000	6456000000	7293300000	6001100000	6755800000
P23528;G3V1A4;E9PP50;E9PK25;E9PQB7;E9PLJ3;E9PS23	P23528;G3V1A4;E9PP50;E9PK25;E9PQB7;E9PLJ3;E9PS23	Cofilin-1	CFL1	0	0	0	472400000	5314600000	5695100000	5481000000	5555900000	5962000000	4592800000	4571500000	3442400000	0	0	0	0	4198100000	3894500000	3295400000	3277200000	4006300000	3503100000	3806700000	3205700000
P98160;Q5SZI9;Q5SZJ1;Q5SZJ2;A0A0A0MRS3;H0Y5A9	P98160	Basement membrane-specific heparan sulfate proteoglycan core protein;Endorepellin;LG3 peptide	HSPG2	210980000	220760000	0	612070000	3559400000	2472100000	5315300000	4494600000	1505800000	1472900000	2088300000	2338500000	271830000	333460000	806250000	1033700000	16313000000	15216000000	19731000000	19212000000	1038100000	834150000	1432700000	1009900000
P48681;REV__O60763;REV__O60763-2	P48681	Nestin	NES	1192700000	938960000	1228000000	1777300000	22376000000	18979000000	25066000000	24357000000	6235700000	5876500000	5995800000	4812500000	8002800000	8233100000	10853000000	9829700000	0	0	0	0	833590000	813140000	626370000	663150000
P40926;P40926-2;G3XAL0	P40926;P40926-2;G3XAL0	Malate dehydrogenase, mitochondrial;Malate dehydrogenase	MDH2	0	0	0	0	1339400000	1459800000	847140000	839910000	0	0	0	0	0	0	0	0	460460000	461480000	674190000	724180000	6443700000	6881400000	6462600000	6841600000
P22626;P22626-2;A0A087WUI2	P22626;P22626-2;A0A087WUI2	Heterogeneous nuclear ribonucleoproteins A2/B1	HNRNPA2B1	0	0	0	0	3628600000	4109100000	2421700000	2688000000	2419200000	2137100000	2736500000	2392900000	0	0	0	0	2455000000	2306800000	1982500000	2236300000	4712800000	4580100000	4081200000	4080900000
P30086	P30086	Phosphatidylethanolamine-binding protein 1;Hippocampal cholinergic neurostimulating peptide	PEBP1	0	0	0	0	2416400000	2680200000	1278200000	1215200000	0	0	0	0	0	0	0	0	1040700000	977530000	1783000000	1783500000	5438600000	5653100000	4632200000	4723500000
P09382;F8WEI7	P09382	Galectin-1	LGALS1	0	0	0	0	5218200000	4512200000	8911900000	9545800000	6726900000	6389500000	5127300000	7475300000	0	0	1463100000	1222000000	8048100000	9968500000	2893500000	2724800000	2341900000	2068100000	2055200000	2451300000
P10809;E7ESH4;E7EXB4;P10809-2;C9JL25;C9JL19;C9JCQ4;C9J0S9	P10809	60 kDa heat shock protein, mitochondrial	HSPD1	0	0	0	0	1094000000	1206700000	1134700000	1033600000	1349800000	1263600000	1795400000	1805200000	1058300000	1121500000	724080000	1002100000	6241600000	5952700000	7836500000	7882400000	4031600000	4351900000	5932500000	5195300000
Q02809;Q02809-2;Q5JXB7;Q5JXB8	Q02809;Q02809-2	Procollagen-lysine,2-oxoglutarate 5-dioxygenase 1	PLOD1	0	0	0	0	3015900000	3342900000	2928300000	3690400000	242700000	225060000	622860000	733520000	1668300000	848260000	1072100000	891520000	6192800000	5838100000	9688400000	10074000000	2632500000	2305800000	2641200000	3149600000
P11216;H0Y4Z6	P11216	Glycogen phosphorylase, brain form	PYGB	0	0	0	0	4447700000	4448700000	3514300000	3709700000	699890000	636600000	898510000	827980000	634660000	815850000	1040600000	996740000	4301600000	3687900000	3421700000	3562700000	4545100000	4535800000	4399800000	4322000000
Q15582;H0Y8L3;S4R3C6;H0Y9D7;H0Y8M8;H0YAB8;H0YAH8;D6RBX4	Q15582;H0Y8L3	Transforming growth factor-beta-induced protein ig-h3	TGFBI	0	0	0	0	0	0	0	0	664700000	574450000	1246100000	739720000	0	0	0	0	0	0	0	0	7517900000	7429100000	8218600000	7811700000
Q9BRK5;Q9BRK5-2;H0Y3T6;G3V1E2;Q9BRK5-4;Q9BRK5-3;Q9BRK5-5	Q9BRK5;Q9BRK5-2;H0Y3T6;G3V1E2;Q9BRK5-4;Q9BRK5-3	45 kDa calcium-binding protein	SDF4	2336300000	2336700000	1834800000	1856500000	4227700000	4227500000	7652700000	7870800000	1640800000	1510100000	1242500000	1076000000	5235700000	4892300000	7681400000	6237100000	12188000000	12624000000	7571600000	6794900000	1339600000	1395600000	1694200000	1518900000
P16035;B4DFW2;K7EIX4;K7EL90	P16035;B4DFW2	Metalloproteinase inhibitor 2	TIMP2	0	0	0	0	1149300000	1096400000	1573700000	1918700000	0	2001300000	0	0	0	0	0	0	5621200000	4941100000	2771200000	2468300000	3196600000	2944400000	3210900000	3366700000
Q96RW7;Q96RW7-2;Q96RW7-3;Q5TCP6	Q96RW7;Q96RW7-2	Hemicentin-1	HMCN1	190320000	267090000	200930000	250090000	7724100000	7655000000	12954000000	13142000000	346020000	650150000	912020000	1692300000	0	0	0	0	1989400000	1787100000	2875300000	2847600000	2914000000	2696900000	2959700000	3093000000
P51884	P51884	Lumican	LUM	0	0	0	0	0	0	0	0	0	758130000	709190000	628670000	0	0	0	0	3496900000	3044100000	2743700000	2475000000	4972500000	5129200000	6143000000	5900700000
P34932;A0A087WYC1;A0A087WTS8;P34932-2	P34932;A0A087WYC1;A0A087WTS8	Heat shock 70 kDa protein 4	HSPA4	628160000	0	0	310260000	2000000000	2206100000	2025700000	2350500000	3810400000	4423100000	5954000000	3525800000	411250000	467120000	1435700000	1271900000	6131000000	6342700000	4561000000	4385300000	2914500000	2849800000	3191800000	3188100000
Q9H3G5;H7C0X5;A0A087WVP6;H7C218;A0A087WXJ9;C9JLV0;C9JI22;C9JZ94;C9J6L4;C9JVI2	Q9H3G5	Probable serine carboxypeptidase CPVL	CPVL	0	0	0	0	0	0	0	0	0	0	0	0	0	0	0	0	276770000	300810000	274670000	340340000	6801900000	6211200000	6119000000	6960900000
P09211;A8MX94;A0A087X2E9;A0A087X243	P09211;A8MX94	Glutathione S-transferase P	GSTP1	0	0	0	0	1618000000	1723100000	554250000	627310000	0	0	0	0	0	0	0	0	561660000	719100000	1210700000	1096900000	4937100000	4176600000	4158400000	3996400000
P17931;G3V3R6;E9PJ77;E9PRN3;B1ANM0;H7BXD8;Q5T3P9;F6V2D4;O00214;P56470;O00214-2	P17931;G3V3R6	Galectin-3;Galectin	LGALS3	0	0	0	0	313080000	375690000	260490000	187950000	434160000	218180000	531430000	580040000	0	0	0	0	469920000	450760000	841070000	895490000	5366700000	4365000000	4716200000	5109200000
P06744;A0A0A0MTS2;P06744-2;K7EQ48;K7EPY4;K7EP41;K7ERC6;K7ENA0;K7ELR7;K7ERK8;K7EIL4;K7ESF4;Q8N196	P06744;A0A0A0MTS2;P06744-2;K7EQ48	Glucose-6-phosphate isomerase	GPI	471010000	677540000	608110000	0	3216400000	3005300000	3007800000	3559300000	12887000000	9942300000	12683000000	10515000000	5420200000	2138900000	7684000000	7864400000	4307300000	3441200000	3392600000	3164200000	2391400000	2198000000	2188000000	2417600000
P40967-4;P40967-5;P40967;P40967-2;P40967-3;H0YIJ2;F8W1D1;F8VUB1;F8VXH8;F8VZC6;F8VZV2;F8VYZ1	P40967-4;P40967-5;P40967;P40967-2;P40967-3;H0YIJ2;F8W1D1	Melanocyte protein PMEL;M-alpha;M-beta	PMEL	0	0	0	0	0	0	0	0	0	0	0	0	0	0	0	0	2864300000	3889000000	2641300000	2462800000	4705600000	4724600000	4477100000	4943100000
Q16778;P33778;P23527;P06899;Q8N257;Q6DRA6;Q6DN03	Q16778;P33778;P23527;P06899;Q8N257	Histone H2B type 2-E;Histone H2B type 1-B;Histone H2B type 1-O;Histone H2B type 1-J;Histone H2B type 3-B	HIST2H2BE;HIST1H2BB;HIST1H2BO;HIST1H2BJ;HIST3H2BB	0	0	0	0	78641000	60282000	168480000	341500000	0	0	0	0	0	0	496990000	704970000	0	0	194480000	401410000	5367900000	6393300000	7806400000	6500300000
X6R8A1;P10619;X6R5C5;P10619-2;U3KQU6;U3KQ41;Q5JZH0;U3KQF1	X6R8A1;P10619;X6R5C5;P10619-2	Carboxypeptidase;Lysosomal protective protein;Lysosomal protective protein 32 kDa chain;Lysosomal protective protein 20 kDa chain	CTSA	0	0	0	0	245260000	250880000	238310000	192050000	0	0	0	0	0	0	0	0	785870000	857720000	1311700000	1343600000	4227400000	4594500000	4832600000	4948700000
O14773;A0A0C4DGZ9;E7EV34;O14773-2	O14773;A0A0C4DGZ9	Tripeptidyl-peptidase 1	TPP1	0	0	0	0	240000000	298940000	193600000	101620000	0	0	0	0	0	0	0	0	399500000	312970000	2236700000	1754700000	3418000000	3591300000	3835100000	4431700000
P12814;P12814-3;P12814-2;P12814-4;H9KV75;H7C5W8;P35609-2;P35609;G3V2W4;G3V2N5;H0YJW3;H0YJ11;F6THM6;G3V5M4;G3V2E8;G3V380;D6RH00	P12814;P12814-3;P12814-2;P12814-4;H9KV75	Alpha-actinin-1	ACTN1	0	0	0	0	8644100000	7781900000	7842800000	8719600000	3581800000	2643200000	4161400000	2422100000	1020100000	2323300000	1080200000	1212400000	4057800000	4462600000	3990500000	4592300000	842940000	853470000	911420000	999850000
P23284	P23284	Peptidyl-prolyl cis-trans isomerase B	PPIB	0	0	0	0	715450000	791170000	878120000	873560000	0	0	0	0	0	0	0	0	772130000	730810000	1210100000	1512300000	3887500000	4490100000	3485800000	3560200000
P60842;J3KT12;P60842-2;J3QS69;J3KTB5;J3QL43;J3KSZ0;J3QR64;J3QLN6;J3KS25;J3KTN0;J3QKZ9;J3QL52;J3KT04;J3KS93;J3QQP0	P60842;J3KT12;P60842-2;J3QS69;J3KTB5;J3QL43;J3KSZ0	Eukaryotic initiation factor 4A-I	EIF4A1	0	0	0	0	3051900000	3296300000	1453200000	1951000000	0	0	0	0	0	0	0	0	2169400000	2189800000	3323100000	3369800000	2749000000	2898100000	2901900000	2735200000
P61916;H0YIZ1;J3KMY5;G3V3E8;E7EMS2;G3V3D1;G3V2V8;P61916-2	P61916;H0YIZ1;J3KMY5;G3V3E8;E7EMS2;G3V3D1;G3V2V8;P61916-2	Epididymal secretory protein E1	NPC2	0	0	0	0	1721800000	1787000000	2408800000	2435900000	1010600000	1177100000	1224000000	1215100000	0	0	0	0	3194600000	3157500000	2159400000	2117100000	3147200000	3207900000	2917600000	3534200000
P10599;P10599-2	P10599;P10599-2	Thioredoxin	TXN	0	0	0	0	3903800000	3829100000	4724600000	4260600000	0	0	0	0	0	0	0	0	5658300000	4757500000	4124500000	3981200000	2854000000	2911000000	2860900000	3175300000
O75874;C9J4N6;C9JLU6;C9JJE5	O75874	Isocitrate dehydrogenase [NADP] cytoplasmic	IDH1	0	0	0	0	946460000	1270900000	1415500000	1137200000	185240000	182740000	404420000	411660000	0	0	0	0	1110800000	974500000	996830000	1119500000	3795500000	4010400000	4281600000	4076300000
P61247;D6RAT0;H0Y9Y4;D6RG13;E9PFI5;H0Y8L7;D6RB09;D6R9B6;D6RAS7;D6RI02;D6RED7;D6RGE0	P61247;D6RAT0;H0Y9Y4;D6RG13;E9PFI5;H0Y8L7;D6RB09;D6R9B6	40S ribosomal protein S3a	RPS3A	432110000	0	648040000	2453700000	697190000	600490000	473490000	703750000	0	0	0	0	1584200000	1377600000	2829500000	2764300000	4496000000	4487700000	2549100000	2297000000	3266700000	3173500000	3020300000	3760600000
K7ELL7;P14314-2;P14314;K7EPW7;A0A0C4DGP4;K7EKX1;K7EJ70;K7EIP3	K7ELL7;P14314-2;P14314	Glucosidase 2 subunit beta	PRKCSH	1053000000	931770000	880410000	1086200000	3975600000	3886700000	7144800000	7379800000	4397500000	4202700000	5188600000	5423000000	1346800000	2484500000	2177500000	1490800000	5126700000	5882800000	3926800000	3987800000	867980000	940080000	1082100000	1070200000
A0A0A0MTC7;A0A0A0MQS9;Q16363-2;Q16363;H0YAP9;H0YAQ5;H0Y351;E5RFQ2;E5RK79;E5RFD7;E5RHF3;Q6LET9;Q16363-3	A0A0A0MTC7;A0A0A0MQS9;Q16363-2;Q16363	Laminin subunit alpha-4	LAMA4	3041600000	3367300000	1920200000	2687800000	6334900000	6421800000	8729100000	8951600000	2884000000	1854200000	4048700000	3558200000	0	0	0	0	4956200000	4418700000	4928300000	5218400000	903260000	926960000	1188700000	1167800000
Q14247;Q14247-3;Q14247-2;H7C314;H0YCD9;H0YEV2;E9PP90;E9PKG3	Q14247;Q14247-3;Q14247-2	Src substrate cortactin	CTTN	0	0	0	0	2615400000	2513600000	2285500000	2501000000	1462600000	1140700000	1407400000	1657600000	0	0	0	0	2107200000	2253500000	1343200000	1371600000	3380700000	3299400000	2496900000	2285300000
P08107;P08107-2;V9GZ37	P08107;P08107-2;V9GZ37	Heat shock 70 kDa protein 1A/1B	HSPA1A	0	0	0	470940000	6552200000	6690200000	4687000000	4959200000	1759300000	2304800000	2228200000	2254200000	2276300000	2242600000	3574700000	3410800000	2573000000	2400200000	3291200000	2994000000	1916700000	1905400000	1814800000	2015600000
Q13510;Q13510-2;E7EMM4;Q13510-3	Q13510;Q13510-2;E7EMM4;Q13510-3	Acid ceramidase;Acid ceramidase subunit alpha;Acid ceramidase subunit beta	ASAH1	0	0	0	0	135610000	158200000	180430000	152020000	0	0	0	0	0	0	0	0	1778100000	1944500000	1740300000	1970000000	3333100000	4041600000	3613300000	4164000000
B8ZZQ6;P06454-2;P06454;B8ZZA1;B8ZZW7;H7C2N1;A0A087WUT1	B8ZZQ6;P06454-2;P06454;B8ZZA1;B8ZZW7;H7C2N1;A0A087WUT1	Prothymosin alpha;Prothymosin alpha, N-terminally processed;Thymosin alpha-1	PTMA	9432700000	12300000000	7163400000	22764000000	1604700000	1154900000	2399100000	4077000000	171970000000	143000000000	73676000000	78294000000	175810000000	147470000000	150130000000	128610000000	9833400000	9714700000	3334600000	3841100000	97006000	133540000	135630000	166590000
Q99497;K7ELW0;K7EN27	Q99497;K7ELW0	Protein DJ-1	PARK7	0	0	0	0	2794600000	2761100000	2065900000	2177200000	598400000	578340000	681420000	839760000	0	0	0	0	3768000000	5187200000	4425600000	4802700000	1845600000	2198500000	2013300000	1913000000
P37837;F2Z393;E9PKI8;E9PM01	P37837;F2Z393	Transaldolase	TALDO1	0	0	0	0	3444700000	3401500000	3505200000	3181200000	5539200000	6527900000	3544100000	3278100000	1436700000	1533000000	2246900000	2560300000	2552200000	2470600000	2409900000	2576300000	2490500000	2358000000	2667300000	2695700000
Q01469;I6L8B7;A8MUU1	Q01469;I6L8B7	Fatty acid-binding protein, epidermal	FABP5	0	0	0	0	1108800000	1055600000	614090000	653750000	1999300000	1514400000	1225400000	886970000	0	0	0	0	1518800000	1758000000	1263500000	1187100000	3355600000	3357000000	2871700000	2840100000
P36955;I3L4N7;I3L4Z0;I3L4F9;I3L107;I3L2R7;I3L3Z3;I3L425;I3L1U4	P36955	Pigment epithelium-derived factor	SERPINF1	0	0	0	53602000	0	0	15979000	0	0	0	0	0	0	0	0	0	5961000	7101300	9640100	15864000	6010700000	3303300000	3782100000	6779700000
P01033;Q5H9A7;Q5H9B5;H0Y789;Q5H9B4	P01033;Q5H9A7;Q5H9B5	Metalloproteinase inhibitor 1	TIMP1	0	0	0	0	2220100000	2815100000	2238200000	3036200000	0	0	0	0	0	0	0	0	3505000000	4255200000	3412400000	2892600000	1836200000	2007100000	2091700000	2057600000
A0A087WVQ6;Q00610-2;Q00610;J3KS13;P53675-2;P53675;A0A087WX41;K7EJJ5;J3KRF5;J3KSQ2;J3QL20;J3KTN1;H0Y529;F5H5N6;A0A087WV74;A0A087WXH4	A0A087WVQ6;Q00610-2;Q00610	Clathrin heavy chain 1	CLTC	0	0	0	0	2326600000	2271900000	1469900000	1634900000	208200000	242920000	411000000	561210000	0	0	0	0	601480000	858510000	955660000	724320000	3279300000	3313800000	3263100000	3743300000
P50990;P50990-2;P50990-3;H7C4C8;H7C2U0	P50990;P50990-2;P50990-3;H7C4C8	T-complex protein 1 subunit theta	CCT8	0	0	0	0	2274000000	2505500000	2362800000	2365500000	1303900000	1777400000	1587100000	1008600000	0	0	0	0	2096900000	2021500000	1845300000	1770700000	2691900000	2563200000	2710100000	2470800000
P08582;P08582-2;C9JVN1	P08582	Melanotransferrin	MFI2	0	0	0	0	1142300000	1059800000	1821500000	1631300000	2975800000	2427900000	3228400000	2705600000	0	583370000	435770000	403210000	8536100000	7889500000	6565600000	6695300000	1342500000	1437500000	1957100000	1615800000
P06865;H3BP20;H3BS10;H3BU85;H3BTD4;P06865-2;A0A087WUJ7;H3BVH8;H3BT62;H3BQ04	P06865;H3BP20;H3BS10;H3BU85;H3BTD4	Beta-hexosaminidase subunit alpha;Beta-hexosaminidase	HEXA	0	0	0	0	1319200000	1273500000	1495900000	1863700000	917570000	813200000	1665300000	1100200000	0	0	271920000	334700000	4692200000	4914400000	4067400000	4273200000	1845300000	1864500000	2106000000	1903700000
P12955;P12955-3;P12955-2;K7ES25;V9GYE4;V9GY89;V9GYL0	P12955;P12955-3;P12955-2	Xaa-Pro dipeptidase	PEPD	0	0	0	242710000	1390300000	1381200000	1639400000	1644700000	1219800000	1304800000	1630700000	1398500000	0	0	0	0	2632800000	2405700000	2218600000	2038700000	2581400000	2739900000	3091300000	2920200000
Q14204;H0YJ21	Q14204	Cytoplasmic dynein 1 heavy chain 1	DYNC1H1	0	0	0	0	1880400000	1898700000	1432400000	1449100000	0	0	0	0	0	0	0	0	504380000	446240000	707940000	709790000	3567300000	3488700000	3069200000	3238000000
P31948;P31948-2;P31948-3;F5H783;H0YGI8;F5GXD8	P31948;P31948-2;P31948-3	Stress-induced-phosphoprotein 1	STIP1	0	0	0	0	3002200000	3066500000	2071300000	2065800000	1549800000	1645700000	743390000	747530000	0	0	1132100000	1314900000	2148200000	2129800000	1959300000	1956400000	2920300000	3009700000	2985000000	3162300000
Q5JP53;P07437;Q5ST81;Q9H4B7;K7EK43	Q5JP53;P07437;Q5ST81	Tubulin beta chain	TUBB	0	0	0	0	3588300000	4486500000	942990000	1285800000	0	0	0	0	0	0	0	0	782230000	677280000	2678500000	2821400000	3497200000	4649900000	3169200000	2989200000
P07711;Q5T8F0;Q5NE16	P07711;Q5T8F0	Cathepsin L1;Cathepsin L1 heavy chain;Cathepsin L1 light chain	CTSL	0	0	0	0	293380000	286170000	145060000	186310000	0	0	0	0	0	0	0	0	598870000	577330000	1277900000	1120100000	3671800000	3967200000	4298500000	4532000000
P40925;P40925-3;P40925-2;B9A041;B8ZZ51;C9JF79;C9JRL4;C9JLV6;C9IZI0	P40925;P40925-3;P40925-2;B9A041;B8ZZ51	Malate dehydrogenase, cytoplasmic	MDH1	0	0	0	0	1320400000	1337500000	1610000000	1617000000	965910000	1088100000	1093000000	1229000000	0	0	0	0	2883400000	2667600000	2620100000	2592500000	2440300000	2332000000	2599000000	2301200000
Q12841;Q12841-2;C9J5G4;H7C4W4	Q12841;Q12841-2	Follistatin-related protein 1	FSTL1	0	0	0	0	140880000	157880000	411140000	418620000	13485000000	11016000000	8287200000	8869300000	3916200000	4287700000	2656800000	2375300000	10783000000	10775000000	6542900000	6010800000	1384700000	1627000000	1613000000	1694500000
P62979;J3QS39;J3QTR3;F5H6Q2;F5GYU3;F5H2Z3;F5H265;B4DV12;F5H388;F5H747;F5GXK7;J3QKN0;Q5PY61;Q96C32;P62987;P0CG47;P0CG48;M0R1M6;M0R2S1;M0R1V7;A0A087WV77;J3QLP7;J3QRK5;K7EMA8;J3QSA3;F5GZ39;J3KSM4	P62979;J3QS39;J3QTR3;F5H6Q2;F5GYU3;F5H2Z3;F5H265;B4DV12;F5H388;F5H747;F5GXK7;J3QKN0;Q5PY61;Q96C32;P62987;P0CG47;P0CG48;M0R1M6;M0R2S1	Ubiquitin-40S ribosomal protein S27a;Ubiquitin;40S ribosomal protein S27a;Ubiquitin-60S ribosomal protein L40;Ubiquitin;60S ribosomal protein L40;Polyubiquitin-B;Ubiquitin;Polyubiquitin-C;Ubiquitin	RPS27A;UBB;UBC;UBA52	480470000	0	0	249140000	1476500000	1471900000	1902800000	2061800000	802890000	806350000	942730000	1004400000	0	0	0	0	3621800000	3420200000	2484700000	2461000000	1658200000	1568400000	1274100000	957180000
P15559-2;P15559;B4DLR8;P15559-3;H3BNV2;H3BRK3	P15559-2;P15559;B4DLR8;P15559-3;H3BNV2;H3BRK3	NAD(P)H dehydrogenase [quinone] 1	NQO1	0	0	0	0	1567000000	1397100000	1213900000	1031500000	0	0	0	0	0	0	0	0	289850000	259190000	365800000	323670000	3273200000	3194300000	2678400000	2935400000
P52565;J3KTF8;J3QQX2;J3KRE2;J3KRY1;P52565-2;J3KS60;H0YGX7;P52566	P52565;J3KTF8;J3QQX2;J3KRE2;J3KRY1;P52565-2	Rho GDP-dissociation inhibitor 1	ARHGDIA	0	0	0	0	1631400000	1873200000	1483600000	1642000000	0	0	0	0	0	0	0	0	1901600000	1929700000	1375800000	1212500000	2963800000	3928000000	3324500000	3420700000
P04792;F8WE04;C9J3N8	P04792;F8WE04	Heat shock protein beta-1	HSPB1	0	0	0	0	5890000000	6860300000	8847000000	6767400000	198940000	183760000	198330000	218730000	0	0	0	0	75462000	64875000	88584000	53639000	2303200000	2319500000	1234100000	1191000000
I3L397;P63241;I3L504;P63241-2;Q6IS14;F8WCJ1;C9J7B5	I3L397;P63241;I3L504;P63241-2;Q6IS14	Eukaryotic translation initiation factor 5A-1;Eukaryotic translation initiation factor 5A-1-like	EIF5A;EIF5AL1	0	0	0	0	1416100000	1605700000	1942000000	1381800000	827080000	753340000	759880000	634150000	0	0	0	0	2466800000	2669200000	1788600000	1791400000	1731100000	2077100000	1448200000	1859200000
P78371;P78371-2;F5GWF6;F8VQ14	P78371;P78371-2;F5GWF6;F8VQ14	T-complex protein 1 subunit beta	CCT2	0	0	0	0	1476300000	1424100000	1283800000	1465900000	1018500000	769980000	1219700000	605070000	0	0	0	0	910310000	1081900000	980670000	923170000	2583800000	2826600000	2695900000	2470000000
P07737;K7EJ44;I3L3D5	P07737;K7EJ44	Profilin-1	PFN1	0	0	0	0	2533900000	2300400000	983340000	1136100000	0	0	0	0	0	0	0	0	601680000	760660000	868120000	874850000	2421000000	2550900000	2233400000	2063900000
P22314-2;P22314;Q5JRR6;Q5JRR9;Q5JRS0;Q5JRS2;Q5JRS1;Q5JRS3	P22314-2;P22314	Ubiquitin-like modifier-activating enzyme 1	UBA1	0	0	0	0	2025200000	2257000000	1814100000	1854100000	831020000	780200000	536990000	429510000	0	0	0	0	1532700000	1423500000	783680000	822120000	2689300000	2506700000	2117600000	2298300000
Q01518;Q01518-2;Q5T0R1;Q5T0R7;Q5T0R6;Q5T0R5;Q5T0R4;Q5T0R3;Q5T0R2;Q5T0R9;Q5T0S3;Q5T0R8	Q01518;Q01518-2	Adenylyl cyclase-associated protein 1	CAP1	0	0	0	0	1329800000	1219800000	924630000	777230000	0	0	0	0	0	0	0	0	1258800000	1279300000	1497100000	1551000000	2231400000	2099000000	2239600000	2204900000
Q86UY0;Q8NBS9;Q8NBS9-2	Q86UY0;Q8NBS9;Q8NBS9-2	Thioredoxin domain-containing protein 5	TXNDC5	0	0	0	0	1182000000	1394000000	2187200000	1711900000	404940000	569340000	502050000	365410000	0	0	0	0	1773900000	1713700000	1260100000	1255700000	2465000000	2516600000	2641600000	2568400000
P00750;E7ESF4;B4DNJ1;B4DN26;P00750-4;P00750-2;E5RGA1;E5RHG4;H0YBH9	P00750;E7ESF4;B4DNJ1;B4DN26;P00750-4	Tissue-type plasminogen activator;Tissue-type plasminogen activator chain A;Tissue-type plasminogen activator chain B	PLAT	0	0	0	0	2390600000	2391800000	3004800000	3051000000	129550000	125730000	290230000	103670000	0	0	0	0	7800700000	7879900000	7888500000	8268100000	691850000	724990000	864300000	832160000
O75083;O75083-3;D6RD66	O75083;O75083-3	WD repeat-containing protein 1	WDR1	0	0	0	0	2986000000	2682300000	2419800000	2419900000	1785100000	1509200000	2011000000	1851800000	0	0	0	0	2227000000	1658100000	1567600000	1515400000	1938000000	2065200000	2370300000	2609600000
Q8WUM4;Q8WUM4-2;Q8WUM4-3;F8WDK9;C9IZF9;F8WEQ7;F8WBR8	Q8WUM4;Q8WUM4-2	Programmed cell death 6-interacting protein	PDCD6IP	0	0	0	0	1691300000	1683100000	2231100000	2798500000	636360000	519360000	886060000	833320000	0	0	0	0	4840000000	4873200000	4861400000	4614100000	1469200000	1350000000	1601100000	1598200000
Q5T7C4;P09429;B2RPK0	Q5T7C4;P09429;B2RPK0	High mobility group protein B1;Putative high mobility group protein B1-like 1	HMGB1;HMGB1P1	0	0	0	0	3189300000	3209400000	2464900000	3044800000	338150000	527600000	1012600000	977420000	0	0	0	0	1397500000	1543700000	1339700000	1163600000	1849600000	2100900000	2158600000	1778100000
Q5W0H4;A0A0B4J2C3;P13693;J3KPG2;E9PJF7;P13693-2;H0YCX0;Q56UQ5;Q9HAU6	Q5W0H4;A0A0B4J2C3;P13693;J3KPG2;E9PJF7;P13693-2	Translationally-controlled tumor protein	TPT1	0	0	0	0	2232400000	1809800000	1307800000	1235700000	2480300000	1496300000	2675600000	1729600000	0	0	1316200000	768680000	1181300000	1014400000	1494600000	1280100000	1308500000	1387400000	1723100000	1567300000
P29692;E9PRY8;P29692-2;P29692-4;E9PK01;A0A087X1X7;E9PQ49;E9PI39;E9PPR1;E9PL12;E9PMW7;E9PIZ1;H0YCK7;E9PK06;E9PK72	P29692;E9PRY8;P29692-2;P29692-4;E9PK01;A0A087X1X7;E9PQ49;E9PI39	Elongation factor 1-delta	EEF1D	0	0	0	0	2600300000	2264700000	1798500000	2120600000	1668400000	980930000	753740000	807070000	0	0	0	0	1577900000	1728600000	1244300000	1227400000	2319600000	2054600000	2065800000	1756900000
P05387;H0YDD8	P05387	60S acidic ribosomal protein P2	RPLP2	0	0	0	0	1640700000	1639300000	1735300000	1459500000	0	0	0	0	0	0	0	0	1804800000	1385700000	1873500000	1391900000	1073100000	1069000000	1384700000	1267600000
P23381;P23381-2;G3V277;G3V3H8;G3V3Y5;G3V423;G3V3P2;G3V227;G3V5U1;G3V456;G3V2Y7;H0YJP3;G3V3X0;G3V2F2;G3V3R3;G3V4S4;G3V313;G3V339;G3V2C0;G3V4C7;G3V4N8;G3V5W1;G3V3S7;G3V5H5;P78534;G3V4A3;G3V4Q0;G3V4N0	P23381;P23381-2	Tryptophan--tRNA ligase, cytoplasmic;T1-TrpRS;T2-TrpRS	WARS	0	0	0	0	1288800000	1184800000	1090600000	818130000	636870000	618520000	462690000	448730000	0	0	0	0	650350000	736000000	646510000	626190000	2244700000	2211100000	2710900000	2763400000
P23526;P23526-2	P23526;P23526-2	Adenosylhomocysteinase	AHCY	0	0	0	0	1350200000	1292400000	1158000000	1093900000	0	0	0	0	0	0	0	0	1276700000	1352900000	1057400000	1095700000	2107900000	2170400000	2421000000	2367900000
Q12906-7;Q12906-4;Q12906-6;Q12906;Q12906-5;Q12906-2;Q12906-3;K7EKJ9;K7ER69;K7EQR9;K7ERM6;K7ENK6;K7EM82;K7EJ09;K7EKY0;K7EQ75	Q12906-7;Q12906-4;Q12906-6;Q12906;Q12906-5;Q12906-2;Q12906-3	Interleukin enhancer-binding factor 3	ILF3	0	0	0	0	1378900000	1439700000	1362400000	1587100000	267200000	293380000	472580000	471680000	0	0	0	0	1076200000	1056100000	1232500000	1171400000	2662900000	2440300000	3076900000	2571200000
Q71DI3;P68431;K7EK07;Q16695;P84243;K7EMV3;B4DEB1;K7ES00;Q6NXT2;K7EP01	Q71DI3;P68431;K7EK07;Q16695;P84243;K7EMV3;B4DEB1;K7ES00;Q6NXT2;K7EP01	Histone H3.2;Histone H3.1;Histone H3;Histone H3.1t;Histone H3.3;Histone H3.3C	HIST2H3A;HIST1H3A;H3F3B;HIST3H3;H3F3A;H3F3C	0	0	0	0	0	0	89193000	172530000	0	0	0	0	0	0	0	0	240770000	239930000	330840000	254550000	2950800000	2787500000	2891000000	2757000000
Q8NBJ4-2;Q8NBJ4;C9JYM4;F8WAT9;C9J941	Q8NBJ4-2;Q8NBJ4	Golgi membrane protein 1	GOLM1	3003200000	2419100000	364700000	473210000	695040000	769810000	1354100000	1499600000	5576100000	6612100000	6345800000	7711700000	821020000	1400700000	2160800000	2135400000	9701900000	8791100000	5491900000	4807100000	1076200000	1084000000	1200600000	1053800000
P61978-3;Q5T6W2;S4R457;S4R359	P61978-3;Q5T6W2	Heterogeneous nuclear ribonucleoprotein K	HNRNPK	0	0	0	485840000	2588500000	2809400000	1966000000	1803700000	1216700000	1735000000	1460300000	1162400000	0	0	0	0	1806500000	1962400000	1243400000	1087600000	1903600000	2169700000	1792500000	1737400000
P16949;A2A2D0;P16949-2;E5RIR6;E7EVN3;Q9H169-3;Q9H169;Q9H169-4;Q9H169-2;REV__B5MD58;REV__P36956-3;REV__P36956-2;REV__P36956;REV__P36956-4;Q9NZ72-2;Q9NZ72;H7C117;H7BZ55	P16949;A2A2D0;P16949-2	Stathmin	STMN1	4259700000	2604400000	1457600000	2698000000	3228000000	2949700000	4153400000	3251200000	30049000000	29658000000	17008000000	17617000000	8185500000	9092800000	8944700000	11836000000	5207500000	5402500000	3115600000	2868600000	802380000	805630000	1133600000	644490000
P13010;C9JZ81;H7C0H9	P13010	X-ray repair cross-complementing protein 5	XRCC5	0	0	0	0	1984600000	2078900000	1991800000	1748200000	862160000	817030000	734830000	616930000	0	0	0	0	1689400000	1781700000	1408600000	1412000000	1598000000	1760800000	1806600000	1702100000
P46940;H0YLE8;A0A087X225;A0A087WWP1;H0YKA5;E9PDT6;D6R939	P46940;H0YLE8	Ras GTPase-activating-like protein IQGAP1	IQGAP1	0	0	0	0	2659300000	2471200000	2314100000	2250200000	748750000	681500000	583430000	624750000	0	0	0	0	1680900000	1651500000	2446100000	2430400000	1676800000	1631500000	1452500000	1613300000
Q9UQ80;Q9UQ80-2;F8VR77;F8W0A3;H0YIN7;F8VZ69	Q9UQ80;Q9UQ80-2;F8VR77	Proliferation-associated protein 2G4	PA2G4	0	0	0	249470000	1473500000	1669000000	2095000000	1562500000	1479700000	1084000000	1422400000	1091800000	0	0	0	0	1896200000	2109500000	1483000000	1532400000	1538600000	1590400000	1539300000	1514400000
P07225;G5E9F8;H7BXT0;C9K0R0	P07225;G5E9F8	Vitamin K-dependent protein S	PROS1	0	0	0	0	223080000	201890000	271250000	235160000	937330000	910170000	1129100000	1357000000	0	0	0	0	2737200000	3083000000	2434700000	2638000000	2631900000	2331900000	2971200000	2946000000
F8W6I7;P09651-2;P09651;P09651-3;F8VZ49;Q32P51;F8VTQ5;F8W646;H0YH80;F8VYN5	F8W6I7;P09651-2;P09651;P09651-3;F8VZ49;Q32P51;F8VTQ5	Heterogeneous nuclear ribonucleoprotein A1;Heterogeneous nuclear ribonucleoprotein A1, N-terminally processed;Heterogeneous nuclear ribonucleoprotein A1-like 2	HNRNPA1;HNRNPA1L2	0	0	0	0	4247800000	3928700000	2113700000	2574100000	226430000	445850000	203080000	286930000	0	0	0	0	828120000	1599300000	1522400000	1323400000	1683300000	1306200000	1339900000	1664300000
Q7KZF4;H7C597	Q7KZF4	Staphylococcal nuclease domain-containing protein 1	SND1	0	0	0	0	2214600000	2362000000	2860300000	2847700000	1805200000	1122900000	1543200000	1947500000	0	0	0	0	2109800000	2335400000	1793600000	1876700000	1482100000	1590100000	1514500000	1419000000
P26639;P26639-2;D6R9F8;D6RCA5;D6RBR8;D6RJ97;D6RHV7;D6RCS6;F6S7Q7;U3KQG0;Q9BW92-2;Q9BW92	P26639;P26639-2	Threonine--tRNA ligase, cytoplasmic	TARS	220270000	183630000	0	198150000	1031000000	888470000	919460000	785870000	808980000	913580000	857920000	1114200000	0	0	0	0	1293800000	1179400000	1127200000	983520000	2637900000	2481100000	2029500000	1964600000
P48643;E7ENZ3;B7ZAR1;E9PCA1;P48643-2;D6RIZ7;H0Y914	P48643;E7ENZ3;B7ZAR1;E9PCA1;P48643-2	T-complex protein 1 subunit epsilon	CCT5	0	0	0	0	1743700000	1722200000	1520100000	1806000000	418930000	436610000	528180000	556990000	0	0	0	0	1024800000	1432500000	976980000	878180000	1795200000	2020600000	1679100000	2018100000
P40121-2;P40121;H7C0X8;E7ENU9;B8ZZL6	P40121-2;P40121;H7C0X8;E7ENU9	Macrophage-capping protein	CAPG	0	0	0	0	0	0	0	0	0	0	0	0	0	0	0	0	9995300000	10232000000	12381000000	12362000000	22432000	20927000	28370000	24683000
P61769;H0YL18;H0YLF3;F5H6I0	P61769;H0YL18;H0YLF3;F5H6I0	Beta-2-microglobulin;Beta-2-microglobulin form pI 5.3	B2M	0	0	0	0	1658300000	1514900000	2308800000	4303300000	180350000	173300000	527530000	499140000	0	0	0	0	2368200000	2413500000	2283900000	2468700000	1520300000	1270800000	1712000000	1429400000
A0A0C4DG17;P08865;C9J9K3;A6NE09;C9JQR9	A0A0C4DG17;P08865;C9J9K3;A6NE09	40S ribosomal protein SA	RPSA;RPSAP58	0	0	0	0	788310000	837360000	386250000	647150000	0	0	0	0	0	0	0	0	591690000	587150000	1141900000	1098000000	2608500000	2502900000	2226100000	2309600000
P31947-2;P31947	P31947-2;P31947	14-3-3 protein sigma	SFN	0	0	0	0	0	0	0	0	0	0	0	0	0	0	0	0	0	0	0	0	1472600000	1489500000	1524600000	1764900000
Q92820	Q92820	Gamma-glutamyl hydrolase	GGH	0	0	0	0	939690000	996660000	1105000000	1176300000	0	0	0	0	0	0	0	0	1127700000	1230800000	2357700000	2728200000	1395600000	1500000000	1691300000	1848600000
P32004-3;P32004-2;P32004;H0Y5C3;E7EPI4;E7EVM4;E9PHJ4;E7EMY4;H3BLW5	P32004-3;P32004-2;P32004	Neural cell adhesion molecule L1	L1CAM	310610000	629190000	244670000	321650000	231570000	219530000	495900000	477140000	7134900000	6961500000	6437200000	6815500000	12028000000	13664000000	11381000000	12416000000	2063600000	1986500000	1097300000	1162700000	1500000000	1639600000	1762900000	1600100000
H0Y4K8	H0Y4K8		FN1	0	0	0	0	3027900000	2567200000	2201800000	2390600000	1259100000	2066300000	4091300000	3570100000	0	0	0	0	3635900000	2887600000	5931100000	5782600000	819810000	903080000	1265000000	1635500000
P04062-2;P04062;P04062-4;P04062-5;P04062-3	P04062-2;P04062;P04062-4;P04062-5	Glucosylceramidase	GBA	0	0	0	0	78303000	65994000	89336000	103350000	76089000	0	101540000	179300000	0	0	0	0	426230000	331510000	389880000	472420000	2006600000	2359400000	3518000000	3046500000
P16104	P16104	Histone H2AX	H2AFX	0	0	0	0	0	0	0	0	0	0	0	0	0	0	0	0	0	0	0	0	2582400000	2480000000	3888300000	2930900000
P46777;Q5T7N0;R4GNJ2	P46777	60S ribosomal protein L5	RPL5	564580000	221500000	194600000	56860000	326770000	261820000	271350000	226570000	0	0	0	0	90500000	157390000	0	0	3831300000	3886700000	2782200000	2045300000	1068300000	1578600000	1489500000	1276600000
P15586;H7C3P4;F6S8M0;P15586-2;H0YFA9;F5H4C6	P15586;H7C3P4;F6S8M0;P15586-2;H0YFA9	N-acetylglucosamine-6-sulfatase	GNS	0	0	0	0	410110000	485040000	301460000	457260000	0	0	0	0	0	0	0	0	601830000	621540000	1177900000	1272900000	1908300000	1902500000	2092200000	2214200000
O00391;O00391-2;A8MXT8;H0Y5Z8	O00391;O00391-2	Sulfhydryl oxidase 1	QSOX1	0	1159500000	1155700000	1269100000	1100400000	1047900000	1814200000	1569200000	933990000	528320000	2243800000	1298300000	0	0	553830000	441120000	4056100000	3312700000	3093000000	3564400000	1079500000	1202800000	1638000000	1611300000
P28066;P28066-2	P28066;P28066-2	Proteasome subunit alpha type-5	PSMA5	0	0	0	0	1632200000	1516200000	1558800000	1523800000	0	1428000000	1330400000	1312400000	0	0	1643500000	1676900000	1644500000	1677400000	1409700000	1424700000	1130000000	1154700000	1256000000	1398100000
Q92598-2;Q92598;Q92598-4;Q92598-3;A0A0A0MSM0;Q5TBM3;R4GN69	Q92598-2;Q92598;Q92598-4;Q92598-3;A0A0A0MSM0	Heat shock protein 105 kDa	HSPH1	0	0	0	0	1989100000	2141200000	1701100000	1671500000	718930000	954050000	694500000	575730000	0	0	925930000	1080100000	1074700000	1026500000	1211300000	1072000000	1822600000	1785900000	1749600000	1606700000
Q92743;H0Y7G9;P83110-2;P83110	Q92743	Serine protease HTRA1	HTRA1	0	0	0	0	2593000000	2311700000	3492300000	3349200000	0	0	0	0	0	0	0	0	1498500000	1501400000	1372800000	1058600000	1165400000	1205800000	1173800000	1183300000
P35442;Q5RI53	P35442	Thrombospondin-2	THBS2	0	0	0	0	6935600000	6896300000	7572700000	10101000000	0	0	0	0	3075700000	3659300000	2511600000	3425700000	0	0	0	0	0	0	0	0
P18669;P15259;Q8N0Y7	P18669	Phosphoglycerate mutase 1	PGAM1	0	0	0	0	1190100000	1378800000	1364200000	1180200000	0	0	0	0	0	0	0	0	1121200000	1269800000	1156600000	1155200000	1612200000	1485900000	1823000000	1722500000
P28799;P28799-2;P28799-3;K7EKL3;K7EQ05;K7EMR1;K7EQI0;K7ENI2;K7ENN1;K7EK92;K7EQK6;K7EM89;K7EJY4;K7ERM2;K7EPL0;K7ELY1	P28799;P28799-2;P28799-3;K7EKL3;K7EQ05	Granulins;Acrogranin;Paragranulin;Granulin-1;Granulin-2;Granulin-3;Granulin-4;Granulin-5;Granulin-6;Granulin-7	GRN	1439700000	1598100000	807140000	0	711390000	831850000	1285700000	913580000	436450000	812220000	304010000	0	0	0	0	0	899070000	1443400000	792080000	742030000	1377700000	1386900000	1396700000	1767300000
P05388;F8VWS0;P05388-2;F8VW21;F8VU65;F8VPE8;Q8NHW5;G3V210;F8VQY6;F8VRK7;F8VZS0;F8VS58;F8VWV4;F8W1K8	P05388;F8VWS0;P05388-2;F8VW21;F8VU65;F8VPE8;Q8NHW5;G3V210;F8VQY6;F8VRK7;F8VZS0;F8VS58	60S acidic ribosomal protein P0;60S acidic ribosomal protein P0-like	RPLP0;RPLP0P6	0	0	0	0	672820000	765020000	545280000	464700000	1131500000	864620000	1126600000	1160900000	0	0	0	0	763150000	967440000	593000000	647500000	1899600000	1713100000	2076800000	1965300000
P51858;P51858-3;Q5TGJ6	P51858;P51858-3	Hepatoma-derived growth factor	HDGF	2424500000	2328800000	4935700000	2191700000	3584500000	3651700000	4200000000	4013400000	4483900000	4702500000	4140000000	3504900000	1083300000	1554300000	0	0	2444200000	2215500000	1178400000	1227600000	939530000	981830000	818490000	861180000
Q09666;E9PQE3;E9PJZ0;E9PKR9;E9PJC6;E9PLK4;Q09666-2;P48552	Q09666	Neuroblast differentiation-associated protein AHNAK	AHNAK	0	0	0	0	7685500000	7015600000	4043100000	4029300000	229180000	1168800000	85432000	206820000	0	0	0	0	1225900000	1028500000	1298900000	1548900000	550020000	647800000	549670000	526190000
P38646;H0YBG6;D6RJI2;D6RA73;H0Y8S0	P38646	Stress-70 protein, mitochondrial	HSPA9	0	0	0	0	348650000	406480000	308450000	310070000	164870000	250830000	307430000	196440000	0	0	0	0	806570000	959520000	1083000000	1255800000	2152900000	2374900000	2365400000	2447000000
P48147	P48147	Prolyl endopeptidase	PREP	0	0	0	0	3042700000	2866200000	2822300000	3449600000	0	0	0	0	0	0	0	0	3235300000	2957900000	1903200000	1648400000	2785400000	1986500000	1717300000	3059600000
P78527;P78527-2;F5GX40;H0YG84	P78527;P78527-2	DNA-dependent protein kinase catalytic subunit	PRKDC	0	0	0	0	1126500000	973200000	701320000	3898100000	0	0	0	0	0	0	0	0	105220000	155080000	134200000	139520000	2094300000	3594900000	3010900000	2937000000
P27816;P27816-6;P27816-2;P27816-5;H7C4C5;H7C456;P27816-7	P27816;P27816-6;P27816-2;P27816-5	Microtubule-associated protein 4	MAP4	0	0	0	0	2049200000	1909600000	1900500000	1783300000	1697300000	1434600000	1136800000	894040000	0	662590000	1311200000	985580000	1428000000	1463300000	1344600000	1250400000	1770900000	1871300000	1735100000	1643800000
P16070-8;P16070-12;P16070-14;P16070-13;P16070-16;P16070-17;P16070-6;P16070-4;P16070-3;P16070-7;P16070-5;P16070;P16070-18;P16070-11;P16070-10;H0Y2P0;H0YD13;H0Y5E4;P16070-15;P16070-9;H0YDW7;H0YCV9;H0YE40;H0YDX6;E9PKC6;H0YD17;J3KN83;Q86UZ1;H0YF08;P16070-19;H0YD90;H0YEV3;H0YEU1;H0YES0;H0YCL4	P16070-8;P16070-12;P16070-14;P16070-13;P16070-16;P16070-17;P16070-6;P16070-4;P16070-3;P16070-7;P16070-5;P16070;P16070-18;P16070-11;P16070-10;H0Y2P0;H0YD13;H0Y5E4;P16070-15;P16070-9	CD44 antigen	CD44	0	0	0	0	3200800000	3158000000	5040000000	5026000000	11835000000	10817000000	8011900000	9214200000	5708800000	5649300000	4130100000	3328900000	2947500000	2242000000	3420100000	2423600000	770660000	891830000	1101900000	917750000
P19021-6;P19021;P19021-5;P19021-4;P19021-3;P19021-2;H7BYD9;H0Y9I4;D6RG20;F8W8D9;D6RAQ2;D6RCD5;D6RF09	P19021-6;P19021;P19021-5;P19021-4;P19021-3;P19021-2;H7BYD9	Peptidyl-glycine alpha-amidating monooxygenase;Peptidylglycine alpha-hydroxylating monooxygenase;Peptidyl-alpha-hydroxyglycine alpha-amidating lyase	PAM	0	0	0	0	565260000	540840000	564800000	633650000	0	0	0	0	0	0	0	0	587130000	509400000	592910000	594190000	1617500000	1812500000	1708700000	1896000000
G3V5Z7;P60900;P60900-2;G3V295;G3V3I1;P60900-3;G3V3U4;H0YJC4;G3V4S5;G3V2S7	G3V5Z7;P60900;P60900-2;G3V295;G3V3I1;P60900-3	Proteasome subunit alpha type;Proteasome subunit alpha type-6	PSMA6	0	0	0	0	828730000	944030000	428710000	432730000	495930000	505290000	856860000	523670000	0	0	0	0	477770000	472690000	689120000	595290000	2262900000	2359200000	2472800000	2638100000
F8W1R7;G3V1V0;P60660-2;P60660;J3KND3;G8JLA2;B7Z6Z4;F8VPF3;G3V1Y7;F8VZU9;F8W180;H0YI43;F8VXL3;I3L3U1;I3L1K6;I3L532;A0A0C4DH84;P12829	F8W1R7;G3V1V0;P60660-2;P60660;J3KND3;G8JLA2;B7Z6Z4;F8VPF3;G3V1Y7	Myosin light polypeptide 6	PDE6H;MYL6	0	0	0	0	2455800000	2447100000	2995900000	2663600000	348350000	490080000	195260000	239400000	0	0	0	0	3010800000	3280900000	1898300000	1858700000	843440000	776420000	843780000	953590000
P39023;G5E9G0;H7C422;B5MCW2;H7C3M2;F8WCR1;Q92901	P39023;G5E9G0;H7C422;B5MCW2;H7C3M2	60S ribosomal protein L3	RPL3	1339200000	1243000000	2719400000	2596000000	184100000	208520000	192250000	200480000	540930000	580590000	230910000	236000000	822130000	812280000	1340600000	3053900000	1251700000	1164800000	679740000	637350000	2049200000	1444800000	1662100000	1682800000
P62701;Q8TD47;A6NH36;C9JEH7;P22090	P62701	40S ribosomal protein S4, X isoform	RPS4X	373610000	261130000	364250000	0	245540000	171240000	187620000	167890000	0	0	0	0	0	0	0	0	963230000	1609300000	1432600000	1356000000	1752000000	1709800000	2302200000	2538100000
P12956;B1AHC9;P12956-2	P12956;B1AHC9;P12956-2	X-ray repair cross-complementing protein 6	XRCC6	0	0	0	0	1508200000	1499700000	1493300000	1483200000	0	0	0	0	0	0	0	0	1074900000	1105200000	1065000000	1133200000	1412900000	1426600000	1216700000	1228000000
P31946-2;P31946;Q4VY20;Q4VY19	P31946-2;P31946	14-3-3 protein beta/alpha;14-3-3 protein beta/alpha, N-terminally processed	YWHAB	0	0	0	0	2067800000	1643800000	2217200000	2178900000	2279700000	2302100000	0	2581100000	1064500000	1130400000	1717100000	0	1564200000	1393000000	1217100000	1252300000	1484800000	1463000000	1813300000	1919700000
P23297;Q5T7Y6;Q5T7Y5;Q5T7Y4	P23297;Q5T7Y6;Q5T7Y5;Q5T7Y4	Protein S100-A1;Protein S100	S100A1	0	0	0	0	2564800000	1766200000	0	0	0	0	0	0	0	0	0	0	85099000	69801000	1486800000	1320200000	803490000	1296200000	1296300000	1552900000
P15880;H0YEN5;E9PMM9;E9PQD7;I3L404;E9PPT0;E9PM36;H3BNG3;H0YE27	P15880;H0YEN5;E9PMM9;E9PQD7;I3L404;E9PPT0;E9PM36	40S ribosomal protein S2	RPS2	0	0	0	0	163760000	156740000	122580000	136800000	0	0	0	0	0	0	0	0	755850000	622100000	665450000	651070000	1987200000	1995900000	2057000000	2120000000
P50991;P50991-2;P05543	P50991;P50991-2	T-complex protein 1 subunit delta	CCT4	0	0	0	0	646200000	696380000	639500000	610020000	650230000	531690000	633550000	236530000	0	0	0	0	303890000	360080000	371070000	374130000	2405800000	2555700000	2375400000	2287200000
A0A087WTY6;P41271;P41271-2;A3KFI5;E5RFZ1;A3KFI2;A3KFI3;A3KFI4;A3KFI1	A0A087WTY6;P41271;P41271-2;A3KFI5;E5RFZ1;A3KFI2;A3KFI3;A3KFI4;A3KFI1	Neuroblastoma suppressor of tumorigenicity 1	NBL1	0	0	0	0	103390000	65181000	147720000	137140000	2742000000	1210600000	1343400000	1157100000	0	0	0	0	9111100000	9540400000	4593900000	4812700000	1176700000	1363400000	1432100000	691040000
P49368;P49368-2;B4DUR8;E9PRC8;Q5SZX6;Q5SZX9;Q5SZW8;E9PM09;E9PQ35	P49368;P49368-2;B4DUR8	T-complex protein 1 subunit gamma	CCT3	0	0	0	0	988560000	1150500000	1304200000	939510000	0	0	0	0	0	0	0	0	559680000	631900000	699130000	746540000	1588000000	1624900000	1750800000	1649300000
Q16531;F5GY55;Q16531-2;F5H4N9;F5H581;F5H6C5;F5H238;F5H2L3;F5GZ34;F5H0Y5;F5GWI0;F5GZY8;F5H775;F8WF81;F5H198;F5H7A0;F5GYG8	Q16531;F5GY55	DNA damage-binding protein 1	DDB1	0	0	0	0	2549400000	2359300000	2792600000	2699700000	680400000	580840000	562240000	761320000	439470000	432320000	760110000	0	1004500000	1016600000	1005000000	1081000000	1392000000	1673900000	1247300000	1339700000
Q14152;Q14152-2	Q14152;Q14152-2	Eukaryotic translation initiation factor 3 subunit A	EIF3A	0	0	0	0	1323700000	1441900000	1333700000	1345300000	1015300000	765340000	1633300000	1909500000	0	0	0	0	1339300000	1558500000	1361200000	1139100000	1923300000	1577900000	1493100000	1780100000
H0YN26;P39687;H7BZ09;O95626;O43423	H0YN26;P39687	Acidic leucine-rich nuclear phosphoprotein 32 family member A	ANP32A	0	0	0	0	1659900000	1571000000	2119100000	1894800000	2035100000	2636100000	2401100000	2440700000	728840000	1070100000	729900000	1145600000	1586400000	1365400000	966520000	1097300000	1164300000	1079700000	1226600000	1100700000
P11717;S4R328	P11717	Cation-independent mannose-6-phosphate receptor	IGF2R	0	0	0	0	939990000	851180000	1115100000	1161800000	382770000	432540000	1578900000	2159100000	0	0	0	0	4216000000	4598400000	3989300000	4315100000	939940000	816440000	1013800000	1037200000
P25398	P25398	40S ribosomal protein S12	RPS12	0	0	0	0	655600000	576550000	1000800000	945990000	0	0	0	0	0	0	0	0	1319200000	1443500000	932810000	994040000	1821200000	1630200000	1748100000	1286900000
P61313;E7EQV9;E7ENU7;E7EX53;P61313-2;E7ERA2	P61313;E7EQV9;E7ENU7	60S ribosomal protein L15;Ribosomal protein L15	RPL15	0	0	0	0	277460000	255080000	347060000	296070000	0	0	0	0	0	0	0	0	2015600000	1914600000	1772400000	1061000000	1364200000	1973600000	1191200000	1652600000
Q02878;F8VZ45;U3KQR5;F8VR69;F8VZA3;F8VWR1;F8VU16	Q02878	60S ribosomal protein L6	RPL6	0	0	0	0	147670000	127020000	185860000	150660000	170540000	179700000	175760000	160650000	0	0	0	0	1047600000	1190500000	1065300000	951830000	1834100000	1634100000	1788800000	2218300000
P06576;H0YH81;F8W079;F8W0P7;H0YI37	P06576;H0YH81;F8W079	ATP synthase subunit beta, mitochondrial;ATP synthase subunit beta	ATP5B	0	0	0	0	154480000	163260000	148920000	170450000	0	0	0	0	0	0	0	0	739950000	758780000	552680000	616720000	1757800000	1829800000	2208300000	2240300000
P62241;Q5JR95	P62241;Q5JR95	40S ribosomal protein S8	RPS8	656440000	645360000	3422500000	2249700000	162760000	133830000	317290000	326840000	0	0	0	0	0	0	3663000000	3685000000	1796900000	1680600000	1993000000	1886600000	1731700000	1767200000	1786000000	1819600000
P13797;A0A0A0MSQ0;P13797-2;F8W8D8;P13797-3;U3KQI3;H7C4N2;F2Z2Z9;Q14651;C9JAM8	P13797;A0A0A0MSQ0;P13797-2;F8W8D8;P13797-3	Plastin-3	PLS3	0	0	0	0	1606000000	1560300000	1227800000	1258200000	181330000	188570000	192060000	129150000	0	0	0	0	823920000	742160000	731920000	763750000	1503500000	1608100000	1485200000	1397600000
O00468-6;O00468-3;O00468-7;O00468-5;O00468-4;O00468;A0A087X208;O00468-2;H0Y5U1	O00468-6;O00468-3;O00468-7;O00468-5;O00468-4;O00468;A0A087X208;O00468-2	Agrin;Agrin N-terminal 110 kDa subunit;Agrin C-terminal 110 kDa subunit;Agrin C-terminal 90 kDa fragment;Agrin C-terminal 22 kDa fragment	AGRN	2072900000	1746600000	1358000000	0	1436600000	1254800000	2171000000	2265600000	0	0	0	0	1044600000	1222000000	829490000	851960000	2392700000	2518300000	2270700000	2343500000	934790000	1055500000	1011500000	1090300000
P25788-2;P25788;G3V4X5;G3V3W4;G3V5N4;H0YJ03	P25788-2;P25788	Proteasome subunit alpha type-3	PSMA3	0	0	0	0	1242400000	1213700000	990890000	714210000	1380700000	1835100000	1119100000	1025500000	0	0	570220000	548670000	755230000	763600000	1206200000	1185400000	1820100000	1971200000	2007800000	2089900000
P43121;P43121-2	P43121;P43121-2	Cell surface glycoprotein MUC18	MCAM	1057500000	1153300000	0	491380000	451770000	373010000	528330000	579740000	2162400000	1376100000	1325600000	2382000000	0	0	0	0	3676800000	2971700000	4061300000	4074200000	1145700000	993670000	958630000	1139500000
Q15075	Q15075	Early endosome antigen 1	EEA1	0	0	0	0	319360000	378520000	371140000	298130000	0	0	0	0	0	0	0	0	258840000	213630000	152270000	274370000	2468700000	2613300000	1664300000	1707100000
Q99538;Q99538-2;Q99538-3;G3V4E4;G3V2T4;G3V4P5;H0YJN9;G3V3Z4	Q99538;Q99538-2;Q99538-3	Legumain	LGMN	0	0	0	0	347980000	547500000	439090000	489740000	0	0	0	0	0	0	0	0	502550000	546700000	402960000	414450000	1556100000	1498600000	2013600000	2042600000
P78324;P78324-2;P78324-4;Q5TFQ8;H3BQ21;H3BSK5;Q9P1W8-4;Q9P1W8-2;Q9P1W8;H3BUA5;Q9P1W8-3;H3BU43;H3BTT9	P78324;P78324-2;P78324-4;Q5TFQ8	Tyrosine-protein phosphatase non-receptor type substrate 1;Signal-regulatory protein beta-1 isoform 3	SIRPA;SIRPB1	0	0	0	0	326380000	354480000	561520000	628090000	736470000	631940000	754200000	1051700000	1504500000	1765900000	1984500000	2025900000	7207300000	7202700000	4725300000	4812700000	853910000	891090000	825730000	862940000
P62424;Q5T8U3;Q5T8U2	P62424;Q5T8U3;Q5T8U2	60S ribosomal protein L7a	RPL7A	0	0	0	0	159560000	161470000	267650000	199360000	0	0	0	0	0	0	0	0	1477500000	1319100000	1568500000	1557400000	1695700000	1496700000	1565100000	1604000000
P08581;P08581-2;P08581-3;H7C174;C9JKM5;H7C130	P08581;P08581-2;P08581-3	Hepatocyte growth factor receptor	MET	0	0	0	0	225760000	186620000	245600000	167150000	798050000	728170000	1053500000	1197900000	0	0	0	0	418800000	343230000	373220000	307380000	1700200000	1782100000	1864400000	2096900000
P23246;P23246-2;H0Y9K7;H0Y9U2	P23246;P23246-2	Splicing factor, proline- and glutamine-rich	SFPQ	0	0	0	0	1092900000	1007700000	827750000	954020000	700870000	961540000	1341700000	1002800000	0	0	0	0	689520000	764880000	724710000	655480000	1364900000	1328300000	1066600000	1068200000
P16403	P16403	Histone H1.2	HIST1H1C	0	0	0	0	0	0	0	0	0	0	0	0	0	0	664970000	491120000	245000000	189420000	147150000	152380000	2008000000	1999600000	2223800000	2882800000
Q15293;Q15293-2;E9PP27;H0YDA4	Q15293;Q15293-2	Reticulocalbin-1	RCN1	816610000	835480000	0	422330000	1445200000	1457800000	1817700000	2304200000	3005000000	2816200000	2874700000	2290000000	1888700000	1761900000	1617600000	1924800000	2538500000	2169700000	1530000000	1498300000	781050000	731630000	723480000	788340000
P40227;P40227-2;J3KRI6	P40227;P40227-2	T-complex protein 1 subunit zeta	CCT6A	0	0	0	0	964220000	834020000	972460000	1084200000	0	0	0	0	0	0	0	0	753910000	598510000	530250000	570620000	1388000000	1531300000	1546700000	1599300000
C9JIF9;P13798;H7C393;H7C1U0;C9JLK2;F8WEH5;H0YFE5	C9JIF9;P13798;H7C393;H7C1U0	Acylamino-acid-releasing enzyme	APEH	0	0	0	0	854400000	939030000	901010000	898040000	0	0	0	0	0	0	0	0	1265700000	1180400000	1312300000	1327200000	1508300000	1385000000	1449900000	1577000000
P41250;H7C443	P41250	Glycine--tRNA ligase	GARS	0	0	0	0	483380000	502280000	538970000	534380000	1032900000	951440000	973790000	987300000	0	0	0	0	928360000	897160000	737180000	652650000	1390400000	1374500000	1806400000	1803100000
P01892	P01892	HLA class I histocompatibility antigen, A-2 alpha chain	HLA-A	0	0	0	0	2121200000	1949000000	2304000000	2449000000	0	0	0	0	0	0	0	0	1713200000	1592200000	1089600000	871750000	995530000	1284900000	1169200000	1131900000
O14818;O14818-4;Q8TAA3-2;Q8TAA3-5;Q8TAA3;F5GY34	O14818;O14818-4	Proteasome subunit alpha type-7	PSMA7	0	0	0	0	861740000	916450000	883840000	1052000000	802260000	543440000	759300000	799140000	0	0	0	0	752250000	670360000	724640000	704000000	1474600000	1595700000	1484100000	1394200000
Q9UHL4;R4GMR2;R4GNE8;R4GN05;R4GMV4;R4GMU5	Q9UHL4	Dipeptidyl peptidase 2	DPP7	0	0	0	0	280050000	332870000	362460000	459860000	817560000	476570000	682400000	661980000	0	0	0	0	646580000	612400000	476670000	530480000	1666100000	1344400000	1752400000	1837000000
P29966;A0A087WZH7	P29966;A0A087WZH7	Myristoylated alanine-rich C-kinase substrate	MARCKS	0	0	0	0	2727500000	2490200000	3303100000	3874900000	5992100000	4872500000	5916900000	4777200000	4392500000	7789100000	4543500000	3358800000	2683400000	2821400000	1299000000	1418400000	317660000	223440000	353450000	290550000
Q01105;A0A087X027;P0DME0;B2REB7	Q01105;A0A087X027;P0DME0	Protein SET;Protein SETSIP	SET;SETSIP	0	0	0	0	1010500000	1327300000	1178200000	1114000000	0	0	153480000	3192300000	0	0	0	0	1164000000	1447800000	863250000	851210000	1289700000	1229900000	1363600000	1485200000
P01034	P01034	Cystatin-C	CST3	0	0	0	0	153670000	141070000	0	0	0	0	0	0	0	0	0	0	439710000	489260000	529010000	529860000	1861200000	2295600000	1555800000	1952400000
P13489;E9PIM9;E9PMJ3;E9PLZ3;E9PIK5;H0YCR7;E9PMN0;E9PMA9;E9PR82;E9PMI1	P13489;E9PIM9	Ribonuclease inhibitor	RNH1	0	0	0	0	1344200000	1292100000	1336600000	1676600000	0	0	0	679320000	0	0	0	0	2325300000	2138600000	1375100000	1609900000	956560000	948490000	910810000	758340000
J3KPF3;P08195-4;F5GZS6;P08195-3;P08195;F5GZI0;H0YFS2;H0YFX4;F5H056	J3KPF3;P08195-4;F5GZS6;P08195-3;P08195	4F2 cell-surface antigen heavy chain	SLC3A2	0	0	0	0	471940000	441090000	517650000	590390000	356910000	478880000	348100000	0	0	0	0	0	857980000	818250000	1026900000	1178100000	1123700000	1230400000	1471500000	1500800000
Q14019;H3BT58	Q14019;H3BT58	Coactosin-like protein	COTL1	0	0	0	0	2693700000	2644800000	2660200000	2171200000	417510000	549060000	581270000	583270000	0	0	0	0	2015600000	1852900000	838860000	836220000	762820000	702350000	675080000	754180000
Q15084-3;Q15084;Q15084-4;Q15084-5;Q15084-2	Q15084-3;Q15084;Q15084-4;Q15084-5;Q15084-2	Protein disulfide-isomerase A6	PDIA6	0	0	0	0	476860000	472930000	408100000	399620000	986440000	688720000	0	0	0	0	0	0	592490000	661890000	778540000	791980000	1164200000	1151900000	1226800000	1350300000
Q969P0;Q969P0-3;C9J8Z4;Q969P0-2	Q969P0;Q969P0-3;C9J8Z4	Immunoglobulin superfamily member 8	IGSF8	0	0	0	0	895820000	995370000	1369500000	1400100000	0	0	0	0	0	0	0	0	1276300000	1476500000	1213700000	1169700000	1304200000	1205600000	1416200000	1676800000
E5RIW3;E5RJD8;O75347;E5RHG6;O75347-2;E5RIX8	E5RIW3;E5RJD8;O75347;E5RHG6;O75347-2;E5RIX8	Tubulin-specific chaperone A	TBCA	0	0	0	0	1517100000	1694000000	947290000	1438400000	1382500000	1241600000	1071700000	1233700000	0	0	0	0	2266100000	2424600000	2397300000	1746000000	757800000	1106600000	876980000	909690000
Q6YHK3;Q6YHK3-4;Q6YHK3-2;Q6YHK3-3;REV__H7C005;REV__Q96M89-2;REV__Q96M89	Q6YHK3;Q6YHK3-4;Q6YHK3-2;Q6YHK3-3	CD109 antigen	CD109	0	0	0	0	1437900000	1665400000	2182300000	2244900000	928960000	955940000	1268000000	1064200000	0	0	0	0	2447700000	2521900000	3475200000	3619100000	687110000	625560000	564660000	579030000
B5MDF5;P62826;J3KQE5;F5H018;H0YFC6;B4DV51;A0A087X0W0	B5MDF5;P62826;J3KQE5;F5H018	GTP-binding nuclear protein Ran	RAN	0	0	0	0	778060000	840250000	799250000	938400000	192200000	201930000	278410000	246830000	0	0	0	0	694380000	885590000	524230000	525570000	1401600000	1407500000	1513900000	1597000000
P00441;H7BYH4	P00441;H7BYH4	Superoxide dismutase [Cu-Zn]	SOD1	0	0	0	0	1647600000	1498500000	2134500000	2200100000	0	766000000	1231800000	1048300000	0	0	351230000	563800000	2886600000	2292700000	1361500000	1526900000	929700000	981530000	889040000	645670000
P17987;E7ERF2;E7EQR6;F5H282;F5H136;F5GZ03;F5GZI8;F5H676;F5H726;F5H7Y1;F5GYL4	P17987;E7ERF2;E7EQR6;F5H282	T-complex protein 1 subunit alpha	TCP1	0	0	0	0	946870000	981400000	997690000	1008700000	0	0	0	0	0	0	0	0	715390000	641160000	775420000	681110000	1376900000	1361200000	1432300000	1450300000
P26641;P26641-2	P26641;P26641-2	Elongation factor 1-gamma	EEF1G	0	0	0	0	1415600000	1396700000	1345400000	1321600000	0	0	0	0	0	0	0	0	573400000	583830000	814120000	782660000	1179100000	1326900000	1147600000	950150000
P27348;E9PG15	P27348	14-3-3 protein theta	YWHAQ	0	0	0	0	1413100000	1276400000	1305300000	1314800000	176740000	96881000	175400000	89602000	0	0	0	0	1735500000	2072000000	1522700000	1409600000	1144400000	998410000	1051500000	1009700000
X5D2Q8;O60462;A0A024R412;A0A024R3W6;Q7LBX6;O60462-4;O60462-5;O60462-2;O60462-3;O60462-6;C9JH98	X5D2Q8;O60462;A0A024R412;A0A024R3W6;Q7LBX6;O60462-4;O60462-5;O60462-2;O60462-3;O60462-6	Neuropilin-2	NRP2	164730000	0	0	585930000	1535500000	1523300000	3112100000	2692600000	2958900000	2434800000	3253700000	3065700000	0	0	0	0	2937000000	2750300000	1881900000	1881700000	552690000	602340000	776540000	706260000
P25786;P25786-2;F5GX11;B4DEV8;F5H112	P25786;P25786-2;F5GX11;B4DEV8	Proteasome subunit alpha type-1;Proteasome subunit alpha type	PSMA1	0	0	0	0	394770000	469450000	556530000	431110000	615820000	475430000	441670000	602650000	0	0	915640000	699180000	433800000	403230000	389210000	305450000	1583500000	1772200000	1364100000	1472400000
Q6P2Q9;I3L0J9;I3L3Z8	Q6P2Q9	Pre-mRNA-processing-splicing factor 8	PRPF8	0	0	0	0	528360000	971040000	421940000	102320000	0	0	0	0	0	0	0	0	2332200000	2148600000	1304700000	1316600000	847350000	2909800000	1990600000	1773600000
Q9ULV4;Q9ULV4-2;Q9ULV4-3;B4E3S0;H0YHL7;F8W1H8;F8VUX3;F8VSA4;F8VRE9;F8VTT6;F8VVB7;F8VV53;J3QLV6;J3KSS5;Q6QEF8-4;Q6QEF8-3;Q6QEF8-2;Q6QEF8-5;Q6QEF8	Q9ULV4;Q9ULV4-2;Q9ULV4-3;B4E3S0	Coronin-1C;Coronin	CORO1C	0	0	0	0	983090000	884110000	843380000	852540000	1197900000	1165500000	892460000	1066000000	0	0	0	0	1560400000	1410100000	1066000000	1040300000	1183600000	995120000	893870000	817250000
P01011;G3V595;G3V3A0;P01011-2;A0A087WY93	P01011;G3V595	Alpha-1-antichymotrypsin;Alpha-1-antichymotrypsin His-Pro-less	SERPINA3	639130000	453350000	0	0	3815100000	4189000000	2081200000	3072200000	0	0	0	0	0	0	0	0	101860000	74506000	59419000	104300000	1146500000	1105900000	1159300000	1228700000
P49588;P49588-2;H3BPK7	P49588;P49588-2	Alanine--tRNA ligase, cytoplasmic	AARS	0	0	0	0	1123300000	1163500000	1029900000	921950000	416920000	551200000	345260000	486430000	0	0	0	0	483150000	538800000	547040000	479050000	1305000000	1200300000	1292200000	1369600000
P62906	P62906	60S ribosomal protein L10a	RPL10A	0	0	0	0	1677600000	1267900000	727960000	932660000	3275900000	2753200000	3523600000	3024400000	1806000000	0	2323500000	2386400000	953900000	860400000	1730800000	1722500000	1499300000	1947800000	1322900000	951660000
Q86UP2;Q86UP2-4;Q86UP2-2;Q86UP2-3;G3V4Y7;B7Z6P3;H0YJZ8;G3V5P0;G3V5G2;H0YJP2;H0YJV5	Q86UP2;Q86UP2-4;Q86UP2-2;Q86UP2-3	Kinectin	KTN1	0	0	0	0	1271100000	1166700000	1634300000	1190000000	269780000	324230000	378650000	376130000	0	0	0	0	457030000	365120000	486350000	606280000	1458500000	1643700000	1356200000	1367000000
A0A0A0MRV0;Q9P2E9-2;Q9P2E9;Q9P2E9-3;A0A087WVV2;F8W7S5;A0A087WU26;A2A2S5;V9GY78	A0A0A0MRV0;Q9P2E9-2;Q9P2E9;Q9P2E9-3;A0A087WVV2;F8W7S5	Ribosome-binding protein 1	RRBP1	0	0	0	0	923690000	894440000	953920000	991530000	419850000	391610000	597630000	368990000	0	0	0	0	1248800000	1236300000	1007100000	908480000	1215000000	1131000000	1011300000	993210000
P67809;A0A087X1S2;H0Y449;C9J5V9	P67809;A0A087X1S2;H0Y449;C9J5V9	Nuclease-sensitive element-binding protein 1	YBX1	0	621750000	516340000	508640000	281580000	260710000	462040000	259650000	987620000	1166700000	739490000	627500000	0	0	528580000	767660000	2328400000	2295700000	1677000000	1158400000	995310000	915520000	1321600000	1180000000
P50395;P50395-2;Q5SX87;Q5SX90;V9GYF8;V9GYJ7;Q5SX86;Q5SX91	P50395;P50395-2;Q5SX87	Rab GDP dissociation inhibitor beta	GDI2	0	0	0	0	894630000	864660000	844920000	950230000	549700000	0	1077100000	874410000	0	0	0	0	734100000	927640000	796470000	864170000	1183900000	1196200000	1114300000	1169700000
P17174;P17174-2	P17174;P17174-2	Aspartate aminotransferase, cytoplasmic	GOT1	0	0	0	0	975550000	1072300000	793930000	884310000	0	0	0	0	0	0	0	0	600820000	528380000	588540000	574110000	1168100000	1401400000	1043500000	1200300000
P23396;P23396-2;E9PL09;E9PPU1;H0YEU2;F2Z2S8;H0YCJ7;H0YF32;E9PQ96;E9PJH4;E9PK82;E9PSF4;E9PQX2;H0YES8;E9PJN9	P23396;P23396-2;E9PL09;E9PPU1;H0YEU2;F2Z2S8;H0YCJ7	40S ribosomal protein S3	RPS3	0	0	0	0	383740000	407540000	443120000	377840000	360990000	336970000	306570000	0	0	0	0	0	675380000	673740000	710070000	943200000	1342000000	1137800000	1134400000	1377100000
Q14974;J3KTM9;Q14974-2;J3QR48;J3QKQ5;J3QRG4;J3KS06	Q14974;J3KTM9;Q14974-2	Importin subunit beta-1	KPNB1	0	0	0	0	1127900000	1331000000	1318300000	1401500000	0	0	0	0	0	0	0	0	1126800000	1145500000	913470000	992530000	895390000	903660000	838100000	852390000
Q16576;Q16576-2;E9PC52;Q5JP01;Q5JP02;Q5JNZ6;C9J7L0	Q16576;Q16576-2;E9PC52;Q5JP01	Histone-binding protein RBBP7	RBBP7	0	0	0	600420000	2263500000	2232500000	2096400000	2344700000	2869000000	6440100000	1611900000	3326800000	0	588260000	1316400000	1651600000	1695800000	2053900000	2051300000	2000800000	970040000	967160000	610610000	979630000
P31949	P31949	Protein S100-A11;Protein S100-A11, N-terminally processed	S100A11	0	0	0	0	557080000	918940000	611450000	505290000	0	0	297370000	306530000	0	0	0	0	329180000	297580000	377240000	368880000	1274700000	1265800000	1296000000	903800000
Q13591;D6RAF4;H0Y9H9;D6R9K6;B5ME80;F8WAT5;Q9P283-2	Q13591	Semaphorin-5A	SEMA5A	0	0	0	0	50933000	56857000	86837000	120690000	0	0	0	0	0	0	0	0	883700000	757270000	1177600000	956900000	1539600000	1627100000	1656800000	1619400000
V9HW75;A0A087WSV8;P80303-2;P80303;Q2L696;E9PKG6;E9PLR0;E9PLE9;H0YEG8;H0YD18;E9PM22;E9PJP3	V9HW75;A0A087WSV8;P80303-2;P80303;Q2L696;E9PKG6;E9PLR0;E9PLE9	Nucleobindin-2;Nesfatin-1	HEL-S-109;NUCB2;Nucb2;DCAF5	0	0	0	0	989120000	1082400000	969990000	943030000	339940000	569200000	157190000	140810000	0	0	720890000	773300000	1650700000	1728500000	1145000000	1408600000	715290000	734030000	1031500000	1095400000
O00560-2;G5EA09	O00560-2;G5EA09	Syntenin-1	SDCBP	0	0	0	0	658220000	424270000	441820000	639960000	0	0	0	0	0	0	0	0	1682100000	1875600000	2426000000	2119000000	1085800000	1040000000	1154500000	1697100000
P30040;F8VY02;F8W1G0;P30040-2	P30040;F8VY02	Endoplasmic reticulum resident protein 29	ERP29	0	0	0	0	413120000	442950000	346620000	404710000	0	0	0	0	0	0	0	0	404840000	422470000	433810000	407030000	1193600000	1147800000	1441700000	1302600000
P12004	P12004	Proliferating cell nuclear antigen	PCNA	0	0	0	0	2804700000	2736600000	2506300000	2595500000	0	0	0	0	0	0	0	0	2378800000	2283300000	1879100000	1816500000	548480000	571380000	542520000	564190000
P55060-3;P55060;P55060-4;P55060-2	P55060-3;P55060;P55060-4	Exportin-2	CSE1L	0	0	0	0	795340000	884640000	747080000	682680000	0	0	0	0	0	0	0	0	1018100000	962890000	966120000	1046200000	567000000	679400000	580100000	647060000
J3QR09;J3KTE4;P84098;J3QL15	J3QR09;J3KTE4;P84098	Ribosomal protein L19;60S ribosomal protein L19	RPL19	0	0	0	0	179940000	177230000	226200000	179790000	0	0	0	0	0	0	0	0	512520000	569680000	730020000	809310000	1670600000	1698800000	1460100000	1508600000
A0A087WSW9;A0A087WSY9;Q16881-4;Q16881-3;Q16881;F8W809;E9PNQ6;Q16881-5;Q16881-2;Q16881-6;E9PIR7;E2QRB9;Q16881-7;E9PKD3;A0A0B4J225;E9PIZ5;E9PLT3;E9PKI4;E9PQI3;E9PRI8;E9PJU2	A0A087WSW9;A0A087WSY9;Q16881-4;Q16881-3;Q16881;F8W809;E9PNQ6;Q16881-5;Q16881-2;Q16881-6;E9PIR7;E2QRB9;Q16881-7	Thioredoxin reductase 1, cytoplasmic	TXNRD1;GML	0	0	0	0	1893900000	1824600000	2459300000	2470900000	971190000	1045800000	732350000	994390000	826890000	0	916950000	913950000	1512900000	1402500000	1553400000	1569300000	520980000	479390000	530660000	504770000
P14174	P14174	Macrophage migration inhibitory factor	MIF	0	0	0	0	1103500000	0	0	228530000	0	0	0	0	0	0	0	0	0	0	0	0	1226100000	2023000000	1221700000	864460000
P30041	P30041	Peroxiredoxin-6	PRDX6	0	0	0	0	1164200000	1245100000	700640000	765420000	0	0	0	0	0	0	0	0	573000000	570660000	782410000	742110000	1000200000	929810000	1017100000	999700000
P08758;D6RBE9;D6RBL5;E9PHT9;D6RCN3	P08758;D6RBE9;D6RBL5;E9PHT9	Annexin A5;Annexin	ANXA5	0	0	0	0	376320000	384110000	518100000	496180000	4989900000	5099700000	8533400000	7836900000	0	0	0	0	1169600000	954590000	754550000	706520000	642510000	726550000	807330000	819570000
P15121;E9PCX2;E9PEF9;C9JRZ8;C9JRZ8-2;O60218	P15121;E9PCX2	Aldose reductase	AKR1B1	0	0	0	0	1249600000	1429800000	1651700000	1571500000	0	0	0	0	0	0	0	0	490680000	428250000	332070000	373330000	1053100000	1227300000	1124200000	945110000
P28072;A0A087X2I4;I3L3X7	P28072	Proteasome subunit beta type-6	PSMB6	0	0	0	0	1248600000	1055800000	1419000000	1430200000	531820000	640350000	498180000	493070000	630040000	611330000	800860000	928820000	1652600000	1663800000	1148900000	1199700000	1062700000	1247900000	758210000	902090000
Q15233;Q15233-2;H7C367;C9JYS8;C9IZL7;C9J4X2	Q15233;Q15233-2;H7C367;C9JYS8	Non-POU domain-containing octamer-binding protein	NONO	0	0	0	0	1532500000	1205300000	646170000	951100000	0	0	0	0	0	0	0	0	496890000	510340000	584290000	562400000	1750600000	1445200000	1324700000	1248200000
Q9Y490	Q9Y490	Talin-1	TLN1	0	0	0	0	836910000	795460000	699590000	693450000	0	0	0	0	0	0	0	0	904700000	741160000	868950000	881700000	1328300000	1351300000	1059600000	1212900000
P50502;Q8NFI4;A0A087X1H6;Q3KNR6;H7C3I1;F6VDH7;Q8IZP2;F8WAQ7	P50502;Q8NFI4;A0A087X1H6;Q3KNR6;H7C3I1	Hsc70-interacting protein;Putative protein FAM10A5	ST13;ST13P5	0	0	0	0	1151500000	1054100000	944330000	1166900000	0	0	0	0	0	0	0	0	1135700000	1076600000	989340000	1158200000	1131000000	1198700000	1044300000	1106700000
Q99613;Q99613-2;B5ME19;H3BPE4;H3BPE3;H3BTY8	Q99613;Q99613-2;B5ME19	Eukaryotic translation initiation factor 3 subunit C;Eukaryotic translation initiation factor 3 subunit C-like protein	EIF3C;EIF3CL	0	0	0	0	874740000	895230000	750190000	792420000	0	0	0	0	0	0	0	0	563720000	508970000	708840000	711980000	1072900000	1146000000	1116800000	1134000000
Q8NHP8;Q8NHP8-2;H0YIX0	Q8NHP8;Q8NHP8-2	Putative phospholipase B-like 2;Putative phospholipase B-like 2 32 kDa form;Putative phospholipase B-like 2 45 kDa form	PLBD2	0	0	0	0	438760000	413680000	439930000	406420000	1895000000	1296600000	1075100000	1576400000	0	0	0	0	771130000	945160000	962320000	997720000	997030000	1061900000	1091200000	1243200000
P52788;P52788-2;H7C2R7	P52788;P52788-2;H7C2R7	Spermine synthase	SMS	0	0	0	0	368210000	386010000	247260000	282130000	867050000	1029900000	644440000	606850000	0	0	483440000	479800000	321580000	289570000	179900000	186430000	1489800000	1289600000	1426500000	1592500000
P30153;B3KQV6;C9J9C1;E9PH38;M0QXG4;M0R0K6;E9PPI5;E9PHZ6	P30153;B3KQV6;C9J9C1	Serine/threonine-protein phosphatase 2A 65 kDa regulatory subunit A alpha isoform	PPP2R1A	0	0	0	0	922160000	1034100000	950600000	878200000	0	0	0	0	0	0	0	0	833930000	811830000	434390000	504770000	926630000	986220000	1012500000	889820000
J3KTL2;Q07955;Q07955-3;Q07955-2;J3KSR8;J3QQV5;J3KSW7	J3KTL2;Q07955;Q07955-3;Q07955-2;J3KSR8	Serine/arginine-rich splicing factor 1	SRSF1	0	0	0	0	1635900000	1473900000	2520800000	2061800000	2229500000	1779000000	2306700000	3045300000	271680000	285690000	757280000	629680000	1717700000	2012900000	1234900000	1162100000	628970000	593270000	531750000	493240000
P78330;C9JBI3;C9JEJ7;F8WD74	P78330;C9JBI3	Phosphoserine phosphatase	PSPH	0	0	0	0	114920000	78732000	60526000	54948000	0	0	0	0	0	0	0	0	98531000	64586000	148110000	178730000	1599100000	1627100000	1706500000	2506100000
Q13838;Q13838-2;Q5STU3;F6WLT2;F6S4E6;A0A0A0MT12;F6TRA5;F6UJC5;F6QYI9;F6R6M7;H0Y400;F6U6E2;K7EN69;F6S2B7;F6SXL5;K7ENP6;K7EL56;K7EIL8;H0YCC6;K7EN25	Q13838;Q13838-2;Q5STU3;F6WLT2;F6S4E6;A0A0A0MT12;F6TRA5;F6UJC5	Spliceosome RNA helicase DDX39B	DDX39B	0	0	0	0	1569200000	1471200000	1350200000	1292400000	0	0	0	0	0	0	0	0	1443100000	1215900000	1490900000	1189600000	1385500000	1307100000	1313200000	1367500000
J3KP15;Q01130;J3QL05;Q01130-2;Q9BRL6-2;Q9BRL6	J3KP15;Q01130;J3QL05;Q01130-2	Serine/arginine-rich splicing factor 2	SRSF2	0	0	0	540510000	2208600000	2403700000	3005700000	2299300000	3174600000	3213900000	2347200000	2435100000	555300000	609030000	0	0	2456500000	2210100000	1429700000	1320000000	537040000	301610000	434450000	372030000
P63244;J3KPE3;D6RAC2;H0Y8W2;H0YAF8;D6R9Z1;H0YAM7;D6R9L0;D6REE5;D6RHH4;D6RFX4;H0Y8R5;D6RBD0;D6RFZ9;D6RAU2;E9PD14;D6RGK8;D6RHJ5;D6R909;D6RDI0	P63244;J3KPE3;D6RAC2;H0Y8W2;H0YAF8;D6R9Z1;H0YAM7;D6R9L0;D6REE5;D6RHH4;D6RFX4	Guanine nucleotide-binding protein subunit beta-2-like 1;Guanine nucleotide-binding protein subunit beta-2-like 1, N-terminally processed	GNB2L1	0	0	0	0	709240000	753040000	483360000	532260000	417130000	309970000	448620000	361070000	0	0	0	0	519110000	518350000	470110000	331120000	909040000	1038800000	971700000	924610000
P53396;P53396-2;P53396-3;K7EIE7;K7ESG8	P53396;P53396-2;P53396-3	ATP-citrate synthase	ACLY	0	0	0	0	1432700000	1483400000	1899800000	1599000000	1677300000	1448300000	2107400000	2355900000	0	0	0	0	764710000	784910000	630900000	670640000	857750000	778160000	735100000	735270000
Q99536;Q99536-3;K7ERT7;Q99536-2;K7ESA3;K7ENX2;K7EM19;K7ER81;K7EJM4	Q99536;Q99536-3;K7ERT7	Synaptic vesicle membrane protein VAT-1 homolog	VAT1	0	0	0	0	365210000	356590000	221140000	268070000	0	0	0	0	0	0	0	0	215710000	214430000	253040000	226100000	1342800000	1315400000	941790000	999870000
P46781;B5MCT8;C9JM19;F2Z3C0;A8MXK4	P46781;B5MCT8;C9JM19	40S ribosomal protein S9	RPS9	0	0	0	0	220150000	206210000	304590000	285340000	0	308970000	138220000	0	0	0	0	0	1856600000	1907200000	1332400000	1236400000	1312200000	1003700000	1107500000	1183100000
P09622;E9PEX6;P09622-2;P09622-3;F8WDM5;F2Z2E3	P09622;E9PEX6;P09622-2;P09622-3	Dihydrolipoyl dehydrogenase, mitochondrial	DLD	0	0	0	0	823730000	789070000	1436400000	1296800000	1399000000	1697700000	1554900000	1484000000	2669000000	3092200000	3506400000	2568000000	1106600000	1048300000	939760000	923300000	476560000	413970000	1139800000	1008100000
Q99436;Q5TBG5;Q99436-2	Q99436	Proteasome subunit beta type-7	PSMB7	354730000	380620000	312670000	359020000	692970000	693440000	819200000	789700000	1717300000	1560400000	1330400000	1754000000	1493700000	1344100000	1364300000	1647900000	790070000	955690000	483380000	471760000	943610000	882770000	791140000	834400000
P10644;P10644-2;K7EPB2;K7EM13;K7EIE5;K7EID3;K7EJ40;K7EK41;K7EMU2;K7EMZ6;H7BYW5;P31321;C9JSK5;K7EQK3;K7EKR1;K7EPR5;X6RAV4;C9JR00	P10644;P10644-2;K7EPB2	cAMP-dependent protein kinase type I-alpha regulatory subunit;cAMP-dependent protein kinase type I-alpha regulatory subunit, N-terminally processed	PRKAR1A	0	0	0	0	235990000	259630000	259690000	324360000	542070000	592380000	348840000	509020000	0	0	0	0	710780000	887850000	443420000	431890000	1295100000	1377000000	1311100000	1432100000
P13686;K7EJD9;K7EIP0;K7ESF2	P13686	Tartrate-resistant acid phosphatase type 5	ACP5	0	0	0	0	0	0	0	0	0	0	0	0	0	0	0	0	752730000	694810000	1328100000	1464500000	1092300000	1126100000	1029600000	1471500000
Q9UHD8-7;Q9UHD8-2;Q9UHD8-5;Q9UHD8;Q9UHD8-3;Q9UHD8-9;Q9UHD8-8;Q9UHD8-4;K7EL40;K7EK18;K7EJ51;K7ER52;K7ENL0;K7EIE4;K7EQD7;K7ER14;K7ELJ9;K7EJZ2;K7ER34;K7ENQ5;K7EPY1;K7EJL9;K7EIR4;K7EKN4;K7EN52;K7EJV0;K7ERG1;K7EQ08	Q9UHD8-7;Q9UHD8-2;Q9UHD8-5;Q9UHD8;Q9UHD8-3;Q9UHD8-9;Q9UHD8-8;Q9UHD8-4	Septin-9	40057	0	0	0	0	508040000	464380000	537700000	549650000	214070000	257140000	296340000	417400000	0	0	0	0	355260000	325990000	327860000	322040000	1158700000	1042600000	1052200000	1131500000
P47756-2;B1AK87;B1AK88;P47756;B1AK85	P47756-2;B1AK87;B1AK88;P47756;B1AK85	F-actin-capping protein subunit beta	CAPZB	0	0	0	0	1123400000	1085900000	931660000	988810000	604820000	503500000	778050000	537720000	251720000	257450000	372480000	431300000	1534000000	1565500000	1009700000	1039700000	760170000	891180000	765710000	828870000
Q8N145;Q8N145-2;H0YAP4;E5RIV5	Q8N145;Q8N145-2	Leucine-rich repeat LGI family member 3	LGI3	0	0	0	0	0	0	0	0	283770000	216150000	371730000	309630000	0	0	0	0	0	0	0	0	1437500000	1393600000	1604700000	1609800000
P35241;P35241-5;P35241-4;H0YE16;P35241-2;P35241-3;E9PNV3;E9PQ82;E9PKN5	P35241;P35241-5;P35241-4	Radixin	RDX	0	0	0	0	845070000	684100000	1050100000	833310000	850230000	940460000	1533100000	1421700000	0	0	0	0	916650000	808600000	854340000	744300000	1070400000	1047000000	1042200000	960630000
Q14956-2;Q14956;Q96F58	Q14956-2;Q14956	Transmembrane glycoprotein NMB	GPNMB	0	0	0	0	453300000	558940000	953120000	902300000	0	0	0	0	0	0	0	0	1810000000	2284400000	1184700000	1126600000	727340000	710140000	755400000	785330000
Q13263;Q13263-2;M0R0K9;M0R3C0;M0R2I3	Q13263;Q13263-2;M0R0K9	Transcription intermediary factor 1-beta	TRIM28	0	0	0	0	1596500000	1559500000	1182500000	1432200000	1334600000	1294300000	801480000	972260000	0	0	0	0	1302600000	1523100000	1342000000	1393600000	1063300000	951710000	777730000	884950000
Q99832;Q99832-3;Q99832-4;Q99832-2;F8WAM2;F8WBP8	Q99832;Q99832-3;Q99832-4;Q99832-2	T-complex protein 1 subunit eta	CCT7	0	0	0	0	578120000	673770000	571940000	518020000	0	0	0	0	0	0	0	0	325150000	352110000	317900000	295160000	1079500000	1352100000	1155200000	1157600000
P31939;P31939-2;C9JLK0;H7C1S2;H7C084;F8WEF0;H7BZU3	P31939;P31939-2	Bifunctional purine biosynthesis protein PURH;Phosphoribosylaminoimidazolecarboxamide formyltransferase;IMP cyclohydrolase	ATIC	0	0	0	0	567060000	631180000	406400000	465660000	0	0	0	0	0	0	0	0	442090000	425490000	599800000	640350000	874390000	943160000	940580000	898890000
Q13200;Q13200-3;Q13200-2;C9JPC0;H7C2Q3;H7C1H2;F8WBS8	Q13200;Q13200-3;Q13200-2	26S proteasome non-ATPase regulatory subunit 2	PSMD2	0	0	0	0	636670000	593680000	531200000	469830000	847420000	642590000	509310000	387570000	0	0	0	0	542900000	565860000	544930000	581150000	909220000	1019600000	846430000	914100000
P62280;M0QZC5;M0R1H5;M0R1H6	P62280;M0QZC5	40S ribosomal protein S11	RPS11	0	0	1466300000	662610000	370460000	358350000	387100000	444080000	412070000	549790000	254470000	233540000	0	0	0	0	1390000000	1125500000	1299100000	1040000000	1052600000	923900000	991290000	1118200000
Q15365	Q15365	Poly(rC)-binding protein 1	PCBP1	0	0	0	0	299470000	331400000	186610000	135880000	0	0	0	0	0	0	0	0	278590000	241810000	177490000	201890000	1178200000	1197600000	1017200000	1004400000
Q04760;Q04760-2	Q04760;Q04760-2	Lactoylglutathione lyase	GLO1	0	0	0	0	1043400000	1175900000	699940000	848010000	0	0	0	0	0	0	0	0	1365700000	878860000	1013600000	891050000	1045300000	1015900000	1046900000	895080000
Q02790;F5H1U3;H0YFG2;F5H120	Q02790	Peptidyl-prolyl cis-trans isomerase FKBP4;Peptidyl-prolyl cis-trans isomerase FKBP4, N-terminally processed	FKBP4	0	0	0	0	580220000	580190000	686370000	581710000	1011300000	974400000	807200000	786580000	0	0	0	0	914990000	788110000	605350000	775540000	894120000	770090000	861130000	759970000
Q04917;A2IDB2;F8WEB6	Q04917;A2IDB2	14-3-3 protein eta	YWHAH	0	0	0	0	1136000000	1230200000	1761300000	1943300000	380460000	390060000	503820000	446920000	0	0	0	0	1612100000	1801000000	870290000	970240000	661130000	668170000	595610000	626310000
A0A0C4DGB5;P20810-10;P20810-6;P20810-9;P20810-5;P20810-7;E7ES10;E7EVY3;B7Z574;P20810-8;P20810;E9PCH5;P20810-4;P20810-2;E9PDE4;P20810-3;H0Y7F0;H0Y9H6;E7EQ12;F8W7E0;A0A0A0MR45;E7EQA0;H0YD33;H0YA91;E9PSG1;H0Y944;A0A0C4DGD1;D6RGF7;D6RBR1;E7EN75;D6RAA8;D6RC54;E7EQK6;D6RBZ8	A0A0C4DGB5;P20810-10;P20810-6;P20810-9;P20810-5;P20810-7;E7ES10;E7EVY3;B7Z574;P20810-8;P20810;E9PCH5;P20810-4;P20810-2;E9PDE4;P20810-3;H0Y7F0;H0Y9H6;E7EQ12;F8W7E0;A0A0A0MR45;E7EQA0;H0YD33	Calpastatin	CAST	0	0	0	0	606310000	676680000	912530000	832950000	1879300000	1857200000	1449300000	1739800000	726210000	819310000	1095200000	1079400000	486910000	479970000	510350000	426350000	849590000	791580000	569450000	809900000
A0A087WTT1;P11940-2;P11940;E7EQV3;E7ERJ7;H0YAR2;Q9H361;H0YBN4;E5RGH3;E5RJB9;H0YAP2;H0YB86;E5RH24;H0YAS7;H0YAS6;H0YB75;Q4VXU2-2;H0YC10;E5RHG7;E5RGC4;E5RFD8;Q96DU9-2;Q96DU9	A0A087WTT1;P11940-2;P11940;E7EQV3;E7ERJ7;H0YAR2;Q9H361	Polyadenylate-binding protein 1;Polyadenylate-binding protein 3	PABPC1;PABPC3	0	0	0	0	770000000	860810000	459450000	509030000	0	0	0	0	0	0	0	0	439480000	464730000	582530000	571360000	1059000000	1124800000	832900000	814800000
Q13765;E9PAV3-2;E9PAV3;H0YHX9;F8W0W4;F8VZJ2;F8VNW4;F8VZ58;F8W1N5;Q9BZK3;Q9H009;F8W0C7;F8W029	Q13765;E9PAV3-2;E9PAV3;H0YHX9;F8W0W4;F8VZJ2;F8VNW4	Nascent polypeptide-associated complex subunit alpha;Nascent polypeptide-associated complex subunit alpha, muscle-specific form	NACA	0	0	0	0	1585700000	1837300000	1539000000	1894700000	0	0	0	0	0	0	0	0	1986100000	1973600000	1542600000	1457700000	661530000	625740000	644740000	590940000
P17900;H0YBY3;E5RJD0	P17900	Ganglioside GM2 activator;Ganglioside GM2 activator isoform short	GM2A	0	0	0	0	151630000	846520000	362000000	324360000	251890000	0	264420000	254670000	0	0	0	0	2429800000	2312200000	1894600000	1716700000	784600000	977640000	824770000	890610000
Q8NC51;Q8NC51-2	Q8NC51;Q8NC51-2	Plasminogen activator inhibitor 1 RNA-binding protein	SERBP1	0	0	0	812390000	929950000	982920000	662550000	734160000	3259100000	3322900000	1670800000	1742000000	0	0	0	0	1607100000	1713200000	940830000	1029500000	813860000	718100000	521660000	582070000
P20962;F5H7R9;F5GXR3	P20962	Parathymosin	PTMS	7235700000	6992600000	8027400000	7384400000	1610600000	1714200000	2301400000	2201300000	16349000000	23512000000	16196000000	14307000000	10689000000	11490000000	4707300000	3731800000	1071700000	1286100000	766710000	580430000	0	0	185280000	33872000
J3KQJ1;Q8NBJ7;C9JL30;A8MXB9;C9J660;H7C3B2;F8WA42;Q8NBJ7-2;Q8NBJ7-3;E9PBT8;J3QT17;Q8NBJ7-5;E9PG02;F8WEX5;F8WEV7;F8WES7;Q8NBJ7-4	J3KQJ1;Q8NBJ7;C9JL30;A8MXB9;C9J660;H7C3B2;F8WA42;Q8NBJ7-2;Q8NBJ7-3;E9PBT8	Sulfatase-modifying factor 2	SUMF2	0	0	0	0	603710000	591810000	661130000	545250000	0	0	0	0	0	0	0	0	368180000	400340000	315790000	506070000	929110000	972560000	1140600000	1135300000
P30050;P30050-2	P30050;P30050-2	60S ribosomal protein L12	RPL12	0	0	0	0	295470000	315380000	254720000	246290000	0	0	0	0	0	0	0	0	539710000	407600000	494000000	518130000	1270700000	1171000000	1211400000	1120500000
P54727;P54727-2;H0Y579;Q5W0S5;Q5W0S4;K7ELU6	P54727;P54727-2	UV excision repair protein RAD23 homolog B	RAD23B	0	0	0	0	898040000	942220000	1239700000	911130000	1307200000	974070000	1588500000	1301100000	0	0	0	0	1370500000	1304000000	959750000	900380000	505900000	741290000	497940000	480400000
G3V4W0;B4DY08;B2R5W2;G3V4C1;G3V2Q1;P07910-2;P07910;G3V576;P07910-4;P07910-3;G3V555;G3V5V7;G3V575;G3V2D6;P0DMR1;B7ZW38;O60812;B2RXH8;G3V5X6;G3V3K6;G3V251;B4DSU6;G3V4M8;G3V2H6;E5RG71;B3KT61;Q86SE5;Q86SE5-3	G3V4W0;B4DY08;B2R5W2;G3V4C1;G3V2Q1;P07910-2;P07910;G3V576;P07910-4;P07910-3;G3V555;G3V5V7;G3V575;G3V2D6;P0DMR1;B7ZW38;O60812;B2RXH8	Heterogeneous nuclear ribonucleoproteins C1/C2;Heterogeneous nuclear ribonucleoprotein C-like 1;Heterogeneous nuclear ribonucleoprotein C-like 2	HNRNPC;LOC649330;HNRNPCL1;HNRNPCL2	0	0	0	0	806370000	832640000	878260000	920860000	413250000	344500000	752480000	286510000	0	0	0	0	822450000	733590000	408930000	387230000	988600000	1056800000	777120000	797800000
P07814;V9GYZ6;V9GZ76	P07814;V9GYZ6	Bifunctional glutamate/proline--tRNA ligase;Glutamate--tRNA ligase;Proline--tRNA ligase	EPRS	0	0	0	0	448560000	425020000	358220000	456080000	0	0	0	0	0	0	0	0	241640000	210520000	258950000	248580000	1339400000	1478500000	1208100000	1133400000
A0A087X0D5;P09668;E9PKT6	A0A087X0D5;P09668	Pro-cathepsin H;Cathepsin H mini chain;Cathepsin H;Cathepsin H heavy chain;Cathepsin H light chain	CTSH	0	0	0	0	0	0	0	0	0	0	0	0	0	0	0	0	909150000	1054400000	1056600000	1110900000	1035300000	1031600000	1132000000	1272700000
P25789;H0YMZ1;H0YL69;H0YMA1;H0YN18;H0YKT8;H0YMI6;P25789-2;H0YLC2;H0YKS0;H0YLS6;H0YMV3	P25789;H0YMZ1;H0YL69;H0YMA1;H0YN18;H0YKT8;H0YMI6;P25789-2;H0YLC2;H0YKS0	Proteasome subunit alpha type-4;Proteasome subunit alpha type;Proteasome subunit beta type	PSMA4	0	0	0	0	870120000	821070000	813690000	881250000	168340000	179660000	387600000	265710000	0	0	0	0	633420000	716880000	542800000	603150000	1138300000	1133200000	1079500000	1186400000
E7EX17;P23588;P23588-2;F8VX11;F8VP89;F8VSC7;F8VYE9;F8W0K0;F8VRU1;REV__F8VX11;REV__P23588-2;REV__P23588;REV__E7EX17	E7EX17;P23588;P23588-2;F8VX11	Eukaryotic translation initiation factor 4B	EIF4B	0	398930000	0	464670000	1085000000	991910000	1401100000	893940000	1821700000	1836500000	1073000000	1408400000	464910000	553980000	889780000	703480000	1827300000	1714200000	1134800000	1073000000	609540000	444770000	542700000	387550000
Q92688-2;Q92688	Q92688-2;Q92688	Acidic leucine-rich nuclear phosphoprotein 32 family member B	ANP32B	1023900000	0	1024000000	691220000	1075700000	939270000	918710000	818050000	1134300000	1248400000	1284100000	996090000	0	0	0	0	360640000	677370000	515660000	526990000	751540000	705340000	884890000	1194400000
P18124;A8MUD9;C9JIJ5;C9JZ88	P18124;A8MUD9	60S ribosomal protein L7	RPL7	0	0	0	0	130030000	139920000	178620000	150070000	0	0	0	0	0	0	0	0	844480000	945110000	969370000	1053800000	1106000000	993640000	1092400000	1060900000
P05023-4;P05023;P05023-3;P05023-2;M0R116;A0A0A0MT26;P13637;P13637-2;P13637-3;H0Y7C1;Q13733;Q5TC01;Q5TC02;E9PRA5;P20648;Q5TC05;M0QXF2	P05023-4;P05023;P05023-3;P05023-2	Sodium/potassium-transporting ATPase subunit alpha-1	ATP1A1	0	0	0	0	833630000	828340000	1212300000	1074200000	0	0	0	0	0	0	0	0	1498900000	1631000000	1755100000	1622200000	562050000	587510000	667500000	690650000
P20618	P20618	Proteasome subunit beta type-1	PSMB1	0	0	0	0	428320000	488280000	498820000	701160000	0	0	0	0	0	0	0	0	343040000	284790000	398880000	381800000	869580000	870290000	956870000	1161400000
Q9Y266;A0A0A0MSU9;A0A0A0MSS4	Q9Y266;A0A0A0MSU9	Nuclear migration protein nudC	NUDC	0	0	0	0	1124700000	1118300000	841470000	852320000	1270700000	1004100000	437510000	596150000	0	0	0	0	1828200000	1725500000	1886500000	1716500000	666320000	777220000	839170000	788950000
P36578;H3BM89;H3BU31;H3BTP7	P36578;H3BM89;H3BU31	60S ribosomal protein L4	RPL4	0	0	0	0	138190000	147840000	135260000	116190000	0	0	0	0	0	0	0	0	500300000	480610000	679760000	674250000	1065100000	1021600000	1018000000	969640000
P54802;K7ENX5;K7EQH9	P54802	Alpha-N-acetylglucosaminidase;Alpha-N-acetylglucosaminidase 82 kDa form;Alpha-N-acetylglucosaminidase 77 kDa form	NAGLU	0	0	0	0	52517000	93175000	101030000	55879000	0	0	0	0	0	0	0	0	844180000	520150000	700380000	535890000	835920000	815640000	1924900000	1091400000
P46926;D6RAY7;D6R9P4;D6RFF8;P46926-2;D6RB13;D6R917;V9GYK3;D6RFK5;V9GYW0	P46926;D6RAY7;D6R9P4;D6RFF8;P46926-2;D6RB13;D6R917	Glucosamine-6-phosphate isomerase 1	GNPDA1	0	0	0	0	234320000	235520000	88600000	101220000	0	0	0	0	0	0	0	0	117120000	122920000	372540000	357120000	1296700000	1444500000	1249300000	1231100000
G3V203;H0YHA7;J3QQ67;Q07020-2;Q07020;F8VUA6;F8VYV2;A0A075B7A0	G3V203;H0YHA7;J3QQ67;Q07020-2;Q07020;F8VUA6;F8VYV2;A0A075B7A0	60S ribosomal protein L18	RPL18	0	0	0	0	136750000	162810000	125780000	137580000	0	0	0	0	0	0	0	0	607230000	602320000	750910000	785940000	980060000	912610000	915500000	1053800000
P20700;E9PBF6	P20700;E9PBF6	Lamin-B1	LMNB1	0	0	0	0	985670000	889830000	1058000000	1216400000	0	0	0	0	0	0	0	0	841220000	914930000	435780000	410240000	933350000	860570000	842310000	803870000
Q9Y617;Q9Y617-2	Q9Y617;Q9Y617-2	Phosphoserine aminotransferase	PSAT1	0	0	0	0	673420000	766600000	474200000	625760000	0	0	0	0	0	0	0	0	321930000	331640000	519300000	665030000	933920000	948310000	889340000	917380000
Q96QK1;I3L4S0;I3L4P4	Q96QK1	Vacuolar protein sorting-associated protein 35	VPS35	0	0	0	0	595710000	670230000	589690000	521570000	0	0	0	0	0	0	0	0	406880000	438060000	455830000	405860000	1024100000	951300000	1196800000	1186800000
Q9UNF0;Q9UNF0-2;B0QYG7;B0QYG8;F6U236;Q9BY11;H0Y923	Q9UNF0;Q9UNF0-2	Protein kinase C and casein kinase substrate in neurons protein 2	PACSIN2	0	0	0	0	592640000	663840000	612660000	452530000	460440000	537770000	457000000	458790000	0	0	0	0	763250000	717250000	564920000	700930000	915220000	734400000	716360000	875700000
Q14103-3;Q14103;H0Y8G5;Q14103-4;Q14103-2;H0YA96;D6RAF8;D6RD83;D6RF44;D6RBQ9;D6RBP9	Q14103-3;Q14103;H0Y8G5;Q14103-4;Q14103-2;H0YA96;D6RAF8	Heterogeneous nuclear ribonucleoprotein D0	HNRNPD	0	0	0	0	1045400000	1011300000	814440000	798340000	0	0	0	0	0	0	0	0	747260000	858480000	516780000	528190000	719000000	675820000	479190000	479660000
P62854;Q5JNZ5	P62854;Q5JNZ5	40S ribosomal protein S26;Putative 40S ribosomal protein S26-like 1	RPS26;RPS26P11	0	0	0	0	312540000	253640000	247340000	201410000	0	0	0	0	0	0	0	0	1122800000	606380000	1155100000	1327900000	1199000000	1173200000	1101300000	656020000
P28070	P28070	Proteasome subunit beta type-4	PSMB4	0	0	0	0	475200000	504750000	363880000	428320000	0	0	0	0	0	0	0	0	249740000	262670000	312050000	276820000	1169100000	1114700000	1150800000	1171900000
Q9Y230;Q9Y230-2;M0R0Y3;X6R2L4;M0QXI6;M0R0Z0;M0QXZ7	Q9Y230;Q9Y230-2;M0R0Y3	RuvB-like 2	RUVBL2	0	0	0	0	510290000	507520000	442680000	366290000	0	0	0	0	0	0	0	0	706310000	555110000	696200000	600780000	1226800000	1117800000	1033100000	939400000
Q9P2B2	Q9P2B2	Prostaglandin F2 receptor negative regulator	PTGFRN	0	0	0	0	1168300000	1193100000	2341900000	1865100000	676740000	886370000	1262300000	1325400000	0	0	0	0	2167700000	2347000000	2160000000	2493500000	258390000	270750000	335480000	307620000
P55268;F5H520;C9JMJ0;A4D0S4-2;A4D0S4-3;A4D0S4	P55268	Laminin subunit beta-2	LAMB2	0	0	0	0	372090000	381630000	556370000	506810000	0	0	0	0	0	0	0	0	1865000000	2092600000	1724600000	2095000000	963770000	954050000	990120000	999980000
P18206-2;P18206;Q5JQ13;P18206-3	P18206-2;P18206;Q5JQ13	Vinculin	VCL	0	0	0	0	1674700000	1668900000	1413800000	1306000000	376960000	441540000	497510000	476850000	0	0	0	0	531250000	553310000	665880000	607960000	616090000	612800000	744890000	652230000
M0R0F0;P46782;M0R0R2;M0QZN2	M0R0F0;P46782;M0R0R2;M0QZN2	40S ribosomal protein S5;40S ribosomal protein S5, N-terminally processed	RPS5	0	0	0	0	59069000	74361000	0	45861000	0	0	0	0	0	0	0	0	413160000	518640000	375850000	385630000	1038400000	726460000	981120000	1009700000
P63313	P63313	Thymosin beta-10	TMSB10	0	0	0	0	1124800000	1048900000	838830000	903120000	0	0	0	0	0	0	0	0	1124700000	1104400000	848980000	813400000	0	0	0	0
P48637;P48637-2	P48637;P48637-2	Glutathione synthetase	GSS	0	0	0	0	706480000	644160000	705080000	630620000	1086600000	1080300000	1326000000	1287900000	0	0	0	0	2857900000	2982100000	2079400000	2173400000	405000000	415440000	470710000	504270000
Q08431;Q08431-3;X6R3G6;F5GZN3;Q08431-2;H0YKS8;A0A087WUV5	Q08431;Q08431-3;X6R3G6;F5GZN3;Q08431-2;H0YKS8	Lactadherin;Lactadherin short form;Medin	MFGE8	0	0	0	0	548160000	565320000	513580000	601390000	777170000	0	0	304730000	0	0	0	0	1418400000	1306600000	2175000000	1861700000	576140000	665320000	547210000	657960000
P06737-2;P06737;E9PK47	P06737-2;P06737;E9PK47	Glycogen phosphorylase, liver form;Phosphorylase	PYGL	0	0	0	0	699800000	761610000	673020000	690600000	393840000	483030000	646720000	779840000	0	0	501730000	720540000	419580000	434310000	375450000	403820000	824910000	1032600000	1057000000	1002400000
Q86VP6;Q86VP6-2;A0A0C4DGH5;H0YH27;Q86VP6-3;O75155-2;O75155;F5H6I6;F8WBB8;C9JH00	Q86VP6;Q86VP6-2;A0A0C4DGH5	Cullin-associated NEDD8-dissociated protein 1	CAND1	0	0	0	0	1120800000	1037100000	1167900000	1251000000	351470000	355050000	309330000	323750000	0	0	0	0	653380000	659810000	657610000	731850000	735970000	644550000	652900000	643630000
P53634;H0YCY8;P53634-2;P53634-3	P53634	Dipeptidyl peptidase 1;Dipeptidyl peptidase 1 exclusion domain chain;Dipeptidyl peptidase 1 heavy chain;Dipeptidyl peptidase 1 light chain	CTSC	0	0	0	0	273350000	342740000	710340000	854940000	0	0	0	0	0	0	0	0	1079900000	1172800000	1252300000	1139400000	861840000	882110000	708540000	695580000
O00625	O00625	Pirin	PIR	0	0	0	0	234990000	291000000	91144000	71127000	0	0	0	0	0	0	0	0	300120000	258880000	236880000	275770000	1081300000	1009300000	966300000	1271000000
Q15904;A6QRJ1;A6NLC6;H7C2Y8;A0A0C4DGX8;H7C0T7;F2Z3L8	Q15904;A6QRJ1	V-type proton ATPase subunit S1	ATP6AP1	0	0	0	0	224660000	236920000	56798000	109000000	0	0	0	0	0	0	0	0	65192000	56295000	190150000	229350000	962460000	945200000	1449000000	1475100000
Q96GW7;Q96GW7-2;Q5T3I6;Q5T3I7;V9GY88;Q5T3I8;O14594	Q96GW7;Q96GW7-2	Brevican core protein	BCAN	0	0	0	0	0	0	0	0	0	0	0	0	0	0	0	0	0	0	0	0	1158000000	1064000000	1107600000	1187000000
P62081;B5MCP9	P62081;B5MCP9	40S ribosomal protein S7	RPS7	0	0	0	0	119010000	99465000	69222000	75389000	0	0	0	0	0	0	0	0	874590000	1188000000	666240000	694530000	975900000	1017300000	1091800000	973100000
Q07021;I3L3Q7;I3L3B0	Q07021;I3L3Q7;I3L3B0	Complement component 1 Q subcomponent-binding protein, mitochondrial	C1QBP	0	0	0	0	709140000	764370000	532900000	857580000	0	0	0	0	0	0	0	0	845990000	784560000	1919500000	1484800000	359820000	344630000	475200000	488480000
O00299;Q9NZA1-3;Q9NZA1-2;Q9NZA1;Q96NY7-2;Q96NY7	O00299	Chloride intracellular channel protein 1	CLIC1	0	0	0	0	1132000000	1210000000	651650000	680230000	0	0	0	0	0	0	0	0	386800000	395670000	516720000	566440000	699350000	738210000	717900000	581900000
P37802;X6RJP6;P37802-2;C9J5W6;Q9UI15	P37802;X6RJP6;P37802-2	Transgelin-2	TAGLN2	0	0	0	0	4642000000	5523000000	977090000	1459300000	0	0	0	0	0	0	0	0	0	0	45068000	19210000	436790000	392080000	282090000	252260000
Q99733;Q99733-2;C9JZI7;C9J6D1;E9PNW0;E9PJJ2;E9PS34;E9PNJ7;A8MXH2;E9PKT8;E9PP22;H0YCI4;E9PKI2;C9J1B1	Q99733;Q99733-2;C9JZI7;C9J6D1;E9PNW0;E9PJJ2;E9PS34;E9PNJ7;A8MXH2;E9PKT8	Nucleosome assembly protein 1-like 4	NAP1L4	0	0	0	0	464840000	418540000	651900000	433740000	0	0	0	0	0	0	0	0	1030300000	883510000	542260000	575110000	731860000	720640000	755290000	787950000
P61204;P84077;F5H423;P61204-2;F5H0C7;H0YGG7;F5H1V1;F5H6T5	P61204;P84077;F5H423;P61204-2	ADP-ribosylation factor 3;ADP-ribosylation factor 1	ARF3;ARF1	0	0	0	0	288020000	300580000	196180000	196360000	0	0	0	0	0	0	0	0	120220000	139130000	115120000	138710000	1287100000	973050000	955910000	881310000
Q12907;D6RBV2;D6RIU4;D6RDX1;D6RBH1	Q12907;D6RBV2;D6RIU4;D6RDX1	Vesicular integral-membrane protein VIP36	LMAN2	0	0	0	0	765870000	791660000	1120000000	1117500000	0	0	0	0	0	0	0	0	1155300000	1284800000	1296800000	1454400000	374610000	474950000	431250000	533510000
P38606-2;P38606;C9JVW8;C9JA17	P38606-2;P38606	V-type proton ATPase catalytic subunit A	ATP6V1A	0	0	0	0	798040000	762130000	789090000	836620000	106700000	100830000	169010000	0	0	0	0	0	948080000	865430000	643640000	748040000	593680000	788790000	844630000	833020000
P55884;P55884-2;C9JZG1;C9JQN7	P55884;P55884-2	Eukaryotic translation initiation factor 3 subunit B	EIF3B	0	0	0	0	549010000	575270000	454630000	489090000	0	0	0	0	0	0	0	0	776450000	764810000	606310000	627700000	720270000	699920000	759150000	834270000
Q99460;A0A087WW66;Q99460-2;C9J9M4;H7C378;H7BZR6;F8WCE3	Q99460;A0A087WW66;Q99460-2	26S proteasome non-ATPase regulatory subunit 1	PSMD1	0	0	0	0	448710000	581490000	479060000	457350000	569010000	1888000000	1064100000	460040000	0	0	0	0	666710000	658130000	500150000	480790000	823040000	926630000	816930000	721080000
Q14697;F5H6X6	Q14697;F5H6X6	Neutral alpha-glucosidase AB	GANAB	0	0	0	0	907800000	1007600000	1060100000	1182500000	871890000	714890000	1108100000	694730000	0	0	0	0	589640000	675070000	516000000	596980000	530960000	500260000	585960000	623330000
P62753;A2A3R5;A2A3R7	P62753;A2A3R5;A2A3R7	40S ribosomal protein S6	RPS6	464980000	401720000	686790000	623490000	133330000	184000000	156360000	141590000	0	0	0	0	453520000	432730000	2008600000	2092600000	1907500000	1737000000	1735600000	1724800000	1151500000	1214200000	1074700000	1040600000
Q10471;Q10471-2;A0A087X115;Q49A17-2;Q49A17;Q7Z7M9	Q10471	Polypeptide N-acetylgalactosaminyltransferase 2;Polypeptide N-acetylgalactosaminyltransferase 2 soluble form	GALNT2	0	0	0	0	489180000	477630000	667790000	706970000	0	0	1181200000	0	0	0	0	0	1031500000	1106400000	1017600000	1033900000	678220000	771470000	758430000	762530000
Q8WWM9;K7EMC7;K7EIM9	Q8WWM9;K7EMC7	Cytoglobin	CYGB	0	0	0	0	357390000	230470000	281450000	206230000	0	0	0	0	0	0	0	0	0	0	0	0	1015700000	1149800000	967500000	979040000
P27635	P27635	60S ribosomal protein L10	RPL10	0	0	0	0	101390000	87396000	152800000	194050000	0	0	0	0	0	0	0	0	410480000	400070000	390640000	364030000	1204700000	1041500000	1430500000	1077300000
P28074;P28074-3;H0YJM8;P28074-2	P28074;P28074-3	Proteasome subunit beta type-5	PSMB5	0	0	0	0	317230000	245760000	418730000	320750000	274650000	366140000	461870000	492690000	752250000	843320000	742410000	727550000	394570000	565730000	222200000	218320000	846710000	741830000	810130000	861450000
O75787-2;O75787;H0Y750;H7C3E1;H7C240	O75787-2;O75787;H0Y750;H7C3E1	Renin receptor	ATP6AP2	0	0	0	0	252890000	276990000	422630000	338020000	0	0	0	0	0	0	0	0	292540000	226980000	323690000	310210000	1010100000	916660000	1081700000	1119200000
P25787;C9JCK5;H3BT36;H7C402	P25787;C9JCK5	Proteasome subunit alpha type-2	PSMA2	0	0	0	0	92526000	216190000	127560000	117350000	0	0	0	0	0	0	0	0	168450000	163070000	110960000	110380000	978060000	1041600000	1066100000	961200000
P12270;P12270-2;Q5SWX9	P12270	Nucleoprotein TPR	TPR	0	0	0	0	919030000	916110000	1050000000	918460000	220630000	203220000	192290000	276740000	0	0	0	0	430640000	424320000	432070000	484650000	755120000	779090000	708510000	724390000
J3QRS3;P19105;O14950;J3KTJ1	J3QRS3;P19105;O14950;J3KTJ1	Myosin regulatory light chain 12A;Myosin regulatory light chain 12B	MYL12A;MYL12B	0	0	0	0	1093500000	1056000000	753970000	668710000	0	0	0	0	0	0	0	0	446530000	376840000	451410000	424410000	545560000	536800000	580690000	662920000
P07093-2;P07093-3	P07093-2;P07093-3	Glia-derived nexin	SERPINE2	0	0	0	0	1397900000	2136300000	1934400000	2504300000	0	0	0	0	0	0	0	0	720640000	628100000	1470400000	1698800000	0	234560000	251860000	255090000
O00231;O00231-2;J3QRY4;J3QS13;J3KSW3	O00231;O00231-2	26S proteasome non-ATPase regulatory subunit 11	PSMD11	0	0	0	0	487240000	396560000	261260000	285760000	0	0	0	0	0	0	0	0	246580000	210140000	390550000	383150000	1073100000	881020000	983060000	1047300000
P49207	P49207	60S ribosomal protein L34	RPL34	0	479200000	596020000	746730000	130020000	104400000	122050000	104560000	0	0	0	0	0	0	728200000	680020000	804480000	738800000	554590000	539730000	454820000	423810000	407130000	377040000
P54577;A0A0C4DGZ5	P54577;A0A0C4DGZ5	Tyrosine--tRNA ligase, cytoplasmic;Tyrosine--tRNA ligase, cytoplasmic, N-terminally processed	YARS	0	0	0	0	310640000	313150000	231140000	231000000	0	0	0	0	0	0	0	0	157390000	137850000	176730000	192220000	1121800000	1246900000	1226600000	1137100000
P61353;K7ELC7;K7EQQ9;K7ERY7	P61353;K7ELC7;K7EQQ9	60S ribosomal protein L27	RPL27	0	0	0	0	35062000	30064000	173340000	195630000	0	0	0	0	0	0	0	0	890970000	880000000	579750000	493350000	1153800000	1068800000	1007800000	979940000
P49321;P49321-3;P49321-4;P49321-2;Q5T624;E9PRH9;E9PI86;H0YF33;E9PPR5;H0YDS9;E9PNB5;E9PPQ8;E9PQG5;E9PAU3;E9PKR5;E9PJQ2	P49321;P49321-3;P49321-4;P49321-2;Q5T624	Nuclear autoantigenic sperm protein	NASP	604060000	546550000	1219600000	1401300000	1057700000	1082600000	1595200000	1196000000	3693300000	2661700000	2238700000	2210100000	0	0	0	0	1470600000	1693200000	897450000	963240000	545910000	753800000	703310000	663570000
P62873;P62873-2;F6UT28;B1AKQ8;F6X3N5;B3KVK2	P62873;P62873-2;F6UT28;B1AKQ8;F6X3N5	Guanine nucleotide-binding protein G(I)/G(S)/G(T) subunit beta-1	GNB1	0	0	0	0	557700000	553800000	551220000	943640000	255820000	0	327170000	368880000	0	0	0	0	642700000	746300000	603490000	556020000	764600000	604820000	806370000	804070000
P62195;P62195-2;J3QSA9;J3QQM1;J3KRP2;J3QLH6;J3QRW1;J3QSE0;J3QRR3;J3KTQ9	P62195;P62195-2;J3QSA9;J3QQM1;J3KRP2	26S protease regulatory subunit 8	PSMC5	0	0	0	0	277010000	270870000	236070000	181830000	0	0	0	0	0	0	0	0	265880000	285060000	263730000	268080000	1023700000	918840000	1108300000	1120000000
Q96CG8;Q96CG8-3;Q96CG8-2;E5RK99;E7EVQ5	Q96CG8;Q96CG8-3;Q96CG8-2;E5RK99	Collagen triple helix repeat-containing protein 1	CTHRC1	0	0	0	0	297170000	250290000	423380000	423730000	0	259160000	0	0	0	0	0	0	3830200000	3823900000	1952000000	2318500000	364650000	417440000	460100000	481640000
P62269;J3JS69	P62269	40S ribosomal protein S18	RPS18	0	0	0	0	53330000	51005000	105190000	74822000	0	0	0	0	0	0	0	0	895190000	795930000	731920000	616290000	1211300000	967320000	868040000	1096300000
Q8N475-3;Q8N475-2;Q8N475;Q6MZW2-3;Q6MZW2-2;Q6MZW2	Q8N475-3;Q8N475-2;Q8N475	Follistatin-related protein 5	FSTL5	0	0	0	0	0	0	0	0	0	0	0	0	0	0	0	0	0	0	0	0	1132200000	1054000000	1054900000	1031200000
P10253;I3L3L3;I3L0S5;I3L2V9	P10253	Lysosomal alpha-glucosidase;76 kDa lysosomal alpha-glucosidase;70 kDa lysosomal alpha-glucosidase	GAA	0	0	0	0	69137000	89098000	55378000	315900000	0	0	0	0	0	0	0	0	374310000	343140000	80955000	35554000	1637600000	1615300000	706050000	729650000
P30046;J3KQ18;B5MC82;P30046-2;A6NHG4;H7C342	P30046;J3KQ18;B5MC82;P30046-2;A6NHG4	D-dopachrome decarboxylase;D-dopachrome decarboxylase-like protein	DDT;DDTL	0	0	0	0	58181000	44670000	0	0	0	0	0	0	0	0	0	0	0	33188000	95039000	114840000	1216400000	1152900000	793080000	862470000
P35580;P35580-5;P35580-2;P35580-3;P35580-4;E7ERA5;P13533	P35580;P35580-5;P35580-2;P35580-3;P35580-4	Myosin-10	MYH10	0	0	0	0	404730000	337090000	436140000	491590000	0	0	0	0	0	0	0	0	349940000	468510000	403840000	291590000	1076900000	824780000	1057400000	1087800000
Q00839;Q00839-2;Q5RI18	Q00839;Q00839-2	Heterogeneous nuclear ribonucleoprotein U	HNRNPU	0	0	0	0	227500000	204890000	428440000	283170000	0	0	0	0	0	0	0	0	0	0	0	0	1238900000	1063800000	1142800000	933430000
P78539;P78539-5;P78539-2;P78539-4;P78539-3	P78539;P78539-5;P78539-2;P78539-4;P78539-3	Sushi repeat-containing protein SRPX	SRPX	0	0	0	0	562940000	521890000	577260000	634020000	0	0	0	0	0	0	0	0	1048700000	1177100000	1012500000	951040000	584510000	626180000	403440000	399680000
O60506-4;O60506-3;O60506-2;O60506;B7Z645;O60506-5;F6UXX1;H0YAA0	O60506-4;O60506-3;O60506-2;O60506;B7Z645;O60506-5	Heterogeneous nuclear ribonucleoprotein Q	SYNCRIP	0	0	0	0	830370000	787490000	725450000	684360000	471280000	429520000	349830000	261280000	0	0	0	0	309250000	323610000	402350000	408510000	754560000	673450000	764940000	668180000
Q02543;M0R3D6;M0R1A7;M0R117;M0R0P7	Q02543;M0R3D6;M0R1A7;M0R117;M0R0P7	60S ribosomal protein L18a	RPL18A	0	0	0	0	83898000	118580000	56751000	84978000	0	0	0	0	0	0	0	0	372110000	361410000	507900000	498820000	958250000	649300000	1092800000	891360000
P05455;E7ERC4;E9PGX9;E9PFL9	P05455;E7ERC4	Lupus La protein	SSB	0	0	0	0	436140000	464860000	526590000	496110000	647000000	578990000	580260000	677250000	0	0	536900000	384480000	823450000	827110000	552040000	557150000	625480000	554640000	722840000	645850000
E9PLK3;P55786;P55786-2;A6NEC2;H0YDG0;E9PP11;A6NEC2-2;H0YCQ5;E9PJY4;E9PJ74;E9PPD4;A6NEC2-3;E9PRQ5;E9PI82;E9PJF9;E9PPZ2	E9PLK3;P55786;P55786-2	Puromycin-sensitive aminopeptidase	NPEPPS	0	0	0	0	730620000	800220000	722950000	759820000	0	0	0	0	0	0	0	0	383700000	491090000	443420000	487660000	659450000	673990000	678640000	772670000
P09496-2;P09496-4;P09496-3;P09496;F8WF69;P09496-5;C9J8P9	P09496-2;P09496-4;P09496-3;P09496;F8WF69;P09496-5	Clathrin light chain A	CLTA	0	0	0	0	1090300000	961290000	787650000	915160000	1354700000	1138200000	1618100000	1330400000	0	0	0	0	1616000000	1599600000	1073200000	1048800000	653030000	539460000	545330000	602120000
P07108;B8ZWD1;A0A0A0MTI5;P07108-2;P07108-4;P07108-5;P07108-6	P07108;B8ZWD1;A0A0A0MTI5;P07108-2;P07108-4;P07108-5;P07108-6	Acyl-CoA-binding protein	DBI	0	0	0	0	824370000	856950000	299690000	283140000	0	0	0	0	0	0	0	0	163580000	170700000	557700000	587120000	795780000	789830000	532770000	589870000
O00533-2;A0A087X0M8;O00533;C9J905;H7C0J0;C9JW79;C9JH37	O00533-2;A0A087X0M8;O00533	Neural cell adhesion molecule L1-like protein;Processed neural cell adhesion molecule L1-like protein	CHL1	0	0	0	0	463980000	424630000	483620000	591930000	2403500000	2382600000	4708100000	3089200000	0	0	0	0	1095100000	1277800000	925570000	946690000	453530000	392130000	531890000	556260000
Q9H173;D6REA1;D6RIU8;D6RG16;D6RBP7;D6RAI3;D6R940;A0RZB6	Q9H173;D6REA1	Nucleotide exchange factor SIL1	SIL1	0	0	0	0	40644000	39806000	51794000	83372000	276790000	270040000	478850000	371880000	0	0	0	0	477390000	357220000	568000000	527060000	1037900000	828320000	990110000	934610000
B4DY09;Q12905;X6R6Z1;A0A0A0MRL0	B4DY09;Q12905	Interleukin enhancer-binding factor 2	ILF2	0	0	0	204150000	661890000	645680000	721470000	910310000	0	695170000	438250000	508750000	0	0	0	0	153610000	268100000	370270000	291110000	823900000	742990000	723490000	787850000
Q13822-2	Q13822-2	Ectonucleotide pyrophosphatase/phosphodiesterase family member 2	ENPP2	0	0	0	0	2714100000	2735300000	5045200000	6008100000	0	0	0	0	0	0	0	0	72538000	166720000	44254000	53678000	0	0	0	0
P11413;P11413-2;P11413-3;E9PD92;E7EUI8;E7EM57	P11413;P11413-2;P11413-3;E9PD92;E7EUI8;E7EM57	Glucose-6-phosphate 1-dehydrogenase	G6PD	0	0	0	0	298350000	275210000	269380000	252560000	0	0	0	0	0	0	0	0	177260000	226780000	182360000	207860000	936730000	780290000	885920000	866700000
P52209-2;P52209;K7EM49;K7EPF6;K7EMN2;K7ELN9	P52209-2;P52209	6-phosphogluconate dehydrogenase, decarboxylating	PGD	0	0	0	0	455900000	464130000	592730000	632320000	484380000	545070000	639130000	756660000	0	0	0	0	1451100000	1393200000	1024800000	1023900000	479010000	477470000	587000000	485190000
K7EM56;A0A0B4J2B4;S4R417;K7EQJ5;K7ELC2;P62841;S4R456;K7EJ78	K7EM56;A0A0B4J2B4;S4R417;K7EQJ5;K7ELC2;P62841;S4R456;K7EJ78	40S ribosomal protein S15	RPS15	0	0	0	0	0	0	0	0	0	0	0	0	0	0	0	0	628800000	694460000	335780000	315570000	890580000	759020000	487950000	543150000
P62249;M0R210;A0A087WZ27;M0R3H0;M0R1M5;Q6IPX4;M0QX76	P62249;M0R210;A0A087WZ27;M0R3H0;M0R1M5;Q6IPX4	40S ribosomal protein S16	RPS16	0	0	0	0	151560000	145780000	198810000	167890000	0	0	0	0	0	0	0	0	209720000	178740000	418280000	424390000	705700000	850410000	709980000	762580000
P62266;D6RD47;D6RDJ2;D6RIX0;D6R9I7	P62266;D6RD47	40S ribosomal protein S23	RPS23	0	0	0	0	165860000	158490000	94372000	71554000	0	0	0	0	0	0	0	0	523400000	530600000	536780000	549540000	1034100000	755180000	784180000	674960000
P14866;M0QXS5;P14866-2;M0R1W6;M0QYL7;M0R076;B4DVF8	P14866;M0QXS5;P14866-2	Heterogeneous nuclear ribonucleoprotein L	HNRNPL	0	0	0	0	584250000	597380000	579300000	532900000	217580000	0	334130000	529740000	0	0	0	0	397230000	445430000	415410000	361690000	507340000	684730000	657000000	846770000
P26373;P26373-2;J3QSB4;H3BTH3;J3KS98;H3BUK8	P26373;P26373-2;J3QSB4	60S ribosomal protein L13	RPL13	183450000	416550000	0	1373300000	171010000	157250000	163470000	166000000	211480000	234170000	0	0	0	198930000	1354400000	1038200000	580990000	704490000	476430000	548840000	1059800000	907770000	1061100000	1076800000
O43776;K7EIU7;K7EPK2;O43776-2;K7EMQ6;K7EQ35;K7EJ19	O43776	Asparagine--tRNA ligase, cytoplasmic	NARS	0	0	0	0	421880000	441460000	236610000	278650000	0	0	0	0	0	0	0	0	272400000	259210000	402780000	359400000	851710000	879510000	960790000	917330000
Q9HB71;Q9HB71-3;B2ZWH1;Q9HB71-2	Q9HB71;Q9HB71-3	Calcyclin-binding protein	CACYBP	0	0	0	0	229200000	250760000	294230000	290160000	0	0	0	0	0	0	0	0	227150000	220600000	217690000	265150000	615120000	760550000	718360000	595580000
Q13151	Q13151	Heterogeneous nuclear ribonucleoprotein A0	HNRNPA0	0	0	0	0	599490000	490310000	233350000	358230000	0	0	0	0	0	0	0	0	0	0	0	281910000	468580000	474690000	280020000	276960000
Q96KP4;Q96KP4-2;J3QKT2;J3QRA8;J3KSV5;A0A087WYZ1;J3QQN6;J3QR27;J3QLU1;J3QKQ0;J3QRD0;J3QL02;J3KSS4;A0A087WVS2;J3QRH4;J3KRD5;J3KRJ8;J3QRP4	Q96KP4;Q96KP4-2;J3QKT2	Cytosolic non-specific dipeptidase	CNDP2	0	0	0	0	624870000	599670000	429100000	472890000	0	0	0	0	0	0	0	0	647960000	722370000	645280000	699590000	590850000	528870000	555980000	563550000
Q969H8;M0QYN0;M0QXF7	Q969H8;M0QYN0;M0QXF7	UPF0556 protein C19orf10	C19orf10	0	0	0	0	494610000	401070000	255830000	479660000	0	0	0	0	0	0	0	0	0	0	165280000	194760000	646940000	819260000	699710000	706500000
O15144;C9JTV5;G5E9J0;H7C3F9;G5E9S7	O15144	Actin-related protein 2/3 complex subunit 2	ARPC2	0	0	0	0	703350000	613170000	845540000	563250000	0	0	0	0	0	0	0	0	668780000	630480000	544450000	556540000	661750000	702520000	675710000	646130000
Q15691	Q15691	Microtubule-associated protein RP/EB family member 1	MAPRE1	0	0	0	0	497510000	475630000	372050000	472430000	0	0	0	0	0	0	0	0	440930000	521660000	387270000	340160000	698580000	791410000	570350000	692130000
A0A0A0MRJ6;H7BY58;P22061;P22061-2;F6S8N6;C9J0F2;F8WDT3;F8WAV5;F8WAX2;H7C4X2	A0A0A0MRJ6;H7BY58;P22061;P22061-2;F6S8N6	Protein-L-isoaspartate O-methyltransferase;Protein-L-isoaspartate(D-aspartate) O-methyltransferase	PCMT1	0	0	0	0	324020000	302020000	293910000	258480000	111750000	121630000	520420000	194940000	0	0	0	0	272850000	271500000	287770000	268360000	905410000	892610000	830930000	789310000
A6NNI4;G8JLH6;P21926;A0A087WZG3;A0A087WU13;F5GXT1	A6NNI4;G8JLH6;P21926;A0A087WZG3;A0A087WU13	CD9 antigen	CD9	0	0	0	0	886740000	787610000	1041200000	1314500000	1098600000	1090800000	1559300000	3124600000	0	0	0	0	1819200000	1825500000	1152500000	1068600000	314390000	300240000	453110000	327950000
P13611-2;P13611-4;D6RGZ6;Q86W61	P13611-2;P13611-4;D6RGZ6	Versican core protein	VCAN	0	0	0	0	173170000	136370000	411710000	501090000	0	281310000	289620000	0	0	0	0	0	1095500000	1135700000	742980000	828390000	821100000	822300000	999170000	821770000
A0A087X0X3;P52272-2;P52272;M0R2T0;M0R019;M0R0N3;M0QYQ7;M0R2I7;M0R0Y6;M0QY96;M0QYL3	A0A087X0X3;P52272-2;P52272;M0R2T0	Heterogeneous nuclear ribonucleoprotein M	HNRNPM	0	0	0	0	666650000	380150000	105140000	155630000	0	0	0	0	0	0	0	0	0	0	0	0	1349800000	1082500000	632140000	611200000
Q8NBJ5;M0QX72;M0QYH0	Q8NBJ5	Procollagen galactosyltransferase 1	COLGALT1	0	0	0	0	1438100000	1179400000	1880400000	1677600000	324910000	200220000	192090000	196800000	0	0	0	0	1243200000	1195900000	1304400000	1327200000	304050000	302880000	371150000	393820000
Q14764;H3BQK6;H3BRL2;H3BNF6;H3BUK7;H3BP76;H3BNF2;H3BUP3;H3BQE7;H3BPZ2;I3L155	Q14764	Major vault protein	MVP	0	0	0	0	871540000	872890000	1059400000	1016300000	590810000	307770000	493850000	508500000	289750000	306180000	623860000	382340000	1512200000	1436200000	1186200000	1276800000	434440000	388200000	482450000	442370000
P43490;A0A0C4DFS8;C9JF35;C9JG65	P43490;A0A0C4DFS8	Nicotinamide phosphoribosyltransferase	NAMPT	0	0	0	0	1233100000	1171000000	1814500000	1761800000	0	0	126800000	184040000	0	0	0	0	695620000	678650000	497780000	499300000	450680000	439200000	374100000	383880000
P43007;P43007-2	P43007;P43007-2	Neutral amino acid transporter A	SLC1A4	0	0	0	0	233750000	313410000	665680000	577980000	152490000	176960000	199220000	301840000	0	0	0	0	1141900000	734280000	685280000	701390000	533910000	459940000	1212500000	851400000
P43034;I3L3N5;I3L495;P43034-2	P43034	Platelet-activating factor acetylhydrolase IB subunit alpha	PAFAH1B1	0	0	0	0	409670000	506040000	455730000	694390000	0	0	0	0	0	0	0	0	492190000	547960000	437710000	456550000	585930000	563790000	552710000	614680000
B5MCX3;Q15019;Q15019-2;Q15019-3;C9J2Q4;H7C2Y0;C9JB25;C9IY94;C9J938;H7C310;C9IZU3;C9JQJ4;B5MD47;C9JZI2;H7C1T1;A0A0A6YYT9;C9JFT1;F8WB65	B5MCX3;Q15019;Q15019-2;Q15019-3;C9J2Q4;H7C2Y0	Septin-2	37500	0	0	0	0	403590000	370780000	400090000	490490000	0	0	0	0	0	0	0	0	244280000	296220000	244960000	225540000	620770000	738400000	964930000	811700000
P14324-2;P14324;A0A087WVN4;A0A087X090;A0A087X1D8;A0A087WTP2	P14324-2;P14324;A0A087WVN4;A0A087X090	Farnesyl pyrophosphate synthase	FDPS	0	0	0	0	780270000	700790000	758060000	827030000	1696100000	1674000000	1042900000	1654100000	0	0	0	0	774930000	803680000	561300000	575110000	482960000	413430000	486630000	267860000
Q15369;E5RHG8;Q15369-2;R4GMY8	Q15369;E5RHG8;Q15369-2;R4GMY8	Transcription elongation factor B polypeptide 1	TCEB1	0	0	0	0	614010000	646450000	570010000	801150000	0	0	0	0	0	0	0	0	656530000	694200000	581370000	449270000	528120000	497740000	578950000	573130000
P48745	P48745	Protein NOV homolog	NOV	0	0	0	0	720910000	726560000	784210000	632380000	2835200000	2227900000	3429700000	3648100000	0	0	604360000	655590000	604070000	744410000	564900000	503460000	338840000	395310000	302320000	307930000
A0A087X054;Q9Y4L1;E9PJ21;A0A087WWI4;K7EQK2;Q9Y4L1-2;J3QL06;J3KTF1;Q9BST8;J3QQH7;J3QLE9;A0A087X214;A0A087WW13;D3DSV6;Q9BXT5	A0A087X054;Q9Y4L1;E9PJ21;A0A087WWI4;K7EQK2;Q9Y4L1-2	Hypoxia up-regulated protein 1	HYOU1	0	0	0	0	572220000	526610000	966840000	1199500000	0	0	0	0	0	0	0	0	492380000	501190000	589940000	412620000	590320000	556810000	757820000	699290000
P49773;D6REP8;D6RE99;D6RD60;D6RC06	P49773;D6REP8;D6RE99;D6RD60	Histidine triad nucleotide-binding protein 1	HINT1	0	0	0	0	687190000	646210000	303680000	354200000	0	0	0	0	0	0	0	0	0	0	379170000	350690000	515860000	408110000	454420000	399060000
O15061;O15061-2;A0A075B7B1;H0YL34;O15061-3;C9JIE4	O15061;O15061-2;A0A075B7B1;H0YL34	Synemin	SYNM	0	0	0	0	2608100000	2986400000	2091500000	2146200000	0	0	0	0	0	0	0	0	368840000	86058000	94636000	110010000	72120000	43083000	189450000	31716000
P23471-2;P23471;P23471-3	P23471-2;P23471;P23471-3	Receptor-type tyrosine-protein phosphatase zeta	PTPRZ1	0	0	0	0	1332900000	1182200000	5578800000	4240900000	0	0	0	0	0	0	0	0	677530000	631920000	361730000	270520000	88712000	205910000	249630000	132070000
Q99519;E9PIF4	Q99519;E9PIF4	Sialidase-1	NEU1	0	0	0	0	95956000	106210000	67867000	61169000	0	0	0	0	0	0	0	0	147560000	102050000	392550000	371930000	780250000	704530000	1027900000	953410000
P16152;E9PQ63;A8MTM1;P16152-2	P16152;E9PQ63;A8MTM1;P16152-2	Carbonyl reductase [NADPH] 1	CBR1	0	0	0	0	364850000	269120000	57267000	33683000	0	0	0	0	0	0	0	0	47321000	54676000	135220000	144280000	1064200000	910590000	952150000	1070500000
P19367;P19367-4;P19367-2;P19367-3;B1AR63;B1AR61;B1AR62;Q2TB90;Q2TB90-3;Q2TB90-2	P19367;P19367-4;P19367-2;P19367-3	Hexokinase-1	HK1	0	0	0	0	1599400000	1462800000	1892600000	1921100000	334030000	311780000	1142100000	985980000	0	0	0	0	688750000	696350000	549330000	468510000	283600000	285380000	268680000	289420000
P13746;P13746-2	P13746;P13746-2	HLA class I histocompatibility antigen, A-11 alpha chain	HLA-A	0	0	0	0	0	0	0	0	0	0	0	0	0	0	0	0	2125000000	1861400000	1904700000	2082200000	357150000	372510000	349460000	395110000
P24534;C9JZW3;F2Z2G2;F8WF65	P24534	Elongation factor 1-beta	EEF1B2	0	0	0	0	688510000	944560000	459270000	445310000	969880000	1034200000	598410000	616160000	0	0	0	0	284090000	393080000	462640000	529150000	551670000	435410000	487460000	541800000
P05198;G3V4T5;H0YJS4	P05198;G3V4T5;H0YJS4	Eukaryotic translation initiation factor 2 subunit 1	EIF2S1	0	0	0	0	358920000	320140000	299310000	270030000	260790000	435630000	248770000	352920000	0	0	0	0	269620000	280410000	214220000	267290000	665540000	700690000	656790000	658570000
P49721;A0A087WVV1	P49721	Proteasome subunit beta type-2	PSMB2	0	0	0	0	258400000	281270000	190280000	163890000	0	0	0	0	0	0	0	0	125520000	148730000	133230000	244010000	697180000	604480000	893230000	805980000
H7BZ18	H7BZ18		MCFD2	0	0	0	0	0	0	0	0	0	0	0	0	0	0	0	0	0	0	0	0	376030000	543080000	1592400000	1389900000
Q15185-4;Q15185;A0A087WYT3;Q15185-3;B4DDC6;Q15185-2	Q15185-4;Q15185;A0A087WYT3;Q15185-3;B4DDC6	Prostaglandin E synthase 3	PTGES3	0	0	0	0	797810000	653410000	736920000	519540000	886300000	954760000	570870000	449000000	0	0	0	0	563770000	602680000	490030000	475860000	486320000	501680000	509450000	492440000
P10155-3;P10155-5;P10155-4;P10155;P10155-2;H0Y9N5;G5E9R9;D6RE09;D6RDN1;Q96Q77-2;Q96Q77	P10155-3;P10155-5;P10155-4;P10155	60 kDa SS-A/Ro ribonucleoprotein	TROVE2	139420000	119090000	0	193760000	1963900000	2164700000	2295300000	2007400000	0	0	0	0	0	0	0	0	995580000	879040000	591570000	651240000	204600000	166430000	204980000	246940000
Q16555-2;Q16555;E5RFU4	Q16555-2;Q16555	Dihydropyrimidinase-related protein 2	DPYSL2	0	0	0	0	904700000	888720000	689460000	801370000	0	0	0	0	0	0	0	0	265800000	270340000	346460000	396420000	519210000	521430000	576900000	553690000
O95831-3;O95831;O95831-2;E9PMA0;O95831-5;O95831-6;O95831-4	O95831-3;O95831;O95831-2;E9PMA0	Apoptosis-inducing factor 1, mitochondrial	AIFM1	0	0	0	0	83210000	104340000	149240000	150560000	0	0	0	0	0	0	0	0	293750000	250620000	220430000	222040000	665390000	662170000	757080000	826600000
P14868;P14868-2;C9J7S3;C9JLC1;H7BZ35;H7C278;C9JQM9	P14868;P14868-2	Aspartate--tRNA ligase, cytoplasmic	DARS	0	0	0	0	358640000	354560000	327140000	329080000	0	0	0	0	0	0	0	0	234360000	187480000	177080000	194220000	739330000	709660000	672840000	550080000
P42785;P42785-2;E9PIG4;E9PQB5;E9PL85;E9PQN3;E9PKN6;E9PNF7;E9PLY4;E9PNJ1;E9PL49;E9PR42	P42785;P42785-2;E9PIG4;E9PQB5;E9PL85;E9PQN3;E9PKN6	Lysosomal Pro-X carboxypeptidase	PRCP	0	0	0	0	281100000	291790000	385980000	346540000	0	0	0	0	0	0	0	0	432130000	446750000	504830000	573230000	604750000	526030000	774530000	757030000
P00505;P00505-2	P00505;P00505-2	Aspartate aminotransferase, mitochondrial	GOT2	0	0	0	0	385700000	389980000	337550000	499150000	0	0	0	0	0	0	0	0	374420000	414780000	636470000	713160000	484810000	484130000	730790000	626280000
A0A024QZX5;A0A087X1N8;P35237	A0A024QZX5;A0A087X1N8;P35237	Serpin B6	SERPINB6	0	0	0	0	196440000	191670000	176580000	192160000	0	0	0	0	0	0	0	0	297770000	288780000	276220000	256280000	793520000	767890000	709460000	755670000
P07954-2;P07954	P07954-2;P07954	Fumarate hydratase, mitochondrial	FH	0	0	0	0	158010000	212410000	346370000	249470000	0	0	0	0	0	0	0	0	495010000	504750000	467330000	451700000	609140000	635900000	676080000	653540000
Q9Y678;H0Y8X7;D6RG17;H0Y8G2	Q9Y678	Coatomer subunit gamma-1	COPG1	0	0	0	0	200770000	222690000	188230000	196830000	0	0	0	0	0	0	0	0	409660000	359140000	264910000	253850000	991150000	761650000	672750000	592780000
P63010;P63010-2;A0A087X253;P63010-3;A0A087WU93;A0A087WZQ6;A0A087WYD1;K7ERB2;K7EN71;K7EJ01;A0A087WXS3;K7EKZ5;K7EJX1	P63010;P63010-2;A0A087X253;P63010-3;A0A087WU93;A0A087WZQ6;A0A087WYD1	AP-2 complex subunit beta	AP2B1	0	0	0	0	614550000	619410000	580980000	605780000	0	0	0	0	0	0	0	0	461060000	505730000	386470000	345040000	519770000	601750000	534740000	476190000
Q9BS26	Q9BS26	Endoplasmic reticulum resident protein 44	ERP44	0	0	0	0	545410000	602290000	932190000	799160000	0	0	0	0	0	0	0	0	284370000	258900000	292650000	339360000	597720000	645000000	774620000	911300000
P53621;P53621-2	P53621;P53621-2	Coatomer subunit alpha;Xenin;Proxenin	COPA	0	0	0	0	382710000	368230000	228540000	282770000	0	0	0	0	0	0	0	0	91459000	109400000	137110000	142780000	918810000	979330000	965920000	870950000
O43242;H0YGV8	O43242	26S proteasome non-ATPase regulatory subunit 3	PSMD3	0	0	0	0	548510000	513550000	598950000	665760000	462560000	441180000	265530000	405790000	0	0	0	227160000	591350000	614480000	499080000	520920000	492990000	539230000	469420000	501750000
Q9UNM6;Q9UNM6-2;A0A087WUL9;J3KNQ3;E9PL38;H0YD73;E9PQG3;E9PPD2;F8W8J6	Q9UNM6;Q9UNM6-2;A0A087WUL9;J3KNQ3;E9PL38;H0YD73	26S proteasome non-ATPase regulatory subunit 13	PSMD13	0	0	0	0	421530000	502490000	325680000	354080000	0	0	0	0	0	0	0	0	531320000	480680000	346060000	306730000	736440000	718080000	672230000	639450000
P35998;P35998-2;C9JLS9	P35998;P35998-2	26S protease regulatory subunit 7	PSMC2	0	0	0	0	355300000	328040000	352440000	361660000	0	0	0	0	0	0	0	0	230100000	220970000	239640000	282520000	942350000	763600000	834390000	785390000
O00115-2;O00115;K7ENE5	O00115-2;O00115;K7ENE5	Deoxyribonuclease-2-alpha	DNASE2	0	0	0	0	228160000	203970000	232690000	303410000	0	0	0	0	0	0	0	0	1221000000	1467600000	1114200000	1126600000	655910000	796900000	743360000	776620000
E7EQR4;P15311	E7EQR4;P15311	Ezrin	EZR	0	0	0	0	904600000	1005300000	978450000	985550000	1983000000	2690300000	2629600000	2431200000	952620000	1195700000	2501000000	2806600000	711720000	760920000	632080000	556490000	414900000	459920000	391350000	548560000
A0A087X0S5;P12109	A0A087X0S5;P12109	Collagen alpha-1(VI) chain	COL6A1	168980000	300570000	90147000	127860000	1423200000	1506300000	1813100000	2035400000	0	0	0	0	0	0	0	0	71639000	113350000	178820000	193430000	252020000	282050000	352340000	318290000
Q9Y3I0	Q9Y3I0	tRNA-splicing ligase RtcB homolog	RTCB	0	0	0	0	386680000	303560000	283010000	262590000	0	0	0	0	0	0	0	0	209160000	141250000	263960000	174190000	528780000	564550000	662660000	736090000
P11279;P11279-2	P11279;P11279-2	Lysosome-associated membrane glycoprotein 1	LAMP1	0	0	0	0	261240000	256900000	231910000	326910000	754410000	918920000	646710000	698910000	0	0	0	0	399800000	404890000	326240000	296080000	492300000	617960000	481180000	536770000
Q15008;Q15008-4;Q15008-3;Q15008-2;C9J0E9;C9J7B7;H7C531	Q15008;Q15008-4;Q15008-3;Q15008-2	26S proteasome non-ATPase regulatory subunit 6	PSMD6	0	0	0	0	398650000	409420000	321960000	384320000	0	0	0	0	0	0	0	0	499040000	542150000	333320000	437400000	650150000	589630000	628310000	535280000
O00410;O00410-3;H0Y8C6;O00410-2;E7ETV3;H0Y3V4;C9JMV5;E7EQT5;E7EV12;O60518;C9JZ53;E7EWK4;E7EX05;E7ESA1;E7ESZ1;E7ETV8;C9JZD8;C9JQT6;C9JXE0;C9J875	O00410;O00410-3;H0Y8C6;O00410-2	Importin-5	IPO5	0	0	0	0	615700000	630420000	740820000	847530000	0	0	0	0	0	0	0	0	514560000	577850000	372410000	380740000	423070000	426490000	415250000	398370000
P41091;Q2VIR3;F8W810;Q2VIR3-2;H7BZU1	P41091;Q2VIR3;F8W810;Q2VIR3-2	Eukaryotic translation initiation factor 2 subunit 3;Putative eukaryotic translation initiation factor 2 subunit 3-like protein	EIF2S3;EIF2S3L	0	0	0	0	246950000	263250000	272480000	266070000	0	0	0	0	0	0	0	0	192720000	213170000	290170000	307670000	748340000	632080000	672150000	656420000
Q9UNZ2;Q9UNZ2-5;F2Z2K0;Q9UNZ2-4;Q9UNZ2-6;R4GNE6;G3V4V8;R4GMY2	Q9UNZ2;Q9UNZ2-5;F2Z2K0;Q9UNZ2-4;Q9UNZ2-6	NSFL1 cofactor p47	NSFL1C	0	0	0	0	486610000	523170000	477470000	565760000	462130000	389880000	340200000	346020000	0	0	0	0	730250000	662380000	782160000	784730000	419120000	411600000	347390000	426770000
P22894;H7C1M3	P22894;H7C1M3	Neutrophil collagenase	MMP8	0	0	0	0	1523700000	1441600000	1921700000	1562600000	0	0	0	0	0	0	0	0	860770000	972510000	1277100000	1567800000	0	0	0	0
P09960;P09960-4;P09960-2;P09960-3;B4DEH5	P09960;P09960-4;P09960-2;P09960-3	Leukotriene A-4 hydrolase	LTA4H	0	0	0	0	383260000	415970000	433320000	363670000	444650000	445560000	409690000	428160000	0	0	0	0	693930000	640660000	887560000	875540000	524610000	576040000	414090000	432250000
A8MUA9;A8MU27;P55854;P55854-2;J3KRH1	A8MUA9;A8MU27;P55854;P55854-2	Small ubiquitin-related modifier 3	SUMO3	0	0	0	0	0	0	0	0	0	0	0	0	0	0	0	0	0	0	0	0	0	0	0	0
S4R3N1;Q9Y3A3-2;Q9Y3A3;Q9Y3A3-3;B4DM50	S4R3N1		HSPE1-MOB4	0	0	0	0	173410000	170700000	162000000	150160000	0	0	0	0	0	0	0	0	447530000	456650000	325540000	248600000	716950000	655170000	456080000	423010000
Q9UJ70;Q9UJ70-2;H7C3G9;C9JEV6;H7C286;H0YEB7;E9PPU6;H0YC94;H7C1L7;H0YF44;H0YE82	Q9UJ70;Q9UJ70-2;H7C3G9;C9JEV6;H7C286;H0YEB7	N-acetyl-D-glucosamine kinase	NAGK	0	0	0	0	108110000	101890000	176440000	164170000	0	0	0	0	0	0	0	0	455810000	413430000	356510000	329070000	683220000	833570000	864940000	779110000
A2A274;Q99798	A2A274;Q99798	Aconitate hydratase, mitochondrial	ACO2	0	0	0	0	154790000	172620000	227080000	259500000	0	0	0	0	0	0	0	0	150770000	134610000	216490000	217960000	640090000	525560000	903420000	869580000
P30048-2;P30048	P30048-2;P30048	Thioredoxin-dependent peroxide reductase, mitochondrial	PRDX3	0	0	0	0	463610000	404630000	570770000	338430000	0	0	0	0	0	0	0	0	445920000	351950000	483520000	604930000	650070000	804220000	585900000	699330000
Q9UBE0;M0QZS6;B3KNJ4;Q9UBE0-2;Q9UBE0-3;M0QX65;M0R054;M0QYM8;M0R286;M0R375;M0QYP2	Q9UBE0;M0QZS6;B3KNJ4;Q9UBE0-2;Q9UBE0-3;M0QX65	SUMO-activating enzyme subunit 1;SUMO-activating enzyme subunit 1, N-terminally processed	SAE1	0	0	0	0	309250000	342570000	319520000	277080000	414870000	376190000	330420000	337420000	0	0	0	0	377090000	361900000	268460000	284780000	625860000	458110000	468410000	454570000
P35606-2;P35606;D6RBT6;D6R997;D6RBZ7;D6RCL6;D6RBG7;H0YAC7;H0Y938	P35606-2;P35606	Coatomer subunit beta	COPB2	0	0	0	0	347600000	351240000	272160000	252340000	0	0	0	0	0	0	0	0	182020000	173240000	216880000	201560000	683750000	630190000	760000000	713140000
B0QY89;Q9Y262;Q9Y262-2;B0QY90;C9JHP4;C9K0Q7;H7C3A0;H0Y7E6	B0QY89;Q9Y262;Q9Y262-2;B0QY90	Eukaryotic translation initiation factor 3 subunit L	EIF3L	0	0	0	0	667050000	840330000	471720000	532110000	292190000	281450000	354270000	272790000	0	0	0	0	523180000	496850000	470290000	489330000	511070000	686020000	597510000	535940000
Q9Y5B9	Q9Y5B9	FACT complex subunit SPT16	SUPT16H	0	0	0	0	928460000	800840000	1070900000	1336400000	235360000	251870000	218930000	197350000	0	0	0	0	1001600000	763140000	536820000	578880000	491900000	663740000	636640000	405820000
Q96AY3;H0Y827;Q96AY3-2;K7ESG6;K7ELI6;C9JPC3;K7EM43	Q96AY3;H0Y827;Q96AY3-2	Peptidyl-prolyl cis-trans isomerase FKBP10	FKBP10	0	0	0	0	910120000	902920000	1486300000	1702000000	0	0	0	0	0	0	0	0	684180000	763270000	582950000	622830000	321540000	296380000	306500000	267340000
P62328	P62328	Thymosin beta-4;Hematopoietic system regulatory peptide	TMSB4X	0	0	0	0	569770000	0	971900000	1426300000	0	0	0	0	0	0	0	0	0	0	0	0	0	0	0	0
Q06210-2;Q06210;O94808;E5RJP4	Q06210-2;Q06210	Glutamine--fructose-6-phosphate aminotransferase [isomerizing] 1	GFPT1	0	0	0	0	316590000	300800000	345410000	371420000	0	0	0	0	0	0	0	0	434980000	451850000	501110000	515530000	481140000	406800000	448910000	492860000
F8W1A4;P54819-2;P54819;P54819-3;P54819-5;P54819-6;F8VZG5;F8VY04;P54819-4;G3V213;F8VPP1	F8W1A4;P54819-2;P54819;P54819-3;P54819-5;P54819-6;F8VZG5;F8VY04;P54819-4;G3V213	Adenylate kinase 2, mitochondrial;Adenylate kinase 2, mitochondrial;Adenylate kinase 2, mitochondrial, N-terminally processed	AK2	0	0	0	0	212110000	159640000	46034000	104400000	0	0	0	0	0	0	0	0	304050000	243540000	276280000	259260000	849510000	569820000	946810000	798160000
P27708;F8VPD4;H7C2E4;H7C3Z5;H7BZB3;P31327-2;P31327;P31327-3	P27708;F8VPD4	CAD protein;Glutamine-dependent carbamoyl-phosphate synthase;Aspartate carbamoyltransferase;Dihydroorotase	CAD	0	0	0	0	408040000	456400000	364620000	479540000	0	0	0	0	0	0	0	0	647710000	524760000	639090000	544770000	496330000	475630000	512180000	563570000
P62917;E9PKZ0;E9PKU4;G3V1A1;E9PP36	P62917;E9PKZ0;E9PKU4;G3V1A1;E9PP36	60S ribosomal protein L8	RPL8	310810000	251330000	435550000	299860000	64662000	92618000	90804000	71439000	0	0	0	0	0	0	0	0	380720000	406700000	475720000	554840000	670000000	601650000	732020000	764940000
Q13011;M0R248;M0QZW4	Q13011;M0R248	Delta(3,5)-Delta(2,4)-dienoyl-CoA isomerase, mitochondrial	ECH1	0	0	0	0	111900000	117680000	95698000	183690000	0	0	0	0	0	0	0	0	492200000	370590000	374240000	292490000	626740000	546780000	580680000	747750000
C9JYY6;Q92823-3;Q92823-4;Q92823-6;Q92823-2;Q92823;Q92823-5;F8W775;A0A087X2B3;C9JH43;C9J8B6;C9JF43	C9JYY6;Q92823-3;Q92823-4;Q92823-6;Q92823-2;Q92823;Q92823-5;F8W775;A0A087X2B3	Neuronal cell adhesion molecule	NRCAM	0	0	0	0	1209800000	1098300000	1800800000	1664700000	0	0	0	0	0	0	0	0	2285300000	2476800000	1762400000	1827400000	0	0	0	0
P48444;B0YIW6;P48444-2;Q6P1Q5;E9PK34	P48444;B0YIW6;P48444-2	Coatomer subunit delta	ARCN1	0	0	0	0	205180000	200200000	199980000	188370000	0	0	0	0	0	0	0	0	77847000	108350000	172150000	106390000	760220000	729120000	755470000	866280000
Q08211;Q08211-2;REV__H0YA90;REV__Q7Z6J0-3	Q08211	ATP-dependent RNA helicase A	DHX9	0	0	0	0	471170000	456580000	304910000	312910000	0	0	0	0	0	0	0	0	103450000	153560000	143970000	154260000	650910000	660870000	643880000	760490000
P61604;B8ZZL8;B8ZZ54	P61604;B8ZZL8	10 kDa heat shock protein, mitochondrial	HSPE1	0	0	0	0	238410000	256140000	243120000	168900000	0	0	0	0	0	0	0	0	662270000	703960000	862060000	820400000	501080000	760800000	486500000	473210000
F8WC54;A0AVL1;Q13443-2;Q13443;C9J6H5;C9JPM3	F8WC54;A0AVL1;Q13443-2;Q13443	Disintegrin and metalloproteinase domain-containing protein 9	ADAM9	0	0	0	0	407660000	495970000	847130000	528160000	0	0	0	0	0	0	0	0	1441700000	1242200000	986830000	663130000	414130000	503950000	361360000	414470000
P29279;P29279-2	P29279;P29279-2	Connective tissue growth factor	CTGF	0	0	0	0	1230300000	1109500000	1196400000	1302200000	0	0	0	0	0	0	0	0	672760000	677390000	536280000	535520000	233300000	218850000	210210000	221110000
O60763;O60763-2;REV__R4GMN2;REV__Q5VZ89-5;REV__Q5VZ89-6;REV__Q5VZ89;REV__R4GNB2;REV__R4GN35	O60763;O60763-2	General vesicular transport factor p115	USO1	0	0	0	0	232790000	205160000	190330000	210940000	0	0	0	0	0	0	0	0	240000000	199170000	202380000	169510000	821940000	712920000	763040000	756380000
P26640;P26640-2;A2ABF4;H0Y426	P26640	Valine--tRNA ligase	VARS	0	0	0	0	330240000	310410000	229600000	239800000	0	0	0	0	0	0	0	0	50332000	52675000	85426000	54114000	608920000	753800000	826890000	839030000
P09874;Q5VX84;Q5VX85	P09874	Poly [ADP-ribose] polymerase 1	PARP1	0	0	0	0	395640000	394240000	488440000	490620000	0	0	0	0	0	0	0	0	272860000	313460000	229580000	207610000	577020000	608970000	515870000	524650000
P62263;E5RH77;H0YB22	P62263;E5RH77;H0YB22	40S ribosomal protein S14	RPS14	0	0	0	0	53533000	64991000	28992000	39288000	0	0	0	0	0	0	0	0	281060000	245430000	327160000	301260000	844230000	958570000	871360000	855000000
P43251-4;P43251;P43251-3;P43251-2;C9JSN9	P43251-4;P43251;P43251-3;P43251-2;C9JSN9	Biotinidase	BTD	0	0	0	0	195320000	243780000	264530000	145170000	1837300000	1967100000	1449000000	1711900000	0	0	0	0	543840000	556270000	562100000	335880000	502110000	315680000	424270000	317990000
O15143;C9J4Z7;F8VXW2;C9JEY1;C9JQM8;C9JFG9;C9J6C8;C9JBJ7;C9K057;C9JTT6;C9JM51;F8WEB3	O15143;C9J4Z7;F8VXW2;C9JEY1;C9JQM8;C9JFG9;C9J6C8	Actin-related protein 2/3 complex subunit 1B	ARPC1B	0	0	0	0	490270000	573440000	560860000	600040000	0	0	0	0	0	0	0	0	601350000	636050000	449560000	527830000	523540000	343140000	362190000	362720000
Q03154;Q03154-4;C9JMV9;Q03154-3;Q03154-2;C9JYZ0;F8WC59	Q03154;Q03154-4;C9JMV9;Q03154-3;Q03154-2;C9JYZ0	Aminoacylase-1	ACY1;ABHD14A-ACY1	0	0	0	0	47897000	57355000	49407000	33827000	0	0	0	0	0	0	0	0	433250000	361500000	243450000	234350000	833110000	799360000	750660000	917330000
P07355;P07355-2;H0YN42;H0YMD0;H0YMU9;A6NMY6;H0YKS4;H0YM50;H0YMM1;H0YNP5;H0YN28;H0YL33;H0YKZ7;H0YLV6;H0YMT9;H0YKX9;H0YKL9;H0YMW4;H0YKV8;H0YMD9;H0YNA0;H0YNB8;H0YKN4;H0YN52;H0YLE2	P07355;P07355-2;H0YN42;H0YMD0;H0YMU9;A6NMY6;H0YKS4;H0YM50;H0YMM1;H0YNP5	Annexin A2;Annexin;Putative annexin A2-like protein	ANXA2;ANXA2P2	0	0	0	0	608960000	672610000	841470000	750850000	1332800000	1078400000	2290500000	2157600000	0	0	0	0	949950000	1053500000	1066400000	1103000000	133110000	112760000	156660000	152530000
P61158;B4DXW1;F8WDR7;Q9P1U1-2;Q9P1U1;Q9P1U1-3;A0A0A0MTI9;Q9C0K3;F8WEW2;F8WE84;C9IZN3;Q9C0K3-2	P61158;B4DXW1	Actin-related protein 3	ACTR3	0	0	0	0	420020000	393200000	374690000	410750000	0	0	0	0	0	0	0	0	248580000	261850000	332890000	373140000	607150000	668220000	887390000	619490000
O00154-4;O00154-6;O00154-7;O00154;O00154-5;K7EKP8;O00154-2;O00154-3;Q6ZUV0	O00154-4;O00154-6;O00154-7;O00154;O00154-5;K7EKP8;O00154-2;O00154-3	Cytosolic acyl coenzyme A thioester hydrolase	ACOT7	0	0	0	0	404140000	413400000	355650000	412670000	0	0	0	0	0	0	0	0	384720000	471360000	711640000	781950000	406280000	676250000	512300000	421090000
Q9NR45;Q5TBR0;Q5TBR1	Q9NR45	Sialic acid synthase	NANS	0	0	0	0	180440000	165840000	97212000	87651000	0	0	0	0	0	0	0	0	76904000	85894000	89849000	114740000	830580000	788150000	709000000	1014300000
P27105;F8VSL7;P27105-2	P27105	Erythrocyte band 7 integral membrane protein	STOM	0	0	0	0	240930000	237070000	176190000	211250000	0	0	0	0	0	0	0	0	229110000	179440000	341890000	302220000	543630000	525370000	829510000	662760000
P51991-2;P51991;H7C1J8	P51991-2;P51991	Heterogeneous nuclear ribonucleoprotein A3	HNRNPA3	0	0	0	0	424660000	371970000	91990000	201820000	113470000	238300000	129380000	95097000	0	0	0	0	373260000	279700000	493670000	435590000	805370000	650210000	659370000	560700000
Q06323;Q06323-3;Q06323-2;H0YLU2;H0YKK6	Q06323;Q06323-3;Q06323-2	Proteasome activator complex subunit 1	PSME1	0	0	0	0	392430000	376690000	345730000	373330000	0	0	0	0	0	0	0	0	198970000	254870000	209850000	222410000	625630000	561000000	510480000	559860000
Q16831;C9J486;C9JIP2;B4DND0;F8WD51;C9K0J2;Q16831-2	Q16831;C9J486;C9JIP2;B4DND0	Uridine phosphorylase 1	UPP1	0	0	0	0	0	0	0	0	0	0	0	0	0	0	0	0	59553000	63123000	101670000	87509000	1055100000	728570000	813180000	942590000
E9PCY7;G8JLB6;P31943;D6RBM0;D6RIU0;D6RFM3;D6RIT2;D6RAM1;E5RGV0;D6R9T0;E7EN40;D6RDU3;D6RJ04;D6RIH9;E7EQJ0;H0YB39;D6RDL0;H0YBD7;E5RGH4;H0YBG7;D6RF17;H0YAQ2;D6R9D3;E5RJ94;H0YBK1	E9PCY7;G8JLB6;P31943;D6RBM0;D6RIU0;D6RFM3;D6RIT2;D6RAM1;E5RGV0;D6R9T0;E7EN40;D6RDU3;D6RJ04;D6RIH9	Heterogeneous nuclear ribonucleoprotein H;Heterogeneous nuclear ribonucleoprotein H, N-terminally processed	HNRNPH1	0	0	0	0	629730000	681900000	360800000	405900000	0	0	0	0	0	0	0	0	128640000	190450000	273700000	251220000	533170000	590330000	580780000	634910000
Q14118;C9JYS1;C9J196;C9JQL4	Q14118	Dystroglycan;Alpha-dystroglycan;Beta-dystroglycan	DAG1	0	0	0	0	866390000	513190000	212300000	152170000	0	0	0	0	0	0	0	0	193220000	116370000	403190000	405850000	532680000	507990000	561060000	602150000
Q96JB6	Q96JB6	Lysyl oxidase homolog 4	LOXL4	0	0	0	0	3323600000	3358400000	2998800000	2765600000	345340000	256950000	433330000	276450000	0	0	0	0	0	0	0	0	0	0	0	0
E5RIM7;O00244;E5RGN3	E5RIM7;O00244;E5RGN3	Copper transport protein ATOX1	ATOX1	0	0	0	0	88388000	116420000	0	0	0	0	0	0	0	0	0	0	111130000	120010000	97505000	143250000	1074000000	1024100000	672110000	568510000
Q13283;E5RIZ6;E5RI46;E5RIF8;E5RH42;E5RJU8;Q13283-2;E5RH00	Q13283	Ras GTPase-activating protein-binding protein 1	G3BP1	0	0	0	0	582940000	575420000	160190000	227890000	0	0	0	0	0	0	0	0	35967000	57189000	275300000	283750000	760330000	713420000	584740000	686410000
G3XAM2;E7ETH0;P05156;A0A087X0I2;D6R9Z8	G3XAM2;E7ETH0;P05156;A0A087X0I2;D6R9Z8	Complement factor I;Complement factor I heavy chain;Complement factor I light chain	CFI	0	0	0	0	1985500000	1975000000	2608600000	2637900000	0	0	0	0	0	0	0	0	0	0	0	0	0	0	0	0
P11586;F5H2F4;V9GYY3;V9GY75;V9GZ78;A0A087WVM4;B7ZM99;Q6UB35	P11586;F5H2F4	C-1-tetrahydrofolate synthase, cytoplasmic;Methylenetetrahydrofolate dehydrogenase;Methenyltetrahydrofolate cyclohydrolase;Formyltetrahydrofolate synthetase;C-1-tetrahydrofolate synthase, cytoplasmic, N-terminally processed	MTHFD1	0	0	0	0	487200000	391070000	260670000	267220000	0	0	0	0	0	0	0	0	152660000	78494000	104850000	124150000	634770000	652930000	560680000	677040000
G3V4U0;Q9UBX5;G3XA98;H0YJ31;G3V3Y2	G3V4U0;Q9UBX5;G3XA98	Fibulin-5	FBLN5	0	0	0	0	0	0	0	0	0	0	0	0	0	0	0	0	60840000	57878000	73744000	75340000	867720000	839220000	986840000	749490000
P43686;P43686-2	P43686;P43686-2	26S protease regulatory subunit 6B	PSMC4	0	0	0	0	284930000	279810000	169930000	149160000	0	0	0	0	0	0	0	0	383820000	328690000	247770000	199740000	920000000	541420000	641150000	562560000
P62851	P62851	40S ribosomal protein S25	RPS25	0	0	0	0	92957000	74961000	127330000	98113000	0	0	0	0	0	0	0	0	414520000	370510000	468550000	481990000	573320000	587230000	491170000	502950000
P09972;A8MVZ9;J3KSV6;J3QKP5;C9J8F3;K7EKH5;J3QKK1;A0A087WXX2;P05062	P09972;A8MVZ9;J3KSV6;J3QKP5	Fructose-bisphosphate aldolase C	ALDOC	0	0	0	0	637780000	714370000	678420000	401780000	0	0	0	0	0	0	0	0	216470000	173170000	284220000	333130000	208010000	258810000	307410000	253290000
Q9Y383;A0A0A6YYC3;Q96HJ9-2;A0A0A6YYJ8;Q9Y383-3;Q9Y383-2;V9GZ75;F8WEU3	Q9Y383;A0A0A6YYC3;Q96HJ9-2;A0A0A6YYJ8;Q9Y383-3;Q9Y383-2	Putative RNA-binding protein Luc7-like 2	LUC7L2	0	0	0	0	693510000	762990000	527420000	689330000	390280000	326410000	304850000	306320000	0	0	0	0	399630000	482850000	271540000	263960000	507870000	471240000	548230000	381040000
P04350;M0R278;M0QY85;M0QZL7;M0QYM7;M0R0X0;M0QY37;M0QX14;M0R042;M0R1I1	P04350	Tubulin beta-4A chain	TUBB4A	0	0	0	0	0	0	0	0	0	0	0	0	0	0	0	0	0	0	0	0	778540000	772600000	662350000	687730000
A0A087X2I1;P62333;H0YJC0;H0YJS8;H0YJX2;H0YJE9;H0YJT1	A0A087X2I1;P62333;H0YJC0	26S protease regulatory subunit 10B	PSMC6	0	0	0	0	247600000	272450000	181860000	193150000	0	0	0	0	0	0	0	0	169980000	192760000	175750000	215630000	552420000	546210000	551380000	600210000
B1AMS2;Q14141-2;Q14141-4;Q14141;Q14141-3	B1AMS2;Q14141-2;Q14141-4;Q14141	Septin-6	38961	0	0	0	0	510050000	588100000	398780000	374880000	0	0	0	0	0	0	0	0	273250000	250890000	268280000	225460000	578980000	489450000	586810000	588810000
Q9Y3F4;Q9Y3F4-2;H0YH33	Q9Y3F4;Q9Y3F4-2	Serine-threonine kinase receptor-associated protein	STRAP	0	0	0	0	645320000	634800000	423350000	426020000	0	0	0	0	0	0	0	0	540530000	473650000	470700000	532560000	411940000	503860000	414050000	378210000
P50897;P50897-2;E9PIA8;Q5T0S4;E9PMG2;E9PSE5;E9PP28;E9PK48	P50897;P50897-2;E9PIA8;Q5T0S4;E9PMG2	Palmitoyl-protein thioesterase 1	PPT1	0	0	0	0	259990000	271270000	186710000	192790000	0	0	0	0	0	0	0	0	767640000	437160000	1122900000	1174000000	500220000	525110000	560670000	750450000
P49589-3;P49589;B4DKY1;P49589-2;E9PLP0;E9PRS8;C9JLN0	P49589-3;P49589;B4DKY1;P49589-2	Cysteine--tRNA ligase, cytoplasmic	CARS	0	0	0	0	284910000	268810000	219390000	256980000	0	0	0	0	0	0	0	0	348260000	345550000	337660000	329130000	615170000	538340000	576590000	636700000
Q92499;F1T0B3;A0A087X2G1;Q92499-3;Q92499-2	Q92499;F1T0B3;A0A087X2G1;Q92499-3;Q92499-2	ATP-dependent RNA helicase DDX1	DDX1	0	0	0	0	263780000	269090000	465350000	294740000	0	0	0	0	0	0	0	0	99712000	109870000	73126000	111630000	573510000	621790000	956750000	853440000
P08133-2;P08133;E5RK69;E7EMC6;E5RJF5;E5RK63;E5RFF0;H0YC77;E5RJR0;E5RI05;E5RIU8	P08133-2;P08133;E5RK69	Annexin A6;Annexin	ANXA6	0	0	0	0	0	0	0	0	0	0	0	0	0	0	0	0	244720000	256620000	257920000	288820000	708040000	767370000	782120000	702810000
P09497-2;P09497;D6RJD1;H0Y9Q6;B4DTF9	P09497-2;P09497	Clathrin light chain B	CLTB	0	0	0	0	596490000	647470000	910940000	871230000	1552500000	1886800000	1220800000	1255800000	966120000	1120100000	1769100000	0	699060000	536220000	331800000	314340000	298120000	276300000	352130000	265980000
H7C2I1;Q99873-3;Q99873-2;Q99873-4;Q99873;E9PKG1;A0A087X1W2;E9PIX6;E9PQ98;H0YDE4;E9PNR9;E9PMW9;E9PI83;Q9NR22-2;Q9NR22;E9PMZ2	H7C2I1;Q99873-3;Q99873-2;Q99873-4;Q99873;E9PKG1;A0A087X1W2;E9PIX6;E9PQ98;H0YDE4	Protein arginine N-methyltransferase 1	PRMT1	0	0	0	0	673140000	707150000	534820000	546820000	0	0	0	0	0	0	0	0	571430000	630760000	678320000	767620000	534360000	515320000	558610000	667090000
G3V5T9;P24941;P24941-2;E7ESI2;Q00526;G3V317;K7EJ83	G3V5T9;P24941;P24941-2;E7ESI2	Cyclin-dependent kinase 2	CDK2	0	0	0	0	0	0	0	0	0	0	0	0	0	0	0	0	212180000	231990000	170230000	213560000	539360000	564260000	1057600000	554160000
C9J2H1;Q86UX2;A0A096LP62;Q86UX2-3;G5E9D8;Q86UX2-2;Q86UX2-4;H7C5A6	C9J2H1;Q86UX2;A0A096LP62;Q86UX2-3;G5E9D8;Q86UX2-2	Inter-alpha-trypsin inhibitor heavy chain H5	ITIH5	0	0	0	0	0	0	0	0	89789000	519460000	133210000	427640000	0	0	0	0	2117800000	1906000000	3028700000	3071900000	86429000	126330000	151970000	149150000
Q16543;K7EQA9;K7EKQ2;K7EL68;K7EIU0;K7EJ06	Q16543;K7EQA9;K7EKQ2	Hsp90 co-chaperone Cdc37;Hsp90 co-chaperone Cdc37, N-terminally processed	CDC37	0	0	0	0	687180000	786110000	718410000	620460000	477950000	528570000	311380000	357440000	0	0	834580000	187720000	734640000	600630000	370420000	480560000	486150000	511480000	465950000	365090000
P48723	P48723	Heat shock 70 kDa protein 13	HSPA13	0	0	0	0	681080000	563560000	678430000	813040000	0	0	0	0	0	0	0	0	570180000	556710000	564990000	661940000	586510000	444930000	467000000	463610000
Q9BR76;A0A087WW53;F5H390;F5H0D2;A9Z1Z3-3;A9Z1Z3	Q9BR76;A0A087WW53;F5H390	Coronin-1B;Coronin	CORO1B	0	0	0	0	478290000	493010000	573580000	545050000	0	0	0	0	0	0	0	0	494070000	451010000	347280000	360430000	500730000	562320000	553520000	612800000
D3YTB1;F8W727;P62910;D3YTI8	D3YTB1;F8W727;P62910	60S ribosomal protein L32	RPL32	0	0	0	0	125230000	122670000	40522000	56993000	0	0	0	0	0	0	0	0	321650000	376200000	348120000	343150000	677830000	572740000	1160700000	1124600000
O00754;O00754-2;M0QZ24;M0R2P5;M0R174;M0QZG6;M0QXY0;M0QYZ1	O00754;O00754-2	Lysosomal alpha-mannosidase;Lysosomal alpha-mannosidase A peptide;Lysosomal alpha-mannosidase B peptide;Lysosomal alpha-mannosidase C peptide;Lysosomal alpha-mannosidase D peptide;Lysosomal alpha-mannosidase E peptide	MAN2B1	0	0	0	0	290190000	385100000	382930000	459160000	565340000	602120000	698930000	684610000	0	0	0	0	672280000	659700000	776540000	811930000	401070000	424180000	531270000	487130000
P15531;P15531-2	P15531;P15531-2	Nucleoside diphosphate kinase A	NME1	0	0	0	0	656420000	396380000	760750000	627590000	461900000	657160000	955420000	937760000	0	0	0	0	1057000000	1061100000	0	0	496280000	500840000	558560000	512370000
O43852-2;O43852-4;O43852-8;O43852-7	O43852-2;O43852-4;O43852-8	Calumenin	CALU	0	0	0	0	1263500000	1450100000	1794700000	1752800000	0	0	0	0	0	0	0	0	1245500000	1263100000	514120000	426090000	0	0	0	0
Q13561;Q13561-3;Q13561-2;F8W1I6;F8VW18;H0YI98;F8VRV7;F8VX93;H0YHL1;F8W0U6	Q13561;Q13561-3;Q13561-2;F8W1I6;F8VW18;H0YI98	Dynactin subunit 2	DCTN2	0	0	0	0	563110000	560280000	523530000	565320000	0	0	0	0	0	0	0	0	331460000	302800000	214750000	237680000	571750000	612470000	497590000	509310000
P61088;F8VSD4;F8VV71;F8VQQ8;Q5JXB2;F8VZ29	P61088;F8VSD4;F8VV71;F8VQQ8;Q5JXB2	Ubiquitin-conjugating enzyme E2 N;Putative ubiquitin-conjugating enzyme E2 N-like	UBE2N;UBE2NL	0	0	0	0	328430000	374650000	205420000	206270000	0	0	0	0	0	0	0	0	144580000	197160000	181690000	132720000	733120000	538820000	595060000	731450000
Q9H1E3;Q9H1E3-2	Q9H1E3;Q9H1E3-2	Nuclear ubiquitous casein and cyclin-dependent kinase substrate 1	NUCKS1	0	955620000	1781500000	1066300000	689850000	523710000	870550000	701280000	2186900000	2486300000	1388300000	1470600000	0	0	0	0	345290000	496060000	202720000	0	536440000	79181000	547110000	794930000
P12532;P12532-2;F8WCN3;C9JSQ1;C9J8F6;C9JT96;C9JJX8;C9J995;C9J6W7;P17540;D6RHV3;D6R998	P12532;P12532-2;F8WCN3	Creatine kinase U-type, mitochondrial	CKMT1A;CKMT1B	0	0	0	0	0	0	0	0	0	0	0	0	0	0	0	0	0	0	0	0	598100000	563720000	785460000	790020000
R4GNH3;P17980;E9PM69;E9PKD5;E9PN50;E9PMD8;E9PLG2	R4GNH3;P17980;E9PM69;E9PKD5;E9PN50;E9PMD8	26S protease regulatory subunit 6A	PSMC3	0	0	0	0	272260000	291430000	230460000	286260000	0	0	0	0	0	0	0	0	285440000	305560000	237430000	232830000	700050000	765180000	516430000	524990000
Q12765;Q12765-2;Q12765-3;C9K052;C9J7U9;B8ZZP4	Q12765;Q12765-2;Q12765-3	Secernin-1	SCRN1	0	0	0	0	0	0	0	0	2110100000	1819100000	1865900000	1762800000	0	0	0	0	1955700000	1724500000	1025200000	977470000	309280000	306840000	276100000	272120000
Q99584	Q99584	Protein S100-A13	S100A13	0	0	0	0	451760000	459980000	235990000	242400000	250650000	259150000	255680000	258440000	0	0	0	0	92266000	72914000	180970000	145910000	331320000	311140000	375890000	339180000
Q9HC38-2;F6TLX2;Q9HC38;I3L3Q4;Q9HC38-3;I3L1I0;I3L1F4;I3NI27;I3NI24;I3L2C2;I3L277	Q9HC38-2;F6TLX2;Q9HC38;I3L3Q4;Q9HC38-3	Glyoxalase domain-containing protein 4	GLOD4	0	0	0	0	265010000	282490000	310060000	224220000	0	0	0	0	0	0	0	0	293650000	275510000	222500000	190110000	557460000	531320000	421910000	422630000
Q9Y2J2-2;A0A0A0MRA8;Q9Y2J2;Q9Y2J2-4;Q9Y2J2-3;B2RB02;J3KT37;J3QS55;J3KS70;J3QS83;J3QKY2;J3KRD1;J3QKK4;J3QR33;J3QRQ6;J3QLU5	Q9Y2J2-2;A0A0A0MRA8;Q9Y2J2;Q9Y2J2-4;Q9Y2J2-3;B2RB02	Band 4.1-like protein 3;Band 4.1-like protein 3, N-terminally processed	EPB41L3	0	0	0	0	165100000	149700000	312360000	254070000	809680000	572110000	1067200000	762050000	0	0	0	0	695410000	619520000	377340000	411480000	591630000	519800000	551880000	545920000
Q13347;Q5TFK1	Q13347	Eukaryotic translation initiation factor 3 subunit I	EIF3I	0	0	0	0	268580000	287880000	428140000	372460000	0	0	0	0	0	0	0	0	491510000	522370000	409540000	458550000	559780000	659640000	585360000	532940000
Q9Y2B0;H0YI18	Q9Y2B0	Protein canopy homolog 2	CNPY2	0	0	0	0	274240000	250890000	226260000	245520000	0	0	0	0	0	0	0	0	303570000	365120000	374060000	408900000	373210000	461350000	385420000	391280000
P36871;P36871-2;P36871-3	P36871;P36871-2;P36871-3	Phosphoglucomutase-1	PGM1	0	0	0	0	544430000	500580000	542860000	654510000	362110000	419110000	364260000	453830000	0	0	0	0	960150000	961030000	801100000	786290000	426630000	367910000	448390000	467750000
P26599;P26599-2;P26599-3;A6NLN1;K7EKJ7;K7EK45;K7ES59;K7ELW5;A0A087WU68;A0A087WUW5;O95758-1;O95758-6;O95758-2;O95758;O95758-5;O95758-4;O95758-7;X6R242	P26599;P26599-2;P26599-3;A6NLN1;K7EKJ7	Polypyrimidine tract-binding protein 1	PTBP1	0	0	0	0	128020000	147750000	213600000	44340000	0	0	0	0	0	0	0	0	19356000	13396000	43407000	37769000	732620000	749620000	894210000	596650000
Q13185;S4R2Y4;C9JMM0;B8ZZ43	Q13185	Chromobox protein homolog 3	CBX3	0	0	0	0	699390000	596420000	919820000	1080300000	0	0	0	0	0	0	0	0	1020800000	1145700000	444910000	453660000	225440000	270840000	217390000	220000000
Q9Y265;Q9Y265-2;E7ETR0;H7C4G5;J3QLR1;H7C4I3	Q9Y265;Q9Y265-2;E7ETR0	RuvB-like 1	RUVBL1	0	0	0	0	287300000	274080000	205990000	177820000	0	0	0	0	0	0	0	0	346740000	354830000	241520000	259340000	665020000	674930000	685170000	636180000
P04066	P04066	Tissue alpha-L-fucosidase	FUCA1	0	0	0	0	316100000	124430000	205100000	375570000	0	0	0	0	0	0	0	0	466040000	431900000	1026100000	963300000	543730000	601710000	563410000	532520000
E9PGT1;Q15631;H7C1D4;Q15631-2	E9PGT1;Q15631;H7C1D4;Q15631-2	Translin	TSN	0	0	0	0	862360000	873860000	599810000	415490000	0	0	0	0	0	0	0	0	860230000	1063100000	1074700000	1076900000	385400000	336530000	440110000	399110000
P49720;A0A087WUL2;A0A087WXQ8;A0A087WY10	P49720;A0A087WUL2;A0A087WXQ8;A0A087WY10	Proteasome subunit beta type-3	PSMB3	0	0	0	0	203810000	259370000	191470000	148360000	0	0	0	0	0	0	0	0	67643000	90754000	118530000	159550000	686610000	503770000	503780000	770860000
O00462;E9PFW2	O00462;E9PFW2	Beta-mannosidase	MANBA	0	0	0	0	518320000	510000000	947120000	898320000	263080000	214960000	405430000	247240000	0	0	0	0	468290000	473030000	382600000	373530000	366730000	390010000	510510000	351580000
A0A0C4DFZ2;P15289;P15289-2	A0A0C4DFZ2;P15289;P15289-2	Arylsulfatase A;Arylsulfatase A component B;Arylsulfatase A component C	ARSA	0	0	0	0	104180000	133280000	142030000	146740000	0	0	0	0	0	0	0	0	281870000	303150000	584770000	625260000	593320000	677510000	691050000	630540000
H0Y6A4;H0Y4U4;Q5T6T6;A6XNE0;P09466-2;P09466;H0Y530;F2Z349	H0Y6A4;H0Y4U4;Q5T6T6;A6XNE0;P09466-2;P09466	Glycodelin	PAEP	0	0	0	0	0	0	0	0	0	0	0	0	0	0	0	0	0	0	0	0	756660000	739390000	640670000	611840000
A0A087X1Z3;Q9UL46;H0YM70;H0YKU2	A0A087X1Z3;Q9UL46;H0YM70	Proteasome activator complex subunit 2	PSME2	0	0	0	0	516410000	421840000	403600000	398510000	0	0	0	0	0	0	0	0	298440000	423920000	249340000	247030000	382650000	339570000	473760000	463440000
P31150;G5E9U5;F8WE59	P31150	Rab GDP dissociation inhibitor alpha	GDI1	0	0	0	0	692230000	699780000	626550000	791950000	0	0	0	0	0	0	0	0	442470000	475890000	425320000	463780000	271460000	305630000	273610000	284830000
Q08170	Q08170	Serine/arginine-rich splicing factor 4	SRSF4	0	0	0	219440000	480120000	674000000	1580000000	1154600000	1284900000	806630000	1774400000	1982200000	0	0	0	0	1305400000	1744900000	524560000	649040000	419350000	432070000	281540000	279870000
O14980;C9JKM9;C9J673;C9IZS4;C9JQ02;C9JV99;F8WF71;C9IYM2;H7BZC5;C9JF49	O14980	Exportin-1	XPO1	0	0	0	0	476970000	439700000	362310000	375410000	0	0	0	0	0	0	0	0	338200000	318060000	268690000	278580000	583000000	553480000	497510000	654390000
P49189;P49189-2	P49189;P49189-2	4-trimethylaminobutyraldehyde dehydrogenase	ALDH9A1	0	0	0	0	192310000	207990000	250600000	275770000	0	0	0	0	0	0	0	0	210110000	357620000	143410000	246350000	607840000	532150000	533110000	563830000
Q15393;Q15393-3;Q15393-2;J3QL37;I3L4G7;J3QRB2;J3QKV4	Q15393	Splicing factor 3B subunit 3	SF3B3	0	0	0	0	847140000	774060000	703160000	668770000	0	0	0	0	0	0	0	0	436390000	485210000	440500000	445900000	385930000	382100000	385900000	324480000
P11766;H0YAG8;D6RFE4;D6R9G2;D6RAY0	P11766	Alcohol dehydrogenase class-3	ADH5	0	0	0	0	476570000	526130000	464670000	427660000	0	0	0	0	0	0	0	0	452990000	431740000	394150000	406810000	423500000	419200000	452190000	479890000
P31689-2;P31689	P31689-2;P31689	DnaJ homolog subfamily A member 1	DNAJA1	0	0	0	0	348320000	212730000	398630000	672600000	0	0	0	0	0	0	0	0	1839700000	1711900000	0	1282000000	1496800000	1291900000	1017700000	2085100000
Q9Y696	Q9Y696	Chloride intracellular channel protein 4	CLIC4	0	0	0	0	925480000	901690000	817890000	1143800000	0	0	0	0	0	0	0	0	685270000	717820000	531330000	599200000	182450000	265680000	189330000	199010000
Q9H4A4;A6NKB8;A0A087WU27;A0A087WUS4;C9JMZ3;H7C2T3	Q9H4A4;A6NKB8	Aminopeptidase B	RNPEP	0	0	0	0	1369700000	1632600000	1015700000	1359500000	0	0	0	0	0	0	0	0	267870000	256920000	245700000	211270000	291590000	250070000	231870000	253360000
P52597	P52597	Heterogeneous nuclear ribonucleoprotein F;Heterogeneous nuclear ribonucleoprotein F, N-terminally processed	HNRNPF	0	0	0	0	473310000	483030000	681540000	642190000	0	0	0	0	0	0	0	0	366730000	464680000	249340000	236120000	374360000	396900000	419830000	447130000
P42858	P42858	Huntingtin	HTT	0	0	0	0	0	0	0	0	0	0	0	0	0	0	0	0	0	0	0	0	63373000	53562000	48863000	41914000
Q92484;Q92484-2	Q92484;Q92484-2	Acid sphingomyelinase-like phosphodiesterase 3a	SMPDL3A	0	0	0	0	159150000	181350000	278400000	306620000	267620000	297690000	590720000	396910000	0	0	0	0	1199200000	853320000	440320000	675990000	398180000	367070000	386360000	511270000
J3KMZ9;H0YMD1;P01130-5;P01130;P01130-4;P01130-2;P01130-3;P01130-6;H0YM92;H0YMQ3	J3KMZ9;H0YMD1;P01130-5;P01130;P01130-4;P01130-2;P01130-3;P01130-6	Low-density lipoprotein receptor	LDLR	1451200000	1542400000	572550000	999880000	0	0	0	0	1271500000	990340000	737140000	682040000	500600000	871440000	595370000	460960000	4367900000	3889000000	3374100000	3042600000	106730000	136120000	142660000	159270000
P62318-2;P62318;H3BT13	P62318-2;P62318;H3BT13	Small nuclear ribonucleoprotein Sm D3	SNRPD3	0	0	0	0	161890000	269130000	0	167000000	0	0	0	0	0	0	0	0	150740000	174610000	344150000	469980000	566630000	598090000	551170000	639430000
P40429;M0QYS1;Q8J015;Q6NVV1;M0QZU1;A0A096LPE0	P40429;M0QYS1;Q8J015	60S ribosomal protein L13a	RPL13A;RPL13a	0	0	0	0	95888000	96795000	0	0	0	0	0	0	0	0	0	0	338810000	400240000	639660000	636810000	604600000	602070000	466030000	506530000
P37840;E7EPV7;P37840-2;P37840-3;H6UYS7;D6RA31;G4Y816	P37840;E7EPV7;P37840-2;P37840-3;H6UYS7	Alpha-synuclein	SNCA	0	0	0	0	116120000	112680000	133380000	150760000	0	0	0	0	0	0	0	0	182180000	120220000	95755000	63315000	567310000	538500000	442420000	435680000
P62913-2;P62913;Q5VVC9;Q5VVC8	P62913-2;P62913;Q5VVC9;Q5VVC8	60S ribosomal protein L11	RPL11	0	0	0	0	115480000	137250000	151140000	140430000	0	0	0	0	0	0	0	0	0	0	82741000	101140000	732990000	566000000	536140000	625090000
Q08945;E9PPZ7;E9PMD4	Q08945	FACT complex subunit SSRP1	SSRP1	0	0	0	0	606400000	604450000	532800000	646770000	0	0	0	0	0	0	0	0	167020000	188350000	290940000	262360000	318580000	322110000	297640000	318590000
P60981;F6RFD5;P60981-2	P60981;F6RFD5;P60981-2	Destrin	DSTN	0	0	0	0	704470000	604500000	367940000	267340000	0	0	0	0	0	0	0	0	215440000	284130000	431520000	298430000	319150000	315540000	313900000	325700000
Q92520;C9JP35;C9JMN4	Q92520;C9JP35;C9JMN4	Protein FAM3C	FAM3C	0	0	0	0	536710000	1005600000	723270000	619170000	0	0	0	0	0	0	0	0	961050000	1072400000	1050500000	1505000000	177720000	136250000	140700000	162010000
P12081-4;P12081;B4DDD8;B3KWE1;P12081-3;P12081-2;B4E1C5;E7ETE2;P49590-2;P49590;D6RF05;D6RJE6;B4DQ67	P12081-4;P12081;B4DDD8;B3KWE1;P12081-3;P12081-2;B4E1C5;E7ETE2	Histidine--tRNA ligase, cytoplasmic	HARS	0	0	0	0	505610000	616620000	539580000	560460000	169130000	160280000	279750000	210530000	0	0	0	0	984100000	824710000	847330000	832240000	368000000	368780000	311630000	376000000
P30044-2;P30044;P30044-3;P30044-4	P30044-2;P30044;P30044-3;P30044-4	Peroxiredoxin-5, mitochondrial	PRDX5	0	0	0	0	252000000	253060000	80852000	99495000	0	0	0	0	0	0	0	0	0	0	33438000	40213000	675660000	655240000	656170000	611730000
P41252;A0A0A0MSX9;J3KR24;Q5TCD1;Q5TCC6	P41252;A0A0A0MSX9;J3KR24	Isoleucine--tRNA ligase, cytoplasmic	IARS	0	0	0	0	171910000	167430000	132370000	180650000	0	0	0	0	0	0	0	0	46360000	68177000	72277000	68972000	556310000	792330000	596660000	715010000
P60866;P60866-2;G3XAN0;E5RJX2;E5RIP1	P60866;P60866-2;G3XAN0	40S ribosomal protein S20	RPS20	0	0	0	0	110600000	84066000	47935000	59507000	0	0	0	0	0	0	0	0	231740000	140600000	166600000	227590000	635270000	603130000	566350000	590860000
Q9UJJ9;H0YEA7;A0A087WWA2;E9PQQ5	Q9UJJ9;H0YEA7	N-acetylglucosamine-1-phosphotransferase subunit gamma	GNPTG	0	0	0	0	113080000	131590000	0	0	0	0	0	0	0	0	0	0	0	146630000	175310000	172370000	241630000	343490000	654750000	332470000
E9PNW4;E9PR17;P13987;H0YET2;E9PI80	E9PNW4;E9PR17;P13987	CD59 glycoprotein	CD59	0	0	0	0	480690000	448210000	505440000	433500000	0	0	0	0	0	0	0	0	410450000	455700000	566790000	690550000	565940000	512740000	674290000	680070000
E7EX73;E9PGM1;E7EUU4;Q04637-5;Q04637-4;Q04637-3;Q04637;Q04637-8;Q04637-9;Q04637-6;Q04637-7;A0A0A0MR52;C9JF13;C9J6B6;C9J2Z7;C9K073;H7C044;C9JSU8;C9JWW9;H7C0V6;F8WCF2;C9J556;C9JHW9;C9JWH7;REV__Q8NEG2-2;REV__F5H7J8;B1AN91;B1AN92;REV__Q8NEG2;REV__C9JQZ6;REV__J3KQX6	E7EX73;E9PGM1;E7EUU4;Q04637-5;Q04637-4;Q04637-3;Q04637;Q04637-8;Q04637-9;Q04637-6;Q04637-7;A0A0A0MR52;C9JF13;C9J6B6	Eukaryotic translation initiation factor 4 gamma 1	EIF4G1	0	0	0	0	443550000	498520000	466330000	538490000	0	0	0	0	0	0	0	0	663270000	642250000	406490000	402790000	343950000	526100000	330710000	413520000
P24593;C9JXX4	P24593;C9JXX4	Insulin-like growth factor-binding protein 5	IGFBP5	0	0	0	0	1862000000	1644200000	1959900000	2210800000	0	0	0	0	0	0	0	0	0	0	0	0	0	0	0	0
Q9HB40;Q9HB40-2;I3L4Z3;I3L4Z9;I3L506;I3L2N6	Q9HB40;Q9HB40-2	Retinoid-inducible serine carboxypeptidase	SCPEP1	0	0	0	0	89362000	85469000	98113000	122710000	0	0	0	0	0	0	0	0	123500000	133170000	154140000	123060000	685630000	740300000	598280000	541430000
O95433;O95433-2;G3V438;H0YJG7;H0YJU2;H0YJ63;G3V3W9;H0YJG6	O95433;O95433-2;G3V438;H0YJG7	Activator of 90 kDa heat shock protein ATPase homolog 1	AHSA1	0	0	0	0	510080000	455910000	402530000	380520000	0	0	0	0	0	0	0	0	334400000	319710000	404620000	454760000	427730000	465270000	333770000	358890000
P29218;P29218-3;H0YBL1;E5RG13;E5RIP7;E5RG94;E5RIF4;E5RHE9;E5RI82;E5RGY4;P29218-2	P29218;P29218-3;H0YBL1;E5RG13;E5RIP7	Inositol monophosphatase 1	IMPA1	0	0	0	0	402790000	437540000	527090000	552250000	0	0	0	0	0	0	0	0	600810000	617720000	435260000	454330000	224200000	240420000	323310000	306420000
P06280;V9GYN5	P06280	Alpha-galactosidase A	GLA	0	0	0	0	62572000	55863000	113380000	139320000	0	0	0	0	0	0	0	0	262340000	416970000	275440000	294730000	433370000	506000000	724020000	703950000
Q15046;Q15046-2;H3BVA8;J3KRL2;H3BPV7;H3BRC9	Q15046;Q15046-2	Lysine--tRNA ligase	KARS	0	0	0	0	342310000	391420000	481670000	423200000	0	535970000	1153600000	1000300000	0	0	0	0	537630000	438510000	268460000	255310000	359480000	399730000	394940000	410340000
Q13217;X6R9L0	Q13217;X6R9L0	DnaJ homolog subfamily C member 3	DNAJC3	0	0	0	0	124450000	100440000	135970000	152390000	0	0	0	0	0	0	0	0	0	0	0	0	646840000	734760000	754710000	761640000
Q13409-6;Q13409-3;Q13409-7;Q13409-2;Q13409-5;Q13409;E7EQL5;E7EV09;E7ET01;E7ETL8;E7EQU2;E7ESD3;E7EMU4;E9PGG1;E7EUM4;E7ERR6;E7ERH4;E7EU01;E5RFE1;C9J3E7;E5RJ75;O14576-4;O14576-3;O14576-5;O14576-2;O14576	Q13409-6;Q13409-3;Q13409-7;Q13409-2;Q13409-5;Q13409;E7EQL5;E7EV09	Cytoplasmic dynein 1 intermediate chain 2	DYNC1I2	0	0	0	0	268380000	246000000	404600000	359240000	345780000	0	0	332990000	0	0	0	0	551800000	605310000	272560000	284300000	280580000	324630000	338520000	360000000
P51665;H3BNT7;H3BTM8;H3BQV2	P51665;H3BNT7;H3BTM8	26S proteasome non-ATPase regulatory subunit 7	PSMD7	0	0	0	0	218480000	180180000	223240000	243580000	0	0	0	0	0	0	0	0	276040000	278830000	199430000	221850000	552780000	510080000	439750000	404010000
P30043;M0R192;M0QZL1	P30043;M0R192;M0QZL1	Flavin reductase (NADPH)	BLVRB	0	0	0	0	92681000	82077000	0	0	0	0	0	0	0	0	0	0	85250000	86227000	64426000	87870000	553080000	640210000	616670000	565980000
P62316;P62316-2;K7ERG4;K7EJB5	P62316;P62316-2;K7ERG4	Small nuclear ribonucleoprotein Sm D2	SNRPD2	0	0	0	0	106910000	146110000	139480000	107720000	0	0	0	0	0	0	0	0	203390000	256070000	196000000	140290000	689660000	536410000	327430000	468530000
Q9UBT2;Q9UBT2-2;K7ESK7;K7EPL2;U3KQ93;U3KQ55;K7ES38	Q9UBT2;Q9UBT2-2	SUMO-activating enzyme subunit 2	UBA2	0	0	0	0	322000000	262250000	369880000	387310000	0	244190000	217020000	0	0	0	0	0	293580000	283180000	142340000	174980000	384640000	383920000	378090000	398470000
Q9UBS4;H7C2Y5	Q9UBS4	DnaJ homolog subfamily B member 11	DNAJB11	0	0	0	0	641030000	608230000	582170000	575840000	0	0	0	0	0	0	0	0	352760000	378330000	397500000	396290000	367960000	383580000	330460000	340250000
Q07000	Q07000	HLA class I histocompatibility antigen, Cw-15 alpha chain	HLA-C	0	0	0	0	675790000	711280000	1230800000	602170000	0	0	0	0	0	0	0	0	932260000	802370000	757740000	747190000	314090000	259570000	277390000	236010000
P46778;G3V1B3;M0R181;M0R3I5	P46778;G3V1B3;M0R181	60S ribosomal protein L21	RPL21	0	0	0	0	85950000	0	0	0	0	0	0	0	0	0	0	0	66395000	512210000	204700000	265330000	528470000	571970000	492320000	494570000
Q9HC57	Q9HC57	WAP four-disulfide core domain protein 1	WFDC1	0	0	0	0	0	0	0	0	968290000	834270000	1273200000	1380200000	0	0	0	0	0	0	0	0	533590000	567490000	317420000	328690000
O14672;O14672-2;H0YNC5;H3BS53;C9J9B4	O14672;O14672-2	Disintegrin and metalloproteinase domain-containing protein 10	ADAM10	0	0	0	0	465340000	536370000	514530000	531730000	0	0	0	0	0	0	0	0	591310000	593690000	555270000	517460000	294390000	326210000	317630000	331780000
Q32MZ4-3;Q32MZ4-2;Q32MZ4;C9JTC6	Q32MZ4-3;Q32MZ4-2;Q32MZ4	Leucine-rich repeat flightless-interacting protein 1	LRRFIP1	0	0	0	0	192490000	180530000	306290000	342900000	2582000000	2785700000	1753100000	1976600000	0	1313400000	1352700000	920930000	1012900000	969750000	632290000	520320000	235070000	294980000	190650000	226600000
A8MT02;P14678-2;P14678;P14678-3;J3QLE5;P63162;P63162-2;J3KRY3;S4R3P3	A8MT02;P14678-2;P14678;P14678-3;J3QLE5;P63162;P63162-2;J3KRY3;S4R3P3	Small nuclear ribonucleoprotein-associated proteins B and B;Small nuclear ribonucleoprotein-associated protein N	SNRPB;SNRPN	0	0	0	0	69613000	67476000	48839000	42942000	0	0	0	0	0	0	0	0	72613000	73159000	120390000	122440000	348280000	427620000	503160000	435270000
P84090;G3V279	P84090;G3V279	Enhancer of rudimentary homolog	ERH	0	0	0	0	312070000	308720000	451320000	484130000	0	0	0	0	0	0	0	0	362640000	547320000	277760000	271760000	300370000	298070000	305480000	310890000
P47897;P47897-2;H7C0R3;C9J165;C9JSG9;F2Z2V6	P47897;P47897-2	Glutamine--tRNA ligase	QARS	0	0	0	0	182490000	164240000	151410000	134410000	0	0	0	0	0	0	0	0	91941000	107530000	65278000	107460000	513170000	504760000	501260000	490200000
A0A087WTP3;Q92945;M0R0I5;M0QYH3;M0QXW7;M0R3J3;M0R251;M0QYG1;M0R263;M0R0C6	A0A087WTP3;Q92945;M0R0I5	Far upstream element-binding protein 2	KHSRP	0	0	0	0	570930000	488800000	271330000	246270000	0	0	0	0	0	0	0	0	122170000	150840000	132330000	125310000	498510000	472490000	354560000	293730000
P46776;E9PJD9;E9PLL6;E9PLX7	P46776;E9PJD9;E9PLL6	60S ribosomal protein L27a	RPL27A	0	0	0	0	0	0	0	0	0	0	0	0	0	0	0	0	163950000	161090000	255200000	280960000	475170000	486950000	529080000	613390000
Q13867;K7ES02;K7ESE8;J3KSD8;J3KS79;K7ENH5	Q13867;K7ES02;K7ESE8;J3KSD8	Bleomycin hydrolase	BLMH	0	0	0	0	430270000	576010000	315110000	322770000	466220000	502280000	299740000	340010000	0	0	0	0	300510000	362740000	391760000	381680000	487800000	468870000	312390000	474190000
P45974-2;P45974;F5H571	P45974-2;P45974	Ubiquitin carboxyl-terminal hydrolase 5	USP5	0	0	0	0	382080000	397200000	549060000	497190000	191270000	307760000	251110000	97687000	0	0	0	0	324660000	397220000	207390000	173470000	396290000	368020000	502430000	401270000
A0A0B4J1Z1;C9JAB2;Q16629-3;Q16629-2;Q16629-4;Q16629;F8WEA1	A0A0B4J1Z1;C9JAB2;Q16629-3;Q16629-2;Q16629-4;Q16629	Serine/arginine-rich splicing factor 7	SRSF7	0	0	0	0	866330000	762050000	840550000	812660000	273720000	401590000	699820000	457390000	0	0	0	0	413300000	296090000	592950000	486350000	401130000	456890000	373530000	471050000
Q14696;H0YLI4;Q14696-2	Q14696	LDLR chaperone MESD	MESDC2	0	0	0	0	830160000	748100000	1034700000	954120000	0	0	0	0	0	0	0	0	341780000	452820000	352230000	284340000	398320000	431950000	379120000	420380000
Q15274;C9JCJ5;H3BP73	Q15274;C9JCJ5	Nicotinate-nucleotide pyrophosphorylase [carboxylating]	QPRT	0	0	0	0	150400000	100080000	178930000	208540000	0	0	0	0	0	0	0	0	596320000	572940000	347150000	322040000	398950000	408300000	351120000	323100000
J9JID7;Q03252	J9JID7;Q03252	Lamin-B2	LMNB2	0	0	0	0	566580000	619110000	462120000	527050000	0	0	0	0	0	0	0	0	260380000	240730000	244680000	293550000	544610000	437860000	386290000	320270000
Q06481;Q06481-3;Q06481-6;Q06481-2;Q06481-4;Q06481-5;E9PQS3;E9PSC7	Q06481;Q06481-3;Q06481-6;Q06481-2;Q06481-4;Q06481-5	Amyloid-like protein 2	APLP2	0	0	0	0	629860000	644330000	823240000	972040000	0	0	174070000	0	0	0	0	0	409010000	396440000	141190000	147340000	306740000	324250000	369350000	347430000
P25705;P25705-2;P25705-3;K7ERX7;K7EK77;K7EJP1;K7ENJ4;K7EQH4;K7ESA0	P25705;P25705-2;P25705-3;K7ERX7;K7EK77	ATP synthase subunit alpha, mitochondrial	ATP5A1	0	0	0	0	0	0	0	0	0	0	0	0	0	0	0	0	131920000	126330000	79940000	124240000	574460000	495490000	663480000	666210000
C9JF17;P05090;C9JX71;F8WBT9	C9JF17;P05090;C9JX71	Apolipoprotein D	APOD	0	0	0	0	0	0	80894000	74225000	0	0	0	0	0	0	0	0	586440000	579480000	423500000	494550000	353910000	453980000	391630000	478500000
P16278-3;P16278;P16278-2;E7EQ29;C9J539;C9J4G9;F8WF40;C9JF15;C9JWX1;Q6UWU2-2;Q6UWU2	P16278-3;P16278;P16278-2;E7EQ29	Beta-galactosidase	GLB1	0	0	0	0	91652000	123740000	131650000	132980000	0	0	0	0	0	0	0	0	122440000	153360000	126790000	186840000	624030000	582990000	517220000	556450000
Q96P70;Q5SVH5	Q96P70	Importin-9	IPO9	0	0	0	0	1164800000	1046000000	953920000	1042900000	0	0	0	0	0	0	0	0	497190000	495700000	264540000	157630000	246510000	279950000	156030000	219020000
Q14444-2;Q14444;A0A087X082;G3V153;E9PLA9	Q14444-2;Q14444;A0A087X082;G3V153;E9PLA9	Caprin-1	CAPRIN1	0	0	0	0	557240000	538820000	588750000	734480000	0	0	0	0	0	0	0	0	603540000	563720000	451260000	409080000	275750000	270430000	313180000	185340000
Q14847;Q14847-2;C9J9W2;Q14847-3;F6S2S5;K7ESD6;J3KSN1;O76041-2	Q14847;Q14847-2;C9J9W2;Q14847-3	LIM and SH3 domain protein 1	LASP1	0	0	0	0	1318300000	1317900000	954570000	1065600000	0	0	0	0	0	0	0	0	460860000	523500000	375050000	318920000	223420000	206150000	179050000	204090000
Q9NPH3;Q9NPH3-2;Q9NPH3-5;Q9NPH3-3;C9J1D9;C9J9W1;H7C3W4;C9JT28	Q9NPH3;Q9NPH3-2;Q9NPH3-5;Q9NPH3-3	Interleukin-1 receptor accessory protein	IL1RAP	0	0	0	0	102750000	118410000	199250000	218930000	132820000	150160000	216330000	311260000	0	0	0	0	1033700000	850440000	772770000	580680000	490190000	468450000	589580000	488960000
F6WQW2;P43487-2;P43487;C9JXG8;C9JGV6;C9JJ34;C9JDM3;C9JIC6;Q5T0Z6;Q9C010;Q9C010-2	F6WQW2;P43487-2;P43487;C9JXG8;C9JGV6;C9JJ34	Ran-specific GTPase-activating protein	RANBP1	0	0	0	0	349920000	374790000	621970000	505750000	0	0	0	0	0	0	0	0	606040000	823250000	320540000	431380000	288570000	205000000	194410000	234730000
P55145;H7C2D6	P55145	Mesencephalic astrocyte-derived neurotrophic factor	MANF	0	0	0	0	233500000	217790000	123900000	73196000	0	0	0	0	0	0	0	0	0	0	51250000	0	534060000	440730000	456320000	530060000
P62191;P62191-2;G3V4X1	P62191;P62191-2	26S protease regulatory subunit 4	PSMC1	0	0	0	0	227880000	188690000	103310000	114080000	0	0	0	0	0	0	0	0	47331000	54448000	177100000	160680000	413130000	501120000	381560000	489830000
Q9UN86;Q9UN86-2;D6RAC7;D6RB17;D6RGJ4;D6RBM9;D6REX8;D6RBR0;D6RE13;D6RBW8;D6R9X5;D6R9A4	Q9UN86;Q9UN86-2	Ras GTPase-activating protein-binding protein 2	G3BP2	0	0	0	0	166470000	169910000	112530000	119740000	0	0	0	0	0	0	0	0	249170000	291790000	89261000	47596000	524120000	467840000	564750000	627720000
Q58FF6	Q58FF6	Putative heat shock protein HSP 90-beta 4	HSP90AB4P	0	0	0	0	339830000	261910000	0	0	0	0	0	0	0	0	0	0	0	0	0	0	424120000	477400000	400380000	366340000
O43505	O43505	N-acetyllactosaminide beta-1,3-N-acetylglucosaminyltransferase	B3GNT1	0	0	0	0	168630000	201940000	271780000	214370000	0	0	0	0	0	0	0	0	304800000	371190000	183140000	228350000	345940000	295720000	375990000	345400000
P52907	P52907	F-actin-capping protein subunit alpha-1	CAPZA1	0	0	0	0	272710000	236910000	286940000	245830000	0	0	0	0	0	0	0	0	724400000	712180000	332600000	334770000	668530000	418950000	469190000	462720000
O75436;O75436-2;S4R3Q6;S4R2Y3	O75436;O75436-2;S4R3Q6	Vacuolar protein sorting-associated protein 26A	VPS26A	0	0	0	0	371480000	357180000	475330000	428700000	0	0	0	0	0	0	0	0	251150000	280260000	270530000	288610000	403250000	404580000	365000000	437330000
Q9Y3U8;J3QSB5;J3KTD3	Q9Y3U8	60S ribosomal protein L36	RPL36	0	0	0	0	22176000	17535000	0	0	0	0	0	0	0	0	0	0	251670000	182650000	228530000	231480000	445530000	443960000	549430000	552840000
Q14980;Q14980-4;Q14980-3;Q14980-2;A0A087WY61;F5H4J1;F5H6Y5;H0YFY6;Q14980-5;K4DIE0;F5H1L0;F5GZW1;F5H2F3;F5H3L6;F5H0Z7;F5H763;F5GWK2;F5H073;F5H068;F8W6T3;F5H7R5;F5H4Y4;F5GWA2	Q14980;Q14980-4;Q14980-3;Q14980-2;A0A087WY61	Nuclear mitotic apparatus protein 1	NUMA1	0	0	0	0	423120000	390700000	347680000	451010000	0	0	0	0	0	0	0	0	0	0	0	0	491190000	566330000	462870000	433800000
P09012;M0QXK2;M0R221;M0R2B8;M0R268;M0QZG7;M0R0G9	P09012;M0QXK2;M0R221;M0R2B8;M0R268;M0QZG7;M0R0G9	U1 small nuclear ribonucleoprotein A	SNRPA	0	0	0	0	0	0	0	0	0	699240000	556920000	0	0	0	0	0	251230000	320120000	302050000	296780000	388240000	268440000	248990000	186830000
P13473;P13473-2;P13473-3;H0YCG2	P13473;P13473-2;P13473-3	Lysosome-associated membrane glycoprotein 2	LAMP2	0	0	0	0	520840000	337920000	0	0	566090000	702310000	727980000	779420000	0	0	0	0	976400000	829020000	388680000	605080000	0	1290100000	2505800000	2037000000
M0QXB4;O14579;A0A087X0I4;O14579-3;O14579-2;M0R061	M0QXB4;O14579;A0A087X0I4;O14579-3;O14579-2;M0R061	Coatomer subunit epsilon	COPE	0	0	0	0	334060000	416490000	369780000	524560000	0	0	0	0	0	0	0	0	192780000	162520000	314470000	172760000	364450000	399930000	497660000	452970000
Q9UH65;E7EMB1;E9PJM7;E9PJK8	Q9UH65;E7EMB1	Switch-associated protein 70	SWAP70	0	0	0	0	311110000	286050000	314490000	227920000	0	0	0	0	0	0	0	0	480940000	293850000	231720000	301800000	575660000	301570000	399110000	464100000
Q04837;E7EUY5;C9K0U8;C9J8J0	Q04837;E7EUY5;C9K0U8	Single-stranded DNA-binding protein, mitochondrial	SSBP1	0	0	0	0	165920000	245270000	309700000	330780000	211780000	267600000	271600000	211540000	0	0	0	0	336980000	299770000	184350000	186490000	366420000	318880000	258570000	246420000
P31431-2;P31431	P31431-2;P31431	Syndecan-4	SDC4	28398000000	33893000000	25927000000	11032000000	630960000	679420000	1600100000	2160600000	0	0	0	0	0	0	0	0	772720000	790650000	382580000	431470000	85726000	36435000	116880000	58462000
P33176;Q12840;J3KNA1	P33176	Kinesin-1 heavy chain	KIF5B	0	0	0	0	240590000	234080000	228670000	201390000	0	0	0	0	0	0	0	0	96996000	129490000	182210000	203680000	429510000	478060000	346160000	350830000
P05386;P05386-2;H0YL57	P05386	60S acidic ribosomal protein P1	RPLP1	0	0	0	0	0	0	0	0	0	0	0	0	0	0	0	0	0	0	0	0	0	0	0	0
P15151-2;A0A0C4DG49;P15151-3;P15151;A0A0A0MSA9;P15151-4;K7EMC6	P15151-2;A0A0C4DG49;P15151-3;P15151;A0A0A0MSA9;P15151-4	Poliovirus receptor	PVR	0	0	0	0	513770000	486220000	591500000	770050000	0	0	0	0	0	0	0	0	1358800000	1578600000	1585400000	1335500000	147700000	233220000	193400000	235770000
Q9UKY7;Q9UKY7-2;H0Y8K3;D6R9V8;D6RFH2;Q9UKY7-3;D6RDN0;D6RAV0;D6R973	Q9UKY7;Q9UKY7-2;H0Y8K3;D6R9V8	Protein CDV3 homolog	CDV3	0	0	0	0	458630000	476360000	444110000	441680000	645740000	611850000	586170000	585830000	0	0	0	0	447020000	557270000	349340000	379470000	251770000	250830000	212080000	194070000
E7EPB3;P50914	E7EPB3;P50914	60S ribosomal protein L14	RPL14	0	0	0	0	182670000	101030000	0	0	0	0	0	0	0	0	0	0	341060000	410540000	341800000	429530000	333790000	564460000	458970000	404270000
G3V1D3;G3V180;Q9NY33-4;Q9NY33;Q9NY33-2;E9PQ14;E9PKK8;E9PPK9;E9PNX5;E9PQF2	G3V1D3;G3V180;Q9NY33-4;Q9NY33	Dipeptidyl peptidase 3	DPP3	0	0	0	0	1079700000	982600000	868240000	895620000	761630000	722490000	937630000	721620000	565910000	583310000	1131300000	1119000000	506010000	466550000	472640000	450430000	190700000	212120000	220990000	172930000
P13760;P79483	P13760	HLA class II histocompatibility antigen, DRB1-4 beta chain	HLA-DRB1	0	0	0	0	1468400000	1540600000	1985500000	2028800000	1092500000	649420000	895320000	847370000	0	0	0	0	0	0	0	0	0	0	0	0
Q13162;H7C3T4;A6NG45;A6NJJ0	Q13162;H7C3T4	Peroxiredoxin-4	PRDX4	0	0	0	0	295220000	329990000	513590000	332120000	0	0	0	0	0	0	0	0	342110000	306470000	312430000	220660000	239590000	286640000	308360000	335000000
P55327-2;P55327-4;P55327-3;P55327;P55327-7;P55327-5;P55327-6;E5RFR7;E5RK35	P55327-2;P55327-4;P55327-3;P55327;P55327-7;P55327-5;P55327-6;E5RFR7	Tumor protein D52	TPD52	0	0	0	0	179570000	157820000	116490000	138810000	0	0	0	0	0	0	0	0	242760000	316180000	488200000	448790000	410560000	452970000	458680000	447460000
E9PRJ8;H0YDL9;H0YDJ9;A6NMH8;P60033;E9PJK1;E9PIF1;H0YEE2;E9PM31;E9PQV4	E9PRJ8;H0YDL9;H0YDJ9;A6NMH8;P60033;E9PJK1;E9PIF1	CD81 antigen	CD81	0	0	0	0	186510000	153060000	233400000	361540000	0	0	0	0	0	0	0	0	1124800000	1076800000	692510000	542270000	141570000	201560000	195880000	197880000
P62888;E5RI99;A0A0B4J213;A0A0C4DH44;E5RJH3	P62888;E5RI99;A0A0B4J213	60S ribosomal protein L30	RPL30	0	0	0	0	0	0	0	0	0	0	0	0	0	0	0	0	198030000	285250000	183460000	116960000	533100000	334110000	374200000	307500000
O15355	O15355	Protein phosphatase 1G	PPM1G	0	0	0	0	528480000	511890000	549060000	590820000	248160000	248920000	352730000	202090000	0	0	0	0	573700000	669930000	506650000	471180000	168730000	283090000	238150000	142640000
P38919;I3L3H2;E9PBH4;F8WE11;C9JUF0	P38919	Eukaryotic initiation factor 4A-III;Eukaryotic initiation factor 4A-III, N-terminally processed	EIF4A3	0	0	0	0	284600000	259760000	151030000	182340000	0	0	0	0	0	0	0	0	112930000	100250000	100010000	116830000	359840000	480510000	372050000	290620000
P60228;E5RGA2;H0YBR5;E5RHS5;E5RIT4;H0YAW4;E5RIP5;E5RJ25;E5RII3;H0YBP5	P60228;E5RGA2;H0YBR5	Eukaryotic translation initiation factor 3 subunit E	EIF3E	0	0	0	0	181740000	183850000	170180000	168570000	199360000	194100000	145120000	216180000	0	0	0	0	171890000	159730000	129620000	177790000	327220000	298500000	253360000	311140000
D6RGI3;D6RER5;Q9NVA2;Q9NVA2-2;D6RDU5;H0Y961;D6RDP1;D6R9Y6;H0Y9G8	D6RGI3;D6RER5;Q9NVA2;Q9NVA2-2;D6RDU5	Septin-11	40787	0	0	0	0	344270000	411540000	423360000	457560000	0	0	0	0	0	0	0	0	162500000	200580000	239080000	177960000	296610000	271640000	322480000	311320000
Q09028;Q09028-3;Q09028-4;H0YF10;H0YCT5;H0YDK2;H0YEU5;C9JPP3;E9PNS6;E9PNS2;E9PIC4;C9JAJ9;E9PND5	Q09028;Q09028-3;Q09028-4;H0YF10;H0YCT5	Histone-binding protein RBBP4	RBBP4	0	0	0	0	749940000	820710000	952390000	1044700000	0	0	0	0	0	0	0	0	1101300000	1197600000	704970000	681950000	140430000	170100000	188070000	231750000
P55036;Q5VWC4;P55036-2;A6PVX3;H0Y3Y9;A2A3N6;H0Y561	P55036;Q5VWC4;P55036-2;A6PVX3	26S proteasome non-ATPase regulatory subunit 4	PSMD4	0	0	0	0	170850000	196820000	123480000	143920000	0	0	0	0	0	0	0	0	134570000	214650000	202420000	145540000	396970000	451060000	513900000	473830000
A2A2V1;P04156-2;P04156;X6RKS3	A2A2V1;P04156-2;P04156;X6RKS3	Major prion protein	PRNP	0	0	0	0	426260000	392290000	425400000	408390000	0	1158600000	0	0	0	0	0	0	1233200000	1139900000	1190400000	1011400000	0	0	0	0
P28838-2;P28838;H0Y9Q1;H0Y983	P28838-2;P28838	Cytosol aminopeptidase	LAP3	0	0	0	0	369020000	417790000	305560000	300230000	0	0	0	0	0	0	0	0	254930000	214920000	109670000	145150000	249410000	302500000	319850000	328790000
P53618;E9PP73;E9PP63;E9PKQ1	P53618	Coatomer subunit beta	COPB1	0	0	0	0	329480000	272280000	257050000	259650000	0	0	0	0	0	0	0	0	150180000	161820000	189850000	182920000	347890000	477140000	295710000	355510000
P26583;D6R9A6	P26583;D6R9A6	High mobility group protein B2	HMGB2	0	0	0	0	815040000	913730000	578530000	526070000	0	0	0	0	0	0	0	0	309990000	406940000	244060000	273520000	349770000	305110000	224250000	213380000
O75882-2;O75882-3;O75882	O75882-2;O75882-3;O75882	Attractin	ATRN	0	0	0	0	318040000	303510000	434590000	406510000	0	0	0	0	0	0	0	0	637330000	666950000	633350000	663270000	225660000	221540000	268980000	246250000
Q13435;A0A087WZZ5;E9PPJ0;E9PJ04;E9PJT3;H0YCG1;H0YEX5;E9PIL8	Q13435;A0A087WZZ5;E9PPJ0;E9PJ04;E9PJT3;H0YCG1	Splicing factor 3B subunit 2	SF3B2	0	0	0	0	387140000	353460000	546710000	389700000	484530000	304450000	706500000	613110000	0	0	0	0	393610000	359930000	292380000	310260000	301330000	291410000	225560000	252420000
H3BLZ8;Q92841;Q92841-1;Q92841-3;Q92841-2	H3BLZ8;Q92841;Q92841-1;Q92841-3;Q92841-2	Probable ATP-dependent RNA helicase DDX17	DDX17	0	0	0	0	419260000	389470000	125710000	164680000	0	0	0	0	0	0	0	0	33365000	30228000	46809000	27922000	307200000	522870000	453960000	413370000
Q9GZL7	Q9GZL7	Ribosome biogenesis protein WDR12	WDR12	0	0	0	0	242880000	248070000	335930000	473000000	0	0	0	0	0	0	0	0	598170000	591450000	433510000	374750000	291510000	369830000	314570000	309290000
P56192;P56192-2;H0YIP0;H0YHV5;F5H2V6;H0YI94;H0YIC2;F8VPL7;F8VS26;H0YHL6;F8W0M7;F8W0S4;F8VZZ9;H0YI27	P56192;P56192-2	Methionine--tRNA ligase, cytoplasmic	MARS	0	0	0	0	80713000	70738000	95434000	60091000	0	0	0	0	0	0	0	0	34465000	41610000	57936000	62582000	743780000	800590000	485730000	555020000
P01037;P01036;P09228	P01037	Cystatin-SN	CST1	0	0	0	0	0	0	0	0	0	0	0	0	0	0	0	0	0	0	0	0	511350000	621140000	484840000	517830000
A0A087WUT6;O60841	A0A087WUT6;O60841	Eukaryotic translation initiation factor 5B	EIF5B	0	0	0	0	379410000	334060000	362820000	393410000	203650000	230300000	186540000	201120000	0	0	0	0	388350000	491330000	259580000	294100000	246870000	343020000	322060000	311770000
P46779;H0YKD8;P46779-2;P46779-3;H0YLP6;H0YMF4;P46779-4;P46779-5	P46779;H0YKD8;P46779-2;P46779-3;H0YLP6;H0YMF4;P46779-4;P46779-5	60S ribosomal protein L28	RPL28	0	0	0	0	0	81096000	157110000	172420000	0	0	0	0	0	0	0	0	507560000	576890000	207420000	221000000	403630000	377350000	328090000	462160000
P19022;P19022-2;C9J8J8;C9J126;C9JMH2	P19022;P19022-2	Cadherin-2	CDH2	0	0	0	0	1082400000	1032200000	1258600000	1181700000	0	0	0	0	0	0	0	0	771940000	724260000	684960000	716680000	0	0	0	0
H0Y2V6;Q5SW79;Q5SW79-2;Q5SW79-3;H0YB66;H0YB92;H0Y4T4;E7EWM2;E7EMW0;Q96L14	H0Y2V6;Q5SW79;Q5SW79-2;Q5SW79-3	Centrosomal protein of 170 kDa	CEP170	0	0	0	0	520930000	358560000	1331300000	901040000	0	0	0	0	0	0	0	0	456970000	1313100000	348490000	395430000	537610000	564190000	161890000	341640000
P30084	P30084	Enoyl-CoA hydratase, mitochondrial	ECHS1	0	0	0	0	77949000	79834000	71608000	83796000	0	0	0	0	0	0	0	0	53567000	136110000	120900000	41153000	480190000	475130000	369500000	372580000
Q14790-2;Q14790;Q14790-4;Q14790-9;Q14790-3;A0A0A0MS31;Q14790-8;Q14790-7;E7ETB7;E7EQ06;Q14790-6;Q14790-5;E7EQ01;E7EVN1;C9JB29;H7C0E2;H7BZM4	Q14790-2;Q14790;Q14790-4;Q14790-9;Q14790-3;A0A0A0MS31;Q14790-8;Q14790-7;E7ETB7;E7EQ06;Q14790-6;Q14790-5	Caspase-8;Caspase-8 subunit p18;Caspase-8 subunit p10	CASP8	0	0	0	0	201270000	183630000	410680000	284180000	0	0	0	0	0	0	0	0	864470000	493320000	183400000	588570000	678730000	436850000	248160000	389030000
Q16891-2;Q16891;C9J406;B9A067;Q16891-4;Q16891-3;H7C463;A0A087WYS0;D6RAW4	Q16891-2;Q16891;C9J406;B9A067;Q16891-4;Q16891-3;H7C463	MICOS complex subunit MIC60	IMMT	0	0	0	0	0	0	0	0	0	0	0	0	0	0	0	0	0	0	0	0	490330000	462730000	455470000	434240000
K7EP65;K7EKS7;K7ELC4;K7EMH1;K7ERI7;K7EJT5;P35268	K7EP65;K7EKS7;K7ELC4;K7EMH1;K7ERI7;K7EJT5;P35268	60S ribosomal protein L22	RPL22	0	0	0	0	86029000	85223000	43029000	0	0	0	0	0	0	0	0	0	104600000	15494000	50576000	75533000	590010000	507830000	644980000	453770000
P32969;D6RAN4;H0Y9V9;E7ESE0;H0Y9R4	P32969;D6RAN4;H0Y9V9;E7ESE0	60S ribosomal protein L9	RPL9	0	0	0	0	68706000	0	45510000	0	0	0	0	0	0	0	0	0	95661000	107810000	65223000	114480000	798240000	391650000	778740000	280750000
P01903;Q30118;P01906	P01903;Q30118	HLA class II histocompatibility antigen, DR alpha chain	HLA-DRA	0	0	0	0	2515600000	2643100000	2041600000	2397700000	0	0	0	0	0	0	0	0	0	48434000	0	0	0	0	0	0
P51149;C9J592;C9J8S3;C9J4V0;C9IZZ0;C9J4S4;C9J7D1	P51149;C9J592;C9J8S3;C9J4V0	Ras-related protein Rab-7a	RAB7A	0	0	0	0	303210000	283330000	114550000	119920000	0	0	0	0	0	0	0	0	293900000	284500000	442760000	461410000	376740000	382010000	245440000	289790000
Q14257;Q14257-2;H0YL43;A8MXP8	Q14257;Q14257-2;H0YL43;A8MXP8	Reticulocalbin-2	RCN2	0	0	0	0	510630000	469780000	639440000	679080000	882130000	747000000	682270000	726370000	0	0	1163100000	523550000	989040000	962530000	575420000	572770000	299230000	188340000	280150000	244590000
J3KR44;Q96FW1;F5GYN4;F5H6Q1;F5GYJ8;F5H3F0;Q96FW1-2	J3KR44;Q96FW1;F5GYN4;F5H6Q1;F5GYJ8	Ubiquitin thioesterase OTUB1	OTUB1	0	0	0	0	361580000	374710000	255520000	232610000	0	0	0	0	0	0	0	0	235050000	298190000	315210000	332630000	344360000	319950000	314960000	261710000
O00303;H0YDT6;E9PQV8	O00303	Eukaryotic translation initiation factor 3 subunit F	EIF3F	0	0	0	0	173120000	137110000	231400000	144350000	0	0	0	0	0	0	0	0	133660000	192420000	130140000	135360000	421020000	402430000	317880000	320730000
P62942;Q5W0X3;A0A087WZM5;Q1JUQ5;Q1JUQ3;A0A087WTS4;A0A087WV48	P62942;Q5W0X3;A0A087WZM5	Peptidyl-prolyl cis-trans isomerase FKBP1A;Peptidyl-prolyl cis-trans isomerase	FKBP1A	0	0	0	0	263010000	287870000	101310000	115870000	0	0	0	0	0	0	0	0	160570000	217350000	206920000	171820000	485440000	466240000	346130000	359170000
E9PBS1;P22234;P22234-2;D6RF62	E9PBS1;P22234;P22234-2;D6RF62	Multifunctional protein ADE2;Phosphoribosylaminoimidazole-succinocarboxamide synthase;Phosphoribosylaminoimidazole carboxylase	PAICS	0	0	0	0	374150000	419580000	284700000	254980000	0	0	0	0	0	0	0	0	281750000	256120000	210210000	221010000	324340000	354920000	334860000	338280000
P54136;P54136-2;E5RH09;E5RJM9;E5RI24	P54136;P54136-2	Arginine--tRNA ligase, cytoplasmic	RARS	0	0	0	0	219440000	153130000	174730000	173250000	0	0	115620000	117340000	0	0	0	0	187520000	174980000	167490000	167000000	439560000	458880000	404000000	363660000
B4DJV2;O75390;A0A0C4DGI3;H0YIC4;F8VPF9;F8VPA1;F8VTT8;F8W1S4;F8W4S1;H0YH82;F8W642;F8VZK9;F8VX07;F8VRP1;F8VX68;F8VWQ5;F8VRI6;F8VR34	B4DJV2;O75390;A0A0C4DGI3	Citrate synthase;Citrate synthase, mitochondrial	CS	0	0	0	0	83401000	81544000	97748000	82577000	0	0	0	0	0	0	0	0	67358000	66070000	89988000	80488000	566990000	503270000	482850000	530870000
Q9UN70-2;Q9UN70;A0A087X1P2	Q9UN70-2;Q9UN70	Protocadherin gamma-C3	PCDHGC3	0	0	0	0	642310000	628980000	1004500000	893870000	281880000	272260000	0	326890000	0	0	0	0	1297500000	1570700000	1221900000	1045700000	0	0	0	0
Q9H444;P59074;Q96CF2	Q9H444	Charged multivesicular body protein 4b	CHMP4B	0	0	0	0	520780000	478250000	428380000	432150000	366780000	356850000	351650000	356110000	0	0	0	0	1184100000	1064400000	475530000	458330000	169960000	204090000	154130000	222280000
O95302;O95302-3;O95302-2;C9J4P8;Q75LS8	O95302;O95302-3	Peptidyl-prolyl cis-trans isomerase FKBP9	FKBP9	0	0	0	0	527960000	443020000	776380000	810170000	568570000	476320000	1014400000	750860000	0	0	0	0	309000000	538940000	423990000	397820000	150930000	103720000	102430000	107240000
P02794;G3V192;G3V1D1;E9PRK8;E9PKY7;E9PPQ4;E9PQR3;E9PKM5;E9PK45;Q8N4E7	P02794;G3V192;G3V1D1	Ferritin heavy chain;Ferritin heavy chain, N-terminally processed;Ferritin	FTH1	0	0	0	0	350090000	349730000	856800000	970810000	0	0	0	0	0	0	0	0	968540000	916290000	731450000	768090000	139180000	140030000	217550000	202630000
P63208;E5RJR5;E7ERH2;F8W8N3;P63208-2;E5RGM3	P63208;E5RJR5;E7ERH2;F8W8N3;P63208-2	S-phase kinase-associated protein 1	SKP1	0	0	0	0	390880000	430310000	469660000	473510000	299090000	323300000	217240000	248250000	0	0	0	0	398190000	452470000	397070000	300790000	160760000	163420000	177940000	208480000
Q9Y224;G3V4C6;H0YJB9;G3V4E7	Q9Y224;G3V4C6	UPF0568 protein C14orf166	C14orf166	0	0	0	0	373110000	296700000	176160000	202510000	0	0	0	0	0	0	0	0	104620000	33512000	133800000	96417000	575120000	490660000	393350000	408150000
Q9P265;Q14689-3;Q14689-2;Q14689-4;Q14689-5;H0YIU5	Q9P265	Disco-interacting protein 2 homolog B	DIP2B	0	0	0	0	142290000	127970000	98496000	110460000	0	0	0	0	0	0	0	0	363340000	301400000	348860000	313610000	340730000	402220000	395660000	400330000
P61160;P61160-2;F5H6T1	P61160;P61160-2;F5H6T1	Actin-related protein 2	ACTR2	0	0	0	0	400560000	450170000	279420000	274110000	0	0	0	0	0	0	0	0	177560000	172250000	309710000	335710000	527590000	416970000	455990000	475810000
Q9BWD1;Q9BWD1-2	Q9BWD1;Q9BWD1-2	Acetyl-CoA acetyltransferase, cytosolic	ACAT2	0	0	0	0	562370000	734040000	605190000	528240000	236600000	289500000	482560000	226180000	0	0	0	0	166650000	177910000	209300000	218420000	219120000	234870000	266870000	303720000
P30533;D6REW6	P30533	Alpha-2-macroglobulin receptor-associated protein	LRPAP1	0	0	0	0	470310000	407660000	455070000	540860000	0	0	0	0	0	0	0	0	168190000	195660000	152750000	141640000	330590000	202550000	256540000	316370000
P22102;P22102-2;F8WD69;C9JBJ1;C9JTV6;C9JZG2;C9JKQ7;H7C366	P22102	Trifunctional purine biosynthetic protein adenosine-3;Phosphoribosylamine--glycine ligase;Phosphoribosylformylglycinamidine cyclo-ligase;Phosphoribosylglycinamide formyltransferase	GART	0	0	0	0	154750000	164230000	110580000	155650000	185090000	184620000	175710000	163940000	0	0	0	0	288220000	256930000	148290000	152720000	415570000	402450000	321400000	402990000
F8WCF6;P59998;F8WDD7;A0A0A6YYG9;P59998-3;P59998-2;H7C0A3;F8WE39;R4GN08;P59998-4;F8WDW3	F8WCF6;P59998;F8WDD7;A0A0A6YYG9;P59998-3;P59998-2;H7C0A3	Actin-related protein 2/3 complex subunit 4	ARPC4-TTLL3;ARPC4	0	0	0	0	291630000	326070000	231980000	219420000	0	0	0	0	0	0	0	0	145690000	145530000	258730000	246870000	413530000	495190000	529520000	480690000
P56537;P56537-2;B7ZBH1;A0A0B4J1Y7;F8WD20;F8WDS6	P56537;P56537-2	Eukaryotic translation initiation factor 6	EIF6	0	0	0	0	233740000	305330000	155180000	287720000	0	0	0	0	0	0	0	0	458420000	404300000	237760000	333420000	229020000	271180000	234030000	277090000
A0A087WXM6;J3QQT2;J3KRX5;A0A0A6YYL6;P18621;P18621-3;J3QLC8;A0A0A0MRF8;P18621-2;J3KRB3;A0A087WWH0;J3QS96;A0A087WY81;J3KSJ0	A0A087WXM6;J3QQT2;J3KRX5;A0A0A6YYL6;P18621;P18621-3;J3QLC8;A0A0A0MRF8;P18621-2;J3KRB3;A0A087WWH0;J3QS96	60S ribosomal protein L17	RPL17	0	0	0	0	48305000	50737000	63038000	0	0	0	0	0	0	0	0	0	352550000	386360000	139140000	67653000	409160000	431010000	459910000	442030000
P39019;A0A075B6E2;M0R2L9;M0QXK4;M0QYF7;M0R140	P39019;A0A075B6E2	40S ribosomal protein S19	RPS19	0	0	0	0	0	0	0	0	0	0	0	0	0	0	0	0	30235000	26502000	62997000	79883000	882200000	489280000	365540000	208820000
P21281;H0YC04;C9JL73;P15313;E5RGH6;C9J5E3;C9JNS9;H0YAT8;H0YC45;C9JZ02	P21281;H0YC04	V-type proton ATPase subunit B, brain isoform	ATP6V1B2	0	0	0	0	265600000	285920000	208810000	184190000	0	0	0	0	0	0	0	0	277280000	278970000	223500000	182740000	266590000	295140000	239490000	223980000
Q32P28;Q32P28-4;Q32P28-3;H7C0D1;H7C2W6;Q32P28-2;E2QRI1	Q32P28;Q32P28-4;Q32P28-3	Prolyl 3-hydroxylase 1	LEPRE1	0	0	0	0	341590000	475480000	722000000	383370000	0	390300000	431070000	541430000	0	0	0	0	1022400000	780160000	661400000	688350000	134500000	131100000	172210000	189880000
P14550;Q5T621;V9GYG2;V9GYP9	P14550	Alcohol dehydrogenase [NADP(+)]	AKR1A1	0	0	0	0	188450000	193900000	189610000	116210000	0	0	0	0	0	0	0	0	423450000	473980000	500910000	531040000	217580000	211900000	222150000	221180000
P62140;E7ETD8;C9JP48;C9J9S3	P62140;E7ETD8;C9JP48	Serine/threonine-protein phosphatase PP1-beta catalytic subunit;Serine/threonine-protein phosphatase	PPP1CB	0	0	0	0	463150000	462720000	133760000	86078000	0	0	0	0	0	0	0	0	115760000	155510000	202450000	243310000	310590000	443270000	379220000	297280000
P08621;P08621-2;P08621-3;M0QYR1;P08621-4;M0QX04	P08621;P08621-2;P08621-3	U1 small nuclear ribonucleoprotein 70 kDa	SNRNP70	0	0	0	0	120570000	139220000	223260000	155940000	713770000	708790000	494870000	587130000	0	0	0	455940000	360350000	431150000	280910000	276220000	276550000	271990000	194550000	240570000
P09417;P09417-2;B7Z415;D6RGG7;D6RHJ7;H0Y8F7	P09417;P09417-2;B7Z415;D6RGG7	Dihydropteridine reductase	QDPR	0	0	0	0	195770000	238430000	130350000	182190000	0	0	0	0	0	0	0	0	179180000	138120000	151800000	157550000	263690000	283540000	255350000	285810000
P02786;G3V0E5;H7C3V5;F8WBE5	P02786;G3V0E5	Transferrin receptor protein 1;Transferrin receptor protein 1, serum form	TFRC	0	0	0	0	170050000	173550000	216690000	161390000	401590000	0	555640000	629690000	0	0	0	0	445710000	409700000	514100000	554520000	265880000	272240000	310630000	253450000
P61586;Q5JR08;P08134;Q5JR07;C9JNR4;E9PQH6;C9JX21;Q5JR05;Q5JR06;E9PN11;U3KQA9;U3KQV3;E9PLA2;C9J1T2;C9JRM1	P61586;Q5JR08;P08134;Q5JR07;C9JNR4;E9PQH6;C9JX21;Q5JR05	Transforming protein RhoA;Rho-related GTP-binding protein RhoC	RHOA;RHOC	0	0	0	0	141920000	106270000	111190000	105250000	0	0	0	0	0	0	0	0	0	0	0	0	429610000	439980000	496390000	358790000
Q15907;H3BMH2;H3BSC1;P62491-2;Q15907-2;P62491;B4DQU5;M0R377;M0R2D0;H3BN38	Q15907;H3BMH2;H3BSC1;P62491-2;Q15907-2;P62491	Ras-related protein Rab-11B;Ras-related protein Rab-11A	RAB11B;RAB11A	0	0	0	0	410180000	409220000	401780000	394320000	0	0	0	0	0	0	0	0	221320000	232530000	232560000	225960000	399790000	408330000	297610000	334470000
D6R9P3;D6RD18;D6RBZ0;A0A087WZV1;Q99729-3;Q99729-2;Q99729-4;Q99729	D6R9P3;D6RD18;D6RBZ0;A0A087WZV1;Q99729-3;Q99729-2;Q99729-4;Q99729	Heterogeneous nuclear ribonucleoprotein A/B	HNRNPAB	0	0	0	0	444570000	450830000	506220000	458190000	0	0	0	0	0	0	0	0	692860000	782250000	443350000	460990000	176790000	180120000	178230000	195930000
P49411;H3BNU3	P49411	Elongation factor Tu, mitochondrial	TUFM	0	0	0	0	0	0	41945000	26012000	0	0	0	0	0	0	0	0	0	0	93144000	33340000	644510000	374590000	800510000	736210000
Q8WVQ1-3;Q8WVQ1;K7EN15;Q8WVQ1-2	Q8WVQ1-3;Q8WVQ1;K7EN15;Q8WVQ1-2	Soluble calcium-activated nucleotidase 1	CANT1	0	0	0	0	200590000	190160000	353160000	341540000	0	0	0	0	0	0	0	0	503770000	570480000	379930000	403340000	298010000	262920000	312990000	348410000
Q08629;D3DQB3;D6RB21;E7ENT7;Q9BQ16-9;Q9BQ16-1;D6RAM7;E7EQ24;H0YA19;E7ENY3;E7ENM6;A0A0A0MTJ2;Q9BQ16-7;Q9BQ16-2;Q9BQ16-5;Q9BQ16-6;Q9BQ16-4;Q9BQ16-8;Q9BQ16	Q08629;D3DQB3	Testican-1	SPOCK1	0	0	0	0	238400000	294840000	304840000	357220000	0	0	0	0	0	0	0	0	210110000	187110000	206330000	235880000	256310000	278290000	261830000	335650000
Q00796;H0YLA4;H0YKB3;Q00796-2	Q00796;H0YLA4	Sorbitol dehydrogenase	SORD	0	0	0	0	214970000	217780000	160350000	131280000	0	0	0	0	0	0	0	0	207650000	137140000	251660000	307260000	294190000	399820000	449310000	381500000
P04271;A8MRB1	P04271	Protein S100-B	S100B	0	0	0	0	324830000	190500000	0	0	0	0	0	0	0	0	0	0	93847000	0	147000000	147520000	434610000	395560000	414300000	507050000
O95373;E9PLJ0;E9PLB2	O95373	Importin-7	IPO7	0	0	0	0	286690000	279020000	351310000	330960000	0	0	0	0	0	0	0	0	362090000	348550000	303810000	379690000	255220000	260050000	255050000	244620000
P62820;E7END7;P62820-2;P62820-3	P62820;E7END7;P62820-2;P62820-3	Ras-related protein Rab-1A	RAB1A	0	0	0	0	145230000	128480000	278050000	179710000	0	0	0	0	0	0	0	0	249090000	217200000	199530000	180090000	305480000	413960000	303220000	281780000
Q9NQW7;Q9NQW7-3;Q9NQW7-2;Q9NQW7-4;Q5T6H7;Q5T6H2;Q5T6H3	Q9NQW7;Q9NQW7-3;Q9NQW7-2;Q9NQW7-4;Q5T6H7	Xaa-Pro aminopeptidase 1	XPNPEP1	0	0	0	0	224330000	268400000	181900000	179990000	0	0	0	0	0	0	0	0	117460000	115170000	144950000	126790000	336840000	344600000	487140000	360310000
P63000;P63000-2;P15153;P60763;B1AH77;B1AH78;B1AH80;J3KSC4;J3QLK0	P63000;P63000-2;P15153;P60763	Ras-related C3 botulinum toxin substrate 1;Ras-related C3 botulinum toxin substrate 2;Ras-related C3 botulinum toxin substrate 3	RAC1;RAC2;RAC3	0	0	0	0	53206000	0	140690000	168320000	0	0	0	0	0	0	0	0	163550000	116560000	77269000	67208000	291430000	332610000	715880000	379580000
Q16851;A0A087WYS1;E7EUC7;C9J6Q0	Q16851;A0A087WYS1;E7EUC7	UTP--glucose-1-phosphate uridylyltransferase	UGP2	0	0	0	0	379270000	315790000	356440000	309420000	0	0	0	0	0	0	0	0	204630000	201590000	283230000	274790000	276550000	263140000	356740000	361710000
Q13885	Q13885	Tubulin beta-2A chain	TUBB2A	0	0	0	0	142560000	351400000	98903000	66463000	0	0	0	0	0	0	0	0	0	0	384760000	124800000	430030000	408710000	317170000	448320000
O75223;M0QZK8;O75223-3;B8ZZK2;H7BZK5;O75223-2;O75223-4;A0A0B4J1Y4	O75223;M0QZK8;O75223-3	Gamma-glutamylcyclotransferase	GGCT	0	0	0	0	229470000	212000000	296450000	392960000	0	0	0	0	0	0	0	0	402110000	536810000	327060000	311080000	251570000	226280000	236280000	220910000
P27695;G3V3M6;G3V5Q1;G3V3C7;A0A0C4DGK8;G3V5D9;G3V5M0;G3V359;H7C4A8;G3V3Y6;G3V2D9	P27695;G3V3M6;G3V5Q1;G3V3C7;A0A0C4DGK8	DNA-(apurinic or apyrimidinic site) lyase;DNA-(apurinic or apyrimidinic site) lyase, mitochondrial	APEX1	0	0	0	0	102620000	152410000	132370000	157570000	288850000	442850000	599870000	399730000	0	0	0	0	165560000	157640000	115610000	129370000	132690000	150640000	189050000	147430000
P13497	P13497	Bone morphogenetic protein 1	BMP1	0	0	0	0	88599000	82116000	157510000	136600000	319710000	0	538120000	743920000	0	0	0	0	829330000	675300000	692370000	699060000	151750000	145490000	205640000	134560000
A0A024R644;O75503;A0A087WZY0	A0A024R644;O75503	Ceroid-lipofuscinosis neuronal protein 5	CLN5	0	0	0	0	82410000	90474000	66137000	74144000	0	0	0	0	0	0	0	0	34687000	44340000	128180000	125600000	415620000	340570000	419640000	416700000
Q15121;Q15121-2;B1AKZ5	Q15121;Q15121-2;B1AKZ5	Astrocytic phosphoprotein PEA-15	PEA15	0	0	0	0	559890000	578900000	527460000	535310000	0	0	0	0	0	0	0	0	619660000	549460000	399290000	417200000	431620000	491680000	342060000	322600000
Q8N474;Q6ZSL4	Q8N474	Secreted frizzled-related protein 1	SFRP1	0	0	0	0	239740000	360820000	248190000	281760000	0	0	0	0	0	0	0	0	513920000	570890000	537780000	535710000	199890000	182200000	223070000	259630000
P47914;F8WF43;C9IYI4	P47914	60S ribosomal protein L29	RPL29	0	0	0	0	83117000	80059000	76429000	61954000	0	0	0	0	0	0	0	0	280090000	242510000	402340000	400020000	388570000	273460000	315280000	286780000
O75173;O75173-2;Q5VTW1	O75173;O75173-2;Q5VTW1	A disintegrin and metalloproteinase with thrombospondin motifs 4	ADAMTS4	0	0	0	0	1395900000	1268200000	1490200000	1353300000	0	0	0	0	0	0	0	0	0	0	0	0	0	0	0	0
P29144;Q5VZU9	P29144;Q5VZU9	Tripeptidyl-peptidase 2	TPP2	0	0	0	0	445460000	295300000	453660000	359420000	0	134190000	305670000	283720000	0	0	0	0	145970000	198240000	137420000	141850000	290590000	352280000	426360000	336380000
P61254;J3QRI7;J3QQQ9;J3QQV1;J3QRC4;J3KTJ8;E5RIT6;Q9UNX3;J3KSS0;E5RHH1;J3KS10	P61254;J3QRI7;J3QQQ9;J3QQV1;J3QRC4;J3KTJ8;E5RIT6;Q9UNX3	60S ribosomal protein L26;60S ribosomal protein L26-like 1	RPL26;KRBA2;RPL26L1	0	0	0	0	0	0	0	0	0	547820000	0	0	0	0	0	0	285110000	200630000	215790000	184870000	368870000	330380000	354000000	291490000
Q07954;H0YJI8;Q6PJ72;Q7Z7K9;Q07954-2	Q07954	Prolow-density lipoprotein receptor-related protein 1;Low-density lipoprotein receptor-related protein 1 85 kDa subunit;Low-density lipoprotein receptor-related protein 1 515 kDa subunit;Low-density lipoprotein receptor-related protein 1 intracellular domain	LRP1	0	0	0	0	151720000	155810000	257700000	232130000	640630000	433370000	919540000	874200000	0	0	0	0	817270000	928140000	725750000	726220000	192550000	221520000	251880000	225180000
Q9C0H2-2;Q9C0H2;Q9C0H2-4;Q9C0H2-3;H7C3T6	Q9C0H2-2;Q9C0H2;Q9C0H2-4;Q9C0H2-3	Protein tweety homolog 3	TTYH3	0	0	0	0	0	0	0	0	0	0	0	0	0	0	0	0	320010000	228990000	118330000	130870000	249050000	268620000	350140000	338940000
A0A087WV23;Q9H299;Q5T123	A0A087WV23;Q9H299;Q5T123	SH3 domain-binding glutamic acid-rich-like protein 3	SH3BGRL3	0	0	0	0	519730000	575720000	313880000	0	488190000	354080000	489480000	364890000	0	0	0	0	528170000	453110000	629300000	762460000	417130000	405620000	306510000	372500000
P58546;C9JL85	P58546;C9JL85	Myotrophin	MTPN	0	0	0	0	0	0	0	204980000	0	0	0	0	0	0	0	0	339220000	304540000	321820000	324530000	580130000	408220000	268330000	227910000
P63167;F8VXL2;F8VRV5;F8VXI7	P63167	Dynein light chain 1, cytoplasmic	DYNLL1	0	0	0	0	214020000	196180000	221880000	242970000	0	0	0	0	0	0	0	0	102380000	137790000	154980000	146830000	358710000	362890000	291360000	309930000
H7BZJ3;F8WBS6;F8WBW5	H7BZJ3		PDIA3	0	0	0	0	454360000	499580000	644780000	931800000	0	0	0	0	0	0	0	0	622270000	387460000	295700000	332380000	91973000	132360000	98250000	128840000
Q9UNW1;Q9UNW1-4;Q9UNW1-3;Q9UNW1-2	Q9UNW1;Q9UNW1-4	Multiple inositol polyphosphate phosphatase 1	MINPP1	0	0	0	0	0	0	0	0	0	0	0	0	0	0	0	0	213530000	236230000	361140000	473990000	281910000	262100000	327940000	272700000
O95336;M0R261;M0R1L2;M0R0U3	O95336;M0R261	6-phosphogluconolactonase	PGLS	0	0	0	0	101420000	96130000	45896000	48552000	0	0	0	0	0	0	0	0	171540000	166980000	253640000	288420000	334850000	270200000	291280000	320110000
Q8IXQ3	Q8IXQ3	Uncharacterized protein C9orf40	C9orf40	0	0	0	0	0	0	0	0	0	0	0	0	0	0	0	0	0	0	311710000	283170000	0	0	0	0
Q9UHG2;Q9NPY3	Q9UHG2	ProSAAS;KEP;Big SAAS;Little SAAS;Big PEN-LEN;PEN;Little LEN;Big LEN	PCSK1N	0	0	0	0	0	0	0	0	422270000	257910000	317170000	219910000	0	0	0	0	0	0	0	0	341350000	399310000	306640000	364410000
P15170-2;P15170-3;P15170;H3BR35;Q8IYD1;H3BSV8	P15170-2;P15170-3;P15170;H3BR35;Q8IYD1	Eukaryotic peptide chain release factor GTP-binding subunit ERF3A;Eukaryotic peptide chain release factor GTP-binding subunit ERF3B	GSPT1;GSPT2	0	0	0	0	347900000	351800000	378580000	409200000	0	0	0	0	0	0	0	0	301580000	336630000	265510000	297190000	224930000	207520000	215140000	203470000
O95817;C9JFK9	O95817	BAG family molecular chaperone regulator 3	BAG3	0	0	0	0	587290000	632040000	511640000	523160000	0	0	0	0	0	0	0	0	560970000	696130000	418880000	541690000	163950000	209350000	175490000	193770000
P22692;P22692-2	P22692;P22692-2	Insulin-like growth factor-binding protein 4	IGFBP4	0	0	0	0	0	0	0	0	0	0	0	0	0	0	0	0	0	0	0	0	443950000	379900000	414010000	423890000
Q13442;F8WBW6	Q13442	28 kDa heat- and acid-stable phosphoprotein	PDAP1	0	0	0	0	595280000	543190000	473790000	527550000	0	0	0	0	0	0	0	0	347930000	308340000	294270000	287300000	264770000	290670000	206580000	205580000
Q92973-2;Q92973;Q92973-3;E7EW37;S4R398;K7ELC3	Q92973-2;Q92973;Q92973-3	Transportin-1	TNPO1	0	0	0	0	321170000	372360000	370230000	346610000	0	0	0	0	0	0	0	0	317290000	308280000	235550000	262630000	189670000	187820000	201790000	193230000
O75821;K7EL20;K7ER90;K7ENA8;K7EP16;K7EL60;K7ERL8;K7ENH0	O75821;K7EL20;K7ER90;K7ENA8	Eukaryotic translation initiation factor 3 subunit G	EIF3G	0	0	0	0	161110000	160250000	258910000	194240000	0	0	0	0	0	0	0	0	305140000	263700000	195340000	179970000	363330000	267200000	253140000	173020000
P31153;P31153-2	P31153;P31153-2	S-adenosylmethionine synthase isoform type-2	MAT2A	0	0	0	0	253900000	213680000	202720000	175000000	252370000	280280000	201710000	207040000	0	0	0	0	284180000	288630000	357120000	359170000	315540000	345060000	291760000	268810000
F8W0J6;F5H4R6;H0YIV4;P55209-2;P55209;F8VY35;H0YHC3;F8W020;F8VUX1;H0YH88;F8VXI6;F8VVB5;B7Z4K9	F8W0J6;F5H4R6;H0YIV4;P55209-2;P55209;F8VY35;H0YHC3;F8W020;F8VUX1;H0YH88;F8VXI6;F8VVB5	Nucleosome assembly protein 1-like 1	NAP1L1	0	0	0	0	519450000	508140000	129640000	180290000	0	0	0	0	0	0	0	0	48977000	0	224020000	161430000	226010000	279720000	202660000	209280000
Q15056;Q15056-2	Q15056;Q15056-2	Eukaryotic translation initiation factor 4H	EIF4H	0	0	0	0	554020000	526060000	344040000	277150000	0	0	0	0	0	0	0	0	175900000	170790000	138170000	109280000	180230000	179240000	148600000	107280000
P20042	P20042	Eukaryotic translation initiation factor 2 subunit 2	EIF2S2	0	0	0	0	165550000	157280000	198660000	261420000	838070000	665550000	584420000	545010000	0	0	0	0	259620000	293190000	179020000	169070000	274020000	223180000	190720000	178450000
Q14566	Q14566	DNA replication licensing factor MCM6	MCM6	0	0	0	0	398370000	423640000	646190000	594840000	147210000	148130000	269160000	213720000	0	0	0	0	1194900000	1358600000	687310000	624080000	70335000	95057000	92674000	103490000
Q92734-2;Q92734;Q92734-4;Q92734-3;C9JJP5;C9JTY3;C9JUE0	Q92734-2;Q92734;Q92734-4;Q92734-3;C9JJP5;C9JTY3;C9JUE0	Protein TFG	TFG	0	0	0	0	192390000	207560000	189020000	155910000	0	0	0	0	0	0	0	0	0	0	111690000	101700000	196260000	225200000	250550000	196940000
P82979;H0YHG0;F8VZQ9;F8VS12	P82979;H0YHG0;F8VZQ9	SAP domain-containing ribonucleoprotein	SARNP	0	0	0	0	611360000	614170000	453440000	443830000	0	0	0	0	0	0	0	0	493130000	423550000	394140000	402140000	623240000	511520000	477270000	404140000
Q15181;Q5SQT6	Q15181;Q5SQT6	Inorganic pyrophosphatase	PPA1	0	0	0	0	323810000	323130000	191280000	127840000	0	0	0	0	0	0	0	0	290850000	232140000	189620000	220310000	290150000	316490000	291700000	331860000
Q6UXH1-4;Q6UXH1;Q6UXH1-6;Q6UXH1-5;A6PWM2;Q6UXH1-3;Q6UXH1-2	Q6UXH1-4;Q6UXH1;Q6UXH1-6;Q6UXH1-5;A6PWM2;Q6UXH1-3;Q6UXH1-2	Cysteine-rich with EGF-like domain protein 2	CRELD2	0	0	0	0	440210000	451850000	1187200000	1278400000	0	0	0	0	0	0	0	0	452280000	477700000	191790000	241930000	109680000	119070000	108900000	94831000
Q9UMS4;F5GY56;F5H2I0;H0YGF3;H0YGZ5	Q9UMS4	Pre-mRNA-processing factor 19	PRPF19	0	0	0	0	563850000	501000000	446310000	387530000	0	0	0	0	0	0	0	0	399620000	425600000	228840000	197400000	420670000	646850000	367920000	403670000
P04080	P04080	Cystatin-B	CSTB	0	0	0	0	116550000	167540000	125480000	96617000	0	0	0	0	0	0	0	0	604310000	542070000	594100000	751450000	306810000	265360000	215050000	230850000
O60664-4;O60664;O60664-3;K7ERZ3;K7EL96;K7ER39;O60664-2	O60664-4;O60664;O60664-3;K7ERZ3;K7EL96	Perilipin-3	PLIN3	0	0	0	0	86742000	74803000	0	76371000	0	0	0	0	0	0	0	0	34369000	90307000	103820000	94222000	383630000	389550000	382150000	347020000
Q13332-6;Q13332-2;Q13332-3;Q13332-4;Q13332;G8JL96;A0A0A0MR60;Q13332-7;Q13332-5	Q13332-6;Q13332-2;Q13332-3;Q13332-4;Q13332	Receptor-type tyrosine-protein phosphatase S	PTPRS	0	0	0	0	0	23195000	67591000	76815000	0	0	0	0	0	0	0	0	346210000	345640000	299120000	269820000	292550000	368930000	393920000	354980000
Q8WVC2;P63220;Q9BYK1;Q9BYK2	Q8WVC2;P63220;Q9BYK1;Q9BYK2	40S ribosomal protein S21	RPS21	0	0	0	0	155770000	107120000	0	71864000	0	0	0	0	0	0	0	0	146260000	169740000	122020000	128290000	318050000	293650000	271000000	302110000
P52888;K7EP46;K7EKB6;K7EL02;K7EMU4;K7EL32;P52888-2;K7EIK4	P52888;K7EP46	Thimet oligopeptidase	THOP1	0	0	0	0	296310000	306870000	366260000	357470000	447400000	289910000	149270000	316990000	0	0	0	0	744970000	829510000	641850000	526590000	169620000	175860000	176460000	197040000
P08237;P08237-3;P08237-2;F8VP00;F8VSL1;F8VX13;F8VNX2;F8VZQ1;F8W1J8;F8VSF7;F8VW30;F8VUB8;F8VYK8;F8VTQ3;F8VZI0;F8VVE3	P08237;P08237-3;P08237-2	ATP-dependent 6-phosphofructokinase, muscle type	PFKM	0	0	0	0	122190000	91164000	148430000	106140000	0	0	0	0	0	0	0	0	49129000	49946000	32147000	38192000	346210000	347460000	440350000	440700000
O15067;H0YGH1;J3QSG0;J3QSH6;J3KT98;J3KTQ5;J3KTL4	O15067	Phosphoribosylformylglycinamidine synthase	PFAS	0	0	0	0	341150000	366850000	314840000	346760000	0	0	0	0	0	0	0	0	350150000	371280000	290390000	328060000	237330000	202940000	258090000	274080000
Q07960;H0YE29;E9PNR6	Q07960;H0YE29	Rho GTPase-activating protein 1	ARHGAP1	0	0	0	0	251490000	227810000	225110000	216820000	0	0	0	0	0	0	0	0	191660000	175240000	114330000	87715000	429500000	335260000	468980000	370900000
Q6IBS0;D6RG15;H0Y858;H7C5I2;Q9NR96-4	Q6IBS0;D6RG15;H0Y858	Twinfilin-2	TWF2	0	0	0	0	174010000	155180000	107550000	94659000	0	0	0	0	0	0	0	0	262180000	239520000	158490000	171580000	297570000	340520000	321340000	322380000
P13674-2;P13674-3;P13674	P13674-2;P13674-3;P13674	Prolyl 4-hydroxylase subunit alpha-1	P4HA1	0	0	0	0	914920000	980890000	1607100000	1520500000	0	0	0	0	0	0	0	0	119760000	127800000	95926000	89765000	0	0	0	0
Q9BT78;D6RAX7;D6RFN0;Q9BT78-2;D6RD63;D6REK7	Q9BT78;D6RAX7;D6RFN0;Q9BT78-2;D6RD63	COP9 signalosome complex subunit 4	COPS4	0	0	0	0	185600000	214730000	215980000	152370000	0	0	0	0	0	0	0	0	89816000	115550000	171170000	192340000	242390000	267480000	367820000	354700000
P08253;P08253-3;P08253-2;H3BR66;H3BS34;H3BV48;P09237	P08253;P08253-3;P08253-2	72 kDa type IV collagenase;PEX	MMP2	0	0	0	0	1250900000	1325700000	2127200000	2002600000	3721300000	1733800000	3897800000	1458100000	4201500000	8118600000	6693700000	12039000000	508150000	565790000	703570000	456220000	1812600000	2036000000	1800100000	1595600000
U3KQK0;Q99880;Q99879;Q99877;Q93079;Q5QNW6;P62807;P58876;O60814;Q5QNW6-2;P57053;Q96A08	U3KQK0;Q99880;Q99879;Q99877;Q93079;Q5QNW6;P62807;P58876;O60814;Q5QNW6-2;P57053	Histone H2B;Histone H2B type 1-L;Histone H2B type 1-M;Histone H2B type 1-N;Histone H2B type 1-H;Histone H2B type 2-F;Histone H2B type 1-C/E/F/G/I;Histone H2B type 1-D;Histone H2B type 1-K;Histone H2B type F-S	HIST1H2BN;HIST1H2BL;HIST1H2BM;HIST1H2BH;HIST2H2BF;HIST1H2BC;HIST1H2BD;HIST1H2BK;H2BFS	0	0	0	0	0	0	0	0	0	0	0	0	0	0	0	0	0	0	0	0	374230000	347640000	363150000	346770000
P40123;E9PDI2;A0A087WZ15;A0A087X0J3;P40123-2;B7Z385;P40123-3;F8WDB9;F8WEW0	P40123;E9PDI2;A0A087WZ15;A0A087X0J3;P40123-2;B7Z385	Adenylyl cyclase-associated protein 2;Adenylyl cyclase-associated protein	CAP2	0	0	0	0	198520000	189760000	145340000	157500000	0	0	0	0	0	0	0	0	139360000	127740000	155610000	137500000	339180000	398240000	332700000	326710000
Q01459	Q01459	Di-N-acetylchitobiase	CTBS	0	0	0	0	0	0	0	0	610670000	567910000	496860000	487660000	0	0	0	0	283640000	324880000	197310000	233230000	204000000	255210000	321720000	264010000
E7ES33;E7EPK1;Q16181-2;Q16181;G3V1Q4;H0Y3Y4;Q5JXL7	E7ES33;E7EPK1;Q16181-2;Q16181;G3V1Q4;H0Y3Y4	Septin-7	39326	0	0	0	0	140950000	135100000	120330000	143690000	0	0	0	0	0	0	0	0	88338000	79253000	79426000	87067000	189640000	242750000	174200000	161950000
P05362;K7EKL8;E7ESS4	P05362	Intercellular adhesion molecule 1	ICAM1	0	0	0	0	430690000	633750000	600300000	405710000	141160000	161480000	155850000	106420000	0	0	0	0	402140000	685450000	812430000	904670000	114040000	123170000	131310000	110660000
H7BY10;K7EJV9;K7ERT8;A8MUS3;P62750;K7EMA7	H7BY10;K7EJV9;K7ERT8;A8MUS3;P62750;K7EMA7	60S ribosomal protein L23a	RPL23A	0	0	0	0	0	0	0	0	0	0	0	0	0	0	0	0	163210000	157880000	143490000	138560000	318380000	399870000	369290000	397910000
O75822;O75822-2;O75822-3;H0YGJ7;H0YLP3	O75822;O75822-2;O75822-3	Eukaryotic translation initiation factor 3 subunit J	EIF3J	0	0	0	0	296750000	320970000	318330000	314400000	0	0	0	0	0	0	0	0	347120000	288000000	208770000	162820000	342900000	229070000	359970000	251290000
Q07666-2;Q07666;Q07666-3;Q5VWX1	Q07666-2;Q07666;Q07666-3	KH domain-containing, RNA-binding, signal transduction-associated protein 1	KHDRBS1	0	0	0	0	256630000	248870000	291480000	333590000	0	0	0	0	0	0	0	0	146630000	168420000	154270000	133860000	277910000	265610000	255440000	263800000
A0A087X2D8;O60271-4;O60271-2;O60271-5;O60271-9	A0A087X2D8;O60271-4;O60271-2;O60271-5;O60271-9	C-Jun-amino-terminal kinase-interacting protein 4	SPAG9	0	0	0	0	248210000	230620000	208220000	247340000	299540000	270590000	108400000	0	0	0	0	0	203110000	235000000	129850000	130960000	246560000	247290000	267030000	274300000
A0A087WZK9;B3KS98;O15372;E5RJT0;E5RGU4;E5RHC7;E5RH59;E5RFW7;E5RFH0	A0A087WZK9;B3KS98;O15372;E5RJT0	Eukaryotic translation initiation factor 3 subunit H	EIF3S3;EIF3H	0	0	0	0	201060000	171320000	86703000	95650000	0	0	0	0	0	0	0	0	116130000	50336000	196900000	125590000	343940000	353620000	221940000	276700000
P21283;E7EV59	P21283;E7EV59	V-type proton ATPase subunit C 1	ATP6V1C1	0	0	0	0	162060000	166370000	101550000	158700000	0	0	0	0	0	0	0	0	231500000	222960000	232870000	245110000	309450000	262030000	264760000	331940000
Q5T4S7-3;Q5T4S7-4;Q5T4S7;Q5T4S7-2;Q5T4S7-5;A0A0A0MSW0;X6R960;X6RE05;Q5TBN9;Q5T4S7-6	Q5T4S7-3;Q5T4S7-4;Q5T4S7;Q5T4S7-2	E3 ubiquitin-protein ligase UBR4	UBR4	0	0	0	0	191220000	162240000	173820000	159800000	0	0	0	0	0	0	0	0	202050000	195900000	199730000	262590000	269800000	359810000	323370000	374880000
Q12904;Q12904-2;D6R937	Q12904;Q12904-2	Aminoacyl tRNA synthase complex-interacting multifunctional protein 1;Endothelial monocyte-activating polypeptide 2	AIMP1	0	0	0	0	95103000	81915000	108690000	93339000	0	0	0	0	0	0	0	0	115620000	91839000	96818000	99312000	336700000	238340000	301400000	350050000
Q9UJU6;Q9UJU6-2;Q9UJU6-3;B4DDD6;Q9UJU6-6;H0Y5J4;Q9UJU6-5;Q9UJU6-4;F8WBG8;F8WC20;F8WBB2;F8WFE1;F2Z2V3;F8WB73;F8WCK3;F2Z3E3	Q9UJU6;Q9UJU6-2;Q9UJU6-3;B4DDD6;Q9UJU6-6;H0Y5J4;Q9UJU6-5;Q9UJU6-4	Drebrin-like protein	DBNL	0	0	0	0	225530000	144850000	134950000	65499000	0	0	0	0	0	0	0	0	161160000	155110000	61943000	71298000	325540000	344540000	316580000	306520000
K7EM18;P41567;O60739;K7EQP2	K7EM18;P41567;O60739	Eukaryotic translation initiation factor 1;Eukaryotic translation initiation factor 1b	EIF1;EIF1B	0	0	0	0	258220000	209990000	47934000	49666000	0	0	0	0	0	0	0	0	104000000	93183000	121450000	120480000	316250000	252630000	217200000	222730000
O00469-2;E7ETU9;O00469;O00469-3;C9JXZ0;F8WEW3	O00469-2;E7ETU9;O00469;O00469-3	Procollagen-lysine,2-oxoglutarate 5-dioxygenase 2	PLOD2	0	0	0	0	751820000	925860000	1267000000	1366600000	0	0	0	0	0	0	0	0	501340000	438090000	340290000	368630000	32291000	73957000	42720000	43455000
Q15366-6;Q15366-3;Q15366-4;Q15366;Q15366-2;H3BRU6;F8VZX2;Q15366-7;Q15366-5;Q15366-8;F8W0G4;F8VXH9;F8W1G6;F8VRH0;E9PFP8;P57721-5;P57721-4;P57721;J3QT27;P57721-2;P57721-3;H3BSS4;H3BND9;F8VTZ0;H3BSP4;C9K0A2;F8WC71;C9IZV9;C9J7A9;C9JSA6;C9J5V4;C9JTY5;C9JZY3;C9J0A4;F6TJN8;P57723-2;P57723	Q15366-6;Q15366-3;Q15366-4;Q15366;Q15366-2;H3BRU6;F8VZX2;Q15366-7;Q15366-5;Q15366-8;F8W0G4;F8VXH9	Poly(rC)-binding protein 2	PCBP2	0	0	0	0	184040000	152990000	78246000	83574000	0	0	0	0	0	0	0	0	25899000	30211000	58782000	57674000	329440000	288510000	256950000	230960000
O60701;O60701-2;O60701-3;E7ER83;E7ETF4;E7EV97;E7ER95;D6RHF4;E9PBD2	O60701;O60701-2;O60701-3	UDP-glucose 6-dehydrogenase	UGDH	0	0	0	0	95584000	41172000	113550000	125400000	0	0	0	0	0	0	0	0	150280000	148220000	0	0	354340000	542830000	332710000	269980000
O00232;O00232-2;J3KTJ5;J3KSK1	O00232;O00232-2	26S proteasome non-ATPase regulatory subunit 12	PSMD12	0	0	0	0	143490000	127610000	194520000	177380000	0	0	0	0	0	0	0	0	198220000	191600000	111860000	93244000	199910000	206630000	229570000	249990000
Q6NZI2;Q6NZI2-2;Q6NZI2-3	Q6NZI2;Q6NZI2-2	Polymerase I and transcript release factor	PTRF	0	0	0	0	1151900000	1252700000	1058400000	1235600000	0	0	0	0	0	0	0	0	319760000	354040000	135350000	164130000	0	0	0	0
Q7L2H7;Q7L2H7-2;J3KNJ2;H0YCQ8;E9PRY0;E9PN86;E7ESM3;E9PRI2;E9PSB3	Q7L2H7;Q7L2H7-2;J3KNJ2;H0YCQ8	Eukaryotic translation initiation factor 3 subunit M	EIF3M	0	0	0	0	266640000	168700000	192430000	148540000	0	0	0	0	0	0	0	0	70085000	71228000	165860000	130380000	308430000	465380000	182630000	264280000
P62829;J3KT29;J3KTJ3;C9JD32;B9ZVP7;J3QQT9	P62829;J3KT29;J3KTJ3;C9JD32	60S ribosomal protein L23	RPL23	0	0	0	0	85951000	83159000	118790000	58894000	0	0	0	0	0	0	0	0	111310000	91742000	123980000	138850000	361990000	300430000	231840000	303900000
Q12792;Q12792-3;Q12792-4;F8VS81;F8W1Q9;F8VRG3	Q12792;Q12792-3;Q12792-4;F8VS81	Twinfilin-1	TWF1	0	0	0	0	163770000	149080000	141170000	124490000	0	0	0	0	0	0	0	0	244340000	267040000	120970000	163930000	266470000	207690000	269230000	234600000
Q9BWS9-3;Q9BWS9;Q9BWS9-2;E9PPA0;E9PI70;E9PIP0;E9PRL3;E9PPH0;E9PKF1;H0YC89;H0YDL6;H0YCC4	Q9BWS9-3;Q9BWS9;Q9BWS9-2	Chitinase domain-containing protein 1	CHID1	0	0	0	0	164000000	130640000	247770000	284710000	0	0	0	0	0	0	0	0	586450000	562160000	322090000	281490000	203700000	223300000	235480000	275160000
Q12874	Q12874	Splicing factor 3A subunit 3	SF3A3	0	0	0	0	288320000	316670000	304010000	333800000	0	0	0	0	0	0	0	0	222480000	199720000	291290000	199620000	345880000	296790000	294210000	292840000
F8VV56;F8W022;F8VWK8;P08962-3;P08962-2;P08962;F8VNT9	F8VV56;F8W022;F8VWK8;P08962-3;P08962-2;P08962;F8VNT9	CD63 antigen	CD63	0	0	0	0	0	0	0	0	0	0	0	0	0	0	0	0	0	0	0	0	0	0	0	229090000
O95834;K7EIK7;O95834-2;O95834-3;A0A0C4DGQ7;C9JRL6;K7EII6;K7EKG3;K7ELI8;K7ELB2;K7ERR2;K7EIM1;K7EQR0;K7EJV6;K7ERY9;K7EKU5	O95834;K7EIK7;O95834-2;O95834-3;A0A0C4DGQ7;C9JRL6	Echinoderm microtubule-associated protein-like 2	EML2	0	0	0	0	45063000	81613000	56348000	50697000	0	0	0	0	0	0	0	0	556670000	439000000	198150000	230460000	326100000	291670000	279780000	266260000
O15371-2;O15371-3;O15371;B0QYA5;B0QYA4;B0QYA6;B0QYA8;B0QYA7	O15371-2;O15371-3;O15371	Eukaryotic translation initiation factor 3 subunit D	EIF3D	0	0	0	0	209070000	196670000	170780000	214960000	0	0	0	0	0	0	0	0	107320000	141490000	144360000	155810000	308720000	251290000	332690000	330060000
P00492;Q9NRG1-2;Q9NRG1	P00492	Hypoxanthine-guanine phosphoribosyltransferase	HPRT1	0	0	0	0	178080000	186610000	183410000	125870000	0	0	0	0	0	0	0	0	152170000	151360000	150560000	140960000	266930000	273450000	323850000	277840000
P38571;A0A0A0MT32;P38571-2;Q5T073;Q5T770	P38571;A0A0A0MT32;P38571-2;Q5T073	Lysosomal acid lipase/cholesteryl ester hydrolase	LIPA	0	0	0	0	214100000	218020000	130400000	145010000	0	0	0	0	0	0	0	0	191420000	157330000	227000000	382210000	191890000	205930000	267840000	253640000
Q13404;I3L0A0;Q13404-7;Q13404-2;Q13404-1;G3V2F7;Q13404-8;A0A0A0MSL3;Q13404-6	Q13404;I3L0A0;Q13404-7;Q13404-2;Q13404-1;G3V2F7;Q13404-8;A0A0A0MSL3;Q13404-6	Ubiquitin-conjugating enzyme E2 variant 1	UBE2V1	0	0	0	0	0	0	0	109420000	0	0	0	0	0	0	0	0	0	0	0	0	458390000	356460000	392130000	350930000
A0A0A0MQU6;Q9H2E6;Q9H2E6-2;H0Y8V9;D6RAG9;B3KU01	A0A0A0MQU6;Q9H2E6;Q9H2E6-2	Semaphorin-6A	SEMA6A	0	0	0	0	43152000	36208000	70707000	69335000	0	0	0	0	0	0	0	0	1240600000	1224800000	1176800000	1082800000	139500000	152950000	180810000	189620000
P42704;B8ZZ38;A0A0C4DG06;C9JCA9;H7C3W8	P42704	Leucine-rich PPR motif-containing protein, mitochondrial	LRPPRC	0	0	0	0	0	0	0	0	0	0	0	0	0	0	0	0	172970000	203560000	146500000	142620000	285200000	250870000	367870000	380850000
O95782-2;O95782;M0R2D9	O95782-2;O95782	AP-2 complex subunit alpha-1	AP2A1	0	0	0	0	248090000	224510000	218120000	229410000	0	0	0	0	0	0	0	0	159260000	103720000	106440000	101940000	271670000	261440000	253050000	283520000
O43399;O43399-5;O43399-7;A0A087WYR3;O43399-2;O43399-4;O43399-3;O43399-6;A0A087WZ51	O43399;O43399-5;O43399-7;A0A087WYR3;O43399-2;O43399-4;O43399-3;O43399-6;A0A087WZ51	Tumor protein D54	TPD52L2	0	0	0	0	195790000	128750000	101060000	98910000	123350000	0	109490000	105500000	0	0	0	0	174540000	179910000	173750000	196260000	252290000	248610000	186400000	187760000
Q9Y5S9;Q9Y5S9-2	Q9Y5S9;Q9Y5S9-2	RNA-binding protein 8A	RBM8A	0	0	0	0	357570000	421880000	574890000	680520000	659840000	625960000	720400000	620610000	0	0	0	0	616560000	717830000	459480000	404650000	194000000	299290000	183250000	199760000
P13804;P13804-2;H0YLU7;H0YL12;H0YK49;H0YKF0;H0YNX6;J3KN60;H0YL83	P13804;P13804-2;H0YLU7;H0YL12;H0YK49;H0YKF0;H0YNX6	Electron transfer flavoprotein subunit alpha, mitochondrial	ETFA	0	0	0	0	0	0	0	0	0	0	0	0	0	0	0	0	0	0	0	0	245640000	300720000	294050000	295100000
A6XND1;A6XND0;P17936;P17936-2;B3KWK7;H0Y5K2;H0Y485;C9JMX4	A6XND1;A6XND0;P17936;P17936-2;B3KWK7;H0Y5K2;H0Y485;C9JMX4	Insulin-like growth factor-binding protein 3	IGFBP3	0	0	0	0	223190000	350250000	334540000	215390000	0	275470000	615870000	643520000	0	0	0	0	1433000000	1142500000	1687600000	1441200000	177540000	198520000	250420000	254100000
O15400-2;O15400	O15400-2;O15400	Syntaxin-7	STX7	0	0	0	0	115050000	97348000	0	178010000	0	0	0	0	0	0	0	0	172940000	144250000	138810000	136000000	309640000	281030000	251540000	277000000
O60749-2;O60749;D6RC15	O60749-2;O60749	Sorting nexin-2	SNX2	0	0	0	0	84193000	100520000	79767000	64908000	0	0	0	0	0	0	0	0	27707000	62784000	44899000	34373000	366650000	444650000	335210000	362990000
P52630-4;P52630	P52630-4;P52630	Signal transducer and activator of transcription 2	STAT2	0	0	0	0	0	0	0	0	0	0	0	0	0	0	0	0	0	0	0	0	651240000	0	0	0
O15511;B1ALC0;O15511-2	O15511;B1ALC0;O15511-2	Actin-related protein 2/3 complex subunit 5	ARPC5	0	0	0	0	75267000	60976000	52081000	57514000	0	0	0	0	0	0	0	0	104660000	40470000	0	86790000	212990000	178250000	178700000	182810000
Q9UMX0-2;Q9UMX0;H0YDS0	Q9UMX0-2;Q9UMX0	Ubiquilin-1	UBQLN1	0	0	0	0	229640000	166890000	157970000	84605000	0	0	0	0	0	0	0	0	120420000	87445000	169660000	162780000	231300000	284440000	257110000	307330000
H0Y4R1;P12268;E7ETK5	H0Y4R1;P12268	Inosine-5-monophosphate dehydrogenase 2	IMPDH2	0	0	0	0	422190000	413920000	154910000	151380000	0	0	0	0	0	0	0	0	117460000	133260000	213510000	158620000	222640000	209450000	247310000	244570000
Q12860-2;Q12860;Q12860-3;H0YIJ1;F8VUI9;F8VUI8	Q12860-2;Q12860	Contactin-1	CNTN1	0	0	0	0	0	0	0	0	0	0	0	0	0	0	0	0	0	0	0	0	315580000	348290000	333460000	348060000
P98164	P98164	Low-density lipoprotein receptor-related protein 2	LRP2	0	0	0	0	1155400000	1175600000	1124300000	1189600000	0	0	0	0	0	0	0	0	0	0	0	0	0	0	0	0
P26447	P26447	Protein S100-A4	S100A4	0	0	0	0	1476200000	1631400000	706330000	1104300000	0	0	0	0	0	0	0	0	0	0	0	0	0	0	0	0
E7ETK0;A0A087WUS0;P62847-2;P62847-3;P62847;P62847-4	E7ETK0;A0A087WUS0;P62847-2;P62847-3;P62847;P62847-4	40S ribosomal protein S24	RPS24	0	0	0	0	0	0	0	0	0	0	0	0	0	0	0	0	12829000	13127000	142680000	200400000	325650000	386350000	375370000	385140000
Q9BRA2;I3L2R6;I3L0K2;I3L3M7	Q9BRA2;I3L2R6;I3L0K2;I3L3M7	Thioredoxin domain-containing protein 17	TXNDC17	0	0	0	0	128470000	133550000	101390000	102880000	0	0	0	0	0	0	0	0	249280000	238790000	260440000	294000000	353930000	263670000	322860000	298410000
O43692;H3BTP0;H3BSZ9;H3BTI0;Q9H0B8-3;Q9H0B8-2;Q9H0B8	O43692	Peptidase inhibitor 15	PI15	0	0	0	0	0	0	0	0	0	0	0	0	0	0	0	0	0	0	118500000	181730000	312480000	359520000	267190000	285170000
Q13509;A0A0B4J269;Q13509-2;G3V2A3;G3V5W4;G3V2R8;G3V3R4;G3V2N6;G3V3J6;G3V3W7	Q13509;A0A0B4J269;Q13509-2	Tubulin beta-3 chain	TUBB3	0	0	0	0	395840000	402110000	249010000	301500000	0	0	0	0	0	0	0	0	150130000	114850000	200290000	349640000	226560000	201430000	170070000	208020000
Q01813;Q01813-2;B1APP6;B1APP8;Q5VSR5;H0Y757;V9GY25;V9GYV7;H0Y3Y3	Q01813;Q01813-2	ATP-dependent 6-phosphofructokinase, platelet type	PFKP	0	0	0	0	82043000	129100000	90306000	175420000	0	0	0	0	0	0	0	0	64800000	59423000	36117000	58742000	375510000	372110000	296720000	378290000
P51572;P51572-2;C9JSP1;C9JQ75;C9J0M4;C9JMD7	P51572;P51572-2	B-cell receptor-associated protein 31	BCAP31	0	0	0	0	0	0	0	0	0	0	0	0	0	0	0	0	0	114590000	0	0	436960000	365070000	312040000	384970000
P54920;M0R0Y2;M0R2M1;M0R0I4;M0R213;M0R027;M0R058;M0QZM9;M0QZN5;M0R031;A0A087WZQ7;Q9H115-3;Q9H115-2;Q9H115	P54920;M0R0Y2;M0R2M1	Alpha-soluble NSF attachment protein	NAPA	0	0	0	0	173860000	193300000	145600000	124630000	0	0	0	0	0	0	0	0	139280000	123910000	104530000	123230000	310310000	227370000	285260000	285880000
O43175;Q5SZU1	O43175;Q5SZU1	D-3-phosphoglycerate dehydrogenase	PHGDH	0	0	0	0	273170000	269990000	266700000	227750000	0	0	0	0	0	0	0	0	186330000	186450000	132390000	88845000	151640000	138970000	171240000	145070000
P62993;P62993-2;J3KT38;J3QRL5;J3QLF6	P62993;P62993-2;J3KT38	Growth factor receptor-bound protein 2	GRB2	0	0	0	0	250930000	227000000	196290000	202120000	0	0	0	0	0	0	0	0	393200000	401810000	411330000	344890000	196810000	175940000	205010000	196690000
P33316-2;H0YNW5;P33316;A0A0C4DGL3;H0YKC5;H0YNJ9;H0YMM5;H0YKI0;H0YMP1	P33316-2;H0YNW5;P33316;A0A0C4DGL3;H0YKC5;H0YNJ9;H0YMM5;H0YKI0	Deoxyuridine 5-triphosphate nucleotidohydrolase, mitochondrial	DUT	0	0	0	0	540940000	831400000	396860000	196710000	0	0	0	0	0	0	0	0	259280000	200640000	679320000	523620000	70323000	64329000	51617000	48507000
P30622-2;P30622-1;P30622;J3KP58;F5H0N7;F5H6A0;F6VGP8;F5H1T5;F5H367;F5H270	P30622-2;P30622-1;P30622;J3KP58;F5H0N7;F5H6A0	CAP-Gly domain-containing linker protein 1	CLIP1	0	0	0	0	303700000	249190000	192090000	243020000	115990000	0	0	0	0	0	0	0	222110000	225500000	307520000	234190000	284240000	312510000	232600000	193320000
Q96IU4;B4DQI4;F8W9U3;Q96IU4-2	Q96IU4;B4DQI4;F8W9U3	Alpha/beta hydrolase domain-containing protein 14B	ABHD14B	0	0	0	0	0	0	0	0	0	0	0	0	0	0	0	0	0	0	77494000	92761000	268700000	336090000	377290000	341560000
P18077;C9K025;F8WBS5;F8WB72	P18077;C9K025;F8WBS5;F8WB72	60S ribosomal protein L35a	RPL35A	0	0	0	0	122810000	148420000	179700000	161990000	0	0	0	0	0	0	0	0	322290000	199050000	160340000	161340000	304030000	366410000	187260000	222540000
A0A087WYY1;Q9Y646;E5RJA8;E5RH35;E5RJZ7;E5RJP8;H0YBB7	A0A087WYY1;Q9Y646;E5RJA8;E5RH35;E5RJZ7;E5RJP8	Carboxypeptidase Q	CPQ	0	0	0	0	312340000	345020000	158340000	212990000	0	0	0	0	0	0	0	0	304200000	248580000	381950000	420150000	187580000	208760000	220220000	249820000
O76003	O76003	Glutaredoxin-3	GLRX3	0	0	0	0	308690000	369260000	221550000	333080000	0	0	0	0	0	0	0	0	591380000	694290000	521900000	467200000	134750000	120180000	85736000	106640000
A0A024R4E5;Q00341;Q00341-2;H0Y394;H7C0A4;H7C2D1;C9J5E5;C9JIZ1;C9JHS7;C9JHZ8;C9JES8;C9JZI8;H7BZC3;C9JT62;C9JK79;C9JBS3;C9JEJ8;C9JHN6;C9JMQ6;C9JQ82;C9JHS9;C9J739;H7C3D0	A0A024R4E5;Q00341;Q00341-2;H0Y394	Vigilin	HDLBP	0	0	0	0	127330000	136690000	120020000	98662000	0	0	0	0	0	0	0	0	108210000	107230000	140130000	124870000	321070000	306960000	200640000	217220000
P16930;P16930-2;H0YLC7;H3BNP8	P16930;P16930-2	Fumarylacetoacetase	FAH	0	0	0	0	79680000	80186000	112740000	104760000	0	0	0	0	0	0	0	0	309140000	325850000	289250000	258020000	219160000	185850000	291910000	246960000
Q9Y5X3;Q5QPE4;Q5QPE5;A0A087WUY5;U3KQL0;U3KQP5;Q9Y5X3-2	Q9Y5X3;Q5QPE4;Q5QPE5	Sorting nexin-5	SNX5	0	0	0	0	22672000	33655000	0	0	0	0	0	0	0	0	0	0	31802000	40287000	0	0	437370000	535900000	314560000	526560000
O75937;S4R3J5	O75937	DnaJ homolog subfamily C member 8	DNAJC8	0	0	0	0	395440000	330780000	601340000	469010000	119630000	165220000	117470000	137380000	0	0	0	0	947620000	1192300000	335400000	335540000	109860000	80802000	117380000	95329000
C9JEH3;Q13685;C9JG97;H7C0R2;C9JTS3	C9JEH3;Q13685;C9JG97	Angio-associated migratory cell protein	AAMP	0	0	0	0	385710000	394960000	549830000	538220000	417300000	414910000	375650000	253750000	0	0	0	0	1097100000	989860000	712800000	632190000	46551000	58199000	62647000	66160000
P49006	P49006	MARCKS-related protein	MARCKSL1	0	0	1018300000	572970000	212450000	210510000	727130000	499040000	1002900000	1412200000	683470000	761560000	0	0	0	0	0	924960000	333240000	415280000	0	54404000	72466000	0
O95861-4;O95861;O95861-2;A6NF51;O95861-3;F8W1J0;F8VZG4;F8VVW8;F8VRY7	O95861-4;O95861;O95861-2;A6NF51;O95861-3;F8W1J0	3(2),5-bisphosphate nucleotidase 1	BPNT1	0	0	0	0	168280000	175770000	111280000	125890000	0	0	0	0	0	0	0	0	194370000	138320000	110340000	132160000	242860000	224790000	259930000	292960000
Q92896;Q92896-2;Q92896-3;H3BM42;H3BQU9;H3BQT1;H3BRD8	Q92896;Q92896-2;Q92896-3;H3BM42	Golgi apparatus protein 1	GLG1	0	0	0	0	400670000	323510000	449240000	296990000	497390000	453980000	970460000	923210000	0	0	0	0	193190000	222220000	175580000	142290000	163800000	164010000	178410000	214890000
P40222;Q9NUQ3-2;Q9NUQ3;Q8N3L3	P40222	Alpha-taxilin	TXLNA	0	0	0	0	552810000	523320000	645040000	606010000	344730000	324370000	156390000	157190000	0	0	0	0	682150000	671190000	502080000	413950000	182710000	158110000	160170000	131060000
O43390;O43390-2;O43390-3;O43390-4;B4DT28	O43390;O43390-2;O43390-3;O43390-4;B4DT28	Heterogeneous nuclear ribonucleoprotein R	HNRNPR	0	0	0	0	268130000	181080000	290070000	234990000	0	0	0	0	0	0	0	0	171700000	118330000	203560000	194350000	209550000	336260000	206090000	264470000
P55735;A0A0C4DFR6;P55735-2;P55735-3;A8MXL6;E7ERC8	P55735;A0A0C4DFR6;P55735-2;P55735-3;A8MXL6	Protein SEC13 homolog	SEC13	0	0	0	0	188220000	212910000	215070000	123850000	0	0	0	0	0	0	0	0	136480000	115580000	120320000	153330000	187740000	188180000	196690000	202050000
Q6UW49	Q6UW49	Sperm equatorial segment protein 1	SPESP1	0	0	0	0	0	55222000	82206000	79244000	0	0	0	0	0	0	0	0	137220000	162530000	0	0	215950000	190530000	294880000	220800000
Q86UD1;E9PJ29	Q86UD1;E9PJ29	Out at first protein homolog	OAF	0	0	0	0	139630000	117500000	219760000	195730000	0	0	0	0	0	0	0	0	99314000	82233000	298310000	320320000	201000000	207290000	200340000	223800000
P53999;D6RC37;D6R970	P53999	Activated RNA polymerase II transcriptional coactivator p15	SUB1	0	0	0	0	319310000	367080000	212470000	215330000	187680000	177540000	187390000	184820000	0	0	0	0	132950000	95623000	88153000	83889000	174600000	149160000	135460000	103550000
P42766;F2Z388	P42766;F2Z388	60S ribosomal protein L35	RPL35	0	0	0	0	26411000	23182000	51007000	36302000	0	0	0	0	0	0	0	0	277200000	282330000	191050000	295290000	0	0	0	0
Q14203-3;Q14203-4;E7EX90;Q14203-6;Q14203;Q14203-5;Q14203-2;Q6AWB1;E7EWF7;C9JZA4;C9JTE5;C9JJN7;C9JJD0;C9JKG6;E9PCY0;C9J1B7	Q14203-3;Q14203-4;E7EX90;Q14203-6;Q14203;Q14203-5;Q14203-2;Q6AWB1	Dynactin subunit 1	DCTN1;DKFZp686E0752	0	0	0	0	343690000	269580000	282530000	185440000	0	0	0	0	0	0	0	0	33985000	36987000	40583000	36583000	271190000	284380000	322740000	296640000
Q8IVM0;Q8IVM0-2	Q8IVM0;Q8IVM0-2	Coiled-coil domain-containing protein 50	CCDC50	0	0	0	0	467710000	389690000	299600000	262650000	387010000	349580000	0	426050000	0	0	0	0	393110000	442720000	388960000	401520000	162560000	124570000	198960000	186050000
Q00688;G3V5F2	Q00688	Peptidyl-prolyl cis-trans isomerase FKBP3	FKBP3	0	0	0	0	105070000	88712000	45982000	50523000	0	0	0	0	0	0	0	0	31558000	40470000	56562000	69110000	328620000	439790000	286910000	337270000
Q7Z6Z7-2;Q7Z6Z7-3;Q7Z6Z7;H0Y659;A0A087X146;A0A087X1S3;A0A0A6YYM2;A5YM72-2;A5YM72;A5YM72-4;A5YM72-5;A5YM72-3	Q7Z6Z7-2;Q7Z6Z7-3;Q7Z6Z7	E3 ubiquitin-protein ligase HUWE1	HUWE1	0	0	0	0	178400000	143270000	159090000	135110000	0	0	0	0	0	0	0	0	232390000	157270000	80655000	99849000	314650000	285250000	198360000	169900000
Q15424;Q15424-4;Q15424-3;Q15424-2;K7EII0;K7ES42	Q15424;Q15424-4;Q15424-3;Q15424-2	Scaffold attachment factor B1	SAFB	0	0	0	0	267160000	239130000	396460000	339900000	0	0	0	0	0	0	0	0	296780000	282140000	161090000	177500000	153620000	160630000	157510000	166830000
P28482;P28482-2;H0YDH9;K7ELV1;K7EN18;A0A0C4DGQ2;P31152;Q16659	P28482;P28482-2	Mitogen-activated protein kinase 1	MAPK1	0	0	0	0	315950000	322790000	171680000	193930000	0	0	0	0	0	0	0	0	225560000	265550000	281970000	241420000	175250000	184990000	159250000	170240000
Q04721;D2WEZ3;R4GN02;A0A096LNW5;A0A087WV16;A0A087X002;A0A0B4J2B3;Q7Z3S9-2;Q7Z3S9;Q7Z3S9-3	Q04721	Neurogenic locus notch homolog protein 2;Notch 2 extracellular truncation;Notch 2 intracellular domain	NOTCH2	0	0	0	0	320300000	160460000	361960000	319560000	798120000	930150000	1267500000	937470000	0	0	0	0	1642400000	1437100000	893620000	691530000	0	0	0	0
P62314;J3QLI9;J3QLR7	P62314;J3QLI9	Small nuclear ribonucleoprotein Sm D1	SNRPD1	0	0	0	0	75470000	72452000	110650000	43564000	0	0	0	0	0	0	0	0	130920000	134000000	223790000	223950000	329760000	375640000	258740000	284140000
C9JXB8;C9JNW5;P83731	C9JXB8;C9JNW5;P83731	60S ribosomal protein L24	RPL24	0	0	0	0	0	0	0	0	0	0	0	0	0	0	0	0	0	82870000	107380000	156070000	350210000	273560000	278610000	283800000
P50454;E9PPV6;E9PR70;E9PKH2;E9PQ34;E9PNX1;E9PK86;E9PMI5;E9PJH8;E9PIG2;E9PRS3;H0YEP8	P50454;E9PPV6;E9PR70;E9PKH2	Serpin H1	SERPINH1	0	0	0	0	956940000	877340000	667540000	1236700000	0	0	0	0	0	0	0	0	147760000	140980000	310610000	311710000	0	0	0	0
O75718;C9JP16	O75718;C9JP16	Cartilage-associated protein	CRTAP	0	0	0	0	194670000	207710000	356650000	391510000	0	0	0	0	0	0	0	0	214290000	202560000	187200000	200290000	236290000	268610000	293180000	310870000
H3BPE7;P35637-2;P35637	H3BPE7;P35637-2;P35637	RNA-binding protein FUS	FUS	0	0	0	0	292040000	288840000	167210000	185310000	0	0	0	0	0	0	0	0	159970000	170760000	150080000	135110000	180170000	197930000	116700000	139250000
O75643;O75643-2;B4E0P5	O75643	U5 small nuclear ribonucleoprotein 200 kDa helicase	SNRNP200	0	0	0	0	277030000	289040000	284920000	262010000	0	0	0	0	0	0	0	0	219590000	217360000	196750000	176570000	237060000	171420000	186290000	201110000
P41236;E7EMN6;E7EUI7;Q6NXS1;H7C416	P41236;E7EMN6;E7EUI7;Q6NXS1	Protein phosphatase inhibitor 2;Protein phosphatase inhibitor 2-like protein 3	PPP1R2;PPP1R2P3	0	0	0	0	387060000	454670000	474290000	412030000	508380000	635140000	385940000	420700000	0	0	0	0	612210000	657210000	567810000	459790000	235830000	166490000	224720000	207790000
Q15370;Q15370-2;B8ZZU8;A0A0B4J296;I3L0M9	Q15370;Q15370-2;B8ZZU8;A0A0B4J296;I3L0M9	Transcription elongation factor B polypeptide 2	TCEB2	0	0	0	0	206020000	201130000	274320000	234420000	0	128370000	0	0	0	0	0	0	192510000	197980000	223870000	214980000	290450000	183850000	178590000	226210000
Q8IUX7;Q8IUX7-2;H7C3D7;H7C4B5;H7C391;H7C1J5;H7C0W8;C9JLQ8	Q8IUX7;Q8IUX7-2	Adipocyte enhancer-binding protein 1	AEBP1	0	0	1036100000	1102700000	717910000	817920000	1185800000	2004200000	11360000000	9530300000	10837000000	11701000000	0	0	0	0	0	0	0	0	0	0	0	0
Q15459;Q15459-2;H7C1L2;F8WB66;F8WC79	Q15459;Q15459-2	Splicing factor 3A subunit 1	SF3A1	0	0	0	0	294640000	282800000	220230000	234160000	0	0	173370000	170030000	0	0	0	0	156440000	164360000	187900000	153320000	269730000	279660000	199060000	216030000
Q16666-3;Q16666-2;Q16666;Q16666-6;A0A0A0MRB1;H3BR88;H3BM18;X6RHM1;H3BVE6;X6RHR0;Q6K0P9-6;Q6K0P9-5;Q6K0P9-4;Q6K0P9-3;Q6K0P9-2;Q6K0P9;H3BR65	Q16666-3;Q16666-2;Q16666;Q16666-6	Gamma-interferon-inducible protein 16	IFI16	0	0	0	0	417030000	407860000	386050000	376190000	0	0	0	0	0	0	0	0	0	0	72099000	82426000	250970000	271930000	211890000	142170000
P00390-2;P00390;P00390-4;P00390-3;P00390-5;H0YC68;E5RI06	P00390-2;P00390;P00390-4;P00390-3;P00390-5	Glutathione reductase, mitochondrial	GSR	0	0	0	0	149260000	131400000	184380000	186260000	0	872770000	507710000	0	0	0	0	0	311830000	394140000	265160000	286380000	154290000	132440000	161100000	167660000
P62277;J3KMX5;E9PS50	P62277;J3KMX5;E9PS50	40S ribosomal protein S13	RPS13	0	0	0	0	0	0	0	0	0	0	0	0	0	0	0	0	122700000	102830000	102220000	93017000	236020000	292290000	176620000	198590000
Q5TEC6	Q5TEC6	Histone H3	HIST2H3PS2	0	0	0	0	0	0	0	0	0	0	0	0	0	0	0	0	0	0	0	0	249220000	274720000	332730000	353350000
Q9NSD9;Q9NSD9-2	Q9NSD9;Q9NSD9-2	Phenylalanine--tRNA ligase beta subunit	FARSB	0	0	0	0	103560000	89369000	45253000	55467000	0	0	0	0	0	0	0	0	85198000	92406000	63563000	55706000	324770000	298880000	303110000	373670000
P30566;A0A0A6YY92;P30566-2;A0A096LNY6;A0A096LNY5;A0A096LPA2;A0A096LNY4;A0A096LP92;B4DEP1;A0A096LP72	P30566;A0A0A6YY92;P30566-2;A0A096LNY6;A0A096LNY5	Adenylosuccinate lyase	ADSL	0	0	0	0	139390000	131020000	127570000	112630000	0	0	0	0	0	0	0	0	200130000	178870000	162590000	182380000	221310000	248960000	231410000	186320000
Q9NYU2-2;Q9NYU2;H7BZG0;F8WCI2;F8WCE6	Q9NYU2-2;Q9NYU2	UDP-glucose:glycoprotein glucosyltransferase 1	UGGT1	0	0	0	0	381470000	350960000	521850000	525360000	0	0	0	0	0	0	0	0	181520000	175150000	227010000	240470000	175880000	186040000	226060000	251850000
A1X283;G3V144;H0Y507;Q5TCZ1-3;Q5TCZ1;Q5TCZ1-2	A1X283	SH3 and PX domain-containing protein 2B	SH3PXD2B	0	0	0	0	0	0	0	0	0	0	0	0	0	0	0	0	0	0	0	0	295880000	334380000	261600000	273380000
Q13907;Q13907-2;C9JKM8;C9JD53;Q9BXS1	Q13907;Q13907-2	Isopentenyl-diphosphate Delta-isomerase 1	IDI1	0	0	0	0	382260000	289430000	520340000	418500000	0	0	0	0	0	0	0	0	209570000	200990000	279500000	319820000	306720000	285600000	158370000	172330000
Q9P2J5;Q9P2J5-2;Q9P2J5-3;A0A087WXY1	Q9P2J5;Q9P2J5-2	Leucine--tRNA ligase, cytoplasmic	LARS	0	0	0	0	84857000	106990000	62936000	76315000	0	0	0	0	0	0	0	0	36533000	31282000	47001000	55789000	349090000	367690000	356420000	322660000
O75534;O75534-4;O75534-2;O75534-3;E9PLT0;E9PNG3;E9PLD4;E9PJK7	O75534;O75534-4;O75534-2;O75534-3;E9PLT0	Cold shock domain-containing protein E1	CSDE1	0	0	0	0	313200000	342650000	331890000	288980000	0	0	0	0	0	0	0	0	449930000	434500000	317490000	330240000	176050000	172170000	166600000	169910000
Q9NR28-2;Q9NR28;F5GXT8;F5H796;A0A024RBT2;Q9NR28-3;F5GYH3;F5GX50;H7BZK7;F5H0Q4;H7BZQ7	Q9NR28-2;Q9NR28;F5GXT8;F5H796;A0A024RBT2;Q9NR28-3	Diablo homolog, mitochondrial	DIABLO;hCG_1782202	0	0	0	0	85786000	109390000	88782000	150050000	0	0	0	0	0	0	0	0	175040000	136650000	141850000	126000000	292690000	285360000	259250000	217250000
Q9UHV9	Q9UHV9	Prefoldin subunit 2	PFDN2	0	0	0	0	289710000	298530000	95889000	114270000	0	0	0	0	0	0	0	0	75592000	58689000	124300000	146620000	337110000	381480000	321360000	301830000
O14737;O14737-2;K7EQA1;K7ESJ4;Q3HM38;X6R2P6	O14737;O14737-2;K7EQA1	Programmed cell death protein 5	PDCD5	0	0	0	0	445040000	433500000	117190000	108230000	0	0	0	0	0	0	0	0	141370000	140550000	275590000	284060000	402410000	400170000	303560000	383180000
F8VXU5;Q9UBQ0;Q9UBQ0-2;Q05DG7	F8VXU5;Q9UBQ0;Q9UBQ0-2	Vacuolar protein sorting-associated protein 29	VPS29	0	0	0	0	91977000	110010000	86129000	67840000	0	0	0	0	0	0	0	0	105020000	104520000	95340000	81429000	246700000	296450000	257470000	279380000
P35659;B4DFG0;P35659-2;D6R9L5;D6RDA2;H0Y993;H0Y8X0	P35659;B4DFG0;P35659-2;D6R9L5	Protein DEK	DEK	0	0	0	0	217330000	227740000	93487000	109990000	0	0	0	0	0	0	0	0	0	0	0	0	333830000	255310000	191380000	270410000
P68036;P68036-3;A0A0B4J2G9;P68036-2	P68036;P68036-3;A0A0B4J2G9;P68036-2	Ubiquitin-conjugating enzyme E2 L3	UBE2L3	0	0	0	0	175110000	148250000	120390000	23626000	0	0	0	0	0	0	0	0	0	0	0	0	225090000	408430000	188100000	335920000
F8VQE1;Q9UHB6-2;Q9UHB6;Q9UHB6-5;Q9UHB6-4;F8VS07;Q9UHB6-3;F8VRN8	F8VQE1;Q9UHB6-2;Q9UHB6;Q9UHB6-5;Q9UHB6-4;F8VS07;Q9UHB6-3;F8VRN8	LIM domain and actin-binding protein 1	TRMT1;LIMA1	0	0	0	0	651890000	844840000	563210000	428630000	223230000	0	139430000	187730000	0	0	0	0	400400000	317030000	326230000	214770000	0	342940000	128850000	162680000
P54578-2;P54578;A6NJA2;P54578-3;J3QQT6;J3KS55	P54578-2;P54578;A6NJA2;P54578-3	Ubiquitin carboxyl-terminal hydrolase 14;Ubiquitin carboxyl-terminal hydrolase	USP14	0	0	0	0	154020000	170260000	131390000	135190000	0	0	0	0	0	0	0	0	171640000	233250000	115790000	131020000	243170000	249180000	231100000	243650000
Q53H82	Q53H82	Beta-lactamase-like protein 2	LACTB2	0	0	0	0	53609000	64923000	102150000	0	0	0	0	0	0	0	0	0	41269000	44541000	91763000	101980000	301140000	297090000	400850000	443200000
P42677;Q5T4L4	P42677;Q5T4L4	40S ribosomal protein S27	RPS27	0	0	0	0	74489000	70297000	54183000	46402000	0	0	0	0	0	0	0	0	103180000	96726000	119010000	112840000	322470000	291530000	148430000	261860000
F8VVA7;P61923;F8W651;P61923-4;F8VYZ4;P61923-5;F8VYK5;F8VXB1;F8VUC5;F8W156;P61923-2;P61923-3;F8VXR1;F8VYE0;J3QS21;Q9P299	F8VVA7;P61923;F8W651;P61923-4;F8VYZ4;P61923-5;F8VYK5;F8VXB1;F8VUC5;F8W156;P61923-2;P61923-3	Coatomer subunit zeta-1	COPZ1	0	0	0	0	159990000	156940000	0	0	0	0	0	0	0	0	0	0	0	0	39028000	0	203290000	395150000	400340000	379940000
O75340;O75340-2;A0A024QZ42;H0Y9X3;E7EPW6;A0A087WZ38;O75340-3;Q86W51	O75340;O75340-2;A0A024QZ42	Programmed cell death protein 6	PDCD6;hCG_1985580	0	0	0	0	87003000	92702000	67414000	49519000	0	0	0	0	0	0	0	0	17089000	19334000	82859000	99267000	346580000	349960000	245450000	266900000
Q9ULI3;Q9ULI3-2	Q9ULI3;Q9ULI3-2	Protein HEG homolog 1	HEG1	0	0	0	0	251880000	563150000	386300000	299590000	1615000000	1407500000	1497500000	1240400000	0	0	0	0	181930000	226380000	77885000	0	0	0	0	0
P20290-2;P20290;D6RDG3;H0Y9Y1	P20290-2;P20290;D6RDG3;H0Y9Y1	Transcription factor BTF3	BTF3	0	0	0	0	157090000	159340000	260230000	195320000	0	0	0	0	0	0	0	0	389820000	417850000	162620000	171530000	205780000	181830000	173410000	209240000
O15230;O15230-2;A0A075B783	O15230	Laminin subunit alpha-5	LAMA5	0	0	0	0	176300000	129780000	196290000	280120000	0	0	0	0	0	0	0	0	0	0	0	0	187220000	242170000	222610000	278740000
P62879;C9JIS1;C9JXA5;C9JZN1;E7EP32;P62879-2	P62879;C9JIS1;C9JXA5;C9JZN1;E7EP32	Guanine nucleotide-binding protein G(I)/G(S)/G(T) subunit beta-2	GNB2	0	0	0	0	375770000	169260000	104700000	157840000	0	0	0	0	0	0	0	0	33036000	18939000	148500000	98165000	202320000	208440000	281010000	222150000
Q9BS40;H7C5A4	Q9BS40	Latexin	LXN	0	0	0	0	0	0	0	0	0	0	0	0	0	0	0	0	0	0	217980000	0	258310000	243790000	285090000	286750000
K9J957;P61289;P61289-3;P61289-2;B3KQ25;K7ESG5;K7ENH2;A0A087WTV2;K7EMD0;K7EPX6;K7EKR3;B7Z8D3	K9J957;P61289;P61289-3;P61289-2;B3KQ25;K7ESG5;K7ENH2;A0A087WTV2	Proteasome activator complex subunit 3	PSME3	0	0	0	0	338490000	420400000	158060000	152480000	0	0	0	0	0	0	0	0	89378000	139090000	345650000	278050000	168610000	167630000	144840000	162210000
Q7L576;Q7L576-2;Q7L576-3;A0A087WU52;A0A087WWL1;H0YL50;A0A087WWY5	Q7L576;Q7L576-2	Cytoplasmic FMR1-interacting protein 1	CYFIP1	0	0	0	0	235970000	218620000	123730000	147440000	0	0	0	0	0	0	0	0	62913000	73543000	125840000	135520000	174830000	223830000	169010000	156770000
Q14126;J3KSI6	Q14126	Desmoglein-2	DSG2	0	0	0	0	160970000	154460000	226640000	183490000	0	0	0	0	0	0	127810000	129650000	580520000	599100000	538900000	462360000	111090000	115810000	132870000	171930000
Q99426;K7EP07;K7EK42;Q99426-2;K7EL99	Q99426;K7EP07;K7EK42;Q99426-2	Tubulin-folding cofactor B	TBCB	0	0	0	0	289800000	283550000	367550000	359110000	510560000	387450000	171950000	185980000	0	0	0	0	614290000	578730000	276370000	292470000	111950000	134210000	194220000	159170000
Q13247-3;Q13247;Q13247-2	Q13247-3;Q13247	Serine/arginine-rich splicing factor 6	SRSF6	0	0	0	0	510250000	322080000	515580000	513290000	573810000	0	714960000	602070000	0	0	0	0	560830000	624070000	435140000	462770000	106890000	117860000	70446000	90114000
P05556;P05556-2;P05556-5;P05556-4;P05556-3;H7C4N8;E7EQW5;C9JPK5;Q5T3E6;E9PLR6;E7EUI6;E7ERX5;C9JJP8;Q5T3E5;E9PQJ2;C9JNE0	P05556;P05556-2;P05556-5;P05556-4;P05556-3	Integrin beta-1	ITGB1	0	0	0	0	244500000	251430000	742710000	632240000	0	0	0	0	0	0	0	0	296190000	286560000	384010000	397540000	181790000	183200000	231740000	225280000
Q7Z3T8;Q7Z3T8-3;H0Y8R0	Q7Z3T8;Q7Z3T8-3	Zinc finger FYVE domain-containing protein 16	ZFYVE16	0	0	0	0	0	0	0	0	0	0	0	0	0	0	0	0	78689000	132560000	40969000	46896000	288030000	309600000	217300000	197500000
Q8NCW5;Q8NCW5-2;Q5T3I4;Q5T3I3	Q8NCW5;Q8NCW5-2;Q5T3I4	NAD(P)H-hydrate epimerase	APOA1BP	0	0	0	0	0	0	0	0	0	0	0	0	0	0	0	0	383100000	367000000	317040000	264310000	242550000	245760000	191880000	213500000
O75369-2;O75369-9;O75369;O75369-8;O75369-6;O75369-3;E7EN95;O75369-5;O75369-4;O75369-7;A0A0A0MT44;H7C5L4;A0A0C4DGA1	O75369-2;O75369-9;O75369;O75369-8;O75369-6;O75369-3;E7EN95;O75369-5;O75369-4;O75369-7	Filamin-B	FLNB	0	0	0	0	733980000	761520000	270170000	297910000	0	0	0	0	0	0	0	0	0	0	0	0	136910000	210350000	143320000	119770000
O15145;C9JZD1;F8VR50	O15145;C9JZD1	Actin-related protein 2/3 complex subunit 3	ARPC3	0	0	0	0	104510000	92112000	76428000	77110000	0	0	0	0	0	0	0	0	70342000	81748000	141780000	91747000	164260000	186230000	194630000	173170000
Q9NQC3-5;Q9NQC3;F8W914;Q9NQC3-2;H7C106;Q9NQC3-3;Q9NQC3-4;Q9NQC3-6	Q9NQC3-5;Q9NQC3;F8W914;Q9NQC3-2;H7C106;Q9NQC3-3;Q9NQC3-4;Q9NQC3-6	Reticulon-4;Reticulon	RTN4	0	0	0	0	110210000	105930000	182610000	147780000	0	343470000	294390000	192730000	0	0	0	0	103990000	89575000	72391000	69158000	152560000	185840000	227150000	207580000
P63092-3;P63092-2;P63092;P63092-4;Q5JWF2-2;Q5JWF2;A0A0A0MR13;S4R3E3;H0Y7F4;P38405;P38405-2;K7EQ80;K7EPE2;Q5JWE9;A0A087WTB6;A2A2R6;Q5JWD1;H0Y7E8;S4R3V9;A0A087WZE5	P63092-3;P63092-2;P63092;P63092-4;Q5JWF2-2;Q5JWF2	Guanine nucleotide-binding protein G(s) subunit alpha isoforms short;Guanine nucleotide-binding protein G(s) subunit alpha isoforms XLas	GNAS	0	0	0	0	174120000	181810000	259440000	338250000	0	0	0	0	0	0	0	0	186740000	209160000	161580000	161410000	166410000	159520000	167840000	166440000
D6RHI9;A0A087WZM2;O00584;D6REQ6;H0YAE9;A0A087WWI1;O00584-2;J3QQ64	D6RHI9;A0A087WZM2;O00584;D6REQ6;H0YAE9	Ribonuclease T2	RNASET2	0	0	0	0	278470000	336090000	297740000	381150000	0	0	0	0	0	0	0	0	171800000	152080000	104070000	106330000	69451000	90781000	123590000	109820000
A0A096LPI6;A0A0B4J2D5;P30042;A0A096LNH5;H7C1F6;H7C2G3;A0A0B4J2H4;P30042-2;A0A096LP73;F2Z2Q0;H7BYH1;A0A096LNJ1;A0A096LP12	A0A096LPI6;A0A0B4J2D5;P30042;A0A096LNH5;H7C1F6;H7C2G3;A0A0B4J2H4;P30042-2;A0A096LP73;F2Z2Q0;H7BYH1	ES1 protein homolog, mitochondrial	C21orf33	0	0	0	0	43998000	0	57420000	70578000	186960000	163020000	322800000	0	0	0	0	0	203480000	237930000	97801000	102820000	242040000	150540000	238460000	201830000
P62995-3;P62995;H7BXF3;H7C2L4;Q13595-2	P62995-3;P62995;H7BXF3	Transformer-2 protein homolog beta	TRA2B	0	0	0	0	391900000	491930000	510250000	594380000	255070000	250570000	387070000	415900000	0	0	0	0	333960000	359390000	248000000	297750000	71103000	0	0	200310000
O75533;B4DGZ4;H7C341;O75533-2;F8WC19	O75533	Splicing factor 3B subunit 1	SF3B1	0	0	0	0	313040000	311000000	270570000	216810000	0	0	0	0	0	0	0	0	151660000	224430000	163500000	173380000	230070000	181240000	200200000	159400000
Q14993	Q14993	Collagen alpha-1(XIX) chain	COL19A1	0	0	0	0	142890000	123000000	141580000	199270000	321890000	422660000	804720000	699490000	0	0	0	0	89452000	87543000	122440000	95807000	142200000	164130000	146190000	199500000
O00193;E9PM92;E9PQA1	O00193;E9PM92	Small acidic protein	SMAP;C11orf58	0	0	0	0	256640000	255790000	284620000	388820000	0	0	0	0	0	0	0	0	708920000	939440000	456440000	442510000	150850000	140440000	196220000	178400000
P19623;K7EL89;K7EKM4;K7ESL0;K7EQ47	P19623	Spermidine synthase	SRM	0	0	0	0	104680000	108960000	53962000	57412000	0	0	0	0	0	0	0	0	165390000	202560000	299930000	293520000	290620000	325320000	224580000	316560000
Q9NPF2-2;Q9NPF2;F8VXK3;F8VRG6;F8VXK7;A0A087WU70;C9J991;Q8NET6-2;Q8NET6	Q9NPF2-2;Q9NPF2;F8VXK3	Carbohydrate sulfotransferase 11	CHST11	0	0	0	0	0	0	0	0	0	0	0	0	0	0	0	0	475690000	339240000	787010000	611630000	273020000	293710000	258460000	285350000
B4DLN1;P52815;F6QW41	B4DLN1;P52815	39S ribosomal protein L12, mitochondrial	MRPL12	0	0	0	0	0	21642000	0	9562600	0	0	0	0	0	0	0	0	20001000	18969000	0	0	260430000	307710000	303370000	297630000
O75326;O75326-2;F5GYX3;H3BMF9	O75326;O75326-2;F5GYX3	Semaphorin-7A	SEMA7A	0	0	0	0	0	0	0	0	0	0	0	0	0	0	0	0	897070000	827910000	1084300000	930820000	143120000	148810000	135350000	142670000
Q6UVY6;Q6UVY6-2;A6PVS1	Q6UVY6;Q6UVY6-2	DBH-like monooxygenase protein 1	MOXD1	0	0	0	0	612750000	592070000	1083100000	1420100000	0	0	0	0	0	0	0	0	426140000	400620000	236940000	185690000	0	0	0	0
Q02952-3;Q02952-2;Q02952	Q02952-3;Q02952-2;Q02952	A-kinase anchor protein 12	AKAP12	217800000	154180000	288490000	236480000	154450000	174160000	118050000	66568000	152200000	121640000	105520000	47544000	0	0	0	0	1176800000	1417500000	723810000	870070000	86170000	85449000	79139000	99965000
A0A0C4DGV8;Q13214-2;Q13214;B4DEK9;Q9HBR1;A0A087WZE0	A0A0C4DGV8;Q13214-2;Q13214;B4DEK9	Semaphorin-3B	SEMA3B	0	0	0	0	676940000	752180000	913910000	860690000	0	0	0	0	0	0	0	0	0	0	0	0	0	0	0	0
Q96G03;E7ENQ8;Q96G03-2;E9PD70;H0Y921	Q96G03	Phosphoglucomutase-2	PGM2	0	0	0	0	297850000	308730000	396370000	376770000	112920000	178400000	233710000	127350000	0	0	0	0	207940000	185440000	150580000	158450000	150700000	157320000	98183000	109480000
E5RJU9;Q86UE4;H0YBJ8;H0YB56	E5RJU9;Q86UE4	Protein LYRIC	MTDH	0	0	0	0	138810000	131570000	160250000	135290000	426210000	395540000	352700000	294130000	0	0	0	0	227160000	250310000	141560000	154980000	165540000	171440000	136630000	148250000
Q09328;C9J0J0;Q96EE4	Q09328	Alpha-1,6-mannosylglycoprotein 6-beta-N-acetylglucosaminyltransferase A	MGAT5	0	0	0	0	189550000	172570000	256430000	238470000	274100000	403500000	375770000	332980000	0	0	0	0	788440000	774550000	809390000	1034500000	98619000	150920000	126740000	107490000
Q86SF2;H0YAH3;H0YAK0;E9PBY3	Q86SF2;H0YAH3	N-acetylgalactosaminyltransferase 7	GALNT7	0	0	0	0	1182400000	891260000	565510000	1056100000	0	0	0	0	0	0	0	0	0	0	0	0	204450000	212940000	183350000	237600000
P04040	P04040	Catalase	CAT	0	0	0	0	218440000	252160000	201510000	202650000	0	0	0	0	0	0	0	0	95238000	88876000	60190000	82133000	199820000	156150000	238680000	249280000
P30085;Q5T0D2;P30085-2	P30085;Q5T0D2;P30085-2	UMP-CMP kinase	CMPK1	0	0	0	0	180090000	174020000	114170000	171550000	0	0	0	0	0	0	0	0	255020000	248910000	136410000	127010000	189150000	152810000	145530000	154790000
Q5MNZ9;G5EA37;Q5MNZ9-2;K7ELY0;K7EK57;K7EKC5;K7EKN0	Q5MNZ9;G5EA37;Q5MNZ9-2;K7ELY0	WD repeat domain phosphoinositide-interacting protein 1	WIPI1	0	0	0	0	0	73203000	0	0	0	0	0	0	0	0	0	0	0	0	0	0	272270000	279570000	300720000	281600000
Q9NS15-2;H0YC99;E9PQR0;H0YCX6;E9PPT7;E9PRF2;E9PR75;H0YCQ2;H0YE75	Q9NS15-2;H0YC99	Latent-transforming growth factor beta-binding protein 3	LTBP3	0	0	0	0	820960000	747250000	911910000	1176300000	0	0	0	0	0	0	0	0	0	0	0	0	0	0	0	0
P36959;H0YN22;A0A0B4J281;H0YMG3;H0YKK3;H0YN74;H0YMW6	P36959	GMP reductase 1	GMPR	0	0	0	0	32457000	35891000	0	0	0	0	0	0	0	0	0	0	0	0	50505000	37206000	445630000	376320000	282930000	221280000
Q92859-3;Q92859-2;Q92859-4;Q92859;Q59FP8	Q92859-3;Q92859-2;Q92859-4;Q92859;Q59FP8	Neogenin	NEO1	0	0	0	0	216050000	226390000	363450000	383900000	0	0	0	0	0	0	0	0	838200000	788980000	721350000	617120000	127450000	65604000	70830000	59446000
R4GMR5;P48556;K7EJR3;K7EJC1;K7ERW6;K7ENY6	R4GMR5;P48556;K7EJR3;K7EJC1	26S proteasome non-ATPase regulatory subunit 8	PSMD8	0	0	0	0	89872000	75933000	75460000	96414000	0	0	0	0	0	0	0	0	0	0	34378000	32885000	308690000	288130000	314320000	273390000
P00367;P00367-3;P00367-2	P00367;P00367-3;P00367-2	Glutamate dehydrogenase 1, mitochondrial	GLUD1	0	0	0	0	301480000	319220000	204180000	296390000	241860000	178330000	208460000	199440000	0	0	0	0	153130000	183770000	174840000	259690000	179920000	159000000	269390000	306990000
P10768;X6RA14;H7BZT7;U3KQT1	P10768;X6RA14;H7BZT7	S-formylglutathione hydrolase	ESD	0	0	0	0	254280000	183430000	173590000	125500000	0	0	0	0	0	0	0	0	0	0	0	0	278000000	201040000	305090000	323070000
P40939;H0YFD6;P40939-2	P40939	Trifunctional enzyme subunit alpha, mitochondrial;Long-chain enoyl-CoA hydratase;Long chain 3-hydroxyacyl-CoA dehydrogenase	HADHA	0	0	0	0	0	0	0	0	0	0	0	0	0	0	0	0	0	0	0	0	227210000	234930000	192940000	282120000
C9J0K6;P30626-3;P30626-2;P30626;B4DHQ6	C9J0K6;P30626-3;P30626-2;P30626	Sorcin	SRI	0	0	0	0	293830000	269350000	222460000	174170000	0	0	0	0	0	0	0	0	73366000	35854000	84747000	80760000	169180000	180640000	160190000	162070000
Q96C19;H0Y4Y4	Q96C19;H0Y4Y4	EF-hand domain-containing protein D2	EFHD2	0	0	0	0	245930000	268980000	104270000	140370000	0	0	0	0	0	0	0	0	438350000	326590000	517790000	401120000	138270000	119620000	115700000	107500000
Q04446;E9PGM4	Q04446;E9PGM4	1,4-alpha-glucan-branching enzyme	GBE1	0	0	0	0	832310000	754950000	629710000	499730000	0	0	0	0	0	0	0	0	98776000	79712000	38132000	65249000	52687000	115270000	120450000	83498000
O15540;O15540-2	O15540;O15540-2	Fatty acid-binding protein, brain	FABP7	0	0	0	0	73107000	64673000	62330000	74571000	0	0	0	0	0	0	0	0	67573000	59407000	76482000	69366000	214800000	142100000	151930000	186730000
Q9HC35;B5MBZ0;Q9HC35-2	Q9HC35;B5MBZ0;Q9HC35-2	Echinoderm microtubule-associated protein-like 4	EML4	0	0	0	0	31821000	55485000	25786000	49065000	0	0	0	0	0	0	0	0	90599000	114970000	99272000	104900000	331970000	285280000	243370000	207930000
Q96PU5-2;Q96PU5-6;Q96PU5-5;Q96PU5-7;Q96PU5;Q96PU5-3;Q96PU5-9;Q96PU5-4;K7ERN1;K7ENS6;Q96J02-3;Q96J02-2;Q96J02;K7EQC5;H0Y8H4;K7EN51	Q96PU5-2;Q96PU5-6;Q96PU5-5;Q96PU5-7;Q96PU5;Q96PU5-3;Q96PU5-9;Q96PU5-4;K7ERN1	E3 ubiquitin-protein ligase NEDD4-like	NEDD4L;ZNF227	0	0	0	0	0	0	14953000	0	0	0	0	0	0	0	0	0	58827000	71715000	70726000	33597000	285520000	367180000	303930000	290820000
Q9NZ08;Q9NZ08-2;H0Y9X5;D6RAL9	Q9NZ08;Q9NZ08-2	Endoplasmic reticulum aminopeptidase 1	ERAP1	0	0	0	0	37767000	35123000	71629000	56623000	0	0	0	0	0	0	0	0	262960000	293240000	345100000	404210000	118560000	110990000	156340000	155830000
Q7L1Q6-2;Q7L1Q6;Q7L1Q6-4;Q7L1Q6-3;C9IZ80;H0Y503;C9JFN4;C9JV57;C9J188;C9JWF5	Q7L1Q6-2;Q7L1Q6;Q7L1Q6-4;Q7L1Q6-3;C9IZ80	Basic leucine zipper and W2 domain-containing protein 1	BZW1	0	0	0	0	263800000	324230000	159830000	278440000	0	0	0	0	0	0	0	0	68348000	90316000	78987000	57610000	215700000	179530000	162860000	164170000
P25205;P25205-2;J3KQ69;Q7Z6P5	P25205;P25205-2;J3KQ69	DNA replication licensing factor MCM3	MCM3	0	0	0	0	361020000	387110000	391420000	487370000	0	0	0	0	0	0	0	0	570970000	489320000	462200000	533850000	54698000	90699000	38104000	54660000
P61764;P61764-2;A0A096LP52	P61764;P61764-2	Syntaxin-binding protein 1	STXBP1	0	0	0	0	275000000	228130000	168790000	182260000	0	0	0	0	0	0	0	0	83972000	94701000	162290000	147390000	127360000	162530000	173190000	167130000
P06276;F8WF14;F8WEX7;H0Y885;H7C4Y0	P06276;F8WF14;F8WEX7	Cholinesterase	BCHE	0	0	0	0	358370000	328640000	363930000	291880000	956820000	763840000	963550000	969890000	0	0	0	0	529850000	423010000	739940000	485490000	0	63126000	73568000	76795000
Q99598;C4P0D6;C4P0D8;Q5VVQ1;C4P0D4;Q9NRI2	Q99598;C4P0D6;C4P0D8;Q5VVQ1;C4P0D4	Translin-associated protein X	TSNAX;DISC1	0	0	0	0	93195000	107990000	25550000	0	0	0	0	0	0	0	0	0	142940000	151180000	133700000	132120000	224660000	236840000	266840000	256590000
I3L0N3;P46459;P46459-2;I3L2G1;I3L0L3;K7EQD6;I3L338;I3L4Q9	I3L0N3;P46459;P46459-2	Vesicle-fusing ATPase	NSF	0	0	0	0	175650000	148790000	171130000	147340000	0	0	0	0	0	0	0	0	0	0	0	0	193320000	191240000	187080000	168600000
P23142-4;B1AHL2;P23142-2;P23142-3;B1AHM7;B1AHM9;B1AHM8;B1AHN3;H7C1M6;B1AHM6	P23142-4;B1AHL2;P23142-2;P23142-3	Fibulin-1	FBLN1	0	0	0	0	0	0	0	0	0	0	0	0	0	0	0	0	0	0	0	0	312050000	288560000	361040000	309690000
Q96D15;M0QZH0;M0QYB8	Q96D15;M0QZH0	Reticulocalbin-3	RCN3	0	0	0	0	0	0	0	0	0	0	0	0	0	0	0	0	933170000	1196800000	906900000	983710000	0	0	0	0
P98082-3;P98082;P98082-2;D6REB1;D6RIA5;D6RFF7	P98082-3;P98082;P98082-2	Disabled homolog 2	DAB2	0	0	0	0	0	0	0	0	0	0	0	0	0	0	0	0	0	0	0	0	327870000	300780000	265120000	299540000
P03956	P03956	Interstitial collagenase;22 kDa interstitial collagenase;27 kDa interstitial collagenase	MMP1	0	0	0	0	199780000	158650000	345220000	244540000	8103700000	16369000000	25712000000	30406000000	0	0	0	0	0	0	0	0	0	0	0	0
Q13177;H7C1X3;A0A087X294;O75914-2;O75914;O75914-4;O75914-3;B1AKS5;H0YCG5	Q13177	Serine/threonine-protein kinase PAK 2;PAK-2p27;PAK-2p34	PAK2	0	0	0	0	144560000	129330000	68716000	94306000	0	0	0	0	0	0	0	0	109180000	95407000	127590000	118300000	180730000	165860000	175680000	188100000
Q8WXF1;Q8WXF1-2;X6RDA4	Q8WXF1;Q8WXF1-2;X6RDA4	Paraspeckle component 1	PSPC1	0	0	0	0	309600000	376770000	332590000	355270000	0	0	0	0	0	0	0	0	583880000	177100000	310420000	153280000	250530000	173800000	168470000	131600000
P78504;P78504-2;A0A087WXH5	P78504;P78504-2	Protein jagged-1	JAG1	0	0	0	0	0	0	0	0	0	0	0	0	0	0	0	0	51942000	42673000	26518000	109880000	234080000	310380000	349870000	326020000
Q13303-2;Q13303;Q13303-4;Q13303-3;Q13303-5;Q5TG80;Q5TG81;C9JQ60;C9JBV8;Q5TG84;A0A087X1P8;Q5TG78;K7EKU4;K7EIR5	Q13303-2;Q13303;Q13303-4;Q13303-3;Q13303-5;Q5TG80;Q5TG81	Voltage-gated potassium channel subunit beta-2	KCNAB2	0	0	0	0	0	0	0	0	0	0	0	0	0	0	0	0	110250000	133450000	203290000	243430000	285740000	262530000	276620000	278300000
B4DKD1;Q9BSA4;Q9BSA4-2	B4DKD1;Q9BSA4;Q9BSA4-2	Protein tweety homolog;Protein tweety homolog 2	TTYH2	0	0	0	0	0	0	0	0	0	0	0	0	0	0	0	0	485120000	493900000	354750000	342790000	171220000	167500000	202230000	188860000
E9PEB5;Q96AE4;Q96AE4-2;C9JSZ1	E9PEB5;Q96AE4;Q96AE4-2	Far upstream element-binding protein 1	FUBP1	0	0	0	0	113400000	117330000	164160000	27610000	0	0	0	0	0	0	0	0	56458000	33603000	35027000	118870000	306320000	325560000	212010000	185440000
P20340-2;P20340;H0YGL6;P20340-4;H7BYW1;P20340-3;F5H3K7;F5GX61;Q9H0N0	P20340-2;P20340;H0YGL6;P20340-4;H7BYW1	Ras-related protein Rab-6A	RAB6A	0	0	0	0	0	0	0	0	0	0	0	0	0	0	0	0	0	0	0	0	199460000	192370000	180810000	231650000
P49915;P49915-2	P49915;P49915-2	GMP synthase [glutamine-hydrolyzing]	GMPS	0	0	0	0	157070000	168840000	172870000	221720000	0	0	0	0	0	0	0	0	207980000	218860000	181730000	180960000	197750000	176400000	106880000	106750000
P00352;Q5SYQ7;Q5SYQ9;Q5SYQ8;P05091;P05091-2;O94788-2;F8VP50	P00352	Retinal dehydrogenase 1	ALDH1A1	0	0	0	0	596170000	671980000	417940000	339480000	0	0	0	0	0	0	0	0	185530000	156500000	259410000	272200000	64525000	47953000	65152000	63936000
O00487;C9JW37	O00487	26S proteasome non-ATPase regulatory subunit 14	PSMD14	0	0	0	0	102690000	107300000	73115000	86835000	0	0	0	0	0	0	0	0	0	0	0	0	237370000	200900000	242250000	201400000
O95347;O95347-2;Q5T821;A0A0C4DGE5	O95347;O95347-2	Structural maintenance of chromosomes protein 2	SMC2	0	0	0	0	107550000	125340000	97805000	115020000	0	0	0	0	0	0	0	0	73894000	81695000	102600000	120340000	105450000	87941000	80969000	109230000
Q9UEU5;Q6NT46;Q4V326;Q13066;A0A087WUD6;A0A087X111;Q96GT9;Q8WTP9;A6NGK3;Q4V321;Q13070;Q13069;Q13068;P0CL82;P0CL81;P0CL80;O76087;A6NER3;A6NDE8;A1L429;Q13067;Q13065	Q9UEU5;Q6NT46;Q4V326;Q13066;A0A087WUD6;A0A087X111;Q96GT9;Q8WTP9;A6NGK3;Q4V321;Q13070;Q13069;Q13068;P0CL82;P0CL81;P0CL80;O76087;A6NER3;A6NDE8;A1L429;Q13067;Q13065	G antigen 2D;G antigen 2A;G antigen 2E;G antigen 2B/2C;X antigen family member 2;X antigen family member 3;G antigen 10;G antigen 13;G antigen 6;G antigen 5;G antigen 4;G antigen 12I;G antigen 12G;G antigen 12F;G antigen 7;G antigen 12J;G antigen 12H;G antigen 12B/C/D/E;G antigen 3;G antigen 1	GAGE2D;GAGE2A;GAGE2E;GAGE2B;XAGE2;XAGE3;GAGE10;GAGE13;GAGE6;GAGE5;GAGE4;GAGE12I;GAGE12G;GAGE12F;GAGE7;GAGE12J;GAGE12H;GAGE12B;GAGE3;GAGE1	0	0	0	0	0	0	0	0	0	0	0	0	0	0	0	0	0	0	0	0	0	0	0	0
P00491;G3V5M2;G3V2H3;G3V393	P00491;G3V5M2	Purine nucleoside phosphorylase	PNP	0	0	0	0	239630000	246500000	121130000	130120000	0	0	0	0	0	0	0	0	0	0	0	0	178730000	212220000	227860000	188360000
Q99878;Q96KK5;Q9BTM1;Q93077;Q7L7L0;P20671;P0C0S8;P04908;H0YFX9;Q16777;Q6FI13;Q9BTM1-2;Q96QV6;C9J0D1;Q71UI9-2;C9J386;REV__H0Y672;Q71UI9-5	Q99878;Q96KK5;Q9BTM1;Q93077;Q7L7L0;P20671;P0C0S8;P04908;H0YFX9;Q16777;Q6FI13;Q9BTM1-2;Q96QV6	Histone H2A type 1-J;Histone H2A type 1-H;Histone H2A.J;Histone H2A type 1-C;Histone H2A type 3;Histone H2A type 1-D;Histone H2A type 1;Histone H2A type 1-B/E;Histone H2A;Histone H2A type 2-C;Histone H2A type 2-A;Histone H2A type 1-A	HIST1H2AJ;HIST1H2AH;H2AFJ;HIST1H2AC;HIST3H2A;HIST1H2AD;HIST1H2AG;HIST1H2AB;HIST2H2AC;HIST2H2AA3;HIST1H2AA	0	0	0	0	0	0	0	0	0	0	0	0	0	0	0	0	0	0	0	0	138040000	318830000	128610000	0
P27824;P27824-2;P27824-3;D6RGY2;H0Y9Q7;D6RFL1;D6RAU8;D6RB85;D6RDP7;H0Y9H1;D6RAQ8;D6RHJ3;D6RD16	P27824;P27824-2;P27824-3;D6RGY2	Calnexin	CANX	0	0	0	0	113390000	137730000	182240000	144570000	340360000	274560000	184550000	182580000	0	0	0	0	417340000	466870000	333220000	379460000	189840000	236560000	227430000	177140000
P54652	P54652	Heat shock-related 70 kDa protein 2	HSPA2	0	0	0	0	161500000	186720000	151090000	167060000	0	0	0	0	0	0	0	0	259870000	231800000	203590000	167070000	149630000	134210000	130290000	104850000
Q01650;A0A0C4DGL4;H0YJ95;G3V4Z6;Q9UM01;Q92536	Q01650	Large neutral amino acids transporter small subunit 1	SLC7A5	0	0	0	0	52706000	46648000	74805000	43212000	0	0	0	0	0	0	0	0	179120000	191130000	174060000	188770000	239080000	180680000	249150000	226320000
A0A087WTK0;A0A087WVC6;Q12913;Q12913-2;E9PJ83;E9PPH3	A0A087WTK0;A0A087WVC6;Q12913;Q12913-2	Receptor-type tyrosine-protein phosphatase eta	PTPRJ	0	0	0	0	105540000	115430000	176290000	170760000	0	0	0	0	0	0	0	0	369540000	412660000	348180000	349250000	141670000	124850000	138880000	143370000
P30520;Q8N142-2;G3V5D8;G3V232;S4R2Z1;G3V2N1	P30520	Adenylosuccinate synthetase isozyme 2	ADSS	0	0	0	0	523980000	496630000	319960000	251720000	0	0	0	0	0	0	0	0	193200000	246060000	419260000	389120000	117930000	119570000	138090000	238330000
Q9UHD1-2;Q9UHD1;E9PHZ2;E9PPQ5;E9PIZ4;E9PSD5;E9PL00;E9PIF7	Q9UHD1-2;Q9UHD1;E9PHZ2;E9PPQ5	Cysteine and histidine-rich domain-containing protein 1	CHORDC1	0	0	0	0	127980000	134860000	156220000	104900000	0	0	0	0	0	0	0	0	98063000	99802000	89650000	91585000	154360000	147360000	141270000	140130000
Q9H3K6;Q9H3K6-2;H3BV85;H3BTW0;A0A0B4J295;H3BVE0	Q9H3K6;Q9H3K6-2;H3BV85;H3BTW0;A0A0B4J295;H3BVE0	BolA-like protein 2	BOLA2;BOLA2B	0	0	0	0	85755000	102220000	73462000	84646000	0	0	0	0	0	0	0	0	294520000	249010000	239660000	240840000	116820000	150960000	130660000	150550000
Q08257;Q08257-3;A6NP24;C9JH92;Q08257-2	Q08257;Q08257-3;A6NP24;C9JH92;Q08257-2	Quinone oxidoreductase	CRYZ	0	0	0	0	126070000	102460000	148280000	185490000	123610000	0	242730000	132340000	0	0	0	0	76596000	65561000	108980000	82514000	173680000	138960000	205010000	169590000
P42166	P42166	Lamina-associated polypeptide 2, isoform alpha;Thymopoietin;Thymopentin	TMPO	0	0	0	0	136070000	117640000	77800000	95079000	0	0	0	0	0	0	0	0	98193000	98967000	75413000	75933000	170830000	171540000	136880000	135250000
P35613-2;P35613;A0A087X2B5;A0A087WUV8;P35613-3;P35613-4;I3L192;R4GMX5;R4GN83	P35613-2;P35613;A0A087X2B5;A0A087WUV8;P35613-3;P35613-4;I3L192	Basigin	BSG	0	0	0	0	223240000	218460000	175890000	234020000	0	0	0	0	0	0	0	0	335600000	376530000	545520000	518480000	94847000	86263000	151490000	134940000
O43592;F8WDU6;F5GYW6;F5GZM3	O43592	Exportin-T	XPOT	0	0	0	0	63694000	74703000	137470000	104100000	0	0	0	0	0	0	0	0	274710000	218210000	186090000	198110000	375940000	376530000	282030000	317240000
Q96C23;F8WB82;B8ZZ75;H7C320;H7C1B5	Q96C23;F8WB82;B8ZZ75;H7C320	Aldose 1-epimerase	GALM	0	0	0	0	0	0	0	0	0	0	0	0	0	0	0	0	49639000	39033000	56921000	95873000	193150000	197630000	218890000	270030000
P24752;H0YEL7;P24752-2;E9PRQ6;E9PKF3	P24752	Acetyl-CoA acetyltransferase, mitochondrial	ACAT1	0	0	0	0	0	0	0	0	0	0	0	0	0	0	0	0	0	0	0	0	196000000	203770000	275880000	256830000
H0YN81;Q9GZS3;H0YMF9;H0YL19;H0YM76;H0YLA1;H3BQA8	H0YN81;Q9GZS3;H0YMF9;H0YL19	WD repeat-containing protein 61;WD repeat-containing protein 61, N-terminally processed	WDR61	0	0	0	0	78317000	100760000	103190000	67991000	0	0	0	0	0	0	0	0	83613000	0	111310000	113450000	203780000	178720000	271670000	189100000
Q15942;H0Y2Y8;Q15942-2;C9IZ41;H7C3D3;C9JJK5;H7C3R3	Q15942;H0Y2Y8;Q15942-2	Zyxin	ZYX	0	0	0	0	736280000	568740000	287930000	285360000	0	0	0	0	0	0	0	0	37611000	36076000	60680000	57342000	0	30963000	28097000	28144000
P46060;H0Y4Q3;B0QYT5;B0QYT4;B0QYT6	P46060	Ran GTPase-activating protein 1	RANGAP1	0	0	0	0	227490000	223990000	212660000	205130000	0	0	0	0	0	0	0	0	184830000	207440000	140410000	157930000	136050000	182860000	123380000	109800000
Q99574;C9JDY5;H7C5T9;C9JQU8	Q99574	Neuroserpin	SERPINI1	0	0	0	0	0	92652000	48182000	114620000	0	0	0	0	0	0	0	0	63127000	35390000	22366000	18621000	222290000	229140000	254790000	315550000
P40126;P40126-2;A0A0A0MTD3	P40126;P40126-2	L-dopachrome tautomerase	DCT	0	0	0	0	0	0	0	0	0	0	0	0	0	0	0	0	0	0	0	0	209420000	225600000	239100000	254950000
H3BN98;I3L246;H3BV27;H3BT37;I3L303;H3BPJ2;Q15041-2;Q15041;Q15041-3	H3BN98;I3L246		RPS15A	0	0	0	0	71756000	0	33183000	0	0	0	0	0	0	0	0	0	67538000	90129000	187260000	211430000	170070000	226820000	187790000	187520000
O75368	O75368	SH3 domain-binding glutamic acid-rich-like protein	SH3BGRL	0	0	0	0	465940000	386990000	143010000	238610000	0	0	0	0	0	0	0	0	108570000	161550000	147000000	126670000	77628000	94606000	114940000	70587000
O14617-5;O14617;O14617-3;O14617-4;O14617-2;K7ELX8;K7ERW8;A0A087WYN6	O14617-5;O14617;O14617-3;O14617-4;O14617-2	AP-3 complex subunit delta-1	AP3D1	0	0	0	0	53988000	44601000	0	0	0	0	0	0	0	0	0	0	22915000	63580000	34008000	32384000	255270000	256000000	337590000	286580000
Q15029-2;Q15029-3;Q15029;K7EP67;K7EJ74;K7EIV5;K7EIT3	Q15029-2;Q15029-3;Q15029	116 kDa U5 small nuclear ribonucleoprotein component	EFTUD2	0	0	0	0	139770000	99021000	142250000	156380000	0	0	0	0	0	0	0	0	128380000	126040000	110240000	101380000	133400000	113050000	141700000	158510000
Q8TAT6;Q8TAT6-2;I3L4U9;I3L283;I3L281;I3L3I1	Q8TAT6;Q8TAT6-2	Nuclear protein localization protein 4 homolog	NPLOC4	0	0	0	0	0	64882000	47238000	50377000	0	0	0	0	0	0	0	0	0	0	0	0	261800000	239770000	192050000	356120000
Q16658;C9JFC0;A0A0A0MSB2;C9JPH9	Q16658	Fascin	FSCN1	0	0	0	256280000	768260000	658870000	667010000	708550000	505860000	554110000	417040000	531530000	0	0	0	0	0	0	0	0	0	0	0	0
Q15102;M0R1K3;M0R389;M0QZT2;M0QXS6;M0R323	Q15102;M0R1K3;M0R389	Platelet-activating factor acetylhydrolase IB subunit gamma	PAFAH1B3	0	0	0	0	33443000	28924000	0	55020000	0	0	0	0	0	0	0	0	144900000	0	24679000	33992000	182320000	175710000	148850000	150720000
F5H5D3;Q9BQE3;F8VVB9;F8VQQ4;F8VS66;F8VRZ4;F8VWV9;F8VX09;C9JEV8;C9JQ00;C9JJQ8;C9JDL2;F8VRK0;C9K0S6;F8W0F6;F8VXZ7;Q9H853	F5H5D3;Q9BQE3;F8VVB9;F8VQQ4	Tubulin alpha-1C chain	TUBA1C;KLK9;TUBA1A	0	0	0	0	0	0	0	0	0	0	0	0	0	0	0	0	0	0	0	0	206550000	223550000	232750000	253720000
P60983;G3V4P8;M0QYG8;M0R1D2;M0R0C1;M0QYJ8;O60234	P60983;G3V4P8	Glia maturation factor beta	GMFB	0	0	0	0	163660000	141740000	181130000	205830000	0	0	0	0	0	0	0	0	175980000	185470000	239690000	125410000	179100000	187300000	190620000	157760000
P13861;P13861-2;H7C330;H7C1L0;H7C4A9;C9J830	P13861;P13861-2	cAMP-dependent protein kinase type II-alpha regulatory subunit	PRKAR2A	0	0	0	0	76511000	92601000	141840000	112990000	0	0	0	0	0	0	0	0	131340000	126450000	72502000	51110000	127620000	165540000	121430000	151120000
P62714;E5RJX4	P62714	Serine/threonine-protein phosphatase 2A catalytic subunit beta isoform	PPP2CB	0	0	0	0	144220000	128590000	98112000	103280000	0	0	0	0	0	0	0	0	127080000	161190000	77421000	103990000	163750000	139680000	149510000	173080000
P45877	P45877	Peptidyl-prolyl cis-trans isomerase C	PPIC	0	0	0	0	0	0	0	0	0	0	0	0	0	0	0	0	0	0	80296000	85857000	229360000	313520000	171510000	210150000
Q96AG4;I3L223	Q96AG4	Leucine-rich repeat-containing protein 59	LRRC59	0	0	0	0	0	0	0	0	0	0	0	0	0	0	0	0	0	0	0	0	229750000	242420000	174710000	163250000
O43237;O43237-2;J3KRI4;B4E2E0;J3KRZ2;J3KSD2;H3BUM4	O43237;O43237-2	Cytoplasmic dynein 1 light intermediate chain 2	DYNC1LI2	0	0	0	0	93146000	88918000	45258000	41376000	0	0	0	0	0	0	0	0	0	0	0	0	180490000	157920000	254110000	278380000
Q99471;H3BPF6;Q99471-3;H3BMQ1;Q99471-2;F8VNW6;F8VQZ2	Q99471;H3BPF6;Q99471-3;H3BMQ1	Prefoldin subunit 5	PFDN5	0	0	0	0	134200000	121610000	59065000	63394000	0	0	0	0	0	0	0	0	139530000	130110000	84432000	89438000	187820000	141720000	130460000	132130000
P17096;P17096-3;E5RIT9	P17096;P17096-3	High mobility group protein HMG-I/HMG-Y	HMGA1	0	0	662110000	0	299070000	382070000	275340000	333290000	351390000	321410000	387940000	350360000	0	0	0	0	119110000	0	79381000	94244000	150650000	198340000	137170000	139230000
E7ESK6;E9PBI9;P34741;E5RJB8;E5RHU3	E7ESK6;E9PBI9;P34741;E5RJB8;E5RHU3	Syndecan;Syndecan-2	SDC2	1099400000	982710000	231270000	351960000	206340000	187870000	593580000	859680000	0	0	0	0	0	0	0	0	256760000	291360000	241670000	262470000	0	0	0	0
Q9UMX5	Q9UMX5	Neudesin	NENF	0	0	0	0	241250000	258410000	257960000	290940000	0	0	0	0	0	0	0	0	217470000	165020000	184260000	156110000	190800000	148120000	142890000	150320000
P47813;X6RAC9;A6NJH9;O14602	P47813;X6RAC9;A6NJH9;O14602	Eukaryotic translation initiation factor 1A, X-chromosomal;Eukaryotic translation initiation factor 1A, Y-chromosomal	EIF1AX;EIF1AY	0	0	0	0	233910000	215520000	185730000	198360000	0	0	0	0	0	0	0	0	302440000	292720000	183690000	176040000	95587000	119770000	132940000	154400000
P47755;F8W9N7;C9JUG7;P47755-2;F8WED3	P47755;F8W9N7	F-actin-capping protein subunit alpha-2	CAPZA2	0	0	0	0	77462000	79422000	112590000	136010000	0	0	0	0	0	0	0	0	142400000	93152000	55737000	67732000	124900000	141240000	135400000	155350000
A0A087WTM1;Q9Y6N7-6;Q9Y6N7-5;Q9Y6N7-4;Q9Y6N7-3;Q9Y6N7;Q9Y6N7-2;A0A087WZ85;A0A0A0MSX4;H7C4Y7;F8WBR3;R4GMM8;F8W703;Q9HCK4-2;Q9HCK4;Q9HCK4-3	A0A087WTM1;Q9Y6N7-6;Q9Y6N7-5;Q9Y6N7-4;Q9Y6N7-3;Q9Y6N7;Q9Y6N7-2;A0A087WZ85;A0A0A0MSX4	Roundabout homolog 1	ROBO1	0	0	0	0	165400000	213790000	458920000	276080000	327640000	447360000	474440000	534570000	0	0	0	0	361840000	311370000	383070000	325390000	193770000	198170000	225350000	258280000
O95881;V9GY50;V9GYV4	O95881	Thioredoxin domain-containing protein 12	TXNDC12	0	0	0	0	83841000	62159000	167170000	112950000	0	0	0	0	0	0	0	0	97855000	95598000	134170000	156780000	162410000	180390000	162710000	148350000
P53004;C9J1E1	P53004	Biliverdin reductase A	BLVRA	0	0	0	0	50541000	39260000	0	61334000	0	0	0	0	0	0	0	0	269880000	185300000	77980000	110130000	160590000	174370000	169930000	149310000
Q10567-3;Q10567-4	Q10567-3;Q10567-4	AP-1 complex subunit beta-1	AP1B1	0	0	0	0	94135000	102160000	55416000	120090000	0	0	0	0	0	0	0	0	69174000	82609000	73561000	59490000	237010000	210470000	170150000	210400000
P61970;H3BRV9	P61970;H3BRV9	Nuclear transport factor 2	NUTF2	0	0	0	0	0	0	0	0	0	0	0	0	0	0	0	0	0	0	0	0	94880000	177190000	150880000	157440000
P30419;P30419-2;B7Z8J4;K7EN82;Q5VUC6;O60551;K7EN42	P30419;P30419-2	Glycylpeptide N-tetradecanoyltransferase 1	NMT1	0	0	0	0	106240000	117610000	84906000	88935000	0	0	0	0	0	0	0	0	89700000	88353000	83486000	80303000	193960000	123830000	141600000	143200000
P17643;E7EQI3;C9JZ52	P17643	5,6-dihydroxyindole-2-carboxylic acid oxidase	TYRP1	0	0	0	0	0	0	0	0	183300000	188960000	302460000	190640000	0	0	0	0	0	0	0	0	227930000	222480000	206270000	216510000
P35222;B4DGU4;E7EMJ5;E9PDF9;E7EV28;P35222-2;C9JV16	P35222;B4DGU4	Catenin beta-1	CTNNB1	0	0	0	0	622510000	534450000	461500000	528060000	0	0	0	0	0	0	0	0	91723000	92249000	45385000	87349000	64281000	48745000	93774000	69567000
Q9BTT0;Q9BTT0-3;E9PPH5;Q9BTT0-2;Q5TB19;E9PLC4	Q9BTT0;Q9BTT0-3;E9PPH5;Q9BTT0-2	Acidic leucine-rich nuclear phosphoprotein 32 family member E	ANP32E	0	0	0	0	232810000	270070000	278780000	331410000	0	0	0	0	0	0	0	0	216390000	134000000	178760000	174060000	108330000	97210000	117570000	107920000
J3KQ45;F8W8W7;O43493-2;O43493-5;O43493-3;O43493;O43493-4;O43493-6	J3KQ45;F8W8W7;O43493-2;O43493-5;O43493-3;O43493;O43493-4	Trans-Golgi network integral membrane protein 2	TGOLN2	0	0	0	0	93060000	54614000	196830000	190990000	4175800000	3822000000	3403100000	3494000000	0	0	537400000	480300000	809540000	979740000	375370000	356530000	0	0	0	0
Q9Y285;K7ER00;Q9Y285-2;K7ER16;K7EK06;K7EPH2	Q9Y285;K7ER00;Q9Y285-2;K7ER16	Phenylalanine--tRNA ligase alpha subunit	FARSA	0	0	0	0	84174000	98740000	0	0	0	0	0	0	0	0	0	0	0	0	0	0	263020000	256020000	251850000	163910000
P60903	P60903	Protein S100-A10	S100A10	0	0	0	0	412480000	0	0	0	0	0	0	0	0	0	0	0	106360000	128980000	75762000	0	219420000	200220000	122610000	154890000
Q9BY32;Q9BY32-3;Q9BY32-2	Q9BY32;Q9BY32-3;Q9BY32-2	Inosine triphosphate pyrophosphatase	ITPA	0	0	0	0	0	0	0	0	0	0	0	0	0	0	0	0	0	0	0	0	162290000	246950000	203110000	194090000
H3BQZ7;Q1KMD3	H3BQZ7;Q1KMD3	Heterogeneous nuclear ribonucleoprotein U-like protein 2	HNRNPUL2-BSCL2;HNRNPUL2	0	0	0	0	108350000	107140000	112470000	65500000	0	0	0	0	0	0	0	0	0	0	0	0	228620000	201670000	247720000	233030000
P07919;A0A096LP55	P07919	Cytochrome b-c1 complex subunit 6, mitochondrial	UQCRH	0	0	0	0	91285000	117550000	222090000	264780000	316470000	353420000	394240000	393280000	0	0	0	0	435400000	332680000	191060000	147300000	144850000	128480000	72893000	71960000
G8JLD5;O00429-4;O00429-2;O00429-8;O00429-5;O00429-3;O00429;O00429-6;O00429-7;F8VZ52;F8VUJ9;B4DPZ9;F8W1W3;B4DDQ3;F8VR28;F8VYL3;H0YHY4	G8JLD5;O00429-4;O00429-2;O00429-8;O00429-5;O00429-3;O00429;O00429-6;O00429-7	Dynamin-1-like protein	DNM1L	0	0	0	0	17262000	19282000	9086100	31169000	0	0	0	0	0	0	0	0	0	0	0	0	277700000	235730000	291890000	293630000
Q8N1G4;J3KRP5	Q8N1G4	Leucine-rich repeat-containing protein 47	LRRC47	0	0	0	0	110590000	117540000	55949000	57768000	0	0	0	0	0	0	0	0	85232000	91062000	106570000	99634000	229120000	160700000	159660000	195480000
P21291;E9PS42;E9PND2;E9PP21	P21291;E9PS42;E9PND2;E9PP21	Cysteine and glycine-rich protein 1	CSRP1	0	0	0	0	743590000	619530000	297340000	258590000	0	0	0	0	0	0	0	0	0	86542000	148870000	130210000	105520000	79889000	0	0
O75367-3;O75367;O75367-2;B4DJC3;D6RCF2	O75367-3;O75367;O75367-2	Core histone macro-H2A.1	H2AFY	0	0	0	0	0	0	0	0	0	0	0	0	0	0	0	0	0	0	0	0	254630000	263780000	284640000	311520000
Q13596;Q13596-2;Q13596-3;H0YK42;H0YK58;H0YK43;J3KPH4;H0YKD5;H0YKL5	Q13596;Q13596-2;Q13596-3;H0YK42	Sorting nexin-1	SNX1	0	0	0	0	102760000	96888000	55909000	60873000	0	0	0	0	0	0	0	0	0	0	0	0	209990000	257300000	162840000	186410000
O15212;A2AB88	O15212;A2AB88	Prefoldin subunit 6	PFDN6	0	0	0	0	111990000	132710000	58413000	31619000	0	0	0	0	0	0	0	0	67385000	71615000	92972000	108150000	203440000	205660000	126730000	134490000
Q5T9B7;P00568;H0Y4J6;H0YID2;Q9Y6K8-2;Q9Y6K8-3;Q9Y6K8	Q5T9B7;P00568;H0Y4J6	Adenylate kinase isoenzyme 1	AK1	0	0	0	0	105330000	98407000	27094000	179090000	0	0	0	0	0	0	0	0	0	0	0	0	222320000	296320000	147020000	122760000
Q9NP97;B1AKR6;Q8TF09;H3BNG9;H3BPA0;Q7Z4M1;Q9NP97-2;H3BQI1	Q9NP97;B1AKR6;Q8TF09	Dynein light chain roadblock-type 1;Dynein light chain roadblock-type 2	DYNLRB1;DYNLRB2	0	0	0	0	145730000	147950000	68711000	59837000	0	0	0	0	0	0	0	0	42528000	38971000	68704000	55652000	269230000	272770000	173500000	164230000
Q7LBR1	Q7LBR1	Charged multivesicular body protein 1b	CHMP1B	0	0	0	0	0	0	0	0	0	0	0	0	0	0	0	0	129770000	117170000	92852000	91463000	166020000	163230000	138800000	259220000
Q9Y5L0-3;Q9Y5L0;C9J7E5;Q9Y5L0-1;Q9Y5L0-5;E9PFH4	Q9Y5L0-3;Q9Y5L0;C9J7E5;Q9Y5L0-1;Q9Y5L0-5;E9PFH4	Transportin-3	TNPO3	0	0	0	0	356220000	446830000	199810000	221480000	0	0	0	0	0	0	0	0	118290000	80934000	102400000	111160000	111830000	105780000	93761000	102160000
Q8NE71;Q8NE71-2;H0YGW7;Q5STZ8;F5GYK6	Q8NE71;Q8NE71-2;H0YGW7	ATP-binding cassette sub-family F member 1	ABCF1	0	0	0	0	46586000	50492000	90641000	92294000	0	0	0	0	0	0	0	0	157360000	154870000	69777000	50795000	177390000	126650000	154120000	155980000
P27701-2;P27701;H0YD57;E9PJC7	P27701-2;P27701	CD82 antigen	CD82	0	0	0	0	260090000	250510000	303030000	256510000	0	0	0	0	0	0	0	0	781630000	712870000	729030000	803780000	0	0	0	0
A6NFX8;Q9UKK9;A6NCQ0;A6NJU6;C9JYY9;H0YEY4	A6NFX8;Q9UKK9;A6NCQ0;A6NJU6	ADP-sugar pyrophosphatase	NUDT5	0	0	0	0	69349000	61385000	68582000	63000000	0	0	0	0	0	0	0	0	154510000	162190000	201310000	193370000	100310000	117610000	131630000	123720000
H3BPK3;Q16775-2;Q16775;H3BPQ4;H3BQW8;H3BV79;Q16775-3	H3BPK3;Q16775-2;Q16775;H3BPQ4	Hydroxyacylglutathione hydrolase, mitochondrial	HAGH	0	0	0	0	84395000	92114000	64132000	65647000	0	0	0	0	0	0	0	0	79740000	78965000	69421000	55855000	116580000	117180000	147560000	140610000
P38159;H3BT71;P38159-2;H0Y6E7;H3BR27;P38159-3;Q96E39;H3BNC1;O75526;H3BUY5;Q8N7X1	P38159;H3BT71;P38159-2;H0Y6E7;H3BR27;P38159-3;Q96E39	RNA-binding motif protein, X chromosome;RNA-binding motif protein, X chromosome, N-terminally processed;RNA binding motif protein, X-linked-like-1	RBMX;RBMXL1	0	0	0	0	70312000	73044000	66421000	69157000	0	0	0	0	0	0	0	0	0	0	0	0	255650000	246230000	149350000	134650000
Q9P258	Q9P258	Protein RCC2	RCC2	0	0	0	0	227190000	228300000	136980000	131130000	0	0	0	0	0	0	0	0	75808000	59293000	111090000	107740000	131710000	126900000	123290000	123110000
P50213;H0YL72;P50213-2;H0YMU3;H0YLI6;H0YKD0;H0YM64;H0YNF5;H0YM46	P50213;H0YL72;P50213-2;H0YMU3;H0YLI6	Isocitrate dehydrogenase [NAD] subunit alpha, mitochondrial	IDH3A	0	0	0	0	107600000	130030000	0	0	0	0	0	0	0	0	0	0	0	0	0	0	285790000	132650000	350030000	233980000
Q9BRF8;Q9BRF8-2;Q9BRF8-3	Q9BRF8;Q9BRF8-2;Q9BRF8-3	Serine/threonine-protein phosphatase CPPED1	CPPED1	0	0	0	0	85806000	131220000	243700000	211090000	0	0	0	0	0	0	0	0	383570000	378990000	282400000	281610000	122030000	134840000	137240000	93858000
P61201;P61201-2;B4DIH5;H0YKU5;H0YM03;H0YMC2	P61201;P61201-2;B4DIH5;H0YKU5	COP9 signalosome complex subunit 2	COPS2	0	0	0	0	129170000	101270000	93795000	82289000	0	0	0	0	0	0	0	0	48999000	54718000	136360000	116480000	211930000	164320000	137000000	262480000
E9PB61;Q86V81	E9PB61;Q86V81	THO complex subunit 4	ALYREF	0	0	0	0	82823000	94501000	27587000	25611000	0	0	0	0	0	0	0	0	0	0	23241000	34031000	305980000	307190000	233420000	199690000
Q93008-1;Q93008;O00507-2	Q93008-1;Q93008	Probable ubiquitin carboxyl-terminal hydrolase FAF-X	USP9X	0	0	0	0	142490000	152840000	133680000	187680000	0	0	0	0	0	0	0	0	201300000	189100000	113000000	117370000	187440000	186320000	215990000	199070000
P32119;A6NIW5;P32119-2	P32119	Peroxiredoxin-2	PRDX2	0	0	0	0	806410000	840290000	605820000	553500000	650150000	1017500000	1825500000	1173400000	0	0	0	0	0	0	0	0	0	0	0	0
P61163;R4GMT0	P61163;R4GMT0	Alpha-centractin	ACTR1A	0	0	0	0	152130000	170510000	0	0	0	0	0	0	0	0	0	0	0	0	0	0	178890000	222640000	178390000	184620000
Q96HE7;G3V2H0;G3V3E6;G3V5B3;G3V503	Q96HE7	ERO1-like protein alpha	ERO1L	0	0	0	0	140620000	126270000	209290000	226410000	0	0	0	0	0	0	0	0	132230000	133810000	106740000	94445000	93380000	87499000	101470000	107620000
P35270;REV__Q16649	P35270	Sepiapterin reductase	SPR	0	0	0	0	0	0	0	0	0	0	0	0	0	0	0	0	0	0	0	0	254140000	228400000	249560000	235300000
Q9UK76;J3KT51;Q9UK76-2;F2Z3M5	Q9UK76;J3KT51;Q9UK76-2	Hematological and neurological expressed 1 protein;Hematological and neurological expressed 1 protein, N-terminally processed	HN1	0	0	0	0	305670000	267300000	245220000	252890000	0	0	0	0	0	0	0	0	262200000	299750000	148520000	174760000	118990000	115380000	120520000	165470000
Q9UMR5;Q9UMR5-3;G8JLL2;Q9UMR5-2;A2ABN7	Q9UMR5;Q9UMR5-3;G8JLL2;Q9UMR5-2	Lysosomal thioesterase PPT2	PPT2	0	0	0	0	64494000	68128000	0	0	0	0	0	0	0	0	0	0	0	0	100380000	110880000	179850000	218390000	206240000	159930000
F8WJN3;Q16630-3;Q16630;Q16630-2;F8W084	F8WJN3;Q16630-3;Q16630;Q16630-2	Cleavage and polyadenylation specificity factor subunit 6	CPSF6	0	0	0	0	130290000	143420000	104230000	119620000	0	0	0	0	0	0	0	0	41594000	35792000	88478000	97203000	156220000	184480000	148690000	150350000
Q9UHY7;A0A087WTH0;A0A0C4DGY8;D6RA00;Q9UHY7-2	Q9UHY7;A0A087WTH0;A0A0C4DGY8;D6RA00	Enolase-phosphatase E1	ENOPH1	0	0	0	0	227720000	327040000	168980000	147510000	0	0	0	0	0	0	0	0	89665000	84963000	222250000	265540000	122850000	121190000	131170000	113630000
O43865;O43865-2	O43865;O43865-2	Putative adenosylhomocysteinase 2	AHCYL1	0	0	0	0	215000000	217040000	112480000	92622000	0	0	0	0	0	0	0	0	118040000	134820000	90086000	59826000	160480000	147210000	115260000	156470000
O60784;O60784-3;O60784-2;O60784-4;B0QY01;H7BYN7;V9GYF4;B0QY02;Q6UW50;F8WB30;F8WAW7;F8WE29;F8WBB0;V9GZ68	O60784;O60784-3;O60784-2;O60784-4;B0QY01	Target of Myb protein 1	TOM1	0	0	0	0	184380000	139860000	144620000	198450000	0	0	0	0	0	0	0	0	138170000	0	0	0	188950000	191060000	160580000	169220000
Q9BYT8;E9PCB6;H0YAK4;H0YAF7	Q9BYT8;E9PCB6;H0YAK4	Neurolysin, mitochondrial	NLN	0	0	0	0	50443000	36708000	68737000	48476000	0	0	0	0	0	0	0	0	96803000	93433000	114860000	111130000	156720000	148870000	232550000	199150000
Q3ZCM7;A0A075B736;Q5SQY0	Q3ZCM7;A0A075B736;Q5SQY0	Tubulin beta-8 chain	TUBB8	0	0	0	0	0	0	0	0	0	0	0	0	0	0	0	0	0	0	0	0	146050000	171070000	186540000	216670000
Q9UKZ9;C9JYX9;H7C5D5	Q9UKZ9;C9JYX9	Procollagen C-endopeptidase enhancer 2	PCOLCE2	0	0	0	0	0	0	0	0	0	0	0	0	0	0	0	0	266580000	286250000	257110000	267500000	136590000	128900000	122970000	132690000
P55084-2;P55084;F5GZQ3;B5MD38;C9JE81;C9JEY0;C9K0M0	P55084-2;P55084;F5GZQ3;B5MD38	Trifunctional enzyme subunit beta, mitochondrial;3-ketoacyl-CoA thiolase	HADHB	0	0	0	0	0	0	0	0	0	0	0	0	0	0	0	0	0	0	0	0	240060000	209210000	220090000	221930000
E7ETB3;Q9ULA0;E7EMB6	E7ETB3;Q9ULA0;E7EMB6	Aspartyl aminopeptidase	DNPEP	0	0	0	0	76242000	78819000	61607000	93377000	0	0	0	0	0	0	0	0	63900000	72906000	74176000	91757000	160420000	107120000	133800000	122210000
P34897-3;P34897;P34897-2;G3V5L0;G3V2Y4;G3V4W5;H0YIZ0;G3V540;G3V2W0;G3V241;G3V3Y8;G3V4T0;G3V4X0;G3V2E4	P34897-3;P34897;P34897-2	Serine hydroxymethyltransferase, mitochondrial	SHMT2	0	0	0	0	21358000	38263000	38342000	0	0	0	0	0	0	0	0	0	0	0	0	0	200570000	187330000	286510000	241480000
A6NNK5;Q12888;Q12888-3;Q12888-2;C9JXV0;H7C3N7;M0R142;H7BZY0;H7C151	A6NNK5;Q12888;Q12888-3;Q12888-2;C9JXV0	Tumor suppressor p53-binding protein 1	TP53BP1	0	0	0	0	414880000	409160000	448740000	408320000	0	0	0	0	0	0	0	0	452350000	438910000	199710000	187100000	72454000	80568000	56421000	66998000
O75607	O75607	Nucleoplasmin-3	NPM3	0	0	0	0	150350000	130720000	187840000	261000000	0	0	0	0	0	0	0	0	112720000	94150000	86987000	111590000	133300000	144090000	116330000	128480000
A0A087WYL5;Q6UXD5-3;Q6UXD5-2;Q6UXD5-5;Q6UXD5;Q6UXD5-4;Q6UXD5-6;H3BN26;B0QYH4;B0QYH5;B7ZLJ8;Q9BYH1-2;Q9BYH1-3;Q9BYH1-5;Q9BYH1-4;Q9BYH1-7;Q9BYH1-6;Q9BYH1	A0A087WYL5;Q6UXD5-3;Q6UXD5-2;Q6UXD5-5;Q6UXD5;Q6UXD5-4;Q6UXD5-6	Seizure 6-like protein 2	SEZ6L2	229960000	231390000	148230000	161850000	0	28972000	78320000	94599000	154370000	134080000	104610000	109150000	0	0	0	0	322470000	574270000	276400000	225350000	95832000	75901000	45677000	59321000
Q9Y653-2;Q9Y653-3;Q9Y653;H3BRH0;Q9Y653-5;H3BNH4;H3BV52;H3BS94;H3BRZ4;H3BVA0;H3BMY9;H3BTH7;H3BRI7;H3BQZ1;H3BVD3;H3BUU6;H3BQ46;H3BP67;Q9Y653-4;H3BSB8;A0A0A6YYR7;H3BMF8;H3BUH2;H3BM73;H3BSJ6;H3BQ11;H3BSN7;H3BV72;H3BRA1;H3BT88;H3BUI6;H3BRI2;H3BSF7;H3BVE9;H3BQJ9;H3BNN3;H3BPA6;H3BTK9;H3BSP5;H3BTD2;H3BRB4;H3BSR1;H3BS14;H3BSN3;H3BQW4	Q9Y653-2;Q9Y653-3;Q9Y653;H3BRH0;Q9Y653-5;H3BNH4;H3BV52	G-protein coupled receptor 56;GPR56 N-terminal fragment;GPR56 C-terminal fragment	GPR56	0	0	0	0	313490000	327790000	197820000	176200000	0	0	0	0	0	0	0	0	391450000	465860000	686830000	390600000	40270000	63581000	0	28437000
O43396;K7ER96;K7EML9;K7EPB7;K7EKG2;K7EME7	O43396;K7ER96	Thioredoxin-like protein 1	TXNL1	0	0	0	0	120410000	117890000	146160000	179920000	0	0	0	0	0	0	0	0	218730000	274270000	246180000	245640000	127970000	119630000	135520000	137870000
O00203-3;O00203;H0YBD0	O00203-3;O00203	AP-3 complex subunit beta-1	AP3B1	0	0	0	0	0	0	0	0	0	0	0	0	0	0	0	0	0	0	0	0	209380000	189200000	166450000	186610000
Q9NUQ9;Q9NUQ9-2;E5RI16;A0A087X178;E5RJE1;E5RIR8;E5RJL8;E5RGI7;E5RK61;E5RFS4;E5RHU5;Q9H0Q0	Q9NUQ9;Q9NUQ9-2	Protein FAM49B	FAM49B	0	0	0	0	102620000	99094000	108780000	138790000	0	0	0	0	0	0	0	0	153800000	147480000	110620000	76888000	89722000	100770000	128740000	115050000
P48739;P48739-2;P48739-3;A0A0A0MSW4;B3KYB6;B3KYB7	P48739;P48739-2;P48739-3;A0A0A0MSW4;B3KYB6;B3KYB7	Phosphatidylinositol transfer protein beta isoform	PITPNB	0	0	0	0	98237000	123000000	87380000	91130000	0	0	0	0	0	0	0	0	75731000	114890000	114860000	145260000	72866000	103620000	104700000	124570000
O95292;E5RK64;O95292-2	O95292	Vesicle-associated membrane protein-associated protein B/C	VAPB	0	0	0	0	61277000	70650000	80693000	70835000	0	0	0	0	0	0	0	0	0	0	0	0	199070000	194830000	172490000	157800000
P28062-2;P28062;Q5JNW7	P28062-2;P28062;Q5JNW7	Proteasome subunit beta type-8	PSMB8	0	0	0	0	0	0	0	0	0	0	0	0	0	0	0	0	0	0	52292000	55220000	153290000	229590000	119800000	229370000
Q9Y6D5;E5RJB2;E5RHL7	Q9Y6D5	Brefeldin A-inhibited guanine nucleotide-exchange protein 2	ARFGEF2	0	0	0	0	63589000	63284000	29739000	53888000	0	0	0	0	0	0	0	0	132100000	149890000	149570000	145960000	212390000	254830000	176990000	177730000
O14964;O14964-2;I3L1P5;I3L1E3;I3L165;I3L2H4	O14964;O14964-2;I3L1P5	Hepatocyte growth factor-regulated tyrosine kinase substrate	HGS	0	0	0	0	0	0	0	73334000	0	0	0	0	0	0	0	0	90744000	64697000	0	128500000	59969000	112090000	193420000	140420000
J3KTA4;P17844-2;P17844;J3QSF1;J3KRZ1;J3QRQ7;J3QR02;J3KRX8;X6RLV5	J3KTA4;P17844-2;P17844	Probable ATP-dependent RNA helicase DDX5	DDX5	0	0	0	0	110200000	103810000	66800000	86213000	0	0	0	0	0	0	0	0	0	0	0	0	187440000	219630000	168180000	180090000
P02545-2;Q3BDU5;Q5TCI8	P02545-2;Q3BDU5;Q5TCI8	Prelamin-A/C;Lamin-A/C	LMNA	0	0	0	0	212670000	213290000	82038000	134560000	0	0	0	0	0	0	0	0	30433000	38837000	43697000	40348000	28263000	26234000	35107000	38316000
Q9Y281;Q9Y281-3;F8WDN3;G3V2U0	Q9Y281;Q9Y281-3	Cofilin-2	CFL2	0	0	0	0	56601000	65880000	30874000	50147000	0	0	0	0	0	0	0	0	118400000	93662000	83501000	71706000	170400000	163580000	177490000	132190000
P36543;P36543-3;P36543-2;C9J8H1	P36543;P36543-3;P36543-2	V-type proton ATPase subunit E 1	ATP6V1E1	0	0	0	0	59774000	57157000	0	41462000	0	0	0	0	0	0	0	0	0	0	57863000	22620000	144270000	251980000	225190000	218190000
P35221;P35221-2;G3XAM7;P35221-3;P26232-3;P26232-2;P26232-5;P26232;E5RIB1;H0YBB8;E5RG03;E5RHV7;E5RGY6;E5RJ41;E5RJL0;E5RIE0;E5RGY7;A0A0A0MTJ6;A0A0A0MRI5;P26232-4;P26232-6;C9IZ88;A0A087WZL6;E5RGU3;E5RHJ5;E5RFG3;E5RFM3;E5RFK9;E5RFM5;E5RJP7;E5RGD2;B9A010;REV__Q9P2T0-2;REV__Q9P2T0;Q9UI47	P35221;P35221-2;G3XAM7	Catenin alpha-1	CTNNA1	0	0	0	0	310020000	300990000	367430000	376080000	0	0	0	0	0	0	0	0	106490000	103050000	80243000	79805000	84401000	73237000	72924000	78422000
Q01081;Q01081-2;Q01081-4;Q8WU68-3;Q8WU68;Q8WU68-2;M0QYK5;M0R2N4;Q01081-3;K7EJH3;K7EJM7	Q01081;Q01081-2;Q01081-4;Q8WU68-3;Q8WU68	Splicing factor U2AF 35 kDa subunit;Splicing factor U2AF 26 kDa subunit	U2AF1;U2AF1L4	0	0	0	0	45653000	167900000	0	0	0	0	0	0	0	0	0	0	0	129290000	45975000	32883000	192980000	154890000	201720000	130020000
P54725-3;K7ENJ0;K7ELW1;K7EQ16	P54725-3;K7ENJ0;K7ELW1	UV excision repair protein RAD23 homolog A	RAD23A	0	0	0	0	199980000	214970000	171020000	166240000	0	0	0	0	0	0	0	0	253940000	296860000	307660000	339220000	150540000	164340000	156700000	150870000
H0YN88;A0A075B716;P0CW22;P08708;H0YN73;H3BNC9	H0YN88;A0A075B716;P0CW22;P08708;H0YN73	40S ribosomal protein S17-like;40S ribosomal protein S17	RPS17;RPS17L	0	0	0	0	27265000	34472000	0	0	0	0	0	0	0	0	0	0	90893000	153500000	107670000	91547000	299410000	296060000	163570000	167750000
Q5RJ85;P17693	Q5RJ85;P17693	HLA class I histocompatibility antigen, alpha chain G	HLA-G	0	0	0	0	0	0	0	0	0	0	0	0	0	0	0	0	0	0	0	0	0	0	0	68664000
P38117;P38117-2;M0QY67	P38117;P38117-2	Electron transfer flavoprotein subunit beta	ETFB	0	0	0	0	0	0	0	0	0	0	0	0	0	0	0	0	0	0	0	0	191960000	200180000	181130000	200440000
J3KQ32;Q9NTK5;Q9NTK5-2	J3KQ32;Q9NTK5;Q9NTK5-2	Obg-like ATPase 1	OLA1	0	0	0	0	95980000	99217000	118860000	67747000	0	0	0	0	0	0	0	0	158570000	221580000	395720000	532340000	121490000	109550000	126070000	117130000
P15374;A0A087WTB8;Q5TBK7	P15374;A0A087WTB8;Q5TBK7	Ubiquitin carboxyl-terminal hydrolase isozyme L3	UCHL3	0	0	0	0	140560000	145470000	104500000	140760000	0	0	0	0	0	0	0	0	128710000	99818000	117880000	135070000	101480000	110780000	102950000	106650000
O94992	O94992	Protein HEXIM1	HEXIM1	0	0	0	0	487480000	398360000	592870000	628880000	0	0	0	0	0	0	0	0	187980000	195270000	114470000	101170000	72923000	92925000	99314000	100700000
Q86U42-2;Q86U42;Q92843-2;B4DEH8;G3V4T2;H0YJH9;A6NDY0-2;A6NDY0;A6NDY0-4	Q86U42-2;Q86U42;Q92843-2;B4DEH8;G3V4T2	Polyadenylate-binding protein 2	PABPN1	0	0	0	0	308430000	332490000	153820000	169490000	199760000	224120000	191720000	211860000	0	0	0	0	83686000	82445000	129870000	102370000	173690000	169230000	173660000	119290000
P42765;A0A0B4J2A4;K7EME0;K7EJB1;K7EJ68;K7ER88	P42765;A0A0B4J2A4;K7EME0	3-ketoacyl-CoA thiolase, mitochondrial	ACAA2	0	0	0	0	0	0	0	0	0	0	0	0	0	0	0	0	95763000	83336000	126080000	142290000	131290000	158150000	197650000	172900000
Q6P4E4;E9PEL3;P61513;G5E9R3;M0R0A1;C9J4Z3;M0R2L6;A6NKH3	Q6P4E4;E9PEL3;P61513;G5E9R3;M0R0A1;C9J4Z3;M0R2L6	60S ribosomal protein L37a	RPL37A	0	0	0	0	0	0	0	0	0	0	0	0	0	0	0	0	190090000	0	207510000	229250000	152670000	147230000	117720000	55491000
P07996;P07996-2;A8MZG1	P07996;P07996-2	Thrombospondin-1	THBS1	21919000000	24532000000	15944000000	13381000000	1267300000	1333200000	473940000	1122100000	2021700000	1632400000	2558900000	2485200000	676410000	958410000	848430000	890450000	247100000	567920000	531350000	1485000000	2137300000	1340800000	770660000	117860000
Q13428-4;J3KQ96;E7ETY2;Q13428-2;Q13428-8;Q13428-6;Q13428-7;Q13428;Q13428-3;Q13428-5;H0YA99;H0Y8Y7;H0YAB7	Q13428-4;J3KQ96;E7ETY2;Q13428-2;Q13428-8;Q13428-6;Q13428-7;Q13428;Q13428-3;Q13428-5	Treacle protein	TCOF1	0	0	0	0	98461000	103490000	160280000	98651000	0	0	0	0	0	0	0	0	196800000	182590000	180170000	110580000	147140000	170260000	172240000	165240000
A2ACR1;P28065-2;P28065;A2ACR0	A2ACR1;P28065-2;P28065;A2ACR0	Proteasome subunit beta type;Proteasome subunit beta type-9	PSMB9	0	0	0	0	102590000	48602000	0	0	0	0	0	0	0	0	0	0	165330000	167080000	97233000	105300000	147860000	183570000	156970000	188830000
Q96Q11-2;Q96Q11	Q96Q11-2;Q96Q11	CCA tRNA nucleotidyltransferase 1, mitochondrial	TRNT1	0	0	0	0	0	0	0	0	0	0	0	0	0	0	0	0	0	0	0	0	45298000	48301000	49399000	48790000
E7EQT4;S4R3H4;Q9UKV3;Q9UKV3-5;Q9UKV3-3;Q9UKV3-2;G3V3B0;G3V3T3;A0A087WYN3	E7EQT4;S4R3H4;Q9UKV3;Q9UKV3-5	Apoptotic chromatin condensation inducer in the nucleus	ACIN1	0	0	0	0	197120000	229040000	113480000	136630000	353500000	293240000	554870000	314810000	0	0	0	0	143010000	137900000	143070000	130210000	173190000	156570000	118870000	125170000
P54709;C9JA36;P54709-2;C9JXZ1;C9J6S2;H7C547;F8WBY4;H7C4L9	P54709;C9JA36;P54709-2	Sodium/potassium-transporting ATPase subunit beta-3	ATP1B3	0	0	0	0	102680000	94464000	92077000	138580000	0	0	0	0	0	0	0	0	147510000	149830000	250610000	254440000	129110000	135060000	162030000	162470000
P42566;B1AUU8;P42566-2;S4R3U1	P42566;B1AUU8;P42566-2	Epidermal growth factor receptor substrate 15	EPS15	0	0	0	0	100600000	107620000	69288000	68680000	0	0	0	0	0	0	0	0	50888000	61728000	61846000	92340000	206300000	213220000	172960000	167400000
A0A087WVP1;Q14517;D6RCE4;E9PQ73;Q8TDW7-3;Q8TDW7	A0A087WVP1;Q14517	Protocadherin Fat 1;Protocadherin Fat 1, nuclear form	FAT1	0	0	0	0	286420000	333430000	728450000	870170000	0	0	0	0	0	0	0	0	169310000	166980000	171400000	122770000	0	0	0	0
P07305-2;P07305	P07305-2;P07305	Histone H1.0;Histone H1.0, N-terminally processed	H1F0	0	0	0	0	0	0	0	0	0	0	0	0	0	0	0	0	0	0	0	0	114910000	131400000	152430000	158990000
P16401	P16401	Histone H1.5	HIST1H1B	0	0	0	0	0	0	0	0	0	0	0	0	0	0	0	0	65647000	0	0	0	106950000	102320000	231450000	175530000
Q9UBQ5-2;Q9UBQ5;K7ERF1;K7ES31;K7EMQ9;K7EQM4;A0A087WVB9;B4DQ48;K7EK53	Q9UBQ5-2;Q9UBQ5;K7ERF1;K7ES31;K7EMQ9;K7EQM4;A0A087WVB9	Eukaryotic translation initiation factor 3 subunit K	EIF3K	0	0	0	0	106580000	141800000	55103000	101190000	0	0	0	0	0	0	0	0	39201000	48683000	67879000	76864000	131280000	144380000	168950000	163630000
P52789;E9PB90;P52790	P52789;E9PB90	Hexokinase-2	HK2	0	0	0	0	301260000	160480000	253130000	273820000	278220000	485610000	164340000	200690000	0	0	0	0	638880000	696220000	307240000	305690000	44402000	51173000	36523000	45445000
P21399	P21399	Cytoplasmic aconitate hydratase	ACO1	0	0	0	0	0	0	0	0	0	0	0	0	0	0	0	0	0	0	0	0	153880000	159630000	142270000	131960000
P26885;F5H0N4	P26885;F5H0N4	Peptidyl-prolyl cis-trans isomerase FKBP2;Peptidyl-prolyl cis-trans isomerase	FKBP2	0	0	0	0	35084000	0	0	0	0	0	0	0	0	0	0	0	0	0	0	0	241560000	239420000	99979000	186280000
Q96TA1-2;Q96TA1	Q96TA1-2;Q96TA1	Niban-like protein 1	FAM129B	0	0	0	0	250580000	214590000	284120000	217920000	0	0	0	0	0	0	0	0	181860000	216820000	224070000	226600000	88658000	80290000	56686000	64762000
P55010;H0YLZ1;H0YN40;H0YMJ8;H0YM54;H0YK11;H0YK29	P55010;H0YLZ1;H0YN40	Eukaryotic translation initiation factor 5	EIF5	0	0	0	0	73563000	72819000	92869000	86083000	0	0	0	0	0	0	0	0	115910000	102550000	82273000	66261000	104010000	82702000	130830000	125380000
Q6P587;Q6P587-2;Q6P587-3	Q6P587;Q6P587-2;Q6P587-3	Acylpyruvase FAHD1, mitochondrial	FAHD1	0	0	0	0	0	0	0	0	0	0	0	0	0	0	0	0	0	0	0	0	187920000	191240000	204560000	202120000
Q9UHX1-4;Q9UHX1-6;Q9UHX1-3;Q9UHX1-5;Q9UHX1-2;Q9UHX1;E9PQ56;H0YEM1;E9PN18;E9PMU7;H0YCP8;E9PL19	Q9UHX1-4;Q9UHX1-6;Q9UHX1-3;Q9UHX1-5;Q9UHX1-2;Q9UHX1;E9PQ56;H0YEM1	Poly(U)-binding-splicing factor PUF60	PUF60	0	0	0	0	207660000	240480000	86508000	123190000	0	0	0	0	0	0	0	0	63016000	79572000	78523000	76403000	195210000	196080000	158560000	174400000
P25311;C9JEV0;H7BZJ8	P25311;C9JEV0	Zinc-alpha-2-glycoprotein	AZGP1	421980000	351450000	309980000	271860000	397240000	484950000	684190000	704560000	0	354040000	360300000	579210000	0	0	0	0	275290000	274660000	270420000	388110000	0	0	0	0
P58215;E7END4;P58215-3;B8ZZT6;B9A025;C9J5M1;P58215-2;H7C248	P58215;E7END4;P58215-3;B8ZZT6;B9A025	Lysyl oxidase homolog 3	LOXL3	0	0	0	0	439220000	513060000	1035600000	677700000	0	0	0	0	0	0	0	0	0	0	0	0	0	0	0	0
Q13155;A8MU58;F8W950	Q13155;A8MU58;F8W950	Aminoacyl tRNA synthase complex-interacting multifunctional protein 2	AIMP2	0	0	0	0	0	0	0	0	0	0	0	0	0	0	0	0	0	0	0	0	218690000	239150000	204400000	189600000
P07384;E9PL37;E9PLX0;E9PJJ3;E9PLC9;E9PMC6;E9PJA6;E9PSA6;E9PQB3;E9PRM1;E9PIA9	P07384	Calpain-1 catalytic subunit	CAPN1	0	0	0	0	117810000	93494000	101940000	110910000	0	0	0	0	0	0	0	0	0	0	0	0	166070000	152770000	133150000	153040000
Q16643;Q16643-2;Q16643-3;D6R9W4;D6R9Q9;D6RCR4;D6RFI1	Q16643;Q16643-2;Q16643-3;D6R9W4	Drebrin	DBN1	0	0	0	0	162390000	139000000	210510000	218790000	0	0	0	0	0	0	0	0	214330000	215460000	109180000	101090000	109900000	83154000	84569000	78473000
P61326;F5H6P7;P61326-2	P61326;F5H6P7;P61326-2	Protein mago nashi homolog	MAGOH;MAGOHB	0	0	0	0	146030000	194750000	182010000	208870000	0	0	0	0	0	0	0	0	172370000	124410000	128290000	102520000	190880000	145230000	121470000	132460000
A0A0A0MTR7;A0A0A0MTC1;Q63HN8;Q63HN8-4;Q63HN8-5;Q63HN8-6	A0A0A0MTR7;A0A0A0MTC1;Q63HN8;Q63HN8-4	E3 ubiquitin-protein ligase RNF213	RNF213	0	0	0	0	0	0	0	0	0	0	0	0	0	0	0	0	0	0	0	0	201290000	233130000	203930000	210440000
O75348;F2Z307;O95670-2;O95670	O75348	V-type proton ATPase subunit G 1	ATP6V1G1	0	0	0	0	70753000	64567000	67195000	61574000	0	0	0	0	0	0	0	0	99991000	97071000	76366000	79524000	114340000	127530000	113860000	154210000
Q6FI81;Q6FI81-3;H3BV90;H3BUG4;H3BT65;H3BQ23;Q6FI81-2;H3BTZ8	Q6FI81;Q6FI81-3;H3BV90;H3BUG4;H3BT65;H3BQ23	Anamorsin	CIAPIN1	0	0	0	0	151160000	160180000	85912000	86888000	0	0	0	0	0	0	0	0	105300000	111390000	105440000	102370000	94488000	101790000	93076000	90100000
Q14789-4;Q14789-3;Q14789;Q14789-2;E7EU81;H0Y867	Q14789-4;Q14789-3;Q14789;Q14789-2;E7EU81	Golgin subfamily B member 1	GOLGB1	0	0	0	0	0	0	0	0	0	0	0	0	0	0	0	0	0	0	0	0	192600000	183950000	202470000	196570000
Q9UNS2;Q9UNS2-2;H7C3P9;C9JLV5;K7ELN6;J3QKR0;K7ES36;J3QL22;J3QS85;J3KTQ1	Q9UNS2;Q9UNS2-2;H7C3P9	COP9 signalosome complex subunit 3	COPS3	0	0	0	0	45559000	94101000	69241000	73762000	0	0	0	0	0	0	0	0	69518000	86254000	81077000	101960000	123260000	132130000	133580000	146120000
E5RGS4;O60925;D6RGG5	E5RGS4;O60925	Prefoldin subunit 1	PFDN1	0	0	0	0	0	129320000	0	0	0	0	0	0	0	0	0	0	173160000	197660000	114290000	134650000	170160000	179760000	168960000	154920000
J3QT28;O43684-2;O43684;J3QSX4	J3QT28;O43684-2;O43684;J3QSX4	Mitotic checkpoint protein BUB3	BUB3	0	0	0	0	148650000	173530000	157260000	141600000	0	0	0	0	0	0	0	0	82447000	105370000	85523000	71605000	81555000	86460000	99709000	80844000
P62495;B7Z7P8;P62495-2;I3L492;D6RJE8;D6RCB3	P62495;B7Z7P8;P62495-2	Eukaryotic peptide chain release factor subunit 1	ETF1	0	0	0	0	85289000	100160000	107360000	119740000	0	0	0	0	0	0	0	0	105660000	152700000	137590000	115970000	175040000	150930000	154200000	140910000
Q96PD2;Q96PD2-2;C9JIW6	Q96PD2;Q96PD2-2	Discoidin, CUB and LCCL domain-containing protein 2	DCBLD2	0	0	0	0	234760000	334610000	0	209450000	0	0	0	0	0	0	0	0	355600000	590290000	573070000	598460000	0	0	0	0
P61026	P61026	Ras-related protein Rab-10	RAB10	0	0	0	0	99067000	0	151340000	137940000	0	0	0	0	0	0	0	0	191190000	71622000	175100000	219710000	220160000	191750000	169270000	390740000
P26196;Q8IV96	P26196	Probable ATP-dependent RNA helicase DDX6	DDX6	0	0	0	0	152790000	166140000	87015000	73877000	0	0	0	0	0	0	0	0	0	0	0	0	88709000	114170000	131040000	131750000
H3BTH8;Q96S86;H3BRY4;H3BT26;Q86UW8	H3BTH8;Q96S86	Hyaluronan and proteoglycan link protein 3	HAPLN3	0	0	0	0	0	0	0	0	0	0	0	0	0	0	0	0	655770000	805060000	499960000	535900000	0	0	0	0
O60888-3;C9IZG4;O60888;O60888-2	O60888-3;C9IZG4;O60888;O60888-2	Protein CutA	CUTA	0	0	0	0	144410000	139920000	49300000	89068000	0	0	0	0	0	0	0	0	96013000	99013000	183630000	165560000	97030000	98913000	96238000	109070000
G3V529;Q9GZR7;Q9GZR7-2;A0A087WXU8;F5GYL3	G3V529;Q9GZR7;Q9GZR7-2;A0A087WXU8;F5GYL3	ATP-dependent RNA helicase DDX24	DDX24	0	0	0	0	0	0	0	0	0	0	0	0	0	0	0	0	0	0	0	0	169480000	214170000	209540000	199630000
Q5T5C7;P49591	Q5T5C7;P49591	Serine--tRNA ligase, cytoplasmic	SARS	0	0	0	0	125580000	120770000	143850000	123080000	0	0	0	0	0	0	0	0	256060000	278440000	189340000	210550000	94280000	106590000	83469000	79820000
Q08J23;Q08J23-2;Q08J23-3	Q08J23;Q08J23-2;Q08J23-3	tRNA (cytosine(34)-C(5))-methyltransferase	NSUN2	0	0	0	0	71831000	111770000	47832000	65569000	0	0	0	0	0	0	0	0	45473000	71267000	28724000	0	167600000	199160000	164320000	154720000
A0A087X020;Q9Y3A5;F8WE72	A0A087X020;Q9Y3A5	Ribosome maturation protein SBDS	SBDS	0	0	0	0	0	43269000	54618000	48599000	0	0	0	0	0	0	0	0	0	0	0	0	202820000	161380000	158330000	166830000
Q9BXP5-4;Q9BXP5-2;Q9BXP5-3;Q9BXP5;Q9BXP5-5;H7C3A1;H7C1K0;A0A0A0MSP6	Q9BXP5-4;Q9BXP5-2;Q9BXP5-3;Q9BXP5;Q9BXP5-5;H7C3A1	Serrate RNA effector molecule homolog	SRRT	0	0	0	0	209050000	177730000	283080000	238650000	0	0	0	0	0	0	0	0	121460000	163810000	133080000	107240000	132590000	128060000	95062000	90331000
P18462;P30450;P30456	P18462;P30450;P30456	HLA class I histocompatibility antigen, A-25 alpha chain;HLA class I histocompatibility antigen, A-26 alpha chain;HLA class I histocompatibility antigen, A-43 alpha chain	HLA-A	0	0	0	0	607610000	425610000	457550000	345830000	0	0	0	0	0	0	0	0	0	0	0	0	104050000	121700000	121990000	135710000
P62256;C9JZY6;C9JZG9;P62256-2;H7C4M9;C9J8Q9	P62256;C9JZY6;C9JZG9;P62256-2;H7C4M9;C9J8Q9	Ubiquitin-conjugating enzyme E2 H	UBE2H	0	0	0	0	506260000	540710000	602780000	535430000	0	0	0	0	0	0	0	0	279260000	218040000	0	0	0	0	0	0
Q9UKM9-2;Q9UKM9;Q5QPL9;Q5QPM0;Q5QPM1;Q5QPM2	Q9UKM9-2;Q9UKM9;Q5QPL9;Q5QPM0	RNA-binding protein Raly	RALY	0	0	0	0	0	0	0	51874000	0	0	0	0	0	0	0	0	32066000	42714000	45956000	38669000	240910000	219080000	132610000	192450000
Q9NRX4;Q9NRX4-2;Q9P019	Q9NRX4;Q9NRX4-2	14 kDa phosphohistidine phosphatase	PHPT1	0	0	0	0	124960000	107300000	141480000	153340000	0	0	0	0	0	0	0	0	52355000	69545000	65902000	55883000	123520000	129200000	131040000	121830000
Q13501;Q13501-2;E7EMC7;E9PFW8;C9JRJ8;E3W990;D6RBF1;C9J6J8	Q13501;Q13501-2;E7EMC7	Sequestosome-1	SQSTM1	0	0	0	0	86375000	101190000	0	0	0	0	0	0	0	0	0	0	227190000	259700000	210160000	252590000	140160000	173990000	187040000	125970000
O95573;F5GWH2;H7BYZ7;H7C260	O95573	Long-chain-fatty-acid--CoA ligase 3	ACSL3	0	0	0	0	0	0	0	0	0	0	0	0	0	0	0	0	0	0	0	0	194500000	218650000	245510000	192200000
H0YDU8;P53041;A8MU39;M0R196;A0A087WY80;E7EU14	H0YDU8;P53041;A8MU39	Serine/threonine-protein phosphatase;Serine/threonine-protein phosphatase 5	PPP5C	0	0	0	0	152730000	121260000	41149000	49745000	0	0	0	0	0	0	0	0	83176000	57829000	64610000	62468000	163530000	159080000	111810000	170930000
O00571-2;O00571;O15523-2;O15523;O15523-3;A0A087WVZ1;C9J8G5;C9J081;A0A087WX09;B4DLA0;D6RCM4;Q9NQI0-3;Q9NQI0-2;Q9NQI0-4;Q9NQI0	O00571-2;O00571;O15523-2;O15523	ATP-dependent RNA helicase DDX3X;ATP-dependent RNA helicase DDX3Y	DDX3X;DDX3Y	0	0	0	0	133060000	105300000	23034000	11563000	0	0	0	0	0	0	0	0	0	0	0	0	212220000	215260000	204100000	172750000
Q14344;Q14344-2	Q14344;Q14344-2	Guanine nucleotide-binding protein subunit alpha-13	GNA13	0	0	0	0	67839000	116080000	132440000	103000000	0	0	0	0	0	0	0	0	0	0	0	0	151280000	140490000	159490000	126250000
A0A087WUK2;O14979-3;O14979-2;O14979	A0A087WUK2;O14979-3;O14979-2;O14979	Heterogeneous nuclear ribonucleoprotein D-like	HNRNPDL	0	0	0	0	106270000	122860000	95661000	85854000	0	0	0	0	0	0	0	0	94245000	92463000	73048000	60692000	115490000	145190000	113800000	116480000
P31937;H7BZL2	P31937	3-hydroxyisobutyrate dehydrogenase, mitochondrial	HIBADH	0	0	0	0	0	0	0	0	0	0	0	0	0	0	0	0	0	0	0	0	104220000	109440000	169780000	169230000
Q93009;Q93009-3;H3BND8;F5H2X1;H3BMF6;H3BUV0;H3BTM1;H3BRA2;H3BQD1	Q93009;Q93009-3;H3BND8	Ubiquitin carboxyl-terminal hydrolase 7;Ubiquitin carboxyl-terminal hydrolase	USP7	0	0	0	0	178160000	171550000	176290000	146320000	0	0	0	0	0	0	0	0	99823000	150130000	94739000	98063000	93320000	115630000	107830000	88046000
Q01581;D6RIW1;P54868-3	Q01581	Hydroxymethylglutaryl-CoA synthase, cytoplasmic	HMGCS1	0	0	0	0	467460000	459760000	393500000	345510000	0	0	0	0	0	0	0	0	163280000	157090000	130140000	129450000	58106000	48728000	52576000	37440000
P09543-2;P09543;K7ERC4;C9K0L8;K7ERZ0;K7EN66	P09543-2;P09543	2,3-cyclic-nucleotide 3-phosphodiesterase	CNP	0	0	0	0	153770000	176430000	166700000	204950000	0	0	0	0	0	0	0	0	85968000	76412000	101070000	97723000	116820000	87043000	131620000	91543000
A0A087X0R6;Q9UMY4-2;Q9UMY4;Q9UMY4-3	A0A087X0R6;Q9UMY4-2;Q9UMY4;Q9UMY4-3	Sorting nexin-12	SNX12	0	0	0	0	53384000	66975000	32794000	24877000	0	0	0	0	0	0	0	0	0	35428000	59616000	58383000	108580000	159940000	121380000	99379000
Q14914-2;Q14914;F2Z3J9;Q5JVP2;F6XGT7	Q14914-2;Q14914	Prostaglandin reductase 1	PTGR1	0	0	0	0	0	0	0	0	0	0	0	0	0	0	0	0	121280000	0	80412000	104830000	160240000	135840000	172990000	168890000
O14745;O14745-2;J3QRP6;J3QRA3	O14745;O14745-2	Na(+)/H(+) exchange regulatory cofactor NHE-RF1	SLC9A3R1	0	0	0	0	47969000	34301000	60515000	54661000	0	0	0	0	0	0	0	0	25034000	22219000	30602000	36971000	116870000	191640000	166830000	169550000
Q92890;Q92890-1;Q92890-3;C9JNP9;C9IZG3;C9J6N9;C9J7C8	Q92890;Q92890-1;Q92890-3;C9JNP9	Ubiquitin fusion degradation protein 1 homolog	UFD1L	0	0	0	0	0	0	0	0	0	0	0	0	0	0	0	0	0	0	0	0	220640000	254820000	176760000	177690000
O43143;O60231	O43143	Putative pre-mRNA-splicing factor ATP-dependent RNA helicase DHX15	DHX15	0	0	0	0	162030000	174220000	99284000	114660000	0	0	0	0	0	0	0	0	66614000	84329000	67207000	60725000	107650000	74026000	138730000	81318000
G3V1C3;Q9BZZ5-2;Q9BZZ5;Q9BZZ5-3;Q9BZZ5-6;Q9BZZ5-5;Q9BZZ5-1;H0YER7;E9PQK6	G3V1C3;Q9BZZ5-2;Q9BZZ5;Q9BZZ5-3;Q9BZZ5-6;Q9BZZ5-5;Q9BZZ5-1;H0YER7	Apoptosis inhibitor 5	API5	0	0	0	0	133470000	124770000	115020000	118230000	0	0	0	0	0	0	0	0	123840000	132940000	118070000	130970000	131130000	105810000	101300000	87578000
P34059;H3BP66	P34059	N-acetylgalactosamine-6-sulfatase	GALNS	0	0	0	0	0	0	0	0	0	0	0	0	0	0	0	0	0	0	97359000	82237000	70339000	82455000	92013000	103670000
B8ZZN6;P63165;B8ZZJ0;B8ZZ67;B9A032;P63165-2	B8ZZN6;P63165;B8ZZJ0;B8ZZ67;B9A032;P63165-2	Small ubiquitin-related modifier 1	SUMO1	0	0	0	0	92878000	160740000	122100000	132520000	0	0	0	0	0	0	0	0	201560000	195860000	148760000	187260000	107240000	88333000	121600000	114900000
B7Z3Z9;E7EPM6;P33121;P33121-2;P33121-3;D6RER0;H0Y9U7;H0Y9Z9;Q9ULC5-4;Q9ULC5;Q9ULC5-3	B7Z3Z9;E7EPM6;P33121;P33121-2;P33121-3	Long-chain-fatty-acid--CoA ligase 1	ACSL1	0	0	0	0	0	0	0	0	0	0	0	0	0	0	0	0	0	0	0	0	223600000	223840000	161870000	172610000
Q13045-2;Q13045;Q13045-3;J3KS54;J3KS39;J3QLR6;K7EQZ7;J3QQQ2;K7EP37;J3QQU5;K7EP27	Q13045-2;Q13045;Q13045-3	Protein flightless-1 homolog	FLII	0	0	0	0	63690000	66449000	72613000	98003000	0	0	0	0	0	0	0	0	53579000	48972000	28444000	38836000	106100000	121780000	106610000	81908000
P35625	P35625	Metalloproteinase inhibitor 3	TIMP3	0	0	0	0	0	0	0	0	0	0	0	0	0	0	0	0	54322000	0	68372000	87577000	220270000	172890000	131460000	135240000
O00273;O00273-2;K7ERT1	O00273;O00273-2	DNA fragmentation factor subunit alpha	DFFA	0	0	0	0	0	0	0	0	0	0	0	0	0	0	0	0	400700000	362120000	341130000	235530000	152770000	165780000	106210000	84199000
P18085;C9JPM4;C9JAK5;U3KQF2	P18085;C9JPM4;C9JAK5	ADP-ribosylation factor 4	ARF4	0	0	0	0	34399000	33240000	40117000	36436000	0	0	0	0	0	0	0	0	28583000	33051000	20013000	22406000	198250000	186840000	174760000	179640000
Q9C005	Q9C005	Protein dpy-30 homolog	DPY30	0	0	0	0	0	0	0	0	0	0	0	0	0	0	0	0	0	0	0	0	0	0	0	0
P07741;H3BQZ9;P07741-2;H3BQB1;H3BQF1;H3BSW3	P07741;H3BQZ9;P07741-2;H3BQB1;H3BQF1	Adenine phosphoribosyltransferase	APRT	0	0	0	0	0	0	0	0	0	0	0	0	0	0	0	0	0	0	0	0	207500000	243510000	114620000	202750000
P55058;P55058-2;P55058-3;P55058-4	P55058;P55058-2;P55058-3;P55058-4	Phospholipid transfer protein	PLTP	0	0	0	0	0	0	0	0	0	0	0	0	0	0	0	0	180070000	234170000	350210000	252200000	204860000	174460000	94908000	126390000
H0Y6I0;Q13439-3;Q13439-4;Q13439;Q13439-5;C9JHJ5;E7EVX2;A0A087WTW2	H0Y6I0;Q13439-3;Q13439-4;Q13439;Q13439-5	Golgin subfamily A member 4	GOLGA4	0	0	0	0	300880000	181320000	129050000	96694000	0	0	0	0	0	0	0	0	0	0	12873000	24504000	105640000	160140000	121390000	123510000
Q15717;Q15717-2;M0QZR9;M0R055;B1AM48;B1APY9;B1APY8;A0A0A0MRX1;Q12926-2;Q12926;P26378-4;P26378-2;P26378-5;P26378;P26378-3	Q15717;Q15717-2;M0QZR9	ELAV-like protein 1	ELAVL1	0	0	0	0	106960000	82369000	50166000	69383000	0	0	0	0	0	0	0	0	59198000	49929000	47259000	62290000	171650000	166530000	94046000	84023000
A0A087WWP7;A0A087X1P0;P23470-2;P23470	A0A087WWP7;A0A087X1P0;P23470-2;P23470	Receptor-type tyrosine-protein phosphatase gamma	PTPRG	0	0	0	0	107260000	100010000	149170000	114210000	0	0	0	0	0	0	0	0	556350000	550970000	616670000	667350000	106600000	66721000	71399000	61265000
P49458;E9PE20;P49458-2	P49458;E9PE20;P49458-2	Signal recognition particle 9 kDa protein	SRP9	0	0	0	0	99994000	95490000	41422000	54952000	0	0	0	0	0	0	0	0	23542000	17707000	47450000	49119000	135620000	115680000	102320000	134780000
O00567;H0Y653;H0YDU4;Q5JXT2	O00567	Nucleolar protein 56	NOP56	0	0	0	0	0	0	0	0	0	0	0	0	0	0	0	0	0	0	0	0	202070000	212930000	134390000	158170000
P42224;P42224-2;J3KPM9;E7EPD2;D2KFR9;E7ENM1;E9PH66;H7BZB5	P42224;P42224-2;J3KPM9	Signal transducer and activator of transcription 1-alpha/beta;Signal transducer and activator of transcription	STAT1	0	0	0	0	116360000	170440000	85050000	62723000	0	0	0	0	0	0	0	0	346080000	399830000	361880000	349120000	52339000	73274000	68077000	56251000
A0A0A0MRI2;Q9UNH7;Q9UNH7-2;G3V5X9;H0YJF8;G3V4Z5;G3V5U2;G3V2U1	A0A0A0MRI2;Q9UNH7;Q9UNH7-2	Sorting nexin-6;Sorting nexin-6, N-terminally processed	SNX6	0	0	0	0	117370000	83436000	53677000	90182000	0	0	0	0	0	0	0	0	0	0	0	0	162580000	184170000	150960000	109790000
Q16719;Q16719-2;B8ZZA3;A0A087X297;A0A087WYM2;F8WEP1;A0A087WYQ7	Q16719;Q16719-2	Kynureninase	KYNU	0	0	0	0	0	0	0	0	0	0	0	0	0	0	0	0	0	0	0	0	170990000	161890000	197440000	219770000
Q9Y2Z0-2;Q9Y2Z0	Q9Y2Z0-2;Q9Y2Z0	Suppressor of G2 allele of SKP1 homolog	SUGT1	0	0	0	0	114010000	81966000	49720000	54384000	0	0	0	0	0	0	0	0	37786000	35980000	18116000	41207000	136420000	135660000	188380000	215810000
G3XAH6;P51003;A0A0C4DGK1;P51003-2;G3V3I9;G3V457;G3V2A0;Q9NRJ5;H7C3W0;H0YJ00;F8WAT4;Q9BWT3-2;Q9BWT3;H0YJL4	G3XAH6;P51003;A0A0C4DGK1;P51003-2;G3V3I9	Poly(A) polymerase alpha	PAPOLA	0	0	0	0	46565000	58841000	39220000	49178000	0	0	0	0	0	0	0	0	0	0	0	0	0	0	0	0
P09104;P09104-2;F5H0C8;F5H1C3;U3KQP4	P09104;P09104-2;F5H0C8	Gamma-enolase;Enolase	ENO2	0	0	0	0	37657000	56217000	21547000	36847000	0	0	0	0	0	0	0	0	186390000	183830000	264970000	261230000	147980000	154620000	146010000	107490000
F5H365;Q15436;Q15436-2;G3V4V1;G3V1W4;G3V3G5;G3V2R6;G3V5X8;G3V4Q2;G3V5K1	F5H365;Q15436;Q15436-2	Protein transport protein Sec23A	SEC23A	0	0	0	0	129120000	128330000	87361000	110620000	0	0	0	0	0	0	0	0	0	0	62866000	61116000	113820000	107180000	114030000	98106000
P61224;E7ESV4;F5H7Y6;P61224-3;F5GX62;A6NIZ1;F5GZG1;F5H6R7;F5H004;P61224-2;P61224-4;F5H823;B7ZB78;F5H077;F5GWU8;F5H491;F5H0B7;F5H500;F5GYB5;F5H4H0;F5GYH7;F8WBC0	P61224;E7ESV4;F5H7Y6;P61224-3;F5GX62;A6NIZ1;F5GZG1;F5H6R7;F5H004;P61224-2;P61224-4;F5H823;B7ZB78	Ras-related protein Rap-1b;Ras-related protein Rap-1b-like protein	RAP1B	0	0	0	0	50185000	61109000	56530000	81014000	0	0	0	0	0	0	0	0	116880000	129570000	123290000	111870000	117610000	111470000	95307000	95071000
P46063;F8WA66;F8WD97;F5H2L2;F5H4P4;F5H3W0;F5GYB7	P46063	ATP-dependent DNA helicase Q1	RECQL	0	0	0	0	63566000	69135000	52697000	54118000	0	0	0	0	0	0	0	0	30586000	40887000	63056000	66842000	157700000	171070000	117850000	124850000
Q9Y5Z4;Q9Y5Z4-2;Q5THN1;C9IZA0	Q9Y5Z4;Q9Y5Z4-2	Heme-binding protein 2	HEBP2	0	0	0	0	85433000	84911000	75655000	122990000	0	0	0	0	0	0	0	0	90919000	112210000	75495000	92611000	58669000	71650000	79047000	61705000
P31942-2;P31942;P31942-3;P31942-4;P31942-6;P31942-5	P31942-2;P31942;P31942-3;P31942-4	Heterogeneous nuclear ribonucleoprotein H3	HNRNPH3	0	0	0	0	136830000	134010000	160770000	134620000	0	0	0	0	0	0	0	0	65517000	54538000	41453000	34669000	125170000	107210000	122350000	98388000
O00764;F2Z2Y4;O00764-2;O00764-3;A8MV33	O00764;F2Z2Y4;O00764-2;O00764-3	Pyridoxal kinase	PDXK	0	0	0	0	0	114420000	83874000	75677000	0	0	0	0	0	0	0	0	48323000	0	0	0	107950000	70728000	102870000	71023000
Q9Y2V2;H3BTK3;I3L3X8;H3BSW7;H3BUY4;H3BPY5;H3BNU9	Q9Y2V2	Calcium-regulated heat stable protein 1	CARHSP1	0	0	0	0	274510000	309270000	303350000	227290000	0	0	0	0	0	0	0	0	472990000	334590000	331440000	318310000	0	0	0	0
J3KQN4;P83881;H0Y5B4;H7BZ11;R4GN19;H7BY91;H0Y3V9	J3KQN4;P83881;H0Y5B4;H7BZ11;R4GN19	60S ribosomal protein L36a	RPL36A;RPL36A-HNRNPH2	0	0	0	0	0	0	0	0	0	0	0	0	0	0	0	0	251730000	304000000	123850000	114500000	0	162160000	158000000	144350000
A0A087WX59;Q16186;A0A087WUX6	A0A087WX59;Q16186	Proteasomal ubiquitin receptor ADRM1	ADRM1	0	0	0	0	0	0	0	0	0	0	0	0	0	0	0	0	130010000	177250000	0	139720000	61206000	88944000	105300000	114160000
O43504;R4GMU8;E9PLX3;A0A0C4DGV4	O43504;R4GMU8;E9PLX3;A0A0C4DGV4	Ragulator complex protein LAMTOR5	LAMTOR5	0	0	0	0	136710000	131550000	0	0	0	0	0	0	0	0	0	0	0	0	0	0	152990000	161900000	140270000	105570000
Q7L523;Q5VZM0;Q5VZM2-2;Q5VZM2	Q7L523;Q5VZM0;Q5VZM2-2;Q5VZM2	Ras-related GTP-binding protein A;Ras-related GTP-binding protein B	RRAGA;RRAGB	0	0	0	0	0	0	0	0	0	0	0	0	0	0	0	0	0	0	0	0	0	0	20474000	0
P31040;P31040-2;D6RFM5;A0A087X1I3;P31040-3;H0Y8X1	P31040;P31040-2;D6RFM5;A0A087X1I3;P31040-3	Succinate dehydrogenase [ubiquinone] flavoprotein subunit, mitochondrial	SDHA	0	0	0	0	0	0	0	0	0	0	0	0	0	0	0	0	0	0	0	0	180230000	179120000	175440000	183490000
E9PN41;A8MVV6;J3KQ42;O14817;E9PSH3;J3KNL1;E9PPX8	E9PN41;A8MVV6;J3KQ42;O14817;E9PSH3;J3KNL1	Tetraspanin-4	TSPAN4	0	0	0	0	70845000	76824000	309420000	239090000	241570000	226250000	337890000	359720000	0	0	0	0	520760000	433930000	307310000	261930000	0	0	0	0
Q9Y4I1-2;Q9Y4I1;A0A087WY00;G3V394;F8W6H6;F8WE88;Q9Y4I1-3;E7ERV5;Q9UES5;O95317;G3V3C9	Q9Y4I1-2;Q9Y4I1;A0A087WY00;G3V394;F8W6H6;F8WE88;Q9Y4I1-3	Unconventional myosin-Va	MYO5A	0	0	0	0	0	0	0	0	0	0	0	0	0	0	0	0	0	0	0	0	200570000	205480000	231880000	152150000
Q07812-5;Q07812-8;Q07812;Q07812-2;Q07812-7;K4JQN1;I6LPK7;Q07812-6;Q07812-4	Q07812-5;Q07812-8;Q07812;Q07812-2;Q07812-7;K4JQN1	Apoptosis regulator BAX	BAX	0	0	0	0	137010000	150560000	81941000	126450000	0	0	0	0	0	0	0	0	185800000	219910000	117860000	113010000	139210000	115180000	104360000	130960000
D6REX3;O94979-3;O94979-9;O94979-2;O94979;O94979-8;O94979-6;O94979-10;O94979-4;H7BXG7;O94979-7;D6RHZ5;H0YAB3;H0Y8V7;O94979-5;H0Y9K1;H0Y8W8;H0YAF5;H0Y9T9;H0Y9V3;D6RE64;D6RCQ9	D6REX3;O94979-3;O94979-9;O94979-2;O94979;O94979-8;O94979-6;O94979-10;O94979-4;H7BXG7;O94979-7;D6RHZ5	Protein transport protein Sec31A	SEC31A	0	0	0	0	85958000	103040000	45064000	55207000	0	0	0	0	0	0	0	0	40160000	71495000	64942000	0	120990000	111820000	112750000	93215000
Q9H0E2;F2Z2Y8;E7EN89;Q9H0E2-2;E9PP67;E9PQ25;E9PNS3	Q9H0E2;F2Z2Y8;E7EN89;Q9H0E2-2	Toll-interacting protein	TOLLIP	0	0	0	0	55496000	74073000	39141000	48450000	0	0	0	0	0	0	0	0	85144000	79256000	98613000	107420000	0	0	0	0
P20039;Q95IE3;REV__E5RFL3	P20039;Q95IE3	HLA class II histocompatibility antigen, DRB1-11 beta chain;HLA class II histocompatibility antigen, DRB1-12 beta chain	HLA-DRB1	0	0	0	0	437490000	463870000	603020000	718490000	656620000	933310000	810970000	1117600000	0	0	0	0	0	0	0	0	0	0	0	0
Q9BXX0	Q9BXX0	EMILIN-2	EMILIN2	0	0	0	0	0	0	0	0	0	0	0	0	0	0	0	0	155160000	199040000	164510000	143120000	140320000	116140000	116690000	136400000
A0A087WY71;Q96CW1-2;Q96CW1;E9PFW3;C9JJ47;C9JGT8;C9JJD3;C9JTK4;C9JPV8;H7C4C3	A0A087WY71;Q96CW1-2;Q96CW1;E9PFW3;C9JJ47;C9JGT8	AP-2 complex subunit mu	AP2M1	0	0	0	0	111080000	107510000	128320000	193950000	0	0	0	0	0	0	0	0	74060000	0	82929000	91035000	90126000	89669000	99448000	113300000
Q8NE01-2;Q8NE01-3;Q8NE01	Q8NE01-2;Q8NE01-3;Q8NE01	Metal transporter CNNM3	CNNM3	0	0	0	0	0	0	0	0	0	0	0	0	0	0	0	0	0	0	0	0	0	0	0	0
O95777;F2Z2Y6;C9JIZ0;C9JNV3	O95777;F2Z2Y6;C9JIZ0	U6 snRNA-associated Sm-like protein LSm8	LSM8	0	0	0	0	258380000	248840000	270700000	244280000	0	287870000	182110000	0	0	0	0	0	246720000	265250000	226740000	168700000	121030000	117730000	70199000	103060000
E9PL10;Q96K17;Q96K17-2	E9PL10;Q96K17;Q96K17-2	Transcription factor BTF3 homolog 4	BTF3L4	0	0	0	0	94896000	78569000	79270000	88828000	0	0	0	0	0	0	0	0	0	0	65414000	0	143910000	154300000	107280000	108530000
O75828	O75828	Carbonyl reductase [NADPH] 3	CBR3	0	0	0	0	81583000	77441000	51417000	55716000	0	0	0	0	0	0	0	0	111520000	57373000	85348000	78351000	63703000	40993000	63299000	61715000
Q53T59;F6TR53;B5MC96;H7BZZ1;F8WDN8;H7BZ19;H7C0Y9	Q53T59;F6TR53	HCLS1-binding protein 3	HS1BP3	0	0	0	0	54397000	61785000	0	0	0	0	0	0	0	0	0	0	76000000	63040000	45387000	50503000	159660000	186920000	90268000	102790000
P60891;P60891-2;B1ALA9;B1ALA7	P60891;P60891-2;B1ALA9	Ribose-phosphate pyrophosphokinase 1	PRPS1	0	0	0	0	158820000	121980000	74872000	96805000	0	0	0	0	0	0	0	0	0	0	0	0	151050000	174320000	108700000	120470000
O75976;O75976-2;J3QQJ4	O75976;O75976-2	Carboxypeptidase D	CPD	0	0	0	0	80199000	128420000	159630000	136660000	308030000	268190000	351720000	309200000	0	0	0	0	491910000	899250000	361380000	522530000	0	0	0	0
F8VR84;Q9HB07;F8VQQ3;H3BPH3	F8VR84;Q9HB07;F8VQQ3	UPF0160 protein MYG1, mitochondrial	C12orf10	0	0	0	0	31187000	52176000	25739000	50826000	0	0	0	0	0	0	0	0	54036000	43952000	88230000	88219000	146100000	134400000	138810000	145650000
P17405-4;P17405;P17405-3;P17405-2;H0YEP5;G3V1E1;E9PQT3;E9PL59;E9PPK6	P17405-4;P17405;P17405-3;P17405-2;H0YEP5;G3V1E1;E9PQT3	Sphingomyelin phosphodiesterase	SMPD1	0	0	0	0	0	0	0	0	0	0	0	0	0	0	0	0	144350000	97661000	148290000	181370000	157360000	161620000	122010000	131050000
Q6PKG0;Q6PKG0-3;A0A0B4J210;E5RH50;H0YBW1;E5RHK4;H0YAN4;H0YC33;H0YC73;H0YBR8;Q659C4-7;Q659C4-6;Q659C4-5;Q659C4-2;Q659C4	Q6PKG0;Q6PKG0-3;A0A0B4J210	La-related protein 1	LARP1	0	0	0	0	123540000	98078000	91636000	80926000	0	0	0	0	0	0	0	0	99157000	120090000	58243000	54800000	100850000	97335000	106160000	75995000
S4R435;F6U211;P46783;Q9NQ39	S4R435;F6U211;P46783	40S ribosomal protein S10	RPS10-NUDT3;RPS10	0	0	0	0	0	0	0	0	0	0	0	0	0	0	0	0	0	130710000	101780000	0	207300000	200980000	105500000	88672000
Q13630;E9PKL9;E9PP14;E9PLH9;E9PP60;H0YE90;H0YCP7	Q13630;E9PKL9;E9PP14;E9PLH9	GDP-L-fucose synthase	TSTA3	0	0	0	0	50133000	66477000	0	53629000	0	0	0	0	0	0	0	0	52147000	67793000	40053000	45557000	116520000	66908000	102030000	106180000
Q14376;Q5QPP1;Q5QPP3;Q5QPP4;Q14376-2;Q5QPP9	Q14376;Q5QPP1;Q5QPP3;Q5QPP4;Q14376-2	UDP-glucose 4-epimerase	GALE	0	0	0	0	31306000	29771000	27022000	26327000	0	0	0	0	0	0	0	0	66965000	58198000	75494000	76295000	97031000	110350000	99899000	128550000
Q15417-3;Q15417;Q15417-2;E9PDU6;U3KPS3;H3BQH0;K7EQ72;A0A087X1X5;K7ER02;B7Z7E1;P51911-2;P51911	Q15417-3;Q15417;Q15417-2;E9PDU6	Calponin-3	CNN3	0	0	0	0	416780000	644700000	108500000	127120000	0	0	0	0	0	0	0	0	0	0	0	73584000	0	0	40024000	34129000
P13284;M0QZG3	P13284	Gamma-interferon-inducible lysosomal thiol reductase	IFI30	0	0	0	0	44452000	44042000	0	66011000	0	0	0	0	0	0	0	0	54760000	57367000	59056000	67276000	132390000	121080000	189260000	226930000
P24666;G5E9R5;P24666-4;F2Z2Q9;P24666-3;P24666-2;D3YTI2	P24666;G5E9R5;P24666-4	Low molecular weight phosphotyrosine protein phosphatase	ACP1	0	0	0	0	0	0	0	72264000	0	0	0	0	0	0	0	0	0	0	0	0	199660000	216490000	122840000	141300000
Q9BZK7;O60907-2;O60907;Q9BQ87;C9IYU9;C9JCW4;C9JLJ1;C9JTW8;C9JY82;C9JCK0;C9JBN1;C9JEC9;C9J3H2;C9J903;C9J7E1	Q9BZK7;O60907-2;O60907	F-box-like/WD repeat-containing protein TBL1XR1;F-box-like/WD repeat-containing protein TBL1X	TBL1XR1;TBL1X	0	0	0	0	145670000	155720000	91901000	105050000	0	0	0	0	0	0	0	0	131530000	98723000	110350000	107170000	81764000	91461000	81835000	74455000
P35611;P35611-3;E7EV99;E7ENY0;P35611-2;P35611-6;H0Y9H2;P35611-4;A0A0A0MSR2;P35611-5;H0YFD8;H0YG19;D6RF25;D6RJE2;D6RAH3	P35611;P35611-3;E7EV99;E7ENY0;P35611-2;P35611-6;H0Y9H2;P35611-4	Alpha-adducin	ADD1	0	0	0	0	59043000	45752000	75853000	61587000	0	0	0	0	0	0	0	0	0	0	0	0	173070000	134520000	142530000	140250000
Q14195-2;Q14195;H0YBT4;D6RF19	Q14195-2;Q14195	Dihydropyrimidinase-related protein 3	DPYSL3	0	0	0	0	143100000	129510000	115150000	139970000	0	0	0	0	0	0	0	0	100130000	120070000	68757000	69936000	149720000	97447000	86803000	101930000
P52306;P52306-4;P52306-5;P52306-2;P52306-6;P52306-3;H0Y8M2;D6RHH8;D6REZ0;D6RB97;D6RBC6;D6RC12;D6RHZ7	P52306;P52306-4;P52306-5;P52306-2;P52306-6;P52306-3	Rap1 GTPase-GDP dissociation stimulator 1	RAP1GDS1	0	0	0	0	213730000	239280000	125580000	139130000	0	0	0	0	0	0	0	0	96608000	0	84037000	61027000	87539000	88255000	78987000	77368000
Q9BXJ9;A0A0B4J1W3;Q9BXJ9-4;Q6N069-5;Q6N069-4;Q6N069-3;Q6N069-2;Q6N069	Q9BXJ9;A0A0B4J1W3;Q9BXJ9-4	N-alpha-acetyltransferase 15, NatA auxiliary subunit	NAA15	0	0	0	0	80075000	69425000	107960000	65498000	0	0	0	0	0	0	0	0	35100000	0	25784000	45510000	107290000	129680000	120660000	132210000
Q9HAV7	Q9HAV7	GrpE protein homolog 1, mitochondrial	GRPEL1	0	0	0	0	54012000	41689000	108500000	77523000	0	0	0	0	0	0	0	0	144870000	156600000	99054000	103180000	97727000	92368000	100930000	87509000
P17858;P17858-2	P17858;P17858-2	ATP-dependent 6-phosphofructokinase, liver type	PFKL	0	0	0	0	131670000	110740000	85092000	106760000	0	0	0	0	0	0	0	0	98612000	107790000	107610000	0	98805000	86825000	125670000	104430000
Q9H074-3;Q9H074-2;Q9H074;D6REB4;D6RJF2;D6RD97;D6RJ02;D6R9H8	Q9H074-3;Q9H074-2;Q9H074;D6REB4	Polyadenylate-binding protein-interacting protein 1	PAIP1	0	0	0	0	107930000	115110000	75860000	83806000	0	0	0	0	0	0	0	0	72766000	72179000	74458000	81508000	114910000	93472000	84384000	98692000
F8W726;Q14157-4;Q14157-1;Q14157-3;Q14157;Q14157-5;Q5VU77;Q5VU81;Q5VU80;Q5VU79;Q5VU78;H7C2T8	F8W726;Q14157-4;Q14157-1;Q14157-3;Q14157;Q14157-5;Q5VU77	Ubiquitin-associated protein 2-like	UBAP2L	0	0	0	0	100630000	78486000	51653000	51254000	0	0	0	0	0	0	0	0	0	0	50195000	46112000	114540000	100560000	103690000	102190000
P36957;P36957-2;Q86SW4;H0YJF9;G3V5M3;G3V3F0	P36957;P36957-2;Q86SW4	Dihydrolipoyllysine-residue succinyltransferase component of 2-oxoglutarate dehydrogenase complex, mitochondrial	DLST	0	0	0	0	0	0	0	0	0	0	0	0	0	0	0	0	83370000	90106000	88964000	82947000	108520000	116300000	133280000	156250000
P17050	P17050	Alpha-N-acetylgalactosaminidase	NAGA	0	0	0	0	66988000	60954000	62571000	61270000	0	0	0	0	0	0	0	0	134400000	147620000	114510000	110040000	105080000	96008000	112890000	91284000
Q9Y2S2-2;Q9Y2S2;A0A087WW38	Q9Y2S2-2;Q9Y2S2;A0A087WW38	Lambda-crystallin homolog	CRYL1	0	0	0	0	34727000	29004000	82847000	0	0	0	0	0	0	0	0	0	43360000	54766000	29194000	0	150490000	158000000	184130000	139740000
E7EM64;Q7L5N1;H7C3T0	E7EM64;Q7L5N1	COP9 signalosome complex subunit 6	COPS6	0	0	0	0	0	48173000	0	0	0	0	0	0	0	0	0	0	48769000	47640000	80112000	55519000	179510000	182480000	128030000	148770000
P45973;F8VNY3	P45973	Chromobox protein homolog 5	CBX5	0	0	0	0	501510000	420900000	366620000	493200000	0	0	0	0	0	0	0	0	0	0	0	0	44324000	38688000	34104000	0
Q96CT7;M0R2F5	Q96CT7;M0R2F5	Coiled-coil domain-containing protein 124	CCDC124	0	0	0	0	127270000	141310000	108200000	83611000	0	0	0	0	0	0	0	0	115140000	101750000	149490000	160550000	158930000	205850000	127950000	145150000
P10606	P10606	Cytochrome c oxidase subunit 5B, mitochondrial	COX5B	0	0	0	0	0	0	0	0	0	0	0	0	0	0	0	0	85116000	76619000	81756000	78251000	126400000	136590000	111800000	140000000
P49736;H0Y8E6;F8WDM3;C9J013;C9JZ21	P49736;H0Y8E6	DNA replication licensing factor MCM2	MCM2	0	0	0	0	297630000	262440000	184670000	256180000	0	0	0	0	0	0	0	0	214800000	239930000	212650000	274300000	74259000	85933000	91346000	72384000
Q08043;A0A087WSZ2	Q08043;A0A087WSZ2	Alpha-actinin-3	ACTN3	0	0	0	0	0	0	0	0	0	0	0	0	0	0	0	0	0	0	0	0	0	0	0	0
Q99523;Q99523-2	Q99523;Q99523-2	Sortilin	SORT1	0	0	0	0	0	0	0	0	0	0	0	0	0	0	0	0	564660000	406230000	423590000	443400000	86472000	95034000	83670000	103560000
B4DXZ6;P51114;P51114-3;P51114-2;E7EU85;E9PFF5;C9JZE0;C9JY20;C9JAJ4;H7C4S4;C9J5B4;C9IZ22	B4DXZ6;P51114;P51114-3;P51114-2;E7EU85;E9PFF5	Fragile X mental retardation syndrome-related protein 1	FXR1	0	0	0	0	76406000	68942000	98764000	90988000	0	0	0	0	0	0	0	0	149910000	86696000	97635000	116220000	74204000	62097000	88476000	76691000
O14744;O14744-2;O14744-5;O14744-3;O14744-4;G3V580;G3V5L5;G3V2L6;H0YJX6;C9JSX3;G3V2X6;H0YJD3;H0YJ77;G3V5T6;H7BZ44;G3V507;G3V2F5	O14744;O14744-2;O14744-5;O14744-3;O14744-4;G3V580	Protein arginine N-methyltransferase 5;Protein arginine N-methyltransferase 5, N-terminally processed	PRMT5	0	0	0	0	50950000	84708000	57739000	69703000	0	0	0	0	0	0	0	0	44770000	0	0	0	134900000	142500000	101860000	89528000
A0A0C4DFX3;Q9Y6C2;A0A0A0MT20;Q9Y6C2-2	A0A0C4DFX3;Q9Y6C2;A0A0A0MT20;Q9Y6C2-2	EMILIN-1	EMILIN1	0	0	0	0	383910000	404840000	652430000	744730000	0	0	0	0	0	0	0	0	0	0	0	0	0	0	0	0
Q9UBX1;H0YD65;E9PSC2;H0YE42	Q9UBX1;H0YD65	Cathepsin F	CTSF	0	0	0	0	0	0	0	0	0	0	0	0	0	0	0	0	14352000	22944000	58521000	63290000	127810000	144270000	176040000	156030000
O00629;H7C4F6	O00629	Importin subunit alpha-3	KPNA4	0	0	0	0	138400000	145870000	153510000	90247000	0	0	0	0	0	0	0	0	223980000	243880000	162000000	158910000	81841000	76773000	104270000	117600000
Q16864;Q16864-2	Q16864;Q16864-2	V-type proton ATPase subunit F	ATP6V1F	0	0	0	0	96232000	86090000	118660000	91382000	0	0	0	0	0	0	0	0	69784000	81952000	51371000	60325000	114690000	102700000	152210000	122830000
O43719;Q5H919;Q5H918	O43719;Q5H919;Q5H918	HIV Tat-specific factor 1	HTATSF1	0	0	0	0	206920000	126460000	142950000	164110000	190740000	213840000	191710000	126050000	0	0	0	0	153060000	170440000	140680000	131900000	83841000	56884000	77269000	94358000
P26368-2;P26368;K7ENG2;K7ELP8	P26368-2;P26368;K7ENG2	Splicing factor U2AF 65 kDa subunit	U2AF2	0	0	0	0	138280000	138460000	112730000	109120000	0	0	0	0	0	0	0	0	47183000	32539000	76337000	84614000	57959000	61534000	69213000	70087000
Q9UBI6	Q9UBI6	Guanine nucleotide-binding protein G(I)/G(S)/G(O) subunit gamma-12	GNG12	0	0	0	0	75803000	69185000	0	0	0	0	0	0	0	0	0	0	84623000	78122000	92242000	96375000	157750000	145510000	78961000	74108000
O43324;D6RBD7;C9J1V9;O43324-2;H0YAL7;D6RCQ0;H0YAH9	O43324;D6RBD7;C9J1V9;O43324-2;H0YAL7	Eukaryotic translation elongation factor 1 epsilon-1	EEF1E1;EEF1E1-BLOC1S5	0	0	0	0	0	0	0	0	0	0	0	0	0	0	0	0	0	0	0	0	158330000	161560000	152620000	141250000
C9JFR7;P99999	C9JFR7;P99999	Cytochrome c	CYCS	0	0	0	0	0	0	0	0	0	0	0	0	0	0	0	0	0	0	0	0	187200000	190360000	91126000	102410000
O75663;O75663-2	O75663;O75663-2	TIP41-like protein	TIPRL	0	0	0	0	117570000	91994000	112550000	88629000	0	0	0	0	0	0	0	0	128540000	121330000	49609000	83343000	96713000	108250000	97767000	88580000
H0YNK6;Q06418;H0YN24	H0YNK6;Q06418	Tyrosine-protein kinase receptor TYRO3	TYRO3	0	0	0	0	75352000	64655000	53702000	90654000	0	0	0	0	0	0	0	0	119690000	96921000	238570000	169880000	95710000	65397000	71400000	78787000
P35052;H7C410;H7C024;P35052-2;H7BZE9;C9J4Y6;H7BZL4	P35052;H7C410;H7C024;P35052-2	Glypican-1;Secreted glypican-1	GPC1	638200000	699790000	392840000	193620000	246210000	170120000	405970000	388920000	0	0	0	0	1079600000	501180000	785520000	775940000	695630000	824990000	617110000	702290000	199750000	144860000	205200000	217100000
Q9H6Z4-2;Q9H6Z4;B7Z7F3;Q9H6Z4-3;K7EIJ4;K7ESQ0;K7EJV3;K7EID7;K7ENB9;K7EPW1;K7EMT3;K7EN31;K7EMH9;K7ENJ2	Q9H6Z4-2;Q9H6Z4;B7Z7F3;Q9H6Z4-3	Ran-binding protein 3	RANBP3;ZNF8	0	0	0	0	111380000	115810000	120710000	130520000	0	165570000	112160000	147790000	0	0	0	0	129700000	143810000	85413000	90216000	79677000	72332000	89850000	79585000
J3KQL8;Q9BQE5;E9PM95;B0QYK8	J3KQL8;Q9BQE5;E9PM95	Apolipoprotein L2	APOL2	0	0	0	0	0	0	0	0	0	0	0	0	0	0	0	0	0	0	0	0	151310000	138570000	128450000	124190000
P23193;P23193-2;E5RIS7;E5RJ93;B7Z4S1;E5RK46;E5RFI1;A0A0A0MT58;Q15560-2;Q5JRI7	P23193;P23193-2	Transcription elongation factor A protein 1	TCEA1	0	0	0	0	103490000	108300000	80211000	83593000	0	0	0	0	0	0	0	0	61456000	53050000	34112000	0	108320000	120370000	122300000	115530000
Q9NQR4;H7C579;F8WF70	Q9NQR4;H7C579	Omega-amidase NIT2	NIT2	0	0	0	0	0	0	0	0	0	0	0	0	0	0	0	0	0	0	0	0	135720000	139260000	149540000	138760000
Q49AN9;F5H013;P62308;A8MWD9;C9JVQ0	Q49AN9;F5H013;P62308;A8MWD9;C9JVQ0	Small nuclear ribonucleoprotein G;Putative small nuclear ribonucleoprotein G-like protein 15	SNRPG;SNRPGP15	0	0	0	0	0	0	0	0	0	0	0	0	0	0	0	0	0	0	0	0	313090000	0	0	244440000
O60832;O60832-2;C9IYT0;H7C0M1;H7C2Q2;H7BZF2;H7C2Q9	O60832;O60832-2;C9IYT0	H/ACA ribonucleoprotein complex subunit 4	DKC1	0	0	0	0	53742000	55311000	94927000	87087000	0	0	0	0	0	0	0	0	86336000	98316000	62129000	69118000	89593000	83807000	67181000	78023000
Q14694;Q14694-3;Q14694-2;H3BQC6;H3BNS8;H3BQP1;H3BNA1;J3KT19	Q14694;Q14694-3;Q14694-2	Ubiquitin carboxyl-terminal hydrolase 10	USP10	0	0	0	0	229690000	241970000	305410000	411360000	0	0	0	0	0	0	0	0	0	0	0	0	0	0	0	0
A0A087WYK8;B1AKJ5;O43847;O43847-2;G3V1R5;F5H7V1;H0Y5G9	A0A087WYK8;B1AKJ5;O43847;O43847-2;G3V1R5;F5H7V1	Nardilysin	NRD1	0	0	0	0	133940000	123270000	179280000	160940000	408350000	480690000	265950000	208610000	0	0	0	0	315180000	336790000	240150000	269360000	0	0	0	0
Q13136-2;Q13136;E9PJZ7;E9PPF6;G3V200;O75334-6;O75334-5;O75145-2;O75145;O75334-2;O75334-4;O75334-3;O75334;E9PID5;R4GNF1;H0YDW2;R4GN36;H0YHK3;H0YHJ4;H0YD72;O75334-8;O75334-7;H0YIJ4	Q13136-2;Q13136;E9PJZ7	Liprin-alpha-1	PPFIA1	0	0	0	0	39333000	41899000	24431000	0	0	0	0	0	0	0	0	0	0	0	0	0	188460000	181360000	116900000	174990000
P06132;H0Y5R6;Q5T446	P06132;H0Y5R6	Uroporphyrinogen decarboxylase	UROD	0	0	0	0	81770000	93352000	69086000	67426000	0	0	0	0	0	0	0	0	104240000	115620000	104100000	85133000	55415000	73468000	66217000	61904000
Q86Y38	Q86Y38	Xylosyltransferase 1	XYLT1	0	0	0	0	10447000	0	18132000	0	0	0	0	0	0	0	0	0	0	0	20502000	22959000	83426000	117410000	250160000	178110000
Q9NQ88	Q9NQ88	Fructose-2,6-bisphosphatase TIGAR	TIGAR	0	0	0	0	0	0	0	0	0	0	0	0	0	0	0	0	0	0	0	0	114110000	114110000	133260000	109290000
P14209-3;P14209;A0A096LP69;A8MQT7;P14209-2	P14209-3;P14209;A0A096LP69	CD99 antigen	CD99	0	0	0	0	92636000	88749000	188190000	210560000	458660000	0	401480000	367720000	0	0	0	0	288420000	218660000	125620000	133920000	31135000	44235000	45943000	33767000
O14561;H3BNK3;I3L505	O14561;H3BNK3	Acyl carrier protein, mitochondrial;Acyl carrier protein	NDUFAB1	0	0	0	0	45726000	0	50875000	74288000	0	0	0	0	0	0	0	0	83035000	84098000	0	0	0	0	0	0
P17812;P17812-2;Q9NRF8	P17812;P17812-2	CTP synthase 1	CTPS1	0	0	0	0	151050000	149170000	150830000	136220000	0	0	0	0	0	0	0	0	183750000	126990000	103250000	100770000	41538000	46050000	54911000	54057000
Q14160;Q14160-3;Q14160-2;H0YCG0;H0YDF9;Q5T0G3;Q9BTT6-2;Q9BTT6	Q14160;Q14160-3;Q14160-2	Protein scribble homolog	SCRIB	0	0	0	0	72096000	75311000	98107000	78152000	0	0	0	0	0	0	0	0	0	0	0	0	106420000	93745000	91338000	82977000
O75396;A0A087X1A9	O75396	Vesicle-trafficking protein SEC22b	SEC22B	0	0	0	0	21112000	17151000	0	0	0	0	0	0	0	0	0	0	43795000	45132000	52111000	55291000	142440000	144720000	207590000	130540000
P62857	P62857	40S ribosomal protein S28	RPS28	0	0	0	0	0	0	0	0	0	0	0	0	0	0	0	0	100090000	0	79869000	56834000	155930000	132100000	93298000	88968000
P62304;A6NHK2	P62304;A6NHK2	Small nuclear ribonucleoprotein E	SNRPE	0	0	0	0	0	0	0	0	0	0	0	0	0	0	0	0	0	0	0	0	94000000	101350000	60372000	88413000
P84103-2;P84103;A0A087X2D0	P84103-2;P84103;A0A087X2D0	Serine/arginine-rich splicing factor 3	SRSF3	0	0	0	0	116470000	117850000	49346000	55621000	0	0	0	0	0	0	0	0	34306000	0	64339000	41895000	72502000	78972000	66344000	74315000
B1AMW1;P19256-2;P19256-3;P19256;H0YDI1	B1AMW1;P19256-2;P19256-3;P19256;H0YDI1	Lymphocyte function-associated antigen 3	CD58	0	0	0	0	83240000	96826000	113520000	152200000	808590000	930240000	889480000	930540000	0	0	0	0	682390000	763530000	246450000	266100000	0	0	0	0
Q00169;F5GWE5;I3L4H1;I3L459;I3L4C0;I3L2X8;I3L3W1;I3L471;I3L4U7;I3NI10	Q00169;F5GWE5;I3L4H1;I3L459	Phosphatidylinositol transfer protein alpha isoform	PITPNA	0	0	0	0	68892000	83347000	75231000	50979000	0	0	0	0	0	0	0	0	0	0	0	0	84080000	104990000	116430000	102450000
Q00765;E2QRG8;B7Z332;B7Z510;H0Y8J8;Q00765-2	Q00765	Receptor expression-enhancing protein 5	REEP5	0	0	0	0	93869000	96864000	168380000	128570000	208980000	156090000	376560000	337820000	0	0	0	0	219200000	235700000	139010000	110840000	0	0	0	0
Q9GZX9;J3QS03;Q9GZX9-2	Q9GZX9;J3QS03	Twisted gastrulation protein homolog 1	TWSG1	0	0	0	0	207530000	167360000	203320000	188450000	1858600000	1607000000	1685000000	1925900000	0	0	0	0	212670000	204660000	228350000	198180000	0	0	0	0
Q15758;M0QXM4;Q15758-3;Q15758-2;M0QX44;M0R144	Q15758;M0QXM4;Q15758-3;Q15758-2	Neutral amino acid transporter B(0)	SLC1A5	0	0	0	0	181350000	99483000	57657000	92513000	0	0	0	0	0	0	0	0	327360000	204870000	284150000	213690000	50282000	82950000	63834000	48973000
Q13310-2;Q13310-3;B1ANR0;Q13310;H0Y5F5;H0YEU6;B1ANR1;H0YCC8;H0YEQ8;H0YER0;H0Y6X6;P0CB38	Q13310-2;Q13310-3;B1ANR0;Q13310;H0Y5F5	Polyadenylate-binding protein 4	PABPC4	0	0	0	0	79690000	75614000	94432000	80526000	0	0	0	0	0	0	0	0	96173000	80394000	70482000	93553000	103250000	106630000	88245000	84319000
P53990-2;P53990;P53990-4;P53990-5;H3BMU1;H3BUI0;P53990-3;H3BQF7;J3KR23;F5GXM3;P53990-6;H3BRE2;H3BPP6;H3BQ38;E9PF00	P53990-2;P53990;P53990-4;P53990-5;H3BMU1;H3BUI0;P53990-3;H3BQF7;J3KR23	IST1 homolog	IST1	0	0	0	0	51419000	51283000	47386000	70097000	0	0	0	0	0	0	0	0	120020000	110690000	78741000	90249000	114760000	92650000	105520000	100330000
P17655;P17655-2;C9JWY7	P17655;P17655-2	Calpain-2 catalytic subunit	CAPN2	0	0	0	0	120860000	100110000	103370000	116940000	0	0	0	0	0	0	0	0	168470000	169810000	141140000	113570000	107660000	75533000	56844000	61985000
A0A087WX97;Q9BXK5;A0A087WTL4;Q9BXK5-4;Q9BXK5-2;E9PDD6	A0A087WX97;Q9BXK5;A0A087WTL4;Q9BXK5-4	Bcl-2-like protein 13	BCL2L13	0	0	0	0	0	0	0	0	0	0	0	0	0	0	0	0	0	0	0	57933000	120300000	111790000	117110000	90258000
Q13438-6;Q13438-5;Q13438-2;Q13438-7;Q13438;B4E321;Q13438-3;Q13438-4;Q13438-8;F8W1V2;F8W1N0;F8W0R2;F8VZI7	Q13438-6;Q13438-5;Q13438-2;Q13438-7;Q13438;B4E321;Q13438-3;Q13438-4;Q13438-8	Protein OS-9	OS9;OR7D2	0	0	0	0	110920000	94583000	172520000	141170000	142160000	135680000	133430000	105270000	0	0	0	0	190620000	179150000	294440000	234330000	100130000	110000000	89511000	90304000
Q9Y303;Q9Y303-2;Q9Y303-3;H3BTZ6;H3BSV9;H3BQ15;H3BSD5;H3BT49;H3BTE3	Q9Y303;Q9Y303-2;Q9Y303-3;H3BTZ6;H3BSV9	Putative N-acetylglucosamine-6-phosphate deacetylase	AMDHD2	0	0	0	0	0	0	0	0	0	0	0	0	0	0	0	0	0	0	0	0	119400000	154250000	154070000	160110000
Q9UQ35;Q9UQ35-2;I3L182;I3L4D8;I3L1I8;Q9UQ35-3;I3L4U6;I3L1C0;A0A087X1W1	Q9UQ35;Q9UQ35-2	Serine/arginine repetitive matrix protein 2	SRRM2	0	0	0	0	58041000	47576000	23382000	0	0	0	0	0	0	0	0	0	23923000	27186000	53163000	29767000	124880000	139250000	62067000	140740000
P04083;Q5T3N1;Q5T3N0	P04083;Q5T3N1	Annexin A1;Annexin	ANXA1	0	0	0	0	178220000	223670000	192740000	224290000	0	0	0	0	0	0	0	0	241120000	213710000	230270000	239770000	0	0	0	0
Q9UIQ6-3;Q9UIQ6-2;Q9UIQ6	Q9UIQ6-3;Q9UIQ6-2;Q9UIQ6	Leucyl-cystinyl aminopeptidase;Leucyl-cystinyl aminopeptidase, pregnancy serum form	LNPEP	0	0	0	0	0	0	0	0	0	0	0	0	0	0	0	0	84387000	97659000	60295000	57350000	41927000	45996000	56238000	66684000
O00743-2;O00743;O00743-3;Q5T1S7	O00743-2;O00743;O00743-3	Serine/threonine-protein phosphatase 6 catalytic subunit;Serine/threonine-protein phosphatase 6 catalytic subunit, N-terminally processed	PPP6C	0	0	0	0	38254000	44597000	65253000	66506000	0	0	0	0	0	0	0	0	156640000	101990000	101550000	125470000	64774000	78042000	73687000	65816000
Q92900-2;Q92900	Q92900-2;Q92900	Regulator of nonsense transcripts 1	UPF1	0	0	0	0	77311000	67746000	78239000	93165000	0	0	0	0	0	0	0	0	0	0	0	0	113860000	154620000	108930000	109700000
Q9H8Y8-2;Q9H8Y8;Q9H8Y8-3	Q9H8Y8-2;Q9H8Y8;Q9H8Y8-3	Golgi reassembly-stacking protein 2	GORASP2	0	0	0	0	101460000	61443000	0	109800000	0	0	0	0	0	0	0	0	98378000	120720000	55636000	48755000	124680000	114240000	74850000	82504000
E9PES6;E7ES08;E7EQU1;O15347	E9PES6;E7ES08;E7EQU1;O15347	High mobility group protein B3	HMGB3	0	0	0	0	56186000	72259000	35146000	43157000	0	0	0	0	0	0	0	0	34943000	30431000	77657000	88909000	127210000	118130000	112310000	113520000
O43765;K7EMD6;K7ERW5	O43765;K7EMD6	Small glutamine-rich tetratricopeptide repeat-containing protein alpha	SGTA	0	0	0	0	103630000	114880000	96382000	112830000	0	0	0	0	0	0	0	0	113210000	139560000	75024000	86933000	121810000	107240000	111470000	94782000
Q92616	Q92616	Translational activator GCN1	GCN1L1	0	0	0	0	0	0	0	0	0	0	0	0	0	0	0	0	0	0	0	0	130020000	147660000	128420000	139990000
O14908;O14908-2;K7EM11;K7ESN1;Q8TF64	O14908;O14908-2;K7EM11	PDZ domain-containing protein GIPC1	GIPC1	0	0	0	0	95760000	89968000	62282000	68834000	0	0	0	0	0	0	0	0	66411000	53226000	60457000	67228000	60138000	69740000	69881000	72603000
P32322;P32322-3;E2QRB3;P32322-2;J3KQ22;J3QKT4;J3QL24;J3QLK9;J3QL23;J3QL32;J3QR88;J3KTA8;J3QKT3;J3KSA9;J3QRZ0	P32322;P32322-3;E2QRB3;P32322-2;J3KQ22;J3QKT4;J3QL24;J3QLK9;J3QL23;J3QL32	Pyrroline-5-carboxylate reductase 1, mitochondrial;Pyrroline-5-carboxylate reductase	PYCR1	0	0	0	0	0	0	0	0	0	0	0	0	0	0	0	0	0	0	0	0	69316000	77669000	126380000	141740000
Q9UBC2-3;Q9UBC2;Q9UBC2-2;M0R165;Q9UBC2-4;M0R2S2;M0R3I1;M0QX30;M0R1V5;K7EJR2;M0R330	Q9UBC2-3;Q9UBC2;Q9UBC2-2;M0R165;Q9UBC2-4;M0R2S2	Epidermal growth factor receptor substrate 15-like 1	EPS15L1;SPATA22	0	0	0	0	71647000	62329000	56200000	78024000	197410000	213750000	143000000	129690000	0	0	0	0	89693000	100800000	104950000	115670000	71670000	65878000	40595000	60183000
Q16401-2;Q16401;F2Z3J2;Q4VXH0	Q16401-2;Q16401	26S proteasome non-ATPase regulatory subunit 5	PSMD5	0	0	0	0	66801000	55892000	82151000	95688000	0	0	0	0	0	0	0	0	55415000	87034000	39111000	34295000	65248000	60426000	72413000	82649000
P55809;E9PDW2;P55809-2;Q9BYC2	P55809;E9PDW2	Succinyl-CoA:3-ketoacid coenzyme A transferase 1, mitochondrial	OXCT1	0	0	0	0	89359000	101800000	126630000	117200000	0	0	0	0	0	0	0	0	89730000	103350000	94573000	94913000	69496000	66882000	125380000	87565000
P46108;P46108-2;I3L297	P46108;P46108-2;I3L297	Adapter molecule crk	CRK	0	0	0	0	98256000	73736000	71370000	56097000	0	0	0	0	0	0	0	0	31941000	38584000	100920000	100420000	93099000	111860000	72485000	52243000
P11137-3;P11137;E7EV03;P11137-2;A8MZ31	P11137-3;P11137;E7EV03	Microtubule-associated protein 2	MAP2	0	0	0	0	566470000	510690000	480740000	530800000	0	0	0	0	0	0	0	0	0	0	0	0	0	0	0	0
Q13242;H0YIB4;S4R3G0	Q13242;H0YIB4;S4R3G0	Serine/arginine-rich splicing factor 9	SRSF9	0	0	0	0	182650000	242290000	182930000	230620000	134950000	146290000	251990000	253510000	0	0	0	0	130340000	136300000	132890000	140200000	78230000	80992000	53878000	54134000
O95372;Q5QPQ1;Q5QPQ0;Q5QPQ3;Q5QPQ2;Q5QPN5;Q5QPN9	O95372;Q5QPQ1;Q5QPQ0	Acyl-protein thioesterase 2	LYPLA2	0	0	0	0	0	0	0	0	0	0	0	0	0	0	0	0	84660000	67132000	59047000	51457000	124540000	122550000	129580000	116460000
O00233;J3KN29;O00233-2;F5H5V4;F5GX23;F5H169;F5H7X1;O00233-3	O00233;J3KN29;O00233-2;F5H5V4;F5GX23;F5H169	26S proteasome non-ATPase regulatory subunit 9	PSMD9	0	0	0	0	129880000	115840000	163830000	146240000	0	0	0	0	0	0	0	0	167040000	145000000	67282000	74428000	84045000	127000000	45417000	60837000
Q9NZL9;Q9NZL9-4;Q9NZL9-2;Q9NZL9-3;H7C0X7;E5RJR3;Q9NZL9-5	Q9NZL9;Q9NZL9-4;Q9NZL9-2;Q9NZL9-3;H7C0X7	Methionine adenosyltransferase 2 subunit beta	MAT2B	0	0	0	0	0	0	0	0	0	0	0	0	0	0	0	0	0	0	0	0	105950000	98558000	141520000	131840000
Q58FF8	Q58FF8	Putative heat shock protein HSP 90-beta 2	HSP90AB2P	0	0	0	0	0	0	0	0	0	0	0	0	0	0	0	0	0	0	0	0	84931000	77007000	74332000	0
Q8IWB7;C9JJ54	Q8IWB7;C9JJ54	WD repeat and FYVE domain-containing protein 1	WDFY1	0	0	0	0	74089000	72565000	42013000	65824000	0	0	0	0	0	0	0	0	79532000	75895000	59822000	54710000	102620000	89012000	87575000	61947000
Q96KG7;Q96KG7-2	Q96KG7;Q96KG7-2	Multiple epidermal growth factor-like domains protein 10	MEGF10	0	0	0	0	120270000	103810000	155880000	151830000	0	0	0	0	0	0	0	0	230750000	258780000	223910000	193390000	0	0	0	0
A6H8L4;E7EUI5;P78536-2;P78536	A6H8L4;E7EUI5;P78536-2;P78536	Disintegrin and metalloproteinase domain-containing protein 17	ADAM17	0	0	0	0	62724000	61777000	125170000	98236000	0	0	0	0	0	0	0	0	112300000	138360000	151710000	121020000	69934000	63725000	59440000	49792000
Q9BY44-3;Q9BY44;F8WAE5;Q9BY44-4;C9IZE1;H7C5Q3;Q9BY44-2;F8WF18;F8WAT3;H7C5R5	Q9BY44-3;Q9BY44;F8WAE5;Q9BY44-4;C9IZE1	Eukaryotic translation initiation factor 2A;Eukaryotic translation initiation factor 2A, N-terminally processed	EIF2A	0	0	0	0	0	0	0	0	0	0	0	0	0	0	0	0	37183000	25919000	57494000	40841000	125610000	128010000	140340000	142170000
Q8IV08;M0QZI4;M0R3G9;M0R2W7;M0R1F7;E2QRG1	Q8IV08	Phospholipase D3	PLD3	0	0	0	0	31823000	34875000	41837000	38501000	0	0	0	0	0	0	0	0	256790000	294340000	259880000	269720000	92980000	86106000	71051000	70527000
P14735;P14735-2;Q5T5N3	P14735	Insulin-degrading enzyme	IDE	0	0	0	0	94213000	123420000	119680000	164400000	0	0	0	0	0	0	0	0	27766000	83108000	45225000	47491000	67293000	71155000	67100000	67334000
Q14683;G8JLG1;V9GY57;H0Y7K8;V9GYN9	Q14683;G8JLG1	Structural maintenance of chromosomes protein 1A	SMC1A	0	0	0	0	127940000	105840000	137450000	233790000	0	0	0	0	0	0	0	0	0	0	0	0	107620000	105740000	105530000	93783000
Q9H488;Q9H488-2	Q9H488;Q9H488-2	GDP-fucose protein O-fucosyltransferase 1	POFUT1	0	0	0	0	46072000	58332000	49546000	39406000	0	0	0	0	0	0	0	0	20172000	0	47919000	58183000	0	0	0	0
Q16222-3;Q16222;Q16222-2;A0A087X226	Q16222-3;Q16222;Q16222-2	UDP-N-acetylhexosamine pyrophosphorylase;UDP-N-acetylgalactosamine pyrophosphorylase;UDP-N-acetylglucosamine pyrophosphorylase	UAP1	0	0	0	0	505590000	377070000	441580000	289610000	0	0	0	0	0	0	0	0	96110000	71399000	47447000	60860000	0	0	0	0
Q86WA6-2;Q86WA6;Q49AI2;B4DML3;H7C0M3	Q86WA6-2;Q86WA6	Valacyclovir hydrolase	BPHL	0	0	0	0	0	0	0	0	0	0	0	0	0	0	0	0	0	0	0	0	126020000	123010000	122420000	141370000
Q9H3P7	Q9H3P7	Golgi resident protein GCP60	ACBD3	0	0	0	0	115530000	120900000	110980000	143080000	0	0	0	0	0	0	0	0	96467000	98965000	50557000	52331000	97272000	69417000	120820000	109740000
O76071	O76071	Probable cytosolic iron-sulfur protein assembly protein CIAO1	CIAO1	0	0	0	0	73221000	65814000	46153000	57101000	134880000	151510000	150070000	167180000	0	0	0	0	83458000	90935000	0	77453000	90723000	50770000	40818000	38908000
Q12931-2;Q12931;I3L0K7;I3L239;I3L0P6;I3L253	Q12931-2;Q12931;I3L0K7	Heat shock protein 75 kDa, mitochondrial	TRAP1	0	0	0	0	0	0	0	0	0	0	0	0	0	0	0	0	0	0	0	0	95344000	166250000	112050000	119480000
M0R2K3;M0R193;M0R0I0;M0R2I2;Q9NWV8;M0R3F4;M0R2A4;M0QY17;M0QXG9;J3KQS6;Q9NWV8-3;Q9NWV8-2;M0QYV1	M0R2K3;M0R193;M0R0I0;M0R2I2;Q9NWV8;M0R3F4;M0R2A4;M0QY17;M0QXG9;J3KQS6;Q9NWV8-3;Q9NWV8-2	BRISC and BRCA1-A complex member 1	BABAM1	0	0	0	0	0	0	0	0	0	0	0	0	0	0	0	0	68284000	61648000	29648000	69584000	129210000	203640000	83339000	79751000
Q7L266;A0A087WUG3;E9PJK6;A0A087WZI5;Q7L266-2	Q7L266;A0A087WUG3	Isoaspartyl peptidase/L-asparaginase;Isoaspartyl peptidase/L-asparaginase alpha chain;Isoaspartyl peptidase/L-asparaginase beta chain	ASRGL1	0	0	0	0	0	0	0	0	0	0	0	0	0	0	0	0	47611000	0	44619000	43429000	0	0	0	0
O00560;O00560-3;B4DHN5;E9PBU7	O00560;O00560-3;B4DHN5;E9PBU7	Syntenin-1	SDCBP	0	0	0	0	0	0	0	0	0	0	0	0	0	0	0	0	0	0	0	0	114060000	0	0	131710000
J3KPP4;O95232;D6RDI2;C9JL41;O95232-2;E7EN55;D6RHH0;U3KQT3;H0YBV7;H0YAR4;H7C5U7;H0YA81	J3KPP4;O95232;D6RDI2	Luc7-like protein 3	LUC7L3	0	0	0	0	203350000	164490000	152080000	169140000	0	0	0	0	0	0	0	0	88466000	92705000	105850000	97649000	125370000	107530000	150800000	159720000
Q9BTY2;Q9BTY2-2;Q7Z6V2	Q9BTY2	Plasma alpha-L-fucosidase	FUCA2	0	0	0	0	152520000	147750000	106840000	214790000	0	0	0	0	0	0	0	0	131770000	118390000	101090000	112000000	58925000	59432000	81513000	48006000
Q96S55-2;Q96S55;Q96S55-3;Q96S55-4	Q96S55-2;Q96S55;Q96S55-3;Q96S55-4	ATPase WRNIP1	WRNIP1	0	0	0	0	31938000	47582000	56402000	67543000	0	0	0	0	0	0	0	0	0	0	0	0	0	0	0	0
F2Z2E2;Q86VI3	F2Z2E2;Q86VI3	Ras GTPase-activating-like protein IQGAP3	IQGAP3	0	0	0	0	37601000	0	0	0	0	0	0	0	0	0	0	0	0	0	0	0	0	0	0	0
K7ENL2;K7EMC9;Q969T9;K7EIJ0;B4DFG2;A6NG10;K7EJ75;K7EIN1;K7ESN4;K7EIK1	K7ENL2;K7EMC9;Q969T9;K7EIJ0;B4DFG2;A6NG10	WW domain-binding protein 2	WBP2	0	0	0	0	0	0	0	0	0	0	0	0	0	0	0	0	0	0	0	0	152810000	79673000	0	113900000
A0A087WXS7;O43681;K7ERW9	A0A087WXS7;O43681;K7ERW9	ATPase ASNA1	ASNA1	0	0	0	0	49126000	58783000	82600000	54559000	0	0	0	0	0	0	0	0	0	0	0	0	104340000	103980000	99601000	97181000
P47972	P47972	Neuronal pentraxin-2	NPTX2	0	0	0	0	290320000	288630000	386930000	376660000	0	0	0	0	0	0	0	0	0	0	0	0	0	0	0	0
Q14240;Q14240-2;E7EQG2;J3KSN7;E7EMV8	Q14240;Q14240-2;E7EQG2	Eukaryotic initiation factor 4A-II	EIF4A2	0	0	0	0	240040000	213040000	128070000	131920000	0	0	0	0	0	0	0	0	49671000	59021000	68304000	74718000	77348000	74459000	73623000	69698000
H7BXT3;A0A087WZR0;A0A087WY68;P29122-6;P29122-5;P29122-4;P29122-2;P29122-8;P29122;P29122-7;H0Y3Q0;P29122-3;H0YKZ4;A0A087X025	H7BXT3;A0A087WZR0;A0A087WY68;P29122-6;P29122-5;P29122-4;P29122-2;P29122-8;P29122;P29122-7;H0Y3Q0;P29122-3;H0YKZ4	Proprotein convertase subtilisin/kexin type 6	PCSK6	0	0	0	0	644490000	333340000	341320000	216570000	0	0	0	0	0	0	0	0	0	0	0	0	0	0	0	0
Q9P287;Q9P287-4;Q9P287-3;Q9P287-2	Q9P287;Q9P287-4;Q9P287-3;Q9P287-2	BRCA2 and CDKN1A-interacting protein	BCCIP	0	0	0	0	38243000	47161000	74263000	75175000	0	0	0	0	0	0	0	0	171410000	71656000	73232000	66687000	79357000	64461000	71621000	92857000
I3L1R7;Q99447;Q99447-3;Q99447-4;Q99447-2;I3L1L9;I3L3V9;I3L2Q1;I3L1C4;I3L102	I3L1R7;Q99447;Q99447-3;Q99447-4;Q99447-2;I3L1L9;I3L3V9	Ethanolamine-phosphate cytidylyltransferase	PCYT2	0	0	0	0	39130000	0	0	79400000	0	0	0	0	0	0	0	0	0	0	0	0	123750000	124650000	137410000	119460000
P19883-2;P19883;H0YA75;H0YAF9	P19883-2;P19883;H0YA75;H0YAF9	Follistatin	FST	2140500000	3788500000	1437100000	3076900000	288480000	278170000	353970000	287800000	0	0	0	0	0	0	0	0	0	0	0	0	0	0	0	0
Q5TG12;E9PGC5;Q15262-2;Q15262-3;Q15262-4;Q15262;H0YDP9;E9PRW2;H0Y6P5	Q5TG12;E9PGC5;Q15262-2;Q15262-3;Q15262-4;Q15262	Receptor-type tyrosine-protein phosphatase kappa	PTPRK	0	0	0	0	145330000	134840000	201380000	295300000	757730000	724990000	433930000	414800000	0	0	0	0	246650000	277720000	141720000	145110000	189700000	160750000	176280000	175870000
Q96ST3;H3BP90;H3BNZ3	Q96ST3;H3BP90	Paired amphipathic helix protein Sin3a	SIN3A	0	0	0	0	0	0	15532000	0	0	0	0	0	0	0	0	0	0	0	0	0	0	0	0	0
O76021;J3QSV6;O76021-2;I3L3U9;I3L3C4;I3L1A3;I3L234	O76021;J3QSV6;O76021-2	Ribosomal L1 domain-containing protein 1	RSL1D1	0	0	0	0	0	0	0	0	0	0	0	0	0	0	0	0	0	0	0	0	100240000	111950000	102900000	108310000
P11233;H7C3P7;C9JPE8	P11233;H7C3P7	Ras-related protein Ral-A	RALA	0	0	0	0	25531000	42343000	0	0	0	0	0	0	0	0	0	0	38576000	44264000	47011000	57813000	91873000	87965000	135440000	145310000
Q9UNF1;Q5H909;Q9UNF1-2;Q5H907;A0A087X070;G5E9N2;Q12816-5;Q12816-2;Q12816-3;Q12816-4;Q12816	Q9UNF1;Q5H909;Q9UNF1-2;Q5H907	Melanoma-associated antigen D2	MAGED2	0	0	0	0	84667000	84861000	124020000	121820000	0	0	0	0	0	0	0	0	256760000	233200000	194400000	164510000	0	0	0	0
F8W930;Q9Y6M1-1;Q9Y6M1;Q9Y6M1-5;Q9Y6M1-6;Q9Y6M1-3;Q9Y6M1-4	F8W930;Q9Y6M1-1;Q9Y6M1;Q9Y6M1-5;Q9Y6M1-6;Q9Y6M1-3;Q9Y6M1-4	Insulin-like growth factor 2 mRNA-binding protein 2	IGF2BP2	0	0	0	0	0	0	0	0	0	0	0	0	0	0	0	0	0	0	0	0	106600000	106250000	109030000	114920000
P62899;H7C2W9;C9JU56;B7Z4E3;B7Z4C8;P62899-3;P62899-2;B8ZZK4	P62899;H7C2W9;C9JU56;B7Z4E3;B7Z4C8;P62899-3;P62899-2;B8ZZK4	60S ribosomal protein L31	RPL31	0	0	0	0	0	0	0	0	0	0	0	0	0	0	0	0	0	148780000	75659000	83604000	122110000	100210000	75905000	78319000
Q13232;H3BPR2;H3BPD9;H3BMQ7;H3BRA8	Q13232;H3BPR2	Nucleoside diphosphate kinase 3;Nucleoside diphosphate kinase	NME3	0	0	0	0	0	0	0	0	0	0	0	0	0	0	0	0	0	0	0	0	15035000	15035000	16251000	15096000
Q3ZCQ8;Q3ZCQ8-2;Q3ZCQ8-3;M0R1Y4;M0R003;M0R2F8;M0R0C3;M0R2Q2;M0R047;M0QXC3;M0R2Z3;M0R303;M0R2D2	Q3ZCQ8;Q3ZCQ8-2;Q3ZCQ8-3;M0R1Y4;M0R003	Mitochondrial import inner membrane translocase subunit TIM50	TIMM50	0	0	0	0	0	0	0	0	0	0	0	0	0	0	0	0	0	0	0	0	99770000	94913000	123020000	118610000
A6PVN5;Q15257-2;Q15257;Q15257-3;F6WIT2;Q15257-4;Q5T949;Q5T948;A6PVN9;Q68CR8;A6PVN6;B7ZBQ0;A6PVN8;A6PVN7;C9IZ76;B7ZBP9;B7ZBP7;B4DDQ6;H0Y6E5	A6PVN5;Q15257-2;Q15257;Q15257-3;F6WIT2;Q15257-4;Q5T949;Q5T948;A6PVN9;Q68CR8;A6PVN6	Serine/threonine-protein phosphatase 2A activator	PPP2R4;DKFZp781M17165	0	0	0	0	121600000	118460000	104960000	81158000	0	0	0	0	0	0	0	0	0	0	0	0	111050000	89686000	98930000	89722000
P36551;P36551-2;H0YA22;D6RER6	P36551	Oxygen-dependent coproporphyrinogen-III oxidase, mitochondrial	CPOX	0	0	0	0	55840000	52225000	57523000	55139000	0	0	0	0	0	0	0	0	56951000	61348000	69895000	64933000	56699000	44231000	47650000	89094000
B0QYK0;Q01844-6;Q01844-3;Q01844;Q01844-5;H7BY36;C9JGE3;Q01844-2;Q01844-4;B0QYJ7;F8WC90	B0QYK0;Q01844-6;Q01844-3;Q01844;Q01844-5;H7BY36;C9JGE3;Q01844-2	RNA-binding protein EWS	EWSR1	0	0	0	0	50413000	51467000	62709000	71058000	0	0	0	0	0	0	0	0	77645000	84045000	46424000	57174000	91310000	118470000	92253000	97287000
A0A0C4DGX4;Q13616	A0A0C4DGX4;Q13616	Cullin-1	CUL1	0	0	0	0	131660000	168800000	170040000	141270000	0	0	0	0	0	0	0	0	121630000	131820000	95471000	104710000	59040000	84354000	76335000	84327000
Q9NUP9;G3V1D4;O14910;H0YIA8;J3KN23;H0YI92	Q9NUP9;G3V1D4	Protein lin-7 homolog C	LIN7C	0	0	0	0	0	84582000	59422000	72029000	0	0	0	0	0	0	0	0	0	0	0	0	96193000	104650000	88154000	81535000
Q99714;Q99714-2;Q5H928	Q99714;Q99714-2;Q5H928	3-hydroxyacyl-CoA dehydrogenase type-2	HSD17B10	0	0	0	0	0	0	0	0	0	0	0	0	0	0	0	0	0	0	0	0	102080000	73659000	138170000	101500000
Q15020;Q15020-4;F8VV04;Q15020-2;F8W667;F8VZM2;F8VVK9;H0YHU8	Q15020;Q15020-4;F8VV04	Squamous cell carcinoma antigen recognized by T-cells 3	SART3	0	0	0	0	0	0	0	0	0	0	0	0	0	0	0	0	0	0	0	0	86965000	78827000	84268000	62094000
Q8N3F0;Q8N3F0-4;Q8N3F0-2;Q8N3F0-3;C9JBT1	Q8N3F0;Q8N3F0-4;Q8N3F0-2;Q8N3F0-3	Maturin	MTURN	0	0	0	0	0	0	0	0	0	0	0	0	0	0	0	0	0	0	0	0	153910000	141980000	112280000	116040000
J3QLR8;Q9Y3D9	J3QLR8;Q9Y3D9	28S ribosomal protein S23, mitochondrial	MRPS23	0	0	0	0	0	0	0	0	0	0	0	0	0	0	0	0	0	0	0	0	0	129460000	208070000	0
Q9BQA1;Q9BQA1-2;H0Y711	Q9BQA1;Q9BQA1-2;H0Y711	Methylosome protein 50	WDR77	0	0	0	0	48650000	55657000	61025000	65385000	0	0	0	0	0	0	0	0	65998000	70718000	49908000	45157000	63163000	55954000	62029000	53722000
P26006;P26006-1;D6R9X8;K7EMU3;H0YA32;H0YA49	P26006;P26006-1	Integrin alpha-3;Integrin alpha-3 heavy chain;Integrin alpha-3 light chain	ITGA3	0	0	0	0	411920000	430540000	374360000	453060000	0	0	0	0	0	0	0	0	124170000	127210000	67232000	89612000	0	0	0	0
A0A087WZE9;Q15651;Q15651-2	A0A087WZE9;Q15651;Q15651-2	High mobility group nucleosome-binding domain-containing protein 3	HMGN3	0	0	0	0	0	0	0	0	0	0	0	0	0	0	0	0	136510000	0	0	0	0	0	0	0
Q9NQW6;Q9NQW6-2;C9JJT6;H7C3S1;H7C1K5	Q9NQW6;Q9NQW6-2	Actin-binding protein anillin	ANLN	0	0	0	0	271320000	273070000	496110000	387220000	0	0	0	0	0	0	0	0	0	0	0	0	0	0	0	0
Q9UM22;Q9UM22-2;Q9UM22-3	Q9UM22;Q9UM22-2	Mammalian ependymin-related protein 1	EPDR1	0	0	0	0	0	0	0	36250000	0	0	0	0	0	0	0	0	546000000	504340000	420580000	387380000	0	0	0	0
P42574;C9JXR7;A8MVM1;A0A087WU32	P42574;C9JXR7;A8MVM1;A0A087WU32	Caspase-3;Caspase-3 subunit p17;Caspase-3 subunit p12	CASP3	0	0	0	0	85458000	92880000	199050000	122750000	0	251570000	336120000	213890000	0	0	0	0	60621000	82915000	34763000	53533000	97659000	72484000	77086000	84311000
Q9Y5K6	Q9Y5K6	CD2-associated protein	CD2AP	0	0	0	0	51553000	63563000	111140000	82765000	0	0	0	0	0	0	0	0	0	0	0	0	109950000	105170000	83390000	100510000
Q9H6Y2;G3V1J0;Q9H6Y2-2;D6RGJ8	Q9H6Y2;G3V1J0	WD repeat-containing protein 55	WDR55	0	0	0	0	67189000	66472000	71042000	66172000	0	0	0	0	0	0	0	0	116220000	118470000	61678000	54670000	102560000	108200000	84874000	95061000
Q9Y5H2-2;Q9Y5H2;Q9Y5H2-3;Q9Y5H3-2;Q9Y5H3;O60330-2;O60330;Q9Y5G6-2;Q9Y5G5-2;Q9Y5G5;Q9Y5G6;A0A087WTI2;A0A087WT05;Q9Y5G9-2;Q9Y5G9	Q9Y5H2-2;Q9Y5H2;Q9Y5H2-3	Protocadherin gamma-A11	PCDHGA11	0	0	0	0	213000000	217150000	459470000	539980000	181560000	204670000	253260000	291660000	0	0	0	0	0	0	0	0	0	0	0	0
P16519-2;P16519-3;P16519	P16519-2;P16519-3;P16519	Neuroendocrine convertase 2	PCSK2	0	0	0	0	0	0	0	0	0	0	0	0	0	0	0	0	489910000	514160000	484260000	449320000	0	0	0	0
P46976-2;P46976;C9JQ42;G5E9W8;P46976-3;C9J8R8;C9J7C7	P46976-2;P46976;C9JQ42	Glycogenin-1	GYG1	0	0	0	0	68424000	60227000	58863000	44640000	0	0	0	0	0	0	0	0	118360000	120210000	127310000	156830000	79005000	90211000	87078000	104820000
Q13564-3;Q13564-2;Q13564;Q13564-4;H3BMR3;J3QRA5;J3KTE3;J3QLH4;J3KRK3	Q13564-3;Q13564-2;Q13564;Q13564-4	NEDD8-activating enzyme E1 regulatory subunit	NAE1	0	0	0	0	80325000	78570000	106880000	115290000	0	0	0	0	0	0	0	0	162980000	115310000	75205000	94433000	70731000	72243000	65183000	64045000
Q5JPE7-2;Q5JPE7;J3KN36;A0A087X117;Q15155;P69849;A0A087WW46;Q5JPE7-3;H3BPS9;A0A087WTD5;H3BMJ6;H3BTW1;H3BUC9	Q5JPE7-2;Q5JPE7;J3KN36;A0A087X117;Q15155;P69849;A0A087WW46;Q5JPE7-3	Nodal modulator 2;Nodal modulator 1;Nodal modulator 3	NOMO2;NOMO3;NOMO1	0	0	0	0	86407000	95460000	104440000	97181000	400690000	391270000	452440000	360080000	0	0	0	0	327130000	269950000	321630000	314530000	100780000	147070000	102080000	105960000
Q13610;B4DJV5;Q13610-2;F8VZ56	Q13610;B4DJV5	Periodic tryptophan protein 1 homolog	PWP1	0	0	0	0	0	0	128550000	137000000	0	0	0	0	0	0	0	0	385130000	317870000	147370000	208580000	0	0	0	0
Q9Y3B8-3;H0YG54;Q9Y3B8-2;F5GX07;H0YG83;H0YH58;H0YF66	Q9Y3B8-3;H0YG54;Q9Y3B8-2;F5GX07;H0YG83;H0YH58	Oligoribonuclease, mitochondrial	REXO2	0	0	0	0	89212000	89752000	104420000	76668000	76261000	85695000	103150000	109190000	0	0	0	0	116970000	126600000	136740000	136920000	87332000	119690000	90720000	113680000
G5E9S8;G3V2E7;F8W6L3;G3V3H3;G3V5R9;E7EVH7;Q07866-8;Q07866-2;Q07866-3;Q07866;Q07866-7;Q07866-5;Q07866-10;Q07866-6;Q07866-4;Q07866-9;G3V2P7;H0YJU9;H0YJL0;H0YJT3;H0YG16;H0YGB8;H7C4M1;K7EL76;Q6P597-2;Q6P597;Q6P597-3	G5E9S8;G3V2E7;F8W6L3;G3V3H3;G3V5R9;E7EVH7;Q07866-8;Q07866-2;Q07866-3;Q07866;Q07866-7;Q07866-5;Q07866-10;Q07866-6;Q07866-4;Q07866-9	Kinesin light chain 1	KLC1	0	0	0	0	109000000	83948000	68168000	63682000	0	0	0	0	0	0	0	0	0	0	0	56039000	56649000	65227000	94809000	68220000
E7EN73;Q8IZA0-2;Q8IZA0;B1AN15;H0Y4S8;C9J519;Q8IZA0-3;C9JVB2;B4DYG9;C9JQ56	E7EN73;Q8IZA0-2;Q8IZA0;B1AN15;H0Y4S8	Dyslexia-associated protein KIAA0319-like protein	KIAA0319L	0	0	0	0	0	0	41532000	40529000	0	0	0	0	0	0	0	0	96887000	71301000	167610000	164390000	64704000	48757000	48546000	54804000
Q00266;B1ANE6	Q00266	S-adenosylmethionine synthase isoform type-1	MAT1A	0	0	0	0	0	0	0	0	0	0	0	0	0	0	0	0	0	0	0	0	111610000	93111000	111580000	99758000
Q92905;E5RHH5;E5RHF2;E5RFS1;E5RG35;E5RK55	Q92905	COP9 signalosome complex subunit 5	COPS5	0	0	0	0	65777000	47200000	0	61274000	0	0	0	0	0	0	0	0	92255000	64760000	67689000	42345000	87406000	99267000	82833000	77181000
Q92673;E9PKB0;E9PS32;E9PP43;E9PPB3	Q92673;E9PKB0;E9PS32;E9PP43;E9PPB3	Sortilin-related receptor	SORL1	0	0	0	0	0	0	0	0	0	0	0	0	0	0	0	0	0	0	0	0	72248000	77487000	68443000	82211000
Q14114-3;Q14114;E9PKG2;A0A087WW84;Q14114-2;Q14114-4;H0YEV6;E9PP15;H0YEA5	Q14114-3;Q14114;E9PKG2;A0A087WW84;Q14114-2;Q14114-4	Low-density lipoprotein receptor-related protein 8	LRP8	0	0	0	0	88335000	111600000	88905000	146980000	471160000	403450000	316030000	248920000	0	0	0	0	428490000	458190000	295190000	316750000	0	0	0	0
G8JLD3;X6RLX0;Q8IUD2;X6RM00;Q8IUD2-2;Q8IUD2-3;Q8IUD2-4;Q8IUD2-5;K7EPP6;K7EPD6;O15083;H7C4G9	G8JLD3;X6RLX0;Q8IUD2;X6RM00;Q8IUD2-2;Q8IUD2-3;Q8IUD2-4;Q8IUD2-5	ELKS/Rab6-interacting/CAST family member 1	ERC1	0	0	0	0	58762000	68404000	37938000	55655000	0	0	0	0	0	0	0	0	58294000	56450000	43874000	25653000	80317000	80607000	99211000	66370000
H3BUL4;H3BMX9;Q9GZU8;H3BQQ6;H3BTI2;H3BTP8;H3BSY6;H3BP64;H3BU93;Q6P4H7;H3BSF0;H3BNK9	H3BUL4;H3BMX9;Q9GZU8;H3BQQ6;H3BTI2;H3BTP8;H3BSY6;H3BP64;H3BU93	Protein FAM192A	FAM192A	0	0	0	0	14314000	15271000	16864000	0	0	0	0	0	0	0	0	0	0	0	0	0	0	0	0	0
P53992;G5EA31;P53992-2	P53992;G5EA31	Protein transport protein Sec24C	SEC24C	0	0	0	0	41506000	57863000	70381000	57935000	0	0	0	0	0	0	0	0	0	0	0	0	76326000	87535000	68730000	96981000
O43148;O43148-2;K7EP06;K7EPP5;K7ERH6	O43148;O43148-2;K7EP06	mRNA cap guanine-N7 methyltransferase	RNMT	0	0	0	0	105570000	75265000	142350000	112540000	0	0	0	0	0	0	0	0	106180000	90831000	77022000	63029000	103230000	117320000	90054000	89107000
A0A087WVM3;O00622	A0A087WVM3;O00622	Protein CYR61	CYR61	0	0	0	0	313630000	235410000	309000000	341520000	0	0	0	0	0	0	0	0	0	0	0	0	42916000	55463000	0	0
C9JLU1;P52434;P52434-3;P52434-4;P52434-2;P52434-5	C9JLU1;P52434;P52434-3;P52434-4;P52434-2	DNA-directed RNA polymerases I, II, and III subunit RPABC3	POLR2H	0	0	0	0	101710000	72407000	66603000	77634000	0	0	0	0	0	0	0	0	143660000	135460000	132200000	116680000	63074000	61874000	86502000	78684000
O43583;F8VVL1	O43583;F8VVL1	Density-regulated protein	DENR	0	0	0	0	85145000	73245000	96176000	116050000	270150000	314550000	165990000	321070000	0	0	0	0	209880000	176760000	87637000	121580000	43058000	52224000	73730000	91926000
P33991;E5RG31;E5RG53;E5RFR3;E5RFJ8	P33991	DNA replication licensing factor MCM4	MCM4	0	0	0	0	216090000	151940000	124800000	171420000	246110000	0	126780000	122050000	0	0	0	0	176080000	219210000	178170000	204100000	129090000	107050000	124730000	117920000
P61758;B4DWR3	P61758;B4DWR3	Prefoldin subunit 3	VBP1	0	0	0	0	50403000	38920000	21776000	31568000	0	0	0	0	0	0	0	0	83287000	87042000	60971000	49601000	95955000	112490000	113160000	111720000
P30049	P30049	ATP synthase subunit delta, mitochondrial	ATP5D	0	0	0	0	0	0	0	0	0	0	0	0	0	0	0	0	0	0	0	0	106650000	109950000	146010000	106970000
Q9UNE7;Q9UNE7-2;H3BS86;H3BTA3;H3BUD0	Q9UNE7;Q9UNE7-2;H3BS86	E3 ubiquitin-protein ligase CHIP	STUB1	0	0	0	0	95517000	82015000	69418000	50863000	0	0	0	0	0	0	0	0	132010000	118890000	79545000	97246000	93595000	86507000	64907000	74342000
Q9Y547;A6NIR2;X6R7Y7;A6NG08	Q9Y547;A6NIR2;X6R7Y7	Intraflagellar transport protein 25 homolog	HSPB11	0	0	0	0	227930000	199340000	118730000	25806000	0	0	0	0	0	0	0	0	131250000	155340000	256530000	284970000	0	0	0	0
C9JZR2;O60716-5;O60716-3;O60716-2;O60716;O60716-13;O60716-11;O60716-10;O60716-8;O60716-9;O60716-7;O60716-6;O60716-4;O60716-21;O60716-19;O60716-18;O60716-17;O60716-16;O60716-15;O60716-14;O60716-12;O60716-24;O60716-23;O60716-22;O60716-20;O60716-29;O60716-27;O60716-26;O60716-25;O60716-32;O60716-31;O60716-30;O60716-28;E9PRE2;H0YC95;E9PKL1	C9JZR2;O60716-5;O60716-3;O60716-2;O60716;O60716-13;O60716-11;O60716-10;O60716-8;O60716-9;O60716-7;O60716-6;O60716-4;O60716-21;O60716-19;O60716-18;O60716-17;O60716-16;O60716-15;O60716-14;O60716-12;O60716-24;O60716-23;O60716-22;O60716-20;O60716-29;O60716-27;O60716-26;O60716-25	Catenin delta-1	CTNND1	0	0	0	0	248250000	249940000	243650000	254140000	0	0	0	0	0	0	0	0	114790000	250450000	64520000	60675000	0	0	0	0
P23634-7;P23634-6;P23634-8;P23634;P23634-5;P23634-4;P23634-3;P23634-2;H0YDG5;H7BZS8;H7BY13	P23634-7;P23634-6;P23634-8;P23634;P23634-5;P23634-4;P23634-3;P23634-2	Plasma membrane calcium-transporting ATPase 4	ATP2B4	0	0	0	0	94515000	133530000	157350000	147830000	0	0	0	0	0	0	0	0	63819000	75439000	69771000	83409000	71880000	84082000	92391000	79071000
Q9GZT8-2;Q9GZT8;Q9GZT8-3;E7EXA3;Q6X734;B8ZZI0;C9JN42;H7C1A8;E9PBZ7;Q9NX45-3;A6NNP5-5;A6NNP5-3;A6NNP5-6;A6NNP5;A6NNP5-4	Q9GZT8-2;Q9GZT8;Q9GZT8-3;E7EXA3;Q6X734	Putative GTP cyclohydrolase 1 type 2 NIF3L1	NIF3L1	0	0	0	0	57292000	73903000	38620000	56889000	0	0	0	0	0	0	0	0	73459000	158660000	98764000	77239000	51536000	83420000	49814000	55906000
E9PR30;P62861	E9PR30;P62861	40S ribosomal protein S30	FAU	0	0	0	0	0	0	0	0	0	0	0	0	0	0	0	0	0	0	0	0	91290000	84480000	48029000	49292000
P78362;P78362-2;H7C5L6;C9J2M4;C9JWF7;H7C521;F8WBW4	P78362;P78362-2	SRSF protein kinase 2;SRSF protein kinase 2 N-terminal;SRSF protein kinase 2 C-terminal	SRPK2	0	0	0	0	118170000	116040000	226160000	203470000	0	0	0	0	0	0	0	0	0	38461000	38294000	28958000	53095000	51088000	57688000	48204000
P51580	P51580	Thiopurine S-methyltransferase	TPMT	0	0	0	0	67618000	67055000	84321000	74395000	0	0	0	0	0	0	0	0	43727000	43701000	0	0	99652000	111570000	105280000	99503000
A0A0C4DGV5;O95218-2;O95218	A0A0C4DGV5;O95218-2;O95218	Zinc finger Ran-binding domain-containing protein 2	ZRANB2	0	0	0	0	65402000	62753000	66302000	74711000	1005700000	324720000	266400000	286100000	0	0	0	0	137310000	159030000	87251000	86043000	27587000	35369000	38135000	50279000
P26358;P26358-2;P26358-3;K7ENW7;K7ENQ6;K7EJL0	P26358;P26358-2;P26358-3	DNA (cytosine-5)-methyltransferase 1	DNMT1	0	0	0	0	314810000	279210000	253750000	294220000	0	0	0	0	0	0	0	0	161030000	193770000	113340000	125680000	0	0	0	0
P51148;P51148-2;F8VVK3;K7ERI8;K7ERQ8;F8VVZ0;F8VUA5;K7ENY4;P20339-2;P20339;F8VWU4;K7EIP6;F8WCY6;F8WD79;F8VPW9;F8VSF8;F8VWZ7	P51148;P51148-2;F8VVK3;K7ERI8;K7ERQ8;F8VVZ0;F8VUA5;K7ENY4;P20339-2;P20339	Ras-related protein Rab-5C;Ras-related protein Rab-5A	RAB5C;RAB5B;RAB5A	0	0	0	0	72665000	84429000	63999000	69484000	0	0	0	0	0	0	0	0	70223000	71432000	74296000	65842000	68841000	77683000	83887000	59630000
Q9UNN8	Q9UNN8	Endothelial protein C receptor	PROCR	0	0	0	0	24153000	21989000	9615700	22659000	0	0	0	0	0	0	0	0	204640000	229220000	429040000	432710000	0	37420000	51092000	50699000
Q9Y4X5;A0A087WT96;H3BSK4;H3BNB9	Q9Y4X5	E3 ubiquitin-protein ligase ARIH1	ARIH1	0	0	0	0	76168000	70225000	97117000	78295000	0	0	0	0	0	0	0	0	0	74070000	71895000	0	72441000	79114000	77350000	89027000
P35573;P35573-2;P35573-3	P35573;P35573-2;P35573-3	Glycogen debranching enzyme;4-alpha-glucanotransferase;Amylo-alpha-1,6-glucosidase	AGL	0	0	0	0	105360000	112650000	82903000	89888000	0	0	0	0	0	0	0	0	81936000	75912000	64209000	93732000	96588000	72496000	87154000	77955000
Q8N8A2;Q8N8A2-2;Q8N8A2-4;H7C209;Q8N8A2-3;Q8N8A2-5;H7C4A0;C9JY51;H7C3P1	Q8N8A2;Q8N8A2-2;Q8N8A2-4;H7C209;Q8N8A2-3	Serine/threonine-protein phosphatase 6 regulatory ankyrin repeat subunit B	ANKRD44	0	0	0	0	0	0	0	0	0	0	0	0	0	0	0	0	191540000	267110000	154650000	93893000	186850000	175470000	169880000	166600000
Q5TFE4;Q5TFE4-2;Q5QPD0;H0YDA5	Q5TFE4;Q5TFE4-2;Q5QPD0	5-nucleotidase domain-containing protein 1	NT5DC1	0	0	0	0	89684000	96289000	96224000	117030000	0	0	0	0	0	0	0	0	95122000	115080000	89072000	94453000	84812000	61253000	51454000	55261000
B1AJY7;O75832;B1AJY5;O75832-2;B1AJY6	B1AJY7;O75832;B1AJY5;O75832-2;B1AJY6	26S proteasome non-ATPase regulatory subunit 10	PSMD10	0	0	0	0	88728000	74247000	100180000	83927000	0	0	0	0	0	0	0	0	90277000	108670000	0	58997000	122170000	81240000	100140000	109740000
Q96I99;E9PDQ8;Q96I99-2;H0Y852	Q96I99;E9PDQ8;Q96I99-2;H0Y852	Succinyl-CoA ligase [GDP-forming] subunit beta, mitochondrial	SUCLG2	0	0	0	0	17495000	0	0	0	0	0	0	0	0	0	0	0	37715000	0	31547000	79380000	73839000	105350000	139820000	111830000
E5RG17;Q6P1N9;G5EA19;E5RGF2;U3KQS5;Q6P1N9-2;H0YBX2;E5RG62;E5RK70;E5RID7;E5RI69;E5RJY6	E5RG17;Q6P1N9;G5EA19;E5RGF2;U3KQS5;Q6P1N9-2;H0YBX2	Putative deoxyribonuclease TATDN1	TATDN1	0	0	0	0	0	0	0	0	0	0	0	0	0	0	0	0	0	0	0	0	104440000	104410000	90696000	112540000
O75506	O75506	Heat shock factor-binding protein 1	HSBP1	0	0	0	0	345190000	219580000	86790000	76378000	0	0	0	0	0	0	0	0	44983000	74729000	172140000	189670000	0	0	0	0
J3KQ99;P20036;H0Y6F8;E9PMV2	J3KQ99;P20036	HLA class II histocompatibility antigen, DP alpha 1 chain	HLA-DPA1	0	0	0	0	527390000	441920000	433490000	451040000	0	0	0	0	0	0	0	0	0	0	0	0	0	0	0	0
P14618-2;H3BTN5;H3BR70;H3BQ34	P14618-2;H3BTN5;H3BR70;H3BQ34	Pyruvate kinase PKM;Pyruvate kinase	PKM	0	0	0	0	201450000	207400000	216050000	369880000	0	0	0	0	0	0	0	0	0	161470000	125970000	141270000	0	0	0	0
A0A0C4DG89;Q7L014;D6RJA6	A0A0C4DG89;Q7L014;D6RJA6	Probable ATP-dependent RNA helicase DDX46	DDX46	0	0	0	0	58504000	94492000	89212000	65788000	0	0	0	0	0	0	0	0	0	0	0	0	112070000	119950000	94084000	78099000
Q9H8S9;Q7L9L4;Q7L9L4-2;Q9H8S9-2;D6RCK3	Q9H8S9;Q7L9L4;Q7L9L4-2;Q9H8S9-2	MOB kinase activator 1A;MOB kinase activator 1B	MOB1A;MOB1B	0	0	0	0	93283000	85501000	113830000	93123000	0	0	0	0	0	0	0	0	0	29337000	43573000	59021000	103630000	95785000	77840000	96573000
Q96QC4;A0A024RCL3;Q29983;H0Y615;Q29983-2	Q96QC4;A0A024RCL3;Q29983;H0Y615	MHC class I polypeptide-related sequence A	MICA	0	0	0	0	165120000	148950000	131600000	172140000	0	0	0	0	0	0	0	0	210370000	299900000	105440000	96491000	54329000	47929000	74112000	0
P25685;P25685-2;M0R080;M0R1D6;M0QZD0;M0QYT3;M0QXK0;M0R128;A0A0A6YYS1	P25685;P25685-2	DnaJ homolog subfamily B member 1	DNAJB1	0	0	0	0	92458000	97983000	53838000	41917000	0	0	0	0	0	0	0	0	27916000	38722000	44024000	53635000	53385000	66993000	45250000	44304000
O15031;E2PU09;A6QRH1;H0Y6J7;A6QRG9	O15031	Plexin-B2	PLXNB2	0	0	0	0	139730000	118940000	191160000	209610000	0	0	0	0	0	0	0	0	90947000	84977000	62870000	73959000	60128000	0	0	71116000
E7ETZ4;Q9Y6E2;B5MCH7;B5MCE7;Q75MG1;E9PFD4;E7EMS9;E9PFE3;C9JF98;F8WDX8;Q9Y6E2-2	E7ETZ4;Q9Y6E2;B5MCH7;B5MCE7;Q75MG1;E9PFD4	Basic leucine zipper and W2 domain-containing protein 2	BZW2	0	0	0	0	64836000	71309000	100350000	81189000	0	0	0	0	0	0	0	0	76448000	77815000	63973000	64482000	68695000	62952000	60287000	63329000
Q8TBC4;Q8TBC4-2;F8W8D4;F8WF86;F8WAT6	Q8TBC4;Q8TBC4-2;F8W8D4	NEDD8-activating enzyme E1 catalytic subunit	UBA3	0	0	0	0	61799000	37588000	146600000	140920000	0	0	0	0	0	0	0	0	195100000	210120000	104960000	93081000	75050000	77772000	92576000	85239000
A0MZ66;A0MZ66-3;A0MZ66-4;A0MZ66-5;A0MZ66-6;A0MZ66-8;A0MZ66-2;A0MZ66-7	A0MZ66;A0MZ66-3;A0MZ66-4;A0MZ66-5;A0MZ66-6;A0MZ66-8;A0MZ66-2	Shootin-1	KIAA1598	0	0	0	0	0	0	0	0	0	0	0	0	0	0	0	0	0	0	0	0	106530000	101640000	85277000	106260000
P78347-2;P78347-4;P78347-3;P78347;P78347-5;C9J6M0;A0A087WW90;A0A0A0MSY2;Q86UP8-4;Q86UP8-2;Q6EKJ0-2;Q86UP8-5;Q86UP8-3;Q86UP8;Q6EKJ0	P78347-2;P78347-4;P78347-3;P78347	General transcription factor II-I	GTF2I	0	0	0	0	397640000	363530000	115490000	90640000	0	0	0	0	0	0	0	0	0	0	0	0	79842000	28102000	62650000	66915000
Q8N335;C9JM46;C9JFA7;C9K0P5	Q8N335;C9JM46;C9JFA7	Glycerol-3-phosphate dehydrogenase 1-like protein	GPD1L	0	0	0	0	0	0	0	0	0	0	0	0	0	0	0	0	0	0	0	0	103620000	137030000	107420000	88323000
Q7Z4V5-2;Q7Z4V5;Q7Z4V5-4;Q7Z4V5-3;K7EPS6;A0A087WX58;M0R0J3;A0A087WZ99;K7ERA4	Q7Z4V5-2;Q7Z4V5;Q7Z4V5-4;Q7Z4V5-3;K7EPS6	Hepatoma-derived growth factor-related protein 2	HDGFRP2	0	0	0	0	85243000	88438000	175530000	147520000	115930000	118330000	91404000	0	0	0	0	0	88367000	140230000	41619000	48609000	58459000	44734000	59427000	70682000
O43747;O43747-2;H3BNR4;H3BR36;H3BUN9;B4DGE1;H3BN71;H3BN75;H3BNN2;H3BS13;H3BV30;H3BRM7;B3KNW1	O43747;O43747-2	AP-1 complex subunit gamma-1	AP1G1	0	0	0	0	64515000	51390000	83777000	50322000	0	0	0	0	0	0	0	0	0	0	0	0	91359000	77176000	80891000	66162000
O60493-4;O60493;O60493-2;O60493-3	O60493-4;O60493;O60493-2	Sorting nexin-3	SNX3	0	0	0	0	0	0	0	0	0	0	0	0	0	0	0	0	0	0	0	0	93546000	138150000	75317000	70704000
P53597;H7C233	P53597	Succinyl-CoA ligase [ADP/GDP-forming] subunit alpha, mitochondrial	SUCLG1	0	0	0	0	0	0	0	0	0	0	0	0	0	0	0	0	0	0	0	0	83525000	110600000	109690000	125600000
Q7Z434-4;Q7Z434	Q7Z434-4;Q7Z434	Mitochondrial antiviral-signaling protein	MAVS	0	0	0	0	0	0	0	0	0	0	0	0	0	0	0	0	0	0	0	0	91622000	89825000	78561000	65817000
Q9NX46	Q9NX46	Poly(ADP-ribose) glycohydrolase ARH3	ADPRHL2	0	0	0	0	63963000	63157000	84746000	95039000	0	0	0	0	0	0	0	0	131130000	169800000	96570000	87807000	66397000	55208000	78911000	56588000
D6RDA3;D6RHC7;D6RC88;D6R9V4;D6RHX8;F8W9W2;P43250-3;P43250;P43250-2	D6RDA3;D6RHC7;D6RC88;D6R9V4;D6RHX8;F8W9W2;P43250-3;P43250;P43250-2	G protein-coupled receptor kinase 6	GRK6	0	0	0	0	0	0	0	0	0	0	0	0	0	0	0	0	0	0	0	0	0	0	0	0
Q14166	Q14166	Tubulin--tyrosine ligase-like protein 12	TTLL12	0	0	0	0	0	37583000	66209000	37345000	0	0	0	0	0	0	0	0	60628000	51906000	46635000	32257000	102270000	74072000	49818000	47877000
A8MXP9;P43243;D6REM6;D6R991;B3KM87;P43243-2;H0Y8T4;Q68E03;D6RAM9;D6RAY2;D6RBI2;D6RE02;D6RIA2;D6RB45;A0A0A6YYM6;D6R9F3;D6RBS2;D6RCM3;D6REK4;D6R8Z5;D6RBK5;H0Y8S1	A8MXP9;P43243;D6REM6;D6R991;B3KM87;P43243-2	Matrin-3	MATR3	0	0	0	0	0	0	0	0	0	0	0	0	0	0	0	0	0	0	0	0	102730000	128620000	104050000	106130000
Q9H993;F5GZY1	Q9H993	UPF0364 protein C6orf211	C6orf211	0	0	0	0	49031000	51671000	80215000	50739000	0	0	0	0	0	0	0	0	81149000	73663000	66512000	64543000	63044000	61701000	58799000	59526000
P47895;H0Y2X5;H0YKF9;H0YNQ3;H0YMG7;O94788-4;O94788-3;O94788;B5MCI0	P47895;H0Y2X5	Aldehyde dehydrogenase family 1 member A3	ALDH1A3	0	0	0	0	283030000	185510000	180350000	182620000	0	0	0	0	0	0	0	0	172380000	157570000	166450000	155930000	0	0	0	0
U3KQ56;Q9UBQ7	U3KQ56;Q9UBQ7	Glyoxylate reductase/hydroxypyruvate reductase	GRHPR	0	0	0	0	0	0	0	0	0	0	0	0	0	0	0	0	0	0	0	0	95597000	101130000	83931000	78881000
Q9HCN8	Q9HCN8	Stromal cell-derived factor 2-like protein 1	SDF2L1	0	0	0	0	0	0	0	0	0	0	0	0	0	0	0	0	0	0	0	0	85394000	71432000	111090000	119640000
Q9Y6U3;Q9Y6U3-2;Q9Y6U3-3;E5RHN8;E5RHX6;C9JGB6;F8WBX5	Q9Y6U3;Q9Y6U3-2;Q9Y6U3-3	Adseverin	SCIN	0	0	0	0	0	0	0	0	0	0	0	0	0	0	0	0	428600000	456710000	403060000	504540000	0	0	0	0
Q9BXS5;Q9BXS5-2;E7ENJ6;K7EJL1;K7EPJ8;K7ENA7;K7EQ90;K7ER75;Q9Y6Q5;Q9Y6Q5-2;A0A087WZX7;K7EQX3;K7EPR4;K7EJJ1;K7EK69;K7ERH5;K7EL08;K7EMG5	Q9BXS5;Q9BXS5-2;E7ENJ6;K7EJL1	AP-1 complex subunit mu-1	AP1M1	0	0	0	0	61936000	50942000	63110000	59950000	0	0	0	0	0	0	0	0	32291000	33439000	28869000	35684000	65749000	55736000	98804000	74594000
K7ES75	K7ES75		LGALS3BP	0	0	0	0	53426000	63895000	0	0	0	0	0	0	0	0	0	0	0	0	0	0	107790000	57220000	0	0
Q9Y3C6	Q9Y3C6	Peptidyl-prolyl cis-trans isomerase-like 1	PPIL1	0	0	0	0	46352000	48245000	61310000	35897000	0	0	0	0	0	0	0	0	41208000	44992000	50590000	40419000	63183000	60624000	52274000	78285000
O76094;O76094-2;D6RDY6;R4GNC1	O76094;O76094-2	Signal recognition particle subunit SRP72	SRP72	0	0	0	0	0	0	0	0	0	0	0	0	0	0	0	0	0	0	0	0	120620000	133200000	124860000	116290000
P18827;H7C1K4;E9PHH3	P18827;H7C1K4;E9PHH3	Syndecan-1	SDC1	0	0	0	0	130040000	135520000	392320000	405150000	0	0	0	0	0	0	0	0	70241000	59549000	89854000	100410000	0	0	0	0
P32321;P32321-2;D6RBJ9;D6RC36;D6R9S0;D6RBN2;D6RAD7;D6RAR9	P32321;P32321-2;D6RBJ9	Deoxycytidylate deaminase	DCTD	0	0	0	0	53766000	71728000	0	0	0	0	0	0	0	0	0	0	0	0	0	0	54418000	49672000	53489000	40753000
O95394;O95394-3;O95394-4;A0A087WT27;J3KN95;D6RCQ8;D6RF77;H0Y987;D6RCD1;H0Y8I3;D6RC77;D6RIS6	O95394;O95394-3;O95394-4;A0A087WT27;J3KN95	Phosphoacetylglucosamine mutase	PGM3	0	0	0	0	83355000	93326000	77486000	52656000	0	0	0	0	0	0	0	0	67869000	47935000	57708000	65778000	58448000	54201000	59380000	65583000
Q9Y5K5-2;Q9Y5K5-4;Q9Y5K5-3;Q9Y5K5;Q5LJA5;Q5LJA9;H0Y6Y4;Q5LJB0;H0Y4E0;H0Y636;H0Y4K0	Q9Y5K5-2;Q9Y5K5-4;Q9Y5K5-3;Q9Y5K5;Q5LJA5;Q5LJA9;H0Y6Y4;Q5LJB0;H0Y4E0	Ubiquitin carboxyl-terminal hydrolase isozyme L5	UCHL5	0	0	0	0	61516000	66972000	43650000	38609000	0	0	0	0	0	0	0	0	36769000	0	36696000	33682000	72954000	76229000	70853000	74242000
Q9H910;Q9H910-3;A6NGP5;H3BU16;H3BMV3;Q9H910-2;H3BMT0;H3BTV5;H3BMM8;B4E1P3;H3BS08	Q9H910;Q9H910-3;A6NGP5;H3BU16;H3BMV3;Q9H910-2;H3BMT0;H3BTV5	Hematological and neurological expressed 1-like protein	HN1L	0	0	0	0	131200000	168180000	64405000	87652000	0	0	0	0	0	0	0	0	75235000	84950000	74542000	70058000	58990000	58107000	47351000	41590000
P08572;A2A352	P08572	Collagen alpha-2(IV) chain;Canstatin	COL4A2	0	0	0	0	107660000	92390000	150460000	213200000	0	0	0	0	0	0	0	0	0	0	0	0	71911000	54795000	71430000	63170000
Q9Y2A7;Q9Y2A7-2;F8W050;P55160	Q9Y2A7;Q9Y2A7-2	Nck-associated protein 1	NCKAP1	0	0	0	0	83711000	62389000	45385000	64786000	0	0	0	0	0	0	0	0	33467000	29673000	48559000	47539000	69941000	74717000	103110000	98393000
P51452;P51452-2;K7ES89;K7ELG5	P51452;P51452-2;K7ES89	Dual specificity protein phosphatase 3	DUSP3	0	0	0	0	0	0	0	0	0	0	0	0	0	0	0	0	0	0	0	0	163700000	121760000	74557000	71779000
O75153;Q9Y5I4-2;Q9Y5I4	O75153	Clustered mitochondria protein homolog	CLUH	0	0	0	0	30225000	29647000	41484000	57586000	0	0	0	0	0	0	0	0	26960000	35077000	39649000	35415000	67881000	62939000	58094000	69386000
E9PID8;P33240-2;P33240;E7EWR4;A0A0A0MT56;Q9H0L4	E9PID8;P33240-2;P33240;E7EWR4;A0A0A0MT56;Q9H0L4	Cleavage stimulation factor subunit 2;Cleavage stimulation factor subunit 2 tau variant	CSTF2;CSTF2T	0	0	0	0	55593000	57719000	36133000	60904000	0	0	0	0	0	0	0	0	53990000	48478000	45121000	52173000	71932000	66451000	82223000	67019000
Q9Y2W1	Q9Y2W1	Thyroid hormone receptor-associated protein 3	THRAP3	0	0	0	0	0	0	0	0	269940000	206840000	233230000	277280000	0	0	0	0	0	0	0	0	30667000	62777000	48186000	32113000
O75054;O75054-2	O75054;O75054-2	Immunoglobulin superfamily member 3	IGSF3	0	0	0	0	58425000	72643000	131120000	103220000	83361000	89526000	140000000	0	0	0	0	0	255640000	214890000	202370000	202050000	0	0	0	0
P48163;P48163-2	P48163;P48163-2	NADP-dependent malic enzyme	ME1	0	0	0	0	0	0	0	0	0	0	0	0	0	0	0	0	220940000	143760000	161890000	175070000	68513000	61954000	85760000	87678000
Q8WW12;Q8WW12-2;Q8WW12-3	Q8WW12;Q8WW12-2	PEST proteolytic signal-containing nuclear protein	PCNP	0	0	0	0	142520000	138670000	139880000	91110000	0	0	0	0	0	0	0	0	90062000	80229000	87612000	59136000	54419000	48515000	41808000	32659000
F5GY90;F5H345;P08397-4;P08397-3;P08397-2;P08397;F5H226;F5H0P4;F5H4W5;F5H4X2	F5GY90;F5H345;P08397-4;P08397-3;P08397-2;P08397;F5H226	Porphobilinogen deaminase	HMBS	0	0	0	0	0	0	0	0	0	0	0	0	0	0	0	0	0	0	0	0	110100000	87921000	77163000	70909000
P39748;P39748-2;I3L3E9;F5H1Y3	P39748;P39748-2;I3L3E9	Flap endonuclease 1	FEN1	0	0	0	0	59610000	41655000	74085000	70069000	0	0	0	0	0	0	0	0	34044000	46555000	24260000	33581000	81743000	100050000	80577000	94973000
Q9UJY5-3;Q9UJY5;Q9UJY5-6;Q9UJY5-4;Q9UJY5-2;B0QYR6;B0QYS5;B0QYS3;B0QYR9;B0QYS0;B0QYS1;B0QYS2;B0QYR5;H3BPI3;H3BMM6;Q9UJY4	Q9UJY5-3;Q9UJY5;Q9UJY5-6;Q9UJY5-4;Q9UJY5-2;B0QYR6	ADP-ribosylation factor-binding protein GGA1	GGA1	0	0	0	0	0	0	0	0	0	0	0	0	0	0	0	0	0	0	0	0	109010000	88487000	115840000	94029000
O60884;A0A087WT48	O60884	DnaJ homolog subfamily A member 2	DNAJA2	0	0	0	0	95653000	120260000	64524000	60465000	0	0	0	0	0	0	0	0	0	84469000	61935000	50732000	55994000	39241000	44091000	64803000
Q96C86	Q96C86	m7GpppX diphosphatase	DCPS	0	0	0	0	71941000	91067000	73679000	74644000	0	0	0	0	0	0	0	0	90685000	79850000	46908000	51303000	74123000	62190000	70996000	99888000
Q9H3U1-2;Q9H3U1;Q9H3U1-3	Q9H3U1-2;Q9H3U1	Protein unc-45 homolog A	UNC45A	0	0	0	0	64399000	65599000	51661000	59245000	0	0	0	0	0	0	0	0	26962000	35709000	49655000	43499000	83944000	88573000	59232000	82337000
P55265-5;P55265;P55265-4;H0YCK3;P55265-2;P55265-3	P55265-5;P55265;P55265-4;H0YCK3;P55265-2;P55265-3	Double-stranded RNA-specific adenosine deaminase	ADAR	0	0	0	0	0	0	0	0	0	0	0	0	0	0	0	0	0	0	0	0	91528000	118940000	77727000	87129000
Q5JPT2;Q96B97-2;Q96B97;Q96B97-3;Q5VSN0;Q5JPT1	Q5JPT2;Q96B97-2;Q96B97;Q96B97-3	SH3 domain-containing kinase-binding protein 1	SH3KBP1	0	0	0	0	115590000	116620000	88482000	78294000	0	0	0	0	0	0	0	0	78733000	89712000	94400000	120870000	44407000	36330000	35811000	31818000
P46939;P46939-2;P46939-4;Q5T097;P46939-3;A0A0A0MSM3;Q5T098	P46939;P46939-2	Utrophin	UTRN	0	0	0	0	202780000	192850000	136220000	108440000	0	0	0	0	0	0	0	0	0	0	0	0	27076000	34360000	20341000	43161000
Q9Y608-4;Q9Y608-2;Q9Y608;Q9Y608-5;C9JSU1;H7C3N9;Q9Y608-3;C9JJC9;C9JC17;C9J321;C9J0U5	Q9Y608-4;Q9Y608-2;Q9Y608;Q9Y608-5	Leucine-rich repeat flightless-interacting protein 2	LRRFIP2	0	0	0	0	198310000	160050000	175680000	203270000	288160000	220830000	170920000	228770000	0	0	0	0	74894000	81966000	79483000	73703000	0	0	0	0
Q13523;H0YDJ3	Q13523;H0YDJ3	Serine/threonine-protein kinase PRP4 homolog	PRPF4B	0	0	0	0	0	35049000	0	0	0	0	0	0	0	0	0	0	0	0	0	0	72354000	71826000	73584000	59521000
C9JFE4;Q13098-5;Q13098;Q13098-7;A0A096LP07;A0A096LPJ3;A8K070;Q13098-6;J3QS84;J3QS88;J3KTB0;J3QLE8;J3QLT0;J3QL53;J3KRE8;J3KSA5;J3KRJ4;J3QQX0	C9JFE4;Q13098-5;Q13098;Q13098-7;A0A096LP07;A0A096LPJ3;A8K070;Q13098-6	COP9 signalosome complex subunit 1	GPS1	0	0	0	0	54773000	65842000	41468000	65445000	0	0	0	0	0	0	0	0	47626000	55689000	71706000	47512000	67265000	87985000	68019000	60893000
B7ZKQ9;Q8WTV0-4;Q8WTV0-2;Q8WTV0-3;Q8WTV0-5;Q8WTV0;F5H4X0;F5H5E8	B7ZKQ9;Q8WTV0-4;Q8WTV0-2;Q8WTV0-3;Q8WTV0-5;Q8WTV0;F5H4X0	Scavenger receptor class B member 1	SCARB1	0	0	0	0	90186000	92481000	84574000	94682000	79156000	74825000	96776000	99219000	0	0	0	0	45726000	42577000	59293000	66052000	65850000	56360000	71152000	101130000
P09661;H0YKK0;H0YMA0;H0YLR3	P09661;H0YKK0;H0YMA0	U2 small nuclear ribonucleoprotein A	SNRPA1	0	0	0	0	0	0	0	0	0	0	0	0	0	0	0	0	0	0	0	0	138450000	162700000	97334000	100660000
Q9P2R3;Q9P2R3-2;Q9P2R3-4;K7EPT2;I3L3P8	Q9P2R3;Q9P2R3-2;Q9P2R3-4	Ankyrin repeat and FYVE domain-containing protein 1	ANKFY1	0	0	0	0	58775000	63464000	78653000	65774000	0	0	0	0	0	0	0	0	52538000	48405000	0	0	52423000	53567000	57454000	66590000
Q15560;Q86VL0	Q15560	Transcription elongation factor A protein 2	TCEA2	0	0	0	0	0	0	0	0	0	0	0	0	0	0	0	0	0	1380200000	0	0	0	0	0	0
P46821;D6RA32;D6RA40;D6RCL2;D6RGJ3	P46821	Microtubule-associated protein 1B;MAP1B heavy chain;MAP1 light chain LC1	MAP1B	0	0	0	0	234830000	160360000	127790000	144370000	0	0	0	0	0	0	0	0	75564000	51165000	71583000	28524000	70726000	76704000	102800000	98401000
Q9P1F3;Q5SZC9	Q9P1F3	Costars family protein ABRACL	ABRACL	0	0	0	0	45204000	30180000	9987300	0	0	0	0	0	0	0	0	0	0	0	0	0	123470000	156040000	59403000	87866000
M0QXH0;Q99757	M0QXH0;Q99757	Thioredoxin, mitochondrial	TXN2	0	0	0	0	16565000	0	0	7461600	0	0	0	0	0	0	0	0	0	0	17217000	14549000	0	0	0	0
A6NDG6;H3BV17	A6NDG6	Phosphoglycolate phosphatase	PGP	0	0	0	0	40443000	36423000	51917000	32782000	0	0	0	0	0	0	0	0	151600000	143060000	129430000	115170000	54541000	42916000	38038000	36692000
P63279;H3BQQ9;B0QYN7;H3BPC4;H3BRD1	P63279;H3BQQ9;B0QYN7;H3BPC4	SUMO-conjugating enzyme UBC9	UBE2I	0	0	0	0	0	0	0	0	0	0	0	0	0	0	0	0	0	0	0	0	156770000	149060000	72292000	81759000
Q5ZPR3-3;Q5ZPR3-4;Q5ZPR3;A0A0C4DGH0;Q5ZPR3-2;H0YK40;H0YK59;H0YL10;H0YLT8;H0YN85;H0YN29;H3BM68	Q5ZPR3-3;Q5ZPR3-4;Q5ZPR3;A0A0C4DGH0;Q5ZPR3-2	CD276 antigen	CD276	0	0	0	0	0	0	0	0	0	0	0	0	0	0	0	0	111880000	121190000	189770000	187850000	73814000	55560000	86323000	72352000
Q8WZA9;M0QZP8	Q8WZA9	Immunity-related GTPase family Q protein	IRGQ	0	0	0	0	67475000	63848000	63348000	78249000	0	0	0	0	0	0	0	0	103360000	114840000	74128000	70275000	107420000	118090000	99065000	106560000
Q92769-3;Q92769;E5RFI6;E5RJ04;E5RGV4;E5RHE7;E5RH52;E5RG37;E5RFP9;H3BM24;E5RK19;E7ESJ6;O15379;O15379-2	Q92769-3;Q92769	Histone deacetylase 2	HDAC2	0	0	0	0	105700000	120660000	56372000	61062000	0	0	0	0	0	0	0	0	46867000	38836000	50957000	50577000	59144000	59447000	75840000	68556000
P05114;A6NEL0;A6NL93;F2Z2W6;F2Z2Y5;H7BXJ5	P05114;A6NEL0;A6NL93	Non-histone chromosomal protein HMG-14	HMGN1	0	0	0	0	168390000	0	182050000	188890000	1782700000	1905000000	963980000	872200000	0	0	0	751120000	181870000	164680000	87751000	87130000	0	0	0	0
P55795	P55795	Heterogeneous nuclear ribonucleoprotein H2;Heterogeneous nuclear ribonucleoprotein H2, N-terminally processed	HNRNPH2	0	0	0	0	82194000	46016000	0	36896000	0	0	0	0	0	0	0	0	0	0	0	0	71165000	76820000	83406000	65428000
Q8WWM7-6;Q8WWM7-8;Q8WWM7-5;Q8WWM7-4;Q8WWM7-9;Q8WWM7-2;Q8WWM7;Q8WWM7-3;H3BUF6;H3BSK9;Q8WWM7-7;H3BUE3;H3BSQ5	Q8WWM7-6;Q8WWM7-8;Q8WWM7-5;Q8WWM7-4;Q8WWM7-9;Q8WWM7-2;Q8WWM7;Q8WWM7-3;H3BUF6	Ataxin-2-like protein	ATXN2L	0	0	0	0	73358000	72208000	63835000	77443000	0	0	0	0	0	0	0	0	61963000	68256000	0	57604000	74620000	79638000	63562000	81387000
A0A087WYU1;Q9Y5X1;A0A087WVE4;A0A087WZW2	A0A087WYU1;Q9Y5X1	Sorting nexin-9	SNX9	0	0	0	0	33299000	40400000	37279000	30772000	0	0	0	0	0	0	0	0	31331000	30098000	72015000	68336000	46271000	69601000	58589000	52668000
O94985;Q5SR54	O94985;Q5SR54	Calsyntenin-1;Soluble Alc-alpha;CTF1-alpha	CLSTN1	0	0	0	0	0	0	0	0	0	0	0	0	0	0	0	0	0	0	268980000	0	0	0	0	0
E9PEZ3;O60610;E7ERW8;H9KV28;E9PHQ0;O60610-2;O60610-3;E7EMV0;B4E2I7;Q9NSV4-1;Q9NSV4-7;Q9NSV4-6;Q9NSV4-5;Q9NSV4-4;Q9NSV4;H7C2W8;E5RJ79;Q9NSV4-2	E9PEZ3;O60610;E7ERW8;H9KV28;E9PHQ0;O60610-2;O60610-3;E7EMV0	Protein diaphanous homolog 1	DIAPH1	0	0	0	0	66518000	59991000	34647000	37858000	0	0	0	0	0	0	0	0	0	0	0	0	79627000	87423000	64764000	76248000
P41227-2;P41227;C9JN83;C9JW55;F8W808;A8MWP7;Q9BSU3;H0Y8T0	P41227-2;P41227;C9JN83	N-alpha-acetyltransferase 10	NAA10	0	0	0	0	78887000	79705000	82103000	64591000	0	0	0	0	0	0	0	0	44666000	44503000	40126000	53796000	81439000	31300000	57130000	82626000
P52292;J3QLL0;J3KS65;J3QL07	P52292	Importin subunit alpha-1	KPNA2	0	0	0	0	69683000	71595000	54232000	58214000	0	0	0	0	0	0	0	0	39511000	56076000	53369000	62506000	52386000	58053000	32933000	47888000
P20827;P20827-2	P20827;P20827-2	Ephrin-A1;Ephrin-A1, secreted form	EFNA1	0	0	0	0	99841000	53832000	77436000	73324000	0	0	0	0	0	0	0	0	0	0	0	0	79332000	69491000	51247000	53745000
E9PD53;Q9NTJ3;Q9NTJ3-2;C9JR83;C9JVD8;C9J578;C9J9E4	E9PD53;Q9NTJ3;Q9NTJ3-2	Structural maintenance of chromosomes protein;Structural maintenance of chromosomes protein 4	SMC4	0	0	0	0	155880000	162590000	129930000	113650000	0	0	0	0	0	0	0	0	112680000	94465000	121100000	108580000	27923000	26117000	18299000	16314000
Q9H0C8;H7C2I8;F8SNU7;E9PC05	Q9H0C8;H7C2I8;F8SNU7;E9PC05	Integrin-linked kinase-associated serine/threonine phosphatase 2C	ILKAP;ILKAP3	0	0	0	0	0	0	0	0	0	0	0	0	0	0	0	0	0	0	0	0	118290000	106810000	101420000	105090000
P13716;P13716-2;B7ZBK6	P13716;P13716-2	Delta-aminolevulinic acid dehydratase	ALAD	0	0	0	0	69700000	50244000	52603000	53542000	0	0	0	0	0	0	0	0	46549000	40704000	59317000	59217000	64858000	75220000	62332000	73034000
Q99816;F5H442;Q99816-2;J3QKS4;J3QRU6	Q99816;F5H442;Q99816-2	Tumor susceptibility gene 101 protein	TSG101	0	0	0	0	35082000	32679000	24670000	36867000	0	0	0	0	0	0	0	0	70217000	86993000	39300000	35913000	53293000	70983000	67825000	60873000
P05997;A0A087WYX9	P05997;A0A087WYX9	Collagen alpha-2(V) chain	COL5A2	0	0	0	0	227200000	213630000	438430000	414970000	0	0	0	0	0	0	0	0	0	0	0	0	0	0	0	0
P21589;P21589-2;H0Y7R7;Q96B60;H0Y3X5	P21589;P21589-2	5-nucleotidase	NT5E	0	0	0	0	0	0	0	0	0	0	0	0	0	0	0	0	356180000	291050000	388540000	440170000	0	0	0	0
Q9NQG5;A2A2M0;A0A087X2D2;A0A087WUK3;E9PQF3;E9PIQ9	Q9NQG5;A2A2M0	Regulation of nuclear pre-mRNA domain-containing protein 1B	RPRD1B	0	0	0	0	59263000	77831000	32846000	0	0	0	0	0	0	0	0	0	0	0	44317000	37845000	74334000	74663000	84639000	69482000
P15291-2;P15291;Q86XA6	P15291-2;P15291	Beta-1,4-galactosyltransferase 1;Lactose synthase A protein;N-acetyllactosamine synthase;Beta-N-acetylglucosaminylglycopeptide beta-1,4-galactosyltransferase;Beta-N-acetylglucosaminyl-glycolipid beta-1,4-galactosyltransferase;Processed beta-1,4-galactosyltransferase 1	B4GALT1	0	0	0	0	0	0	0	0	0	0	0	0	0	0	0	0	0	0	0	80891000	54460000	59376000	70839000	83257000
Q7Z5K2;Q7Z5K2-2;Q7Z5K2-3;Q8WVX6	Q7Z5K2;Q7Z5K2-2;Q7Z5K2-3	Wings apart-like protein homolog	WAPAL	0	0	0	0	266580000	352150000	670810000	518870000	0	0	0	0	0	0	0	0	0	0	0	0	0	0	0	0
Q16655	Q16655	Melanoma antigen recognized by T-cells 1	MLANA	0	0	0	0	0	0	0	0	0	0	0	0	0	0	0	0	0	0	0	0	74506000	43011000	80792000	77895000
Q8NI22;Q8NI22-2;Q8NI22-3;C9JTR4	Q8NI22;Q8NI22-2;Q8NI22-3	Multiple coagulation factor deficiency protein 2	MCFD2	0	0	0	0	0	0	0	0	0	0	0	0	0	0	0	0	0	0	0	0	0	0	0	0
Q9P0L0;Q9P0L0-2	Q9P0L0;Q9P0L0-2	Vesicle-associated membrane protein-associated protein A	VAPA	0	0	0	0	0	0	0	0	0	0	0	0	0	0	0	0	0	0	0	0	105160000	75417000	72022000	64187000
O43286;Q9UBX8-2	O43286	Beta-1,4-galactosyltransferase 5	B4GALT5	0	0	0	0	21604000	24056000	7968800	0	0	0	0	0	0	0	0	0	19209000	28059000	35289000	34181000	56122000	40976000	56633000	63651000
P52823;P52823-2	P52823;P52823-2	Stanniocalcin-1	STC1	0	0	0	0	0	0	0	0	0	0	0	0	0	0	0	0	0	0	0	0	76808000	71058000	80644000	101420000
P61225;F6U784;P10114	P61225;F6U784;P10114	Ras-related protein Rap-2b;Ras-related protein Rap-2a	RAP2B;RAP2A	0	0	0	0	0	0	0	0	0	0	0	0	0	0	0	0	56586000	58021000	58990000	84442000	61220000	59837000	60433000	77633000
P68402;P68402-3;P68402-2;P68402-4;J3KNE3	P68402;P68402-3;P68402-2;P68402-4	Platelet-activating factor acetylhydrolase IB subunit beta	PAFAH1B2	0	0	0	0	0	0	0	0	0	0	0	0	0	0	0	0	0	0	0	0	72490000	57351000	65017000	73463000
A0A087WX29;Q13148;B1AKP7;G3V162;A0A087X260;A0A087WYY0;K7EJM5;K7EN94;A0A087WXQ5;A0A087WV68;Q13148-4;A0A087WW61;A0A087WX67;A0A087WXV3;A0A087WTZ4;K7EL26;K7EJ99;A0A0A0MSV7;A0A087WYE7;A0A087WZC9	A0A087WX29;Q13148;B1AKP7;G3V162;A0A087X260;A0A087WYY0;K7EJM5;K7EN94;A0A087WXQ5;A0A087WV68;Q13148-4	TAR DNA-binding protein 43	TARDBP	0	0	0	0	52639000	49564000	0	0	0	0	0	0	0	0	0	0	0	0	0	0	72726000	69138000	61363000	70626000
E9PMR4;P48509;E9PRJ3;E9PJC8;E9PLZ6;K4DIB7	E9PMR4;P48509;E9PRJ3	CD151 antigen	CD151	0	0	0	0	69746000	0	207130000	0	0	0	0	0	0	0	0	0	0	0	0	0	0	0	0	0
Q13637;O14966	Q13637	Ras-related protein Rab-32	RAB32	0	0	0	0	0	0	0	0	0	0	0	0	0	0	0	0	47446000	36551000	36132000	38151000	59667000	58795000	68704000	71534000
P13688-2;P13688-8;P13688-10;P13688;P13688-3;P13688-4;P13688-11;P13688-9;P13688-6;P13688-5;A0A087X2E2;P13688-7;P40199;P31997;M0R2K4;M0R109;P40198-2;A0A087X013;A0A087WYX0;A0A024R0K5;P06731-2;P06731	P13688-2;P13688-8;P13688-10;P13688	Carcinoembryonic antigen-related cell adhesion molecule 1	CEACAM1	0	0	0	0	0	0	0	0	0	0	0	0	0	0	0	0	206450000	216100000	310020000	351980000	37677000	88503000	41898000	45266000
Q96AT9-4;Q96AT9;Q96AT9-2;C9J6A7;C9J9T0;C9IZU8;Q96AT9-5;Q96AT9-3;Q2QD12;C9JCL8;C9IYE8;E7ESZ6;C9J8S0;F8WBT4;E9PBG9	Q96AT9-4;Q96AT9;Q96AT9-2;C9J6A7;C9J9T0;C9IZU8;Q96AT9-5;Q96AT9-3;Q2QD12	Ribulose-phosphate 3-epimerase;Ribulose-phosphate 3-epimerase-like protein 1	RPE;RPEL1	0	0	0	0	73020000	95647000	58540000	58304000	0	0	0	0	0	0	0	0	65013000	70412000	63901000	88494000	56395000	63069000	71125000	67667000
P43246;P43246-2;V9H019;E9PHA6;A0A087X078;A0A087X1E7;V9H0B2;V9H015;C9J809	P43246;P43246-2;V9H019;E9PHA6;A0A087X078	DNA mismatch repair protein Msh2	MSH2	0	0	0	0	78061000	98373000	68585000	49696000	0	0	0	0	0	0	0	0	0	0	0	0	63638000	67508000	46031000	54456000
O94973;O94973-2;O94973-3;E9PR62;H0YEG0;H0YDE9;E9PQP4;E9PPY8;E9PPZ3;E9PS94;E9PNC4	O94973;O94973-2;O94973-3	AP-2 complex subunit alpha-2	AP2A2	0	0	0	0	74987000	61601000	51146000	63181000	0	0	0	0	0	0	0	0	0	0	0	0	66840000	82257000	62936000	58114000
Q9UIJ7;Q9UIJ7-3;Q9UIJ7-2	Q9UIJ7;Q9UIJ7-3;Q9UIJ7-2	GTP:AMP phosphotransferase AK3, mitochondrial	AK3	0	0	0	0	0	0	0	0	0	0	0	0	0	0	0	0	0	0	0	0	123980000	123940000	111260000	69903000
Q8WVY7	Q8WVY7	Ubiquitin-like domain-containing CTD phosphatase 1	UBLCP1	0	0	0	0	0	0	0	0	0	0	0	0	0	0	0	0	0	31289000	62594000	40814000	71565000	107780000	50484000	64019000
P50281;F8W1B7;Q9Y5R2;P51511	P50281;F8W1B7	Matrix metalloproteinase-14	MMP14	0	0	0	0	68536000	70116000	55800000	59819000	0	0	0	0	0	0	0	0	156410000	165560000	111070000	128990000	57883000	64449000	46677000	47299000
O60313;O60313-2;E5KLK1;E5KLJ6;E5KLJ9;E5KLJ5;H7C141;C9JY58;H7C321	O60313;O60313-2;E5KLK1;E5KLJ6;E5KLJ9;E5KLJ5	Dynamin-like 120 kDa protein, mitochondrial;Dynamin-like 120 kDa protein, form S1	OPA1	0	0	0	0	0	0	0	0	0	0	0	0	0	0	0	0	0	0	0	0	82141000	115120000	119890000	108010000
A0A0C4DFU2;P04179-4;P04179;A0A0C4DFU1;P04179-2;F5H3C5;F5H4R2;G8JLJ2;A0A0C4DG56;P04179-3;G5E9P6;F5GXZ9	A0A0C4DFU2;P04179-4;P04179;A0A0C4DFU1;P04179-2;F5H3C5;F5H4R2;G8JLJ2;A0A0C4DG56;P04179-3	Superoxide dismutase [Mn], mitochondrial	SOD2	0	0	0	0	51442000	54365000	81736000	101130000	0	0	0	0	0	0	0	0	239610000	227370000	81569000	75193000	0	94061000	90896000	124480000
Q13363-2;Q13363;D6RAX2;E7ESU7;E7EPF8;H0Y8W7;E9PGB1;H0Y8U5;H0Y9M9;E7EUB3	Q13363-2;Q13363;D6RAX2	C-terminal-binding protein 1	CTBP1	0	0	0	0	130350000	150720000	76392000	50627000	0	0	0	0	0	0	0	0	0	0	0	0	67179000	55032000	69708000	74948000
Q2TAY7;Q2TAY7-2	Q2TAY7;Q2TAY7-2	WD40 repeat-containing protein SMU1;WD40 repeat-containing protein SMU1, N-terminally processed	SMU1	0	0	0	0	0	0	0	0	0	0	0	0	0	0	0	0	0	0	0	0	64128000	84431000	90444000	97201000
O95084;O95084-2;E9PRR2	O95084;O95084-2	Serine protease 23	PRSS23	0	0	0	0	223810000	203610000	230830000	227210000	0	0	0	0	0	0	0	0	100150000	92819000	70816000	70235000	0	0	0	0
Q9NZI8;Q9NZI8-2	Q9NZI8;Q9NZI8-2	Insulin-like growth factor 2 mRNA-binding protein 1	IGF2BP1	0	0	0	0	0	0	0	0	0	0	0	0	0	0	0	0	0	0	0	0	126940000	81162000	86500000	93622000
Q14677-3;Q14677-2;Q14677;H0YD52	Q14677-3;Q14677-2;Q14677	Clathrin interactor 1	CLINT1	0	0	0	0	0	0	0	0	0	0	0	0	0	0	0	0	0	0	0	0	112060000	117480000	78698000	79743000
O60502-2;O60502-4;O60502;O60502-3;H7C3X0	O60502-2;O60502-4;O60502;O60502-3	Bifunctional protein NCOAT;Protein O-GlcNAcase;Histone acetyltransferase	MGEA5	0	0	0	0	66340000	68961000	65666000	74423000	0	0	0	0	0	0	0	0	83223000	70464000	38523000	49310000	49046000	64901000	48492000	43787000
Q13308;Q13308-6;Q13308-4;Q13308-5;Q13308-2;Q13308-3;Q86X91;F8WDG7;C9J9E8;H7C5L0;C9JQR6;H0Y8F1	Q13308;Q13308-6;Q13308-4;Q13308-5;Q13308-2;Q13308-3;Q86X91	Inactive tyrosine-protein kinase 7	PTK7	0	0	0	0	0	0	0	11568000	0	0	0	0	0	0	0	0	196590000	399150000	395630000	307480000	24182000	25546000	12245000	16578000
Q9NSE4	Q9NSE4	Isoleucine--tRNA ligase, mitochondrial	IARS2	0	0	0	0	0	0	70302000	57087000	0	0	0	0	0	0	0	0	0	0	0	0	61986000	64067000	71690000	82449000
Q9BT09;A0A0C4DFY8	Q9BT09	Protein canopy homolog 3	CNPY3	0	0	0	0	39378000	45878000	47648000	54756000	0	0	0	0	0	0	0	0	60657000	45213000	45236000	51090000	55079000	56633000	50476000	58523000
Q9BW91-2;Q9BW91;H7C386;D6RAW2;D6R8Z6	Q9BW91-2;Q9BW91;H7C386;D6RAW2	ADP-ribose pyrophosphatase, mitochondrial	NUDT9	0	0	0	0	0	0	0	0	0	0	0	0	0	0	0	0	0	0	0	0	105890000	116480000	94288000	95145000
Q96T23-2;Q96T23;H0YER1;Q96T23-3;H0YCN2;H7C306;H0YDG9	Q96T23-2;Q96T23;H0YER1;Q96T23-3;H0YCN2	Remodeling and spacing factor 1	RSF1	0	0	0	0	73123000	90089000	112720000	109650000	0	0	0	0	0	0	0	0	127270000	110110000	110950000	101840000	83155000	72896000	124200000	60145000
P07585;P07585-2;F8VNV6;P07585-3;H0YIH3;F8VXZ8;F8VUF6;F8VWU0;F8VX58;P07585-4;F8VNW0;F8VU58;F8VSI3;P07585-5;P21810	P07585;P07585-2;F8VNV6;P07585-3;H0YIH3	Decorin	DCN	0	0	0	0	0	0	0	0	0	0	0	0	0	0	0	0	0	0	0	0	93263000	80655000	128750000	86226000
O75509	O75509	Tumor necrosis factor receptor superfamily member 21	TNFRSF21	0	0	0	0	203210000	165570000	201910000	176920000	0	0	0	0	0	0	0	0	48068000	47534000	88356000	49363000	0	0	0	0
Q9Y570;Q9Y570-4;Q9Y570-2;Q9Y570-3;F5H2D4	Q9Y570;Q9Y570-4;Q9Y570-2;Q9Y570-3	Protein phosphatase methylesterase 1	PPME1	0	0	0	0	0	0	0	0	0	0	0	0	0	0	0	0	0	29277000	23071000	32841000	75831000	86170000	68792000	91066000
Q14108;Q14108-2;D6RDG0	Q14108;Q14108-2	Lysosome membrane protein 2	SCARB2	0	0	0	0	207350000	38732000	62371000	71983000	0	0	0	0	0	0	0	0	104390000	92630000	103650000	88171000	79939000	71193000	86588000	99009000
Q9BUJ2-2;Q9BUJ2;A0A0A0MRA5;B7Z4B8;Q9BUJ2-4;Q9BUJ2-3;M0R3F1;M0QYZ0;M0R0K8;M0QYI8;M0R203;M0QYM5;M0QZV6;M0R247;A0A087X1I2	Q9BUJ2-2;Q9BUJ2;A0A0A0MRA5;B7Z4B8;Q9BUJ2-4;Q9BUJ2-3;M0R3F1;M0QYZ0	Heterogeneous nuclear ribonucleoprotein U-like protein 1	HNRNPUL1	0	0	0	0	44142000	43479000	45054000	46970000	0	0	0	0	0	0	0	0	58867000	71485000	43264000	35660000	66249000	60502000	48887000	45483000
Q14258	Q14258	E3 ubiquitin/ISG15 ligase TRIM25	TRIM25	0	0	0	0	0	0	0	0	0	0	0	0	0	0	0	0	0	0	0	0	87182000	76887000	74043000	66986000
Q15477;H7C5N0;H7C4L3;F8WDE8;B4E0B4	Q15477	Helicase SKI2W	SKIV2L	0	0	0	0	0	0	0	0	0	0	0	0	0	0	0	0	0	0	0	0	69969000	81580000	87984000	87522000
Q08378;Q08378-2;Q08378-4;A0A087WV43	Q08378;Q08378-2;Q08378-4	Golgin subfamily A member 3	GOLGA3	0	0	0	0	20814000	51115000	0	45539000	0	0	0	0	0	0	0	0	0	0	0	0	109090000	105960000	62019000	57584000
P46937;P46937-9;P46937-6;P46937-7;P46937-2;P46937-8;P46937-4;P46937-5;P46937-3;H0YCI3	P46937;P46937-9;P46937-6;P46937-7;P46937-2;P46937-8;P46937-4;P46937-5;P46937-3;H0YCI3	Yorkie homolog	YAP1	0	0	0	0	131370000	136400000	90019000	132640000	0	0	0	63972000	0	0	0	0	54046000	58728000	0	0	44111000	20418000	58189000	36978000
P49770;H0YJJ8;G3V5E5;H0YK01	P49770;H0YJJ8;G3V5E5	Translation initiation factor eIF-2B subunit beta	EIF2B2	0	0	0	0	45664000	36331000	45620000	43156000	0	0	0	0	0	0	0	0	63002000	72255000	57669000	55110000	59171000	55496000	50141000	49055000
A6NGJ0;P51808;F2Z328	A6NGJ0;P51808;F2Z328	Dynein light chain Tctex-type 3	DYNLT3	0	0	0	0	0	0	0	0	0	0	0	0	0	0	0	0	0	0	0	0	72422000	71267000	125630000	86440000
A0A096LP30;Q8NDA2-2;Q8NDA2-3;Q8NDA2	A0A096LP30;Q8NDA2-2;Q8NDA2-3;Q8NDA2	Hemicentin-2	HMCN2	0	0	0	0	0	0	0	0	0	0	0	0	0	0	0	0	0	0	0	0	0	0	0	0
B1AP13;H7BY55;P08174-4;P08174;P08174-3;P08174-5;P08174-2;P08174-6;P08174-7;H3BLV0;B1AP15	B1AP13;H7BY55;P08174-4;P08174;P08174-3;P08174-5;P08174-2;P08174-6;P08174-7;H3BLV0	Complement decay-accelerating factor	CD55	0	0	0	0	28631000	22640000	64784000	116550000	0	0	0	0	0	0	0	0	88603000	73950000	0	53530000	0	0	0	0
P51570;P51570-2;K7ERJ9;K7EII7;K7ERN9	P51570;P51570-2	Galactokinase	GALK1	0	0	0	0	0	0	0	0	0	0	0	0	0	0	0	0	0	0	0	0	87866000	65728000	77248000	70343000
Q9Y243;Q9Y243-2	Q9Y243;Q9Y243-2	RAC-gamma serine/threonine-protein kinase	AKT3	0	0	0	0	40306000	36019000	38445000	33018000	0	0	0	0	0	0	0	0	58553000	62386000	83216000	60276000	55741000	62454000	54981000	45261000
P13796;Q5TBN3;P13796-2;Q5TBN5	P13796	Plastin-2	LCP1	0	0	0	0	157050000	139290000	126180000	139790000	0	0	0	0	0	0	0	0	84692000	118490000	236110000	212460000	0	0	0	0
Q9NRV9;F5GWX2;H0YG71	Q9NRV9;F5GWX2	Heme-binding protein 1	HEBP1	0	0	0	0	0	0	0	0	0	0	0	0	0	0	0	0	54611000	0	35562000	67372000	99855000	75797000	93095000	92887000
Q99784-5;Q99784-3;Q99784;F5H810;F8W870;H0YFB9;F5GZQ2;Q99784-4;Q99784-2	Q99784-5;Q99784-3;Q99784;F5H810	Noelin	OLFM1	0	0	0	0	0	0	0	0	0	0	0	0	0	0	0	0	0	0	0	0	64067000	86090000	73572000	77222000
P15848;P15848-2	P15848;P15848-2	Arylsulfatase B	ARSB	0	0	0	0	0	32448000	0	64171000	0	0	0	0	0	0	0	0	36816000	44794000	78746000	67766000	63885000	53088000	58257000	58567000
P50995-2;P50995;H0Y6E1;E5RIN3;P27216;P27216-2	P50995-2;P50995	Annexin A11	ANXA11	0	0	0	0	51954000	42582000	32088000	33056000	0	0	0	0	0	0	0	0	36885000	21288000	36650000	43760000	48069000	49747000	74155000	85730000
Q9BUN1;Q9BUN1-2	Q9BUN1;Q9BUN1-2	Protein MENT	MENT	0	0	0	0	0	0	0	0	0	0	0	0	0	0	0	0	0	0	0	0	0	36790000	86686000	84307000
A0A087WX92;O15403	A0A087WX92;O15403	Monocarboxylate transporter 7	SLC16A6	0	0	0	0	0	0	0	0	0	0	0	0	0	0	0	0	76110000	111370000	74418000	95415000	88187000	83741000	85850000	90252000
P06756-3;P06756-2;P06756;H7BZG1	P06756-3;P06756-2;P06756	Integrin alpha-V;Integrin alpha-V heavy chain;Integrin alpha-V light chain	ITGAV	0	0	0	0	45493000	54595000	90913000	70568000	0	0	0	0	0	0	0	0	175170000	161700000	347970000	272650000	23603000	24382000	136900000	47147000
P62136;P62136-2;E9PMD7;P62136-3;F5H1L6;F5H037	P62136;P62136-2;E9PMD7;P62136-3	Serine/threonine-protein phosphatase PP1-alpha catalytic subunit;Serine/threonine-protein phosphatase	PPP1CA	0	0	0	0	110930000	104490000	56086000	65338000	0	0	0	0	0	0	0	0	0	0	0	0	52401000	56720000	48589000	44254000
A0A087WV73;P46087-2;P46087;P46087-4;P46087-3;F5H5X6;F5GWB7;F5H709;F5GYR3;F5H359	A0A087WV73;P46087-2;P46087;P46087-4;P46087-3	Probable 28S rRNA (cytosine(4447)-C(5))-methyltransferase	NOP2	0	0	0	0	0	0	0	0	0	0	0	0	0	0	0	0	0	0	0	0	75571000	85105000	91407000	81596000
[truncated: 2,194 more rows]
