# Supplementary material for: Amyloid aggregates accumulate in melanoma metastasis modulating YAP activity
Source: EMBO Rep. 2020 Aug 4;21(9):e50446. doi: 10.15252/embr.202050446 (PMC7507035; doi:10.15252/embr.202050446)
Supplement: Supplementary file 7 — DatasetEV6 [file EMBR-21-e50446-s007.xlsx]

## Sheet: Readme
Expanded View (EV) Datasets:
Dataset EV6: Secretome proteomics of A375, C32, IPC298, SKMEL5, SKMEL28, MEWO melanoma cell lines
Proteins statistically significant in melanoma cell lines cohort secretome (same cell number )
Primitive melanoma cell lines	A375, C32, IPC298,
Metastatic melanoma cell lines	SKMEL5, SKMEL28, MEWO
Legend
Protein IDs	Uniprot IDs for protein
Majority protein IDs	Best Uniprot ID
Protein names	Protein names
Gene names	Gene names of protein hits
Significant	if "+" then the hit was t-test significant
=-LOG(P-value)	minus log10 of the Student's t-test value
Log2 (average primitive/ average metastatic)	log2 of the averaged intensities of primitive vs metastatic secreted proteins

## Sheet: Dataset EV6
Protein IDs	Majority protein IDs	Protein names	Gene names	Significant	=-LOG(P-value)	Log2 (average primitive/ average metastatic)
Q8IUX7;Q8IUX7-2;H7C3D7;H7C4B5;H7C391;H7C1J5;H7C0W8;C9JLQ8	Q8IUX7;Q8IUX7-2	Adipocyte enhancer-binding protein 1	AEBP1	+	5.62206	6.31813
P14543;P14543-2	P14543;P14543-2	Nidogen-1	NID1	+	7.60314	6.25118
P03956	P03956	Interstitial collagenase;22 kDa interstitial collagenase;27 kDa interstitial collagenase	MMP1	+	4.01569	5.44843
A0A087WTA8;P08123;	A0A087WTA8;P08123	Collagen alpha-2(I) chain	COL1A2	+	2.72749	5.0326
P13760;P79483	P13760	HLA class II histocompatibility antigen, DRB1-4 beta chain	HLA-DRB1	+	4.34754	4.79248
P32119;A6NIW5;P32119-2	P32119	Peroxiredoxin-2	PRDX2	+	5.69947	4.57512
Q96JB6	Q96JB6	Lysyl oxidase homolog 4	LOXL4	+	4.64269	4.41128
Q16658;C9JFC0;A0A0A0MSB2;C9JPH9	Q16658	Fascin	FSCN1	+	4.34454	4.34825
G3XAM2;E7ETH0;P05156;A0A087X0I2;D6R9Z8	G3XAM2;E7ETH0;P05156;A0A087X0I2;D6R9Z8	Complement factor I;Complement factor I heavy chain;Complement factor I light chain	CFI	+	4.08761	4.27684
P20039;Q95IE3;	P20039;Q95IE3	HLA class II histocompatibility antigen, DRB1-11 beta chain;HLA class II histocompatibility antigen, DRB1-12 beta chain	HLA-DRB1	+	4.37502	4.21775
P19883-2;P19883;H0YA75;H0YAF9	P19883-2;P19883;H0YA75;H0YAF9	Follistatin	FST	+	3.70543	3.91131
P48681	P48681	Nestin	NES	+	1.99441	3.75878
P07093;C9JN98;C9K031	P07093;C9JN98	Glia-derived nexin	SERPINE2	+	6.63554	3.65988
P20962;F5H7R9;F5GXR3	P20962	Parathymosin	PTMS	+	2.29199	3.57984
P98164	P98164	Low-density lipoprotein receptor-related protein 2	LRP2	+	3.21468	3.57181
Q13822-2	Q13822-2	Ectonucleotide pyrophosphatase/phosphodiesterase family member 2	ENPP2	+	2.46979	3.53531
Q9Y5H2-2;Q9Y5H2;Q9Y5H2-3;Q9Y5H3-2;Q9Y5H3;O60330-2;O60330;Q9Y5G6-2;Q9Y5G5-2;Q9Y5G5;Q9Y5G6;A0A087WTI2;A0A087WT05;Q9Y5G9-2;Q9Y5G9	Q9Y5H2-2;Q9Y5H2;Q9Y5H2-3	Protocadherin gamma-A11	PCDHGA11	+	4.38832	3.49704
O75173;O75173-2;Q5VTW1	O75173;O75173-2;Q5VTW1	A disintegrin and metalloproteinase with thrombospondin motifs 4	ADAMTS4	+	2.74459	3.49043
P26447	P26447	Protein S100-A4	S100A4	+	3.21537	3.43113
P01903;Q30118;P01906	P01903;Q30118	HLA class II histocompatibility antigen, DR alpha chain	HLA-DRA	+	2.77746	3.38467
Q9NS15-2;H0YC99;E9PQR0;H0YCX6;E9PPT7;E9PRF2;E9PR75;H0YCQ2;H0YE75	Q9NS15-2;H0YC99	Latent-transforming growth factor beta-binding protein 3	LTBP3	+	3.274	3.32212
P24593;C9JXX4	P24593;C9JXX4	Insulin-like growth factor-binding protein 5	IGFBP5	+	2.28169	3.24056
H7BXT3;A0A087WZR0;A0A087WY68;P29122-6;P29122-5;P29122-4;P29122-2;P29122-8;P29122;P29122-7;H0Y3Q0;P29122-3;H0YKZ4;A0A087X025	H7BXT3;A0A087WZR0;A0A087WY68;P29122-6;P29122-5;P29122-4;P29122-2;P29122-8;P29122;P29122-7;H0Y3Q0;P29122-3;H0YKZ4	Proprotein convertase subtilisin/kexin type 6	PCSK6	+	3.56943	3.2101
P04233-2;P04233;H0YBZ2;E7ER71;E7EQJ3;H0YBZ8;E7ESL3;P04233-3	P04233-2;P04233;H0YBZ2	HLA class II histocompatibility antigen gamma chain	CD74	+	3.78892	3.06023
P58215;E7END4;P58215-3;B8ZZT6;B9A025;C9J5M1;P58215-2;H7C248	P58215;E7END4;P58215-3;B8ZZT6;B9A025	Lysyl oxidase homolog 3	LOXL3	+	3.24806	3.02493
A0A0A0MRM9;Q14978;Q14978-3;Q14978-2;S4R349;S4R402;S4R341;S4R3C2	A0A0A0MRM9;Q14978;Q14978-3;Q14978-2	Nucleolar and coiled-body phosphoprotein 1	NOLC1	+	1.7168	3.01643
P47972	P47972	Neuronal pentraxin-2	NPTX2	+	3.25628	3.00842
J3KQ99;P20036;H0Y6F8;E9PMV2	J3KQ99;P20036	HLA class II histocompatibility antigen, DP alpha 1 chain	HLA-DPA1	+	3.57409	2.98947
A0A0C4DGV8;Q13214-2;Q13214;B4DEK9;Q9HBR1;A0A087WZE0	A0A0C4DGV8;Q13214-2;Q13214;B4DEK9	Semaphorin-3B	SEMA3B	+	2.52384	2.9736
Q9ULI3;Q9ULI3-2	Q9ULI3;Q9ULI3-2	Protein HEG homolog 1	HEG1	+	2.75992	2.93624
P05997;A0A087WYX9	P05997;A0A087WYX9	Collagen alpha-2(V) chain	COL5A2	+	3.24539	2.87754
A0A0C4DFX3;Q9Y6C2;A0A0A0MT20;Q9Y6C2-2	A0A0C4DFX3;Q9Y6C2;A0A0A0MT20;Q9Y6C2-2	EMILIN-1	EMILIN1	+	2.65311	2.82821
Q9NRJ7	Q9NRJ7	Protocadherin beta-16	PCDHB16	+	3.20732	2.79006
Q14766;Q14766-4;E7EV71;Q14766-3;Q14766-2;Q14766-5;C9JD84;H7C0I7;C9JDW2;H7C4L5;H7C2H7;H7BZ76	Q14766;Q14766-4;E7EV71;Q14766-3;Q14766-2;Q14766-5;C9JD84	Latent-transforming growth factor beta-binding protein 1	LTBP1	+	2.6689	2.75344
Q9Y5E4;A0A096LP94;F5H446;A0A096LNH7;Q9Y5E3;Q96TA0;Q9Y5F0;Q9Y5G3-2;Q9Y5G2-2;Q9Y5G3;Q9Y5G2	Q9Y5E4	Protocadherin beta-5	PCDHB5	+	3.10621	2.74746
Q9NWB6-3;Q9NWB6-2;Q9NWB6	Q9NWB6-3;Q9NWB6-2;Q9NWB6	Arginine and glutamate-rich protein 1	ARGLU1	+	3.52289	2.70631
P11137-3;P11137;E7EV03;P11137-2;A8MZ31	P11137-3;P11137;E7EV03	Microtubule-associated protein 2	MAP2	+	2.60668	2.69831
Q9NPH2-2;Q9NPH2-3;Q9NPH2;J3QS51	Q9NPH2-2;Q9NPH2-3;Q9NPH2	Inositol-3-phosphate synthase 1	ISYNA1	+	2.62685	2.63438
Q15714-2;Q15714-3;Q15714;A0A087X0H8;H0Y865;O75157-2;O75157;C9JYW3;Q5JRJ0;E7EWD5;Q99576-4;Q99576;Q99576-3	Q15714-2;Q15714-3;Q15714	TSC22 domain family protein 1	TSC22D1	+	2.41043	2.62616
Q9C0C2;Q9C0C2-2;E9PKK0;E9PKE7	Q9C0C2;Q9C0C2-2	182 kDa tankyrase-1-binding protein	TNKS1BP1	+	2.81235	2.53205
Q9NQW6;Q9NQW6-2;C9JJT6;H7C3S1;H7C1K5	Q9NQW6;Q9NQW6-2	Actin-binding protein anillin	ANLN	+	2.59087	2.53028
P62328	P62328	Thymosin beta-4;Hematopoietic system regulatory peptide	TMSB4X	+	2.06943	2.52886
P33764	P33764	Protein S100-A3	S100A3	+	2.59714	2.49479
E7EU05;P16671-3;P16671;E9PLT1;P16671-2;P16671-4;E7EX47;E9PJX8;E9PC45;E7EVU1;E7ERZ9;E7EWI4	E7EU05;P16671-3;P16671;E9PLT1;P16671-2;P16671-4;E7EX47	Platelet glycoprotein 4	CD36	+	3.25093	2.46614
J3KNC5;Q92832-2;Q92832;F5H6I3;K9UUD5	J3KNC5;Q92832-2;Q92832;F5H6I3;K9UUD5	Protein kinase C-binding protein NELL1	NELL1	+	2.50976	2.45236
Q08174;Q08174-2;D6RAX3;H0Y9F5;D6RBG2	Q08174;Q08174-2;D6RAX3	Protocadherin-1	PCDH1	+	2.56956	2.44715
F5GWX5;A0A0C4DGG9;Q14839;Q14839-2;Q8TDI0;K7EMY3;Q12873-2;Q12873;Q12873-3;F5H6N4;I3L229;H7C3H7;H7C0J3;F2Z2R5	F5GWX5;A0A0C4DGG9;Q14839;Q14839-2	Chromodomain-helicase-DNA-binding protein 4	CHD4	+	2.86778	2.40586
Q92597;Q92597-3;Q92597-2;E7ESM1;E5RJY1;E5RJ98;E5RI76;E5RH82;E5RIR1;E5RGM5;E5RK17;E5RIV1;E5RIM2	Q92597;Q92597-3;Q92597-2;E7ESM1	Protein NDRG1	NDRG1	+	2.24008	2.40284
P25311;C9JEV0;H7BZJ8	P25311;C9JEV0	Zinc-alpha-2-glycoprotein	AZGP1	+	2.21912	2.4
Q7Z5K2;Q7Z5K2-2;Q7Z5K2-3;Q8WVX6	Q7Z5K2;Q7Z5K2-2;Q7Z5K2-3	Wings apart-like protein homolog	WAPAL	+	2.22453	2.36857
O95239;O95239-2;Q2VIQ3;Q5JRK0	O95239;O95239-2	Chromosome-associated kinesin KIF4A	KIF4A	+	2.42103	2.36142
Q14694;Q14694-3;Q14694-2;H3BQC6;H3BNS8;H3BQP1;H3BNA1;J3KT19	Q14694;Q14694-3;Q14694-2	Ubiquitin carboxyl-terminal hydrolase 10	USP10	+	2.28808	2.35469
Q9H2D6-5;Q9H2D6-7;Q9H2D6-3;Q9H2D6-2;Q9H2D6;Q9H2D6-6;F6WYE2;H0Y5J9;F6TR96;F6WMF4	Q9H2D6-5;Q9H2D6-7;Q9H2D6-3;Q9H2D6-2;Q9H2D6;Q9H2D6-6	TRIO and F-actin-binding protein	TRIOBP	+	2.71246	2.33315
P52943;P52943-2;H0YFA4;H0YHD8	P52943;P52943-2;H0YFA4	Cysteine-rich protein 2	CRIP2	+	2.3209	2.31076
Q9H1E3;Q9H1E3-2	Q9H1E3;Q9H1E3-2	Nuclear ubiquitous casein and cyclin-dependent kinase substrate 1	NUCKS1	+	2.6901	2.29741
P07996;P07996-2;A8MZG1	P07996;P07996-2	Thrombospondin-1	THBS1	+	2.70576	2.26595
P51858;P51858-3;Q5TGJ6	P51858;P51858-3	Hepatoma-derived growth factor	HDGF	+	5.03845	1.92472
Q01650;A0A0C4DGL4;H0YJ95;G3V4Z6;Q9UM01;Q92536	Q01650	Large neutral amino acids transporter small subunit 1	SLC7A5	+	9.33352	-1.61882
O95336;M0R261;M0R1L2;M0R0U3	O95336;M0R261	6-phosphogluconolactonase	PGLS	+	7.26357	-1.6583
P47914;F8WF43;C9IYI4	P47914	60S ribosomal protein L29	RPL29	+	8.3121	-1.76814
P60866;P60866-2;G3XAN0;E5RJX2;E5RIP1	P60866;P60866-2;G3XAN0	40S ribosomal protein S20	RPS20	+	5.01726	-1.77689
P62249;M0R210;A0A087WZ27;M0R3H0;M0R1M5;Q6IPX4;M0QX76	P62249;M0R210;A0A087WZ27;M0R3H0;M0R1M5;Q6IPX4	40S ribosomal protein S16	RPS16	+	4.4929	-1.79586
Q9NZ08;Q9NZ08-2;H0Y9X5;D6RAL9	Q9NZ08;Q9NZ08-2	Endoplasmic reticulum aminopeptidase 1	ERAP1	+	5.79156	-1.8072
P62851	P62851	40S ribosomal protein S25	RPS25	+	6.48273	-1.93518
G3V203;H0YHA7;J3QQ67;Q07020-2;Q07020;F8VUA6;F8VYV2;A0A075B7A0	G3V203;H0YHA7;J3QQ67;Q07020-2;Q07020;F8VUA6;F8VYV2;A0A075B7A0	60S ribosomal protein L18	RPL18	+	4.03831	-1.94391
P61604;B8ZZL8;B8ZZ54	P61604;B8ZZL8	10 kDa heat shock protein, mitochondrial	HSPE1	+	3.96971	-1.97495
A0A0C4DFZ2;P15289;P15289-2	A0A0C4DFZ2;P15289;P15289-2	Arylsulfatase A;Arylsulfatase A component B;Arylsulfatase A component C	ARSA	+	5.90124	-1.9919
P06280;V9GYN5	P06280	Alpha-galactosidase A	GLA	+	5.40667	-2.01081
Q9UJ70;Q9UJ70-2;H7C3G9;C9JEV6;H7C286;H0YEB7;E9PPU6;H0YC94;H7C1L7;H0YF44;H0YE82	Q9UJ70;Q9UJ70-2;H7C3G9;C9JEV6;H7C286;H0YEB7	N-acetyl-D-glucosamine kinase	NAGK	+	4.48782	-2.01802
P36578;H3BM89;H3BU31;H3BTP7	P36578;H3BM89;H3BU31	60S ribosomal protein L4	RPL4	+	4.60746	-2.02239
Q13332-6;Q13332-2;Q13332-3;Q13332-4;Q13332;G8JL96;A0A0A0MR60;Q13332-7;Q13332-5	Q13332-6;Q13332-2;Q13332-3;Q13332-4;Q13332	Receptor-type tyrosine-protein phosphatase S	PTPRS	+	4.85397	-2.02765
Q5ZPR3-3;Q5ZPR3-4;Q5ZPR3;A0A0C4DGH0;Q5ZPR3-2;H0YK40;H0YK59;H0YL10;H0YLT8;H0YN85;H0YN29;H3BM68	Q5ZPR3-3;Q5ZPR3-4;Q5ZPR3;A0A0C4DGH0;Q5ZPR3-2	CD276 antigen	CD276	+	3.4193	-2.03092
Q9BXX0	Q9BXX0	EMILIN-2	EMILIN2	+	3.55946	-2.0383
O00115-2;O00115;K7ENE5	O00115-2;O00115;K7ENE5	Deoxyribonuclease-2-alpha	DNASE2	+	3.39689	-2.04285
Q13011;M0R248;M0QZW4	Q13011;M0R248	Delta(3,5)-Delta(2,4)-dienoyl-CoA isomerase, mitochondrial	ECH1	+	5.41052	-2.05624
Q99538;Q99538-2;Q99538-3;G3V4E4;G3V2T4;G3V4P5;H0YJN9;G3V3Z4	Q99538;Q99538-2;Q99538-3	Legumain	LGMN	+	3.0839	-2.06185
Q99519;E9PIF4	Q99519;E9PIF4	Sialidase-1	NEU1	+	4.8304	-2.06502
P62266;D6RD47;D6RDJ2;D6RIX0;D6R9I7	P62266;D6RD47	40S ribosomal protein S23	RPS23	+	5.34815	-2.08979
P15586;H7C3P4;F6S8M0;P15586-2;H0YFA9;F5H4C6	P15586;H7C3P4;F6S8M0;P15586-2;H0YFA9	N-acetylglucosamine-6-sulfatase	GNS	+	2.99478	-2.11079
A0A087WXM6;J3QQT2;J3KRX5;A0A0A6YYL6;P18621;P18621-3;J3QLC8;A0A0A0MRF8;P18621-2;J3KRB3;A0A087WWH0;J3QS96;A0A087WY81;J3KSJ0	A0A087WXM6;J3QQT2;J3KRX5;A0A0A6YYL6;P18621;P18621-3;J3QLC8;A0A0A0MRF8;P18621-2;J3KRB3;A0A087WWH0;J3QS96	60S ribosomal protein L17	RPL17	+	3.92658	-2.11891
P53634;H0YCY8;P53634-2;P53634-3	P53634	Dipeptidyl peptidase 1;Dipeptidyl peptidase 1 exclusion domain chain;Dipeptidyl peptidase 1 heavy chain;Dipeptidyl peptidase 1 light chain	CTSC	+	2.86828	-2.12339
A0A0A0MQU6;Q9H2E6;Q9H2E6-2;H0Y8V9;D6RAG9;B3KU01	A0A0A0MQU6;Q9H2E6;Q9H2E6-2	Semaphorin-6A	SEMA6A	+	3.99724	-2.144
E5RIM7;O00244;E5RGN3	E5RIM7;O00244;E5RGN3	Copper transport protein ATOX1	ATOX1	+	3.51563	-2.1591
P61254;J3QRI7;J3QQQ9;J3QQV1;J3QRC4;J3KTJ8;E5RIT6;Q9UNX3;J3KSS0;E5RHH1;J3KS10	P61254;J3QRI7;J3QQQ9;J3QQV1;J3QRC4;J3KTJ8;E5RIT6;Q9UNX3	60S ribosomal protein L26;60S ribosomal protein L26-like 1	RPL26;KRBA2;RPL26L1	+	2.66574	-2.16487
Q96PU5-2;Q96PU5-6;Q96PU5-5;Q96PU5-7;Q96PU5;Q96PU5-3;Q96PU5-9;Q96PU5-4;K7ERN1;K7ENS6;Q96J02-3;Q96J02-2;Q96J02;K7EQC5;H0Y8H4;K7EN51	Q96PU5-2;Q96PU5-6;Q96PU5-5;Q96PU5-7;Q96PU5;Q96PU5-3;Q96PU5-9;Q96PU5-4;K7ERN1	E3 ubiquitin-protein ligase NEDD4-like	NEDD4L;ZNF227	+	3.05732	-2.17063
P06576;H0YH81;F8W079;F8W0P7;H0YI37	P06576;H0YH81;F8W079	ATP synthase subunit beta, mitochondrial;ATP synthase subunit beta	ATP5B	+	3.72461	-2.18355
Q9UKZ9;C9JYX9;H7C5D5	Q9UKZ9;C9JYX9	Procollagen C-endopeptidase enhancer 2	PCOLCE2	+	2.86479	-2.19104
Q03154;Q03154-4;C9JMV9;Q03154-3;Q03154-2;C9JYZ0;F8WC59	Q03154;Q03154-4;C9JMV9;Q03154-3;Q03154-2;C9JYZ0	Aminoacylase-1	ACY1;ABHD14A-ACY1	+	4.83402	-2.19229
P46781;B5MCT8;C9JM19;F2Z3C0;A8MXK4	P46781;B5MCT8;C9JM19	40S ribosomal protein S9	RPS9	+	3.00187	-2.2114
Q9C0H2-2;Q9C0H2;Q9C0H2-4;Q9C0H2-3;H7C3T6	Q9C0H2-2;Q9C0H2;Q9C0H2-4;Q9C0H2-3	Protein tweety homolog 3	TTYH3	+	2.91295	-2.22718
Q99523;Q99523-2	Q99523;Q99523-2	Sortilin	SORT1	+	2.72949	-2.24176
P62277;J3KMX5;E9PS50	P62277;J3KMX5;E9PS50	40S ribosomal protein S13	RPS13	+	3.31361	-2.25334
Q02878;F8VZ45;U3KQR5;F8VR69;F8VZA3;F8VWR1;F8VU16	Q02878	60S ribosomal protein L6	RPL6	+	3.81797	-2.2875
P46777;Q5T7N0;R4GNJ2	P46777	60S ribosomal protein L5	RPL5	+	2.72503	-2.3342
P27635	P27635	60S ribosomal protein L10	RPL10	+	6.10541	-2.34362
P55058;P55058-2;P55058-3;P55058-4	P55058;P55058-2;P55058-3;P55058-4	Phospholipid transfer protein	PLTP	+	3.5882	-2.37122
P42704;B8ZZ38;A0A0C4DG06;C9JCA9;H7C3W8	P42704	Leucine-rich PPR motif-containing protein, mitochondrial	LRPPRC	+	3.84267	-2.37172
Q6P2Q9;I3L0J9;I3L3Z8	Q6P2Q9	Pre-mRNA-processing-splicing factor 8	PRPF8	+	3.20921	-2.38187
J3QR09;J3KTE4;P84098;J3QL15	J3QR09;J3KTE4;P84098	Ribosomal protein L19;60S ribosomal protein L19	RPL19	+	4.60822	-2.38858
B4DKD1;Q9BSA4;Q9BSA4-2	B4DKD1;Q9BSA4;Q9BSA4-2	Protein tweety homolog;Protein tweety homolog 2	TTYH2	+	3.46731	-2.38886
P62854;Q5JNZ5	P62854;Q5JNZ5	40S ribosomal protein S26;Putative 40S ribosomal protein S26-like 1	RPS26;RPS26P11	+	4.12782	-2.39202
Q02543;M0R3D6;M0R1A7;M0R117;M0R0P7	Q02543;M0R3D6;M0R1A7;M0R117;M0R0P7	60S ribosomal protein L18a	RPL18A	+	5.90292	-2.39371
P18124;A8MUD9;C9JIJ5;C9JZ88	P18124;A8MUD9	60S ribosomal protein L7	RPL7	+	5.16956	-2.41144
O00560-2;G5EA09	O00560-2;G5EA09	Syntenin-1	SDCBP	+	3.0981	-2.43169
P62081;B5MCP9	P62081;B5MCP9	40S ribosomal protein S7	RPS7	+	5.35	-2.46532
P62263;E5RH77;H0YB22	P62263;E5RH77;H0YB22	40S ribosomal protein S14	RPS14	+	5.76502	-2.46695
P09211;A8MX94;A0A087X2E9;A0A087X243	P09211;A8MX94	Glutathione S-transferase P	GSTP1	+	2.29349	-2.46859
P55268;F5H520;C9JMJ0;A4D0S4-2;A4D0S4-3;A4D0S4	P55268	Laminin subunit beta-2	LAMB2	+	3.47712	-2.47045
P15880;H0YEN5;E9PMM9;E9PQD7;I3L404;E9PPT0;E9PM36;H3BNG3;H0YE27	P15880;H0YEN5;E9PMM9;E9PQD7;I3L404;E9PPT0;E9PM36	40S ribosomal protein S2	RPS2	+	4.33606	-2.47465
P62424;Q5T8U3;Q5T8U2	P62424;Q5T8U3;Q5T8U2	60S ribosomal protein L7a	RPL7A	+	3.66436	-2.50149
P78324;P78324-2;P78324-4;Q5TFQ8;H3BQ21;H3BSK5;Q9P1W8-4;Q9P1W8-2;Q9P1W8;H3BUA5;Q9P1W8-3;H3BU43;H3BTT9	P78324;P78324-2;P78324-4;Q5TFQ8	Tyrosine-protein phosphatase non-receptor type substrate 1;Signal-regulatory protein beta-1 isoform 3	SIRPA;SIRPB1	+	4.11017	-2.5069
P62937;F8WE65;C9J5S7;P62937-2;A0A0B4J2A2;A0A075B767;A0A075B759;Q9Y536;F5H284;E5RIZ5;A2BFH1	P62937;F8WE65;C9J5S7;P62937-2	Peptidyl-prolyl cis-trans isomerase A;Peptidyl-prolyl cis-trans isomerase A, N-terminally processed;Peptidyl-prolyl cis-trans isomerase	PPIA	+	2.06616	-2.51641
E7EPB3;P50914	E7EPB3;P50914	60S ribosomal protein L14	RPL14	+	4.71869	-2.52035
Q02809;Q02809-2;Q5JXB7;Q5JXB8	Q02809;Q02809-2	Procollagen-lysine,2-oxoglutarate 5-dioxygenase 1	PLOD1	+	2.54283	-2.52279
P10809;E7ESH4;E7EXB4;P10809-2;C9JL25;C9JL19;C9JCQ4;C9J0S9	P10809	60 kDa heat shock protein, mitochondrial	HSPD1	+	3.00569	-2.53286
O00273;O00273-2;K7ERT1	O00273;O00273-2	DNA fragmentation factor subunit alpha	DFFA	+	3.55963	-2.53777
Q16831;C9J486;C9JIP2;B4DND0;F8WD51;C9K0J2;Q16831-2	Q16831;C9J486;C9JIP2;B4DND0	Uridine phosphorylase 1	UPP1	+	2.73311	-2.55792
P62888;E5RI99;A0A0B4J213;A0A0C4DH44;E5RJH3	P62888;E5RI99;A0A0B4J213	60S ribosomal protein L30	RPL30	+	3.67061	-2.5617
Q9UNW1;Q9UNW1-4;Q9UNW1-3;Q9UNW1-2	Q9UNW1;Q9UNW1-4	Multiple inositol polyphosphate phosphatase 1	MINPP1	+	4.1133	-2.56422
P04062-2;P04062;P04062-4;P04062-5;P04062-3	P04062-2;P04062;P04062-4;P04062-5	Glucosylceramidase	GBA	+	4.09796	-2.58247
P46776;E9PJD9;E9PLL6;E9PLX7	P46776;E9PJD9;E9PLL6	60S ribosomal protein L27a	RPL27A	+	3.29335	-2.58489
Q9Y3U8;J3QSB5;J3KTD3	Q9Y3U8	60S ribosomal protein L36	RPL36	+	4.66391	-2.58762
P25705;P25705-2;P25705-3;K7ERX7;K7EK77;K7EJP1;K7ENJ4;K7EQH4;K7ESA0	P25705;P25705-2;P25705-3;K7ERX7;K7EK77	ATP synthase subunit alpha, mitochondrial	ATP5A1	+	4.2758	-2.59593
P58546;C9JL85	P58546;C9JL85	Myotrophin	MTPN	+	4.03212	-2.59721
P62701;Q8TD47;A6NH36;C9JEH7;P22090	P62701	40S ribosomal protein S4, X isoform	RPS4X	+	3.96707	-2.62703
P46778;G3V1B3;M0R181;M0R3I5	P46778;G3V1B3;M0R181	60S ribosomal protein L21	RPL21	+	4.71494	-2.67457
P54802;K7ENX5;K7EQH9	P54802	Alpha-N-acetylglucosaminidase;Alpha-N-acetylglucosaminidase 82 kDa form;Alpha-N-acetylglucosaminidase 77 kDa form	NAGLU	+	5.72094	-2.68665
O14773;A0A0C4DGZ9;E7EV34;O14773-2	O14773;A0A0C4DGZ9	Tripeptidyl-peptidase 1	TPP1	+	3.14614	-2.69702
P25391	P25391	Laminin subunit alpha-1	LAMA1	+	3.32575	-2.73235
M0R0F0;P46782;M0R0R2;M0QZN2	M0R0F0;P46782;M0R0R2;M0QZN2	40S ribosomal protein S5;40S ribosomal protein S5, N-terminally processed	RPS5	+	4.70638	-2.73971
X6R8A1;P10619;X6R5C5;P10619-2;U3KQU6;U3KQ41;Q5JZH0;U3KQF1	X6R8A1;P10619;X6R5C5;P10619-2	Carboxypeptidase;Lysosomal protective protein;Lysosomal protective protein 32 kDa chain;Lysosomal protective protein 20 kDa chain	CTSA	+	3.01322	-2.74747
C9JF17;P05090;C9JX71;F8WBT9	C9JF17;P05090;C9JX71	Apolipoprotein D	APOD	+	4.19978	-2.77982
Q13303-2;Q13303;Q13303-4;Q13303-3;Q13303-5;Q5TG80;Q5TG81;C9JQ60;C9JBV8;Q5TG84;A0A087X1P8;Q5TG78;K7EKU4;K7EIR5	Q13303-2;Q13303;Q13303-4;Q13303-3;Q13303-5;Q5TG80;Q5TG81	Voltage-gated potassium channel subunit beta-2	KCNAB2	+	4.02453	-2.77988
G3V5T9;P24941;P24941-2;E7ESI2;Q00526;G3V317;K7EJ83	G3V5T9;P24941;P24941-2;E7ESI2	Cyclin-dependent kinase 2	CDK2	+	3.7734	-2.78897
Q71DI3;P68431;K7EK07;Q16695;P84243;K7EMV3;B4DEB1;K7ES00;Q6NXT2;K7EP01	Q71DI3;P68431;K7EK07;Q16695;P84243;K7EMV3;B4DEB1;K7ES00;Q6NXT2;K7EP01	Histone H3.2;Histone H3.1;Histone H3;Histone H3.1t;Histone H3.3;Histone H3.3C	HIST2H3A;HIST1H3A;H3F3B;HIST3H3;H3F3A;H3F3C	+	2.78438	-2.78982
Q8NCW5;Q8NCW5-2;Q5T3I4;Q5T3I3	Q8NCW5;Q8NCW5-2;Q5T3I4	NAD(P)H-hydrate epimerase	APOA1BP	+	4.46152	-2.79534
D3YTB1;F8W727;P62910;D3YTI8	D3YTB1;F8W727;P62910	60S ribosomal protein L32	RPL32	+	8.14699	-2.7977
Q13591;D6RAF4;H0Y9H9;D6R9K6;B5ME80;F8WAT5;Q9P283-2	Q13591	Semaphorin-5A	SEMA5A	+	4.40928	-2.80236
P02649;H0Y7L5;E9PEV4;E7ERP7	P02649;H0Y7L5;E9PEV4;E7ERP7	Apolipoprotein E	APOE	+	1.90287	-2.80791
P61313;E7EQV9;E7ENU7;E7EX53;P61313-2;E7ERA2	P61313;E7EQV9;E7ENU7	60S ribosomal protein L15;Ribosomal protein L15	RPL15	+	4.07115	-2.84615
P61353;K7ELC7;K7EQQ9;K7ERY7	P61353;K7ELC7;K7EQQ9	60S ribosomal protein L27	RPL27	+	6.22252	-2.85056
C9J2H1;Q86UX2;A0A096LP62;Q86UX2-3;G5E9D8;Q86UX2-2;Q86UX2-4;H7C5A6	C9J2H1;Q86UX2;A0A096LP62;Q86UX2-3;G5E9D8;Q86UX2-2	Inter-alpha-trypsin inhibitor heavy chain H5	ITIH5	+	2.62254	-2.88298
P07711;Q5T8F0;Q5NE16	P07711;Q5T8F0	Cathepsin L1;Cathepsin L1 heavy chain;Cathepsin L1 light chain	CTSL	+	4.32328	-2.91287
P62753;A2A3R5;A2A3R7	P62753;A2A3R5;A2A3R7	40S ribosomal protein S6	RPS6	+	5.46691	-2.92884
H7BY10;K7EJV9;K7ERT8;A8MUS3;P62750;K7EMA7	H7BY10;K7EJV9;K7ERT8;A8MUS3;P62750;K7EMA7	60S ribosomal protein L23a	RPL23A	+	4.68191	-2.97533
P62269;J3JS69	P62269	40S ribosomal protein S18	RPS18	+	7.42332	-2.99838
O75326;O75326-2;F5GYX3;H3BMF9	O75326;O75326-2;F5GYX3	Semaphorin-7A	SEMA7A	+	3.82695	-3.08024
P08133-2;P08133;E5RK69;E7EMC6;E5RJF5;E5RK63;E5RFF0;H0YC77;E5RJR0;E5RI05;E5RIU8	P08133-2;P08133;E5RK69	Annexin A6;Annexin	ANXA6	+	4.8789	-3.14611
P40429;M0QYS1;Q8J015;Q6NVV1;M0QZU1;A0A096LPE0	P40429;M0QYS1;Q8J015	60S ribosomal protein L13a	RPL13A;RPL13a	+	7.521	-3.19817
K7EM56;A0A0B4J2B4;S4R417;K7EQJ5;K7ELC2;P62841;S4R456;K7EJ78	K7EM56;A0A0B4J2B4;S4R417;K7EQJ5;K7ELC2;P62841;S4R456;K7EJ78	40S ribosomal protein S15	RPS15	+	5.56078	-3.20039
P13746;P13746-2	P13746;P13746-2	HLA class I histocompatibility antigen, A-11 alpha chain	HLA-A	+	4.15002	-3.25579
Q13510;Q13510-2;E7EMM4;Q13510-3	Q13510;Q13510-2;E7EMM4;Q13510-3	Acid ceramidase;Acid ceramidase subunit alpha;Acid ceramidase subunit beta	ASAH1	+	4.8007	-3.36473
P01034	P01034	Cystatin-C	CST3	+	5.07047	-3.39897
P40121-2;P40121;H7C0X8;E7ENU9;B8ZZL6	P40121-2;P40121;H7C0X8;E7ENU9	Macrophage-capping protein	CAPG	+	2.04074	-3.44043
Q9NPF2-2;Q9NPF2;F8VXK3;F8VRG6;F8VXK7;A0A087WU70;C9J991;Q8NET6-2;Q8NET6	Q9NPF2-2;Q9NPF2;F8VXK3	Carbohydrate sulfotransferase 11	CHST11	+	6.92121	-3.45533
Q9UBR2	Q9UBR2	Cathepsin Z	CTSZ	+	3.884	-3.48946
P61247;D6RAT0;H0Y9Y4;D6RG13;E9PFI5;H0Y8L7;D6RB09;D6R9B6;D6RAS7;D6RI02;D6RED7;D6RGE0	P61247;D6RAT0;H0Y9Y4;D6RG13;E9PFI5;H0Y8L7;D6RB09;D6R9B6	40S ribosomal protein S3a	RPS3A	+	5.13683	-3.5452
A0A087X0D5;P09668;E9PKT6	A0A087X0D5;P09668	Pro-cathepsin H;Cathepsin H mini chain;Cathepsin H;Cathepsin H heavy chain;Cathepsin H light chain	CTSH	+	4.68796	-3.55856
P16403	P16403	Histone H1.2	HIST1H1C	+	3.89724	-3.63717
P62805	P62805	Histone H4	HIST1H4A	+	4.16775	-3.64636
P13686;K7EJD9;K7EIP0;K7ESF2	P13686	Tartrate-resistant acid phosphatase type 5	ACP5	+	5.19312	-3.86543
Q9H3G5;H7C0X5;A0A087WVP6;H7C218;A0A087WXJ9;C9JLV0;C9JI22;C9JZ94;C9J6L4;C9JVI2	Q9H3G5	Probable serine carboxypeptidase CPVL	CPVL	+	3.94462	-3.91958
P10451-4;P10451;D6R9C5	P10451-4;P10451;D6R9C5	Osteopontin	SPP1	+	4.09591	-4.06107
P51884	P51884	Lumican	LUM	+	4.01608	-4.42787
P40967-4;P40967-5;P40967;P40967-2;P40967-3;H0YIJ2;F8W1D1;F8VUB1;F8VXH8;F8VZC6;F8VZV2;F8VYZ1	P40967-4;P40967-5;P40967;P40967-2;P40967-3;H0YIJ2;F8W1D1	Melanocyte protein PMEL;M-alpha;M-beta	PMEL	+	4.89397	-5.1982
Q16769;Q16769-2;B5MCZ9;C9JS14	Q16769;Q16769-2;B5MCZ9	Glutaminyl-peptide cyclotransferase	QPCT	+	5.31565	-5.82396
