# Supplementary material for: Amyloid aggregates accumulate in melanoma metastasis modulating YAP activity
Source: EMBO Rep. 2020 Aug 4;21(9):e50446. doi: 10.15252/embr.202050446 (PMC7507035; doi:10.15252/embr.202050446)
Supplement: Supplementary file 8 — DatasetEV7 [file EMBR-21-e50446-s008.xlsx]

## Sheet: Readme
Expanded View (EV) Datasets:
Dataset EV7: Secretome proteomics of A375, C32, IPC298, SKMEL5, SKMEL28, MEWO melanoma cell lines
Proteins detected by mass spectrometry in melanoma cell lines cohort secretome (same proteins amount )
Primitive melanoma cell lines	A375, C32, IPC298,
Metastatic melanoma cell lines	SKMEL5, SKMEL28, MEWO
Protein IDs	Uniprot IDs for protein
Majority protein IDs	Best Uniprot ID
Protein names	Protein names
Gene names	Gene names of protein hits
intensity A375_1	LFQ intensity A375_1
intensity A375_1r	LFQ intensity A375_1replicate
intensity A375_2	LFQ intensity A375_2
intensity A375_2r	LFQ intensity A375_2replicate
intensity C32_1	LFQ intensity C32_1
intensity C32_1r	LFQ intensity C32_1replicate
intensity C32_2	LFQ intensity C32_2
intensity C32_2r	LFQ intensity C32_2replicate
intensity IPC298_1	LFQ intensity IPC298_1
intensity IPC298_1r	LFQ intensity IPC298_1replicate
intensity IPC298_2	LFQ intensity IPC298_2
intensity IPC298_2r	LFQ intensity IPC298_2replicate
intensity MEWO_1	LFQ intensity MEWO_1
intensity MEWO_1r	LFQ intensity MEWO_1replicate
intensity MEWO_2	LFQ intensity MEWO_2
intensity MEWO_2r	LFQ intensity MEWO_2replicate
intensity SKmel28_1	LFQ intensity SKmel28_1
intensity SKmel28_1r	LFQ intensity SKmel28_1replicate
intensity SKmel28_2	LFQ intensity SKmel28_2
intensity SKmel28_2r	LFQ intensity SKmel28_2replicate
intensity SKmel5_1	LFQ intensity SKmel5_1
intensity SKmel5_1r	LFQ intensity SKmel5_1replicate
intensity SKmel5_2	LFQ intensity SKmel5_2
intensity SKmel5_2r	LFQ intensity SKmel5_2replicate

## Sheet: Dataset EV7
Protein IDs	Majority protein IDs	Protein names	Gene names	intensity A375_1	intensity A375_1r	intensity A375_2	intensity A375_2r	intensity C32_1	intensity C32_1r	intensity C32_2	intensity C32_2r	intensity IPC298_1	intensity IPC298_1r	intensity IPC298_2	intensity IPC298_2r	intensity MEWO_1	intensity MEWO_1r	intensity MEWO_2	intensity MEWO_2r	intensity SKmel28_1	intensity SKmel28_1r	intensity SKmel28_2	intensity SKmel28_2r	intensity SKmel5_1	intensity SKmel5_1r	intensity SKmel5_2	intensity SKmel5_2r
Q08380;K7EP36;K7ESM3;K7EKQ5;K7ERZ6;K7EJY8;K7EJD3;K7EN99;K7EQT9	Q08380	Galectin-3-binding protein	LGALS3BP	687370000000	442860000000	386420000000	181740000000	68483000000	89039000000	98215000000	97770000000	406650000000	374490000000	656060000000	588160000000	1983100000000	1757100000000	993160000000	712930000000	167040000000	153620000000	164780000000	138730000000	55759000000	61096000000	90025000000	96065000000
P24821;P24821-3;E9PC84	P24821;P24821-3;E9PC84	Tenascin	TNC	302090000000	177110000000	208500000000	143960000000	113550000000	113640000000	168480000000	154170000000	47006000000	44708000000	63785000000	53660000000	9417500000	10996000000	6360400000	6705200000	182800000000	180820000000	226070000000	238860000000	4493800000	4989100000	5592100000	5393100000
P07093-2;P07093-3;C9JN98;C9K031	P07093-2;P07093-3;C9JN98	Glia-derived nexin	SERPINE2	291410000000	312540000000	323910000000	281990000000	35247000000	37069000000	70592000000	70449000000	78895000000	71843000000	84934000000	85690000000	62850000000	19155000000	6662800000	13198000000	22097000000	21940000000	23196000000	24019000000	6239100000	5864600000	6193700000	5629800000
P07996;P07996-2;A8MZG1	P07996;P07996-2	Thrombospondin-1	THBS1	223990000000	632130000000	203620000000	377720000000	183090000	454310000	184020000	102000000	10692000000	9626600000	12050000000	11923000000	24153000000	31972000000	23352000000	16872000000	256410000	220880000	153390000	223720000	10374000000	6544800000	27937000	225400000
Q02818;H7BZI1;C9JKZ2;C9J3C1;C9JBD3	Q02818;H7BZI1	Nucleobindin-1	NUCB1	207010000000	194320000000	164670000000	131080000000	36104000000	35331000000	49275000000	53784000000	17885000000	18072000000	23654000000	23662000000	36563000000	20993000000	13296000000	34217000000	38385000000	39193000000	34415000000	33675000000	36106000000	33987000000	40266000000	38941000000
O15240;Q05BJ3	O15240	Neurosecretory protein VGF;Neuroendocrine regulatory peptide-1;Neuroendocrine regulatory peptide-2;Antimicrobial peptide VGF[554-577]	VGF	136490000000	140250000000	135780000000	121230000000	252670000000	251200000000	359670000000	356900000000	1746500000	2637500000	2494600000	3469900000	982230000	4359800000	30231000000	1198000000	92526000000	79783000000	43715000000	45886000000	84306000000	86435000000	95511000000	87619000000
O94985-2;Q5SR54	O94985-2;Q5SR54	Calsyntenin-1;Soluble Alc-alpha;CTF1-alpha	CLSTN1	130790000000	115570000000	86067000000	72571000000	19469000000	20631000000	33195000000	30393000000	42165000000	34936000000	55998000000	61386000000	81319000000	48273000000	58840000000	33815000000	134610000000	141370000000	88832000000	88701000000	13495000000	13085000000	12634000000	12135000000
P01011;G3V595;P01011-2;A0A087WY93	P01011;G3V595	Alpha-1-antichymotrypsin;Alpha-1-antichymotrypsin His-Pro-less	SERPINA3	96081000000	28221000000	49470000000	37551000000	18869000000	24518000000	10615000000	12490000000	0	0	0	0	0	0	0	0	0	0	0	0	7984500000	8074900000	7414800000	6401000000
P10915;D6RBS1;D6RAK7;D6RBX9;D6RG04;D6RC59;D6RFI7	P10915;D6RBS1;D6RAK7;D6RBX9;D6RG04	Hyaluronan and proteoglycan link protein 1	HAPLN1	87597000000	39415000000	54284000000	34845000000	0	0	0	0	0	0	0	0	0	0	0	0	0	0	0	0	0	0	0	0
P11047;R4GNC7;REV__Q9NQS7-2;REV__Q9NQS7;Q9Y6N6	P11047	Laminin subunit gamma-1	LAMC1	84847000000	176350000000	81120000000	94152000000	34450000000	33549000000	57334000000	60226000000	67991000000	76634000000	81361000000	90119000000	39114000000	6998200000	10208000000	24588000000	62407000000	64292000000	46755000000	48256000000	12286000000	12935000000	12745000000	11820000000
G3XAI2;P07942;E7EPA6	G3XAI2;P07942	Laminin subunit beta-1	LAMB1	83496000000	137430000000	72629000000	73653000000	50996000000	51853000000	91635000000	95379000000	75327000000	72476000000	74354000000	75836000000	30948000000	8499600000	7010400000	15439000000	51906000000	51821000000	44111000000	44265000000	9258800000	8727900000	9851300000	11290000000
P05067-11;P05067-8;P05067;P05067-7;P05067-9;A0A0A0MRG2;E9PG40;P05067-4;P05067-6;P05067-3;P05067-5;P05067-10;H7C0V9;P05067-2;H7C2L2	P05067-11;P05067-8;P05067;P05067-7;P05067-9;A0A0A0MRG2;E9PG40;P05067-4;P05067-6;P05067-3;P05067-5;P05067-10;H7C0V9	Amyloid beta A4 protein;N-APP;Soluble APP-alpha;Soluble APP-beta;C99;Beta-amyloid protein 42;Beta-amyloid protein 40;C83;P3(42);P3(40);C80;Gamma-secretase C-terminal fragment 59;Gamma-secretase C-terminal fragment 57;Gamma-secretase C-terminal fragment 50;C31	APP	80708000000	102490000000	58158000000	44371000000	11650000000	12737000000	15892000000	18717000000	23355000000	26889000000	37029000000	34125000000	30320000000	20561000000	46398000000	19687000000	39032000000	44246000000	37332000000	39625000000	14556000000	13940000000	14828000000	15173000000
P06733;K7EM90;E5RI09;E5RG95;K7EPM1;K7EKN2;E5RGZ4	P06733	Alpha-enolase	ENO1	80485000000	78676000000	70295000000	43242000000	36010000000	33702000000	32871000000	30585000000	111560000000	141300000000	94150000000	99846000000	150410000000	70651000000	70704000000	84499000000	51390000000	61481000000	55742000000	53753000000	32086000000	28971000000	36879000000	31783000000
P31431-2;P31431	P31431-2;P31431	Syndecan-4	SDC4	72748000000	129990000000	74914000000	44040000000	2240500000	2337500000	7188800000	8004700000	1303700000	1635100000	1848600000	1556300000	11750000000	5748900000	3858500000	6029400000	2720200000	2836400000	1290600000	1443500000	238800000	136440000	325510000	242600000
D3DQH8;P09486;F5H4E2;E5RJA5	D3DQH8;P09486	SPARC	SPARC	71747000000	28199000000	14374000000	56225000000	52554000000	52053000000	63426000000	70917000000	6467300000	5425400000	9349400000	10464000000	14357000000	40943000000	9419900000	11341000000	144420000000	141500000000	120720000000	119310000000	34312000000	38526000000	35541000000	38765000000
P60174-1;P60174;P60174-4;U3KPZ0;U3KQF3;U3KPS5	P60174-1;P60174;P60174-4;U3KPZ0	Triosephosphate isomerase	TPI1	71114000000	71901000000	40934000000	36465000000	32015000000	36976000000	38506000000	31096000000	72412000000	82886000000	106690000000	92954000000	123250000000	94977000000	68316000000	109020000000	35960000000	38400000000	26000000000	28979000000	25846000000	23954000000	27753000000	27458000000
P98160;Q5SZI9;Q5SZJ1;Q5SZJ2;A0A0A0MRS3	P98160	Basement membrane-specific heparan sulfate proteoglycan core protein;Endorepellin;LG3 peptide	HSPG2	64665000000	50570000000	43608000000	34299000000	11461000000	9446800000	18246000000	17691000000	19475000000	23407000000	20651000000	18602000000	23996000000	26621000000	23700000000	15630000000	47393000000	45548000000	63838000000	61107000000	4697200000	3759200000	5698300000	4001200000
P61769;H0YL18;H0YLF3;F5H6I0	P61769;H0YL18;H0YLF3;F5H6I0	Beta-2-microglobulin;Beta-2-microglobulin form pI 5.3	B2M	58959000000	49274000000	29464000000	18927000000	6015900000	5498200000	8969800000	15614000000	19814000000	18002000000	25934000000	22964000000	1673000000	8302300000	14589000000	5233100000	8411700000	8589600000	8405300000	9134700000	5546200000	4642900000	5713000000	5235900000
A0A0A0MTC7;A0A0A0MQS9;Q16363-2;Q16363;H0YAP9;H0Y351;H0YAQ5;E5RFQ2;E5RK79;E5RFD7;E5RHF3;Q6LET9;Q16363-3	A0A0A0MTC7;A0A0A0MQS9;Q16363-2;Q16363	Laminin subunit alpha-4	LAMA4	57759000000	60175000000	58753000000	49498000000	18840000000	18700000000	27344000000	27294000000	25494000000	25275000000	23737000000	25322000000	1178400000	1025100000	0	1194100000	15520000000	14185000000	16972000000	18143000000	2707000000	2471700000	3694200000	3390400000
P06396-2;A0A0A0MS51;A0A0A0MT01;P06396-4;P06396-3;Q5T0H9;Q5T0H8;Q5T0I0;Q5T0I1;REV__H0YJM7;REV__Q6TDU7-4;REV__Q6TDU7-2;REV__Q6TDU7-3;REV__Q6TDU7;REV__F8W8F9	P06396-2;A0A0A0MS51;A0A0A0MT01;P06396-4;P06396-3	Gelsolin	GSN	53402000000	50495000000	48023000000	40384000000	30396000000	30932000000	28250000000	34503000000	25922000000	35791000000	21595000000	20214000000	1392400000	0	0	2800800000	31010000000	30610000000	21949000000	23272000000	9378500000	9781100000	8877100000	10084000000
Q6UVK1	Q6UVK1	Chondroitin sulfate proteoglycan 4	CSPG4	50325000000	42748000000	29856000000	27527000000	20936000000	20391000000	27200000000	26529000000	13633000000	12144000000	15614000000	15153000000	5462300000	6862100000	4567500000	3168200000	24687000000	24118000000	33196000000	28921000000	9482100000	9803100000	8688900000	9361300000
P60709;G5E9R0;E7EVS6;C9JZR7;C9JTX5	P60709	Actin, cytoplasmic 1;Actin, cytoplasmic 1, N-terminally processed	ACTB	43659000000	36610000000	51513000000	43369000000	151610000000	127100000000	163210000000	165950000000	43463000000	49229000000	37699000000	33945000000	17548000000	18347000000	27132000000	15066000000	83734000000	88069000000	71768000000	71620000000	66343000000	63316000000	62050000000	57710000000
P29401;P29401-2;E9PFF2;F8W888;F8WAX4	P29401;P29401-2	Transketolase	TKT	43153000000	46883000000	51221000000	36915000000	16720000000	18062000000	19577000000	17926000000	37614000000	40069000000	45533000000	34955000000	10405000000	14336000000	10375000000	11991000000	25711000000	24316000000	20705000000	22455000000	36615000000	38872000000	51571000000	47727000000
P02545;P02545-6;P02545-3;P02545-5;P02545-4;A0A0C4DGC5	P02545;P02545-6;P02545-3;P02545-5;P02545-4	Prelamin-A/C;Lamin-A/C	LMNA	39123000000	53284000000	60178000000	57359000000	123810000000	117130000000	148020000000	148880000000	71318000000	73868000000	57476000000	57628000000	9588600000	1483900000	8838500000	19841000000	35563000000	33949000000	27360000000	28406000000	25611000000	25987000000	26797000000	24750000000
Q9BRK5;Q9BRK5-2;G3V1E2;Q9BRK5-4;Q9BRK5-3;H0Y3T6;Q9BRK5-5	Q9BRK5;Q9BRK5-2;G3V1E2;Q9BRK5-4;Q9BRK5-3;H0Y3T6	45 kDa calcium-binding protein	SDF4	38987000000	51765000000	28633000000	30852000000	15433000000	16318000000	25471000000	27733000000	8131200000	6950700000	10653000000	10997000000	37331000000	17563000000	14843000000	29378000000	44493000000	46134000000	25006000000	23185000000	4923600000	5433900000	6466500000	5632100000
P11142;E9PKE3;P11142-2;E9PNE6;A8K7Q2;E9PLF4;E9PQQ4;E9PQK7;E9PPY6;E9PS65;E9PN25;E9PI65;E9PM13	P11142;E9PKE3;P11142-2;E9PNE6;A8K7Q2	Heat shock cognate 71 kDa protein	HSPA8	37981000000	60283000000	67296000000	58055000000	42686000000	45646000000	49571000000	54660000000	83264000000	74657000000	64520000000	70387000000	30454000000	2383200000	5430100000	32056000000	67167000000	68816000000	44870000000	44181000000	39334000000	40276000000	37521000000	35890000000
P04075;J3KPS3;P04075-2;H3BQN4;H3BPS8;H3BUH7;H3BR04;H3BMQ8;H3BU78;H3BR68	P04075;J3KPS3;P04075-2;H3BQN4;H3BPS8;H3BUH7;H3BR04	Fructose-bisphosphate aldolase A	ALDOA	37042000000	43647000000	50760000000	36589000000	36402000000	34156000000	38846000000	34573000000	51161000000	50729000000	52525000000	45775000000	61796000000	41711000000	76002000000	69983000000	36953000000	43455000000	34959000000	31259000000	17004000000	16937000000	21675000000	21666000000
P19338;C9JYW2;C9JLB1;C9J1H7;C9JWL1;H7BY16	P19338	Nucleolin	NCL	36624000000	26824000000	25936000000	20542000000	15534000000	14290000000	25493000000	24078000000	31834000000	34501000000	90844000000	105220000000	19573000000	46280000000	135810000000	75004000000	76966000000	74793000000	49157000000	46250000000	18286000000	19305000000	16909000000	17815000000
P06748;P06748-3;P06748-2;E5RI98;E5RGW4	P06748;P06748-3;P06748-2	Nucleophosmin	NPM1	35476000000	23654000000	35326000000	19639000000	25588000000	24689000000	24055000000	21152000000	19744000000	25491000000	42353000000	42736000000	14156000000	15224000000	47765000000	49801000000	37071000000	37173000000	35243000000	31027000000	34480000000	31210000000	31755000000	27317000000
P14543;P14543-2	P14543;P14543-2	Nidogen-1	NID1	34988000000	83995000000	32833000000	55183000000	194030000	158120000	85643000	218940000	14184000000	18267000000	37030000000	27344000000	0	0	0	0	0	0	0	0	0	0	0	0
O00391;O00391-2;H0Y5Z8;A8MXT8	O00391;O00391-2	Sulfhydryl oxidase 1	QSOX1	33906000000	26157000000	23194000000	24890000000	3820200000	3450100000	4905800000	4417800000	8593800000	7823500000	12129000000	9610800000	3562100000	2737500000	1945600000	2916900000	11735000000	11304000000	9677500000	8640100000	3447500000	3760600000	5336100000	5534600000
B8ZZQ6;P06454-2;P06454;B8ZZA1;B8ZZW7;H7C2N1;A0A087WUT1	B8ZZQ6;P06454-2;P06454;B8ZZA1;B8ZZW7;H7C2N1	Prothymosin alpha;Prothymosin alpha, N-terminally processed;Thymosin alpha-1	PTMA	33354000000	20272000000	19837000000	8137700000	9948800000	11096000000	12648000000	25678000000	13553000000	29076000000	75432000000	148900000000	205680000000	46420000000	28689000000	59101000000	76991000000	76871000000	24623000000	22888000000	568400000	759040000	710960000	738220000
P01023;P20742-2;P20742;F8W7L3;H0YFH1	P01023	Alpha-2-macroglobulin	A2M	32954000000	28372000000	15686000000	14753000000	30235000000	28356000000	36530000000	37372000000	0	0	0	0	0	0	0	0	29682000000	27049000000	29104000000	30889000000	16683000000	16144000000	18992000000	18558000000
P62258;P62258-2;B4DJF2;I3L3T1;K7EM20;K7EIT4;I3L0W5	P62258;P62258-2	14-3-3 protein epsilon	YWHAE	32700000000	31973000000	19258000000	22007000000	18100000000	18927000000	16648000000	20038000000	28529000000	25554000000	25788000000	24753000000	51369000000	36240000000	46420000000	64922000000	20682000000	21916000000	17366000000	19659000000	14904000000	15238000000	16865000000	16707000000
O00468-6;O00468-3;O00468-7;O00468-5;O00468-4;O00468;A0A087X208;O00468-2;H0Y5U1	O00468-6;O00468-3;O00468-7;O00468-5;O00468-4;O00468;A0A087X208;O00468-2	Agrin;Agrin N-terminal 110 kDa subunit;Agrin C-terminal 110 kDa subunit;Agrin C-terminal 90 kDa fragment;Agrin C-terminal 22 kDa fragment	AGRN	31195000000	30587000000	22897000000	24319000000	5800200000	4664400000	8566800000	8690800000	1221700000	1382100000	1399000000	1250300000	7525900000	9688600000	5319100000	8292700000	7946700000	7977900000	9101100000	9687300000	3598700000	3459500000	3881500000	3803600000
R4GN98;P06703	R4GN98;P06703	Protein S100;Protein S100-A6	S100A6	29665000000	58301000000	51838000000	42251000000	63654000000	63360000000	63889000000	79521000000	24391000000	28839000000	37519000000	19190000000	40338000000	40118000000	52610000000	34917000000	6185900000	3983400000	2608000000	2773400000	11751000000	13177000000	8820200000	10780000000
A0A087X0S5;P12109	A0A087X0S5;P12109	Collagen alpha-1(VI) chain	COL6A1	29263000000	13793000000	25273000000	12355000000	4272300000	4105500000	5383200000	5297600000	0	0	0	0	0	0	0	0	153620000	225170000	629390000	571610000	941540000	953710000	1093100000	1075200000
O60568;H7C2V1;H7C2S8;H7C0B8;C9JU11;C9JIX5;H7C2A8	O60568	Procollagen-lysine,2-oxoglutarate 5-dioxygenase 3	PLOD3	29249000000	46398000000	31565000000	39825000000	74441000000	73414000000	114560000000	112640000000	60895000000	54109000000	61683000000	63597000000	43461000000	22477000000	25702000000	29647000000	60482000000	59880000000	54595000000	54541000000	18738000000	19340000000	21035000000	20496000000
P08253;P08253-3;P08253-2;H3BR66;H3BS34;H3BV48;P09237	P08253;P08253-3;P08253-2	72 kDa type IV collagenase;PEX	MMP2	29003000000	59944000000	37104000000	56022000000	3895300000	4372800000	4879800000	5096000000	24739000000	23282000000	29811000000	27298000000	155390000000	93862000000	55559000000	72948000000	915370000	1794500000	1149500000	717930000	4101200000	5199900000	3574400000	3927800000
P18065;C9JMY1;H7C1H0	P18065;C9JMY1	Insulin-like growth factor-binding protein 2	IGFBP2	28791000000	17512000000	22200000000	16229000000	40899000000	42127000000	44032000000	35473000000	0	0	0	0	0	0	0	0	0	0	0	0	27504000000	23721000000	24025000000	25223000000
O43852;O43852-3;O43852-6;O43852-5;O43852-10;O43852-15;H0Y875;O43852-9;O43852-11;O43852-13;O43852-14;O43852-12	O43852;O43852-3;O43852-6;O43852-5;O43852-10;O43852-15	Calumenin	CALU	28303000000	80225000000	27698000000	31850000000	89891000000	96002000000	145670000000	121820000000	182800000000	179230000000	265440000000	274690000000	405340000000	321920000000	355670000000	290830000000	76823000000	64026000000	47025000000	50734000000	17027000000	16833000000	16860000000	16349000000
P08238;Q58FF7	P08238	Heat shock protein HSP 90-beta	HSP90AB1	28274000000	25627000000	44108000000	30242000000	52290000000	52141000000	60826000000	59990000000	48738000000	45339000000	35920000000	35791000000	32275000000	10641000000	33722000000	47617000000	56376000000	57778000000	39887000000	40895000000	26738000000	25483000000	25521000000	27799000000
P23528;G3V1A4;E9PP50;E9PK25;E9PQB7;E9PLJ3;E9PS23	P23528;G3V1A4;E9PP50;E9PK25;E9PQB7;E9PLJ3;E9PS23	Cofilin-1	CFL1	26307000000	21337000000	48378000000	28399000000	16862000000	19142000000	18247000000	19666000000	17362000000	22379000000	15815000000	23724000000	4126000000	4214200000	4798800000	5370200000	15650000000	13893000000	12862000000	12540000000	11254000000	10103000000	11241000000	9579600000
P24592;F8VYK9;F8VVA5	P24592;F8VYK9	Insulin-like growth factor-binding protein 6	IGFBP6	25755000000	12314000000	22484000000	17225000000	1025000000	1057400000	941800000	832170000	0	0	0	0	0	0	0	0	0	0	0	0	0	0	0	0
Q16610;Q16610-4;Q16610-2;Q16610-3	Q16610;Q16610-4;Q16610-2	Extracellular matrix protein 1	ECM1	25452000000	13999000000	13174000000	13474000000	29621000000	29257000000	39748000000	38981000000	17168000000	17062000000	31092000000	34055000000	48990000000	114320000000	78181000000	27792000000	86108000000	85074000000	59999000000	59688000000	29898000000	29193000000	35396000000	31425000000
A6NNI4;G8JLH6;P21926;A0A087WZG3;A0A087WU13;F5GXT1	A6NNI4;G8JLH6;P21926;A0A087WZG3;A0A087WU13	CD9 antigen	CD9	24201000000	20677000000	6341600000	10817000000	4154000000	4051200000	5724400000	6453900000	9625000000	10022000000	12132000000	11431000000	11592000000	3388900000	8558900000	12658000000	7185300000	7763900000	4206900000	3860400000	1753800000	1692700000	2204400000	1835700000
P63104;E7EX29;B0AZS6;P63104-2;B7Z2E6;H0YB80;E7ESK7;E9PD24;E7EVZ2;E5RIR4;E5RGE1	P63104;E7EX29;B0AZS6;P63104-2;B7Z2E6;H0YB80;E7ESK7	14-3-3 protein zeta/delta	YWHAZ	24151000000	31323000000	30034000000	33973000000	38359000000	36759000000	30067000000	38197000000	100790000000	91596000000	101910000000	76615000000	46077000000	46476000000	76564000000	56809000000	35567000000	31442000000	36507000000	39113000000	41318000000	48045000000	54008000000	49941000000
P27797;K7EJB9;K7EL50	P27797;K7EJB9	Calreticulin	CALR	23575000000	48021000000	30532000000	19881000000	19490000000	18056000000	36007000000	34747000000	43151000000	35001000000	70943000000	81184000000	62258000000	5993500000	29116000000	48383000000	42546000000	36710000000	19616000000	20314000000	7534300000	7723700000	9649200000	9864400000
C9JIZ6;P07602;P07602-2;P07602-3;Q5BJH1	C9JIZ6;P07602;P07602-2;P07602-3;Q5BJH1	Prosaposin;Saposin-A;Saposin-B-Val;Saposin-B;Saposin-C;Saposin-D	PSAP	23549000000	15475000000	15674000000	19558000000	22303000000	22468000000	34102000000	33177000000	24344000000	22499000000	32531000000	28140000000	53305000000	28585000000	19538000000	29165000000	70989000000	56855000000	41987000000	44096000000	58444000000	64480000000	64657000000	69779000000
P05997;A0A087WYX9;P02458-1;P02458	P05997;A0A087WYX9	Collagen alpha-2(V) chain	COL5A2	23434000000	15310000000	9320000000	7312000000	801050000	896220000	2027800000	1963700000	0	0	0	0	0	0	0	0	0	0	0	0	0	0	0	0
D6RGG3;Q99715;Q99715-4;A0A087X0A8;Q99715-2;H0Y4P7;H0Y5N9;H0Y991	D6RGG3;Q99715;Q99715-4	Collagen alpha-1(XII) chain	COL12A1	22718000000	34600000000	11288000000	17224000000	256110000	125400000	255770000	216820000	2130300000	2128000000	1936100000	748880000	0	0	0	0	0	0	0	0	0	0	0	0
O43707;O43707-2;F5GXS2;O43707-3;H7C144;K7EJH8;K7EP19	O43707;O43707-2;F5GXS2;O43707-3	Alpha-actinin-4	ACTN4	21665000000	33126000000	35061000000	33091000000	55923000000	57821000000	66033000000	64798000000	48863000000	48051000000	53328000000	45241000000	24404000000	9418600000	11955000000	21633000000	81159000000	81787000000	63114000000	66678000000	16506000000	16567000000	14785000000	15047000000
K7ELL7;P14314-2;P14314;K7EPW7;A0A0C4DGP4;K7EKX1;K7EJ70;K7EIP3	K7ELL7;P14314-2;P14314	Glucosidase 2 subunit beta	PRKCSH	21413000000	26204000000	15527000000	17351000000	14470000000	13133000000	24608000000	24728000000	11289000000	14447000000	15934000000	17219000000	15204000000	7635700000	13252000000	15725000000	17407000000	18659000000	12759000000	14172000000	3143300000	3271200000	3941800000	3664300000
P00338;P00338-3;P00338-4;P00338-5;P00338-2;F5GYU2;F5GXY2;F5GXH2;F5H5J4;F5H6W8;F5GZQ4;F5H8H6;F5GXC7;F5GWW2;F5GXU1;A0A087WUM2;Q6ZMR3	P00338;P00338-3;P00338-4;P00338-5;P00338-2	L-lactate dehydrogenase A chain	LDHA	20764000000	21481000000	25608000000	19532000000	33987000000	39442000000	45053000000	34206000000	28221000000	48799000000	18944000000	28594000000	45827000000	16278000000	12335000000	47544000000	60885000000	47939000000	63829000000	61520000000	29819000000	31158000000	29399000000	32364000000
P00441;H7BYH4	P00441;H7BYH4	Superoxide dismutase [Cu-Zn]	SOD1	20618000000	24397000000	10191000000	14950000000	7787900000	6937200000	9233800000	10603000000	25240000000	24060000000	52426000000	32539000000	27997000000	31220000000	24842000000	33164000000	14074000000	11602000000	7919200000	8053600000	4274300000	4521700000	3824400000	2635400000
O75326;O75326-2;F5GYX3;H3BMF9	O75326;O75326-2;F5GYX3	Semaphorin-7A	SEMA7A	20536000000	13633000000	18817000000	20835000000	0	0	0	0	0	0	0	0	0	0	0	0	5609600000	5352600000	5604200000	5117400000	739810000	853000000	778710000	722380000
P06744;A0A0A0MTS2;P06744-2;K7EQ48;K7EPY4;K7EP41;K7ERC6;K7ENA0;K7ELR7;K7ERK8;K7EIL4;K7ESF4;Q8N196	P06744;A0A0A0MTS2;P06744-2;K7EQ48	Glucose-6-phosphate isomerase	GPI	20279000000	29964000000	22717000000	18022000000	13684000000	14092000000	15235000000	14994000000	76478000000	80811000000	67542000000	67669000000	136100000000	180490000000	133360000000	73596000000	17269000000	17592000000	15183000000	15824000000	8139800000	8130900000	8218800000	8535100000
Q6YHK3;Q6YHK3-4;Q6YHK3-2;Q6YHK3-3;REV__H7C005;REV__Q96M89-2;REV__Q96M89	Q6YHK3;Q6YHK3-4;Q6YHK3-2;Q6YHK3-3	CD109 antigen	CD109	20065000000	16896000000	11532000000	10375000000	4641900000	5108600000	6455800000	6850100000	25860000000	22445000000	42253000000	33099000000	1263900000	2077800000	1819500000	1275500000	9509700000	9225300000	11249000000	11269000000	2054600000	1829400000	1518800000	1287300000
P67936;K7EMU5;K7EPV9;K7EPB9;Q2TAC2-2;Q2TAC2	P67936	Tropomyosin alpha-4 chain	TPM4	18304000000	20887000000	19196000000	18193000000	39529000000	40029000000	60760000000	63325000000	79628000000	91020000000	108360000000	107490000000	46571000000	12629000000	29573000000	47071000000	49080000000	50181000000	40303000000	35061000000	10783000000	9650000000	9760800000	9271400000
P14618;P14618-3;B4DNK4	P14618;P14618-3;B4DNK4	Pyruvate kinase PKM;Pyruvate kinase	PKM	17547000000	18723000000	27044000000	23381000000	40729000000	37079000000	37154000000	38966000000	14453000000	15373000000	8982100000	9759900000	15209000000	9081700000	7643400000	15470000000	24762000000	29814000000	35082000000	35999000000	28742000000	29557000000	29289000000	29177000000
Q99584	Q99584	Protein S100-A13	S100A13	17001000000	19183000000	3959100000	6400700000	2089200000	2284700000	2049800000	1944700000	7842700000	5106900000	5908700000	5281400000	0	0	0	0	854530000	574420000	1005000000	648430000	1554000000	1346100000	1497200000	1356700000
Q8IUX7;Q8IUX7-2;H7C3D7;H7C1J5;H7C0W8;C9JLQ8;H7C4B5;H7C391	Q8IUX7	Adipocyte enhancer-binding protein 1	AEBP1	16981000000	21677000000	16346000000	16365000000	2608200000	2781800000	4950200000	4924600000	19962000000	22390000000	24926000000	25151000000	0	0	0	0	0	0	0	0	0	0	0	0
P51858	P51858	Hepatoma-derived growth factor	HDGF	16871000000	13530000000	7378100000	7363600000	11070000000	9643500000	12755000000	11912000000	7843300000	7129900000	11680000000	11142000000	11286000000	3155900000	6117000000	16131000000	7872400000	6804500000	3273900000	4037000000	2517200000	2872400000	2208300000	2200700000
P20962;F5H7R9;F5GXR3	P20962	Parathymosin	PTMS	16647000000	14967000000	13394000000	5030900000	4748500000	5153600000	10921000000	8799800000	9171900000	19542000000	26973000000	40919000000	17582000000	0	8149900000	11469000000	4765400000	5887000000	3673100000	2319300000	0	0	677890000	0
P16949;A2A2D0;P16949-2	P16949;A2A2D0;P16949-2	Stathmin	STMN1	16346000000	28662000000	16765000000	18569000000	12361000000	13792000000	15804000000	16329000000	63714000000	87533000000	79969000000	102280000000	16121000000	13582000000	11208000000	38031000000	23150000000	23562000000	10544000000	11103000000	3253800000	2845800000	4799200000	2785000000
Q92820	Q92820	Gamma-glutamyl hydrolase	GGH	16262000000	5323100000	6262000000	5326500000	6423900000	6149800000	6804300000	6825300000	6184500000	6835600000	11910000000	8265800000	2291500000	2269600000	25722000000	2506600000	7972800000	7855600000	15446000000	15972000000	11936000000	11293000000	12808000000	13786000000
P08572;A2A352	P08572	Collagen alpha-2(IV) chain;Canstatin	COL4A2	16259000000	8720800000	11320000000	8958300000	352070000	404910000	621320000	824110000	0	0	0	0	0	0	0	0	0	0	0	0	292570000	171260000	225750000	223430000
Q8NBJ4-2;Q8NBJ4;C9JYM4;F8WAT9;C9J941	Q8NBJ4-2;Q8NBJ4	Golgi membrane protein 1	GOLM1	15479000000	24918000000	7943900000	13938000000	2733500000	3047200000	5138600000	5375400000	15800000000	14905000000	22549000000	20251000000	10283000000	6106300000	4794200000	10900000000	28845000000	29928000000	18662000000	17819000000	3405300000	3288900000	3733400000	3643600000
Q32Q12;P22392-2;P22392;J3KPD9;E7ERL0;O60361;F6XY72;E5RHP0;C9K028	Q32Q12;P22392-2;P22392;J3KPD9;E7ERL0;O60361	Nucleoside diphosphate kinase;Nucleoside diphosphate kinase B;Putative nucleoside diphosphate kinase	NME1-NME2;NME2;NME1;NME2P1	15309000000	10678000000	6957900000	5878500000	10879000000	11215000000	7996300000	8143400000	34319000000	30080000000	26531000000	27512000000	25883000000	26019000000	26607000000	25833000000	9849300000	10386000000	14185000000	11752000000	30937000000	27718000000	20087000000	23217000000
Q9UBR2	Q9UBR2	Cathepsin Z	CTSZ	15307000000	18161000000	18665000000	10996000000	955530000	1055200000	2975300000	2316700000	3732100000	3832500000	6387000000	6736400000	4771800000	14060000000	22258000000	12994000000	9895200000	9591000000	11583000000	9857800000	23916000000	28696000000	25256000000	28402000000
P00558;P00558-2;P07205	P00558;P00558-2	Phosphoglycerate kinase 1	PGK1	15282000000	14981000000	14193000000	10297000000	19341000000	20552000000	15853000000	14836000000	27806000000	35306000000	20443000000	18740000000	42288000000	16301000000	28811000000	29081000000	6607100000	6533500000	8225100000	9210000000	38255000000	41750000000	34656000000	37113000000
P11021	P11021	78 kDa glucose-regulated protein	HSPA5	15047000000	19134000000	11373000000	23167000000	24777000000	25417000000	38341000000	36960000000	14003000000	13918000000	16961000000	14379000000	10893000000	1821700000	8355000000	12465000000	19236000000	20049000000	23637000000	20279000000	19655000000	21048000000	20015000000	21135000000
P19883-2;P19883;H0YA75;H0YAF9	P19883-2;P19883;H0YA75;H0YAF9	Follistatin	FST	15031000000	34637000000	19042000000	17961000000	1486700000	1205600000	2239000000	2054600000	0	0	0	0	0	0	0	0	0	0	0	0	0	0	0	0
P32004-3;P32004-2;P32004;H0Y5C3;E7EPI4;E7EVM4;E9PHJ4;E7EMY4;H3BLW5	P32004-3;P32004-2;P32004	Neural cell adhesion molecule L1	L1CAM	15024000000	16784000000	7838100000	7004600000	735570000	725720000	1786600000	1542100000	18422000000	19682000000	25566000000	28318000000	106080000000	54871000000	45395000000	66579000000	7788300000	7323400000	3948500000	4583500000	5106200000	6058500000	5837200000	6255700000
Q06830;A0A0A0MSI0;A0A0A0MRQ5	Q06830;A0A0A0MSI0	Peroxiredoxin-1	PRDX1	14523000000	11179000000	31066000000	25083000000	27259000000	25198000000	19315000000	18020000000	16367000000	8940400000	10756000000	13257000000	7782000000	0	5876300000	9701200000	16992000000	17079000000	22531000000	22910000000	29657000000	29017000000	37833000000	31923000000
P26038;V9GZ54;E9PNP4	P26038	Moesin	MSN	14519000000	28896000000	17110000000	17965000000	22293000000	22833000000	34377000000	32241000000	49333000000	45108000000	51621000000	46535000000	0	0	0	0	21091000000	22351000000	21000000000	19340000000	17040000000	16517000000	16891000000	17224000000
P10809;E7ESH4;E7EXB4;P10809-2;C9JL25;C9JL19;C9JCQ4;C9J0S9	P10809	60 kDa heat shock protein, mitochondrial	HSPD1	14498000000	14708000000	9153700000	10104000000	2776900000	2963300000	3065900000	2736200000	6897300000	8073100000	5436500000	4394100000	9261100000	7670000000	10630000000	9062900000	16215000000	14999000000	20176000000	22205000000	13184000000	14013000000	16476000000	16664000000
P61981	P61981	14-3-3 protein gamma;14-3-3 protein gamma, N-terminally processed	YWHAG	13288000000	21292000000	16329000000	19567000000	42927000000	37459000000	42161000000	44467000000	30438000000	39571000000	27130000000	29340000000	35088000000	4260400000	14095000000	21713000000	14954000000	16928000000	11576000000	9826100000	14549000000	13654000000	14782000000	13836000000
A6XND1;A6XND0;P17936;P17936-2;H0Y5K2;B3KWK7;H0Y485;C9JMX4	A6XND1;A6XND0;P17936;P17936-2;H0Y5K2;B3KWK7;H0Y485;C9JMX4	Insulin-like growth factor-binding protein 3	IGFBP3	12400000000	11216000000	6495800000	3182200000	251530000	379290000	340920000	241120000	2880200000	2467200000	4016500000	3389800000	0	0	0	0	1725000000	1324500000	2078200000	1894000000	221400000	271840000	281120000	288780000
P07237;H7BZ94;H0Y3Z3;I3L398;I3L312;I3NI03;I3L4M2;I3L3U6;I3L0S0;I3L3P5;I3L514;I3L1Y5	P07237;H7BZ94	Protein disulfide-isomerase	P4HB	12189000000	25268000000	18398000000	24120000000	30114000000	27405000000	46985000000	46333000000	38742000000	32915000000	45230000000	42380000000	17780000000	11067000000	21386000000	28039000000	47185000000	44968000000	31772000000	33192000000	30835000000	30062000000	32398000000	34305000000
P07195;A8MW50;C9J7H8;F5H793;F5H5G7;F5H155;G3XAP5;F5H245;P07864	P07195;A8MW50	L-lactate dehydrogenase B chain;L-lactate dehydrogenase	LDHB	12154000000	31992000000	21782000000	20172000000	23240000000	26416000000	25703000000	20839000000	24801000000	25175000000	17935000000	15731000000	13965000000	8372600000	9059800000	15531000000	16295000000	13605000000	19483000000	18259000000	19027000000	15215000000	23358000000	25650000000
Q9Y4K0;E5RHH3;E5RFY0;E5RI22;E5RJL2;H0YAP6;E5RFE2;R4GMS2	Q9Y4K0	Lysyl oxidase homolog 2	LOXL2	11930000000	15379000000	13548000000	19223000000	1163800000	1368700000	2498800000	2174800000	0	0	0	0	0	0	0	0	0	810770000	820250000	779470000	0	0	0	0
P48637;P48637-2	P48637;P48637-2	Glutathione synthetase	GSS	11358000000	11084000000	9290400000	7414500000	2364600000	2370300000	2370300000	2213600000	10617000000	11102000000	13008000000	12672000000	12552000000	8741700000	4304000000	10360000000	10403000000	10585000000	8201100000	8399700000	1517400000	1301500000	1568500000	1860600000
J3KP15;Q01130;J3QL05;Q01130-2;Q9BRL6-2;Q9BRL6	J3KP15;Q01130;J3QL05;Q01130-2	Serine/arginine-rich splicing factor 2	SRSF2	11174000000	8629100000	8178200000	8273800000	7855800000	7749200000	13332000000	9129500000	1769400000	4026400000	9086800000	11796000000	1531100000	3021000000	9981500000	4753000000	8054100000	6572700000	4422400000	4631400000	1603100000	1129000000	1548300000	958570000
P19022;P19022-2;C9J8J8;C9J126;C9JMH2	P19022;P19022-2	Cadherin-2	CDH2	11141000000	10410000000	12711000000	9119200000	3826300000	3967300000	4143000000	4645200000	892120000	755430000	1123000000	795980000	0	0	0	0	2265200000	2329400000	1878600000	2450400000	0	0	0	0
A0A0C4DFX3;Q9Y6C2;A0A0A0MT20;Q9Y6C2-2	A0A0C4DFX3;Q9Y6C2	EMILIN-1	EMILIN1	10779000000	10655000000	7759500000	6056600000	1372900000	1380300000	2607700000	3093300000	0	0	0	0	0	0	0	0	0	0	0	0	0	0	0	0
Q9P2B2	Q9P2B2	Prostaglandin F2 receptor negative regulator	PTGFRN	10345000000	11885000000	6764600000	6182100000	4075400000	4182600000	8370900000	6747400000	7701100000	8619700000	8540600000	9079800000	1068600000	0	0	557910000	8103100000	8487200000	8263800000	8587800000	884950000	1044500000	1161200000	964540000
P28799;P28799-2;P28799-3;K7EKL3;K7EQ05;K7EMR1;K7EQI0;K7EPL0;K7ENI2;K7ENN1;K7EK92;K7EQK6;K7EM89;K7EJY4;K7ERM2;K7ELY1	P28799;P28799-2;P28799-3;K7EKL3;K7EQ05	Granulins;Acrogranin;Paragranulin;Granulin-1;Granulin-2;Granulin-3;Granulin-4;Granulin-5;Granulin-6;Granulin-7	GRN	10307000000	7177200000	3607100000	5820900000	2890100000	3385200000	4385500000	4170400000	1246400000	1774900000	1817500000	3273800000	14415000000	7923400000	5549100000	13631000000	3549800000	3772700000	3657000000	2740900000	5634200000	5882500000	6039500000	6157800000
P10451-4;P10451;D6R9C5	P10451-4;P10451;D6R9C5	Osteopontin	SPP1	10017000000	16151000000	4327800000	4672600000	1377200000	1146300000	2902300000	2755900000	679270000	665680000	1341800000	766930000	55821000000	26617000000	48399000000	65466000000	69396000000	79894000000	48772000000	44892000000	25782000000	24170000000	29156000000	28769000000
P08476	P08476	Inhibin beta A chain	INHBA	10013000000	10515000000	9246700000	8977200000	0	0	0	0	0	0	0	0	0	0	0	0	0	0	0	0	0	0	0	0
Q9UEU5;Q6NT46;Q4V326;Q13066;A0A087WUD6;A0A087X111;Q96GT9;Q8WTP9;A6NGK3;Q4V321;Q13070;Q13069;Q13068;P0CL82;P0CL81;P0CL80;O76087;A6NER3;A6NDE8;A1L429;Q13067;Q13065	Q9UEU5;Q6NT46;Q4V326;Q13066;A0A087WUD6;A0A087X111;Q96GT9;Q8WTP9;A6NGK3;Q4V321;Q13070;Q13069;Q13068;P0CL82;P0CL81;P0CL80;O76087;A6NER3;A6NDE8;A1L429;Q13067;Q13065	G antigen 2D;G antigen 2A;G antigen 2E;G antigen 2B/2C;X antigen family member 2;X antigen family member 3;G antigen 10;G antigen 13;G antigen 6;G antigen 5;G antigen 4;G antigen 12I;G antigen 12G;G antigen 12F;G antigen 7;G antigen 12J;G antigen 12H;G antigen 12B/C/D/E;G antigen 3;G antigen 1	GAGE2D;GAGE2A;GAGE2E;GAGE2B;XAGE2;XAGE3;GAGE10;GAGE13;GAGE6;GAGE5;GAGE4;GAGE12I;GAGE12G;GAGE12F;GAGE7;GAGE12J;GAGE12H;GAGE12B;GAGE3;GAGE1	10010000000	0	0	0	0	0	0	0	0	0	0	0	0	0	0	0	0	0	0	0	0	0	0	0
P48681	P48681	Nestin	NES	9750000000	7541500000	11363000000	6597100000	65536000000	52606000000	69197000000	68814000000	11217000000	11248000000	16666000000	14437000000	29009000000	27014000000	29171000000	44839000000	0	0	0	0	2223400000	2174500000	1878500000	2129500000
Q9H1E3;Q9H1E3-2	Q9H1E3;Q9H1E3-2	Nuclear ubiquitous casein and cyclin-dependent kinase substrate 1	NUCKS1	9636100000	13246000000	5190900000	2839600000	3612000000	2437200000	5207100000	4230200000	1147200000	0	3052400000	3491500000	5898700000	4913600000	11566000000	13627000000	2083700000	2151700000	837520000	0	3225900000	411880000	879240000	4125100000
P40926;G3XAL0;P40926-2	P40926;G3XAL0;P40926-2	Malate dehydrogenase, mitochondrial;Malate dehydrogenase	MDH2	9551700000	16531000000	9951900000	11318000000	4577100000	4814500000	2869900000	2936300000	9637500000	12076000000	11186000000	14788000000	7316700000	7432300000	6447300000	5545900000	1550300000	1666400000	2177200000	2335000000	18407000000	19839000000	18824000000	17864000000
X5D2Q8;O60462;A0A024R412;A0A024R3W6;Q7LBX6;O60462-4;O60462-5;O60462-2;O60462-3;O60462-6;C9JH98	X5D2Q8;O60462;A0A024R412;A0A024R3W6;Q7LBX6;O60462-4;O60462-5;O60462-2;O60462-3;O60462-6	Neuropilin-2	NRP2	9538600000	14728000000	6619400000	7313600000	5749500000	5436700000	9768500000	10626000000	11435000000	10029000000	14485000000	12577000000	4140200000	2925900000	1687600000	4047700000	9488600000	9844500000	6359600000	6635800000	1695500000	1733300000	2754200000	2165500000
P67809;A0A087X1S2;H0Y449;C9J5V9;Q9Y2T7	P67809;A0A087X1S2;H0Y449	Nuclease-sensitive element-binding protein 1	YBX1	9337400000	9749000000	7779100000	7600200000	918780000	708520000	1400300000	880570000	2263600000	2148500000	3237900000	2885800000	3523300000	1388300000	4975500000	4703200000	6871700000	6581900000	5717300000	4486900000	3102400000	2653400000	3111700000	3613600000
P08582;P08582-2;C9JVN1	P08582	Melanotransferrin	MFI2	9198600000	11188000000	5466300000	7018800000	4383200000	3949900000	7159500000	6884500000	9697800000	9062500000	14717000000	12119000000	25481000000	7514400000	11209000000	13306000000	23695000000	22489000000	21384000000	22286000000	4306600000	3882500000	6284500000	4953200000
P22692-2;P22692	P22692-2;P22692	Insulin-like growth factor-binding protein 4	IGFBP4	9129300000	16712000000	11592000000	10762000000	0	0	0	0	0	0	0	0	0	0	0	0	0	0	0	0	1516500000	1627200000	1365400000	1664200000
P35052;H7C410;H7C024;H7BZL4;P35052-2;H7BZE9;C9J4Y6	P35052;H7C410;H7C024	Glypican-1;Secreted glypican-1	GPC1	9108900000	16754000000	5332100000	9435800000	708190000	638980000	1236400000	978950000	0	0	0	0	15601000000	4788600000	6739300000	5863100000	2974100000	3312500000	2501700000	2780700000	429490000	340630000	563960000	508800000
Q8WUM4;Q8WUM4-2;Q8WUM4-3;C9IZF9;F8WDK9;F8WEQ7;F8WBR8	Q8WUM4;Q8WUM4-2	Programmed cell death 6-interacting protein	PDCD6IP	9081200000	12150000000	5323800000	7174600000	5953800000	6095200000	8235800000	8367700000	7195000000	7029700000	8471300000	8231200000	5619500000	3345000000	2899600000	3995900000	16077000000	15980000000	14295000000	15920000000	5407700000	5503200000	6059000000	5227200000
P62979;J3QS39;J3QTR3;F5H6Q2;F5GYU3;F5H2Z3;F5H265;B4DV12;F5H388;F5H747;F5GXK7;J3QKN0;Q5PY61;Q96C32;P62987;P0CG47;P0CG48;M0R1V7;A0A087WV77;M0R1M6;M0R2S1;J3QLP7;J3QRK5;J3QSA3;K7EMA8;F5GZ39;J3KSM4	P62979;J3QS39;J3QTR3;F5H6Q2;F5GYU3;F5H2Z3;F5H265;B4DV12;F5H388;F5H747;F5GXK7;J3QKN0;Q5PY61;Q96C32;P62987;P0CG47;P0CG48;M0R1V7;A0A087WV77;M0R1M6;M0R2S1	Ubiquitin-40S ribosomal protein S27a;Ubiquitin;40S ribosomal protein S27a;Ubiquitin-60S ribosomal protein L40;Ubiquitin;60S ribosomal protein L40;Polyubiquitin-B;Ubiquitin;Polyubiquitin-C;Ubiquitin	RPS27A;UBB;UBC;UBA52	9045900000	7784400000	4888200000	5999600000	6170600000	5933400000	7085700000	8763900000	6525400000	5814700000	8198800000	7271100000	5138600000	0	0	4011900000	13391000000	12650000000	11125000000	10705000000	6174000000	6126100000	4843300000	4500000000
P16070-8;P16070-4;P16070-3;P16070-7;P16070-5;P16070;P16070-16;P16070-17;P16070-6;P16070-18;P16070-12;P16070-14;P16070-13;P16070-11;P16070-10;H0YD13;H0Y2P0;P16070-9;H0YDW7;H0YCV9;H0Y5E4;P16070-15;E9PKC6;H0YDX6;Q86UZ1;H0YE40;H0YD17;P16070-19;H0YEU1;H0YD90;J3KN83;H0YEV3;H0YF08;H0YCL4;H0YES0;H0YDV8	P16070-8;P16070-4;P16070-3;P16070-7;P16070-5;P16070;P16070-16;P16070-17;P16070-6;P16070-18;P16070-12;P16070-14;P16070-13;P16070-11;P16070-10;H0YD13;H0Y2P0;P16070-9;H0YDW7;H0YCV9;H0Y5E4;P16070-15	CD44 antigen	CD44	9038900000	19620000000	10410000000	12077000000	10418000000	9836700000	18644000000	17508000000	7389100000	6637100000	13525000000	13383000000	3346300000	0	0	0	6465800000	7009000000	8806500000	9389100000	2721800000	2896300000	3326400000	3409500000
P61313;E7EQV9;E7ENU7;E7EX53;P61313-2;E7ERA2	P61313;E7EQV9;E7ENU7	60S ribosomal protein L15;Ribosomal protein L15	RPL15	8990500000	4592600000	8457800000	9502900000	847290000	686060000	1119400000	993340000	0	0	0	0	7616000000	6212700000	7357700000	12466000000	6188500000	6068500000	4932700000	3244300000	3606800000	4111700000	3179500000	5110000000
Q99497;K7ELW0;K7EN27	Q99497;K7ELW0	Protein DJ-1	PARK7	8921100000	5436500000	12310000000	5977300000	8944700000	8931900000	6724400000	6100800000	8044600000	7923700000	11343000000	10518000000	1588500000	4298600000	4301000000	1594700000	16225000000	16813000000	16696000000	16931000000	6598800000	7223200000	7023800000	6809100000
Q96RW7;Q96RW7-2;Q96RW7-3;Q5TCP6	Q96RW7;Q96RW7-2	Hemicentin-1	HMCN1	8911700000	26174000000	6673500000	12315000000	20841000000	20596000000	33115000000	34454000000	12245000000	13562000000	10841000000	10343000000	2933800000	1658900000	1942000000	2627500000	6492900000	6361300000	7163300000	7361200000	10462000000	10547000000	11112000000	10902000000
P07686;Q5URX0;H0YA83;H0Y9B6;H0Y9M3;D6REQ8	P07686;Q5URX0;H0YA83	Beta-hexosaminidase subunit beta;Beta-hexosaminidase subunit beta chain B;Beta-hexosaminidase subunit beta chain A	HEXB	8863700000	18024000000	8659100000	9292000000	8490300000	8531600000	12424000000	14866000000	25309000000	17033000000	33477000000	30627000000	21269000000	61589000000	40553000000	21001000000	19638000000	19541000000	16367000000	17738000000	17568000000	18376000000	20363000000	20616000000
Q5W0H4;A0A0B4J2C3;P13693;J3KPG2;E9PJF7;P13693-2;H0YCX0;Q56UQ5;Q9HAU6	Q5W0H4;A0A0B4J2C3;P13693;J3KPG2;E9PJF7;P13693-2	Translationally-controlled tumor protein	TPT1	8738700000	12296000000	16991000000	12932000000	8497400000	6403500000	5247500000	4760000000	15272000000	18289000000	19015000000	20894000000	11647000000	6813600000	10809000000	13438000000	5882500000	4846300000	5740100000	5058800000	4720800000	3955000000	4620400000	3887100000
P07858;E9PKQ7;E9PNL5;E9PHZ5;E9PLY3;E9PSG5;E9PQM1;E9PR54;E9PJ67;E9PCB3;E9PS78;R4GMQ5;E9PL32;E9PKX0;E9PIS1	P07858;E9PKQ7;E9PNL5;E9PHZ5;E9PLY3;E9PSG5;E9PQM1	Cathepsin B;Cathepsin B light chain;Cathepsin B heavy chain	CTSB	8724100000	10548000000	5429900000	4634700000	2377600000	2542000000	2765600000	3837400000	5538100000	5651200000	8481400000	9267500000	13091000000	15028000000	12373000000	8172100000	27003000000	29533000000	27998000000	30588000000	11149000000	12390000000	13593000000	14679000000
P30101	P30101	Protein disulfide-isomerase A3	PDIA3	8631400000	12104000000	11203000000	10795000000	26434000000	24521000000	24828000000	28206000000	2975300000	5154300000	4538900000	3857700000	7553400000	2015300000	8652500000	8326600000	15873000000	15520000000	18151000000	17646000000	17599000000	16750000000	18452000000	18851000000
P46777;Q5T7N0;R4GNJ2	P46777	60S ribosomal protein L5	RPL5	8610300000	12468000000	7661700000	8546600000	935530000	1078600000	903240000	1053800000	2251900000	1711500000	1997300000	1324700000	6545800000	858630000	3731600000	7341400000	10281000000	12945000000	7888000000	6127500000	4442700000	4567200000	4284800000	5432700000
P34932;A0A087WYC1;A0A087WTS8;P34932-2	P34932;A0A087WYC1;A0A087WTS8	Heat shock 70 kDa protein 4	HSPA4	8584500000	14692000000	7595500000	9372400000	6957300000	7325500000	6659200000	7666000000	11845000000	14215000000	12475000000	13478000000	14167000000	3233800000	4017700000	7789600000	18727000000	18162000000	14952000000	13731000000	10908000000	11056000000	10976000000	10447000000
P08107;P08107-2;V9GZ37	P08107;P08107-2;V9GZ37	Heat shock 70 kDa protein 1A/1B	HSPA1A	8465100000	10802000000	16286000000	9532300000	20791000000	22095000000	15523000000	15527000000	9044300000	10702000000	7579900000	8527200000	15075000000	6506700000	12080000000	12051000000	11552000000	9686100000	10634000000	10232000000	5806600000	6220300000	6521500000	6239600000
A0A087WW37;Q96GU1-2;Q96GU1;Q5JUL1	A0A087WW37;Q96GU1-2;Q96GU1;Q5JUL1	P antigen family member 5	PAGE5	8065100000	18052000000	17335000000	15654000000	0	0	0	0	0	0	0	0	0	0	0	0	0	0	0	0	0	0	0	0
E7EX17;P23588;P23588-2;F8VX11;F8VP89;F8W0K0;F8VSC7;F8VYE9;F8VRU1;REV__F8VX11;REV__P23588-2;REV__P23588;REV__E7EX17	E7EX17;P23588;P23588-2;F8VX11	Eukaryotic translation initiation factor 4B	EIF4B	7985000000	7420700000	7044200000	6254200000	3545600000	3388800000	4581200000	3514700000	2910200000	5183200000	6399300000	6574400000	2403300000	2421500000	2451200000	2495200000	5972000000	5805300000	3822300000	3863100000	1858700000	1548800000	1727500000	1331100000
Q02809;Q02809-2;Q5JXB7;Q5JXB8	Q02809;Q02809-2	Procollagen-lysine,2-oxoglutarate 5-dioxygenase 1	PLOD1	7899100000	10083000000	7445900000	8175700000	9319100000	11287000000	8533800000	9447100000	6845200000	7035600000	6306500000	6153800000	18460000000	13757000000	5607100000	8893000000	19202000000	18570000000	35500000000	33423000000	10496000000	8759800000	11755000000	13279000000
Q15582;H0Y8L3;S4R3C6;H0Y9D7;H0Y8M8;H0YAH8;H0YAB8;D6RBX4	Q15582;H0Y8L3	Transforming growth factor-beta-induced protein ig-h3	TGFBI	7825500000	12933000000	5561100000	9283700000	0	0	0	0	4043500000	4208700000	3419300000	3642300000	0	0	306920000	0	0	0	0	0	21338000000	22446000000	25810000000	25317000000
Q16658;C9JFC0;A0A0A0MSB2;C9JPH9	Q16658	Fascin	FSCN1	7557100000	9589700000	9932000000	8294500000	2162300000	1994600000	2061900000	2357400000	1950800000	3103700000	2009100000	2762900000	0	0	0	0	0	0	0	0	0	0	0	0
Q8NC51;Q8NC51-2	Q8NC51;Q8NC51-2	Plasminogen activator inhibitor 1 RNA-binding protein	SERBP1	7402600000	8881200000	8412100000	8094800000	3134300000	2727800000	2340600000	2606400000	3731800000	7224200000	5484000000	8895200000	0	0	862010000	2461100000	5617400000	5963600000	3282100000	3868300000	3194500000	2257800000	1585800000	1516800000
P01033;Q5H9A7;Q5H9B5;H0Y789;Q5H9B4	P01033;Q5H9A7	Metalloproteinase inhibitor 1	TIMP1	7297800000	18152000000	8733100000	14334000000	7536900000	9633000000	7200500000	10119000000	5512600000	3148700000	7449500000	5540300000	0	0	0	0	11572000000	15742000000	12036000000	9631300000	6288200000	7825800000	6526900000	6988700000
P21333-2;P21333;Q5HY54;Q60FE5;A0A087WWY3;F8WE98;H0Y5C6;H0Y5F3;H7C2E7	P21333-2;P21333;Q5HY54;Q60FE5;A0A087WWY3	Filamin-A	FLNA	7227100000	20174000000	10947000000	9152800000	45697000000	44174000000	47046000000	45752000000	11349000000	10201000000	8584700000	6384200000	2721700000	2186200000	4993000000	4517500000	14259000000	15009000000	16287000000	15937000000	8193300000	7473200000	8859200000	6533400000
O15230;O15230-2;A0A087WYH7;A0A075B783	O15230	Laminin subunit alpha-5	LAMA5	7219100000	9234400000	6825300000	3789600000	841420000	616880000	881100000	1435400000	0	0	0	0	0	0	0	0	0	0	0	0	858930000	893460000	1067600000	1306500000
P26639;P26639-2;D6R9F8;D6RCA5;D6RBR8;D6RJ97;D6RHV7;D6RCS6	P26639;P26639-2	Threonine--tRNA ligase, cytoplasmic	TARS	7154200000	6925000000	6394300000	5144700000	3709400000	3404600000	2788600000	2326700000	2846800000	2642700000	2145300000	1816000000	4142100000	0	4028500000	4283400000	4414300000	4173500000	3731500000	3980200000	8789000000	7854500000	7804900000	7033600000
Q9UN70-2;Q9UN70;A0A087X1P2	Q9UN70-2;Q9UN70;A0A087X1P2	Protocadherin gamma-C3	PCDHGC3	7103200000	11243000000	4490500000	6334500000	1603100000	1742000000	3101100000	2586200000	2016200000	2166500000	2099400000	2585900000	1657700000	0	0	0	4752800000	5027700000	3812600000	3522700000	0	0	0	0
P14625;Q96GW1;Q58FF3;H0YIV0;F8W026	P14625	Endoplasmin	HSP90B1	7057600000	10510000000	10336000000	10422000000	8523400000	8235600000	9944600000	9640600000	6551400000	5984100000	5713300000	4775200000	5028900000	2346900000	4047500000	11824000000	20511000000	20560000000	15723000000	17228000000	13355000000	15267000000	18077000000	17864000000
P22626;P22626-2;A0A087WUI2	P22626;P22626-2;A0A087WUI2	Heterogeneous nuclear ribonucleoproteins A2/B1	HNRNPA2B1	6909600000	10482000000	10970000000	12237000000	12633000000	13354000000	7700500000	8915600000	16550000000	20204000000	20535000000	21662000000	0	0	0	0	7847200000	7660500000	7599800000	7289900000	14300000000	14178000000	12147000000	12893000000
Q08629;D3DQB3;D6RB21;E7ENT7;Q9BQ16-9;Q9BQ16-1;E7EQ24;H0YA19;E7ENY3;E7ENM6;A0A0A0MTJ2;Q9BQ16-7;Q9BQ16-2;Q9BQ16-5;Q9BQ16-6;Q9BQ16-4;Q9BQ16-8;Q9BQ16	Q08629;D3DQB3	Testican-1	SPOCK1	6901500000	13655000000	5169800000	6463500000	1252500000	1217700000	1349300000	1280200000	0	0	0	0	0	0	0	0	683230000	656150000	717670000	855070000	719580000	805330000	1056900000	1128800000
Q8NFZ8	Q8NFZ8	Cell adhesion molecule 4	CADM4	6873500000	2431500000	4950500000	2821000000	0	0	0	0	1472200000	2264800000	3843500000	3177900000	0	0	0	0	0	0	0	0	0	0	0	0
P28066;P28066-2	P28066;P28066-2	Proteasome subunit alpha type-5	PSMA5	6777300000	5312000000	4782200000	4655800000	4848700000	4508900000	4637700000	4597000000	8737100000	7436400000	9728600000	8844700000	9854800000	0	11296000000	10366000000	5159900000	5860100000	3768500000	3891400000	3763000000	3908900000	3787100000	4845600000
P30530-2;P30530;M0R0W6	P30530-2;P30530	Tyrosine-protein kinase receptor UFO	AXL	6684000000	9620200000	7728100000	8083700000	0	0	0	0	0	0	0	0	0	0	0	0	0	0	0	0	0	0	0	0
Q92598-2;Q92598;Q92598-3;Q92598-4;A0A0A0MSM0;R4GN69;Q5TBM3	Q92598-2;Q92598;Q92598-3;Q92598-4;A0A0A0MSM0	Heat shock protein 105 kDa	HSPH1	6677300000	4998400000	8166500000	8043900000	7243300000	7282500000	6591100000	7222900000	3124200000	5083200000	3318500000	3663800000	4983100000	2614600000	5287900000	10265000000	3523500000	3374700000	4380900000	4029500000	6144000000	6158800000	6148600000	6472300000
E9PIR7;F8W809;A0A087WSW9;E9PNQ6;A0A087WSY9;Q16881-5;Q16881-2;Q16881-4;Q16881-3;Q16881-6;Q16881;E2QRB9;Q16881-7;E9PKD3;A0A0B4J225;E9PIZ5;E9PLT3;E9PKI4;E9PRI8;E9PQI3;E9PJU2	E9PIR7;F8W809;A0A087WSW9;E9PNQ6;A0A087WSY9;Q16881-5;Q16881-2;Q16881-4;Q16881-3;Q16881-6;Q16881;E2QRB9;Q16881-7;E9PKD3	Thioredoxin reductase 1, cytoplasmic	GML;TXNRD1	6674100000	6795400000	7875300000	5154000000	5828300000	5357800000	7328100000	7189100000	5574100000	6345200000	6890600000	8826600000	7613900000	13694000000	15377000000	10309000000	4915400000	4437700000	5232600000	4969400000	1740400000	1527900000	1982700000	1924000000
P25789;H0YMZ1;H0YN18;H0YL69;H0YMA1;H0YKT8;P25789-2;H0YMI6;H0YKS0;H0YLC2;H0YMV3;H0YLS6	P25789;H0YMZ1;H0YN18;H0YL69;H0YMA1;H0YKT8;P25789-2;H0YMI6;H0YKS0;H0YLC2	Proteasome subunit alpha type-4;Proteasome subunit alpha type;Proteasome subunit beta type	PSMA4	6590100000	5051100000	3851200000	4720700000	2623600000	2570000000	2455100000	2588900000	5839500000	5151800000	7374600000	6042600000	6780200000	5807100000	4396900000	4355500000	2060200000	1930000000	1641000000	1952500000	3907000000	3901500000	3798000000	4042500000
P37837;F2Z393;E9PM01;E9PKI8	P37837;F2Z393	Transaldolase	TALDO1	6407800000	3464500000	4806300000	2709400000	12599000000	12368000000	12287000000	11645000000	13768000000	20639000000	16740000000	20789000000	22480000000	18636000000	21454000000	18961000000	10398000000	10616000000	8153800000	9645100000	7836600000	8044800000	8419900000	8444700000
P02462-2;P02462;P29400;P29400-2	P02462-2;P02462	Collagen alpha-1(IV) chain;Arresten	COL4A1	6394900000	3902100000	3864300000	5423000000	0	0	0	753010000	0	0	0	0	0	0	0	0	0	0	0	0	0	0	0	0
P13639;M0R0I6	P13639	Elongation factor 2	EEF2	6252400000	10694000000	12825000000	14840000000	24420000000	23782000000	18707000000	21186000000	14994000000	17367000000	7060500000	7755900000	3576800000	2827600000	6070400000	5548900000	21689000000	21289000000	25876000000	27020000000	19925000000	22591000000	23243000000	23900000000
P02787;C9JVG0;H7C5E8;F8WEK9;F8WCI6;C9JB55;F8WC57	P02787	Serotransferrin	TF	6159900000	7543400000	2488000000	3575700000	279360000	612990000	908160000	1108300000	0	0	0	0	1673600000	0	1505000000	962420000	0	0	0	0	0	0	0	0
P40925;P40925-3;B9A041;P40925-2;B8ZZ51;C9JF79;C9JRL4;C9JLV6	P40925;P40925-3;B9A041;P40925-2;B8ZZ51	Malate dehydrogenase, cytoplasmic	MDH1	6041400000	9134200000	5719600000	5086600000	4541400000	4910800000	5107700000	5157700000	23391000000	17468000000	13952000000	12336000000	19696000000	15699000000	15180000000	21297000000	8692800000	8226200000	9392000000	9458500000	6672800000	6740900000	8635700000	6599100000
P01892	P01892	HLA class I histocompatibility antigen, A-2 alpha chain	HLA-A	6022100000	4618900000	4866000000	3682200000	5361000000	4909700000	6421500000	6368800000	1697100000	3024700000	2719600000	5198100000	0	0	0	0	4731100000	4263200000	2613900000	2351100000	2185800000	2611000000	2884200000	2701800000
Q14050;Q4VXW1	Q14050	Collagen alpha-3(IX) chain	COL9A3	5953800000	11478000000	6785200000	6560900000	0	0	0	667700000	1224600000	1415300000	1715300000	2685800000	0	0	0	0	0	0	0	0	0	0	0	0
P15151-2;A0A0C4DG49;P15151-3;P15151;A0A0A0MSA9;P15151-4	P15151-2;A0A0C4DG49;P15151-3;P15151;A0A0A0MSA9;P15151-4	Poliovirus receptor	PVR	5926600000	1620100000	3303400000	2102500000	846400000	903290000	997830000	1140400000	1093000000	1003100000	2455600000	1685000000	0	0	0	0	2356600000	2509800000	2650600000	2297200000	292460000	519720000	504190000	527010000
F8W6I7;P09651-2;P09651;P09651-3;F8VZ49;F8VTQ5;Q32P51;F8W646;H0YH80;F8VYN5	F8W6I7;P09651-2;P09651;P09651-3;F8VZ49;F8VTQ5;Q32P51	Heterogeneous nuclear ribonucleoprotein A1;Heterogeneous nuclear ribonucleoprotein A1, N-terminally processed;Heterogeneous nuclear ribonucleoprotein A1-like 2	HNRNPA1;HNRNPA1L2	5924900000	6222000000	12371000000	6353900000	12355000000	10490000000	8482700000	9074600000	3279900000	2856500000	4985900000	3879200000	0	0	0	0	3932200000	4271300000	5034200000	5497300000	4924600000	4748700000	4429100000	4563100000
Q9UI42-2;Q9UI42;B7Z5J4;C9J3P4;C9J6N7	Q9UI42-2;Q9UI42;B7Z5J4	Carboxypeptidase A4	CPA4	5838600000	6410100000	4218900000	4390900000	0	0	0	0	0	0	0	0	0	0	0	0	0	0	0	0	0	0	0	0
P39023;G5E9G0;H7C422;B5MCW2;H7C3M2;F8WCR1;Q92901	P39023;G5E9G0;H7C422;B5MCW2;H7C3M2	60S ribosomal protein L3	RPL3	5828900000	7621100000	8165900000	6590100000	716180000	682270000	829940000	982020000	0	0	0	0	1718300000	0	6978100000	0	4721600000	4885900000	2423800000	3052500000	6505700000	4649800000	5714400000	5952400000
P19021-6;P19021;P19021-5;P19021-4;P19021-3;P19021-2;H7BYD9;H0Y9I4;D6RG20;F8W8D9;D6RF09;D6RAQ2;D6RCD5	P19021-6;P19021;P19021-5;P19021-4;P19021-3;P19021-2;H7BYD9	Peptidyl-glycine alpha-amidating monooxygenase;Peptidylglycine alpha-hydroxylating monooxygenase;Peptidyl-alpha-hydroxyglycine alpha-amidating lyase	PAM	5822300000	4613600000	5504300000	5083900000	1770200000	1654300000	1732700000	2105900000	2949000000	2456100000	3426500000	2789200000	1679000000	0	0	1207200000	2545400000	2192300000	2596300000	2176300000	5767700000	6339200000	5809100000	6691700000
P06865;H3BP20;H3BS10;H3BU85;H3BTD4;P06865-2;A0A087WUJ7;H3BVH8;H3BT62;H3BQ04	P06865;H3BP20;H3BS10;H3BU85;H3BTD4	Beta-hexosaminidase subunit alpha;Beta-hexosaminidase	HEXA	5821600000	6759900000	4391400000	3951700000	4376800000	3872200000	5563900000	5857100000	8691300000	7967800000	11615000000	9377500000	15177000000	24162000000	15104000000	13853000000	12391000000	14513000000	15784000000	16303000000	6304600000	5896500000	7250800000	6393400000
H0Y7A7;P62158;E7ETZ0;E7EMB3;Q96HY3;G3V361;M0QZ52;G3V226;F8WBR5;G3V479;C9J7T9;P02585	H0Y7A7;P62158;E7ETZ0;E7EMB3;Q96HY3;G3V361	Calmodulin	CALM2;CALM1;CALM3	5807000000	28591000000	6081500000	16350000000	29512000000	30234000000	37597000000	40382000000	77423000000	73459000000	83615000000	91907000000	52496000000	16076000000	30765000000	27881000000	59092000000	57717000000	31937000000	32760000000	9304900000	6984500000	8341500000	7947000000
P10599;P10599-2	P10599;P10599-2	Thioredoxin	TXN	5805800000	12517000000	18883000000	11367000000	11034000000	10336000000	14034000000	12878000000	8541700000	11902000000	7532500000	8671300000	4331200000	0	0	5130800000	18263000000	14770000000	11209000000	10613000000	6661000000	6323800000	6947800000	5984900000
P07339;C9JH19;F8WD96;H7C469;H7C1V0;F8W787	P07339;C9JH19;F8WD96	Cathepsin D;Cathepsin D light chain;Cathepsin D heavy chain	CTSD	5714200000	15216000000	3838800000	9224600000	15990000000	18289000000	14652000000	16123000000	5740900000	6023300000	8616500000	7712000000	80626000000	79435000000	41757000000	56746000000	30783000000	26098000000	38576000000	35068000000	33957000000	36296000000	37554000000	40433000000
P78417;Q5TA02;P78417-3;P78417-2;Q5TA01	P78417;Q5TA02;P78417-3;P78417-2;Q5TA01	Glutathione S-transferase omega-1	GSTO1	5629400000	5206600000	5280100000	5337600000	4502000000	4883100000	3989000000	4024600000	16743000000	15020000000	21548000000	19768000000	19760000000	0	5032600000	20430000000	15314000000	16156000000	13365000000	15231000000	29613000000	28493000000	30141000000	31415000000
P07355;P07355-2;H0YN42;H0YMD0;H0YMU9;A6NMY6;H0YM50;H0YNP5;H0YKS4;H0YN28;H0YL33;H0YMM1;H0YKZ7;H0YLV6;H0YMT9;H0YKX9;H0YKL9;H0YMW4;H0YNA0;H0YKV8;H0YMD9;H0YNB8;H0YN52;H0YKN4;H0YLE2	P07355;P07355-2;H0YN42;H0YMD0;H0YMU9;A6NMY6;H0YM50;H0YNP5;H0YKS4;H0YN28;H0YL33	Annexin A2;Annexin;Putative annexin A2-like protein	ANXA2;ANXA2P2	5554600000	10108000000	7395900000	8120500000	3910800000	3541900000	4636300000	4327300000	19448000000	17412000000	17727000000	17906000000	1512100000	0	1184800000	2571800000	5642700000	5451100000	5934700000	6258100000	739810000	672180000	844110000	865730000
O14672;O14672-2;H3BS53;H0YNC5;C9J9B4	O14672	Disintegrin and metalloproteinase domain-containing protein 10	ADAM10	5505400000	9781200000	7284500000	6342800000	1591900000	1907100000	1690700000	1707800000	2391800000	1485400000	1821500000	1763900000	0	0	0	0	1882300000	2227500000	2060300000	1798300000	1066100000	1094000000	1029900000	1151900000
Q16576;E9PC52;Q16576-2;Q5JP01;Q5JP02;C9J7L0;Q5JNZ6	Q16576;E9PC52;Q16576-2;Q5JP01	Histone-binding protein RBBP7	RBBP7	5415400000	4495300000	4443300000	5971900000	5644400000	5717700000	6672900000	7242600000	4604000000	11552000000	5802000000	15817000000	7228700000	4759300000	5012000000	4521000000	5872600000	6902100000	5704200000	6218400000	3232800000	2740700000	3084300000	3083600000
P61247;H0Y9Y4;D6RAT0;D6RG13;E9PFI5;H0Y8L7;D6RB09;D6R9B6;D6RAS7;D6RI02;D6RED7;D6RGE0	P61247;H0Y9Y4;D6RAT0;D6RG13;E9PFI5;H0Y8L7;D6RB09;D6R9B6	40S ribosomal protein S3a	RPS3A	5383800000	4506900000	9944400000	6781200000	2660700000	2338700000	1873900000	2668200000	1222200000	1680900000	629580000	722720000	3819400000	1725900000	5968200000	7675800000	15324000000	15908000000	9253900000	8811000000	11893000000	10483000000	11153000000	13460000000
Q15293;Q15293-2;E9PP27	Q15293;Q15293-2	Reticulocalbin-1	RCN1	5356900000	10496000000	5841700000	7727500000	5140100000	5195200000	7069300000	7677600000	9276900000	10787000000	9706700000	9840900000	16457000000	8171000000	6644600000	9764300000	8456700000	8046600000	5425300000	5301500000	3020100000	2726700000	2570400000	3129000000
P23284	P23284	Peptidyl-prolyl cis-trans isomerase B	PPIB	5326000000	2447300000	1398100000	3141200000	2702800000	3152200000	3315800000	3246000000	700410000	667490000	1019900000	741840000	2160600000	0	1793500000	1864500000	2892700000	2098900000	4591600000	5526800000	12956000000	15128000000	13344000000	14467000000
P08581;P08581-2;P08581-3;H7C174;H7C130;C9JKM5	P08581;P08581-2;P08581-3	Hepatocyte growth factor receptor	MET	5325500000	7511100000	4796800000	5001200000	830410000	650080000	819930000	895710000	6543700000	5472900000	9910700000	7040500000	1319000000	0	0	567390000	1347100000	1270900000	1122200000	1169300000	5685600000	4816800000	5684600000	7953000000
Q92688-2;Q92688	Q92688-2;Q92688	Acidic leucine-rich nuclear phosphoprotein 32 family member B	ANP32B	5229200000	4683000000	6349200000	1784200000	2890900000	3213100000	5557800000	5209600000	3242200000	9330700000	9491800000	11519000000	0	0	0	0	2608300000	2485000000	2338300000	2413900000	1550700000	1427000000	1636700000	1517100000
P09382;F8WEI7	P09382	Galectin-1	LGALS1	5188200000	8514700000	4532400000	8250800000	21004000000	18466000000	32878000000	40610000000	34121000000	49293000000	29922000000	33666000000	9021600000	3452500000	9249200000	7347700000	30653000000	36467000000	11987000000	10609000000	8574500000	8114100000	6994600000	7103900000
Q12841;Q12841-2;C9J5G4;H7C4W4	Q12841;Q12841-2	Follistatin-related protein 1	FSTL1	5125300000	4268700000	3111600000	2189900000	418620000	517350000	870630000	739760000	34069000000	34541000000	52841000000	50244000000	29402000000	0	0	0	29720000000	31130000000	18144000000	19984000000	3586800000	3356000000	4227400000	4534700000
P46781;B5MCT8;C9JM19;F2Z3C0;A8MXK4	P46781;B5MCT8;C9JM19	40S ribosomal protein S9	RPS9	5114900000	4250700000	4119300000	5852500000	712230000	861960000	1042400000	920120000	0	0	0	0	2309400000	0	2431500000	8693700000	6012800000	6119400000	4841500000	4427700000	3705900000	3169000000	3162300000	3641300000
P08294	P08294	Extracellular superoxide dismutase [Cu-Zn]	SOD3	5072400000	7535400000	3455900000	4508400000	0	0	0	0	0	0	0	0	0	0	0	0	0	0	0	0	0	0	0	0
Q9GZM7-3;Q9GZM7;F6SDV2	Q9GZM7-3;Q9GZM7;F6SDV2	Tubulointerstitial nephritis antigen-like	TINAGL1	5037300000	10172000000	5434600000	5439900000	0	0	0	0	0	0	0	0	0	0	0	0	0	0	0	0	0	0	0	0
Q02878;F8VZ45;U3KQR5;F8VR69;F8VZA3;F8VWR1;F8VU16	Q02878	60S ribosomal protein L6	RPL6	4991000000	4839200000	7845300000	6441200000	569860000	550010000	739460000	577060000	884970000	827300000	475830000	468210000	2070500000	4273600000	4223700000	6379300000	3445500000	3606400000	4289100000	3401800000	6072800000	5316500000	4857900000	5727200000
P00505;P00505-2	P00505;P00505-2	Aspartate aminotransferase, mitochondrial	GOT2	4989700000	8033600000	3849100000	5333800000	1209600000	973200000	1484100000	1743900000	6632300000	5204500000	8163500000	7426500000	2681100000	4183900000	4236100000	4032100000	1243700000	1645100000	2648600000	2408000000	1286200000	1325500000	2159800000	1588800000
Q13442;F8WBW6	Q13442	28 kDa heat- and acid-stable phosphoprotein	PDAP1	4975200000	2413100000	1485300000	1815700000	1542800000	1432800000	1341000000	1504700000	1156900000	958210000	1298500000	987950000	0	0	0	0	1006300000	1017600000	835240000	794880000	870730000	1336300000	872180000	973680000
P58215;E7END4;P58215-3;B9A025;B8ZZT6;P58215-2;H7C248;C9J5M1	P58215;E7END4;P58215-3;B9A025;B8ZZT6	Lysyl oxidase homolog 3	LOXL3	4904300000	2512800000	9048100000	3140700000	1625800000	1862200000	3163400000	2228300000	2944400000	2429500000	3171900000	3418400000	0	0	0	0	0	0	0	0	0	0	0	0
Q92520;C9JP35;C9JMN4	Q92520;C9JP35;C9JMN4	Protein FAM3C	FAM3C	4892900000	3727100000	4972300000	4699600000	2180400000	3185600000	2635600000	2658600000	0	0	0	0	0	0	0	0	3970400000	4046200000	4684900000	6105300000	766950000	389810000	450670000	628610000
P46779;H0YKD8;P46779-2;P46779-3;H0YLP6;H0YMF4;P46779-4;P46779-5	P46779;H0YKD8;P46779-2;P46779-3;H0YLP6;H0YMF4;P46779-4;P46779-5	60S ribosomal protein L28	RPL28	4871600000	8862300000	5104700000	6794600000	0	273710000	416190000	420790000	0	0	0	0	0	0	0	0	1489500000	2047700000	553880000	621650000	1405400000	1331000000	1068700000	1105700000
H0YN26;P39687;H7BZ09;O95626;O43423	H0YN26;P39687	Acidic leucine-rich nuclear phosphoprotein 32 family member A	ANP32A	4845700000	12170000000	3685600000	8100900000	4739100000	4506400000	6499500000	6316700000	5071600000	4418000000	14177000000	10929000000	4037900000	1969900000	2866400000	10417000000	5041500000	5030300000	3215000000	3643700000	3608100000	3047400000	3803600000	3350400000
Q9BZM5;C9JAK3;Q6H3X3-2;Q5VY80;Q6H3X3	Q9BZM5;C9JAK3;Q6H3X3-2;Q5VY80;Q6H3X3	NKG2D ligand 2;Retinoic acid early transcript 1G protein;Retinoic acid early transcript 1L protein	ULBP2;RAET1G;RAET1L	4844300000	2240100000	3526800000	2820600000	420870000	320210000	400160000	354660000	0	108700000	258240000	294440000	0	0	0	0	424100000	461800000	476400000	344560000	0	0	0	0
A0A087WVP1;Q14517;D6RCE4;E9PQ73;Q8TDW7-3;Q8TDW7	A0A087WVP1;Q14517	Protocadherin Fat 1;Protocadherin Fat 1, nuclear form	FAT1	4827500000	8555400000	3519600000	5070100000	1101600000	1423600000	2443300000	3444200000	171990000	263300000	638540000	286500000	0	0	0	0	467500000	443580000	485200000	443110000	0	0	0	0
Q86UD1;E9PJ29	Q86UD1;E9PJ29	Out at first protein homolog	OAF	4777700000	20357000000	6610000000	12674000000	526750000	443430000	822830000	708520000	5817900000	5594400000	4836100000	4544000000	0	0	0	1327100000	2171400000	2178800000	1251500000	1287400000	793680000	804390000	762110000	857480000
Q9UQ80;Q9UQ80-2;F8VR77;F8W0A3;H0YIN7;F8VZ69	Q9UQ80;Q9UQ80-2;F8VR77	Proliferation-associated protein 2G4	PA2G4	4678700000	6465600000	6457600000	7670900000	5671300000	5703100000	7676100000	5929200000	8740700000	7758900000	6937700000	7872200000	2994500000	0	1894400000	4459000000	7171900000	7238400000	4700600000	4869700000	5414400000	5611500000	4858500000	4615400000
P15144;H0YMC1	P15144	Aminopeptidase N	ANPEP	4618600000	5151200000	3658300000	2833600000	0	0	0	0	0	0	0	0	0	0	0	0	0	0	0	0	0	0	0	0
P17096;P17096-3;E5RIT9	P17096;P17096-3	High mobility group protein HMG-I/HMG-Y	HMGA1	4560700000	1003900000	6683800000	3070000000	1611900000	1984200000	1559500000	1829800000	0	0	0	0	0	0	0	0	646400000	759840000	540290000	583610000	585400000	729230000	440780000	799450000
Q16531;F5GY55;Q16531-2;F5H2L3;F5GWI0;F5H775;F5H581;F5GZY8;F5H0Y5;F5H4N9;F5H6C5;F5H238;F8WF81;F5GZ34;F5GYG8;F5H7A0;F5H198	Q16531;F5GY55	DNA damage-binding protein 1	DDB1	4498500000	9905400000	4237900000	5909100000	7314800000	7884400000	8248200000	8610500000	7430000000	7183800000	7200300000	8559200000	4665700000	2404300000	3640200000	9114800000	3838900000	3949400000	3255500000	3317500000	4948300000	5638600000	4456400000	4839000000
P17174;P17174-2	P17174;P17174-2	Aspartate aminotransferase, cytoplasmic	GOT1	4491400000	3194100000	6349500000	2623900000	2953900000	3131500000	2720100000	2763900000	3505600000	3249700000	4183700000	3932300000	5319100000	10048000000	4245100000	4853900000	1934200000	1699900000	1763500000	1999400000	3386600000	4488400000	3161600000	3781600000
P47914;F8WF43;C9IYI4	P47914	60S ribosomal protein L29	RPL29	4477900000	1431800000	4887200000	2496500000	0	0	350190000	454540000	0	0	0	0	0	0	0	0	1218900000	1062700000	1671500000	1712700000	1728900000	1301500000	1418600000	1313500000
P53634;H0YCY8;P53634-2;P53634-3	P53634;H0YCY8	Dipeptidyl peptidase 1;Dipeptidyl peptidase 1 exclusion domain chain;Dipeptidyl peptidase 1 heavy chain;Dipeptidyl peptidase 1 light chain	CTSC	4429300000	9338900000	4155600000	7341500000	1223900000	1233700000	2461900000	2586700000	1522100000	1558900000	2267400000	2325100000	0	0	0	0	3794300000	4087100000	5014900000	4671800000	3865000000	3037000000	3198600000	3244200000
P17948-3;P17948;P17948-2;P17948-4	P17948-3;P17948;P17948-2;P17948-4	Vascular endothelial growth factor receptor 1	FLT1	4382800000	6840900000	2755800000	2559500000	1463400000	449910000	784800000	650390000	2213800000	1759300000	2596600000	2101000000	0	0	0	0	0	0	0	0	0	0	0	0
Q10471;Q10471-2;Q8N4A0-2;Q7Z7M9	Q10471	Polypeptide N-acetylgalactosaminyltransferase 2;Polypeptide N-acetylgalactosaminyltransferase 2 soluble form	GALNT2	4381000000	6740000000	3370100000	5251200000	1673300000	1950700000	1968000000	2406800000	1774900000	2163800000	2135800000	2249300000	1414600000	0	0	1727600000	3428700000	3859300000	3463600000	3339200000	2256600000	2459400000	2058300000	2079900000
E7ESK6;E9PBI9;P34741;E5RJB8;E5RHU3	E7ESK6;E9PBI9;P34741;E5RJB8;E5RHU3	Syndecan;Syndecan-2	SDC2	4308500000	7758900000	2224600000	1619400000	1023800000	1068900000	3197300000	4872300000	0	0	0	0	0	0	0	0	1276300000	1458600000	799060000	900300000	0	0	0	0
A0A0C4DFU1;A0A0C4DFU2;P04179-4;P04179-2;P04179;G8JLJ2;F5H3C5;F5H4R2;A0A0C4DG56;P04179-3;G5E9P6;F5GXZ9	A0A0C4DFU1;A0A0C4DFU2;P04179-4;P04179-2;P04179;G8JLJ2;F5H3C5;F5H4R2;A0A0C4DG56;P04179-3	Superoxide dismutase [Mn], mitochondrial	SOD2	4301100000	1135600000	1217800000	555080000	469120000	895580000	449110000	520870000	3643800000	2470200000	3816300000	4079300000	5959700000	19066000000	4674400000	5201400000	1087300000	1062300000	490210000	484110000	0	0	0	0
P09622;E9PEX6;P09622-3;P09622-2;F8WDM5;F2Z2E3	P09622;E9PEX6;P09622-3;P09622-2	Dihydrolipoyl dehydrogenase, mitochondrial	DLD	4276300000	5859500000	3595500000	2557200000	2990100000	2919300000	5250500000	4608000000	5306300000	6889800000	7891700000	7025100000	15174000000	6073200000	9543300000	8103000000	3766800000	3605900000	2947200000	2705900000	1758000000	1927600000	3723100000	2542300000
F8WC54;A0AVL1;Q13443-2;Q13443;C9J6H5;C9JPM3	F8WC54;A0AVL1;Q13443-2;Q13443;C9J6H5;C9JPM3	Disintegrin and metalloproteinase domain-containing protein 9	ADAM9	4264600000	9031700000	2484300000	5709800000	1270200000	1517200000	1838200000	1673400000	3658600000	3322700000	4630000000	5006500000	3470600000	3054800000	0	3977100000	3421400000	3974700000	2523900000	2045400000	951430000	1309500000	775510000	887320000
Q8WVQ1-3;Q8WVQ1;K7EN15;Q8WVQ1-2	Q8WVQ1-3;Q8WVQ1;K7EN15;Q8WVQ1-2	Soluble calcium-activated nucleotidase 1	CANT1	4239000000	5594800000	2425100000	3240000000	548060000	534620000	850500000	954030000	2895600000	2294800000	3072500000	3027200000	4267100000	3816000000	2196500000	2471200000	1496900000	1521200000	1273200000	1190000000	747400000	783330000	878390000	863580000
P43121;P43121-2	P43121	Cell surface glycoprotein MUC18	MCAM	4237800000	9025500000	2971200000	4134500000	1237000000	1119000000	1447100000	1726300000	4178700000	5525500000	9418400000	6956500000	0	0	0	0	13850000000	12271000000	10912000000	10714000000	3063400000	3499200000	2599400000	2971400000
J3QR09;J3KTE4;P84098;J3QL15	J3QR09;J3KTE4;P84098	Ribosomal protein L19;60S ribosomal protein L19	RPL19	4237200000	2903300000	5823200000	3780400000	608880000	544310000	856640000	636330000	0	0	0	0	0	0	0	0	2195000000	1917800000	2543400000	2924000000	5408000000	5747800000	5014200000	4566700000
Q9NRJ7;Q9Y5F2-2;Q9Y5F1-2;Q96TA0;Q9Y5F0;Q9Y5G3-2;Q9Y5G2-2;Q9Y5G3;Q9Y5G2	Q9NRJ7	Protocadherin beta-16	PCDHB16	4173700000	4993900000	2927600000	1859900000	1232900000	1012500000	1157700000	1129800000	0	0	0	0	0	0	0	0	0	0	0	0	0	0	0	0
P62424;Q5T8U3;Q5T8U2	P62424;Q5T8U3;Q5T8U2	60S ribosomal protein L7a	RPL7A	4144800000	5748800000	6950300000	8465200000	644040000	603150000	973520000	795780000	687050000	582670000	0	0	0	0	0	0	4953700000	5110200000	5770600000	5292900000	5929600000	5362700000	5663700000	5784800000
J3KMZ9;H0YMD1;P01130-3;P01130-5;P01130;P01130-2;P01130-4;P01130-6;H0YM92;H0YMQ3	J3KMZ9;H0YMD1;P01130-3;P01130-5;P01130;P01130-2;P01130-4;P01130-6	Low-density lipoprotein receptor	LDLR	4073100000	13540000000	3055100000	7165900000	0	0	0	0	780190000	681000000	1103800000	1584500000	1502900000	0	0	828120000	13586000000	14423000000	9639700000	8223700000	180350000	205420000	311620000	249450000
O14818;O14818-4;O14818-2;H0Y586;Q8TAA3-2;Q8TAA3-5;Q8TAA3;A0A087WYS6;F5GY34	O14818;O14818-4;O14818-2;H0Y586	Proteasome subunit alpha type-7	PSMA7	4004000000	3922400000	3451900000	2832500000	2716100000	2928400000	3056100000	3550300000	5043800000	4753800000	5303900000	5114000000	6078400000	4563400000	0	3910200000	2159100000	2059300000	2311100000	2316000000	5947700000	6447300000	5594100000	5798400000
P24593;C9JXX4	P24593;C9JXX4	Insulin-like growth factor-binding protein 5	IGFBP5	3951400000	1689100000	3373800000	1717400000	4950400000	5145300000	6063100000	7509700000	0	0	0	0	0	0	0	0	0	0	0	0	0	0	0	0
P12004	P12004	Proliferating cell nuclear antigen	PCNA	3866100000	2504600000	3735800000	3648100000	9131200000	8161800000	7546200000	8162900000	5974700000	4560800000	4080200000	3834400000	2196900000	0	1947500000	2535600000	6767700000	6433500000	6096300000	5331600000	1634500000	1677500000	1302900000	1516800000
A0A087WZH7;P29966	A0A087WZH7;P29966	Myristoylated alanine-rich C-kinase substrate	MARCKS	3822000000	2822000000	3023400000	1961200000	7538900000	7081200000	10181000000	11148000000	8982300000	9113700000	10208000000	10459000000	20877000000	2376100000	19680000000	14862000000	8514900000	8286900000	3800600000	4009300000	701140000	591760000	712680000	558090000
P02794;G3V192;G3V1D1;E9PRK8;E9PKY7;E9PPQ4;E9PQR3;E9PKM5;E9PK45;Q8N4E7	P02794;G3V192;G3V1D1	Ferritin heavy chain;Ferritin heavy chain, N-terminally processed;Ferritin	FTH1	3797600000	3386800000	3849100000	3077400000	1215500000	1226900000	2580200000	2455200000	4146400000	4635100000	8276300000	9175300000	9693300000	6736200000	3092400000	4103200000	3287800000	3337600000	2657700000	2579000000	695200000	588590000	840920000	887150000
P25786;P25786-2;F5GX11;B4DEV8;F5H112	P25786;P25786-2;F5GX11;B4DEV8	Proteasome subunit alpha type-1;Proteasome subunit alpha type	PSMA1	3715000000	5131100000	2753000000	1784200000	1508800000	1742100000	2030900000	1550000000	3316200000	4680400000	4360600000	6488700000	4143100000	6179100000	1292600000	3947300000	1447600000	1385800000	1384700000	1147300000	4252000000	5302600000	5380300000	4423300000
P49207	P49207	60S ribosomal protein L34	RPL34	3692500000	2021400000	5692500000	2123800000	464660000	405280000	509970000	438820000	0	724850000	0	0	0	2997300000	4934600000	3895900000	3074700000	2998600000	2260400000	2247100000	2032500000	1674100000	1647300000	1647700000
G3V4W0;B4DY08;B2R5W2;G3V4C1;G3V2Q1;P07910-2;P07910;G3V576;P07910-4;P07910-3;G3V555;G3V5V7;G3V575;G3V2D6;P0DMR1;B7ZW38;O60812;B2RXH8;G3V5X6;G3V3K6;G3V251;B4DSU6;G3V4M8;G3V2H6;E5RG71;B3KT61;Q86SE5;Q86SE5-3	G3V4W0;B4DY08;B2R5W2;G3V4C1;G3V2Q1;P07910-2;P07910;G3V576;P07910-4;P07910-3;G3V555;G3V5V7;G3V575;G3V2D6;P0DMR1;B7ZW38;O60812;B2RXH8	Heterogeneous nuclear ribonucleoproteins C1/C2;Heterogeneous nuclear ribonucleoprotein C-like 1;Heterogeneous nuclear ribonucleoprotein C-like 2	HNRNPC;LOC649330;HNRNPCL1;HNRNPCL2	3680300000	4207100000	4741100000	5245200000	2673700000	2881000000	3609300000	3209300000	1315500000	1148000000	1551100000	1213000000	0	0	0	0	2535000000	2326000000	1214100000	1082900000	4006000000	3990400000	2673200000	2849600000
P50990;P50990-2;P50990-3;H7C4C8;H7C2U0	P50990;P50990-2;P50990-3	T-complex protein 1 subunit theta	CCT8	3656800000	5644900000	7606100000	6418200000	7438400000	8029900000	7445300000	7551200000	5530500000	7054400000	4384600000	3314200000	0	0	0	0	6598000000	6482100000	5738700000	5832400000	8083000000	8443600000	9016500000	8271000000
Q7Z3B1;F6X2W2;Q7Z3B1-2	Q7Z3B1;F6X2W2	Neuronal growth regulator 1	NEGR1	3637700000	2711900000	0	1945200000	0	0	0	0	0	0	0	0	0	0	0	0	0	0	0	0	0	0	0	0
Q14019;H3BT58	Q14019;H3BT58	Coactosin-like protein	COTL1	3560000000	5108500000	4869300000	5671900000	9067800000	8742300000	11062000000	7903000000	9575800000	8524300000	9233900000	7644100000	0	0	2009600000	3177500000	6077400000	5525400000	3061200000	2827100000	2409200000	2342900000	2283100000	2569800000
H3BTH8;Q96S86;H3BRY4;H3BT26;Q86UW8	H3BTH8;Q96S86	Hyaluronan and proteoglycan link protein 3	HAPLN3	3549400000	3783700000	4727700000	3791900000	0	0	0	0	0	0	0	0	0	0	0	0	2514600000	2174200000	2362000000	2714000000	0	0	0	0
P28072;I3L3X7;A0A087X2I4	P28072	Proteasome subunit beta type-6	PSMB6	3521700000	4654100000	2790300000	3288400000	4559200000	3874100000	5071800000	5590700000	2946000000	2986600000	4501700000	5069600000	3486700000	0	4483100000	5302200000	5086300000	5046200000	3544000000	3755500000	3360600000	3787200000	3100700000	3198500000
Q15113	Q15113	Procollagen C-endopeptidase enhancer 1	PCOLCE	3516900000	27154000000	7406700000	25751000000	266050000	262490000	443220000	401370000	0	0	0	0	0	0	0	0	0	0	0	0	0	0	0	0
J3KTL2;Q07955;Q07955-3;Q07955-2;J3KSR8;J3QQV5;J3KSW7	J3KTL2;Q07955;Q07955-3;Q07955-2	Serine/arginine-rich splicing factor 1	SRSF1	3480700000	8216600000	5237300000	4595800000	5723600000	5780200000	9082300000	9962000000	5293500000	5515400000	15912000000	17247000000	3242600000	795810000	1684900000	4516900000	6110200000	7015900000	4646100000	4622800000	1979900000	2165800000	1761700000	1811900000
P04083;Q5T3N1;Q5T3N0	P04083	Annexin A1	ANXA1	3439300000	3568300000	4168500000	2827400000	750880000	884770000	817560000	964090000	2574700000	1299000000	1940300000	1482900000	0	0	0	0	1100700000	995540000	1228700000	1281600000	0	0	0	0
P21810	P21810	Biglycan	BGN	3430100000	1483700000	2853800000	2032400000	0	0	0	0	0	0	0	0	0	0	0	0	0	0	0	0	0	0	0	0
C9JIF9;P13798;H7C393;H7C1U0;C9JLK2;F8WEH5;H0YFE5	C9JIF9;P13798;H7C393	Acylamino-acid-releasing enzyme	APEH	3428000000	3295400000	2461500000	2334700000	1830500000	2006900000	2360300000	2110300000	8622800000	6747600000	7801700000	8839400000	9480200000	2635300000	5978200000	6932500000	3374200000	3267800000	3425700000	3206700000	4355200000	4139400000	4232700000	4427000000
J3KQ45;F8W8W7;O43493-2;O43493-5;O43493-3;O43493;O43493-4;O43493-6	J3KQ45;F8W8W7;O43493-2;O43493-5;O43493-3;O43493;O43493-4	Trans-Golgi network integral membrane protein 2	TGOLN2	3410000000	5105600000	2058100000	1477200000	333660000	188070000	570610000	537360000	4149100000	4984500000	7146600000	6610200000	7345800000	5318300000	5519500000	3063300000	2580800000	1886000000	918200000	838490000	0	0	0	0
Q99436;Q5TBG5;Q99436-2	Q99436	Proteasome subunit beta type-7	PSMB7	3375400000	3932400000	2772700000	2234300000	3990100000	4064000000	4379400000	4540400000	8232200000	8702400000	12015000000	9559600000	11795000000	2786700000	4084900000	9163300000	4094400000	4879400000	2565700000	2610300000	3834600000	3681800000	3448800000	3669000000
P36578;H3BM89;H3BTP7;H3BU31	P36578;H3BM89	60S ribosomal protein L4	RPL4	3373900000	2124600000	1968700000	2274500000	627340000	646450000	614640000	560640000	0	0	0	0	593630000	3552200000	6210900000	1211200000	2004200000	1736400000	2553300000	2797200000	4215900000	3536800000	3514600000	4119000000
P35241;P35241-5;P35241-4;H0YE16;P35241-2;P35241-3;E9PNV3;E9PQ82;E9PKN5	P35241;P35241-5;P35241-4	Radixin	RDX	3345100000	5446900000	3248300000	3280400000	2570400000	2288500000	3402800000	2866000000	8809400000	10161000000	11721000000	12236000000	2438400000	0	0	623300000	3164500000	2828300000	3017800000	2535100000	2992600000	3476000000	2965000000	3099900000
Q12765;Q12765-2;Q12765-3;C9K052;C9J7U9;B8ZZP4	Q12765;Q12765-2;Q12765-3	Secernin-1	SCRN1	3290400000	6023000000	2290400000	3065800000	0	0	0	0	8297800000	7777600000	10306000000	9396300000	0	0	0	0	5883600000	5522300000	3235300000	3173000000	1319100000	1337600000	1151300000	977850000
P43251-4;P43251;P43251-3;P43251-2;C9JSN9	P43251-4;P43251;P43251-3;P43251-2;C9JSN9	Biotinidase	BTD	3261000000	1198900000	2404500000	1575300000	715390000	817390000	786960000	758250000	402090000	406250000	844810000	799140000	0	0	0	0	1449900000	1554300000	2641700000	1211000000	1350700000	1251600000	1073700000	819000000
P55058;P55058-4;P55058-2;P55058-3	P55058;P55058-4;P55058-2;P55058-3	Phospholipid transfer protein	PLTP	3226200000	3359300000	1932300000	4792400000	0	0	0	0	4481900000	3056700000	3884500000	5441200000	0	0	0	0	2137100000	2283000000	2094200000	2119200000	2350100000	2023600000	1038300000	752980000
Q5SZK8-2;Q5SZK8	Q5SZK8-2;Q5SZK8	FRAS1-related extracellular matrix protein 2	FREM2	3204500000	4616400000	4025000000	3940200000	171520000	255820000	391070000	505850000	428380000	542220000	527990000	601900000	0	0	0	0	0	0	0	0	0	0	0	0
P55072;C9JUP7;C9IZA5	P55072	Transitional endoplasmic reticulum ATPase	VCP	3186800000	7128800000	5280300000	8048900000	10360000000	10217000000	11282000000	10966000000	11834000000	13302000000	10509000000	11320000000	6205700000	1129000000	2803400000	4476300000	34935000000	34510000000	27548000000	26611000000	12919000000	13700000000	11387000000	11327000000
P62241;Q5JR95	P62241;Q5JR95	40S ribosomal protein S8	RPS8	3176600000	7875800000	3179800000	6488400000	740820000	591020000	1220900000	1057000000	979380000	1093700000	255510000	371030000	2031000000	0	0	10891000000	6674600000	6386000000	7394000000	7114900000	5868200000	5575300000	6688800000	6969300000
O00115-2;O00115;K7ENE5	O00115-2;O00115;K7ENE5	Deoxyribonuclease-2-alpha	DNASE2	3128800000	1416900000	2554600000	1702600000	617170000	591690000	631680000	871150000	2207700000	2690200000	5330200000	4930900000	0	0	0	1984300000	3729800000	4683400000	2978700000	2973600000	1663300000	1900300000	2020400000	2147400000
O75083;D6RD66;O75083-3	O75083;D6RD66;O75083-3	WD repeat-containing protein 1	WDR1	3097600000	2144600000	2320900000	1901300000	9404900000	8741200000	7137300000	5630600000	5770400000	6237000000	3699800000	4035000000	4251200000	2396300000	1336300000	2980200000	3955800000	3499400000	3833000000	4648500000	6579900000	6623600000	7302000000	8743600000
P15531;P15531-2	P15531;P15531-2	Nucleoside diphosphate kinase A	NME1	3084400000	7838400000	0	5529500000	2461200000	1385100000	2831000000	2353500000	11643000000	9483500000	10165000000	7253900000	3515300000	0	329610000	6308700000	3880400000	3903200000	0	0	1880700000	1906000000	2116300000	1954600000
P09497-2;P09497;D6RJD1;H0Y9Q6	P09497-2;P09497	Clathrin light chain B	CLTB	3055800000	4488800000	2818500000	3114100000	2050600000	2196900000	3059200000	3144300000	5278600000	4926100000	5123500000	4727900000	1727600000	0	0	3220600000	2268800000	1995800000	1189600000	1039600000	878720000	817570000	1001700000	922140000
Q8IWU5-2;Q8IWU5;H0Y872	Q8IWU5-2;Q8IWU5	Extracellular sulfatase Sulf-2	SULF2	3040300000	3112600000	2833900000	2737300000	0	0	0	0	0	0	0	0	0	0	0	0	0	0	0	0	0	0	0	0
P25311;C9JEV0;H7BZJ8	P25311;C9JEV0	Zinc-alpha-2-glycoprotein	AZGP1	3037600000	4730700000	3584900000	4990900000	1663600000	2215600000	2963900000	3029400000	3365900000	2608800000	4878900000	3798000000	0	0	0	0	1173300000	1160500000	1548700000	2007500000	0	0	0	0
P61916;J3KMY5;H0YIZ1;G3V3E8;E7EMS2;G3V3D1;G3V2V8;P61916-2	P61916;J3KMY5;H0YIZ1;G3V3E8;E7EMS2;G3V3D1;G3V2V8;P61916-2	Epididymal secretory protein E1	NPC2	3034900000	2240500000	1868300000	1965200000	5841000000	5524700000	7646500000	7956800000	7266600000	5293000000	6718000000	7066200000	2461900000	8055400000	6558800000	5419800000	9951900000	9821000000	6954700000	7187300000	10211000000	9995400000	10075000000	12582000000
P12814;P12814-3;P12814-2;P12814-4;H9KV75;G3V2W4;G3V2N5;H7C5W8;P35609-2;P35609;H0YJW3;H0YJ11;Q08043;A0A087WSZ2;F6THM6;G3V5M4;G3V2E8;G3V380;D6RH00	P12814;P12814-3;P12814-2;P12814-4;H9KV75	Alpha-actinin-1	ACTN1	3003300000	8720900000	4947200000	7508400000	27427000000	22814000000	22198000000	25721000000	25600000000	28937000000	23429000000	25790000000	14714000000	5208500000	6813000000	11126000000	13880000000	14046000000	11748000000	13073000000	2848800000	2848700000	2755700000	3124200000
P07900;P07900-2;G3V2J8;Q58FG0	P07900;P07900-2	Heat shock protein HSP 90-alpha	HSP90AA1	2998600000	6300500000	6119800000	9434100000	18968000000	18284000000	20026000000	18289000000	5472900000	8492000000	9193000000	6601600000	6206900000	5189000000	5581600000	6706600000	11613000000	12109000000	14223000000	12576000000	21713000000	23701000000	20920000000	20981000000
Q14118;C9JYS1;C9J196;C9JQL4	Q14118	Dystroglycan;Alpha-dystroglycan;Beta-dystroglycan	DAG1	2994000000	3794000000	3155600000	3722500000	3252700000	3423100000	1123400000	812180000	1614400000	0	0	1693900000	2832500000	3004700000	0	3430700000	1519400000	1272400000	3984400000	3362600000	2868100000	2964100000	3133600000	2972300000
Q06481;Q06481-3;Q06481-6;Q06481-2;Q06481-4;Q06481-5;E9PQS3;E9PSC7;E9PK76	Q06481;Q06481-3;Q06481-6;Q06481-2;Q06481-4;Q06481-5	Amyloid-like protein 2	APLP2	2984200000	11972000000	3299100000	6847400000	2301900000	2228200000	3393400000	3021600000	2632600000	2086500000	4428300000	3953400000	4357900000	0	2715400000	3168100000	1882800000	1824200000	741770000	808770000	1374300000	1326600000	1971500000	1642600000
P62280;M0QZC5;M0R1H5;M0R1H6	P62280;M0QZC5	40S ribosomal protein S11	RPS11	2967900000	3582400000	4280800000	3907100000	1039500000	1109000000	1463800000	1539100000	0	0	0	0	2487700000	0	2437400000	5258900000	5178800000	3955200000	3623200000	2885400000	3764900000	3188100000	3104700000	3526000000
C9J9K3;A0A0C4DG17;P08865;A6NE09;C9JQR9	C9J9K3;A0A0C4DG17;P08865;A6NE09	40S ribosomal protein SA	RPSA;RPSAP58	2945100000	565680000	5978100000	2787600000	2402400000	2688100000	1383200000	1995300000	0	0	0	0	0	0	0	0	1828100000	1742500000	3518800000	3335800000	7542700000	7502800000	7252400000	6815400000
P18669;P15259;Q8N0Y7	P18669	Phosphoglycerate mutase 1	PGAM1	2934800000	4630600000	4290600000	6180300000	5751200000	5809200000	4787500000	4664400000	8763400000	8531700000	8554700000	8257900000	9241900000	4710000000	0	4511900000	3668200000	3661000000	5585900000	5197800000	6073800000	5906300000	6240600000	6146500000
P16870-2;P16870;D6RF88;C9JE88;D6R930;H0YAM0	P16870-2;P16870	Carboxypeptidase E	CPE	2934400000	3209500000	3107900000	2062800000	0	0	0	0	0	0	0	0	0	0	0	0	0	0	0	0	0	0	0	0
Q96JB6	Q96JB6	Lysyl oxidase homolog 4	LOXL4	2913600000	3226600000	0	2296600000	6683700000	7354900000	6616700000	6785800000	3642400000	3895200000	3921200000	3077200000	0	0	0	0	0	0	0	0	0	0	0	0
P26583;D6R9A6	P26583;D6R9A6	High mobility group protein B2	HMGB2	2847400000	3945000000	2711300000	3639500000	2573800000	3039100000	1905700000	1616900000	958920000	810660000	845330000	719450000	0	403100000	614130000	366620000	954110000	1150200000	715290000	760540000	883970000	862130000	751570000	714720000
Q9P121-3;Q9P121-2;Q9P121;Q9P121-4;F6WFR7;F8W8Y1;F8VTR5;Q14982-2;Q14982;Q14982-4;C9JK95;H7BZ62;Q14982-3	Q9P121-3;Q9P121-2;Q9P121;Q9P121-4;F6WFR7;F8W8Y1;F8VTR5;Q14982-2;Q14982;Q14982-4	Neurotrimin;Opioid-binding protein/cell adhesion molecule	NTM;OPCML	2828000000	2161300000	1406900000	1243900000	0	0	0	0	0	0	0	0	0	0	0	0	0	0	0	0	0	0	0	0
P29692;E9PRY8;P29692-2;E9PK01;P29692-4;A0A087X1X7;E9PQ49;E9PI39;E9PPR1;E9PL12;E9PMW7;E9PIZ1;H0YCK7;E9PK06;E9PK72	P29692;E9PRY8;P29692-2;E9PK01;P29692-4;A0A087X1X7;E9PQ49;E9PI39	Elongation factor 1-delta	EEF1D	2826400000	760720000	1507000000	3055000000	9906500000	9665200000	7167900000	7571400000	2494100000	3791900000	1219900000	828940000	0	0	0	0	6657900000	7024900000	5233400000	4644800000	10429000000	9089000000	8327400000	7839700000
P36955;I3L4N7;I3L4F9;I3L107;I3L4Z0;I3L2R7;I3L3Z3;I3L425;I3L1U4	P36955	Pigment epithelium-derived factor	SERPINF1	2822600000	29502000000	1771800000	12338000000	0	0	52503000	0	0	0	0	0	0	0	0	0	50996000	59203000	76724000	78035000	21155000000	22690000000	24897000000	26363000000
A0A087X054;Q9Y4L1;E9PJ21;A0A087WWI4;K7EQK2;Q9Y4L1-2;J3QL06;J3KTF1;Q9BST8;J3QQH7;J3QLE9;A0A087X214;A0A087WW13;D3DSV6;Q9BXT5	A0A087X054;Q9Y4L1;E9PJ21;A0A087WWI4;K7EQK2;Q9Y4L1-2	Hypoxia up-regulated protein 1	HYOU1	2815200000	3015600000	4940800000	2904900000	1551400000	1504500000	2479600000	2977400000	1480900000	1707800000	1660900000	1771600000	0	0	0	0	1491800000	1646100000	1585200000	1372200000	1721700000	1566100000	1725900000	1914600000
P49321;P49321-4;P49321-3;P49321-2;Q5T624;E9PRH9;H0YF33;E9PPR5;H0YDS9;E9PI86;E9PNB5;E9PQG5;E9PAU3;E9PKR5;E9PPQ8;E9PJQ2	P49321;P49321-4;P49321-3;P49321-2;Q5T624	Nuclear autoantigenic sperm protein	NASP	2789400000	4781300000	5091900000	4794000000	3207700000	3062700000	4974000000	4625400000	8265000000	6777900000	8362500000	8047600000	3090600000	3306400000	4966600000	8215700000	3931600000	4318900000	2716100000	2656900000	1638900000	2247200000	1760100000	1938600000
Q9UNW1;Q9UNW1-4;Q9UNW1-3;Q9UNW1-2	Q9UNW1;Q9UNW1-4	Multiple inositol polyphosphate phosphatase 1	MINPP1	2763600000	2053500000	3104400000	2936700000	0	0	0	0	1720700000	1544300000	1099000000	1352000000	0	0	0	0	904480000	891430000	821320000	1115700000	1202600000	1087400000	1243100000	975080000
P20908;A0A087WXW9;H7BY82	P20908;A0A087WXW9	Collagen alpha-1(V) chain	COL5A1	2757600000	3190200000	1911700000	1439300000	0	0	0	0	0	0	0	0	0	0	0	0	0	0	0	0	0	0	0	0
P24534;C9JZW3;F8WF65;F2Z2G2	P24534	Elongation factor 1-beta	EEF1B2	2739700000	494300000	3139800000	1199800000	2573600000	3924400000	1185200000	1918200000	838520000	1539200000	970870000	1281600000	0	0	0	0	1497700000	1454600000	2006400000	1887900000	2154900000	1093200000	2066500000	2272400000
P40227;P40227-2;Q92526;Q92526-2;Q92526-3;J3KRI6	P40227;P40227-2	T-complex protein 1 subunit zeta	CCT6A	2699900000	2115100000	5087100000	3355000000	3362400000	2901600000	2920100000	2968200000	2443800000	2103300000	1222200000	1106700000	0	0	0	0	2285600000	1847000000	1598600000	1799100000	4724900000	5430700000	5580500000	5670700000
P00390-2;P00390-3;P00390;P00390-5;P00390-4;H0YC68;E5RI06	P00390-2;P00390-3;P00390;P00390-5;P00390-4	Glutathione reductase, mitochondrial	GSR	2673700000	3217300000	0	1624900000	808740000	843980000	915720000	843140000	16354000000	9317400000	11752000000	9168400000	24536000000	968220000	17898000000	2301400000	2073500000	2121600000	1645200000	1617800000	687240000	651750000	892660000	1031100000
P68363;P68363-2;P68366-2;P68366	P68363;P68363-2;P68366-2;P68366	Tubulin alpha-1B chain;Tubulin alpha-4A chain	TUBA1B;TUBA4A	2665600000	1779800000	3837300000	3442400000	24889000000	32195000000	11522000000	18396000000	8999200000	9583900000	4080300000	4003500000	0	0	0	0	10344000000	12886000000	10947000000	16970000000	40914000000	36924000000	40032000000	37897000000
P14324-2;P14324;A0A087X1D8;A0A087WVN4;A0A087WTP2;A0A087X090	P14324-2;P14324;A0A087X1D8;A0A087WVN4	Farnesyl pyrophosphate synthase	FDPS	2659100000	4074500000	3568800000	2115800000	3069900000	3407600000	2551900000	3030500000	3133600000	3194900000	3157800000	2747400000	0	0	0	0	3663000000	2966400000	1997700000	2146100000	1323300000	1069300000	1354400000	1137000000
P08195-2;F5GZS6;J3KPF3;P08195-3;P08195;P08195-4;F5H0E2;F5GZI0;H0YFS2;F5H867;H0YFX4;F5GZR9	P08195-2;F5GZS6;J3KPF3;P08195-3;P08195;P08195-4	4F2 cell-surface antigen heavy chain	SLC3A2	2658700000	4430500000	2705300000	3007200000	1528800000	1331500000	1692000000	1840800000	2319600000	2079800000	2529500000	1708500000	4141400000	0	0	2785000000	2899800000	2752100000	3474300000	4000700000	3892900000	4218700000	5169500000	5300200000
Q08431;F5GZN3;Q08431-2;Q08431-3;X6R3G6;H0YKS8;A0A087WUV5	Q08431;F5GZN3;Q08431-2;Q08431-3;X6R3G6;H0YKS8	Lactadherin;Lactadherin short form;Medin	MFGE8	2650300000	1249800000	999010000	947010000	2672100000	1982800000	2315300000	2724300000	866220000	959260000	1390900000	1818200000	0	0	0	0	5387600000	5203800000	8822800000	7601500000	2086700000	2069800000	1844800000	2432700000
P50914;E7EPB3	P50914;E7EPB3	60S ribosomal protein L14	RPL14	2621100000	1523000000	2082800000	2180800000	695280000	420970000	0	0	0	0	0	0	0	0	0	0	2048800000	2233200000	1405400000	1726100000	769780000	1147700000	2067100000	1773000000
P35555;F6U495	P35555	Fibrillin-1	FBN1	2613600000	2063600000	1431200000	3434200000	0	0	0	0	1134000000	919860000	952200000	792650000	0	0	0	0	702160000	740180000	0	755610000	0	0	0	0
Q9P2E7-2;Q9P2E7	Q9P2E7-2;Q9P2E7	Protocadherin-10	PCDH10	2566800000	2737800000	1727700000	1214500000	0	0	0	0	0	0	0	0	0	0	0	0	0	0	0	0	0	0	0	0
P43358;C9JZJ5;C9J9C2;C9JK50;C9JIR1;P43361;P43355;Q3SYA6;Q8TD91-2;A0A0A0MSA3;A2A368;A8MXT2;Q96M61;O15480	P43358	Melanoma-associated antigen 4	MAGEA4	2556000000	2641000000	3090200000	3748000000	0	0	0	0	0	0	0	0	0	0	0	0	961490000	695640000	659680000	445650000	0	0	0	0
P50395;P50395-2;Q5SX87;V9GYF8;Q5SX90;Q5SX86;V9GYJ7;Q5SX91	P50395;P50395-2	Rab GDP dissociation inhibitor beta	GDI2	2555000000	1710300000	1932600000	2729100000	2774800000	2819500000	2726100000	2998600000	5624500000	4117400000	5152600000	3278300000	0	0	0	0	2435900000	2797600000	3066300000	2932000000	4213400000	4222000000	4241600000	4283300000
B5MDF5;P62826;J3KQE5;F5H018;H0YFC6;B4DV51;A0A087X0W0	B5MDF5;P62826;J3KQE5;F5H018;H0YFC6	GTP-binding nuclear protein Ran	RAN	2542900000	2567800000	3232500000	2305900000	2586700000	2714400000	2708000000	3005800000	3012500000	2661100000	1663900000	1406900000	2294200000	0	0	1356800000	2283600000	2770800000	1860500000	1728600000	4979600000	4937100000	5086700000	5427400000
Q92743;H0Y7G9	Q92743	Serine protease HTRA1	HTRA1	2521300000	1716700000	2277400000	1987500000	8083300000	8529900000	10639000000	9235400000	0	0	0	0	0	0	0	0	4822100000	4551800000	4071300000	3581500000	4354600000	4004000000	3892500000	4605900000
P31948;P31948-2;P31948-3;F5H783;F5GXD8;H0YGI8	P31948;P31948-2;P31948-3	Stress-induced-phosphoprotein 1	STIP1	2499800000	4702500000	6255900000	6865500000	8932300000	8756900000	4433800000	4395300000	4604000000	5489200000	2747500000	3608800000	1765700000	0	0	1403300000	4954000000	4950000000	5441600000	5081000000	8801600000	8634900000	8654400000	9582000000
Q5T7C4;P09429;B2RPK0	Q5T7C4;P09429;B2RPK0	High mobility group protein B1;Putative high mobility group protein B1-like 1	HMGB1;HMGB1P1	2490500000	4653700000	3783000000	4505400000	11263000000	9753800000	7237200000	8345300000	2334300000	6063400000	4371500000	4785400000	2378300000	0	2398200000	3241600000	4264700000	4027200000	4363500000	3329000000	6755800000	7276900000	7752900000	6340200000
V9HW75;A0A087WSV8;P80303-2;P80303;E9PKG6;Q2L696;E9PLR0;E9PLE9;H0YEG8;H0YD18;E9PM22;E9PJP3	V9HW75;A0A087WSV8;P80303-2;P80303;E9PKG6;Q2L696;E9PLR0;E9PLE9	Nucleobindin-2;Nesfatin-1	HEL-S-109;NUCB2;DCAF5;Nucb2	2489900000	5510100000	2338300000	3048900000	4019200000	4412500000	5153900000	4099100000	2563000000	1894500000	2251000000	1689500000	2399700000	1371300000	0	2829900000	4284100000	4506700000	4406100000	5270000000	3275600000	3198500000	3856100000	4366800000
P16035;B4DFW2;K7EIX4;K7EL90	P16035;B4DFW2	Metalloproteinase inhibitor 2	TIMP2	2407700000	2914500000	2500100000	3954400000	5383800000	5067400000	6551800000	7899000000	8005800000	5890100000	10560000000	4738900000	4023200000	0	498550000	0	19219000000	17140000000	11741000000	10262000000	14077000000	14316000000	15590000000	16948000000
E7EQR4;P15311	E7EQR4;P15311	Ezrin	EZR	2393600000	4281100000	3185400000	3627700000	4158200000	4442600000	4076900000	4186800000	8229200000	9283500000	7679900000	9244100000	9459900000	4459400000	5015200000	8285000000	2932500000	3180500000	2606500000	2353300000	1722900000	1906200000	1717100000	1990500000
P01024;M0QXZ3;M0R1Q1;O95568	P01024	Complement C3;Complement C3 beta chain;C3-beta-c;Complement C3 alpha chain;C3a anaphylatoxin;Acylation stimulating protein;Complement C3b alpha chain;Complement C3c alpha chain fragment 1;Complement C3dg fragment;Complement C3g fragment;Complement C3d fragment;Complement C3f fragment;Complement C3c alpha chain fragment 2	C3	2322200000	2675200000	1292800000	1107300000	0	0	0	0	0	0	0	0	0	0	0	0	0	0	0	0	0	0	0	0
Q8N474;Q6ZSL4	Q8N474	Secreted frizzled-related protein 1	SFRP1	2302500000	1325900000	4432600000	1261200000	754560000	938880000	913010000	1116600000	0	0	0	0	0	0	0	0	1781900000	2006800000	1558300000	1839300000	718800000	746030000	728770000	712940000
Q5VTE0;P68104;A0A087WVQ9;P68104-2;A0A087WV01;Q5JR01;A6PW80	Q5VTE0;P68104;A0A087WVQ9;P68104-2;A0A087WV01	Putative elongation factor 1-alpha-like 3;Elongation factor 1-alpha 1	EEF1A1P5;EEF1A1	2298200000	2116500000	11342000000	4985900000	16645000000	16768000000	13979000000	10960000000	4935900000	3309800000	2410300000	2272100000	0	0	0	0	5588700000	6128200000	11074000000	11582000000	20020000000	19477000000	19090000000	19285000000
H7BY10;K7EJV9;K7ERT8;A8MUS3;P62750;K7EMA7	H7BY10;K7EJV9;K7ERT8;A8MUS3;P62750;K7EMA7	60S ribosomal protein L23a	RPL23A	2297200000	1932700000	2911100000	1906000000	0	0	0	0	0	0	0	0	0	0	0	415180000	673740000	534910000	710050000	617260000	1210800000	1387400000	1258400000	1343700000
Q29960-2;Q29960	Q29960-2;Q29960	HLA class I histocompatibility antigen, Cw-16 alpha chain	HLA-C	2290200000	1277200000	1508800000	1171000000	774190000	833930000	923190000	1000700000	662010000	1077300000	961460000	986280000	0	0	0	0	1069200000	1259800000	1417800000	1459300000	278160000	329860000	301260000	337790000
O75787-2;O75787;H0Y750;H7C3E1;H7C240	O75787-2;O75787;H0Y750;H7C3E1	Renin receptor	ATP6AP2	2286200000	2116600000	5181500000	3818500000	832590000	886560000	1515400000	1115300000	359700000	272770000	220270000	205060000	0	0	0	0	1069300000	628910000	1189500000	1145800000	2983600000	3074600000	3849200000	4249700000
Q9Y2T3;Q9Y2T3-3;Q9Y2T3-2;Q5SZC6;Q5SZC5;H0YDZ7;Q5SZC3	Q9Y2T3;Q9Y2T3-3;Q9Y2T3-2;Q5SZC6	Guanine deaminase	GDA	2283900000	1838700000	2097000000	1292400000	0	0	0	0	0	0	0	0	0	0	0	0	0	0	0	0	0	0	0	0
P62266;D6RD47;D6RDJ2;D6RIX0;D6R9I7	P62266;D6RD47	40S ribosomal protein S23	RPS23	2242200000	2074500000	3023100000	2364000000	722520000	669550000	412990000	279260000	0	0	0	0	0	0	0	0	1936400000	1972300000	2337400000	2294700000	3676700000	2994400000	2752000000	2486700000
P10253;I3L0S5;I3L3L3;I3L2V9	P10253	Lysosomal alpha-glucosidase;76 kDa lysosomal alpha-glucosidase;70 kDa lysosomal alpha-glucosidase	GAA	2225900000	699270000	563100000	1807900000	168800000	214470000	0	459400000	373270000	469550000	973780000	1179900000	0	0	0	0	654810000	489490000	164470000	122430000	3402400000	3231900000	2427800000	2415200000
P62873;P62873-2;F6UT28;B1AKQ8;F6X3N5;B3KVK2;F5H8J8;F5H100;F5H0S8;E9PCP0;P16520-2;P16520	P62873;P62873-2;F6UT28;B1AKQ8;F6X3N5	Guanine nucleotide-binding protein G(I)/G(S)/G(T) subunit beta-1	GNB1	2212700000	3396900000	2017900000	2163200000	2048500000	2116000000	1963800000	2930300000	3907000000	3939400000	3486100000	4478200000	0	0	0	0	2131800000	2468800000	2125600000	1978500000	2848900000	1987300000	3032500000	2764100000
O75882-2;O75882-3;O75882	O75882-2;O75882-3;O75882	Attractin	ATRN	2211400000	1613600000	2144500000	1324100000	1031800000	1044000000	1508900000	1318200000	1077000000	2152300000	1710200000	2499900000	0	0	0	0	2794100000	2679500000	2238200000	2301400000	1039700000	964720000	984620000	975680000
P05556;P05556-2;P05556-5;P05556-4;P05556-3;E7EQW5;C9JPK5;Q5T3E6;E9PLR6;E7EUI6;H7C4N8;E7ERX5;C9JJP8;Q5T3E5;E9PQJ2;C9JNE0	P05556;P05556-2;P05556-5;P05556-4;P05556-3	Integrin beta-1	ITGB1	2196500000	1691900000	2071300000	1784500000	1044500000	944350000	1701000000	1523900000	1016500000	0	1048600000	1233200000	0	0	0	0	1043500000	936540000	1206100000	948560000	485150000	515990000	740420000	630630000
P00491;G3V5M2;G3V2H3;G3V393	P00491;G3V5M2	Purine nucleoside phosphorylase	PNP	2183200000	2737100000	2095700000	1929600000	1025100000	852330000	710620000	789150000	2340300000	2777300000	3000300000	3496200000	1597000000	1488500000	1309600000	1207000000	0	0	0	0	1889300000	1883400000	1934100000	1792800000
P01137;M0R2S0	P01137	Transforming growth factor beta-1;Latency-associated peptide	TGFB1	2149000000	3047800000	1195000000	1786000000	389310000	403270000	553070000	612950000	0	0	0	0	0	0	0	0	0	0	0	0	0	0	0	0
K7EK07;Q71DI3;Q16695;P84243;P68431;K7EMV3;B4DEB1;K7ES00;Q6NXT2;K7EP01	K7EK07;Q71DI3;Q16695;P84243;P68431;K7EMV3;B4DEB1;K7ES00;Q6NXT2;K7EP01	Histone H3;Histone H3.2;Histone H3.1t;Histone H3.3;Histone H3.1;Histone H3.3C	H3F3B;HIST2H3A;HIST3H3;H3F3A;HIST1H3A;H3F3C	2146400000	2526100000	1746900000	1560000000	0	0	346770000	635180000	788090000	802400000	592640000	484660000	9171700000	4418000000	3895000000	4433700000	1219600000	1176800000	1185500000	864990000	9577100000	10225000000	10435000000	9479800000
E7ETR9;H0Y2W4;Q9H579-2;H0Y3S5;H0Y7Y5;Q9H579	E7ETR9;H0Y2W4;Q9H579-2;H0Y3S5;H0Y7Y5;Q9H579	Protein MROH8	MROH8	2146300000	0	0	0	0	0	0	0	0	0	0	0	0	0	0	0	0	0	0	0	0	0	0	0
P78371;P78371-2;F5GWF6;F8VQ14	P78371;P78371-2;F5GWF6;F8VQ14	T-complex protein 1 subunit beta	CCT2	2146200000	3572200000	4458800000	5050800000	4889700000	4618900000	5512300000	5409000000	4724300000	4700600000	1848600000	1670300000	332780000	0	0	0	3374700000	4443000000	3202200000	2983700000	10565000000	10109000000	11222000000	11009000000
P54725-2;P54725-3;P54725;K7ENJ0;K7ELW1;K7EQ16	P54725-2;P54725-3;P54725;K7ENJ0;K7ELW1	UV excision repair protein RAD23 homolog A	RAD23A	2136600000	2052200000	2291900000	1922200000	1111300000	1159500000	1167400000	1167100000	3652900000	3451500000	2931200000	3242200000	0	0	0	0	1637500000	1773000000	1810600000	2132800000	806660000	887430000	869830000	901740000
Q92859-3;Q92859-2;Q92859-4;Q92859;Q59FP8	Q92859-3;Q92859-2;Q92859-4;Q92859;Q59FP8	Neogenin	NEO1	2131000000	1252000000	3122000000	919690000	1326200000	1346600000	2246000000	1866700000	0	0	0	0	3270500000	0	0	0	3087800000	3265100000	4141100000	3696500000	510800000	327510000	339110000	350550000
P78324;P78324-2;P78324-4;Q5TFQ8;H3BQ21;H3BUA5;Q9P1W8-3;Q9P1W8-4;Q9P1W8-2;Q9P1W8;H3BSK5;H3BRP9;H3BV43;H3BML4;H9KV29;O00241-2;O00241;H3BTT9;H3BU43	P78324;P78324-2;P78324-4;Q5TFQ8	Tyrosine-protein phosphatase non-receptor type substrate 1;Signal-regulatory protein beta-1 isoform 3	SIRPA;SIRPB1	2125100000	2945400000	1510000000	1746900000	853520000	925660000	1372700000	1455800000	1281500000	2148000000	2665200000	3233900000	5695800000	2334800000	2187400000	3242400000	20416000000	19426000000	14022000000	15214000000	2033100000	2178900000	2249800000	2243300000
A2A2V1;P04156-2;P04156;X6RKS3	A2A2V1;P04156-2;P04156;X6RKS3	Major prion protein	PRNP	2100200000	1162700000	1605500000	1585600000	1366700000	1059800000	1057900000	1038200000	0	1291300000	1344300000	1310500000	0	0	0	0	3068600000	2946000000	2667000000	2426100000	0	0	0	0
Q04760-2;Q04760	Q04760-2;Q04760	Lactoylglutathione lyase	GLO1	2076200000	1922000000	3190600000	1554700000	2422200000	2583900000	2163700000	2934500000	5729200000	4681300000	6543900000	5376600000	0	0	0	0	3499400000	2821700000	2527200000	2651000000	2802200000	2455300000	3181000000	2231400000
Q9Y5S9;Q9Y5S9-2	Q9Y5S9;Q9Y5S9-2	RNA-binding protein 8A	RBM8A	2065300000	4942100000	3210300000	4420300000	1390600000	1369800000	2037000000	2387500000	2249900000	3455200000	2747000000	3976800000	1262900000	0	681800000	1274500000	2045900000	2486400000	1473900000	1471400000	1019200000	910130000	984560000	987400000
P15880;H0YEN5;E9PMM9;E9PQD7;I3L404;E9PPT0;E9PM36;H3BNG3;H0YE27	P15880;H0YEN5;E9PMM9;E9PQD7;I3L404;E9PPT0;E9PM36	40S ribosomal protein S2	RPS2	2058700000	0	3305200000	1226300000	543410000	542140000	476610000	527180000	0	0	0	0	0	0	0	0	3213400000	2563300000	2688400000	2508300000	8188700000	8661700000	8552400000	8173600000
Q13740-2;Q13740;F5GXJ9;H7C543;Q13740-3;Q13740-4	Q13740-2;Q13740;F5GXJ9	CD166 antigen	ALCAM	2054900000	2301600000	2372400000	1588000000	0	0	0	0	1587500000	2108700000	5083800000	4315200000	0	0	0	0	865580000	893900000	473280000	547130000	362690000	192710000	244350000	474880000
Q13813;Q13813-2	Q13813;Q13813-2	Spectrin alpha chain, non-erythrocytic 1	SPTAN1	2041800000	3097000000	4059600000	5216400000	22020000000	23525000000	22670000000	23491000000	10552000000	12825000000	9057700000	9254700000	776880000	0	446140000	911500000	13183000000	13343000000	15000000000	15814000000	16853000000	15036000000	13620000000	12598000000
Q5TG12;E9PGC5;Q15262-2;Q15262-3;Q15262-4;Q15262;H0YDP9;E9PRW2;H0Y6P5	Q5TG12;E9PGC5;Q15262-2;Q15262-3;Q15262-4;Q15262;H0YDP9	Receptor-type tyrosine-protein phosphatase kappa	PTPRK	2030700000	3695900000	1342000000	1222800000	456280000	342600000	640580000	1128400000	3411600000	2787700000	4344100000	3992400000	1896600000	0	2760900000	1831900000	1034300000	1030600000	410140000	416670000	1349700000	1162700000	1211700000	1190400000
P12955;P12955-3;P12955-2;K7ES25;V9GYL0;V9GYE4;V9GY89	P12955;P12955-3;P12955-2	Xaa-Pro dipeptidase	PEPD	2026800000	2166700000	1433300000	1930600000	4746700000	4870500000	5321500000	5779500000	9238500000	9868700000	11906000000	10922000000	9210000000	3558300000	5497600000	4972800000	10148000000	9041500000	7985000000	8013200000	8813400000	9155200000	9843200000	9559800000
P16403;P16402;Q02539;P22492	P16403;P16402	Histone H1.2;Histone H1.3	HIST1H1C;HIST1H1D	2021900000	1758600000	1322400000	855720000	0	0	0	0	533140000	289480000	0	0	3235300000	0	0	5228500000	707330000	483750000	400690000	386210000	6838400000	6045700000	7096800000	8920000000
Q969P0-3;Q969P0;C9J8Z4;Q969P0-2	Q969P0-3;Q969P0;C9J8Z4	Immunoglobulin superfamily member 8	IGSF8	2008900000	1605000000	1255000000	1214200000	3060800000	3211600000	4005900000	4483200000	1635000000	1543200000	1573500000	1505800000	0	0	0	0	3457000000	3386700000	3960600000	3312200000	4758300000	3804700000	3724500000	5212700000
Q12906-7;Q12906-4;Q12906-6;Q12906;Q12906-5;Q12906-2;Q12906-3;K7EKJ9;K7EQR9;K7ER69;K7ERM6;K7ENK6;K7EM82;K7EJ09;K7EKY0;K7EQ75	Q12906-7;Q12906-4;Q12906-6;Q12906;Q12906-5;Q12906-2;Q12906-3	Interleukin enhancer-binding factor 3	ILF3	2006800000	1491400000	3811500000	4391500000	4100800000	4140000000	4061700000	4503700000	3095900000	2749300000	2470900000	2645500000	0	462300000	0	846030000	3119300000	3120000000	3654300000	3402900000	7005000000	6470800000	7098400000	7170500000
A0A0C4DGB5;P20810-5;P20810-10;P20810-6;P20810-9;P20810-7;E7ES10;E9PCH5;E7EVY3;B7Z574;P20810-8;P20810-2;P20810;P20810-4;E9PDE4;P20810-3;H0Y7F0;H0Y9H6;E7EQ12;A0A0A0MR45;E7EQA0;H0YD33;F8W7E0;H0YA91;H0Y944;E9PSG1;E7EN75;D6RAA8;D6RC54;D6RGF7;D6RBR1;A0A0C4DGD1;E7EQK6;D6RBZ8	A0A0C4DGB5;P20810-5;P20810-10;P20810-6;P20810-9;P20810-7;E7ES10;E9PCH5;E7EVY3;B7Z574;P20810-8;P20810-2;P20810;P20810-4;E9PDE4;P20810-3;H0Y7F0;H0Y9H6;E7EQ12;A0A0A0MR45;E7EQA0;H0YD33;F8W7E0	Calpastatin	CAST	1994400000	2781300000	1600700000	2127200000	2381900000	2489100000	2844900000	2999200000	4142100000	3198700000	6134700000	4614900000	8471500000	4331000000	4859700000	9599000000	1937500000	2062600000	1871400000	1672300000	2547700000	2513200000	1729700000	2727900000
Q14993	Q14993	Collagen alpha-1(XIX) chain	COL19A1	1946200000	1108000000	1810300000	1395400000	584190000	512070000	678380000	920580000	2095100000	2527100000	2355200000	2064500000	0	0	0	0	374180000	367760000	459430000	381730000	556260000	599170000	495520000	643020000
G3V1D3;G3V180;Q9NY33-4;Q9NY33;E9PQ14;Q9NY33-2;E9PKK8;E9PPK9;E9PQF2;E9PNX5	G3V1D3;G3V180;Q9NY33-4;Q9NY33	Dipeptidyl peptidase 3	DPP3	1929700000	2421800000	1869100000	2209900000	3343000000	3130200000	3096800000	3465300000	4994200000	4504500000	4394900000	4916300000	3984400000	6140200000	5005700000	3762000000	1685000000	1810100000	1413000000	1808000000	851420000	727990000	1068500000	694300000
Q15185-4;Q15185;A0A087WYT3;Q15185-3;B4DDC6;Q15185-2	Q15185-4;Q15185;A0A087WYT3;Q15185-3;B4DDC6	Prostaglandin E synthase 3	PTGES3	1888700000	5015700000	1462300000	2451400000	2636900000	2535300000	2781600000	2045000000	2072300000	1983700000	2307000000	2047100000	0	0	0	0	1845400000	2016200000	1529500000	1524600000	1738800000	1711200000	1800900000	1756100000
P52209-2;P52209;K7EM49;K7EPF6;K7EMN2;K7ELN9	P52209-2;P52209	6-phosphogluconate dehydrogenase, decarboxylating	PGD	1860000000	2118100000	2844700000	2547800000	1425000000	1690400000	1893200000	1827700000	2664200000	1763400000	1179100000	1325800000	2829100000	2525200000	2681400000	4018700000	4469800000	4310600000	3777700000	3470400000	1666800000	1519000000	2099500000	1852000000
Q9UKY7;Q9UKY7-2;H0Y8K3;D6R9V8;D6RFH2;D6RDN0;Q9UKY7-3;D6R973;D6RAV0	Q9UKY7;Q9UKY7-2;H0Y8K3;D6R9V8	Protein CDV3 homolog	CDV3	1856200000	1828400000	2026500000	1744100000	1403900000	1368400000	1392400000	1323700000	3563600000	3545900000	4272200000	4441400000	1038300000	0	0	2200200000	1443600000	1709100000	1141700000	1252800000	878110000	892700000	664020000	570940000
P12081-4;P12081;B4DDD8;B3KWE1;P12081-3;P12081-2;B4E1C5;E7ETE2;P49590-2;P49590;D6RF05;B4DQ67;D6RJE6	P12081-4;P12081;B4DDD8;B3KWE1;P12081-3;P12081-2;B4E1C5;E7ETE2	Histidine--tRNA ligase, cytoplasmic	HARS	1848700000	2501700000	3112200000	2770000000	1497700000	1635500000	2222900000	1689600000	3105200000	2891900000	2158600000	1937600000	0	0	0	0	2640200000	2602000000	2617200000	2276800000	978120000	1054200000	956960000	1145800000
A0A087WTK0;A0A087WVC6;Q12913;Q12913-2;E9PPH3	A0A087WTK0;A0A087WVC6;Q12913;Q12913-2	Receptor-type tyrosine-protein phosphatase eta	PTPRJ	1838700000	784780000	966350000	793500000	270280000	287040000	476560000	540420000	0	0	0	0	0	0	0	0	1191600000	1261300000	951560000	1016700000	389030000	364040000	374070000	397770000
Q01650;A0A0C4DGL4;H0YJ95;G3V4Z6;Q9GIP4-1;Q8MH63;Q9GIP4;Q9UM01;Q92536	Q01650	Large neutral amino acids transporter small subunit 1	SLC7A5	1829200000	2229400000	1113700000	1090600000	225260000	265080000	246130000	190090000	0	0	0	0	0	0	0	0	685370000	816020000	626820000	642930000	815100000	562830000	866280000	658840000
Q9HAT2;Q9HAT2-2	Q9HAT2;Q9HAT2-2	Sialate O-acetylesterase	SIAE	1798200000	1580900000	1095700000	1250700000	0	0	0	0	563730000	647380000	1726900000	1097600000	0	0	0	0	161250000	178590000	142110000	131960000	0	0	0	0
P08670;B0YJC4;B0YJC5;Q5JVS8;H7C5W5;P41219;P41219-2;P08729;P05787;P05787-2;Q9NSB2;U3KPR1;F8VRG4;F8W0C6;B4DIR1;K7ELP4;K7EKH9;F8VUG2;F8W1U3;A0A087X106;Q8IWY7;Q8N1N4-2;O43790;P78385;Q14533;P78386;Q8N1N4;O95678;P48668;P04259;P02538;P13647;P12035;Q01546;K7EKH6;F8W835	P08670;B0YJC4	Vimentin	VIM	1785300000	9184500000	12260000000	9905800000	165280000000	165870000000	153760000000	160240000000	58223000000	66731000000	50518000000	61769000000	33205000000	6586100000	6614600000	28129000000	84561000000	80862000000	89366000000	83617000000	27262000000	27168000000	26763000000	25885000000
Q9Y5H2-2;Q9Y5H2;Q9Y5H2-3;Q9Y5H3-2;Q9Y5H3;Q9Y5G4-2;Q9Y5G4;Q9Y5G5-2;Q9Y5G5;A0A087WTI2;A0A087WT05;Q9Y5G9-2;Q9Y5G9	Q9Y5H2-2;Q9Y5H2;Q9Y5H2-3	Protocadherin gamma-A11	PCDHGA11	1783600000	1470000000	878380000	871500000	721720000	787550000	1201600000	1726300000	1033100000	808780000	931820000	737540000	612470000	0	0	426700000	0	0	0	0	0	0	0	0
G3V3M6;P27695;G3V5Q1;G3V3C7;A0A0C4DGK8;G3V5D9;G3V5M0;G3V359;H7C4A8;G3V3Y6;G3V2D9	G3V3M6;P27695;G3V5Q1;G3V3C7;A0A0C4DGK8;G3V5D9;G3V5M0;G3V359	DNA-(apurinic or apyrimidinic site) lyase;DNA-(apurinic or apyrimidinic site) lyase, mitochondrial	APEX1	1766400000	1545700000	2343400000	1080400000	399080000	453230000	485900000	583660000	2109500000	1749400000	1967400000	1798300000	2261100000	0	0	0	613650000	695220000	456850000	518730000	503410000	584550000	631670000	504370000
P32119;A6NIW5;P32119-2	P32119;A6NIW5	Peroxiredoxin-2	PRDX2	1752900000	3091500000	2757300000	3324100000	1491100000	1516700000	1045200000	1113200000	4323800000	5926800000	4663000000	4294400000	1021400000	0	1939600000	1211800000	0	0	0	0	0	0	0	0
O00462;E9PFW2	O00462;E9PFW2	Beta-mannosidase	MANBA	1717400000	2972600000	693030000	1334100000	1813900000	1894900000	3226300000	2939200000	3054600000	3731600000	4601000000	3828800000	0	0	0	0	1745500000	1707100000	1574300000	1442700000	1545200000	1603500000	1817000000	1371300000
P09496-2;P09496-4;P09496-3;P09496;F8WF69;P09496-5;C9J8P9	P09496-2;P09496-4;P09496-3;P09496;F8WF69;P09496-5	Clathrin light chain A	CLTA	1691900000	3766500000	2668500000	3322000000	2729500000	2336100000	2219000000	2610400000	7002300000	6432000000	7652300000	7396900000	0	0	0	0	4830300000	4673500000	3327100000	3399000000	2151700000	2001700000	1922800000	2056200000
Q13308;Q13308-6;Q13308-4;Q13308-5;Q13308-2;Q13308-3;Q86X91;F8WDG7;C9J9E8;H7C5L0;C9JQR6;H0Y8F1	Q13308;Q13308-6;Q13308-4;Q13308-5;Q13308-2;Q13308-3;Q86X91	Inactive tyrosine-protein kinase 7	PTK7	1687200000	1343900000	1213800000	1248400000	0	0	0	96405000	527390000	646360000	615070000	702220000	0	0	0	0	880870000	1071500000	1299200000	1048300000	1018000000	753940000	0	190020000
P33316-2;H0YNW5;P33316;A0A0C4DGL3;H0YKC5;H0YNJ9;H0YMM5;H0YKI0;H0YMP1	P33316-2;H0YNW5;P33316;A0A0C4DGL3;H0YKC5;H0YNJ9;H0YMM5;H0YKI0	Deoxyuridine 5-triphosphate nucleotidohydrolase, mitochondrial	DUT	1680100000	1865800000	2932300000	1492400000	3310000000	3775900000	1620100000	766640000	0	0	0	0	0	0	0	0	1224300000	1173600000	2259900000	2434600000	341770000	284840000	260040000	285150000
G3V5Z7;P60900;G3V295;P60900-2;G3V3I1;G3V3U4;P60900-3;G3V4S5;G3V2S7;H0YJC4	G3V5Z7;P60900;G3V295;P60900-2;G3V3I1	Proteasome subunit alpha type;Proteasome subunit alpha type-6	PSMA6	1647700000	2064300000	1610500000	1788400000	2911100000	3446100000	2204800000	2269600000	2057000000	2366200000	2520000000	2337800000	0	0	0	0	2066100000	2622400000	3170600000	2753800000	6829600000	7690000000	7725400000	8053900000
Q9H444;Q96CF2;P59074	Q9H444	Charged multivesicular body protein 4b	CHMP4B	1626900000	2315200000	1296500000	1849700000	1559800000	1426400000	1588200000	1386200000	2123900000	1993600000	2284300000	1528900000	0	0	0	925200000	3615000000	3402000000	1637700000	1551200000	648350000	532970000	640410000	674620000
Q14114-3;Q14114;E9PKG2;A0A087WW84;Q14114-2;Q14114-4;E9PP15;H0YEA5;H0YEV6	Q14114-3;Q14114;E9PKG2;A0A087WW84;Q14114-2	Low-density lipoprotein receptor-related protein 8	LRP8	1621200000	0	0	0	258320000	325080000	336080000	478440000	0	0	0	0	0	0	0	0	1584200000	1859200000	1060900000	1428100000	0	0	0	0
P40429;M0QYS1;Q8J015;Q6NVV1;M0QZU1;A0A096LPE0	P40429;M0QYS1;Q8J015	60S ribosomal protein L13a	RPL13A;RPL13a	1615700000	767220000	1301500000	2136600000	253420000	255920000	0	0	0	0	0	0	0	0	0	0	897260000	1048700000	1895000000	1815800000	1543700000	1718200000	1010900000	1154000000
O75635-2;O75635;C9JA68;A0A0A6YYQ4;C9JM00	O75635-2;O75635	Serpin B7	SERPINB7	1614900000	1083800000	1103400000	807150000	0	0	0	0	0	0	0	0	0	0	0	0	0	0	0	0	0	0	0	0
S4R3N1;Q9Y3A3-2;Q9Y3A3-3;Q9Y3A3;B4DM50	S4R3N1		HSPE1-MOB4	1606000000	1409100000	0	0	543550000	603880000	433590000	356370000	0	0	0	0	0	0	0	0	1138500000	1106400000	922540000	829760000	1875300000	1809800000	1574200000	1548400000
P01903;Q30118;P01906	P01903;Q30118	HLA class II histocompatibility antigen, DR alpha chain	HLA-DRA	1582500000	3614800000	4975600000	1349400000	3705300000	3502800000	6142800000	5915300000	8173600000	5207000000	10869000000	6967600000	0	0	0	0	0	0	0	0	0	0	0	0
M0R117;Q02543;M0R3D6;M0R1A7;M0R0P7	M0R117;Q02543;M0R3D6;M0R1A7;M0R0P7	60S ribosomal protein L18a	RPL18A	1569000000	934640000	4808100000	2644300000	188230000	345230000	348340000	253620000	0	0	0	0	0	0	0	0	1199200000	1185900000	1816600000	1824600000	3252800000	2816700000	3479200000	3079700000
P28074;P28074-3;H0YJM8;P28074-2	P28074;P28074-3	Proteasome subunit beta type-5	PSMB5	1553600000	1691300000	1044100000	658950000	1083200000	825440000	1491700000	1202100000	2298900000	2375800000	2986400000	2493000000	3315400000	4104400000	3910400000	2134900000	1482900000	1939900000	834350000	799690000	2881100000	2663200000	2979500000	2878400000
A6NC48;Q10588;Q10588-2;H0Y8G4;H0Y984	A6NC48;Q10588;Q10588-2	ADP-ribosyl cyclase/cyclic ADP-ribose hydrolase 2	BST1	1548100000	0	1520100000	938360000	0	0	0	0	0	0	0	0	0	0	0	0	0	0	0	0	0	0	0	0
Q86SJ2	Q86SJ2	Amphoterin-induced protein 2	AMIGO2	1546600000	723850000	1843100000	680470000	0	0	0	0	0	0	0	0	0	0	0	0	0	0	0	0	0	0	0	0
Q9Y2B0;F8VXJ7;F8W1K5;H0YI18;F8W1U5;Q9Y2B0-2;H0YIH9	Q9Y2B0;F8VXJ7;F8W1K5	Protein canopy homolog 2	CNPY2	1532500000	1275900000	1394100000	2206300000	1030300000	850670000	658420000	756210000	0	732210000	0	855430000	0	0	0	0	1281700000	1234000000	1412500000	1461600000	1492900000	1837400000	1399900000	1329600000
E9PEP6;O14786;E7EX60;Q5T7F0;O14786-3;O14786-2;Q5JWQ6;Q5JWQ4;V9GYL7;H0Y4A0	E9PEP6;O14786;E7EX60;Q5T7F0;O14786-3;O14786-2;Q5JWQ6;Q5JWQ4	Neuropilin-1	NRP1	1525700000	1893400000	1290200000	1280400000	450960000	368650000	435880000	602060000	0	0	0	0	0	0	0	0	0	0	0	0	0	0	0	0
Q14847;Q14847-2;C9J9W2;Q14847-3;F6S2S5;K7ESD6;J3KSN1;O76041-2	Q14847;Q14847-2;C9J9W2;Q14847-3	LIM and SH3 domain protein 1	LASP1	1523000000	1726900000	2067700000	1510100000	4530900000	4531100000	3303500000	4138600000	2250000000	2293700000	2155600000	1893800000	944270000	0	0	1122300000	1598500000	1805300000	1377800000	1106400000	842540000	868470000	786020000	897690000
Q08174;Q08174-2;D6RAX3;H0Y9F5;D6RBG2	Q08174;Q08174-2;D6RAX3	Protocadherin-1	PCDH1	1519000000	1935200000	1123100000	1385600000	414950000	426660000	859550000	916740000	0	0	0	0	0	0	0	0	0	0	0	0	0	0	0	0
P11766;H0YAG8;D6RFE4;D6RAY0;D6R9G2	P11766;H0YAG8	Alcohol dehydrogenase class-3	ADH5	1516200000	1187800000	1715800000	887250000	1428800000	1457000000	1251400000	1187600000	860210000	1875300000	336910000	1309000000	2862100000	0	0	2258800000	1309100000	1064400000	1338000000	1269700000	1360600000	1553100000	1601000000	1730500000
P68371	P68371	Tubulin beta-4B chain	TUBB4B	1515600000	1353300000	3358200000	2674300000	8899100000	10454000000	5584700000	5713100000	2090100000	3312600000	2397100000	1320200000	0	0	0	0	5337100000	7416800000	5495200000	4177000000	17642000000	19326000000	18796000000	17831000000
J3KN36;A0A087X117;Q5JPE7-2;Q15155;P69849;Q5JPE7;A0A087WW46;Q5JPE7-3;H3BPS9;A0A087WTD5;H3BUC9	J3KN36;A0A087X117;Q5JPE7-2;Q15155;P69849;Q5JPE7;A0A087WW46;Q5JPE7-3	Nodal modulator 2;Nodal modulator 1;Nodal modulator 3	NOMO3;NOMO2;NOMO1	1515200000	1453900000	944330000	1048700000	201490000	305050000	317310000	240280000	982860000	1008100000	988240000	1164500000	0	0	0	0	750010000	660940000	566000000	698350000	318220000	515070000	327970000	339200000
Q13247-3;Q13247;Q13247-2	Q13247-3;Q13247	Serine/arginine-rich splicing factor 6	SRSF6	1506700000	1987500000	1646100000	1749600000	1496200000	1299400000	1554500000	1630400000	921010000	777360000	2854400000	2721700000	0	0	0	0	1689300000	1855600000	1357500000	1379500000	321650000	350760000	305160000	341330000
Q13011;M0R248;M0QZW4;M0R1A2	Q13011;M0R248	Delta(3,5)-Delta(2,4)-dienoyl-CoA isomerase, mitochondrial	ECH1	1506100000	1125200000	1315400000	887750000	340350000	322830000	287820000	445700000	724760000	1167700000	1042000000	1653300000	0	0	0	0	1650300000	1445000000	1394300000	1130500000	1880000000	1900700000	1490700000	2328200000
P12110;P12110-3;P12110-2;C9JH44;H7C0M5	P12110;P12110-3;P12110-2	Collagen alpha-2(VI) chain	COL6A2	1501900000	8693900000	1339700000	6157500000	0	0	0	0	0	0	0	0	0	0	0	0	0	0	0	0	484120000	546790000	498320000	633250000
P13497;P13497-5;P13497-6;P13497-4;Q9Y6L7;Q3MIM8;E9PD25;P13497-3;O43897;B7ZKR5;O43897-2	P13497;P13497-5;P13497-6;P13497-4	Bone morphogenetic protein 1	BMP1	1496300000	3230600000	1474800000	2203400000	636370000	690370000	1134200000	836540000	2590900000	2941100000	3008900000	2819200000	0	0	0	0	3897500000	3096000000	3475800000	3292200000	680950000	763230000	944490000	768080000
Q8NFL0	Q8NFL0	UDP-GlcNAc:betaGal beta-1,3-N-acetylglucosaminyltransferase 7	B3GNT7	1485400000	1702700000	1921700000	2376000000	1407300000	1479600000	1104600000	810080000	0	0	0	0	0	0	0	0	0	0	0	0	0	0	0	0
O43405;H0YJW4;G3V4C4;O43405-2;G3V5V4	O43405;H0YJW4;G3V4C4;O43405-2	Cochlin	COCH	1479500000	1785700000	1302800000	2513500000	0	0	0	0	1112400000	1369000000	1280700000	1105200000	0	0	0	0	0	0	0	0	0	0	0	0
D3YTB1;F8W727;P62910;D3YTI8	D3YTB1;F8W727;P62910	60S ribosomal protein L32	RPL32	1473300000	834310000	1661400000	1175400000	288710000	386790000	93200000	138320000	0	0	0	0	0	0	0	0	1266100000	1364900000	1020100000	1119900000	1279200000	1385400000	3363800000	3315800000
Q8NBJ5;M0QX72;M0QYH0	Q8NBJ5	Procollagen galactosyltransferase 1	COLGALT1	1439100000	1706800000	880540000	1023100000	5236000000	4992900000	6051100000	6283400000	633360000	933990000	591250000	287170000	2548300000	532080000	1263900000	1126400000	5124100000	4125500000	4882300000	4271500000	944010000	757030000	1004900000	1099600000
A0A087WVM3;O00622	A0A087WVM3;O00622	Protein CYR61	CYR61	1438700000	2437000000	1122000000	1118600000	970160000	819580000	949450000	1014300000	507580000	469390000	606610000	681850000	0	0	0	0	0	0	0	0	187530000	244130000	0	0
Q99832;Q99832-3;Q99832-4;Q99832-2;F8WAM2;F8WBP8	Q99832;Q99832-3;Q99832-4;Q99832-2	T-complex protein 1 subunit eta	CCT7	1422000000	1432400000	3123500000	2007900000	1991400000	2169000000	2133800000	2045900000	765940000	608780000	344000000	522190000	0	0	0	0	1010400000	926970000	871750000	900570000	3775300000	4103700000	4059700000	4119400000
P08758;D6RBE9;E9PHT9;D6RBL5;D6RCN3	P08758;D6RBE9;E9PHT9;D6RBL5	Annexin A5;Annexin	ANXA5	1410100000	2397800000	870810000	1743100000	1913900000	1993400000	2372900000	2466400000	68235000000	48439000000	71980000000	41622000000	2290000000	0	0	2472600000	4244600000	3874200000	3936900000	3415600000	3773600000	4046800000	4657600000	4647400000
P48643;E7ENZ3;B7ZAR1;E9PCA1;P48643-2;H0Y914;D6RIZ7	P48643;E7ENZ3;B7ZAR1;E9PCA1;P48643-2	T-complex protein 1 subunit epsilon	CCT5	1404900000	4596400000	2916100000	7689000000	6235600000	6313700000	4928300000	6696300000	4426500000	4143500000	2103600000	2393500000	807040000	0	1004500000	1365800000	4011000000	3954400000	2961200000	2923500000	6859900000	6853500000	6439800000	6517900000
P18124;A8MUD9;C9JIJ5;C9JZ88	P18124;A8MUD9	60S ribosomal protein L7	RPL7	1398600000	2844900000	3612000000	5059600000	277300000	302370000	479050000	417420000	696710000	145470000	0	79490000	709400000	0	0	1747600000	2019400000	2822700000	3615400000	2948100000	3043100000	3328100000	3676900000	3870900000
Q86UY0;Q8NBS9;Q8NBS9-2	Q86UY0;Q8NBS9;Q8NBS9-2	Thioredoxin domain-containing protein 5	TXNDC5	1396000000	2049600000	1443000000	2041900000	3744700000	4476600000	7004400000	5923900000	1004900000	857170000	1395500000	1552200000	0	0	0	0	5766500000	5112200000	4651800000	4286500000	6505700000	6816700000	9614700000	7300200000
P13667;C9JMN9	P13667	Protein disulfide-isomerase A4	PDIA4	1391200000	7521200000	4972400000	4197800000	39374000000	35579000000	50957000000	55863000000	5209700000	7002500000	8939000000	8208500000	4960900000	1731100000	2054700000	5220400000	21098000000	23786000000	21629000000	21486000000	11139000000	10843000000	13186000000	12580000000
A0A0A6YY95;Q9Y240;V9H0X6;M0R081	A0A0A6YY95;Q9Y240;V9H0X6;M0R081	C-type lectin domain family 11 member A	CLEC11A	1379500000	2663300000	1418500000	1218300000	0	0	0	0	30958000000	39620000000	38266000000	43370000000	0	0	0	0	0	0	0	0	0	0	0	0
D6R9P3;D6RD18;D6RBZ0;A0A087WZV1;Q99729-3;Q99729-2;Q99729-4;Q99729	D6R9P3;D6RD18;D6RBZ0;A0A087WZV1;Q99729-3;Q99729-2;Q99729-4;Q99729	Heterogeneous nuclear ribonucleoprotein A/B	HNRNPAB	1374300000	492940000	1688800000	1393200000	1190400000	1166200000	1621300000	1262800000	0	0	0	0	0	0	0	0	1992400000	2174000000	1421700000	1395500000	542550000	542640000	540200000	597970000
Q15046;Q15046-2;H3BVA8;J3KRL2;H3BPV7;H3BRC9	Q15046;Q15046-2	Lysine--tRNA ligase	KARS	1359200000	2953000000	1679900000	2085100000	1092700000	1185600000	1563300000	1398100000	3940000000	3733400000	2709500000	1350400000	823530000	416890000	0	1883800000	1596800000	1091800000	871960000	817460000	1043700000	1379700000	1150000000	1192700000
Q12907;D6RBV2;D6RIU4;D6RDX1;D6RBH1	Q12907;D6RBV2;D6RIU4;D6RDX1	Vesicular integral-membrane protein VIP36	LMAN2	1358000000	2476400000	1659900000	5409500000	3078800000	3193900000	3709900000	4889800000	104760000	143390000	397560000	444150000	0	0	0	287680000	4708400000	5109600000	6661700000	7079200000	1333300000	1909000000	1561600000	1904700000
Q9NZU0;Q9NZU1	Q9NZU0	Leucine-rich repeat transmembrane protein FLRT3	FLRT3	1340500000	1506000000	401740000	1283800000	472980000	499270000	847570000	743450000	0	0	0	0	0	0	0	0	0	0	180420000	147360000	0	0	0	0
P42766;F2Z388	P42766;F2Z388	60S ribosomal protein L35	RPL35	1337600000	1063600000	1795500000	1678400000	114630000	100110000	165010000	159680000	0	0	0	0	0	0	0	0	884670000	902830000	911320000	981720000	0	0	0	0
P54727;P54727-2;Q5W0S5;Q5W0S4;H0Y579	P54727;P54727-2	UV excision repair protein RAD23 homolog B	RAD23B	1335200000	1110800000	1634700000	1556500000	1921600000	1869300000	1956400000	1619200000	2947700000	2508500000	2722500000	2082500000	498850000	785640000	1213600000	1329800000	2279300000	2203600000	1298500000	1322300000	1186500000	1433400000	928560000	918340000
B4DY09;Q12905;X6R6Z1;A0A0A0MRL0	B4DY09;Q12905	Interleukin enhancer-binding factor 2	ILF2	1334000000	0	0	1768700000	1547900000	1715400000	1590300000	1754700000	638020000	1610300000	1238800000	0	0	0	0	0	490330000	856930000	912540000	989610000	1442600000	1308000000	1261000000	1548300000
P50991;P50991-2	P50991;P50991-2	T-complex protein 1 subunit delta	CCT4	1316000000	1952500000	3286300000	2434200000	1828500000	2112300000	2007300000	1970300000	2134300000	2346700000	1078100000	1279400000	0	0	0	0	902160000	991600000	969210000	1219200000	7073900000	7342100000	7308700000	6075300000
Q02790;F5H1U3;H0YFG2;F5H120	Q02790	Peptidyl-prolyl cis-trans isomerase FKBP4;Peptidyl-prolyl cis-trans isomerase FKBP4, N-terminally processed	FKBP4	1315300000	865040000	1712900000	2218800000	2065500000	1911000000	2194200000	1970200000	4804500000	3748300000	2373400000	2192300000	0	0	0	0	2749500000	2931000000	2304500000	2951800000	3102500000	2710500000	2960700000	2686500000
Q9BU40-3;Q9BU40-2;Q9BU40-5;Q9BU40-4;Q9BU40;Q9BU40-6	Q9BU40-3;Q9BU40-2;Q9BU40-5;Q9BU40-4;Q9BU40;Q9BU40-6	Chordin-like protein 1	CHRDL1	1302400000	2042300000	1108500000	1354800000	0	0	0	0	0	0	0	0	0	0	0	0	0	0	0	0	0	0	0	0
P62937;F8WE65;C9J5S7;P62937-2;A0A0B4J2A2;A0A075B767;A0A075B759;Q9Y536;F5H284;A2BFH1;E5RIZ5	P62937;F8WE65;C9J5S7;P62937-2	Peptidyl-prolyl cis-trans isomerase A;Peptidyl-prolyl cis-trans isomerase A, N-terminally processed;Peptidyl-prolyl cis-trans isomerase	PPIA	1301000000	2391400000	2086900000	3101700000	8758700000	10205000000	5003900000	6338800000	5264600000	3451100000	6248500000	4149900000	0	0	0	0	7786700000	5770700000	7994400000	7697300000	20403000000	20506000000	13829000000	20318000000
P13611;P13611-5;E9PF17;P13611-3	P13611;P13611-5;E9PF17;P13611-3	Versican core protein	VCAN	1298300000	527960000	263110000	469120000	544460000	469280000	1918000000	2207700000	1267300000	1033600000	1518500000	1494600000	0	0	0	0	3009100000	3401700000	2243000000	2991400000	2437100000	2469800000	2830900000	2516100000
P25398	P25398	40S ribosomal protein S12	RPS12	1296600000	1806900000	2122700000	5796100000	2591400000	2048900000	3222700000	3062200000	577730000	819260000	700520000	1155700000	0	0	0	0	4338200000	4765900000	3620600000	4032900000	7201600000	6123500000	6920100000	4979500000
P00367;P00367-3;P00367-2	P00367;P00367-3;P00367-2	Glutamate dehydrogenase 1, mitochondrial	GLUD1	1291400000	2262600000	941510000	1084400000	816230000	1002800000	607620000	870200000	1571600000	1268900000	987060000	858250000	0	0	0	1668100000	553420000	593580000	551220000	720780000	599080000	591650000	751690000	1056600000
O60279;H7C2K7	O60279;H7C2K7	Sushi domain-containing protein 5	SUSD5	1288300000	3162100000	840110000	1635100000	0	0	0	0	2695200000	2870200000	4678200000	5158900000	0	0	0	0	1060100000	1384100000	871230000	581810000	0	0	0	0
P30048-2;P30048	P30048-2;P30048	Thioredoxin-dependent peroxide reductase, mitochondrial	PRDX3	1253600000	3043200000	1761300000	1800600000	1387900000	1286200000	2292400000	1364500000	3138000000	2234000000	2788500000	2363100000	0	0	0	0	2198100000	1902100000	1782100000	2040400000	1785900000	1978000000	1612500000	1963000000
C9JG97;C9JEH3;Q13685;C9JTS3;H7C0R2	C9JG97;C9JEH3;Q13685;C9JTS3	Angio-associated migratory cell protein	AAMP	1251500000	1513000000	962080000	1059200000	1183000000	1195200000	1730700000	1643500000	1222800000	1025000000	1459800000	1319200000	992720000	1551200000	2141100000	1671900000	2246500000	2458000000	1846100000	1564700000	144540000	183410000	136800000	176670000
Q14257;Q14257-2;H0YL43;A8MXP8	Q14257;Q14257-2;H0YL43	Reticulocalbin-2	RCN2	1241400000	3999800000	1205500000	2914400000	1931400000	1964900000	2176500000	2736900000	1222900000	1875000000	1607400000	1384400000	3513100000	2076800000	2795800000	4117400000	3493700000	3391600000	2329400000	2430700000	1067900000	950740000	927160000	810910000
Q14247;Q14247-3;Q14247-2;H7C314;H0YCD9;H0YEV2;E9PP90;E9PKG3	Q14247;Q14247-3;Q14247-2	Src substrate cortactin	CTTN	1228000000	2070500000	2064500000	1940800000	10023000000	10000000000	8087200000	8124600000	6860000000	6925200000	6183000000	5995000000	3246700000	2198900000	3789300000	6527100000	6894300000	8070700000	5268600000	4236100000	13439000000	13292000000	10848000000	8979700000
P11717;S4R328	P11717	Cation-independent mannose-6-phosphate receptor	IGF2R	1207700000	436190000	450580000	702650000	3246100000	2915700000	3683600000	3753300000	4637200000	5887300000	11827000000	7766300000	1581200000	2163500000	3723100000	1983100000	16738000000	18395000000	14028000000	17352000000	3296700000	3198300000	3417000000	3548700000
G3XAM2;E7ETH0;P05156;A0A087X0I2;D6R9Z8	G3XAM2;E7ETH0;P05156;A0A087X0I2;D6R9Z8	Complement factor I;Complement factor I heavy chain;Complement factor I light chain	CFI	1199800000	6103800000	1329900000	3958000000	7089400000	7339700000	9311100000	9343700000	0	0	0	0	0	0	0	0	0	0	0	0	0	0	0	0
Q9UN73-3;Q9UN73;Q9UN73-2	Q9UN73-3;Q9UN73;Q9UN73-2	Protocadherin alpha-6	PCDHA6	1199800000	1343500000	1145800000	1167900000	0	0	0	0	0	0	0	0	0	0	0	0	0	0	0	0	0	0	0	0
G3V203;H0YHA7;J3QQ67;Q07020-2;Q07020;F8VUA6;F8VYV2;A0A075B7A0	G3V203;H0YHA7;J3QQ67;Q07020-2;Q07020;F8VUA6;F8VYV2;A0A075B7A0	60S ribosomal protein L18	RPL18	1172500000	851460000	3763700000	1922200000	359330000	532140000	349230000	352630000	0	0	0	0	0	0	0	0	1630100000	1595900000	2226900000	2273300000	2063900000	1862700000	1733600000	2310200000
P62269;J3JS69	P62269	40S ribosomal protein S18	RPS18	1169500000	1459000000	1658400000	1478400000	134280000	129090000	339020000	233070000	0	0	0	0	3364000000	868000000	1366000000	5505800000	3409100000	3126500000	2520900000	2294400000	3128400000	3184200000	3040900000	3332900000
P13746;P13746-2	P13746;P13746-2	HLA class I histocompatibility antigen, A-11 alpha chain	HLA-A	1169400000	614200000	5039700000	730300000	0	0	0	0	0	198980000	389900000	491230000	0	0	0	0	7400300000	5962000000	6238900000	6295600000	690340000	857600000	902650000	937050000
Q14974;J3KTM9;Q14974-2;J3QR48;J3QKQ5;J3KS06;J3QRG4	Q14974;J3KTM9;Q14974-2	Importin subunit beta-1	KPNB1	1130500000	648240000	854530000	1031700000	3065500000	3745300000	2764400000	2894200000	949480000	893930000	733340000	594380000	0	0	0	752350000	2005400000	2327000000	2375300000	2587900000	2874400000	2848000000	2478800000	2656900000
P43034;I3L3N5;I3L495;P43034-2	P43034	Platelet-activating factor acetylhydrolase IB subunit alpha	PAFAH1B1	1130100000	1200200000	0	1073700000	1392600000	1524700000	1588900000	1799600000	0	0	315260000	250690000	0	0	0	549600000	1397500000	1604900000	1249200000	1235800000	2278300000	2221700000	2202200000	1685500000
P53396-2;P53396;P53396-3;K7EIE7;K7ESG8	P53396-2;P53396;P53396-3	ATP-citrate synthase	ACLY	1122400000	3075700000	1858800000	2306100000	5751400000	5570700000	8312400000	6384200000	5660200000	6887900000	4365700000	5094800000	4571300000	0	2143400000	4488900000	2211900000	2107100000	2726900000	2458000000	2591800000	2523100000	2338400000	2260300000
Q13867;K7ESE8;K7ES02;J3KSD8;J3KS79;K7ENH5	Q13867;K7ESE8;K7ES02;J3KSD8	Bleomycin hydrolase	BLMH	1120200000	1106900000	1490100000	757870000	981160000	1572900000	923600000	1007000000	2118200000	2524600000	2559900000	3269500000	0	0	0	0	815230000	1028800000	999290000	969430000	1111500000	980330000	828340000	1055900000
P07737;K7EJ44;I3L3D5	P07737;K7EJ44	Profilin-1	PFN1	1116600000	950150000	4400600000	1493500000	7548000000	8038700000	2275300000	3154900000	816380000	969690000	798290000	987550000	1572100000	1759500000	1487100000	1345800000	1795300000	2302800000	2474100000	2527100000	10188000000	9695400000	8270700000	8705500000
Q13938;K7EL21;Q13938-3;K7ES72	Q13938;K7EL21;Q13938-3;K7ES72	Calcyphosin	CAPS	1115500000	1136000000	933730000	996220000	0	0	0	0	0	0	0	0	0	0	0	0	1063100000	1112500000	708880000	751120000	0	0	0	0
F5H7V9;P24821-6;F5H5D6	F5H7V9;P24821-6	Tenascin	TNC	1103600000	0	521640000	0	0	0	0	0	0	0	0	0	0	0	0	0	0	0	0	0	0	0	0	0
Q13332-6;Q13332-2;Q13332-3;Q13332-4;Q13332;G8JL96;A0A0A0MR60;Q13332-7;Q13332-5	Q13332-6;Q13332-2;Q13332-3;Q13332-4;Q13332;G8JL96;A0A0A0MR60;Q13332-7	Receptor-type tyrosine-protein phosphatase S	PTPRS	1103500000	2629500000	1288000000	1150300000	0	84630000	171590000	227200000	599440000	620510000	919650000	709890000	0	0	0	0	966100000	971990000	852470000	753920000	1053000000	1420600000	1290200000	1339900000
P23246;P23246-2;H0Y9K7;H0Y9U2	P23246;P23246-2	Splicing factor, proline- and glutamine-rich	SFPQ	1093900000	0	1883600000	0	4158000000	4186600000	2905500000	3449200000	3263500000	2482800000	3371100000	2765500000	0	0	0	0	2542100000	2798400000	2791900000	2451000000	4525700000	5691700000	4033500000	4338700000
P26373;P26373-2;J3QSB4;J3KS98;H3BTH3;H3BUK8	P26373;P26373-2;J3QSB4	60S ribosomal protein L13	RPL13	1087000000	2412800000	2052300000	4061400000	617020000	454220000	474390000	450410000	354510000	380790000	201530000	182780000	396260000	0	1093000000	1105100000	2218200000	2638000000	2546400000	2753500000	4329900000	3821700000	2542900000	3736100000
P62995-3;P62995;H7BXF3;H7C2L4;Q13595-2	P62995-3;P62995;H7BXF3	Transformer-2 protein homolog beta	TRA2B	1085000000	730560000	1709700000	715190000	1624700000	1828200000	2273900000	2587800000	470780000	666380000	1346900000	1401200000	0	0	0	0	1308000000	1448500000	1037400000	1253100000	260020000	0	0	0
O75874;C9J4N6;C9JLU6;C9JJE5	O75874	Isocitrate dehydrogenase [NADP] cytoplasmic	IDH1	1078800000	2089300000	1457000000	1233200000	3666500000	4021500000	3535400000	3484700000	2065100000	1558400000	1787200000	1450700000	1540600000	674250000	0	1613500000	3631200000	3618200000	3694700000	3873300000	14197000000	14439000000	14569000000	15011000000
E5RHG8;Q15369;Q15369-2;R4GMY8	E5RHG8;Q15369;Q15369-2;R4GMY8	Transcription elongation factor B polypeptide 1	TCEB1	1068800000	668620000	1636100000	863490000	1998300000	1998400000	2000700000	2220100000	0	941350000	721930000	763470000	0	0	0	0	2353900000	2295900000	1903100000	1393200000	1586400000	1408300000	1694000000	1549100000
A0A087WYL5;Q6UXD5-3;Q6UXD5-5;Q6UXD5-6;Q6UXD5-2;Q6UXD5;Q6UXD5-4;H3BN26;B0QYH4;B0QYH5;B7ZLJ8;Q9BYH1-2;Q9BYH1-3;Q9BYH1-5;Q9BYH1-4;Q9BYH1-7;Q9BYH1-6;Q9BYH1	A0A087WYL5;Q6UXD5-3;Q6UXD5-5;Q6UXD5-6;Q6UXD5-2;Q6UXD5;Q6UXD5-4;H3BN26	Seizure 6-like protein 2	SEZ6L2	1066300000	7960600000	689270000	3093400000	0	63174000	273400000	197690000	0	0	0	0	0	0	0	0	1632200000	2099000000	1019500000	828930000	231540000	177140000	108040000	144310000
Q9BRF8;Q9BRF8-2;Q9BRF8-3	Q9BRF8;Q9BRF8-2;Q9BRF8-3	Serine/threonine-protein phosphatase CPPED1	CPPED1	1063500000	810390000	631180000	970330000	379740000	427580000	856600000	757740000	1214000000	1130000000	1337200000	1221100000	1837300000	0	0	2465000000	1335100000	1300500000	990720000	1012100000	397950000	637840000	450040000	338660000
Q9UKU6;H0YHU0	Q9UKU6	Thyrotropin-releasing hormone-degrading ectoenzyme	TRHDE	1060700000	2001500000	1003800000	1121600000	0	0	0	0	0	0	0	0	0	0	0	0	0	0	0	0	0	0	0	0
J3KQJ1;Q8NBJ7;C9JL30;A8MXB9;C9J660;Q8NBJ7-2;H7C3B2;F8WA42;Q8NBJ7-3;E9PBT8;J3QT17;Q8NBJ7-5;E9PG02;F8WEX5;F8WEV7;F8WES7;Q8NBJ7-4	J3KQJ1;Q8NBJ7;C9JL30;A8MXB9;C9J660;Q8NBJ7-2;H7C3B2;F8WA42;Q8NBJ7-3	Sulfatase-modifying factor 2	SUMF2	1060100000	868590000	0	690020000	1717200000	1758800000	1742800000	1904800000	610200000	0	943070000	810610000	0	0	0	0	1010100000	1107100000	933200000	1330400000	3019000000	3129600000	3180400000	3175700000
P62917;E9PKZ0;E9PKU4;G3V1A1;E9PP36	P62917;E9PKZ0;E9PKU4;G3V1A1;E9PP36	60S ribosomal protein L8	RPL8	1057000000	1640600000	2755300000	3443000000	278110000	337230000	369310000	308490000	0	0	0	0	0	0	0	1639400000	1550600000	1639400000	1946300000	1927800000	2963200000	2444900000	2802200000	3046500000
P04040	P04040	Catalase	CAT	1044600000	1590700000	952660000	1277200000	514670000	587260000	512620000	560040000	518110000	334450000	449980000	410020000	684450000	563090000	689480000	766230000	261740000	243560000	187510000	211620000	478570000	443190000	752320000	633830000
P06396	P06396	Gelsolin	GSN	1029100000	0	1845800000	0	0	0	0	0	0	0	0	0	0	0	0	0	0	0	0	0	0	0	0	0
P02786;G3V0E5;F8WBE5;H7C3V5;Q9UP52-2;Q9UP52-3;Q9UP52	P02786;G3V0E5	Transferrin receptor protein 1;Transferrin receptor protein 1, serum form	TFRC	1024000000	1169400000	987210000	591740000	548430000	517580000	599310000	484290000	2750600000	2131400000	1875200000	1735500000	2821600000	2608800000	1571900000	2492200000	1231700000	1261700000	2460000000	2332200000	1182500000	1126500000	1092000000	1085600000
P01009;P01009-3;P01009-2	P01009;P01009-3;P01009-2	Alpha-1-antitrypsin;Short peptide from AAT	SERPINA1	1000800000	665580000	580160000	331070000	0	0	0	0	0	0	0	0	0	0	0	0	0	0	0	0	0	0	0	0
A0A087WXM6;J3QQT2;J3KRX5;A0A0A6YYL6;P18621;P18621-3;J3QLC8;A0A0A0MRF8;P18621-2;J3KRB3;A0A087WWH0;J3QS96;A0A087WY81;J3KSJ0	A0A087WXM6;J3QQT2;J3KRX5;A0A0A6YYL6;P18621;P18621-3;J3QLC8;A0A0A0MRF8;P18621-2;J3KRB3;A0A087WWH0;J3QS96	60S ribosomal protein L17	RPL17	999540000	2698300000	2208100000	2332900000	217620000	248670000	0	0	0	0	0	0	0	0	0	0	1429200000	1571300000	1029600000	819120000	1285400000	1345700000	1656800000	1591000000
P62249;M0R210;A0A087WZ27;M0R3H0;M0R1M5;Q6IPX4;M0QX76	P62249;M0R210;A0A087WZ27;M0R3H0;M0R1M5;Q6IPX4	40S ribosomal protein S16	RPS16	986630000	1185800000	3590000000	2074700000	522710000	544940000	697650000	557450000	0	0	0	0	369460000	561660000	351270000	0	922010000	819630000	1676000000	1494600000	2674400000	3067100000	2711900000	2625700000
P23381;P23381-2;G3V3H8;G3V3Y5;G3V277;G3V423;G3V5U1;G3V456;G3V3P2;G3V227;G3V2Y7;H0YJP3;G3V3X0;G3V2F2;G3V3R3;G3V4S4;G3V313;G3V339;G3V2C0;G3V4C7;G3V4N8;G3V5W1;G3V3S7;G3V5H5;P78534;G3V4A3;G3V4Q0;G3V4N0	P23381;P23381-2	Tryptophan--tRNA ligase, cytoplasmic;T1-TrpRS;T2-TrpRS	WARS	982410000	1894600000	1931400000	2237400000	3606400000	2661700000	2804900000	2377700000	1189100000	1604300000	1244900000	1157300000	970600000	0	881860000	2044600000	1898600000	1945000000	1690500000	1548100000	9350000000	9180000000	8773600000	9356600000
Q32P28;Q32P28-4;Q32P28-3;H7C0D1;H7C2W6;Q32P28-2;E2QRI1	Q32P28;Q32P28-4;Q32P28-3	Prolyl 3-hydroxylase 1	LEPRE1	981130000	2732800000	1239500000	1459100000	1252400000	1441100000	2053800000	1205000000	2527000000	2579900000	2024500000	1652700000	0	0	0	1481800000	2907100000	2375000000	2002400000	2023800000	398550000	351410000	455240000	541870000
P54802;K7ENX5;K7EQH9	P54802	Alpha-N-acetylglucosaminidase;Alpha-N-acetylglucosaminidase 82 kDa form;Alpha-N-acetylglucosaminidase 77 kDa form	NAGLU	975420000	808430000	616990000	432800000	112700000	200020000	291470000	123790000	838720000	884930000	1138600000	1125600000	1110900000	0	0	0	1608400000	1081800000	1824100000	1433400000	2054500000	2475600000	5779500000	3858600000
O15067;H0YGH1;J3QSG0;J3QSH6;J3KT98;J3KTQ5;J3KTL4	O15067	Phosphoribosylformylglycinamidine synthase	PFAS	964080000	1053200000	1062300000	466530000	971990000	1013600000	882770000	1182500000	0	0	0	0	0	0	0	0	991510000	1149900000	1087700000	981400000	915050000	827230000	888230000	965170000
Q99674;Q99674-4;Q99674-5;Q99674-2	Q99674;Q99674-4;Q99674-5	Cell growth regulator with EF hand domain protein 1	CGREF1	960300000	2792100000	1104300000	1187400000	145710000	118870000	422790000	398500000	2417100000	2027100000	4192600000	3523000000	0	0	0	0	422400000	364390000	204800000	198840000	0	537960000	0	231470000
P61326;F5H6P7;P61326-2	P61326;F5H6P7;P61326-2	Protein mago nashi homolog	MAGOH;MAGOHB	954070000	687750000	0	819390000	346010000	496080000	489650000	487370000	485720000	857050000	855240000	744510000	0	0	0	0	583300000	355360000	500690000	356350000	438620000	362340000	342600000	372380000
P61978-3;P61978-2;P61978;Q5T6W2;S4R457;S4R359	P61978-3;P61978-2;P61978;Q5T6W2	Heterogeneous nuclear ribonucleoprotein K	HNRNPK	947830000	1501800000	1856800000	3230000000	10435000000	10417000000	6197900000	6505900000	5745200000	5158000000	3910100000	3369200000	0	0	249500000	605390000	6793200000	7265900000	4329600000	4014200000	6198200000	6976600000	6387900000	6505800000
P27635	P27635	60S ribosomal protein L10	RPL10	941400000	1603500000	1535200000	2267200000	332130000	280250000	481070000	640980000	0	0	0	0	0	0	0	0	1657600000	1645000000	1204100000	1448300000	4070300000	3486300000	3873700000	3803500000
Q9C0H2-2;Q9C0H2;Q9C0H2-4;Q9C0H2-3;H7C3T6	Q9C0H2-2;Q9C0H2;Q9C0H2-4;Q9C0H2-3	Protein tweety homolog 3	TTYH3	936650000	1084100000	560760000	409850000	0	0	0	0	0	0	0	0	0	0	0	0	1000700000	766730000	283910000	242220000	1021800000	1305800000	1761900000	1239900000
P53999;D6RC37;D6R970	P53999	Activated RNA polymerase II transcriptional coactivator p15	SUB1	928420000	746290000	756960000	0	1543000000	1669800000	1098100000	987860000	971730000	542970000	1384700000	1415000000	0	0	708200000	565850000	595460000	527580000	469040000	450520000	570730000	620230000	572530000	442650000
Q04917;A2IDB2;F8WEB6;A2IDB1	Q04917;A2IDB2	14-3-3 protein eta	YWHAH	925150000	3218800000	953690000	2407300000	4669500000	5041100000	7485400000	7671900000	4678300000	4421700000	4447200000	3273100000	1246900000	0	0	2712700000	6650800000	7518300000	3786400000	4249000000	2861400000	2781700000	2592900000	2604700000
Q03154;C9JMV9;Q03154-4;Q03154-2;Q03154-3;C9JYZ0;F8WC59	Q03154;C9JMV9;Q03154-4;Q03154-2;Q03154-3;C9JYZ0	Aminoacylase-1	ACY1;ABHD14A-ACY1	918120000	1425600000	1028300000	1310200000	133280000	128990000	132910000	86263000	633110000	568400000	637860000	658860000	0	0	0	0	1067900000	860320000	542480000	601240000	2370600000	2332200000	2018000000	2666200000
P36871;P36871-2;P36871-3	P36871;P36871-2;P36871-3	Phosphoglucomutase-1	PGM1	908910000	1238000000	607630000	892170000	1973300000	1891400000	2621800000	2464200000	2312800000	1928500000	798960000	1227300000	5039300000	1084800000	901860000	3988700000	3760100000	3965200000	3292600000	3680000000	1363200000	1252400000	1454300000	1575700000
X6R922;Q5JRL0;Q7Z2X7;Q5JRK9	X6R922;Q5JRL0;Q7Z2X7;Q5JRK9	P antigen family member 2;Putative G antigen family E member 3	PAGE2;PAGE2B	908570000	876770000	567180000	875070000	0	0	0	0	0	0	0	0	0	0	0	0	0	0	0	0	0	0	0	0
P78539;P78539-5;P78539-2;P78539-4;P78539-3	P78539;P78539-5;P78539-2;P78539-4;P78539-3	Sushi repeat-containing protein SRPX	SRPX	901400000	3604200000	3635700000	3913900000	2690200000	2523900000	2130100000	2417500000	1642800000	955700000	1305800000	962880000	0	0	0	0	4155800000	4388400000	4644000000	4214300000	2127600000	2905800000	2198700000	1919100000
Q9NS15-2;H0YC99;E9PQR0;H0YCX6;E9PPT7;E9PRF2;H0YCQ2;E9PR75	Q9NS15-2;H0YC99	Latent-transforming growth factor beta-binding protein 3	LTBP3	897840000	3588200000	0	1364000000	2084200000	1871900000	2320700000	2281600000	0	0	0	0	0	0	0	0	0	0	0	0	0	0	0	0
P07954-2;P07954	P07954-2;P07954	Fumarate hydratase, mitochondrial	FH	897360000	1576000000	1132600000	1878400000	453750000	592840000	832350000	621360000	699920000	707980000	0	429240000	0	0	0	0	1185800000	1132700000	1186800000	1183700000	2098500000	2068800000	2490200000	2169400000
P05023-4;P05023;P05023-3;P05023-2;B1AKY9;P50993;M0R116;A0A0A0MT26;P13637;P13637-2;P13637-3;H0Y7C1;Q13733;Q5TC01;Q5TC02;P20648;E9PRA5;Q5TC05;M0QXF2	P05023-4;P05023;P05023-3;P05023-2	Sodium/potassium-transporting ATPase subunit alpha-1	ATP1A1	893970000	3394800000	840660000	1782600000	2578800000	2895700000	4388000000	4019700000	1001000000	1440800000	752990000	927670000	0	0	0	0	5766700000	5785400000	6387700000	5448400000	1932600000	1860800000	2455900000	2354600000
A0A087WVQ6;Q00610-2;Q00610;J3KS13;A0A087WX41;P53675-2;P53675;K7EJJ5;J3KRF5;J3KSQ2;J3QL20;F5H5N6	A0A087WVQ6;Q00610-2;Q00610	Clathrin heavy chain 1	CLTC	882400000	647340000	525580000	778310000	7283400000	7499000000	4405100000	5135800000	1967200000	2074700000	752200000	717800000	0	0	0	0	2083200000	2516900000	2587200000	2254400000	11495000000	12271000000	10392000000	10222000000
Q9Y266;A0A0A0MSU9;A0A0A0MSS4	Q9Y266;A0A0A0MSU9	Nuclear migration protein nudC	NUDC	882120000	2672500000	2650400000	3663700000	4289600000	4483800000	3160800000	2886100000	3852800000	3663700000	2244900000	2458200000	1633500000	0	0	1240100000	7356000000	7536300000	6483400000	6079200000	2391300000	2258700000	2638600000	2462600000
J3KT51;Q9UK76;Q9UK76-2;J3KSH8;Q9UK76-3;F2Z3M5	J3KT51;Q9UK76;Q9UK76-2;J3KSH8;Q9UK76-3	Hematological and neurological expressed 1 protein;Hematological and neurological expressed 1 protein, N-terminally processed	HN1	865510000	4615000000	1416300000	2873900000	1263300000	1095800000	1130400000	1165300000	3446200000	2639700000	3654100000	3791200000	0	0	0	0	1103100000	1225600000	950040000	914030000	330660000	338740000	425550000	454280000
P30041	P30041	Peroxiredoxin-6	PRDX6	864760000	1193400000	1241800000	1356700000	4111300000	4700200000	3186200000	3053500000	556730000	851530000	544530000	492570000	0	0	0	0	2100000000	2110900000	2854100000	2704600000	4422900000	3559800000	4082600000	3776100000
B4DPQ0;P00736;F5H2D0;F5H1V0;F5H6Y3;F5H3N3;H0YFL7	B4DPQ0;P00736;F5H2D0	Complement C1r subcomponent;Complement C1r subcomponent heavy chain;Complement C1r subcomponent light chain	C1R	847100000	1754900000	966520000	1144500000	316560000	429350000	756360000	285710000	0	0	0	0	0	0	0	0	565140000	664150000	680120000	503160000	0	0	0	0
P61353;K7ELC7;K7EQQ9;K7ERY7	P61353;K7ELC7;K7EQQ9	60S ribosomal protein L27	RPL27	846750000	511380000	1190000000	1007000000	104220000	89978000	473850000	428130000	0	0	0	0	0	0	0	0	2093200000	1921000000	1539300000	1674300000	3634400000	3258400000	2042200000	3123300000
P26006;P26006-1;D6R9X8;H0YA32;K7EMU3;H0YA49	P26006;P26006-1	Integrin alpha-3;Integrin alpha-3 heavy chain;Integrin alpha-3 light chain	ITGA3	846100000	917560000	984910000	1118700000	1481800000	1632900000	1615700000	1719700000	0	0	0	0	0	0	0	0	414900000	436220000	225520000	303440000	0	0	0	0
Q9UMS4;F5GY56;F5H2I0;H0YGF3;H0YGZ5	Q9UMS4;F5GY56	Pre-mRNA-processing factor 19	PRPF19	836950000	876920000	1834000000	1697300000	1528900000	1546300000	1659800000	1481700000	0	0	0	0	0	0	0	0	1374100000	1312700000	801470000	793990000	1458600000	1842200000	1281200000	1262900000
P62753;A2A3R5;A2A3R7	P62753;A2A3R5;A2A3R7	40S ribosomal protein S6	RPS6	836300000	2940500000	5126900000	3974600000	423540000	579190000	483410000	445280000	0	406690000	0	0	2685100000	0	1758900000	2838600000	6313700000	5769700000	6295600000	6343300000	4082300000	4622100000	3468000000	3984700000
P98155-2;P98155	P98155-2;P98155	Very low-density lipoprotein receptor	VLDLR	834910000	671290000	431830000	432900000	0	0	0	0	0	0	0	0	0	0	0	0	455660000	485700000	308560000	284540000	0	0	0	0
Q96CT7;M0R2F5	Q96CT7;M0R2F5	Coiled-coil domain-containing protein 124	CCDC124	832720000	1402100000	1034600000	1553000000	560740000	677430000	461310000	493870000	1114300000	1072800000	1578700000	1130100000	0	0	0	0	380150000	385150000	487660000	512230000	891820000	956370000	700370000	651270000
P47813;X6RAC9;A6NJH9;O14602	P47813;X6RAC9;A6NJH9;O14602	Eukaryotic translation initiation factor 1A, X-chromosomal;Eukaryotic translation initiation factor 1A, Y-chromosomal	EIF1AX;EIF1AY	831260000	1476800000	1601000000	1752400000	806370000	696160000	759740000	919280000	906590000	740180000	999360000	906000000	0	0	0	0	975560000	996510000	550180000	531500000	306460000	385190000	620470000	443800000
P04062-2;P04062;P04062-4;P04062-5;P04062-3	P04062-2;P04062;P04062-4;P04062-5;P04062-3	Glucosylceramidase	GBA	821350000	754550000	1106500000	1611600000	275870000	251050000	299840000	347020000	424120000	844470000	1270800000	718140000	0	0	0	0	1369200000	1199200000	1371700000	1610100000	7524400000	8997100000	12193000000	10939000000
Q96QC4;Q29983;A0A024RCL3;H0Y615;Q29983-2	Q96QC4;Q29983;A0A024RCL3;H0Y615	MHC class I polypeptide-related sequence A	MICA	815340000	2152100000	771410000	1117200000	641350000	640140000	453090000	730770000	643180000	537180000	917450000	1022600000	0	0	0	0	846550000	1311300000	453750000	433150000	262580000	202550000	311830000	0
P41250;H7C443	P41250	Glycine--tRNA ligase	GARS	806590000	981690000	2095000000	2075200000	1716200000	1699500000	1768100000	1798200000	4349100000	4437000000	3276100000	2568700000	2227800000	764240000	971910000	4434800000	2966900000	3382100000	2462300000	2107100000	5144700000	5057800000	5578100000	6643800000
P11413;P11413-2;P11413-3;E7EUI8;E9PD92;E7EM57	P11413;P11413-2;P11413-3;E7EUI8;E9PD92;E7EM57	Glucose-6-phosphate 1-dehydrogenase	G6PD	802470000	971060000	1033900000	3442600000	2128000000	1705700000	1555300000	1749300000	0	0	0	0	0	0	0	0	1161300000	1508900000	1225100000	1471000000	5307400000	4569200000	5162500000	5128100000
Q14697;F5H6X6	Q14697;F5H6X6	Neutral alpha-glucosidase AB	GANAB	797920000	3627300000	2090400000	2975500000	2901700000	3237400000	3647900000	4132000000	3115000000	2608600000	2038400000	1773100000	0	0	0	0	1695700000	1743900000	1489800000	1704000000	1491100000	1345000000	1878700000	1338700000
Q14126;J3KSI6	Q14126	Desmoglein-2	DSG2	793430000	2468400000	1821800000	1021200000	547890000	470640000	649470000	638480000	0	0	0	0	6542600000	0	791250000	2875100000	1713000000	1787900000	1416000000	1196400000	310020000	322860000	378100000	423700000
Q9Y617;Q9Y617-2	Q9Y617;Q9Y617-2	Phosphoserine aminotransferase	PSAT1	788690000	1295400000	1831000000	2536100000	2167500000	2033500000	1398400000	1683800000	0	0	0	0	0	0	0	0	648410000	588260000	1528800000	1858100000	2355800000	2637600000	2489000000	2500200000
P52565;J3KTF8;J3QQX2;J3KRE2;J3KRY1;P52565-2;J3KS60;H0YGX7;P52566	P52565;J3KTF8;J3QQX2;J3KRE2;J3KRY1;P52565-2	Rho GDP-dissociation inhibitor 1	ARHGDIA	779510000	759930000	5449400000	1700900000	4021400000	4770300000	3463900000	3917900000	1553700000	1354100000	786130000	1152100000	0	0	0	0	4325200000	3951900000	3296700000	2669500000	8044700000	8315400000	7671100000	8413600000
P11216;H0Y4Z6	P11216	Glycogen phosphorylase, brain form	PYGB	775550000	1588000000	1044600000	2717300000	15678000000	14998000000	10096000000	11232000000	3233400000	3556100000	1896900000	1856400000	2489300000	1388800000	2251500000	2233700000	13686000000	11991000000	13258000000	12218000000	17624000000	15814000000	16302000000	16987000000
H0Y4R1;P12268;E7ETK5	H0Y4R1;P12268	Inosine-5-monophosphate dehydrogenase 2	IMPDH2	774000000	617040000	1234400000	1013800000	1648800000	1549800000	621920000	708460000	773830000	959310000	430250000	0	0	0	0	0	483660000	537190000	875810000	711090000	986380000	987130000	943680000	987320000
O15355	O15355	Protein phosphatase 1G	PPM1G	758350000	1074500000	1088300000	1569700000	1526700000	1475400000	1653300000	1573400000	811380000	970280000	981080000	941830000	907030000	0	0	2363400000	1396900000	1573200000	1670600000	1521500000	522350000	661270000	658360000	536410000
Q96AY3;H0Y827;Q96AY3-2;K7ESG6;K7ELI6;C9JPC3;K7EM43	Q96AY3;H0Y827;Q96AY3-2	Peptidyl-prolyl cis-trans isomerase FKBP10	FKBP10	757460000	1063100000	677410000	902530000	2786100000	2860400000	4178900000	4912100000	495650000	372370000	665650000	381550000	0	0	0	0	2037700000	1975300000	1700900000	1582900000	726360000	846030000	1123800000	762890000
P26447	P26447	Protein S100-A4	S100A4	755380000	0	1447800000	985530000	3674400000	4264600000	4160700000	5719800000	0	0	0	0	0	0	0	0	0	0	0	0	0	0	0	0
P49327;J3KTF0	P49327	Fatty acid synthase;[Acyl-carrier-protein] S-acetyltransferase;[Acyl-carrier-protein] S-malonyltransferase;3-oxoacyl-[acyl-carrier-protein] synthase;3-oxoacyl-[acyl-carrier-protein] reductase;3-hydroxyacyl-[acyl-carrier-protein] dehydratase;Enoyl-[acyl-carrier-protein] reductase;Oleoyl-[acyl-carrier-protein] hydrolase	FASN	746060000	1389000000	1419900000	2888100000	13354000000	12890000000	9739200000	10026000000	3209400000	3257000000	1182600000	1046100000	0	0	0	316650000	5039400000	4848600000	8920400000	9769300000	32206000000	32684000000	31880000000	31160000000
Q8N441;D6RBN8	Q8N441	Fibroblast growth factor receptor-like 1	FGFRL1	745280000	1242700000	630400000	642650000	0	0	0	0	0	0	0	0	0	0	0	0	0	0	0	0	0	0	0	0
P46776;E9PJD9;E9PLL6;E9PLX7	P46776;E9PJD9;E9PLL6	60S ribosomal protein L27a	RPL27A	744490000	526170000	1591900000	1337300000	0	0	0	0	0	0	0	0	0	0	0	0	662480000	608730000	1033600000	933160000	1943200000	1693300000	1779500000	1808700000
F6TLX2;Q9HC38-2;Q9HC38;I3L3Q4;Q9HC38-3;I3L1I0;I3L1F4	F6TLX2;Q9HC38-2;Q9HC38;I3L3Q4	Glyoxalase domain-containing protein 4	GLOD4	738970000	913520000	625230000	903460000	596090000	848720000	721640000	422860000	908780000	876400000	1206600000	1021700000	0	773510000	0	2136100000	586540000	527270000	448750000	419680000	1576900000	1273700000	1065200000	1067100000
P49189;P49189-2	P49189;P49189-2	4-trimethylaminobutyraldehyde dehydrogenase	ALDH9A1	737730000	1361700000	1080400000	1144900000	514600000	747570000	682880000	784990000	875250000	813430000	696370000	647510000	1092600000	0	0	1107500000	651400000	867730000	502180000	571640000	1737500000	1773200000	1819300000	1792300000
F8W1A4;P54819-2;P54819;P54819-3;P54819-5;P54819-6;F8VZG5;F8VY04;P54819-4;G3V213;F8VPP1	F8W1A4;P54819-2;P54819;P54819-3;P54819-5;P54819-6;F8VZG5;F8VY04;P54819-4;G3V213	Adenylate kinase 2, mitochondrial;Adenylate kinase 2, mitochondrial;Adenylate kinase 2, mitochondrial, N-terminally processed	AK2	736250000	0	576050000	493160000	776730000	670990000	206180000	463340000	0	0	0	0	0	0	0	0	857710000	682170000	939210000	795490000	2368000000	2090800000	2797800000	2096400000
Q96G03;E7ENQ8;E9PD70;Q96G03-2;H0Y921	Q96G03	Phosphoglucomutase-2	PGM2	735360000	871190000	804120000	1241600000	1067900000	1035200000	1284300000	1258000000	1206600000	1126800000	970610000	898930000	355170000	0	0	959390000	723290000	667300000	777940000	483180000	465940000	430730000	411700000	469950000
P17900;H0YBY3;E5RJD0	P17900	Ganglioside GM2 activator;Ganglioside GM2 activator isoform short	GM2A	733270000	1019700000	1519900000	1205900000	667300000	455130000	1687100000	1216900000	648130000	1286700000	1537600000	2263500000	0	0	3048100000	0	7354100000	6964600000	6672700000	6316100000	2614300000	3569200000	2768900000	2625300000
P04066	P04066	Tissue alpha-L-fucosidase	FUCA1	721460000	1706700000	1383600000	815790000	1810500000	842150000	1044100000	1053200000	1267700000	1919700000	2851500000	2919900000	4207300000	0	8810600000	5169900000	3081800000	3405700000	4853000000	4331600000	2254700000	2537300000	2386300000	2249400000
P10586-2;P10586;H0Y6Z7;H0Y7Z9;H0Y4H1;A2A437	P10586-2;P10586;H0Y6Z7	Receptor-type tyrosine-protein phosphatase F	PTPRF	716450000	1199100000	655020000	1170100000	0	0	0	0	685080000	780180000	945730000	652590000	0	0	0	0	0	0	0	0	799490000	894950000	391590000	495700000
Q8TEA8;A0A087WZV9	Q8TEA8;A0A087WZV9	D-tyrosyl-tRNA(Tyr) deacylase 1	DTD1	708940000	0	665030000	467830000	0	0	121110000	117620000	0	0	0	0	0	0	0	0	328810000	351150000	344740000	337230000	202050000	185910000	193000000	172490000
P23470-2;P23470;A0A087WWP7;A0A087X1P0	P23470-2;P23470;A0A087WWP7;A0A087X1P0	Receptor-type tyrosine-protein phosphatase gamma	PTPRG	704580000	384560000	0	764610000	357430000	293560000	488370000	340020000	0	0	259440000	0	0	0	0	0	1664000000	1727600000	1975400000	2052600000	333660000	255840000	288780000	190990000
P20700;E9PBF6	P20700;E9PBF6	Lamin-B1	LMNB1	699200000	654380000	773630000	2208700000	3297600000	3588200000	3462100000	3508900000	903740000	994300000	907340000	583950000	0	0	0	0	2198200000	2025400000	1487000000	1626100000	2992300000	2831300000	2724000000	2767600000
A0A087WTM1;Q9Y6N7-6;Q9Y6N7-5;Q9Y6N7-4;Q9Y6N7-3;Q9Y6N7;Q9Y6N7-2;A0A087WZ85;A0A0A0MSX4;H7C4Y7;F8WBR3;R4GMM8;F8W703;Q9HCK4-2;Q9HCK4;Q9HCK4-3	A0A087WTM1;Q9Y6N7-6;Q9Y6N7-5;Q9Y6N7-4;Q9Y6N7-3;Q9Y6N7;Q9Y6N7-2;A0A087WZ85;A0A0A0MSX4	Roundabout homolog 1	ROBO1	698930000	1393900000	2241100000	2116400000	546030000	780560000	1326900000	864070000	3851200000	3038000000	4433500000	4715900000	651980000	0	0	729730000	1482900000	1423700000	1490200000	1359800000	750310000	827780000	1029300000	723040000
P23471-2;P23471;P23471-3	P23471-2;P23471;P23471-3	Receptor-type tyrosine-protein phosphatase zeta	PTPRZ1	687890000	2082100000	340700000	1402100000	4788800000	4085700000	16555000000	12996000000	1254200000	712180000	1222100000	968810000	0	0	0	0	1632500000	1797900000	1060800000	788260000	282540000	302880000	743420000	317990000
Q8WUJ3;Q8WUJ3-2	Q8WUJ3;Q8WUJ3-2	Cell migration-inducing and hyaluronan-binding protein	CEMIP	687230000	1188500000	659740000	776480000	0	0	0	0	1019400000	1026600000	1003200000	864450000	0	0	0	0	568970000	613740000	558880000	804430000	0	0	0	0
Q16719;Q16719-2;B8ZZA3;A0A087X297;A0A087WYM2;F8WEP1;A0A087WYQ7	Q16719;Q16719-2;B8ZZA3	Kynureninase	KYNU	681890000	1681100000	527750000	435590000	0	0	0	0	486760000	400690000	383620000	389830000	1317700000	720160000	566760000	856190000	0	0	0	0	522010000	454580000	453390000	470430000
P30153;B3KQV6;C9J9C1;E9PH38;M0QXG4;M0R0K6	P30153;B3KQV6;C9J9C1	Serine/threonine-protein phosphatase 2A 65 kDa regulatory subunit A alpha isoform	PPP2R1A	679320000	666080000	1022000000	868130000	3694200000	3063300000	3106400000	2581100000	1764300000	2296100000	971910000	1180100000	775520000	744690000	0	859210000	2502800000	2558900000	1575000000	1575000000	4385800000	4424200000	4326100000	3372500000
Q32MZ4-3;Q32MZ4-2;Q32MZ4;C9JTC6	Q32MZ4-3;Q32MZ4-2;Q32MZ4	Leucine-rich repeat flightless-interacting protein 1	LRRFIP1	674740000	2100600000	621820000	1196300000	957080000	918020000	1219500000	1474000000	5172000000	6660700000	5792200000	5585500000	2914700000	1827500000	1589800000	3572300000	3722500000	3595700000	2673300000	2438300000	1046300000	1008500000	771330000	959160000
P31153;P31153-2	P31153;P31153-2	S-adenosylmethionine synthase isoform type-2	MAT2A	673820000	1021000000	1224100000	955340000	612420000	664140000	586590000	461250000	1084700000	1222800000	1412000000	1286800000	579620000	0	0	364190000	826380000	838980000	1122800000	1011400000	647530000	895250000	785090000	588180000
P20827;P20827-2	P20827;P20827-2	Ephrin-A1;Ephrin-A1, secreted form	EFNA1	669900000	1283100000	825920000	1356000000	654400000	464820000	460820000	670590000	0	0	0	0	0	0	0	0	0	0	0	0	587410000	701500000	350900000	355580000
P29317;P29317-2	P29317	Ephrin type-A receptor 2	EPHA2	662430000	618270000	460820000	338560000	0	0	0	0	0	0	0	0	0	0	0	0	0	0	0	0	0	0	0	0
Q13185;S4R2Y4;C9JMM0;B8ZZ43	Q13185	Chromobox protein homolog 3	CBX3	662090000	2616400000	1947700000	3458900000	2744200000	2427800000	3351700000	4127200000	2844200000	2307200000	2335800000	2340400000	0	0	0	0	3715200000	4358800000	1706100000	1697300000	839030000	790090000	875970000	805170000
Q07954;H0YJI8;Q6PJ72;REV__Q07954	Q07954	Prolow-density lipoprotein receptor-related protein 1;Low-density lipoprotein receptor-related protein 1 85 kDa subunit;Low-density lipoprotein receptor-related protein 1 515 kDa subunit;Low-density lipoprotein receptor-related protein 1 intracellular domain	LRP1	661880000	1917100000	248720000	605070000	603190000	564480000	904060000	765900000	4862700000	4608100000	6229800000	5472200000	716200000	0	598770000	653180000	2731400000	2889200000	2271700000	2232000000	800540000	686960000	1043400000	711300000
F8VVI9;J3KTP3;Q9H159-2;Q9H159;J3QS15	F8VVI9;J3KTP3;Q9H159-2;Q9H159	Cadherin-19	CDH19	660740000	1713300000	571470000	1254000000	0	66774000	0	258230000	129440000	91409000	149800000	120920000	2451200000	1443700000	0	1706300000	271810000	262180000	0	208090000	0	0	0	0
Q9UHL4;R4GMR2;R4GNE8;R4GN05;R4GMV4;R4GMU5	Q9UHL4	Dipeptidyl peptidase 2	DPP7	660690000	494740000	759910000	1204500000	1141200000	1261700000	1548100000	1909600000	3022900000	2663900000	3482200000	3048600000	2225600000	1493900000	2741700000	1713700000	2262700000	2483600000	1805400000	2203900000	6736800000	5240100000	7526500000	7909600000
P23396;P23396-2;E9PL09;E9PPU1;H0YEU2;F2Z2S8;H0YCJ7;H0YF32;E9PQ96;E9PJH4;E9PK82;E9PSF4;E9PQX2;H0YES8;E9PJN9	P23396;P23396-2;E9PL09;E9PPU1;H0YEU2;F2Z2S8;H0YCJ7	40S ribosomal protein S3	RPS3	658280000	2295000000	1266800000	2876300000	1393100000	1363800000	1595800000	1373700000	1541600000	1598600000	855910000	886800000	1102500000	959450000	0	1792200000	2716500000	2507700000	3423000000	3673700000	4818900000	4367500000	4474000000	5310100000
P31150;G5E9U5	P31150	Rab GDP dissociation inhibitor alpha	GDI1	654920000	634480000	1012000000	1448600000	1945600000	2196400000	1904400000	2677700000	338440000	0	363380000	330890000	0	0	0	0	1482100000	1592700000	1219300000	1384200000	926930000	1030900000	827650000	789420000
P29279;P29279-2	P29279;P29279-2	Connective tissue growth factor	CTGF	654330000	1858700000	945750000	1466900000	4835400000	4414100000	4549200000	5075900000	0	0	0	0	0	0	0	0	2724200000	2658800000	2078200000	1985000000	1158900000	1082700000	1073400000	1070500000
Q93063;Q93063-2;Q93063-3;E9PNL9	Q93063;Q93063-2;Q93063-3	Exostosin-2	EXT2	647610000	1660400000	353750000	534500000	0	0	0	0	311880000	382490000	184440000	262870000	0	0	0	0	297410000	253420000	182120000	237570000	0	0	0	0
Q9NZ53;Q9NZ53-2	Q9NZ53	Podocalyxin-like protein 2	PODXL2	644170000	740600000	444280000	344610000	0	0	0	0	1043500000	749740000	1198900000	1562800000	0	0	0	0	0	0	0	0	0	0	0	0
Q01082;A0A087WUZ3;Q01082-2;Q01082-3;F8W6C1;P11277-3;P11277;P11277-2;E9PJZ2;H0YJE6	Q01082;A0A087WUZ3;Q01082-2;Q01082-3	Spectrin beta chain, non-erythrocytic 1	SPTBN1	640760000	715370000	1292300000	1814200000	20311000000	21236000000	21684000000	28574000000	3778600000	4265400000	2743800000	2824500000	0	0	0	0	12614000000	19338000000	15825000000	16540000000	17296000000	18044000000	14879000000	16474000000
P49368;P49368-2;B4DUR8;E9PRC8;Q5SZX6;Q5SZX9;Q5SZW8;E9PQ35;E9PM09	P49368;P49368-2;B4DUR8	T-complex protein 1 subunit gamma	CCT3	639120000	1943500000	1091400000	4526200000	3531100000	3467900000	3912300000	3445500000	1484700000	2369200000	0	735940000	0	0	0	0	1485100000	1708200000	1707700000	1764700000	5165000000	5513000000	5154400000	4106300000
P27824;P27824-2;P27824-3;D6RGY2;H0Y9Q7;D6RFL1;D6RAU8;D6RB85;D6RDP7;H0Y9H1;D6RHJ3;D6RD16;D6RAQ8	P27824;P27824-2;P27824-3;D6RGY2	Calnexin	CANX	637110000	2030000000	421520000	1031300000	299670000	297820000	456220000	400590000	806700000	776510000	1608500000	1817700000	865580000	0	524220000	279920000	1320800000	1395700000	1165500000	1104100000	636140000	642980000	688500000	638200000
Q99816;F5H442;Q99816-2;J3QRU6;J3QKS4	Q99816;F5H442;Q99816-2	Tumor susceptibility gene 101 protein	TSG101	626550000	1399100000	406600000	632520000	169440000	231920000	182690000	195160000	0	0	0	0	0	0	0	0	336500000	450720000	193620000	179420000	301640000	353620000	328860000	324270000
P62805	P62805	Histone H4	HIST1H4A	625370000	526840000	1639000000	457270000	0	319130000	433430000	564790000	0	0	0	0	0	0	0	0	940380000	913880000	1225000000	1225200000	23602000000	33825000000	19798000000	21052000000
O75822;O75822-2;O75822-3;H0YGJ7;H0YLP3	O75822;O75822-2;O75822-3	Eukaryotic translation initiation factor 3 subunit J	EIF3J	621200000	1643700000	1089600000	1647500000	909530000	901020000	935530000	877620000	1073700000	883710000	847810000	738840000	914010000	2093100000	2652000000	2431600000	1092000000	977500000	552070000	505650000	890490000	669630000	867760000	703830000
P61224-3;P61224;E7ESV4;F5H7Y6;P61224-2;F5GX62;P61224-4;A6NIZ1;F5H823;B7ZB78;F5GZG1;F5H6R7;F5H004;F5H4H0;F5GYH7;F5H077;F5GWU8;F5H491;F5H0B7;F5H500;F5GYB5;F8WBC0	P61224-3;P61224;E7ESV4;F5H7Y6;P61224-2;F5GX62;P61224-4;A6NIZ1;F5H823;B7ZB78;F5GZG1;F5H6R7;F5H004	Ras-related protein Rap-1b;Ras-related protein Rap-1b-like protein	RAP1B	620320000	381730000	403200000	298180000	112150000	136730000	132510000	204870000	507120000	446540000	435140000	377390000	0	0	0	0	279320000	260150000	249490000	234860000	246620000	244150000	214420000	227630000
Q9C005	Q9C005	Protein dpy-30 homolog	DPY30	603730000	0	939110000	0	0	0	0	0	0	0	0	0	0	0	0	0	0	0	0	0	0	0	0	0
P10071	P10071	Transcriptional activator GLI3;Transcriptional repressor GLI3R	GLI3	596940000	0	0	0	0	0	0	0	0	0	0	0	0	0	0	0	0	0	0	0	0	0	0	0
Q15149	Q15149	Plectin	PLEC	593160000	5992300000	2303400000	11844000000	34161000000	40419000000	43532000000	45561000000	30718000000	37728000000	26999000000	24337000000	747340000	0	364190000	1753300000	19448000000	20277000000	19015000000	20725000000	8706900000	8154700000	7405100000	8349900000
O00299	O00299	Chloride intracellular channel protein 1	CLIC1	586490000	278620000	627700000	653770000	4497500000	4285700000	2616300000	2710400000	655470000	361710000	520670000	316410000	0	0	0	0	1516600000	1761500000	1636200000	1649300000	1741100000	2283700000	2095600000	1762900000
O43175;Q5SZU1	O43175;Q5SZU1	D-3-phosphoglycerate dehydrogenase	PHGDH	586240000	602190000	233880000	729390000	985500000	1017200000	781200000	756370000	0	0	0	0	0	0	0	0	634760000	604550000	384650000	266420000	431830000	411310000	514890000	412630000
P28070	P28070	Proteasome subunit beta type-4	PSMB4	580160000	2379800000	585090000	1826900000	2257900000	2497100000	1955300000	2844000000	3898700000	3526600000	5318400000	4027600000	2610500000	1325000000	899120000	2041800000	1585600000	1635900000	1398600000	1433300000	3875700000	3634900000	3763700000	4198500000
P63092-3;P63092-2;P63092;P63092-4;Q5JWF2-2;Q5JWF2;A0A0A0MR13;S4R3E3;P38405;P38405-2;K7EQ80;K7EPE2;Q5JWE9;H0Y7F4;S4R3V9	P63092-3;P63092-2;P63092;P63092-4;Q5JWF2-2;Q5JWF2	Guanine nucleotide-binding protein G(s) subunit alpha isoforms short;Guanine nucleotide-binding protein G(s) subunit alpha isoforms XLas	GNAS	578650000	744130000	574510000	775100000	626430000	678360000	823380000	1328000000	451000000	365320000	391600000	365540000	0	0	0	0	618750000	661440000	494050000	513400000	493940000	531770000	504310000	515850000
F8VPD4;P27708;H7C2E4;H7C3Z5;H7BZB3;P31327-2;P31327;P31327-3	F8VPD4;P27708	CAD protein;Glutamine-dependent carbamoyl-phosphate synthase;Aspartate carbamoyltransferase;Dihydroorotase	CAD	569690000	1795100000	798260000	2266300000	1237600000	1263900000	1057100000	1263900000	1691300000	1985600000	1178700000	763920000	0	0	0	0	1928700000	1616000000	2263000000	1879100000	1627200000	1430300000	1469500000	1780700000
P05198;G3V4T5;H0YJS4	P05198;G3V4T5;H0YJS4	Eukaryotic translation initiation factor 2 subunit 1	EIF2S1	568210000	528170000	1125500000	673680000	1312300000	1180900000	958540000	835750000	1410900000	945460000	940830000	612360000	0	0	0	0	1287600000	1312400000	639480000	870540000	2696100000	2374100000	2148600000	1844500000
Q9NZ08;Q9NZ08-2;H0Y9X5;D6RAL9	Q9NZ08;Q9NZ08-2	Endoplasmic reticulum aminopeptidase 1	ERAP1	567060000	1075800000	299610000	919040000	318380000	0	548960000	220810000	429940000	640540000	458380000	423170000	0	0	0	0	1045600000	1128200000	979030000	1110900000	377480000	473210000	579790000	551910000
Q13435;A0A087WZZ5;E9PPJ0;E9PJT3;E9PJ04;H0YCG1;H0YEX5;E9PIL8	Q13435;A0A087WZZ5;E9PPJ0;E9PJT3;E9PJ04	Splicing factor 3B subunit 2	SF3B2	566980000	1073900000	478930000	1130900000	1427300000	1303600000	1916100000	1492800000	1645800000	1563400000	1939000000	1800300000	0	0	0	836110000	1292800000	1181600000	873840000	921800000	1008600000	1002800000	741860000	863420000
Q15424;Q15424-4;Q15424-3;Q15424-2;K7EII0;K7ES42	Q15424;Q15424-4;Q15424-3;Q15424-2	Scaffold attachment factor B1	SAFB	566850000	487120000	637780000	778150000	1140500000	938580000	1323000000	1361200000	1023100000	789180000	1251100000	1470200000	0	0	0	0	1032400000	1058200000	570340000	672050000	653690000	591720000	555610000	529150000
P13797;A0A0A0MSQ0;P13797-2;F8W8D8;P13797-3;U3KQI3;H7C4N2;F2Z2Z9;Q14651;C9JAM8	P13797;A0A0A0MSQ0;P13797-2;F8W8D8;P13797-3	Plastin-3	PLS3	564840000	291120000	328690000	435330000	5383400000	5161900000	4256300000	4507500000	2234600000	1596100000	1298000000	1236300000	0	0	0	642200000	2658800000	2368800000	2727300000	2732600000	5472000000	6047400000	5374600000	5855900000
P50454;E9PPV6;E9PR70;E9PKH2;E9PQ34;E9PNX1;E9PK86;E9PMI5;E9PJH8;E9PIG2;E9PRS3;H0YEP8	P50454;E9PPV6;E9PR70;E9PKH2	Serpin H1	SERPINH1	561580000	1267200000	610120000	509960000	3168500000	2857600000	2686500000	3480100000	0	0	0	0	0	0	0	0	442040000	402780000	875840000	886190000	0	0	0	0
P84090;G3V279	P84090;G3V279	Enhancer of rudimentary homolog	ERH	553040000	0	1443000000	1324600000	829640000	815090000	1069300000	1176800000	1222200000	1181400000	1471700000	1805700000	0	0	0	0	1092500000	1233300000	839940000	710430000	1001600000	1009200000	1009900000	1054500000
Q9H173;D6REA1;D6RIU8;D6RG16;D6RBP7;D6RAI3;A0RZB6;D6R940	Q9H173;D6REA1	Nucleotide exchange factor SIL1	SIL1	547750000	1147100000	520090000	824310000	195430000	194150000	247330000	334380000	2733900000	2771800000	1903400000	1236000000	991750000	894380000	0	1462900000	1316500000	1054600000	1536100000	1295400000	2850000000	2118300000	3238700000	1787100000
P29218;P29218-3;H0YBL1;E5RG13;E5RIP7;E5RG94;E5RIF4;E5RHE9;E5RI82;E5RGY4;P29218-2	P29218;P29218-3;H0YBL1;E5RG13;E5RIP7	Inositol monophosphatase 1	IMPA1	538980000	518880000	836090000	924230000	1240900000	1251100000	1642400000	1706300000	675940000	720780000	442590000	506440000	0	0	0	0	2107500000	2404800000	1423600000	1323500000	1049100000	984920000	1387800000	913160000
Q8WVC2;P63220;Q9BYK1;Q9BYK2	Q8WVC2;P63220;Q9BYK1	40S ribosomal protein S21	RPS21	532590000	0	559710000	853820000	579360000	442500000	0	0	798780000	695220000	672260000	641550000	0	0	0	0	386710000	391800000	442390000	436950000	823920000	753070000	754120000	819530000
P60842;J3KT12;P60842-2;J3QS69;J3KSZ0;J3KTB5;J3QL43;J3KTN0;J3QR64;J3QLN6;J3QKZ9;J3KS25;J3QL52;J3KT04;J3KS93;J3QQP0;E7EMV8	P60842;J3KT12;P60842-2;J3QS69;J3KSZ0;J3KTB5;J3QL43	Eukaryotic initiation factor 4A-I	EIF4A1	529280000	2759400000	2038000000	6187800000	9775800000	9633100000	4882900000	6698400000	4412000000	4082300000	1471100000	2042700000	1270400000	0	1183600000	2331900000	9191200000	7925300000	13575000000	13737000000	9399800000	10707000000	9895700000	9442500000
Q9UBT2;Q9UBT2-2;K7ESK7;K7EPL2;U3KQ93;U3KQ55;K7ES38	Q9UBT2;Q9UBT2-2	SUMO-activating enzyme subunit 2	UBA2	524250000	406630000	894340000	780060000	1028300000	871500000	1149800000	1221400000	657970000	603000000	389500000	554060000	0	0	0	0	976590000	937490000	507890000	508320000	1368800000	1381800000	1535000000	1565100000
O60832;O60832-2;C9IYT0;H7C0M1;H7C2Q2;H7BZF2;H7C2Q9	O60832;O60832-2;C9IYT0	H/ACA ribonucleoprotein complex subunit 4	DKC1	512520000	687730000	565690000	417930000	201600000	201320000	332560000	308030000	0	0	0	0	0	0	0	0	308470000	443390000	324410000	246850000	333410000	335820000	318540000	345580000
Q9Y5E7	Q9Y5E7	Protocadherin beta-2	PCDHB2	510970000	1036300000	432620000	592400000	334290000	309050000	528330000	560990000	0	0	0	0	0	0	0	0	0	0	0	0	0	0	0	0
Q16543;K7EQA9;K7EKQ2;K7EL68;K7EIU0	Q16543;K7EQA9;K7EKQ2	Hsp90 co-chaperone Cdc37;Hsp90 co-chaperone Cdc37, N-terminally processed	CDC37	505900000	1546800000	3417500000	2796400000	2503900000	3201000000	2896500000	2280100000	527050000	0	610240000	529230000	0	0	0	0	2603900000	2397800000	1391900000	1541600000	1401700000	1602400000	1301400000	998890000
P23526;P23526-2	P23526;P23526-2	Adenosylhomocysteinase	AHCY	503510000	610030000	950340000	1389600000	4281200000	4876000000	2867200000	2727400000	1172700000	955990000	1968800000	1176300000	501600000	0	0	0	3666400000	4129700000	3877800000	3691400000	8616200000	7963800000	9367100000	8847300000
Q9P265;H0YIU5	Q9P265	Disco-interacting protein 2 homolog B	DIP2B	502770000	739290000	359970000	514160000	421670000	425290000	344890000	354270000	749350000	612990000	533850000	360620000	0	0	0	0	1111200000	896410000	1604400000	1189700000	1067800000	1319000000	1350800000	1508700000
A0A087WX37;P13612;E7EP60	A0A087WX37;P13612;E7EP60	Integrin alpha-4	ITGA4	502160000	1401100000	325560000	614330000	131210000	144670000	314140000	314140000	1248900000	959740000	931810000	791740000	0	0	0	154480000	481730000	588630000	362270000	349230000	0	0	0	0
P43490;A0A0C4DFS8;C9JF35;C9JG65	P43490;A0A0C4DFS8	Nicotinamide phosphoribosyltransferase	NAMPT	498190000	649080000	324740000	658420000	4448600000	4179300000	5535800000	6239500000	1337000000	604520000	425560000	274220000	0	0	0	0	2072200000	2163600000	1260800000	1395700000	1682300000	1597300000	1444800000	1463600000
Q9ULF5;E7ENT5;E7EV45;Q9ULF5-2	Q9ULF5	Zinc transporter ZIP10	SLC39A10	498100000	1984100000	289810000	491400000	142760000	137660000	355820000	229140000	1900500000	2174300000	2564000000	2425800000	0	0	0	0	463470000	554730000	539240000	466800000	0	0	0	0
Q15758;M0QXM4;Q15758-3;Q15758-2;M0QX44;M0R144	Q15758;M0QXM4;Q15758-3;Q15758-2	Neutral amino acid transporter B(0)	SLC1A5	498090000	710460000	0	382750000	1023100000	697490000	253080000	252110000	589440000	674060000	677960000	858180000	0	0	0	0	707130000	539740000	1234900000	1317500000	206940000	419460000	262240000	201760000
Q15907;H3BMH2;H3BSC1;P62491-2;Q15907-2;P62491;B4DQU5;M0R377;M0R2D0;H3BN38	Q15907;H3BMH2;H3BSC1;P62491-2;Q15907-2;P62491	Ras-related protein Rab-11B;Ras-related protein Rab-11A	RAB11B;RAB11A	490450000	636200000	723600000	659040000	1203200000	1353900000	1238900000	1368100000	1109100000	996820000	1118300000	1101900000	0	0	0	0	698710000	728830000	759600000	708130000	1188900000	1463500000	908210000	1044800000
P45973;F8VNY3	P45973	Chromobox protein homolog 5	CBX5	474660000	474230000	491450000	390790000	1707000000	1299500000	1301700000	1952600000	497760000	641470000	673500000	580750000	178750000	0	0	577520000	0	0	0	0	245760000	242410000	217420000	281830000
Q92854;C9JFP1;E9PFD9;Q92854-2;C9JYS7	Q92854;C9JFP1;E9PFD9;Q92854-2	Semaphorin-4D	SEMA4D	466710000	308970000	354640000	161620000	0	0	0	0	0	0	0	0	0	0	0	0	0	0	0	0	0	0	0	0
E9PBS1;P22234;P22234-2;D6RF62	E9PBS1;P22234;P22234-2;D6RF62	Multifunctional protein ADE2;Phosphoribosylaminoimidazole-succinocarboxamide synthase;Phosphoribosylaminoimidazole carboxylase	PAICS	455180000	356010000	699160000	933770000	1246700000	1287500000	1028200000	973570000	645270000	565360000	276050000	391990000	0	0	0	0	829270000	709140000	598020000	700730000	769100000	1163400000	818600000	792510000
Q99985;Q99985-2	Q99985	Semaphorin-3C	SEMA3C	453900000	405250000	365230000	334140000	400370000	0	210430000	268080000	0	0	0	0	0	0	0	0	0	0	0	0	0	0	0	0
P09960;P09960-4;P09960-2;P09960-3;B4DEH5	P09960;P09960-4;P09960-2;P09960-3	Leukotriene A-4 hydrolase	LTA4H	446210000	722970000	385630000	1304800000	1297600000	1081600000	1277200000	1360300000	632000000	535080000	435010000	523230000	0	0	0	0	2564500000	2570300000	3675000000	3427500000	1650800000	1751800000	1249000000	1340200000
O75369-2;O75369-9;O75369;O75369-8;O75369-6;O75369-3;O75369-5;O75369-4;E7EN95;O75369-7;A0A0A0MT44;H7C5L4;A0A0C4DGA1	O75369-2;O75369-9;O75369;O75369-8;O75369-6;O75369-3;O75369-5;O75369-4;E7EN95;O75369-7	Filamin-B	FLNB	438090000	687800000	1021500000	1382000000	2004800000	2239900000	928620000	1579800000	0	0	0	0	0	0	0	0	0	0	0	0	370670000	721980000	475440000	409680000
P61088;F8VQQ8;F8VSD4;F8VV71;Q5JXB2;F8VZ29	P61088;F8VQQ8;F8VSD4;F8VV71;Q5JXB2	Ubiquitin-conjugating enzyme E2 N;Putative ubiquitin-conjugating enzyme E2 N-like	UBE2N;UBE2NL	425190000	570420000	0	932950000	819050000	1457000000	689900000	672430000	0	0	0	0	0	0	0	0	399160000	419490000	702560000	546960000	2607200000	2024300000	2084900000	2608300000
P62701;Q8TD47;A6NH36;C9JEH7;P22090	P62701	40S ribosomal protein S4, X isoform	RPS4X	414340000	1773900000	1371100000	4206100000	635250000	452180000	660270000	402020000	228300000	516740000	102790000	104960000	448770000	0	0	0	3773000000	5059700000	3494500000	3262000000	7809300000	5321600000	8517600000	9403700000
P54577;A0A0C4DGZ5	P54577;A0A0C4DGZ5	Tyrosine--tRNA ligase, cytoplasmic;Tyrosine--tRNA ligase, cytoplasmic, N-terminally processed	YARS	400560000	919860000	718530000	1012400000	1053100000	930920000	643260000	636060000	727190000	591330000	279510000	259130000	0	0	0	0	466890000	433210000	504610000	482110000	3236100000	3162900000	2977300000	3314800000
P47895;H0Y2X5;H0YKF9;H0YNQ3;H0YMG7;O94788-4;O94788-3;O94788;P05091-2;O94788-2;B5MCI0	P47895;H0Y2X5	Aldehyde dehydrogenase family 1 member A3	ALDH1A3	395000000	556500000	922120000	1220000000	1095200000	958470000	869600000	746840000	0	0	0	0	0	0	0	0	729650000	664850000	874540000	755210000	0	0	0	0
P15586;H7C3P4;F6S8M0;P15586-2;F5H4C6;H0YFA9	P15586;H7C3P4;F6S8M0;P15586-2;F5H4C6;H0YFA9	N-acetylglucosamine-6-sulfatase	GNS	389680000	1371900000	454020000	460230000	1084900000	1119400000	1159200000	1544400000	3126700000	3078000000	4635800000	4520600000	0	0	0	0	2736500000	2876000000	3225700000	4762700000	7215100000	6987100000	7623200000	8167500000
Q13838;Q13838-2;Q5STU3;F6WLT2;F6S4E6;A0A0A0MT12;F6TRA5;F6UJC5;H0Y400;F6QYI9;F6R6M7;K7EN69;H0YCC6;K7ENP6;K7EL56;K7EIL8;F6U6E2;F6S2B7;F6SXL5;K7EN25	Q13838;Q13838-2;Q5STU3;F6WLT2;F6S4E6;A0A0A0MT12;F6TRA5;F6UJC5	Spliceosome RNA helicase DDX39B	DDX39B	389420000	592800000	818800000	1189700000	2999000000	3157300000	3092000000	3230300000	1282400000	1115900000	759870000	361840000	291550000	0	0	0	2666900000	2176800000	3049500000	2379600000	3480100000	3302300000	2922300000	2845100000
O95861-4;O95861;O95861-2;A6NF51;F8W1J0;O95861-3;F8VZG4;F8VVW8;F8VRY7	O95861-4;O95861;O95861-2;A6NF51;F8W1J0;O95861-3;F8VZG4	3(2),5-bisphosphate nucleotidase 1	BPNT1	389310000	363270000	0	0	681550000	729160000	557390000	561020000	785870000	438920000	513430000	658460000	0	0	0	0	509280000	469570000	625330000	503580000	921680000	847020000	818820000	875250000
P07225;G5E9F8;H7BXT0;C9K0R0	P07225;G5E9F8	Vitamin K-dependent protein S	PROS1	388620000	1120900000	376860000	615930000	682550000	603050000	830600000	747830000	8932700000	7293500000	11532000000	9814400000	10214000000	3599400000	0	7970400000	9409900000	10962000000	7100500000	7900200000	8394300000	7334500000	8061700000	9301400000
Q96HE7;G3V2H0;G3V3E6;G3V5B3;G3V503	Q96HE7	ERO1-like protein alpha	ERO1L	385000000	412510000	278190000	349960000	529000000	492560000	723620000	750920000	704640000	448820000	388190000	269880000	0	0	0	0	556350000	561300000	437000000	452090000	350600000	368390000	426460000	448270000
E7EVA0;P27816;P27816-6;P27816-2;P27816-5;P27816-4;H7C4C5;H0Y2V1;B5MEG9;F8W9U4;H7C456;P27816-7;P27816-3	E7EVA0;P27816;P27816-6;P27816-2;P27816-5	Microtubule-associated protein;Microtubule-associated protein 4	MAP4	384670000	705910000	0	994030000	7486900000	6997300000	7912600000	6636700000	3562800000	2749900000	3778900000	3180300000	920400000	0	667190000	1888700000	3989600000	3786500000	3536000000	3113200000	5969100000	6210200000	5574600000	5280600000
P09972;A8MVZ9;J3KSV6;J3QKP5;C9J8F3;K7EKH5;J3QKK1;A0A087WXX2;P05062	P09972;A8MVZ9;J3KSV6;J3QKP5;C9J8F3	Fructose-bisphosphate aldolase C	ALDOC	382540000	418030000	958110000	843040000	2515100000	2658200000	2314100000	1511800000	1792000000	1336800000	1831200000	1522700000	0	0	0	0	794330000	640930000	1083700000	1277000000	791470000	991720000	1166200000	968500000
O75063;X6RH03	O75063	Glycosaminoglycan xylosylkinase	FAM20B	378850000	1457900000	582590000	788550000	0	0	0	0	0	0	0	0	0	0	0	0	155570000	104980000	100450000	0	0	0	0	0
A0A087WYR3;O43399;O43399-5;O43399-7;O43399-2;O43399-4;O43399-3;O43399-6;A0A087WZ51	A0A087WYR3;O43399;O43399-5;O43399-7;O43399-2;O43399-4;O43399-3;O43399-6	Tumor protein D54	TPD52L2	360790000	573330000	713100000	747790000	813900000	625770000	460220000	529670000	479310000	533390000	0	453030000	0	0	0	0	927290000	957430000	659210000	843230000	826080000	881490000	672480000	611030000
P07814;V9GYZ6;V9GZ76	P07814;V9GYZ6	Bifunctional glutamate/proline--tRNA ligase;Glutamate--tRNA ligase;Proline--tRNA ligase	EPRS	358580000	807120000	562920000	943370000	1316500000	1498900000	1121000000	1343700000	0	0	0	0	0	0	0	0	635210000	552600000	883740000	928050000	3564000000	4412000000	3761600000	3717000000
Q16769;Q16769-2;B5MCZ9;C9JS14	Q16769;Q16769-2;B5MCZ9	Glutaminyl-peptide cyclotransferase	QPCT	341550000	0	0	0	0	0	0	0	1696200000	2190700000	5715700000	3839900000	0	9376300000	5560000000	0	10071000000	12067000000	13865000000	14759000000	43100000000	47457000000	49802000000	41308000000
Q13347;Q5TFK1	Q13347	Eukaryotic translation initiation factor 3 subunit I	EIF3I	335080000	560250000	828950000	1330700000	739680000	713990000	1111800000	965920000	667740000	643190000	506660000	559380000	0	0	0	0	1295100000	1374000000	1455100000	1815600000	1547600000	2065500000	1574500000	1645200000
Q86SF2;H0YAH3;H0YAK0;E9PBY3	Q86SF2;H0YAH3	N-acetylgalactosaminyltransferase 7	GALNT7	325880000	470710000	285770000	307980000	2422100000	1686200000	1579100000	2236900000	1278600000	1172700000	945490000	1116400000	0	0	0	0	0	0	0	0	563840000	604780000	559540000	558470000
P23142-4;B1AHL2;P23142-2;P23142-3;B1AHM7;H7C1M6;B1AHM9;B1AHM8;B1AHM6;B1AHN3	P23142-4;B1AHL2;P23142-2;P23142-3	Fibulin-1	FBLN1	317680000	1307300000	600540000	488280000	0	0	0	0	0	0	0	0	0	0	0	0	0	0	0	0	445170000	471020000	722490000	614790000
A2A2V4;H3BLW8;A0A0A0MTB2;A0A0A0MSI7;A0A0A0MSH5;J3KPA4;P15692-8;P15692-4;P15692-3;P15692-2;P15692;P15692-15;P15692-11;P15692-16;P15692-13;P15692-14;A0A087X1L1;H0YBZ0;A0A087WTP4;A0A0A0MSH7;P15692-10;P15692-9;P15692-6;P15692-5;P15692-18;P15692-12;P15692-17	A2A2V4;H3BLW8;A0A0A0MTB2;A0A0A0MSI7;A0A0A0MSH5;J3KPA4;P15692-8;P15692-4;P15692-3;P15692-2;P15692;P15692-15;P15692-11;P15692-16;P15692-13;P15692-14;A0A087X1L1;H0YBZ0;A0A087WTP4;A0A0A0MSH7;P15692-10;P15692-9;P15692-6;P15692-5;P15692-18;P15692-12;P15692-17	Vascular endothelial growth factor A	VEGFA	313650000	0	0	0	0	0	0	0	0	0	0	0	0	0	0	0	0	0	0	0	0	0	0	0
D6RGI3;D6RER5;Q9NVA2;Q9NVA2-2;D6RDU5;H0Y961;D6RDP1;D6R9Y6;H0Y9G8	D6RGI3;D6RER5;Q9NVA2;Q9NVA2-2;D6RDU5	Septin-11	40787	313100000	403350000	637030000	875540000	3081100000	3169400000	2612200000	2775900000	1026800000	884330000	884350000	0	0	0	0	0	1328100000	1432200000	1822800000	1258000000	2653200000	2752900000	3136000000	2987700000
P39060-2;P39060-1;P39060;H7BXV5;H7C457	P39060-2;P39060-1;P39060;H7BXV5;H7C457	Collagen alpha-1(XVIII) chain;Endostatin	COL18A1	303220000	130910000	281520000	368890000	363980000	485500000	595660000	589690000	0	0	0	0	0	0	0	0	83287000	73319000	133440000	134880000	0	127800000	177590000	183470000
P11586;F5H2F4;V9GYY3	P11586;F5H2F4	C-1-tetrahydrofolate synthase, cytoplasmic;Methylenetetrahydrofolate dehydrogenase;Methenyltetrahydrofolate cyclohydrolase;Formyltetrahydrofolate synthetase;C-1-tetrahydrofolate synthase, cytoplasmic, N-terminally processed	MTHFD1	297570000	715780000	0	412100000	1407700000	1125300000	965440000	920020000	0	0	0	0	0	0	0	0	421920000	291590000	341110000	327210000	1794600000	2125100000	1762700000	2209000000
Q86Y38	Q86Y38	Xylosyltransferase 1	XYLT1	297090000	506040000	0	207930000	0	0	52213000	92753000	0	0	0	0	0	0	0	0	0	0	0	86182000	385210000	547610000	990810000	837070000
P21980;P21980-2;A2A299;P21980-3;A2A2A0;P49221	P21980;P21980-2	Protein-glutamine gamma-glutamyltransferase 2	TGM2	285810000	607490000	382160000	629740000	84866000	96957000	107240000	0	0	0	95652000	79102000	0	0	0	0	0	0	0	0	0	0	0	0
Q99574;H7C5T9;C9JDY5;C9JQU8	Q99574	Neuroserpin	SERPINI1	281410000	378030000	0	230970000	397810000	246530000	215760000	450400000	0	0	0	0	0	0	0	0	190570000	190420000	93019000	77373000	704330000	747590000	928790000	872470000
P16278-3;P16278;P16278-2;E7EQ29;C9J539;F8WF40;C9JF15;C9JWX1;C9J4G9;Q6UWU2-2;Q6UWU2	P16278-3;P16278;P16278-2;E7EQ29	Beta-galactosidase	GLB1	278020000	0	282780000	153990000	348090000	365030000	323070000	356130000	0	0	0	0	0	0	0	0	390980000	353220000	575070000	600650000	1656800000	1453000000	1681600000	2331500000
E7ETU9;O00469-2;O00469;O00469-3;C9JXZ0	E7ETU9;O00469-2;O00469;O00469-3	Procollagen-lysine,2-oxoglutarate 5-dioxygenase 2	PLOD2	274920000	970840000	574500000	653750000	2282500000	3106500000	3908800000	3398700000	285430000	247620000	244970000	287480000	0	0	0	0	1396900000	1111600000	766970000	841700000	95650000	208270000	81392000	83494000
B0QY89;Q9Y262;Q9Y262-2;B0QY90;C9JHP4;C9K0Q7;H7C3A0;H0Y7E6	B0QY89;Q9Y262;Q9Y262-2;B0QY90	Eukaryotic translation initiation factor 3 subunit L	EIF3L	273700000	647610000	1084500000	1452800000	2114200000	2714000000	1637200000	1813900000	1752900000	1117800000	1230300000	881970000	972620000	0	0	1207800000	1594100000	1465700000	1560100000	1615700000	1849700000	2257800000	2118100000	1972000000
Q9NYU2-2;Q9NYU2;H7BZG0;F8WCI2;F8WCE6	Q9NYU2-2;Q9NYU2	UDP-glucose:glycoprotein glucosyltransferase 1	UGGT1	270920000	643290000	913220000	555930000	1182500000	1280300000	1998500000	2049100000	309610000	208230000	257810000	213740000	0	0	0	0	531950000	583970000	705040000	906170000	493030000	501550000	662040000	695280000
P38919;I3L3H2	P38919	Eukaryotic initiation factor 4A-III;Eukaryotic initiation factor 4A-III, N-terminally processed	EIF4A3	268650000	339990000	350160000	440380000	775870000	786250000	538080000	561630000	450780000	317690000	205320000	211200000	0	0	0	0	306780000	251690000	287570000	331060000	1314100000	2001100000	1656100000	1121800000
P54136;P54136-2;E5RH09;E5RJM9;E5RI24	P54136;P54136-2	Arginine--tRNA ligase, cytoplasmic	RARS	266230000	552070000	367100000	899450000	727730000	569090000	710390000	752330000	424950000	381470000	191480000	178830000	0	0	0	0	707020000	612710000	584370000	522970000	1617800000	1381800000	1404100000	1388100000
P22314-2;P22314;Q5JRR6;Q5JRR9;Q5JRS0;Q5JRS2;Q5JRS1;Q5JRS3	P22314-2;P22314	Ubiquitin-like modifier-activating enzyme 1	UBA1	264350000	1192000000	1132800000	1943000000	7997700000	7612800000	6596500000	6239700000	2426800000	3413100000	1745900000	1007700000	0	0	0	0	4497800000	3914200000	2807500000	2928000000	9156300000	7743700000	9337900000	9846000000
Q9Y5B9	Q9Y5B9	FACT complex subunit SPT16	SUPT16H	254710000	676630000	697070000	1404400000	2884200000	1995000000	2726400000	3232200000	535990000	635210000	1586200000	495470000	0	0	0	2125900000	2366500000	1502200000	1221600000	1392600000	1347800000	1531000000	1324400000	1189300000
Q14566	Q14566	DNA replication licensing factor MCM6	MCM6	254190000	469930000	791660000	1424800000	1644600000	1357200000	2248800000	1842200000	1223000000	1148000000	913750000	869200000	0	0	0	994780000	4472500000	4533500000	2642400000	2230500000	190330000	230600000	276260000	311480000
P04233-2;P04233;H0YBZ2;E7ER71;E7EQJ3;H0YBZ8;E7ESL3;P04233-3	P04233-2;P04233;H0YBZ2	HLA class II histocompatibility antigen gamma chain	CD74	248310000	739920000	561620000	434680000	618500000	656260000	776560000	910450000	0	1106100000	1875400000	0	0	0	0	0	0	0	0	0	0	0	0	0
Q9H910;Q9H910-3;A6NGP5;H3BU16;H3BMV3;Q9H910-2;H3BMT0;H3BTV5;H3BMM8;B4E1P3;H3BS08	Q9H910;Q9H910-3;A6NGP5;H3BU16;H3BMV3;Q9H910-2;H3BMT0;H3BTV5	Hematological and neurological expressed 1-like protein	HN1L	241930000	397080000	390720000	382350000	428840000	547320000	283540000	386520000	326520000	0	0	0	0	0	0	0	251420000	267560000	254470000	225200000	203780000	206610000	164000000	144030000
Q9Y230;Q9Y230-2;M0R0Y3;X6R2L4;M0QXI6;M0R0Z0;M0QXZ7	Q9Y230;Q9Y230-2;M0R0Y3	RuvB-like 2	RUVBL2	241040000	247650000	965400000	1998600000	984140000	936890000	759820000	782640000	354900000	211470000	118780000	173910000	0	0	0	0	1855800000	1298200000	1461200000	1448300000	4219300000	4526000000	3906400000	3356200000
P63244;J3KPE3;D6R9Z1;D6RAC2;H0Y8W2;D6R9L0;D6REE5;D6RFX4;D6RHH4;H0YAM7;H0YAF8;D6RBD0;D6RFZ9;D6RAU2;E9PD14;H0Y8R5;D6RGK8;D6R909;D6RHJ5;D6RDI0	P63244;J3KPE3;D6R9Z1;D6RAC2;H0Y8W2;D6R9L0;D6REE5;D6RFX4;D6RHH4;H0YAM7;H0YAF8;D6RBD0;D6RFZ9	Guanine nucleotide-binding protein subunit beta-2-like 1;Guanine nucleotide-binding protein subunit beta-2-like 1, N-terminally processed	GNB2L1	240290000	1194300000	944840000	2432500000	1785000000	1954300000	1698800000	1622200000	782950000	1014300000	456770000	784080000	0	0	0	0	1522800000	1387600000	1292500000	1168600000	4487600000	5274900000	4832600000	4126400000
Q02952-3;Q02952-2;Q02952	Q02952-3;Q02952-2;Q02952	A-kinase anchor protein 12	AKAP12	240070000	416190000	379290000	386470000	379050000	356760000	341730000	192470000	154500000	169160000	232870000	187010000	0	0	0	0	4370600000	3723400000	1925300000	2302900000	202450000	231840000	188290000	205390000
P55268;F5H520;C9JMJ0;A4D0S4-2;A4D0S4-3	P55268	Laminin subunit beta-2	LAMB2	231360000	457990000	0	358580000	923080000	1302700000	979780000	1088200000	329960000	383880000	387510000	416620000	0	0	0	0	6954900000	6539100000	7309800000	7367900000	2744700000	2529300000	2614800000	2635500000
P19367;P19367-4;P19367-2;P19367-3;B1AR63;B1AR62;B1AR61;Q2TB90;Q2TB90-3;Q2TB90-2	P19367;P19367-4;P19367-2;P19367-3	Hexokinase-1	HK1	227830000	399940000	215410000	1037200000	5272500000	5211200000	7212200000	7165800000	4727900000	3913700000	2237800000	2238400000	0	0	0	0	2291500000	2503300000	1732200000	1922600000	835030000	905080000	719110000	813160000
P60866;P60866-2;G3XAN0;E5RJX2;E5RIP1	P60866;P60866-2;G3XAN0	40S ribosomal protein S20	RPS20	221350000	437370000	460750000	754660000	245070000	192580000	124070000	149330000	0	0	0	0	0	0	0	0	468320000	373830000	377640000	591760000	1879000000	1750100000	1610000000	1671500000
Q8N4Q1;Q8N4Q1-2	Q8N4Q1;Q8N4Q1-2	Mitochondrial intermembrane space import and assembly protein 40	CHCHD4	221100000	346450000	183510000	185470000	0	0	93281000	128840000	0	0	0	0	0	0	0	0	362650000	440480000	157280000	149150000	97926000	112720000	157310000	115330000
Q96J84;Q96J84-2;B4DN67;Q96J84-3;Q5W0G0;Q5W0F9	Q96J84;Q96J84-2;B4DN67;Q96J84-3	Kin of IRRE-like protein 1	KIRREL	207020000	722110000	203930000	500290000	431100000	217130000	966960000	650340000	351760000	304860000	396120000	362910000	0	0	0	0	530260000	577650000	387790000	305970000	0	0	0	0
A0A087WSW8;D6RA20;Q9UN74-2;Q9UN74	A0A087WSW8;D6RA20;Q9UN74-2;Q9UN74	Protocadherin alpha-4	PCDHA4	206120000	156780000	0	103680000	0	0	0	0	0	0	0	0	0	0	0	0	0	0	0	0	0	0	0	0
Q5JPT2;Q96B97-3;Q96B97-2;Q96B97;Q5VSN0	Q5JPT2;Q96B97-3;Q96B97-2;Q96B97	SH3 domain-containing kinase-binding protein 1	SH3KBP1	191950000	0	355660000	0	429200000	393800000	299720000	271780000	0	0	0	0	0	0	0	0	312620000	368570000	318580000	447780000	147450000	126600000	124550000	110320000
Q9UJ70;Q9UJ70-2;H7C3G9;C9JEV6;H7C286;H0YEB7;H7C1L7;E9PPU6;H0YC94;H0YE82;H0YF44	Q9UJ70;Q9UJ70-2;H7C3G9;C9JEV6;H7C286	N-acetyl-D-glucosamine kinase	NAGK	186300000	270090000	0	409270000	300990000	289190000	465310000	454020000	622100000	579320000	569730000	517780000	0	0	0	0	1233600000	1153300000	995650000	1055700000	2038900000	2387900000	2042600000	1876700000
O43242;H0YGV8	O43242	26S proteasome non-ATPase regulatory subunit 3	PSMD3	185260000	108260000	105210000	638530000	2349000000	2220900000	2627600000	2233500000	655090000	592700000	350570000	139030000	0	0	0	988630000	1293400000	1812000000	1866100000	2166800000	1487800000	1691700000	2161500000	1699400000
Q96TA1-2;Q96TA1	Q96TA1-2;Q96TA1	Niban-like protein 1	FAM129B	170990000	343000000	0	641720000	838800000	786530000	906090000	727420000	1372700000	1071500000	948580000	466220000	0	0	0	0	690760000	787550000	600990000	658810000	211010000	208010000	152060000	182600000
Q7KZF4;H7C597	Q7KZF4	Staphylococcal nuclease domain-containing protein 1	SND1	161180000	526290000	314540000	825740000	6967300000	7357300000	9660500000	9900800000	2430600000	2295700000	1366300000	1138800000	0	0	0	0	6321900000	7387000000	5605700000	5687200000	5753300000	6143200000	5541000000	5185700000
P35579;P35579-2;Q5BKV1;B1AH99;REV__Q9UKV3-5;A0A087X0T3;P12883;P13535;Q9UKX3;P12882;P11055;Q9UKX2;A7E2Y1	P35579;P35579-2	Myosin-9	MYH9	155880000	1502700000	452440000	2246900000	27223000000	26703000000	23800000000	24064000000	4508000000	7036300000	2417500000	2126600000	0	0	1520000000	924840000	6823300000	7156000000	8700400000	8991200000	15906000000	17639000000	17387000000	20003000000
H0Y804;B4DK69;S4R3Z2;A0A0A0MSS8;A0A0A0MSD5;A0A0A0MT30;Q04828;P52895;P42330;S4R3D5;S4R3P0;A6NHU4;P52895-2;P42330-2;P17516	H0Y804;B4DK69;S4R3Z2;A0A0A0MSS8;A0A0A0MSD5;A0A0A0MT30;Q04828;P52895;P42330;S4R3D5;S4R3P0;A6NHU4;P52895-2;P42330-2;P17516	Aldo-keto reductase family 1 member C1;Aldo-keto reductase family 1 member C2;Aldo-keto reductase family 1 member C3;Aldo-keto reductase family 1 member C4	AKR1C1;AKR1C2;AKR1C3;AKR1C4	132890000	0	0	153700000	73732000	94356000	83970000	0	0	0	0	0	0	0	0	0	0	0	0	0	0	0	0	0
P49588;P49588-2;H3BPK7	P49588;P49588-2	Alanine--tRNA ligase, cytoplasmic	AARS	132160000	336460000	292040000	1170100000	4565300000	4291200000	3846800000	3617800000	1027000000	1540700000	718520000	676890000	0	0	0	0	1590000000	1532200000	1515900000	1482300000	4154200000	4632600000	5172200000	4971600000
P31939;P31939-2;H7C1S2;H7C084;C9JLK0;F8WEF0;H7BZU3	P31939;P31939-2	Bifunctional purine biosynthesis protein PURH;Phosphoribosylaminoimidazolecarboxamide formyltransferase;IMP cyclohydrolase	ATIC	128280000	172830000	672170000	680250000	1437500000	2514300000	1159000000	1461500000	442760000	268720000	190900000	147040000	0	0	0	0	1149500000	1159700000	2065600000	1817200000	4737400000	3599400000	5199100000	4853500000
P01034	P01034	Cystatin-C	CST3	115170000	781570000	0	916550000	205260000	260350000	0	0	399080000	486910000	577500000	794720000	0	0	0	0	1089400000	1253700000	1453700000	1585600000	6564000000	6909800000	5827900000	5879900000
P37802;X6RJP6;P37802-2;C9J5W6;Q9UI15	P37802;X6RJP6;P37802-2	Transgelin-2	TAGLN2	110330000	0	221670000	130710000	14913000000	14783000000	2663600000	4829400000	0	0	0	0	0	0	0	0	0	0	58593000	49114000	1312700000	853250000	717050000	825780000
A0A024QZ33;Q9H0G5	A0A024QZ33;Q9H0G5	Nuclear speckle splicing regulatory protein 1	CCDC55;NSRP1	0	0	0	0	15034000	0	0	0	0	0	0	0	0	0	0	0	0	0	0	0	0	0	0	0
E5RIU6;A0A087WZZ9;A0A024QZP7;A0A087WY43;P06493;P06493-2;K7ELV5	E5RIU6;A0A087WZZ9;A0A024QZP7;A0A087WY43;P06493;P06493-2;K7ELV5	Cyclin-dependent kinase 1	CDK1;CDC2;CDK3	0	0	0	0	0	43109000	0	0	0	0	0	0	0	0	0	0	0	0	0	0	0	0	0	0
A0A024QZX5;A0A087X1N8;P35237	A0A024QZX5;A0A087X1N8;P35237	Serpin B6	SERPINB6	0	300470000	0	436510000	587540000	580420000	409090000	573350000	0	0	0	0	0	0	0	0	576560000	657330000	720240000	719760000	2133200000	2225500000	1945500000	2071300000
A0A024R341;Q6I9Y2	A0A024R341;Q6I9Y2	THO complex subunit 7 homolog	NIF3L1BP1;THOC7	0	0	0	0	0	0	0	0	0	0	0	0	0	0	0	0	0	0	0	37447000	0	0	0	0
A0A024R4E5;Q00341;Q00341-2;H0Y394;H7C0A4;C9J5E5;C9JIZ1;H7C2D1;C9JHS7;C9JHZ8;C9JES8;C9JZI8;H7BZC3;C9JT62;C9JK79;C9JBS3;C9JEJ8;C9JHN6;C9JMQ6;C9JQ82;C9JHS9;C9J739	A0A024R4E5;Q00341;Q00341-2;H0Y394	Vigilin	HDLBP	0	0	0	0	439130000	418510000	401520000	382600000	435860000	409730000	0	0	0	0	0	0	330190000	361870000	456370000	429910000	898600000	900410000	601850000	672760000
A0A024R571;Q9H4M9;C9JC03;C9J2Z4;C9JIJ3;C9IZH1;C9JDQ8;A0A0C4DH83;Q9NZN3;Q9NZN3-2;Q9NZN4	A0A024R571;Q9H4M9;C9JC03;C9J2Z4	EH domain-containing protein 1	EHD1	0	0	0	0	132730000	130980000	117780000	137600000	0	0	0	0	0	0	0	0	0	0	174760000	129480000	183100000	195530000	165960000	149220000
A0A024R644;O75503;A0A087WZY0	A0A024R644;O75503	Ceroid-lipofuscinosis neuronal protein 5	CLN5	0	0	0	228840000	279400000	316260000	313030000	291040000	0	0	0	0	0	0	0	0	140080000	191210000	459100000	451150000	1413800000	1448200000	1540700000	1553800000
E7EQR9;E7EQS5;F8VX32;E7ESB2;H0Y304;A0A087WV90;E9PDN5;A0A087WTU7;A0A075B6G3;P11532-8;P11532-7;P11532-5;P11532-6;P11532-3;P11532-2;P11532-4;P11532;F5GZY3;P11532-10;P11532-9	E7EQR9;E7EQS5;F8VX32;E7ESB2;H0Y304;A0A087WV90;E9PDN5;A0A087WTU7;A0A075B6G3;P11532-8;P11532-7;P11532-5;P11532-6;P11532-3;P11532-2;P11532-4;P11532;F5GZY3;P11532-10;P11532-9	Dystrophin	DMD	0	0		0	0	12513000	0	0	0	0	0	0	0	0	0	0	0	0	0	0	0	0	0	0
H0YN88;A0A075B716;P0CW22;P08708;H0YN73;H3BNC9	H0YN88;A0A075B716;P0CW22;P08708;H0YN73	40S ribosomal protein S17-like;40S ribosomal protein S17	RPS17;RPS17L	0	0	557800000	511190000	234360000	251310000	245360000	236170000	0	0	0	0	0	0	0	0	1187400000	1054100000	507620000	638440000	1360600000	1025200000	881150000	767370000
A0A075B780;O14787-2;O14787;K7ESC1	A0A075B780;O14787-2;O14787	Transportin-2	TNPO2	0	0	0	0	62757000	63770000	0	0	0	0	0	0	0	0	0	0	0	0	0	0	0	0	0	0
A0A075B7D9;Q92804-2;Q92804	A0A075B7D9;Q92804-2;Q92804	TATA-binding protein-associated factor 2N	TAF15	0	0	0	0	0	0	0	0	0	0	0	0	0	0	0	0	0	0	0	0	0	80275000	0	0
A0A087X2I2;A0A087WT12;P36969-2;P36969;A0A087X247;K7ERP4;R4GNE4;K7ENB4;K7EKX7;K7EJ20	A0A087X2I2;A0A087WT12;P36969-2;P36969;A0A087X247;K7ERP4;R4GNE4;K7ENB4;K7EKX7;K7EJ20	Phospholipid hydroperoxide glutathione peroxidase, mitochondrial;Glutathione peroxidase	GPX4	0	0	0	0	38708000	0	16289000	0	0	0	0	0	0	0	0	0	0	0	0	0	0	0	0	0
A0A087WT20;Q9NV06;A0A087X1F8;B3KME9	A0A087WT20;Q9NV06;A0A087X1F8;B3KME9	DDB1- and CUL4-associated factor 13	DCAF13	0	0	0	0	0	0	0	0	0	0	0	0	0	0	0	0	0	0	0	0	0	0	0	34943000
A0A087WT45;Q4V328;A0A075B793;Q4V328-4;Q4V328-2;Q4V328-3;A0A087WW92;A0A087WZF5;A0A087WXA6	A0A087WT45;Q4V328;A0A075B793;Q4V328-4;Q4V328-2	GRIP1-associated protein 1	GRIPAP1	0	0	0	0	140210000	129850000	92474000	101340000	0	0	0	0	0	0	0	0	102670000	77953000	0	95546000	124020000	116100000	96151000	123110000
A0A087WT99;Q9H0W9-2;Q9H0W9;E9PJU8;Q9H0W9-4;E9PQS1;Q9H0W9-3;E9PPB5;E9PR95;E9PSC3;E9PLC5;E9PLB3;E9PIP1	A0A087WT99;Q9H0W9-2;Q9H0W9;E9PJU8;Q9H0W9-4;E9PQS1;Q9H0W9-3;E9PPB5	Ester hydrolase C11orf54	C11orf54	0	0	0	0	0	0	0	0	0	0	0	0	0	0	0	0	0	0	0	0	167880000	184840000	169450000	190550000
A0A087WTA5;E7ERK9;Q9UI10-3;Q9UI10;Q9UI10-2;A0A087WW69;H7C2L8;F8W8L6	A0A087WTA5;E7ERK9;Q9UI10-3;Q9UI10;Q9UI10-2;A0A087WW69	Translation initiation factor eIF-2B subunit delta	EIF2B4	0	0	0	0	0	0	0	0	0	0	0	0	0	0	0	0	0	0	0	0	24988000	0	0	0
A0A087WTA8;P08123	A0A087WTA8;P08123	Collagen alpha-2(I) chain	COL1A2	0	0	0	0	61591000000	62513000000	91312000000	93660000000	0	0	0	0	0	0	0	0	0	0	0	0	0	0	0	0
H7BYX6;A0A087WTE4;A0A087WTF6;A0A087WX77;A0A087WWD4;A0A087WV75;P13591-4;P13591-3;P13591-1;P13591;P13591-5;P13591-6;A0A087X1V2;A0A087WVU1;A0A087WWJ5;A0A087WVD0;A0A087WZS4;A0A0C4DGS4	H7BYX6;A0A087WTE4;A0A087WTF6;A0A087WX77;A0A087WWD4;A0A087WV75;P13591-4;P13591-3;P13591-1;P13591;P13591-5;P13591-6	Neural cell adhesion molecule 1	NCAM1	0	0	0	0	397350000	266250000	474270000	467900000	0	0	0	0	0	0	0	0	0	0	0	0	0	0	0	0
A0A087WTP3;Q92945;M0R0I5;M0QYH3;M0QXW7;M0R3J3;M0R251;M0QYG1;M0R263;M0R0C6	A0A087WTP3;Q92945;M0R0I5	Far upstream element-binding protein 2	KHSRP	0	0	0	0	1719000000	1518100000	903680000	759800000	0	0	0	0	0	0	0	0	447370000	483010000	401810000	358880000	1714300000	1647900000	1126500000	1082500000
C9JGR9;E7EQ49;A0A087WTQ2;Q9Y2I8-3;Q9Y2I8;Q9Y2I8-2	C9JGR9;E7EQ49;A0A087WTQ2;Q9Y2I8-3;Q9Y2I8;Q9Y2I8-2	WD repeat-containing protein 37	WDR37	0	0	0	0	0	0	0	0	0	0	0	0	0	0	0	0	0	0	0	0	0	19591000	0	0
A0A087WTT1;P11940-2;P11940;E7EQV3;E7ERJ7;H0YAR2;Q9H361;H0YBN4;E5RGH3;E5RJB9;H0YAP2;Q4VXU2;E5RH24;H0YB86;Q4VXU2-2;E5RHG7;H0YC10;H0YAS7;H0YAS6;H0YB75;E5RGC4;E5RFD8;Q96DU9-2;Q96DU9	A0A087WTT1;P11940-2;P11940;E7EQV3;E7ERJ7;H0YAR2;Q9H361	Polyadenylate-binding protein 1;Polyadenylate-binding protein 3	PABPC1;PABPC3	0	0	0	459040000	3176500000	3379100000	1753700000	1385200000	245750000	160120000	174310000	269920000	0	0	0	0	1064900000	1179000000	1749000000	1725600000	4069700000	4333500000	3458400000	3432400000
A0A087WVR3;A0A087WTW0;Q96T88;Q96T88-2;A0A087WWG9	A0A087WVR3;A0A087WTW0;Q96T88;Q96T88-2;A0A087WWG9	E3 ubiquitin-protein ligase UHRF1	UHRF1	0	0	0	0	0	0	0	16951000	0	0	0	0	0	0	0	0	0	0	0	0	0	0	0	0
A3KFI5;E5RFZ1;A0A087WTY6;P41271;P41271-2;A3KFI2;A3KFI3;A3KFI4;A3KFI1	A3KFI5;E5RFZ1;A0A087WTY6;P41271;P41271-2;A3KFI2;A3KFI3;A3KFI4;A3KFI1	Neuroblastoma suppressor of tumorigenicity 1	NBL1	0	0	0	0	314600000	203360000	667160000	412420000	0	9553400000	13496000000	14292000000	6206900000	0	0	2854300000	28919000000	27903000000	14448000000	15141000000	3547300000	3792400000	3187200000	2020200000
A0A087WU72;A1L4H1-2;A1L4H1;M0QZ17	A0A087WU72;A1L4H1-2;A1L4H1;M0QZ17	Soluble scavenger receptor cysteine-rich domain-containing protein SSC5D	SSC5D	0	0	0	0	0	0	193750000	93082000	0	0	0	0	0	0	0	0	0	0	0	0	0	0	0	0
A0A087WXL5;A0A087X1N1;D3TTY5;A0A087WU80;P21580;D3TTY7;Q5VXQ8;A0A087WVN3;Q5VXQ9	A0A087WXL5;A0A087X1N1;D3TTY5;A0A087WU80;P21580;D3TTY7;Q5VXQ8;A0A087WVN3	Tumor necrosis factor alpha-induced protein 3;A20p50;A20p37	TNFAIP3	0	0	0	0	0	0	0	0	0	0	0	0	0	0	0	0	0	0	0	0	101020000	104550000	90662000	89169000
A0A087WUB9;Q8WYA6-4;Q8WYA6;Q8WYA6-3;Q8WYA6-2;A2A2P1	A0A087WUB9;Q8WYA6-4;Q8WYA6;Q8WYA6-3;Q8WYA6-2	Beta-catenin-like protein 1	CTNNBL1	0	0	0	0	95933000	97296000	124590000	113900000	0	0	0	0	0	0	0	0	0	0	155830000	148060000	109530000	104030000	85199000	107640000
A0A087WUE9;Q92797;M0R3C7;Q92797-2;M0R1C2;M0R180;M0QXP5	A0A087WUE9;Q92797;M0R3C7;Q92797-2	Symplekin	SYMPK	0	0	0	0	0	0	0	0	0	0	0	0	0	0	0	0	0	0	0	0	0	0	0	37901000
A0A087WUK0;Q2M2I8-2;Q2M2I8;E9PG46	A0A087WUK0;Q2M2I8-2;Q2M2I8;E9PG46	AP2-associated protein kinase 1	AAK1	0	0	0	0	0	0	0	0	0	0	0	0	0	0	0	0	0	0	0	0	49287000	71184000	44920000	0
A0A087WUK2;O14979-3;O14979-2;O14979	A0A087WUK2;O14979-3;O14979-2;O14979	Heterogeneous nuclear ribonucleoprotein D-like	HNRNPDL	0	0	0	628390000	477530000	474410000	393720000	393000000	0	0	0	0	0	0	0	0	347230000	366150000	297910000	290890000	486390000	594820000	433520000	444440000
A0A087WUL0;Q3LXA3;H0YCY6;Q3LXA3-2;I3L252;E9PJG8	A0A087WUL0;Q3LXA3;H0YCY6;Q3LXA3-2;I3L252	Bifunctional ATP-dependent dihydroxyacetone kinase/FAD-AMP lyase (cyclizing);ATP-dependent dihydroxyacetone kinase;FAD-AMP lyase (cyclizing)	DAK	0	0	0	0	80873000	0	28327000	44169000	0	0	0	0	0	0	0	0	0	0	0	0	72394000	64684000	80249000	87347000
A0A087WZG9;B4DSP0;A0A087WUL4;A0A087WX23;A0A087WXK2;Q86TG7-2;Q86TG7;A0A087WYS2	A0A087WZG9;B4DSP0;A0A087WUL4;A0A087WX23;A0A087WXK2;Q86TG7-2;Q86TG7	Retrotransposon-derived protein PEG10	hCG_1642748;PEG10	0	0	0	0	0	212530000	0	0	0	0	0	0	0	0	0	0	378680000	388260000	273480000	254970000	0	0	0	0
A0A087WUN7;H0YJ40;G3V4X6;G3V2S9;Q9GZT3-2;Q9GZT3;H0YJW7;H0YJI1;H0YJ07;H0YJU7	A0A087WUN7;H0YJ40;G3V4X6;G3V2S9;Q9GZT3-2;Q9GZT3;H0YJW7	SRA stem-loop-interacting RNA-binding protein, mitochondrial	SLIRP	0	0	0	0	0	0	0	0	0	0	0	0	0	0	0	0	0	0	0	0	152970000	160620000	149180000	144540000
E7ETK0;A0A087WUS0;P62847-2;P62847-3;P62847;P62847-4	E7ETK0;A0A087WUS0;P62847-2;P62847-3;P62847;P62847-4	40S ribosomal protein S24	RPS24	0	0	0	0	0	0	0	0	0	0	0	0	0	0	0	0	36865000	37405000	347830000	631890000	1146700000	1217000000	1172600000	1480300000
A0A087WUT6;O60841	A0A087WUT6;O60841	Eukaryotic translation initiation factor 5B	EIF5B	0	955650000	268190000	537910000	1173900000	1532100000	1228100000	942840000	664070000	777420000	1126000000	1266700000	1286200000	0	0	2376400000	1261000000	1452000000	973090000	1244500000	742920000	1188500000	1037200000	909650000
A0A087X0G7;A0A087WUW6;A0A087X1B1;Q9Y6K9;Q9Y6K9-2;Q9Y6K9-3	A0A087X0G7;A0A087WUW6;A0A087X1B1;Q9Y6K9;Q9Y6K9-2;Q9Y6K9-3	NF-kappa-B essential modulator	IKBKG	0	0	0	0	66024000	59082000	62698000	66874000	0	0	0	0	0	0	0	0	41882000	34861000	0	50569000	104290000	100180000	90463000	112310000
A0A087WV05;Q99417	A0A087WV05;Q99417	C-Myc-binding protein	MYCBP	0	0	0	0	120730000	109660000	261920000	156800000	0	0	0	0	0	0	0	0	167860000	139980000	291380000	300940000	0	0	0	0
A0A0A0MSA0;A0A087WV15;Q16787-3;Q16787;A0A0A0MTS5;A0A0A6YYF2;Q16787-4;Q16787-1	A0A0A0MSA0;A0A087WV15;Q16787-3;Q16787	Laminin subunit alpha-3	LAMA3	0	0	0	0	0	0	0	26910000	0	0	0	0	0	0	0	0	0	0	0	0	0	0	0	0
F8W7C6;A0A087WV22;X1WI28;H7C123;H7C2C5;Q96L21;B8A6G2;A6QRI9;H7C2U2	F8W7C6;A0A087WV22;X1WI28;H7C123;H7C2C5;Q96L21	60S ribosomal protein L10-like	RPL10;RPL10L	0	0	0	0	0	0	0	0	0	0	0	0	0	0	0	0	0	0	0	56969000	0	0	0	0
Q5T123;A0A087WV23;Q9H299	Q5T123;A0A087WV23;Q9H299	SH3 domain-binding glutamic acid-rich-like protein 3	SH3BGRL3	0	0	1362400000	0	1407500000	1804600000	904010000	0	0	0	0	0	0	0	0	0	1490900000	1368600000	1834800000	2149900000	1236300000	1212200000	918900000	1211500000
A0A087WV34;Q8WWB7-2;Q8WWB7;X6R6A3;A0A087X0W3	A0A087WV34;Q8WWB7-2;Q8WWB7;X6R6A3;A0A087X0W3	Lysosomal protein NCU-G1	C1orf85	0	0	0	0	0	0	0	0	0	0	0	0	0	0	0	0	0	0	0	0	0	0	0	24635000
A0A087WV66;P46013-2;P46013	A0A087WV66;P46013-2;P46013	Antigen KI-67	MKI67	0	0	0	0	190740000	163970000	111120000	111810000	0	0	0	0	0	0	0	0	106700000	87570000	126350000	124260000	0	0	0	0
A0A087WV73;P46087-2;P46087;P46087-4;P46087-3;F5H5X6;F5GWB7;F5H709;F5GYR3;F5H359	A0A087WV73;P46087-2;P46087;P46087-4;P46087-3	Probable 28S rRNA (cytosine(4447)-C(5))-methyltransferase	NOP2	0	0	0	0	0	0	0	0	0	0	0	0	0	0	0	0	0	0	0	0	333090000	351620000	343500000	323180000
A0A087WVD7;Q9Y3D8-2;Q9Y3D8;A0A087WY94;D6RDH4	A0A087WVD7;Q9Y3D8-2;Q9Y3D8;A0A087WY94;D6RDH4	Adenylate kinase isoenzyme 6	AK6;TAF9	0	0	0	0	0	0	0	0	0	0	0	0	0	0	0	0	0	0	0	48402000	0	0	0	0
A0A087WVF7;Q9NZM3-4;Q9NZM3-3;Q9NZM3-2;Q9NZM3;H7BZD4	A0A087WVF7;Q9NZM3-4;Q9NZM3-3;Q9NZM3-2;Q9NZM3	Intersectin-2	ITSN2	0	0	0	0	0	0	0	0	0	0	0	0	0	0	0	0	0	0	0	0	42983000	36815000	32568000	35264000
A0A087WVI0;E9PBL8;Q8WTW3	A0A087WVI0;E9PBL8;Q8WTW3	Conserved oligomeric Golgi complex subunit 1	ADCK1;COG1	0	0	0	0	0	0	0	0	0	0	0	0	0	0	0	0	0	0	0	0	28341000	21111000	0	16100000
A0A087WVL4;Q7Z6M3;Q7Z6M3-2;Q7Z6M3-3	A0A087WVL4;Q7Z6M3;Q7Z6M3-2;Q7Z6M3-3	Allergin-1	MILR1	0	0	0	0	0	0	0	25548000	0	0	0	0	0	0	0	0	0	0	0	0	0	0	0	0
A0A087WVV1	A0A087WVV1			0	0	0	0	0	0	0	0	0	0	0	0	0	0	0	0	0	0	0	0	0	0	0	6269300
A0A087WVZ9;P19388;A0A0A0MQR7;A0A087WWX0;A0A087WVN5	A0A087WVZ9;P19388;A0A0A0MQR7;A0A087WWX0	DNA-directed RNA polymerases I, II, and III subunit RPABC1	POLR2E	0	0	0	0	0	0	0	0	0	0	0	0	0	0	0	0	0	0	0	0	302800000	287400000	286240000	262770000
A0A087WW40;Q9Y371;Q9Y371-2;Q9Y371-3	A0A087WW40;Q9Y371;Q9Y371-2;Q9Y371-3	Endophilin-B1	SH3GLB1	0	0	0	0	0	12411000	0	0	0	0	0	0	0	0	0	0	0	0	0	0	0	0	0	0
A0A087WW59;Q7Z7L8	A0A087WW59;Q7Z7L8	Uncharacterized protein C11orf96	C11orf96	0	0	0	0	0	0	0	0	0	0	0	0	0	0	0	0	0	0	0	0	0	81888000	63900000	57553000
A0A087WWM0;O43617-2;O43617;A0A087WYS5;A6NKE1	A0A087WWM0;O43617-2;O43617;A0A087WYS5	Trafficking protein particle complex subunit 3	TRAPPC3	0	0	0	0	202080000	229670000	0	0	0	0	0	0	0	0	0	0	0	533780000	247270000	269940000	0	0	0	0
H0YMB3;H0YLV5;A0A087WWM4;F8WAN9;H0YNJ6;Q9P2T1;Q9P2T1-2;Q9P2T1-3;H0YLB8;H0YK13;H0YNS9;H0YK71;H0YNH0;H0YL68;H0YKE1;H0YMR9;H0YMV5	H0YMB3;H0YLV5;A0A087WWM4;F8WAN9;H0YNJ6;Q9P2T1;Q9P2T1-2;Q9P2T1-3;H0YLB8	GMP reductase;GMP reductase 2	GMPR2	0	0	0	0	0	0	0	0	0	0	0	0	0	0	0	0	0	0	0	0	107120000	99183000	124420000	109640000
A0A087WWS1;Q96FV9;R4GMN4	A0A087WWS1;Q96FV9;R4GMN4	THO complex subunit 1	THOC1	0	0	0	0	0	0	0	0	0	0	0	0	0	0	0	0	0	0	0	17687000	0	0	0	0
M0R118;M0R0M7;A0A087WWS7;Q15833-2;Q15833;Q15833-3;M0QZ54;M0R0D4;A0A087WUN8	M0R118;M0R0M7;A0A087WWS7;Q15833-2;Q15833;Q15833-3;M0QZ54;M0R0D4;A0A087WUN8	Syntaxin-binding protein 2	ZNF14;STXBP2	0	0	0	0	0	0	0	0	0	0	0	0	0	0	0	0	0	0	37189000	43008000	0	0	0	0
A0A087WWW7;E9PGF5;E9PF55;Q9HBL0;Q59G71;F8VV64;Q63HR2-5;Q63HR2-2;Q63HR2-6;Q63HR2;Q63HR2-4	A0A087WWW7;E9PGF5;E9PF55;Q9HBL0;Q59G71;F8VV64;Q63HR2-5;Q63HR2-2;Q63HR2-6;Q63HR2;Q63HR2-4	Tensin-1;Tensin-like C1 domain-containing phosphatase	TNS1;TENC1	0	0	0	0	0	0	0	0	0	0	0	0	0	0	0	0	0	0	0	330150000	0	0	0	0
A0A087WX08;Q9UEY8-2	A0A087WX08;Q9UEY8-2	Gamma-adducin	ADD3	0	0	0	0	0	0	0	0	0	0	0	0	0	0	0	0	0	0	0	0	0	0	0	0
A0A087WX10;A0A0A0MQV0;P54803;G3V4M2;G3V5E8;A0A0A0MS42;P54803-5;P54803-4;G3V255;E7EPA4;P54803-3	A0A087WX10;A0A0A0MQV0;P54803;G3V4M2;G3V5E8;A0A0A0MS42;P54803-5;P54803-4	Galactocerebrosidase	GALC	0	0	0	0	0	0	0	0	0	0	0	0	0	0	0	0	0	0	0	0	78468000	76139000	78620000	85006000
A0A087WX29;Q13148;B1AKP7;G3V162;A0A087X260;A0A087WYY0;K7EJM5;K7EN94;A0A087WXQ5;A0A087WV68;Q13148-4;A0A087WW61;A0A087WX67;A0A087WXV3;A0A087WTZ4;K7EL26;K7EJ99;A0A0A0MSV7;A0A087WYE7;A0A087WZC9	A0A087WX29;Q13148;B1AKP7;G3V162;A0A087X260;A0A087WYY0;K7EJM5;K7EN94;A0A087WXQ5;A0A087WV68;Q13148-4	TAR DNA-binding protein 43	TARDBP	0	0	0	0	208060000	195970000	0	0	0	0	0	0	0	0	0	0	0	0	0	0	311910000	334950000	288930000	311790000
A0A087WX59;Q16186;A0A087WUX6	A0A087WX59;Q16186	Proteasomal ubiquitin receptor ADRM1	ADRM1	0	0	0	0	0	0	0	0	0	0	0	0	0	0	0	0	236290000	362150000	0	239390000	157750000	189330000	189630000	190290000
A0A087WX92;O15403	A0A087WX92;O15403	Monocarboxylate transporter 7	SLC16A6	0	0	0	0	0	0	0	0	0	0	0	0	0	0	0	0	266500000	339400000	272080000	299520000	294140000	285700000	325720000	354890000
A0A087WX97;Q9BXK5;A0A087WTL4;Q9BXK5-4;Q9BXK5-2;E9PDD6	A0A087WX97;Q9BXK5;A0A087WTL4;Q9BXK5-4	Bcl-2-like protein 13	BCL2L13	0	0	0	0	186110000	189680000	0	303960000	0	0	0	0	0	0	0	0	523420000	550150000	150810000	143680000	544100000	548570000	618800000	569560000
A0A087WXB8;Q9Y274;Q9Y274-2;C9IZL6;C9J480;C9JXM2;C9JWJ3;C9J0E2;C9J9Y4;C9JWI9	A0A087WXB8;Q9Y274;Q9Y274-2;C9IZL6;C9J480	Type 2 lactosamine alpha-2,3-sialyltransferase	ST3GAL6	0	0	0	0	63119000	59281000	66464000	63262000	0	0	0	0	0	0	0	0	49677000	19158000	76106000	66605000	66725000	73250000	97678000	99669000
A0A087WXF0;P51608;P51608-2	A0A087WXF0;P51608;P51608-2	Methyl-CpG-binding protein 2	MECP2	0	0	0	0	0	0	0	0	0	0	0	0	0	0	0	0	0	0	0	0	126370000	125900000	106220000	105470000
A0A087WXI1;Q6NVY1;Q6NVY1-2;B9A058;H7C126;F8W8A6;B8ZZZ0;H7C400;H7BYI7;H7C1A5	A0A087WXI1;Q6NVY1;Q6NVY1-2;B9A058	3-hydroxyisobutyryl-CoA hydrolase, mitochondrial	HIBCH	0	0	0	0	0	0	0	0	0	0	0	0	0	0	0	0	0	0	0	0	80669000	86364000	85613000	89454000
A0A087WXI5;P12830;A0A087WX17;A0A087WU43;P12830-2;H3BVI7;H3BNC6	A0A087WXI5;P12830;A0A087WX17;A0A087WU43;P12830-2;H3BVI7;H3BNC6	Cadherin-1;E-Cad/CTF1;E-Cad/CTF2;E-Cad/CTF3	CDH1	0	0	0	0	0	0	0	0	0	0	0	0	0	0	0	0	0	0	0	0	115530000	114130000	119480000	134660000
A0A087WXK9;Q15643;H0YJ97	A0A087WXK9;Q15643;H0YJ97	Thyroid receptor-interacting protein 11	TRIP11	0	0	0	0	0	0	0	0	0	0	0	0	0	0	0	0	0	0	0	0	50130000	35854000	29571000	22803000
B7Z879;A0A087WXL6;Q9H270	B7Z879;A0A087WXL6;Q9H270	Vacuolar protein sorting-associated protein 11 homolog	VPS11	0	0	0	0	0	0	0	0	0	0	0	0	0	0	0	0	0	0	0	0	45644000	89871000	78484000	94559000
A0A087WXM8;P50895;K7ENU8	A0A087WXM8;P50895;K7ENU8	Basal cell adhesion molecule	BCAM	0	47809000	0	79774000	0	0	56792000	65774000	0	0	0	0	0	0	0	0	0	0	0	0	0	0	0	0
F5H1Z6;F5H8H3;A0A087WXR2;Q9Y365;F5GWK5;F5H5A8;H0YGN8;F5H3G8;F5H0V7;H0YH17;F5H8G1;F5GY11	F5H1Z6;F5H8H3;A0A087WXR2;Q9Y365;F5GWK5;F5H5A8;H0YGN8;F5H3G8;F5H0V7;H0YH17;F5H8G1;F5GY11	PCTP-like protein	STARD10	0	0	0	0	0	0	0	0	0	0	0	0	0	0	0	0	0	0	0	0	57871000	64934000	61777000	68315000
A0A087WXS7;O43681;K7ERW9	A0A087WXS7;O43681;K7ERW9	ATPase ASNA1	ASNA1	0	0	0	0	203160000	203340000	260080000	173640000	0	0	0	0	0	0	0	0	0	0	0	0	351760000	317570000	311390000	333420000
H7BXI1;A0A087WXU3;A0FGR8-5;A0FGR8-2;A0FGR8;A0FGR8-6	H7BXI1;A0A087WXU3;A0FGR8-5;A0FGR8-2;A0FGR8;A0FGR8-6	Extended synaptotagmin-2	ESYT2	0	0	0	0	0	0	39516000	31462000	0	0	0	0	0	0	0	0	0	0	0	0	0	0	0	0
G3V526;E9PJN5;G3V4U9;A0A087WXY4;D3VVH9;A0A0A0MS38;A0A087X1A8;G3V3R7;F5H211;P54252-4;P54252-2;P54252;G3V3A6;D3VVP3;D6R9I5;G3V4B1;G3V390;G3V3S5;G3V4F5;G3V4F4;G3V5H3;S4R399;G3V2G1;G3V328;C9JQV6;P54252-3;G3V3T0;G3V2G2;G3V3T6;P54252-5	G3V526;E9PJN5;G3V4U9;A0A087WXY4;D3VVH9;A0A0A0MS38;A0A087X1A8;G3V3R7;F5H211;P54252-4;P54252-2;P54252;G3V3A6;D3VVP3;D6R9I5;G3V4B1;G3V390;G3V3S5;G3V4F5;G3V4F4;G3V5H3;S4R399;G3V2G1;G3V328;C9JQV6;P54252-3	Ataxin-3	ATXN3	0	0	0	0	0	0	0	0	0	0	0	0	0	0	0	0	0	0	0	0	0	0	0	19235000
A0A087WXZ3;Q9Y5A9;Q9Y5A9-2;S4R3J8;S4R3V3;Q9BYJ9-2	A0A087WXZ3;Q9Y5A9;Q9Y5A9-2	YTH domain-containing family protein 2	YTHDF2	0	0	0	0	0	0	0	0	0	0	0	0	0	0	0	0	0	0	0	0	0	0	0	36099000
A0A087WY55;Q9NP79;Q5TGM0;Q9NP79-2	A0A087WY55;Q9NP79;Q5TGM0;Q9NP79-2	Vacuolar protein sorting-associated protein VTA1 homolog	VTA1	0	0	0	0	111740000	156720000	0	0	0	0	0	0	0	0	0	0	0	0	0	0	263230000	274730000	189390000	226920000
H7BXT3;A0A087WZR0;A0A087WY68;P29122-6;P29122-5;P29122-4;P29122-2;P29122-8;P29122;P29122-7;H0Y3Q0;P29122-3;H0YKZ4;A0A087X025	H7BXT3;A0A087WZR0;A0A087WY68;P29122-6;P29122-5;P29122-4;P29122-2;P29122-8;P29122;P29122-7;H0Y3Q0;P29122-3;H0YKZ4	Proprotein convertase subtilisin/kexin type 6	PCSK6	0	0	0	0	262930000	275960000	264940000	306950000	0	0	0	0	0	0	0	0	0	0	0	0	0	0	0	0
A0A087WY71;Q96CW1-2;Q96CW1;E9PFW3;C9JJ47;C9JGT8;C9JJD3;C9JTK4;C9JPV8;H7C4C3	A0A087WY71;Q96CW1-2;Q96CW1;E9PFW3;C9JJ47;C9JGT8	AP-2 complex subunit mu	AP2M1	0	0	0	0	356640000	357410000	554100000	648120000	0	0	0	0	0	0	0	0	259390000	0	296920000	318510000	330630000	337600000	354260000	427990000
A0A087WY73;Q16378	A0A087WY73;Q16378	Proline-rich protein 4	PRR4	0	0	0	0	0	0	151690000	0	0	0	0	0	0	0	0	0	0	0	0	0	0	0	0	0
A0A087WYF6;J3KP36;F8W7U3;E7ESD2;A0A0A0MR88;A0A096LPC5;Q9Y4E1-5;Q5SNT6;Q9Y4E1-3;Q9Y4E1-6;Q9Y4E1-2;Q9Y4E1;Q9Y4E1-4;Q641Q2-2;Q641Q2;Q5SRD0;B1AP61;A0A0A0MT65	A0A087WYF6;J3KP36;F8W7U3;E7ESD2;A0A0A0MR88;A0A096LPC5;Q9Y4E1-5;Q5SNT6;Q9Y4E1-3;Q9Y4E1-6;Q9Y4E1-2;Q9Y4E1;Q9Y4E1-4;Q641Q2-2;Q641Q2	WASH complex subunit FAM21C;WASH complex subunit FAM21B;WASH complex subunit FAM21A	FAM21C;FAM21A;FAM21B	0	0	0	0	0	0	0	0	0	0	0	0	0	0	0	0	0	0	0	0	75222000	91606000	53146000	53097000
E9PFH7;A0A087WYG2;Q9UPT6	E9PFH7;A0A087WYG2;Q9UPT6	C-Jun-amino-terminal kinase-interacting protein 3	MAPK8IP3	0	0	0	0	0	0	0	0	0	0	0	0	2392100000	0	0	0	0	0	0	0	0	0	0	0
A0A087WYK8;B1AKJ5;O43847;O43847-2;G3V1R5;F5H7V1;H0Y5G9	A0A087WYK8;B1AKJ5;O43847;O43847-2;G3V1R5;F5H7V1	Nardilysin	NRD1	0	285140000	0	541710000	409860000	413450000	423470000	559220000	0	0	0	0	0	0	0	0	936210000	1054800000	692510000	797490000	0	0	0	0
A0A087WYU1;Q9Y5X1;A0A087WVE4;A0A087WZW2	A0A087WYU1;Q9Y5X1	Sorting nexin-9	SNX9	0	0	0	0	96544000	117450000	106640000	88516000	0	0	0	0	0	0	0	0	88656000	85301000	213120000	203110000	149520000	253080000	246800000	208150000
A0A087WYV8;P35556;D6RJI3;P35556-2;A0A087WV40;E9PHW4	A0A087WYV8;P35556;D6RJI3;P35556-2	Fibrillin-2	FBN2	0	0	0	0	0	0	0	0	0	580430000	619310000	764700000	0	0	0	0	0	0	0	0	0	0	0	0
A0A087WYW6;Q96A33;J3QR89;Q96A33-2	A0A087WYW6;Q96A33;J3QR89;Q96A33-2	Coiled-coil domain-containing protein 47	CCDC47	0	0	0	0	0	0	0	0	0	0	0	0	0	0	0	0	0	0	0	0	0	0	0	38715000
A0A087WYY1;Q9Y646;E5RJA8;E5RH35;E5RJZ7;E5RJP8	A0A087WYY1;Q9Y646;E5RJA8	Carboxypeptidase Q	CPQ	0	0	0	0	903320000	1045200000	640300000	624860000	0	0	0	0	0	0	0	0	813570000	873650000	1337100000	1263800000	511670000	625650000	664660000	684340000
A0A087WZE9;Q15651;Q15651-2	A0A087WZE9;Q15651;Q15651-2	High mobility group nucleosome-binding domain-containing protein 3	HMGN3	0	0	0	0	0	0	0	0	0	0	0	0	0	0	0	0	59404000	0	0	0	0	0	0	0
A0A087WZK9;B3KS98;O15372;E5RJT0;E5RGU4;E5RHC7;E5RH59;E5RFW7;E5RFH0	A0A087WZK9;B3KS98;O15372;E5RJT0	Eukaryotic translation initiation factor 3 subunit H	EIF3S3;EIF3H	0	0	0	0	426900000	561910000	290480000	318060000	793230000	1014500000	526290000	616330000	0	0	0	0	329000000	93687000	611730000	303150000	1351600000	1431100000	788630000	1091300000
D6RHI9;A0A087WZM2;O00584;D6REQ6;H0YAE9;A0A087WWI1;O00584-2;J3QQ64	D6RHI9;A0A087WZM2;O00584;D6REQ6;H0YAE9	Ribonuclease T2	RNASET2	0	0	0	265850000	1067000000	1249700000	1019100000	1353900000	0	0	638590000	698220000	0	0	0	0	600740000	589770000	354880000	410850000	300860000	357290000	492780000	500550000
A0A087X2E5;A0A087WZN1;O43837-2;O43837;O43837-3	A0A087X2E5;A0A087WZN1;O43837-2;O43837	Isocitrate dehydrogenase [NAD] subunit beta, mitochondrial	IDH3B	0	0	0	0	0	0	0	0	0	0	0	0	0	0	0	0	0	0	0	0	127630000	139110000	131080000	115510000
A0A087WZR3;H9KVA9;P46736-2;P46736-3;P46736;P46736-4;P46736-5;X6RJS7;A0A0A0MS96	A0A087WZR3;H9KVA9;P46736-2;P46736-3;P46736;P46736-4;P46736-5	Lys-63-specific deubiquitinase BRCC36	BRCC3	0	0	0	0	61757000	72328000	0	68080000	0	0	0	0	0	0	0	0	0	0	0	0	0	0	0	0
A0A087X0T8;A0A087X105;A0A087WZW4;A0A087X1W8;A0A0A0MTJ8;A0A087WZR6;X5DQS5;Q9BY67-2;Q9BY67-5;Q9BY67;Q9BY67-4;Q9BY67-3;F5H125;H0YG94	A0A087X0T8;A0A087X105;A0A087WZW4;A0A087X1W8;A0A0A0MTJ8;A0A087WZR6;X5DQS5;Q9BY67-2;Q9BY67-5;Q9BY67;Q9BY67-4;Q9BY67-3;F5H125;H0YG94	Cell adhesion molecule 1	CADM1	0	0	0	0	0	0	0	0	401360000	349220000	584880000	592770000	0	0	0	0	0	0	0	0	0	0	0	0
J3KPF9;A0A087X011;E9PES4;Q9Y496	J3KPF9;A0A087X011;E9PES4;Q9Y496	Kinesin-like protein KIF3A	KIF3A	0	0	0	0	0	0	0	0	0	0	0	0	0	0	0	0	0	0	0	0	12067000	0	0	0
A0A087X020;Q9Y3A5;F8WE72	A0A087X020;Q9Y3A5	Ribosome maturation protein SBDS	SBDS	0	0	0	0	0	146330000	183490000	164700000	403800000	504690000	220740000	207770000	0	0	0	0	0	0	0	0	601520000	579010000	635910000	655550000
A0A087X0D5;P09668;E9PKT6	A0A087X0D5;P09668	Pro-cathepsin H;Cathepsin H mini chain;Cathepsin H;Cathepsin H heavy chain;Cathepsin H light chain	CTSH	0	0	0	0	0	0	0	0	0	0	0	0	0	0	0	0	4206200000	4300700000	3712000000	3985500000	3046300000	3151800000	3387600000	3517900000
A0A087X0K0;P39059	A0A087X0K0;P39059	Collagen alpha-1(XV) chain;Restin;Restin-2;Restin-3;Restin-4	COL15A1	0	0	0	0	0	0	0	0	0	0	0	0	0	0	0	0	78359000	107770000	125130000	142030000	0	0	0	0
A0A087X0K9;G5E9E7;G3V1L9;Q07157-2;Q07157;H0Y3R8;H0YKB1	A0A087X0K9;G5E9E7;G3V1L9;Q07157-2;Q07157	Tight junction protein ZO-1	TJP1	0	0	0	0	81236000	83230000	74102000	0	0	0	0	0	0	0	0	0	0	0	0	0	0	0	0	0
A0A087X0M4;Q9BWU0;A0A087WWF4	A0A087X0M4;Q9BWU0	Kanadaptin	SLC4A1AP	0	0	0	0	113260000	0	0	0	0	0	0	0	0	0	0	0	0	0	0	0	0	0	0	0
A0A087X0Q1;Q7Z739;A0A024R7W5;A0A087WY31;A0A087X0C3;S4R373	A0A087X0Q1;Q7Z739;A0A024R7W5;A0A087WY31	YTH domain-containing family protein 3	YTHDF3	0	0	0	0	0	0	0	0	0	0	0	0	0	0	0	0	0	0	0	0	201050000	192740000	130670000	120210000
A0A087X0R6;Q9UMY4-2;Q9UMY4;Q9UMY4-3	A0A087X0R6;Q9UMY4-2;Q9UMY4;Q9UMY4-3	Sorting nexin-12	SNX12	0	0	0	0	251410000	265600000	183600000	124330000	0	0	0	0	0	0	0	0	0	0	0	0	485950000	836300000	657220000	482080000
A0A087X0W9;Q8N6M0-2;Q8N6M0	A0A087X0W9;Q8N6M0-2;Q8N6M0	OTU domain-containing protein 6B	OTUD6B	0	0	0	0	63414000	64750000	0	0	0	0	0	0	0	0	0	0	0	0	0	0	65746000	70638000	62164000	66935000
A0A087X0X3;P52272-2;P52272;M0R2T0;M0R019;M0QYQ7;M0R0N3;M0R2I7;M0R0Y6;M0QY96;M0QYL3	A0A087X0X3;P52272-2;P52272	Heterogeneous nuclear ribonucleoprotein M	HNRNPM	0	0	0	0	2330500000	1509500000	513090000	723490000	0	0	0	0	0	0	0	0	0	0	0	0	4061900000	3677500000	2894700000	2938800000
A0A087X101	A0A087X101			0	0	0	0	0	0	0	0	0	0	0	0	0	0	0	0	0	0	0	164990000	0	0	0	0
D6RE16;E0CX15;A0A087X152;O95185-2;O95185	D6RE16;E0CX15;A0A087X152;O95185-2;O95185	Netrin receptor UNC5C	UNC5C	0	0	0	0	0	21830000	0	0	0	0	0	0	0	0	0	0	0	0	0	0	0	0	0	0
A0A087X191;Q8NES3-2;Q8NES3-4;Q8NES3-3;Q8NES3	A0A087X191;Q8NES3-2;Q8NES3-4;Q8NES3-3;Q8NES3	Beta-1,3-N-acetylglucosaminyltransferase lunatic fringe	LFNG	0	0	0	63404000	0	0	0	0	0	0	0	0	0	0	0	0	0	0	0	0	0	0	0	0
A0A087X1A5;Q5JW30;O95793-2;O95793-3;O95793;Q5JW28;G5EA18;E5RJN7;E7EVI1;A0A0A0MTC4;A0A0A0MTD1;F8VPI7;E7EPX0;A0A0A0MTC6;E7EVJ4;E9PH62;A0A0A0MTC5;Q9NUL3-4;Q9NUL3-6;Q9NUL3-8;Q9NUL3-3;Q9NUL3-7;Q9NUL3-2;Q9NUL3	A0A087X1A5;Q5JW30;O95793-2;O95793-3;O95793	Double-stranded RNA-binding protein Staufen homolog 1	STAU1	0	0	0	0	115010000	121100000	96726000	80554000	0	0	0	0	0	0	0	0	51522000	41324000	69805000	125220000	71348000	73507000	68708000	65045000
F8WAS3;C9IZN5;A0A087X1G1;H7BYD0;Q16718-2;Q16718	F8WAS3;C9IZN5;A0A087X1G1;H7BYD0;Q16718-2;Q16718	NADH dehydrogenase [ubiquinone] 1 alpha subcomplex subunit 5	NDUFA5	0	0	0	0	0	0	0	0	0	0	0	0	0	0	0	0	0	0	0	0	0	0	0	41463000
A0A087X1G7;A0A0B4J1S4;O60613	A0A087X1G7;A0A0B4J1S4;O60613	15 kDa selenoprotein	42248	0	0	0	0	0	0	0	133810000	0	0	0	0	0	0	0	0	0	0	0	0	0	0	0	0
A0A087X1H5;Q15057;H7C3K3;H7C3Q8;Q96P50-4;Q96P50-1;Q96P50	A0A087X1H5;Q15057;H7C3K3;H7C3Q8	Arf-GAP with coiled-coil, ANK repeat and PH domain-containing protein 2	ACAP2	0	0	0	0	0	0	0	0	0	0	0	0	0	0	0	0	0	0	0	0	79680000	69484000	68888000	60722000
A0A087X1I8;Q7Z3E5-2;Q7Z3E5;C9J535;H7BZA2;H7C3U7;H7BZY2;C9JW07;H7C2P6	A0A087X1I8;Q7Z3E5-2;Q7Z3E5	LisH domain-containing protein ARMC9	ARMC9	0	0	0	0	0	0	0	0	0	0	0	0	0	0	0	0	293150000	245080000	195260000	217330000	0	0	0	0
A0A087X1K9;B4DP64;O75608-2;O75608;E5RGR0;E5RJ48;E5RI35	A0A087X1K9;B4DP64;O75608-2;O75608;E5RGR0	Acyl-protein thioesterase 1	LYPLA1	0	0	0	0	93858000	104760000	0	0	0	0	0	0	0	0	0	0	0	0	0	0	276650000	270400000	260020000	255560000
A0A087X1N3;O75818-2;O75818;F8WC38;X6RLL4	A0A087X1N3;O75818-2;O75818;F8WC38;X6RLL4	Ribonuclease P protein subunit p40	RPP40	0	0	0	0	0	0	0	0	0	0	0	0	0	0	0	0	0	0	0	0	60811000	45744000	55428000	59995000
D6REL4;Q9H4P6;E7EQZ7;A0A087X1R5;Q13123	D6REL4;Q9H4P6;E7EQZ7;A0A087X1R5;Q13123	Protein Red	IK	0	0	0	0	0	0	0	0	0	0	0	0	0	0	0	0	0	0	0	0	33313000	0	0	0
A0A087X1T7;H0YM81;E7EX88;P16112-2;P16112;E7ENV9;P16112-3;Q6PID9;H0YK70	A0A087X1T7;H0YM81;E7EX88;P16112-2;P16112;E7ENV9;P16112-3	Aggrecan core protein;Aggrecan core protein 2	ACAN	0	477230000	0	394110000	0	0	0	0	131310000	105980000	209920000	181520000	0	0	0	0	0	0	0	0	0	0	0	0
A0A087X1V3;O15164-2;O15164	A0A087X1V3;O15164-2;O15164	Transcription intermediary factor 1-alpha	TRIM24	0	0	0	0	54534000	47102000	0	0	0	0	0	0	0	0	0	0	0	0	0	0	0	0	0	0
A0A087X1Z3;Q9UL46;H0YM70;H0YKU2	A0A087X1Z3;Q9UL46;H0YM70	Proteasome activator complex subunit 2	PSME2	0	233740000	0	736060000	1619100000	1627400000	1678400000	1542500000	0	0	0	0	0	0	0	0	1060900000	1363600000	1058900000	1019500000	1485900000	1249700000	1833000000	1459200000
A0A087X211;Q8TCG1-2;Q8TCG1	A0A087X211;Q8TCG1-2;Q8TCG1	Protein CIP2A	KIAA1524	0	0	0	0	0	0	0	0	0	0	0	0	0	0	0	0	0	0	0	0	0	0	0	0
F8WCZ6;A0A087X232;P09871;F5H7T4;H0Y5D1	F8WCZ6;A0A087X232;P09871	Complement C1s subcomponent;Complement C1s subcomponent heavy chain;Complement C1s subcomponent light chain	C1S	0	0	0	0	0	0	0	0	0	0	0	0	313210000	0	0	254230000	0	0	0	0	0	0	0	0
A0A087X256;Q2M389;Q2M389-2;F8W1W1;F8VNZ5	A0A087X256;Q2M389;Q2M389-2	WASH complex subunit 7	KIAA1033	0	0	0	0	0	0	0	0	0	0	0	0	0	0	0	0	0	0	0	0	109400000	103710000	78969000	84346000
A0A087X283;C9J2P0;H7C061;B7Z306;R4GND1;A0A0A6YYP9;P51965-2;P51965-3;P51965;Q96LR5;Q969T4;R4GN77;C9J180	A0A087X283;C9J2P0;H7C061;B7Z306;R4GND1;A0A0A6YYP9;P51965-2;P51965-3;P51965;Q96LR5;Q969T4;R4GN77;C9J180	Ubiquitin-conjugating enzyme E2 E1;Ubiquitin-conjugating enzyme E2 E2;Ubiquitin-conjugating enzyme E2 E3	UBE2E1;UBE2E3;UBE2E2	0	0	0	0	0	13261000	0	0	0	0	0	0	0	0	0	0	0	0	0	0	0	0	0	0
E9PDU5;A0A087X295;Q9NNW5;C9K020;Q6PKC6;E9PBK6	E9PDU5;A0A087X295;Q9NNW5;C9K020;Q6PKC6;E9PBK6	WD repeat-containing protein 6	WDR6	0	0	0	0	0	0	0	8325200	0	0	0	0	0	0	0	0	0	0	0	0	0	0	0	0
I3L1D4;B0QYY7;S4R469;F8VR27;F8VZY7;B0QYV1;B0QYY4;A0A087X2B1;J3KNW3;B7Z1U7;F8VZG9;O43251-9;Q9NWB1-3;O43251-4;O43251-5;O43251-10;O43251-2;O43251;Q9NWB1-4;Q9NWB1-5;Q9NWB1;O43251-7;Q9NWB1-2;O43251-6;O43251-8;B0QYY6;J3QQZ2;J3QRF4;F8VRS4;A6NFN3;A6NFN3-2;O43251-3;S4R3K7	I3L1D4;B0QYY7;S4R469;F8VR27;F8VZY7;B0QYV1;B0QYY4;A0A087X2B1;J3KNW3;B7Z1U7;F8VZG9;O43251-9;Q9NWB1-3;O43251-4;O43251-5;O43251-10;O43251-2;O43251;Q9NWB1-4;Q9NWB1-5;Q9NWB1;O43251-7;Q9NWB1-2;O43251-6;O43251-8;B0QYY6;J3QQZ2;J3QRF4;F8VRS4;A6NFN3;A6NFN3-2;O43251-3	RNA binding protein fox-1 homolog;RNA binding protein fox-1 homolog 2;RNA binding protein fox-1 homolog 1;RNA binding protein fox-1 homolog 3	RBFOX1;RBFOX2;RBFOX3	0	0	0	0	0	0	0	0	0	0	0	0	0	0	0	0	0	0	0	0	56185000	64195000	41492000	45420000
A0A087X2D8;O60271-4;O60271-2;O60271-5;O60271-9;H0YBE9;Q9UPT6-2;H0Y981;H0YBS5	A0A087X2D8;O60271-4;O60271-2;O60271-5;O60271-9	C-Jun-amino-terminal kinase-interacting protein 4	SPAG9	0	0	0	0	745010000	756740000	590570000	807600000	0	505940000	380890000	457450000	0	0	0	0	627160000	725260000	392510000	412700000	924270000	982480000	726050000	991690000
A0A087X2I1;P62333;H0YJC0;H0YJS8;H0YJX2;H0YJE9;H0YJT1	A0A087X2I1;P62333	26S protease regulatory subunit 10B	PSMC6	0	0	0	0	797830000	805900000	595600000	656010000	0	0	0	0	0	0	0	0	537940000	596010000	605850000	748270000	1714300000	1740300000	1894300000	1873700000
A0A088AWP5;Q8WUY3-4;Q8WUY3;Q8WUY3-2;Q8WUY3-3;E9PDC2;H7BZH9;X6R9J3;A0A0C4DFM3;Q5JUB9;Q5JUB8;Q8WUY3-5	A0A088AWP5;Q8WUY3-4;Q8WUY3;Q8WUY3-2;Q8WUY3-3;E9PDC2	Protein prune homolog 2	PRUNE2	0	0	0	0	0	0	0	0	0	0	0	0	0	0	0	0	0	0	0	0	179100000	199680000	168150000	174690000
A0A096LNH7;Q9Y5E3	A0A096LNH7;Q9Y5E3	Protocadherin beta-6	PCDHB6	0	0	0	32798000	0	0	0	0	0	0	0	0	0	0	0	0	0	0	0	0	0	0	0	0
A0A096LNW1;A0A096LNL9;P46100-6;P46100-4;P46100;A0A096LNL7;A0A087WWG0;A0A096LNL6;A0A096LNN3;P46100-2;P46100-5;P46100-3	A0A096LNW1;A0A096LNL9;P46100-6;P46100-4;P46100;A0A096LNL7;A0A087WWG0;A0A096LNL6;A0A096LNN3;P46100-2;P46100-5;P46100-3	Transcriptional regulator ATRX	ATRX	0	0	0	0	0	0	0	0	0	0	0	0	0	0	0	0	0	0	0	0	21687000	0	0	0
A0A096LNV3;A0A096LP02;Q9Y508-2;Q9Y508;A0A096LNT1;A0A096LNN8;A0A096LPF9	A0A096LNV3;A0A096LP02;Q9Y508-2;Q9Y508	E3 ubiquitin-protein ligase RNF114	RNF114	0	0	0	0	145750000	132830000	0	0	0	0	0	0	0	0	0	0	0	0	0	0	0	0	0	0
A0A096LP75;C4AMC7;Q6VEQ5;A0A096LNU2;A0A096LP26;Q9NQA3;A8K0Z3;H3BV49;A8MWX3	A0A096LP75;C4AMC7;Q6VEQ5;A0A096LNU2;A0A096LP26;Q9NQA3;A8K0Z3;H3BV49;A8MWX3	Putative WAS protein family homolog 3;WAS protein family homolog 2;WAS protein family homolog 6;WAS protein family homolog 1;Putative WAS protein family homolog 4	WASH3P;WASH2P;WASH6P;WASH1;WASH4P	0	0	0	0	0	0	0	0	0	0	0	0	0	0	0	0	0	0	0	0	136500000	159660000	110030000	115500000
A0A096LPI6;A0A0B4J2D5;P30042;A0A096LNH5;A0A0B4J2H4;H7C1F6;P30042-2;H7C2G3;A0A096LP73;F2Z2Q0;H7BYH1;A0A096LNJ1;A0A096LP12	A0A096LPI6;A0A0B4J2D5;P30042;A0A096LNH5;A0A0B4J2H4;H7C1F6;P30042-2;H7C2G3;A0A096LP73;F2Z2Q0;H7BYH1	ES1 protein homolog, mitochondrial	C21orf33	0	0	0	0	150460000	0	214410000	212410000	712780000	783050000	973210000	763970000	0	0	0	0	645900000	678480000	351090000	376240000	653020000	505190000	707790000	539080000
A2A2L5;A0A0A0MQR2;Q9BY42;A2A2L6	A2A2L5;A0A0A0MQR2;Q9BY42;A2A2L6	Protein RTF2 homolog	RTFDC1	0	0	0	0	109310000	0	34041000	0	0	0	0	0	0	0	0	0	0	50094000	0	94923000	0	0	0	0
A0A0A0MQS1;Q53H96-2;Q53H96;B5MD87	A0A0A0MQS1;Q53H96-2;Q53H96;B5MD87	Pyrroline-5-carboxylate reductase 3	PYCRL	0	0	0	0	0	0	0	0	0	0	0	0	0	0	0	0	0	0	0	0	137000000	136020000	208910000	197670000
U3KQC1;A0A0A0MQU0;Q9BV38;K7EIR0;K7EML4	U3KQC1;A0A0A0MQU0;Q9BV38;K7EIR0	WD repeat-containing protein 18	WDR18	0	0	0	0	0	0	0	0	0	0	0	0	0	0	0	0	0	0	0	0	40677000	33731000	42518000	42782000
A0A0A0MQU4;Q96I15;H7C3V9;H7C1N7;H7C277;H7C1S7;C9JNL5;H7C4A1;Q96I15-2	A0A0A0MQU4;Q96I15;H7C3V9;H7C1N7;H7C277	Selenocysteine lyase	SCLY	0	0	0	0	0	0	0	0	0	0	0	0	0	0	0	0	0	0	0	0	301410000	237460000	269530000	250760000
A0A0A0MQU6;Q9H2E6;Q9H2E6-2;H0Y8V9;D6RAG9;B3KU01	A0A0A0MQU6;Q9H2E6;Q9H2E6-2	Semaphorin-6A	SEMA6A	0	0	0	0	133870000	83597000	262470000	230400000	0	0	0	0	0	0	0	0	3488600000	3427100000	3475000000	3373800000	501030000	661670000	530130000	557210000
A0A0A0MQV2;O75582;G3V2D1;A0A0A6YYC0;E9PJN1;O75582-2;O75582-3;O75676-2;O75676	A0A0A0MQV2;O75582;G3V2D1;A0A0A6YYC0;E9PJN1;O75582-2;O75582-3;O75676-2;O75676	Ribosomal protein S6 kinase alpha-5;Ribosomal protein S6 kinase;Ribosomal protein S6 kinase alpha-4	RPS6KA5;RPS6KA4	0	0	0	0	24348000	25432000	0	0	0	0	0	0	0	0	0	0	0	0	0	0	0	0	0	0
A0A0A0MQX1;Q9HD67;E9PEW5;Q9HD67-3;D6RGD1	A0A0A0MQX1;Q9HD67;E9PEW5;Q9HD67-3	Unconventional myosin-X	MYO10	0	0	0	0	0	0	0	0	0	0	0	0	0	0	0	0	0	0	0	0	0	0	0	33117000
A0A0A0MQY7;Q5VU97;Q5VU97-2	A0A0A0MQY7;Q5VU97	VWFA and cache domain-containing protein 1	CACHD1	0	0	0	0	0	0	0	0	0	0	0	0	0	0	0	0	111310000	115340000	200950000	185580000	0	0	0	0
A0A0A0MR33;G3V5T0;A0A0C4DFM0;G3V4T6;G3V267;O43708-3;O43708;G3V3B9;O43708-2	A0A0A0MR33;G3V5T0;A0A0C4DFM0;G3V4T6;G3V267;O43708-3;O43708	Maleylacetoacetate isomerase	GSTZ1	0	0	0	0	0	0	0	0	0	0	0	0	0	0	0	0	0	0	0	0	63803000	75072000	56150000	62309000
A0A0A0MR66;P98175-4;P98175-3;P98175-2;P98175	A0A0A0MR66;P98175-4;P98175-3;P98175-2;P98175	RNA-binding protein 10	RBM10	0	0	0	0	0	0	0	0	0	0	0	0	0	0	0	0	0	0	0	0	86150000	99041000	73875000	96938000
A0A0A0MR85;Q03013-3;Q03013;E7EWW9;Q03013-2;P09488;A6NNT0	A0A0A0MR85;Q03013-3;Q03013;E7EWW9;Q03013-2;P09488	Glutathione S-transferase Mu 4;Glutathione S-transferase Mu 1	GSTM4;GSTM1	0	0	0	0	0	0	0	0	0	0	0	0	0	0	0	0	8372900	9408000	28829000	26095000	46342000	29317000	0	34432000
A0A0A0MRE1;B4DJ07;A0A0A0MSB8;Q9UPT5-2;Q9UPT5-5;Q9UPT5-1;Q9UPT5-6;Q9UPT5;C9JKC2;Q9UPT5-4	A0A0A0MRE1;B4DJ07;A0A0A0MSB8;Q9UPT5-2;Q9UPT5-5;Q9UPT5-1;Q9UPT5-6;Q9UPT5	Exocyst complex component 7	EXOC7	0	0	0	0	0	0	0	0	0	0	0	0	0	0	0	0	0	0	0	0	55122000	57714000	52616000	54933000
H0YBF7;A0A0A0MRE5;Q9ULH1;Q9ULH1-2;H0YBY9;O43150-2;O43150	H0YBF7;A0A0A0MRE5;Q9ULH1;Q9ULH1-2;H0YBY9;O43150-2;O43150	Arf-GAP with SH3 domain, ANK repeat and PH domain-containing protein 1;Arf-GAP with SH3 domain, ANK repeat and PH domain-containing protein 2	ASAP1;ASAP2	0	0	0	0	0	0	0	0	0	0	0	0	0	0	0	0	0	0	0	0	0	0	21842000	23099000
A0A0A0MRF6;Q99996-5;Q99996-3;Q99996-2;Q99996;Q99996-6;A0A0A0MRE9;A0A087WX84;Q99996-4;H7BYL6;H7BZV6;Q6PJH3;H0Y6Q0	A0A0A0MRF6;Q99996-5;Q99996-3;Q99996-2;Q99996;Q99996-6;A0A0A0MRE9;A0A087WX84;Q99996-4	A-kinase anchor protein 9	AKAP9	0	0	0	0	129470000	124460000	111870000	114330000	0	0	0	0	0	0	0	0	0	0	0	0	119110000	138200000	104270000	107210000
A0A0A0MRI2;Q9UNH7;Q9UNH7-2;G3V5X9;H0YJF8;G3V4Z5;G3V5U2;G3V2U1	A0A0A0MRI2;Q9UNH7;Q9UNH7-2	Sorting nexin-6;Sorting nexin-6, N-terminally processed	SNX6	0	0	0	0	471080000	341290000	213820000	362610000	0	0	0	0	0	0	0	0	0	0	0	0	553240000	626740000	467750000	444430000
A0A0A0MRJ6;H7BY58;P22061;P22061-2;F6S8N6;C9J0F2;F8WDT3;F8WAV5;F8WAX2;H7C4X2	A0A0A0MRJ6;H7BY58;P22061;P22061-2;F6S8N6	Protein-L-isoaspartate O-methyltransferase;Protein-L-isoaspartate(D-aspartate) O-methyltransferase	PCMT1	0	819420000	771750000	514050000	951250000	864970000	716640000	718070000	2634200000	2276400000	1892300000	1644300000	392590000	0	0	515810000	662390000	728890000	643210000	622500000	2471000000	3144300000	2737400000	2523600000
A0A0A0MRM9;Q14978;Q14978-3;Q14978-2;S4R402;S4R341;S4R349;S4R3C2	A0A0A0MRM9;Q14978;Q14978-3;Q14978-2	Nucleolar and coiled-body phosphoprotein 1	NOLC1	0	0	0	0	0	0	0	0	853110000	928450000	1500700000	1807000000	0	0	0	0	0	0	0	0	0	0	0	0
A0A0A0MRP6;B7ZLQ5;P28370-2;P28370	A0A0A0MRP6;B7ZLQ5;P28370-2;P28370	Probable global transcription activator SNF2L1	SMARCA1	0	0	0	0	0	0	0	0	0	0	0	0	0	0	0	0	0	0	0	0	0	0	13822000	0
A0A0A0MRR7;P09234;Q5TAL2	A0A0A0MRR7;P09234;Q5TAL2	U1 small nuclear ribonucleoprotein C	SNRPC	0	0	0	0	0	0	0	0	0	0	0	0	0	0	0	0	0	0	0	0	0	0	129260000	0
B6VEX4;A0A0A0MRT6;Q8IZP0-10;Q8IZP0-8;Q8IZP0-7;Q8IZP0-2;Q8IZP0-4;Q8IZP0-3;Q8IZP0-5;Q8IZP0-6;Q8IZP0-9;Q8IZP0-12;Q8IZP0;Q8IZP0-11	B6VEX4;A0A0A0MRT6;Q8IZP0-10;Q8IZP0-8;Q8IZP0-7;Q8IZP0-2;Q8IZP0-4;Q8IZP0-3;Q8IZP0-5;Q8IZP0-6;Q8IZP0-9;Q8IZP0-12;Q8IZP0;Q8IZP0-11	Abl interactor 1	ABI1	0	0	0	0	0	0	0	0	0	0	0	0	0	0	0	0	0	0	0	0	0	0	19260000	0
B4DZ84;D3DX48;A0A0A0MRU0;D3DX49;A0A0C4DH75;Q14168-6;Q14168-2;Q14168-3;Q14168;Q14168-4;E5RFN8;A0A087X0C7;E5RK50;E5RJK0;E5RK44;E5RI32;E5RIU3;A0A087WVY2;E5RI47	B4DZ84;D3DX48;A0A0A0MRU0;D3DX49;A0A0C4DH75;Q14168-6;Q14168-2;Q14168-3;Q14168;Q14168-4;E5RFN8;A0A087X0C7;E5RK50;E5RJK0;E5RK44;E5RI32;E5RIU3;A0A087WVY2;E5RI47	MAGUK p55 subfamily member 2	MPP2	0	0	0	0	0	0	0	0	0	0	259330000	0	0	0	0	0	0	0	0	0	0	0	0	0
A0A0A0MRV0;Q9P2E9-2;Q9P2E9;Q9P2E9-3;A0A087WVV2;F8W7S5;A0A087WU26;A2A2S5;V9GY78;H9KV85;Q8N4C6-2;Q8N4C6-10	A0A0A0MRV0;Q9P2E9-2;Q9P2E9;Q9P2E9-3;A0A087WVV2;F8W7S5	Ribosome-binding protein 1	RRBP1	0	403680000	604860000	299920000	3638200000	3413000000	3234000000	3757700000	1180600000	1812300000	2140100000	1694500000	0	0	0	350450000	4451500000	4447400000	4006600000	3461000000	5131300000	4610700000	4454000000	4298000000
A0A0A0MRW6;Q9H6R4-2;Q9H6R4-4;Q9H6R4;Q9H6R4-3	A0A0A0MRW6;Q9H6R4-2;Q9H6R4-4;Q9H6R4;Q9H6R4-3	Nucleolar protein 6	NOL6	0	0	0	0	0	0	0	0	0	0	0	0	0	0	0	0	0	0	0	0	0	0	0	19454000
B0QYI1;A0A0A0MRY0;Q8WUA7-3;Q8WUA7-2;Q8WUA7-4;Q8WUA7;Q9NU19	B0QYI1;A0A0A0MRY0;Q8WUA7-3;Q8WUA7-2;Q8WUA7-4;Q8WUA7;Q9NU19	TBC1 domain family member 22A;TBC1 domain family member 22B	TBC1D22A;TBC1D22B	0	0	0	0	0	0	0	0	0	0	0	0	0	0	0	0	0	0	0	8903100	0	0	0	0
A0A0A0MS31;Q14790-8;Q14790-7;Q14790-2;Q14790;Q14790-4;Q14790-9;E7ETB7;E7EQ06;Q14790-6;Q14790-5;Q14790-3;E7EQ01;E7EVN1;C9JB29;H7BZM4;H7C0E2	A0A0A0MS31;Q14790-8;Q14790-7;Q14790-2;Q14790;Q14790-4;Q14790-9;E7ETB7;E7EQ06;Q14790-6;Q14790-5;Q14790-3;E7EQ01;E7EVN1;C9JB29	Caspase-8;Caspase-8 subunit p18;Caspase-8 subunit p10	CASP8	0	0	0	0	701010000	853630000	1720800000	989920000	0	0	0	0	0	0	0	0	1467800000	721830000	1318200000	3907600000	2284400000	1792300000	1112800000	1600100000
Q8WU40;Q5SWX3;A0A0A0MS52;A0A0A0MT11;Q13555-10;Q13555-3;Q13555-5;Q13555-4;Q13555-7;Q13555-9;Q13555-2;Q13555-8;Q13555;Q13555-6;H0Y6G2	Q8WU40;Q5SWX3;A0A0A0MS52;A0A0A0MT11;Q13555-10;Q13555-3;Q13555-5;Q13555-4;Q13555-7;Q13555-9;Q13555-2;Q13555-8;Q13555;Q13555-6;H0Y6G2	Calcium/calmodulin-dependent protein kinase type II subunit gamma	CAMK2G	0	0	0	0	0	0	0	0	0	0	0	0	0	0	0	0	0	0	0	0	0	0	0	607720000
G3V5L7;G3V578;H0YJT9;G3V4S9;A0A0A0MS87;Q9UN36-2;Q9UN36-3;Q9UN36-6;Q9UN36;H0YJ56;G3V2A6;G3V5B7;G3V383;G3V5S0;G3V392;G3V5G0;G3V2I9;G3V5H8;Q9UN36-4;Q9UN36-5	G3V5L7;G3V578;H0YJT9;G3V4S9;A0A0A0MS87;Q9UN36-2;Q9UN36-3;Q9UN36-6;Q9UN36;H0YJ56;G3V2A6;G3V5B7;G3V383;G3V5S0;G3V392;G3V5G0;G3V2I9;G3V5H8;Q9UN36-4;Q9UN36-5	Protein NDRG2	NDRG2	0	0	0	0	0	0	0	0	0	0	0	0	0	0	0	0	0	0	0	0	0	0	0	8477500
A0A0A0MSA7;O43432;O43432-3;O43432-4;O43432-2	A0A0A0MSA7;O43432;O43432-3;O43432-4	Eukaryotic translation initiation factor 4 gamma 3	EIF4G3	0	0	0	0	0	0	0	0	0	0	0	0	0	0	0	0	0	0	0	0	0	17547000	0	0
A0A0A0MSD6;Q9P273	A0A0A0MSD6;Q9P273	Teneurin-3	TENM3	0	0	0	0	0	0	0	0	0	0	0	0	0	0	0	0	0	43452000	46609000	0	0	0	0	0
E9PF18;A0A0A0MSE2;Q16836;Q16836-3;Q16836-2	E9PF18;A0A0A0MSE2;Q16836;Q16836-3;Q16836-2	Hydroxyacyl-coenzyme A dehydrogenase, mitochondrial	HADH	0	0	0	0	0	0	0	0	0	0	0	0	0	0	0	0	0	0	0	0	153110000	134640000	129230000	154770000
A0A0A0MSE9;B7WPA5;Q96CS7-5;Q96CS7-3;Q96CS7;Q96CS7-6;Q96CS7-2;A0A0A0MSI4;Q96CS7-4	A0A0A0MSE9;B7WPA5;Q96CS7-5;Q96CS7-3;Q96CS7;Q96CS7-6;Q96CS7-2;A0A0A0MSI4;Q96CS7-4	Pleckstrin homology domain-containing family B member 2	PLEKHB2	0	0	0	0	0	0	0	0	0	0	0	0	0	0	0	0	0	0	0	0	49851000	55736000	56566000	62044000
A0A0A0MSF9;Q8N954;Q8N954-2	A0A0A0MSF9;Q8N954;Q8N954-2	G patch domain-containing protein 11	GPATCH11	0	0	0	0	44294000	36846000	0	0	0	0	0	0	0	0	0	0	0	0	33280000	35056000	0	0	0	0
J3KNW4;A0A0A0MSG2;Q14192;C9J3S8;F8WDA8;U3KQT4;Q14192-2	J3KNW4;A0A0A0MSG2;Q14192	Four and a half LIM domains protein 2	FHL2	0	0	0	0	528880000	659900000	434610000	341540000	0	0	0	0	0	0	0	0	0	254330000	0	266750000	0	0	0	0
A0A0A0MSJ0;Q86XP3-2;Q86XP3	A0A0A0MSJ0;Q86XP3-2;Q86XP3	ATP-dependent RNA helicase DDX42	DDX42	0	0	0	0	0	0	0	0	0	0	0	0	0	0	0	0	0	0	0	0	109170000	131580000	107720000	97045000
A0A0A0MSK5;Q5JTV8;H0YD16;J3KN66;Q5JTV8-3;H0YDU3;H0Y4R4;Q5JTV8-2	A0A0A0MSK5;Q5JTV8;H0YD16;J3KN66;Q5JTV8-3;H0YDU3;H0Y4R4;Q5JTV8-2	Torsin-1A-interacting protein 1	TOR1AIP1	0	0	0	0	0	0	0	0	0	0	0	0	0	0	0	0	0	0	0	0	118910000	121110000	99752000	103430000
A2ABK4;E9PD43;A0A0A0MT02;A0A0A0MSN9;P18615-4;P18615;E7ENC7;E7EWR7;P18615-3	A2ABK4;E9PD43;A0A0A0MT02;A0A0A0MSN9;P18615-4;P18615;E7ENC7;E7EWR7;P18615-3	Negative elongation factor E	NELFE	0	0	0	0	0	0	17877000	0	0	0	0	0	0	0	0	0	0	0	0	0	0	0	0	0
A0A0A0MTN9;J3QQX3;A0A0C4DFN8;A0A0A0MSZ4;A0A0A0MT64;P22570-4;P22570;P22570-7;P22570-3;J3QKZ8;A0A0A0MTR6;A0A0C4DGN7;P22570-6;P22570-5;P22570-2	A0A0A0MTN9;J3QQX3;A0A0C4DFN8;A0A0A0MSZ4;A0A0A0MT64;P22570-4;P22570;P22570-7;P22570-3;J3QKZ8;A0A0A0MTR6;A0A0C4DGN7;P22570-6;P22570-5;P22570-2	NADPH:adrenodoxin oxidoreductase, mitochondrial	FDXR	0	0	0	0	0	0	0	0	0	0	0	0	0	0	0	0	0	0	0	0	75482000	62657000	61749000	87855000
A0A0A0MT09;Q12972-2;Q12972	A0A0A0MT09;Q12972-2;Q12972	Nuclear inhibitor of protein phosphatase 1;Activator of RNA decay	PPP1R8	0	0	0	0	0	0	10812000	0	0	0	0	0	0	0	0	0	0	0	0	0	0	0	0	0
A0A0A0MT32;P38571-2;P38571;Q5T073	A0A0A0MT32;P38571-2;P38571;Q5T073	Lysosomal acid lipase/cholesteryl ester hydrolase	LIPA	0	0	0	0	651500000	606920000	476480000	497810000	0	0	0	0	0	0	0	0	606970000	508460000	712280000	889240000	784330000	830400000	1072600000	1080600000
A0A0A0MT33;Q9UPN6;Q9UPN6-2	A0A0A0MT33;Q9UPN6;Q9UPN6-2	Protein SCAF8	SCAF8	0	0	0	0	10368000	0	0	0	0	0	0	0	0	0	0	0	0	0	0	0	0	0	0	0
Q9HBD4;A0A0A0MT49;P51532-5;P51532-2;P51532-3;P51532-4;P51532;K7EP28;F6XE55;A0A0A0MSS5;F6UH26;B1ALG1;F6T8Q0;B1ALG2;F6XG14;B1ALF6	Q9HBD4;A0A0A0MT49;P51532-5;P51532-2;P51532-3;P51532-4;P51532	Transcription activator BRG1	SMARCA4	0	0	0	0	70916000	80260000	143190000	150580000	0	0	0	0	0	0	0	0	0	0	0	0	0	0	0	0
A0A0A0MT60;Q5T1M5;Q5T1M5-2;X6RKW4;Q5T1M5-3	A0A0A0MT60;Q5T1M5;Q5T1M5-2	FK506-binding protein 15	FKBP15	0	0	0	0	0	0	0	0	0	0	0	0	0	0	0	0	0	0	0	0	83815000	83085000	54239000	65089000
A0A0A0MTB0;D6RHG7;Q86VE9-3;Q86VE9-2;Q86VE9;Q86VE9-4	A0A0A0MTB0;D6RHG7;Q86VE9-3;Q86VE9-2;Q86VE9;Q86VE9-4	Serine incorporator 5	SERINC5	0	0	0	0	0	0	0	0	0	0	0	0	0	0	0	0	531810000	472770000	0	0	0	0	0	0
A0A0A0MTB8;Q8NI36	A0A0A0MTB8;Q8NI36	WD repeat-containing protein 36	WDR36	0	0	0	0	0	0	0	0	0	0	0	0	0	0	0	0	0	0	0	0	0	0	0	25804000
A0A0A0MTR7;A0A0A0MTC1;Q63HN8;Q63HN8-4;Q63HN8-5;Q63HN8-6	A0A0A0MTR7;A0A0A0MTC1;Q63HN8;Q63HN8-4	E3 ubiquitin-protein ligase RNF213	RNF213	0	0	0	0	0	0	0	0	0	0	0	0	0	0	0	0	0	0	0	0	694040000	782170000	683720000	743810000
A0A0A0MTG4;P82094;P82094-2;F8WF45	A0A0A0MTG4;P82094;P82094-2;F8WF45	TATA element modulatory factor	TMF1	0	0	0	0	78644000	88180000	73090000	84088000	0	0	0	0	0	0	0	0	150910000	218610000	155720000	184720000	115250000	103060000	66662000	99231000
A0A0A0MTJ5;Q01973-3;Q01973;Q01974	A0A0A0MTJ5;Q01973-3;Q01973	Tyrosine-protein kinase transmembrane receptor ROR1	ROR1	0	0	0	0	0	0	0	0	0	0	0	0	0	0	0	0	150200000	179360000	218400000	215310000	0	0	0	0
Q5T2B5;A0A0A0MTN0;Q13617;Q13617-2;Q5T2B4;Q5T2B7	Q5T2B5;A0A0A0MTN0;Q13617;Q13617-2;Q5T2B4	Cullin-2	CUL2	0	0	0	0	0	62625000	86575000	71929000	0	0	0	0	0	0	0	0	53898000	0	61569000	71215000	84444000	68047000	68661000	58341000
A0A0A0MTR1;P55290;P55290-4;A0A087X0X6;P55290-5;P55290-3;P55290-2;A0A087WZG7	A0A0A0MTR1;P55290;P55290-4;A0A087X0X6;P55290-5;P55290-3;P55290-2	Cadherin-13	CDH13	0	1574300000	1796100000	1852800000	0	0	0	0	0	0	0	0	0	0	0	0	0	0	0	0	0	0	0	0
A0A0A0MTR2;Q8N543;H3BR79;H3BUA6;H3BR02;Q8N543-2;H3BP48	A0A0A0MTR2;Q8N543;H3BR79;H3BUA6	Prolyl 3-hydroxylase OGFOD1	OGFOD1	0	0	0	0	184300000	180790000	236690000	235310000	0	0	0	0	0	0	0	0	200460000	182140000	134870000	144420000	0	0	0	0
A0A0A6YYA0;Q86XR7-2;Q9Y3B3-2;Q9Y3B3;G3V2Y2	A0A0A6YYA0;Q86XR7-2;Q9Y3B3-2;Q9Y3B3	Transmembrane emp24 domain-containing protein 7	TMED7	0	0	0	0	0	0	0	0	0	0	0	0	0	0	0	0	0	0	0	0	38146000	39465000	49598000	51220000
A0A0A6YYH1;Q7Z6K5;Q7Z6K5-2;H0YMP5;H0YL03;H0YMK0;H0YL85	A0A0A6YYH1;Q7Z6K5;Q7Z6K5-2;H0YMP5;H0YL03;H0YMK0;H0YL85	Arpin	ARPIN;C15orf38-AP3S2	0	0	0	0	0	0	0	0	0	0	0	0	0	0	0	0	0	0	0	0	0	0	0	13792000
A0A0A6YYJ2;D3DVS7;P42857-2;P42857	A0A0A6YYJ2;D3DVS7;P42857-2;P42857	Neuron-specific protein family member 1	D4S234E;NSG1	0	0	0	0	0	0	0	0	0	0	0	0	0	0	0	0	0	0	0	0	0	0	0	71467000
A0A0A6YYL4;P57737-2;P57737-4;P57737;P57737-3;I3L442;I3L212;E7EP81;I3L167	A0A0A6YYL4;P57737-2;P57737-4;P57737;P57737-3	Coronin-7	CORO7	0	0	0	0	0	0	0	0	0	0	0	0	0	0	0	0	0	0	0	0	54133000	34916000	31142000	0
A0A0B4J1Z1;C9JAB2;Q16629-3;Q16629-2;Q16629-4;Q16629;F8WEA1	A0A0B4J1Z1;C9JAB2;Q16629-3;Q16629-2;Q16629-4;Q16629	Serine/arginine-rich splicing factor 7	SRSF7	0	0	0	0	1927600000	1717400000	1683200000	1725400000	0	324530000	1692400000	1480800000	0	0	0	0	907920000	773040000	1440100000	1170800000	907920000	719190000	820560000	962680000
A0A0B4J2A0;Q9UHJ6	A0A0B4J2A0;Q9UHJ6	Sedoheptulokinase	SHPK	0	0	0	0	100940000	0	0	0	0	0	0	0	0	0	0	0	0	0	0	0	115870000	134210000	153630000	180020000
F8WF49;A0A0B4J2C2;Q9Y2H0-3;Q9Y2H0-1;Q9Y2H0	F8WF49;A0A0B4J2C2;Q9Y2H0-3;Q9Y2H0-1;Q9Y2H0	Disks large-associated protein 4	DLGAP4	0	0	0	0	0	0	0	0	0	0	0	0	0	0	0	0	0	54413000	0	0	0	0	0	0
A0A0B4J2F8;F6S314;E2QRJ6;P52435;D6RAG0;E7EP90;A0A0B4J1Z8;A6NFM0;E7EWC6;H0Y980;Q9H1A7;Q9GZM3;F8WF84;Q9GZM3-2	A0A0B4J2F8;F6S314;E2QRJ6;P52435;D6RAG0;E7EP90;A0A0B4J1Z8;A6NFM0;E7EWC6;H0Y980;Q9H1A7;Q9GZM3	DNA-directed RNA polymerase II subunit RPB11-a;DNA-directed RNA polymerase II subunit RPB11-b2;DNA-directed RNA polymerase II subunit RPB11-b1	POLR2J3;POLR2J;POLR2J2	0	0	0	0	0	0	0	0	0	0	0	0	0	0	0	0	0	0	0	0	51042000	47420000	44610000	40277000
A0A0C4DFP6;Q9NQ79-3;Q9NQ79-2;Q9NQ79;Q5T4F6	A0A0C4DFP6;Q9NQ79-3;Q9NQ79-2;Q9NQ79;Q5T4F6	Cartilage acidic protein 1	CRTAC1	0	0	0	0	0	0	0	0	0	0	0	0	0	0	0	0	0	0	0	0	62260000	62175000	58843000	66573000
E9PL24;A0A0C4DFQ0;Q5VU43-2;E9PQG4;A0A0A0MRL8;A0A0A0MRL9;A0A087WVF8;A0A0A0MRM0;A0A0A0MRM1;A0A087WX83;A0A075B749;Q5VU43-6;Q5VU43-7;Q5VU43-3;Q5VU43;Q5VU43-4	E9PL24;A0A0C4DFQ0;Q5VU43-2;E9PQG4;A0A0A0MRL8;A0A0A0MRL9;A0A087WVF8;A0A0A0MRM0;A0A0A0MRM1;A0A087WX83;A0A075B749;Q5VU43-6;Q5VU43-7;Q5VU43-3;Q5VU43;Q5VU43-4	Myomegalin	PDE4DIP	0	0	0	0	0	0	0	0	0	0	0	0	0	0	0	0	0	0	0	0	0	0	0	9369900
A0A0C4DFT3;Q12959-5;Q12959-3;Q12959-6;Q12959-4;Q12959;Q12959-7;Q12959-2;Q12959-8;Q12959-9;E7EQD7;B4E2H8;H7C166;C9J110;F2Z2L0;C9IYP1;C9JUA9;C9JN61;H7C325;C9JCP6;A8MUT6;F8W750;B5MCC5;Q15700-5	A0A0C4DFT3;Q12959-5;Q12959-3;Q12959-6;Q12959-4;Q12959;Q12959-7;Q12959-2;Q12959-8;Q12959-9;E7EQD7	Disks large homolog 1	DLG1	0	0	0	0	0	0	0	0	0	0	0	0	0	0	0	0	0	0	0	0	24318000	28310000	36046000	43452000
A0A0C4DFZ2;P15289;P15289-2	A0A0C4DFZ2;P15289;P15289-2	Arylsulfatase A;Arylsulfatase A component B;Arylsulfatase A component C	ARSA	0	0	0	0	234260000	293740000	348780000	324740000	0	0	0	0	0	0	0	0	757420000	844760000	1907000000	1991000000	1889800000	1967200000	1969300000	1809900000
E9PEZ7;E7EW77;E7EP65;A0A0C4DG21;F8WAL6;Q9NYB9-2;Q9NYB9-4;Q9NYB9;E7EUA1;F8WAU3;F8WCD7;F8WAZ8;F8WBL5;F8WAQ3;F8WEB9;B7Z836;Q9NYB9-3	E9PEZ7;E7EW77;E7EP65;A0A0C4DG21;F8WAL6;Q9NYB9-2;Q9NYB9-4;Q9NYB9;E7EUA1;F8WAU3;F8WCD7;F8WAZ8;F8WBL5;F8WAQ3;F8WEB9;B7Z836;Q9NYB9-3	Abl interactor 2	ABI2	0	0	0	0	0	0	0	11281000	0	0	0	0	0	0	0	0	0	0	0	0	0	0	0	0
A0A0C4DG44;O43464-4;O43464-3;O43464;O43464-2	A0A0C4DG44;O43464-4;O43464-3;O43464;O43464-2	Serine protease HTRA2, mitochondrial	HTRA2	0	0	0	0	0	0	0	0	0	0	0	0	0	0	0	0	0	0	0	0	157420000	155520000	150360000	183840000
A0A0C4DG89;Q7L014;D6RJA6	A0A0C4DG89;Q7L014	Probable ATP-dependent RNA helicase DDX46	DDX46	0	0	0	0	267710000	0	0	213020000	0	0	0	0	0	0	0	0	0	0	0	0	279400000	329450000	241950000	230680000
A0A0C4DGA2;O75521-2;O75521	A0A0C4DGA2;O75521-2;O75521	Enoyl-CoA delta isomerase 2, mitochondrial	ECI2	0	0	0	0	0	0	0	0	0	0	0	0	0	0	0	0	0	0	0	0	0	0	41707000	0
A0A0C4DGB9;D6RAD3	A0A0C4DGB9;D6RAD3		PPA2	0	0	0	0	0	27412000	0	0	0	0	0	0	0	0	0	0	0	0	0	0	0	0	0	0
A0A0C4DGE4;F8W9Y0;Q13277-2;Q13277-3;Q13277	A0A0C4DGE4;F8W9Y0;Q13277-2;Q13277-3;Q13277	Syntaxin-3	STX3	0	0	0	0	103840000	111370000	205910000	198720000	0	270500000	0	0	0	0	0	0	195300000	202020000	121730000	112300000	0	0	0	0
A0A0C4DGG1;Q9UKS6;E9PIY1;E9PJ75;E9PNM9	A0A0C4DGG1;Q9UKS6;E9PIY1	Protein kinase C and casein kinase substrate in neurons protein 3	PACSIN3	0	0	0	0	0	0	0	0	0	0	0	0	0	0	0	0	0	0	0	0	40832000	45913000	0	45566000
F5GWX5;A0A0C4DGG9;Q14839;Q14839-2;Q8TDI0;K7EMY3;Q12873-2;Q12873;Q12873-3;F5H6N4;I3L229;H7C3H7;H7C0J3;F2Z2R5	F5GWX5;A0A0C4DGG9;Q14839;Q14839-2	Chromodomain-helicase-DNA-binding protein 4	CHD4	0	0	0	0	547590000	573250000	575970000	563750000	0	0	0	0	0	0	0	0	0	0	0	0	0	0	0	0
A0A0C4DGH2;P62070;P62070-4;E9PK85;P62070-2;P62070-3;E9PQK5;E9PQC5;P10301	A0A0C4DGH2;P62070;P62070-4;E9PK85;P62070-2;P62070-3	Ras-related protein R-Ras2	RRAS2	0	0	0	0	0	0	0	0	0	0	0	0	0	0	0	0	0	0	0	0	79370000	75309000	97931000	87091000
A0A0C4DGN6;Q9Y2X7;Q9Y2X7-3;J3QRU8;J3QLH1;J3QL89	A0A0C4DGN6;Q9Y2X7;Q9Y2X7-3;J3QRU8;J3QLH1	ARF GTPase-activating protein GIT1	GIT1	0	0	0	0	0	0	0	0	0	0	0	0	0	0	0	0	0	0	0	0	74598000	65905000	0	0
A0A0C4DGQ5;P04632;U3KQE2;K7EIV0;A0A075B7C0;K7EKD8;K7ELJ7;U3KPR7;K7EM73;Q96L46;K7EMQ1	A0A0C4DGQ5;P04632;U3KQE2;K7EIV0;A0A075B7C0;K7EKD8;K7ELJ7;U3KPR7	Calpain small subunit 1	CAPNS1	0	0	0	0	278580000	309220000	387430000	330210000	0	0	0	0	0	0	0	0	350920000	327490000	227560000	233420000	0	210090000	266500000	216440000
A0A0C4DGQ6;Q96P16-3;Q96P16;K7EP82	A0A0C4DGQ6;Q96P16-3;Q96P16;K7EP82	Regulation of nuclear pre-mRNA domain-containing protein 1A	RPRD1A	0	0	0	0	0	29971000	35552000	35728000	0	0	0	0	0	0	0	0	0	0	0	0	0	0	0	0
A0A0C4DGS5;Q08379;B7ZC06;Q08379-2;H0Y7B8;A0A087WYC0	A0A0C4DGS5;Q08379;B7ZC06;Q08379-2	Golgin subfamily A member 2	GOLGA2	0	0	0	0	0	0	0	0	0	0	0	0	0	0	0	0	0	0	0	0	89315000	0	107900000	81884000
A0A0C4DGV5;O95218-2;O95218	A0A0C4DGV5;O95218-2;O95218	Zinc finger Ran-binding domain-containing protein 2	ZRANB2	0	0	0	0	409280000	386290000	377230000	411830000	0	0	0	0	0	0	0	0	885030000	759750000	472970000	481070000	180720000	156270000	150610000	177380000
A0A0C4DGV8;Q13214-2;Q13214;B4DEK9;Q9HBR1;A0A087WZE0	A0A0C4DGV8;Q13214-2;Q13214;B4DEK9;Q9HBR1	Semaphorin-3B	SEMA3B	0	1491300000	766550000	823230000	3117500000	3612900000	2972800000	2554000000	0	0	0	0	0	0	0	0	0	0	0	0	0	0	0	0
A0A0C4DGX4;Q13616	A0A0C4DGX4;Q13616	Cullin-1	CUL1	0	0	0	0	545380000	683260000	630670000	580910000	0	0	0	0	0	0	0	0	387540000	425340000	376030000	397200000	224510000	304780000	276330000	274400000
A0A0C4DGX7;Q9Y2G5-2;Q9Y2G5-1;Q9Y2G5;H7C2T5	A0A0C4DGX7;Q9Y2G5-2;Q9Y2G5-1;Q9Y2G5;H7C2T5	GDP-fucose protein O-fucosyltransferase 2	POFUT2	0	0	0	0	0	0	0	0	0	0	0	0	0	0	0	0	0	0	0	0	0	0	0	14532000
A0A0C4DGZ9;O14773;E7EV34;O14773-2	A0A0C4DGZ9;O14773	Tripeptidyl-peptidase 1	TPP1	0	0	0	0	846730000	1160000000	651730000	361960000	0	0	0	0	0	0	0	0	1319800000	1203200000	7101700000	5439700000	12034000000	12283000000	12590000000	13989000000
A0AV02-5;A0AV02-3;A0AV02;A0AV02-2;A0AV02-4	A0AV02-5;A0AV02-3;A0AV02;A0AV02-2;A0AV02-4	Solute carrier family 12 member 8	SLC12A8	0	0	0	0	0	0	0	0	0	0	0	0	0	0	0	0	0	0	0	0	0	132290000	117880000	124620000
A0AVT1;A0AVT1-2;H0Y8S8;A0AVT1-4;A0AVT1-3	A0AVT1;A0AVT1-2	Ubiquitin-like modifier-activating enzyme 6	UBA6	0	0	0	0	181390000	274590000	208930000	221480000	0	0	0	0	0	0	0	0	105310000	85467000	86178000	100040000	185440000	152600000	148940000	151870000
A0JP02;B4DJX4;Q9HAU0-5;Q9HAU0-8;Q9HAU0;Q9HAU0-2;Q9HAU0-4;Q9HAU0-6;H0YGJ6;Q9HAU0-3	A0JP02;B4DJX4;Q9HAU0-5;Q9HAU0-8;Q9HAU0;Q9HAU0-2;Q9HAU0-4;Q9HAU0-6;H0YGJ6;Q9HAU0-3	Pleckstrin homology domain-containing family A member 5	PLEKHA5	0	0	0	0	0	0	0	0	0	0	0	0	0	0	0	0	0	0	0	0	235280000	247110000	203570000	226850000
A0MZ66;A0MZ66-3;A0MZ66-4;A0MZ66-5;A0MZ66-6;A0MZ66-8;A0MZ66-2;A0MZ66-7	A0MZ66;A0MZ66-3;A0MZ66-4;A0MZ66-5;A0MZ66-6;A0MZ66-8;A0MZ66-2	Shootin-1	KIAA1598	0	0	0	0	0	0	0	0	0	0	0	0	0	0	0	0	0	0	0	0	364950000	357750000	342570000	377270000
A1A5D9	A1A5D9	Bicaudal D-related protein 2	CCDC64B	0	0	0	0	0	0	0	0	0	0	0	0	0	0	470660000	0	0	0	0	0	0	0	0	0
A1X283;G3V144;H0Y507;Q5TCZ1-3;Q5TCZ1;Q5TCZ1-2	A1X283	SH3 and PX domain-containing protein 2B	SH3PXD2B	0	0	0	0	0	0	0	0	0	0	0	0	0	0	0	0	0	0	0	0	1142900000	1117500000	974250000	1038900000
A2A274;Q99798	A2A274;Q99798	Aconitate hydratase, mitochondrial	ACO2	0	0	0	0	701170000	746180000	808410000	927730000	0	0	0	0	0	0	0	0	508020000	503530000	796170000	849560000	1832300000	1584200000	2412400000	2604700000
A2ACR1;P28065-2;P28065;A2ACR0	A2ACR1;P28065-2;P28065	Proteasome subunit beta type;Proteasome subunit beta type-9	PSMB9	0	0	0	0	653710000	400820000	0	0	1180200000	1019300000	1999800000	2087600000	0	0	0	0	879410000	841860000	578950000	662230000	700090000	956970000	781570000	963090000
B7ZLP8;A2RTX5-2;A2RTX5	B7ZLP8;A2RTX5-2;A2RTX5	Probable threonine--tRNA ligase 2, cytoplasmic	TARSL2	0	0	0	0	0	0	0	0	0	0	0	0	0	0	0	0	0	0	0	672330000	0	0	0	0
B7ZM87;A2RUF3;O75044;A0A075B7B5;P0DMP2;P0DJJ0;Q5VZB4;A0A075B7C8;A0A075B743;A0A075B7E9;E9PDX4;A0A087WW56;A0A087X0L1;A0A087X1G6;A0A075B7E6	B7ZM87;A2RUF3;O75044;A0A075B7B5;P0DMP2	SLIT-ROBO Rho GTPase-activating protein 2;SLIT-ROBO Rho GTPase-activating protein 2B	SRGAP2;SRGAP2B	0	0	0	0	610720000	597190000	528950000	680020000	0	0	0	0	0	0	0	0	0	0	0	0	0	0	0	0
A3KFL1;A3KFL5;A3KFL4;A3KFL2;Q13868-2;Q13868	A3KFL1;A3KFL5;A3KFL4;A3KFL2;Q13868-2;Q13868	Exosome complex component RRP4	EXOSC2	0	0	0	0	0	0	0	0	0	0	0	0	0	0	0	0	0	0	0	0	121170000	121720000	112510000	113030000
A4D0S4	A4D0S4	Laminin subunit beta-4	LAMB4	0	0	0	112850000	0	0	0	0	0	0	0	0	0	0	0	0	0	0	0	0	0	0	0	0
A4D1P6;C9J1X0;A4D1P6-2;A4D1P6-3	A4D1P6;C9J1X0;A4D1P6-2	WD repeat-containing protein 91	WDR91	0	0	0	0	0	0	0	0	0	0	0	0	0	0	0	0	0	0	0	0	73592000	72991000	60074000	64597000
A5YKK6-2;A5YKK6;A5YKK6-3;A5YKK6-4;H3BT18;H3BU44;B5MDN3;H3BMZ2	A5YKK6-2;A5YKK6;A5YKK6-3;A5YKK6-4	CCR4-NOT transcription complex subunit 1	CNOT1	0	0	0	0	72257000	84213000	57951000	70020000	0	0	0	0	0	0	0	0	0	0	0	0	67877000	71296000	92057000	66059000
A6H8L4;E7EUI5;P78536-2;P78536	A6H8L4;E7EUI5;P78536-2;P78536	Disintegrin and metalloproteinase domain-containing protein 17	ADAM17	0	0	0	0	163510000	212040000	341570000	268760000	886170000	755750000	1098400000	684420000	0	0	0	0	387240000	407600000	499140000	443740000	215880000	173750000	186560000	167500000
A6NCC9;E9PME3;C9JHT9;C9JJV1;Q9Y5U2-2;Q9Y5U2;E9PL88;C9JDU0	A6NCC9;E9PME3;C9JHT9;C9JJV1;Q9Y5U2-2;Q9Y5U2	Protein TSSC4	TSSC4	0	0	0	0	144010000	185810000	137740000	134240000	0	0	0	0	0	0	0	0	131630000	96707000	149960000	111650000	0	0	0	0
H3BTL1;Q9GZQ8;A6NCE7;Q9H492;Q9H492-2	H3BTL1;Q9GZQ8;A6NCE7;Q9H492;Q9H492-2	Microtubule-associated proteins 1A/1B light chain 3B;Microtubule-associated proteins 1A/1B light chain 3 beta 2;Microtubule-associated proteins 1A/1B light chain 3A	MAP1LC3B;MAP1LC3B2;MAP1LC3A	0	0	0	0	0	0	0	0	0	0	0	0	0	0	0	0	0	0	0	0	164370000	134140000	91845000	94389000
A6NDG6	A6NDG6	Phosphoglycolate phosphatase	PGP	0	0	0	0	186790000	156150000	198290000	115340000	0	0	0	0	0	0	0	0	674940000	605760000	513710000	516340000	177030000	120320000	168700000	123770000
A6NEM2;P51610-2;P51610;P51610-4;P51610-3;H7C1C4	A6NEM2;P51610-2;P51610;P51610-4;P51610-3	Host cell factor 1;HCF N-terminal chain 1;HCF N-terminal chain 2;HCF N-terminal chain 3;HCF N-terminal chain 4;HCF N-terminal chain 5;HCF N-terminal chain 6;HCF C-terminal chain 1;HCF C-terminal chain 2;HCF C-terminal chain 3;HCF C-terminal chain 4;HCF C-terminal chain 5;HCF C-terminal chain 6	HCFC1	0	0	0	0	0	0	0	0	0	0	0	0	0	0	0	0	0	0	0	0	234140000	255570000	176120000	164940000
A6NMH6;A6NFQ9;F8W8I8;Q92599-2;Q92599-4;Q92599;A0A087X142;Q92599-3;C9JV02;A0A0A0MRP8;C9J4G8	A6NMH6;A6NFQ9;F8W8I8;Q92599-2;Q92599-4;Q92599;A0A087X142;Q92599-3	Septin-8	39692	0	0	0	0	127320000	130080000	109380000	105530000	0	0	0	0	0	0	0	0	0	0	0	0	116340000	116440000	191880000	139870000
D6RCT8;A6NFV8;Q96EV8-2;Q96EV8;D6RAX1;D6RJC6;D6RID1;A0A087WYP9;Q96EV8-3	D6RCT8;A6NFV8;Q96EV8-2;Q96EV8;D6RAX1;D6RJC6;D6RID1;A0A087WYP9;Q96EV8-3	Dysbindin	DTNBP1	0	0	0	0	0	0	0	0	0	0	0	0	0	0	0	0	0	0	0	0	0	16097000	0	0
A6NFX8;Q9UKK9;A6NCQ0;A6NJU6;C9JYY9;H0YEY4	A6NFX8;Q9UKK9;A6NCQ0;A6NJU6	ADP-sugar pyrophosphatase	NUDT5	0	778790000	340880000	541370000	416500000	389150000	285190000	306600000	957350000	1061100000	1169900000	965420000	900820000	601050000	0	0	624960000	631670000	722550000	817520000	358990000	548500000	463240000	402110000
K7EIJ0;K7ENL2;A6NG10;K7EMC9;Q969T9;K7EIN1;K7ESN4;K7EIK1;B4DFG2	K7EIJ0;K7ENL2;A6NG10;K7EMC9;Q969T9;K7EIN1;K7ESN4;K7EIK1;B4DFG2	WW domain-binding protein 2	WBP2	0	0	0	0	0	0	0	0	0	0	0	0	0	0	0	0	0	0	0	0	48622000	338660000	0	0
A6NGJ0;P51808;F2Z328	A6NGJ0;P51808;F2Z328	Dynein light chain Tctex-type 3	DYNLT3	0	0	0	0	0	0	0	0	0	0	0	0	0	0	0	0	0	0	0	0	243540000	244910000	422410000	292620000
A6NHL2-2;A6NHL2	A6NHL2-2;A6NHL2	Tubulin alpha chain-like 3	TUBAL3	0	0	0	0	0	0	0	0	0	0	0	0	0	0	0	0	0	0	0	0	0	0	0	0
J3KNE0;A6NKT7;Q7Z3J3	J3KNE0;A6NKT7;Q7Z3J3	RanBP2-like and GRIP domain-containing protein 3;RanBP2-like and GRIP domain-containing protein 4	RGPD3;RGPD4	0	0	0	0	0	0	0	0	0	0	0	0	0	0	0	0	0	0	0	0	0	0	0	18235000
A6NKZ2;P51606;P51606-2;H7C1A7	A6NKZ2;P51606;P51606-2;H7C1A7	N-acylglucosamine 2-epimerase	RENBP	0	0	0	0	0	0	0	0	576480000	621030000	636020000	600440000	0	0	0	219960000	0	0	0	0	0	0	0	0
A6NLN1;P26599;P26599-2;P26599-3;K7EK45;K7EKJ7;A0A087WUW5;K7ELW5;K7ES59;A0A087WU68;O95758-1;O95758-6;O95758-2;O95758;O95758-5;O95758-4;O95758-7;X6R242	A6NLN1;P26599;P26599-2;P26599-3	Polypyrimidine tract-binding protein 1	PTBP1	0	0	0	0	451120000	509950000	513710000	121360000	0	0	0	0	0	0	0	0	44806000	21538000	151120000	134140000	2503400000	2301700000	3018500000	1853000000
A6NMA8;O95825;F8WF64;C9JZK8;A6NND8;A6NHJ8;O95825-2;A0A0C4DG14;C9JAL0;H7C3S0;H7C338;C9K0F7;H7C3I5	A6NMA8;O95825;F8WF64;C9JZK8;A6NND8;A6NHJ8;O95825-2	Quinone oxidoreductase-like protein 1	CRYZL1	0	0	0	0	0	0	0	0	0	0	0	0	0	0	0	0	0	0	0	0	47254000	41272000	56936000	52094000
E9PJK1;E9PRJ8;H0YDL9;H0YDJ9;E9PIF1;A6NMH8;P60033;E9PM31;H0YEE2	E9PJK1;E9PRJ8;H0YDL9;H0YDJ9;E9PIF1;A6NMH8;P60033	CD81 antigen	CD81	0	225950000	0	591990000	673270000	561050000	795320000	1215100000	0	0	0	0	0	0	0	0	4271000000	3894800000	2741600000	2171100000	552250000	891290000	789410000	876930000
A6NML8;K4DI95;C9J6U3;O60879-2;O60879-3;O60879	A6NML8;K4DI95;C9J6U3;O60879-2;O60879-3;O60879	Protein diaphanous homolog 2	DIAPH2	0	0	0	0	0	0	0	0	0	0	0	0	0	0	0	0	0	0	0	0	0	0	22990000	0
A6NMQ3;Q5T5H1;O43768-2;O43768;O43768-9;O43768-3;O43768-4;O43768-6;O43768-5;O43768-7;O43768-8	A6NMQ3;Q5T5H1;O43768-2;O43768;O43768-9;O43768-3;O43768-4;O43768-6;O43768-5;O43768-7	Alpha-endosulfine	ENSA	0	484120000	0	290970000	426930000	361050000	323990000	374320000	658730000	520350000	627980000	586100000	0	0	0	0	230080000	302630000	277660000	207770000	0	0	0	0
A6NNK5;Q12888;Q12888-3;Q12888-2;C9JXV0;H7C3N7;M0R142;H7BZY0;H7C151	A6NNK5;Q12888;Q12888-3;Q12888-2;C9JXV0	Tumor suppressor p53-binding protein 1	TP53BP1	0	0	0	64399000	1274300000	1308800000	1423500000	1257800000	0	0	0	0	0	0	0	866170000	1275500000	1217700000	609620000	527670000	159730000	178530000	128990000	149950000
A6NNN6;E7ETA6;Q15154-2;Q15154;H0YBA1	A6NNN6;E7ETA6;Q15154-2;Q15154;H0YBA1	Pericentriolar material 1 protein	PCM1	0	0	0	0	0	0	0	0	0	0	0	0	0	0	0	0	0	0	0	105400000	0	0	0	0
A6PVD3;P56693-2;P56693;H0Y5N4;P57073;P48436	A6PVD3;P56693-2;P56693	Transcription factor SOX-10	SOX10	0	0	0	0	0	0	0	0	0	0	0	0	0	0	0	0	0	0	0	0	68958000	83790000	69236000	67917000
Q5JX58;Q5JX59;Q5JX61;Q5JX60;Q5JX44;Q5JX52;Q5JX45;E7ENH5;A6PVH9;F2Z2V0;B0QZ18;Q99829;Q5JX56;Q5JX54;Q5JX57;E7EV27;Q5JX55	Q5JX58;Q5JX59;Q5JX61;Q5JX60;Q5JX44;Q5JX52;Q5JX45;E7ENH5;A6PVH9;F2Z2V0;B0QZ18;Q99829;Q5JX56;Q5JX54;Q5JX57;E7EV27;Q5JX55	Copine-1	CPNE1	0	0	0	0	80712000	0	29627000	0	0	0	0	0	0	0	0	0	115280000	174530000	246990000	197450000	0	55900000	67525000	0
A6PVN5;Q15257-2;Q15257;Q15257-3;F6WIT2;Q15257-4;Q68CR8;A6PVN6;Q5T949;Q5T948;A6PVN9;B7ZBQ0;A6PVN7;A6PVN8;B7ZBP9;B7ZBP7;C9IZ76;B4DDQ6;H0Y6E5	A6PVN5;Q15257-2;Q15257;Q15257-3;F6WIT2;Q15257-4;Q68CR8;A6PVN6;Q5T949;Q5T948;A6PVN9	Serine/threonine-protein phosphatase 2A activator	PPP2R4;DKFZp781M17165	0	0	0	0	452350000	447380000	355250000	265740000	0	0	0	0	0	0	0	0	0	0	0	0	421570000	389970000	443540000	418760000
A6PVV2;F8W9F9;H0Y7T5;Q9Y3S1-3;Q9Y3S1-2;Q9Y3S1-4;Q9Y3S1;B1AQN8;F6UYG0;K7ENT7;A0A087WYK2;Q96J92-2;Q96J92-3;Q96J92;Q9BYP7-3;Q9BYP7-4;Q9BYP7-2;Q9BYP7	A6PVV2;F8W9F9;H0Y7T5;Q9Y3S1-3;Q9Y3S1-2;Q9Y3S1-4;Q9Y3S1;B1AQN8;F6UYG0;K7ENT7;A0A087WYK2;Q96J92-2;Q96J92-3;Q96J92;Q9BYP7-3;Q9BYP7-4;Q9BYP7-2;Q9BYP7	Serine/threonine-protein kinase WNK2;Serine/threonine-protein kinase WNK4;Serine/threonine-protein kinase WNK3	WNK2;WNK3;WNK1;CERS5;WNK4	0	0	0	0	0	0	0	10628000	0	0	0	0	0	0	0	0	0	0	0	0	0	0	0	0
H0Y6A4;H0Y4U4;Q5T6T6;A6XNE0;P09466-2;P09466;H0Y530;F2Z349	H0Y6A4;H0Y4U4;Q5T6T6;A6XNE0;P09466-2;P09466;H0Y530	Glycodelin	PAEP	0	0	0	0	0	0	0	0	0	0	0	0	0	0	0	0	0	0	0	0	2642900000	2559300000	2250100000	2141500000
R9WNI0;A8MQB8;G3V0J0;Q06787-8;Q06787-6;Q06787-2;Q06787-4;Q06787-5;Q06787-9;Q06787-7;Q06787-3;Q06787;A0A087WXI3;G8JLE9;Q8IXW7;A0A087WWR6;A0A087WY29	R9WNI0;A8MQB8;G3V0J0;Q06787-8;Q06787-6;Q06787-2;Q06787-4;Q06787-5;Q06787-9;Q06787-7;Q06787-3;Q06787;A0A087WXI3;G8JLE9;Q8IXW7	Fragile X mental retardation protein 1	FMR1	0	0	0	0	0	0	0	0	0	0	0	0	0	0	0	0	0	0	0	0	0	32194000	32832000	0
A8MT02;P14678-2;P14678;P14678-3;J3QLE5;P63162;P63162-2;J3KRY3;S4R3P3	A8MT02;P14678-2;P14678;P14678-3;J3QLE5;P63162;P63162-2;J3KRY3;S4R3P3	Small nuclear ribonucleoprotein-associated proteins B and B;Small nuclear ribonucleoprotein-associated protein N	SNRPB;SNRPN	0	0	255040000	169700000	209360000	203250000	205250000	101580000	0	0	0	0	0	0	0	0	168480000	215930000	375410000	383800000	1925700000	1584900000	1755700000	1737700000
A8MTY9;O14972-2;O14972;A8MY26	A8MTY9;O14972-2;O14972;A8MY26	Down syndrome critical region protein 3	DSCR3	0	0	0	0	0	0	0	0	0	0	0	0	0	0	0	0	0	0	0	0	38273000	35938000	25261000	0
A8MUA9;A8MU27;P55854;P55854-2	A8MUA9;A8MU27;P55854;P55854-2	Small ubiquitin-related modifier 3	SUMO3	0	0	0	0	3370100000	3912200000	3033800000	3114500000	0	0	0	0	0	0	0	0	2260700000	2177200000	0	1907900000	0	0	0	0
A8MUH2;P18859;P18859-2	A8MUH2;P18859;P18859-2	ATP synthase-coupling factor 6, mitochondrial	ATP5J	0	0	0	0	0	0	0	0	0	0	0	0	0	0	0	0	0	0	0	0	0	0	0	44462000
A8MUM1;Q53HC9;F8WDS8;C9J0U9;D3YTH5;C9JVR6;F8WDX0;F8WB12	A8MUM1;Q53HC9;F8WDS8;C9J0U9;D3YTH5	Protein TSSC1	TSSC1	0	0	0	0	0	0	0	0	0	0	0	0	0	0	0	0	0	0	0	0	100220000	103650000	113090000	135110000
E9PN41;A8MVV6;J3KQ42;O14817;E9PSH3;E9PPX8;J3KNL1	E9PN41;A8MVV6;J3KQ42;O14817;E9PSH3;E9PPX8;J3KNL1	Tetraspanin-4	TSPAN4	0	2091200000	0	1213700000	300610000	371340000	1357100000	902140000	853690000	1734700000	984850000	0	0	0	0	0	2182400000	1805900000	1211600000	1042900000	0	0	0	0
P62308;A8MWD9;Q49AN9;F5H013;C9JVQ0	P62308;A8MWD9;Q49AN9;F5H013;C9JVQ0	Small nuclear ribonucleoprotein G;Putative small nuclear ribonucleoprotein G-like protein 15	SNRPG;SNRPGP15	0	0	0	0	0	0	0	0	0	0	0	0	0	0	0	0	0	0	0	0	1139900000	0	0	895890000
A8MXP9;P43243;D6REM6;D6R991;B3KM87;P43243-2;H0Y8T4;Q68E03;D6RB45;A0A0A6YYM6;D6R9F3;D6RAM9;D6RAY2;D6RBS2;D6RCM3;D6REK4;D6R8Z5;D6RBI2;D6RBK5;D6RE02;D6RIA2	A8MXP9;P43243;D6REM6;D6R991	Matrin-3	MATR3	0	0	0	0	0	0	0	0	0	0	0	0	0	0	0	0	0	0	0	0	355680000	420080000	312090000	354930000
A8MXV4	A8MXV4	Nucleoside diphosphate-linked moiety X motif 19, mitochondrial	NUDT19	0	0	0	0	0	0	0	17420000	0	0	0	0	0	0	0	0	0	0	0	0	0	0	0	0
E9PCT1;A9Z1X7;Q8IYB3-2;Q8IYB3;M0R088;M0R1E7;M0QXG5	E9PCT1;A9Z1X7;Q8IYB3-2;Q8IYB3;M0R088;M0R1E7	Serine/arginine repetitive matrix protein 1	SRRM1	0	0	0	0	99542000	94657000	0	111820000	0	0	0	0	0	0	0	0	0	0	0	0	106870000	105250000	76601000	84184000
B0QYH2;Q8IWL3	B0QYH2;Q8IWL3	Iron-sulfur cluster co-chaperone protein HscB, mitochondrial	HSCB	0	0	0	0	0	0	0	0	0	0	0	0	0	0	0	0	0	0	0	0	0	0	0	15426000
H7BY36;B0QYK0;C9JGE3;Q01844-2;Q01844-6;Q01844-3;Q01844;Q01844-5	H7BY36;B0QYK0;C9JGE3;Q01844-2;Q01844-6;Q01844-3;Q01844;Q01844-5	RNA-binding protein EWS	EWSR1	0	355140000	298530000	232290000	163070000	153860000	185980000	212370000	544280000	362440000	426690000	562550000	0	0	0	0	227170000	246390000	151850000	175720000	276440000	288990000	280170000	295780000
H3BQQ9;B0QYN7;P63279;H3BPC4;H3BRD1	H3BQQ9;B0QYN7;P63279;H3BPC4	SUMO-conjugating enzyme UBC9	UBE2I	0	0	0	0	0	0	0	0	0	0	0	0	0	0	0	0	0	0	0	0	282530000	306440000	175520000	193490000
B1AKB5;B0QYS6;B0QYS7;O75030-11;P19484-2;O75030-10;O75030-9;O75030-12;P19484;O75030-4;O75030-3;O75030-8;O75030-7;O75030-6;O75030-2;O75030-5;O75030;C9JBI8;P19532	B1AKB5;B0QYS6;B0QYS7;O75030-11;P19484-2;O75030-10;O75030-9;O75030-12;P19484;O75030-4;O75030-3;O75030-8;O75030-7;O75030-6;O75030-2;O75030-5;O75030;C9JBI8;P19532	Microphthalmia-associated transcription factor;Transcription factor EB;Transcription factor E3	TFEB;MITF;TFE3	0	0	0	0	0	0	0	0	0	0	0	0	0	0	0	0	0	0	0	0	71413000	72431000	0	52370000
B0YIW6;P48444;P48444-2;Q6P1Q5;E9PK34	B0YIW6;P48444;P48444-2	Coatomer subunit delta	ARCN1	0	0	236250000	340000000	505080000	434470000	541420000	522150000	193930000	567270000	0	0	0	0	0	0	192970000	293380000	505090000	276030000	2809500000	2989200000	2933100000	2814800000
B1AH58;F5GZ09;Q9BW83-2;Q9BW83;B1AH56;H0Y6C7	B1AH58;F5GZ09;Q9BW83-2;Q9BW83;B1AH56;H0Y6C7	Intraflagellar transport protein 27 homolog	IFT27	0	0	0	0	37109000	45284000	42922000	43727000	0	0	0	0	0	0	0	0	0	0	0	0	0	49458000	51082000	41469000
B1AHD1;P55769	B1AHD1;P55769	NHP2-like protein 1;NHP2-like protein 1, N-terminally processed	NHP2L1	0	0	0	0	0	0	0	0	0	0	0	0	0	0	0	0	0	0	0	0	179970000	320010000	227680000	234900000
B1AHR1;Q9UH03-2;Q9UH03;B1AHR2	B1AHR1;Q9UH03-2;Q9UH03;B1AHR2	Neuronal-specific septin-3	37865	0	0	0	0	0	0	0	0	0	0	0	0	0	0	0	0	0	0	0	0	0	23738000	20138000	23405000
B1AJQ6;Q86Y82	B1AJQ6;Q86Y82	Syntaxin-12	STX12	0	0	0	0	0	0	0	0	0	0	0	0	0	0	0	0	0	0	0	0	0	0	32231000	32361000
B1AJY7;O75832;B1AJY5;O75832-2;B1AJY6	B1AJY7;O75832;B1AJY5;O75832-2;B1AJY6	26S proteasome non-ATPase regulatory subunit 10	PSMD10	0	0	0	0	290290000	244670000	323040000	274190000	0	0	0	0	0	0	0	0	300980000	362920000	0	203690000	411870000	274330000	310900000	335350000
B1AKC9;P29323-2;P29323-3;P29323;Q6NVW1	B1AKC9;P29323-2;P29323-3;P29323;Q6NVW1	Ephrin type-B receptor 2	EPHB2	0	0	0	51225000	0	0	0	0	0	0	0	0	0	0	0	0	0	0	0	0	0	0	0	0
B1ALK7;Q14155-1;Q14155-5;Q14155-6;Q14155-2;Q14155-3;Q14155;E7EUY6;E9PDQ5;Q15052-2;Q15052;C9JDI6;B1ANY6;E7ENL8;E7EU80;C9JAD7;F6SJA5	B1ALK7;Q14155-1;Q14155-5;Q14155-6;Q14155-2;Q14155-3;Q14155;E7EUY6;E9PDQ5	Rho guanine nucleotide exchange factor 7	ARHGEF7	0	0	0	0	0	0	0	0	0	0	0	0	0	0	0	0	0	0	0	0	216820000	254130000	190860000	187150000
H0Y5C0;B1ALU1;B1ALU3;O95490-3;O95490-4;O95490-2;O95490-5;O95490;O95490-7;O95490-6	H0Y5C0;B1ALU1;B1ALU3;O95490-3;O95490-4;O95490-2;O95490-5;O95490;O95490-7;O95490-6	Latrophilin-2	LPHN2	0	0	0	0	0	32838000	0	0	0	0	0	0	0	0	0	0	0	0	0	0	0	0	0	0
B1ALY0;Q8IXS6-2;C9JA33;Q8IXS6	B1ALY0;Q8IXS6-2;C9JA33;Q8IXS6	Paralemmin-2	PALM2-AKAP2;PALM2	0	0	0	0	0	39893000	0	0	0	0	0	0	0	0	0	0	0	0	0	0	0	0	0	0
B1AM43;Q5VZE5-2;Q5VZE5	B1AM43;Q5VZE5-2;Q5VZE5	N-alpha-acetyltransferase 35, NatC auxiliary subunit	NAA35	0	0	0	0	0	0	0	0	0	0	0	0	0	0	0	0	0	0	0	0	0	0	0	34036000
B1AMS2;Q14141-2;Q14141-4;Q14141;Q14141-3	B1AMS2;Q14141-2;Q14141-4;Q14141	Septin-6	38961	0	0	0	0	0	0	0	0	0	0	0	0	0	0	0	0	362840000	188360000	181500000	176690000	468050000	238320000	330200000	296560000
B1AMW1;P19256-2;P19256-3;P19256;H0YDI1	B1AMW1;P19256-2;P19256-3;P19256;H0YDI1	Lymphocyte function-associated antigen 3	CD58	0	0	0	0	0	0	0	0	0	0	0	0	8605300000	0	0	0	0	0	0	0	0	0	0	0
B1ANH5;B1ANH6;Q16774;B1ANH0;B1ANG9;B1ANH2;B1ANH3;Q16774-2;Q16774-3	B1ANH5;B1ANH6;Q16774;B1ANH0;B1ANG9;B1ANH2;B1ANH3;Q16774-2;Q16774-3	Guanylate kinase	GUK1	0	0	0	0	0	0	0	0	0	0	0	0	0	0	0	0	0	0	0	0	122370000	129640000	132640000	98475000
B1ANM7;Q9UNN5-2;Q9UNN5;B3KT28	B1ANM7;Q9UNN5-2;Q9UNN5;B3KT28	FAS-associated factor 1	FAF1	0	0	0	0	0	0	0	0	0	0	0	0	0	0	0	0	286120000	258160000	205350000	220130000	218820000	154780000	139310000	190580000
B1AP13;H7BY55;P08174-4;P08174;P08174-3;P08174-5;P08174-2;P08174-6;P08174-7;H3BLV0;B1AP15	B1AP13;H7BY55;P08174-4;P08174;P08174-3;P08174-5;P08174-2;P08174-6;P08174-7;H3BLV0;B1AP15	Complement decay-accelerating factor	CD55	0	0	0	0	2165600000	0	848730000	880860000	0	0	0	0	6842400000	9374200000	7491100000	3871900000	2828700000	586970000	0	1837100000	0	0	0	0
E9PM17;B3KNX7;Q13153;Q13153-2;H0YCM0;H0YCG5	E9PM17;B3KNX7;Q13153;Q13153-2	Serine/threonine-protein kinase PAK 1	PAK1	0	0	0	0	0	0	0	0	0	0	0	0	0	0	0	0	0	0	0	0	50115000	60116000	61506000	73165000
B3KSW4;O76081-4;O76081-3;O76081-5;O76081-6;O76081-2;O76081	B3KSW4;O76081-4;O76081-3;O76081-5;O76081-6;O76081-2;O76081	Regulator of G-protein signaling 20	RGS20	0	0	0	0	0	0	0	0	0	0	0	0	0	0	0	0	0	0	0	0	0	0	0	13165000
B4DDF4;B4DUT8;Q99439-2;Q99439;K7ES69;A0A087X271;H3BVI6	B4DDF4;B4DUT8;Q99439-2;Q99439;K7ES69;A0A087X271;H3BVI6	Calponin-2	CNN2	0	0	0	0	0	31534000	0	0	0	0	0	0	0	0	0	0	0	0	0	0	0	0	0	0
B4DEM9;Q9Y2S7	B4DEM9;Q9Y2S7	Polymerase delta-interacting protein 2	POLDIP2	0	0	0	0	0	0	0	0	0	0	0	0	0	0	0	0	0	0	0	0	43294000	45867000	51673000	57622000
J3QKS7;B4DGM3;Q969G3-2;Q969G3;Q969G3-6;Q969G3-5;Q969G3-3;Q969G3-4;H7C048;K7EMQ8;J3QR61;J3KT85;J3QKX6;J3KS99;J3QL66	J3QKS7;B4DGM3;Q969G3-2;Q969G3;Q969G3-6;Q969G3-5;Q969G3-3;Q969G3-4;H7C048;K7EMQ8	SWI/SNF-related matrix-associated actin-dependent regulator of chromatin subfamily E member 1	SMARCE1	0	0	0	0	170950000	120860000	190650000	110270000	0	0	0	0	0	0	0	0	121520000	156480000	104720000	85022000	0	0	180410000	0
B4DGQ7;P21860-4;P21860;P21860-3;F8VX90;F8VW48	B4DGQ7;P21860-4;P21860;P21860-3	Receptor tyrosine-protein kinase erbB-3	ERBB3	0	0	0	0	0	0	0	0	0	0	0	0	0	0	0	0	319470000	342120000	0	0	0	0	0	0
B4DHE8;Q96DH6-2;Q96DH6;J3KTC1;B4DM51;Q96DH6-3;J3QKT5	B4DHE8;Q96DH6-2;Q96DH6;J3KTC1;B4DM51;Q96DH6-3	RNA-binding protein Musashi homolog 2	IGSF9B;MSI2	0	0	0	0	0	0	0	0	0	0	0	0	0	0	0	0	0	0	0	0	85397000	56234000	56127000	51982000
B4DJV2;O75390;A0A0C4DGI3;H0YIC4;F8VPF9;F8VPA1;F8VTT8;F8W1S4;F8W4S1;H0YH82;F8W642;F8VZK9;F8VX07;F8VRP1;F8VX68;F8VWQ5;F8VRI6;F8VR34	B4DJV2;O75390;A0A0C4DGI3	Citrate synthase;Citrate synthase, mitochondrial	CS	0	401450000	228180000	234280000	316160000	307550000	324690000	289850000	519900000	964260000	513550000	865460000	0	0	0	0	225980000	241300000	421150000	375230000	1787300000	1553500000	1447000000	1221800000
B4DKB2;P42892-3;P42892-2;P42892-4;P42892;E9PJG1	B4DKB2;P42892-3;P42892-2;P42892-4;P42892;E9PJG1	Endothelin-converting enzyme 1	ECE1	0	0	0	0	0	156820000	0	0	0	0	0	0	0	0	0	0	0	0	0	0	0	0	0	0
B4DKD1;Q9BSA4;Q9BSA4-2	B4DKD1;Q9BSA4;Q9BSA4-2	Protein tweety homolog;Protein tweety homolog 2	TTYH2	0	0	0	0	0	0	0	0	0	0	0	0	0	0	0	0	1730600000	1628600000	1415600000	1363400000	713740000	671260000	830240000	771920000
B4DM58;P00374;C9JJ68;P00374-2;Q86XF0	B4DM58;P00374;C9JJ68;P00374-2;Q86XF0	Dihydrofolate reductase;Dihydrofolate reductase, mitochondrial	DHFR;DHFRL1	0	0	0	0	0	0	0	0	0	0	0	0	0	0	0	0	0	0	0	38138000	0	0	0	0
B4DQI1;H0Y3H6;P06681-2;P06681-3;P06681;E9PDZ0;B4E1Z4;E7ETN3;H0Y868	B4DQI1;H0Y3H6;P06681-2;P06681-3;P06681;E9PDZ0;B4E1Z4;E7ETN3	Complement C2;Complement C2b fragment;Complement C2a fragment	C2	0	0	0	0	0	0	0	0	0	0	0	0	0	0	0	0	0	0	0	0	153150000	149810000	138430000	165210000
B4DR80;Q9Y6E0-2;Q9Y6E0;H0Y630;Q5JV99;Q5JV98;C9JJV0	B4DR80;Q9Y6E0-2;Q9Y6E0;H0Y630	Serine/threonine-protein kinase 24;Serine/threonine-protein kinase 24 36 kDa subunit;Serine/threonine-protein kinase 24 12 kDa subunit	STK24	0	0	0	0	167000000	187870000	217350000	0	0	0	0	0	0	0	0	0	131960000	151770000	0	75483000	125910000	137440000	120370000	127570000
B4DUC8;Q13126-4;Q13126;Q13126-3;Q13126-2;J3QSB7;Q13126-7;Q13126-6;Q13126-5;F2Z2F3;F8WES2	B4DUC8;Q13126-4;Q13126;Q13126-3;Q13126-2;J3QSB7;Q13126-7;Q13126-6;Q13126-5	S-methyl-5-thioadenosine phosphorylase;Purine nucleoside phosphorylase	MTAP	0	445280000	519200000	1026600000	218550000	502640000	159180000	0	389690000	603710000	344170000	318110000	0	0	0	0	360500000	309590000	290350000	253190000	0	0	0	0
B4DVL7;Q9NQ25-5;Q9NQ25-3;R4GND0;B4DW98;Q9NQ25-7;Q9NQ25-2;Q9NQ25;Q9NQ25-4	B4DVL7;Q9NQ25-5;Q9NQ25-3;R4GND0;B4DW98;Q9NQ25-7;Q9NQ25-2;Q9NQ25	SLAM family member 7	SLAMF7	0	0	0	0	0	0	0	0	0	0	884470000	1138300000	0	0	0	0	0	0	0	0	0	0	0	0
B4DXZ6;P51114;P51114-3;P51114-2;E7EU85;E9PFF5;C9JAJ4;H7C4S4;C9JZE0;C9JY20;C9J5B4;C9IZ22	B4DXZ6;P51114;P51114-3;P51114-2;E7EU85;E9PFF5	Fragile X mental retardation syndrome-related protein 1	FXR1	0	0	0	0	373120000	338600000	329210000	433820000	474060000	391790000	610700000	474030000	0	0	0	0	558290000	263410000	453320000	566080000	284570000	239840000	252620000	319060000
Q8NBY1;B4E0Y9;Q9P289;Q9P289-3;Q9P289-2;C9JDH9;C9J6L2;C9JCC0;C9J232;H7C279;O00506-3;O00506-2;O00506	Q8NBY1;B4E0Y9;Q9P289;Q9P289-3;Q9P289-2	Serine/threonine-protein kinase MST4	RBM4B;MST4	0	0	0	0	0	0	0	0	0	0	0	0	0	0	0	0	0	0	0	0	289840000	271860000	184630000	195780000
M0R253;M0QX43;B4E3M2;Q5J8M5;P49366-2;P49366;A0A087WZK0	M0R253;M0QX43;B4E3M2;Q5J8M5;P49366-2;P49366;A0A087WZK0	Deoxyhypusine synthase	DHPS	0	0	0	0	36374000	28508000	0	0	0	0	0	0	0	0	0	0	37467000	45574000	39413000	40509000	0	0	0	0
B5MBX2;P20062;P20062-2;C9J6W9	B5MBX2;P20062;P20062-2	Transcobalamin-2	TCN2	0	0	0	0	0	0	97615000	108630000	0	0	0	0	0	0	0	0	0	0	0	0	0	0	0	0
B5MCF9;O00541-2;O00541;B3KXD6	B5MCF9;O00541-2;O00541;B3KXD6	Pescadillo homolog	PES1	0	0	0	0	0	0	0	0	0	0	0	0	0	0	0	0	0	0	0	0	109430000	106760000	116910000	103590000
B5MCX3;Q15019;Q15019-2;Q15019-3;C9J2Q4;H7C2Y0;C9IY94;C9J938;C9JB25;H7C310;C9IZU3;C9JQJ4;B5MD47;C9JZI2;A0A0A6YYT9;C9JFT1;F8WB65	B5MCX3;Q15019;Q15019-2;Q15019-3;C9J2Q4;H7C2Y0	Septin-2	37500	0	485950000	0	841790000	1563600000	1443900000	1398500000	1800300000	0	0	0	0	0	0	0	0	757560000	777990000	914740000	869550000	1944800000	2326900000	2958300000	2614600000
B5MD23;O75954	B5MD23;O75954	Tetraspanin-9	TSPAN9	0	0	0	0	0	0	0	0	0	0	0	0	0	0	0	0	0	43049000	78094000	97708000	0	0	0	0
H0Y2U5;B5MD46;H7C1Q1;Q9BXI6;Q9BXI6-2;H7C471;H0Y5R9;F8WCD1	H0Y2U5;B5MD46;H7C1Q1;Q9BXI6;Q9BXI6-2;H7C471;H0Y5R9;F8WCD1	TBC1 domain family member 10A	TBC1D10A	0	0	0	0	0	0	0	0	0	0	0	0	0	0	0	0	0	0	0	0	0	0	0	0
B5MDU6;Q9H6V9;Q9H6V9-2;C9JHU6;B5MCE2;C9JUM0;B4DRG3;B5MCU4;A0A0A0MSH6;Q9H6V9-4;Q9H6V9-3	B5MDU6;Q9H6V9;Q9H6V9-2;C9JHU6;B5MCE2;C9JUM0;B4DRG3;B5MCU4;A0A0A0MSH6;Q9H6V9-4;Q9H6V9-3	UPF0554 protein C2orf43	C2orf43;FLJ21820	0	0	0	0	0	0	0	0	0	0	0	0	0	0	0	0	0	0	0	0	68013000	0	44102000	0
E7EW69;E7EX04;B5ME97;Q9P0V9-3;Q9P0V9;Q9P0V9-2;F5GYV2;F5H1F2	E7EW69;E7EX04;B5ME97;Q9P0V9-3;Q9P0V9;Q9P0V9-2	Septin-10	40422	0	0	0	0	77522000	118840000	56379000	62262000	0	0	0	0	0	0	0	0	21483000	20154000	94154000	46604000	64128000	92847000	69173000	72303000
B7WPG3;C9IYN3;D6W592;Q8WVV9-5;Q8WVV9-4;Q8WVV9;H7C464	B7WPG3;C9IYN3;D6W592;Q8WVV9-5;Q8WVV9-4;Q8WVV9;H7C464	Heterogeneous nuclear ribonucleoprotein L-like	HNRPLL;HNRNPLL	0	0	0	0	0	0	0	0	0	0	0	0	0	0	0	0	0	0	0	0	0	0	0	9180300
B7Z264;E9PIW2;B7Z2T4;E9PN83;Q15700-3;Q15700;Q15700-4;Q15700-2;A8MUT9;Q6ZSU2	B7Z264;E9PIW2;B7Z2T4;E9PN83;Q15700-3;Q15700;Q15700-4;Q15700-2;A8MUT9;Q6ZSU2	Disks large homolog 2	DLG2	0	0	0	0	44546000	0	0	0	0	0	0	0	0	0	0	0	0	0	0	0	0	0	0	0
E9PEH6;C9JR67;B7Z2R4;O43556;O43556-3;O43556-4	E9PEH6;C9JR67;B7Z2R4;O43556;O43556-3;O43556-4	Epsilon-sarcoglycan	SGCE	0	0	0	0	349690000	330120000	318210000	372240000	0	0	0	0	0	0	0	0	516070000	431670000	460040000	552950000	0	0	0	0
B7Z4T2;B7Z3R9;E9PDB7;Q8TE99-2;Q8TE99;D6RE60;D6R928;D6RGE3	B7Z4T2;B7Z3R9;E9PDB7;Q8TE99-2;Q8TE99;D6RE60;D6R928;D6RGE3	Acid phosphatase-like protein 2	PXYLP1;ACPL2	0	0	0	373250000	0	0	0	0	0	0	0	0	0	0	0	0	0	0	0	0	0	0	0	0
B7Z3Z9;E7EPM6;P33121;P33121-2;P33121-3;D6RER0;H0Y9U7;H0Y9Z9;Q9ULC5-4;Q9ULC5;Q9ULC5-3	B7Z3Z9;E7EPM6;P33121;P33121-2;P33121-3;D6RER0	Long-chain-fatty-acid--CoA ligase 1	ACSL1	0	0	0	0	0	0	0	0	0	0	0	0	0	0	0	0	0	0	0	0	851230000	792490000	619420000	744140000
F8W1R0;B7Z493;E9PJX4;F8VWL3;Q96M96;E9PNX0;H0YDQ0;E9PQT1;Q96M96-3;Q96M96-2	F8W1R0;B7Z493;E9PJX4;F8VWL3;Q96M96;E9PNX0	FYVE, RhoGEF and PH domain-containing protein 4	FGD4	0	0	0	0	0	0	0	0	0	0	0	0	0	0	0	0	0	0	0	0	57607000	54840000	32284000	34006000
K7EQJ4;F5GZ08;B7Z4G8;P51693;P51693-2;S4R3U6;K7ELK0	K7EQJ4;F5GZ08;B7Z4G8;P51693;P51693-2;S4R3U6	Amyloid-like protein 1;C30	APLP1	0	0	0	0	0	0	0	142020000	0	0	0	0	0	0	0	0	0	0	0	0	0	0	0	0
B7Z4L4;P04843	B7Z4L4;P04843	Dolichyl-diphosphooligosaccharide--protein glycosyltransferase subunit 1	RPN1	0	0	0	0	0	0	0	0	0	0	0	0	0	0	0	0	0	0	0	0	62422000	60673000	0	48957000
B7Z4W5;Q16773-2;Q16773	B7Z4W5;Q16773-2;Q16773	Kynurenine--oxoglutarate transaminase 1	CCBL1	0	0	0	0	0	0	0	0	0	0	0	95597000	0	0	0	0	0	0	0	0	0	0	0	0
B7Z613;Q13491-4;C9JZE8;C9J8H8;B7Z248;H7C5H4;H7C5A8;Q13491-2;Q13491;Q13491-3	B7Z613;Q13491-4;C9JZE8;C9J8H8;B7Z248;H7C5H4;H7C5A8;Q13491-2;Q13491;Q13491-3	Neuronal membrane glycoprotein M6-b	GPM6B	0	0	0	0	0	0	0	0	0	0	0	68661000	0	0	0	0	0	0	0	0	0	0	0	0
B7Z6D5;Q96GQ7;A0A087X059;A0A087WYH5	B7Z6D5;Q96GQ7	Probable ATP-dependent RNA helicase DDX27	DDX27	0	0	0	0	0	0	0	0	0	0	0	0	0	0	0	0	0	0	0	0	198100000	209250000	156160000	132190000
B7Z7F3;Q9H6Z4-3;Q9H6Z4-2;Q9H6Z4;K7EIJ4;K7ESQ0;K7EN31;K7EMH9;K7EJV3	B7Z7F3;Q9H6Z4-3;Q9H6Z4-2;Q9H6Z4;K7EIJ4	Ran-binding protein 3	ZNF8;RANBP3	0	0	0	0	405210000	378230000	406790000	474890000	249370000	199020000	331050000	360130000	0	0	0	0	475550000	510120000	261890000	290230000	234590000	211440000	263200000	242620000
B7Z7P0;Q14139;Q14139-2	B7Z7P0;Q14139;Q14139-2	Ubiquitin conjugation factor E4 A	UBE4A	0	0	0	0	16267000	0	0	0	0	0	0	0	0	0	0	0	0	0	0	0	0	0	0	0
F8W118;F8VV59;B7Z9C2;H0YHC3;P55209-3;F8VRJ2;H0YH88	F8W118;F8VV59;B7Z9C2;H0YHC3;P55209-3;F8VRJ2;H0YH88	Nucleosome assembly protein 1-like 1	NAP1L1	0	0	0	0	0	0	0	0	0	0	0	0	0	0	0	0	0	0	0	18037000	0	0	0	0
B7Z9I1;Q5T4U5;P11310;P11310-2;E9PJM9;H0YDT5;E9PRX4	B7Z9I1;Q5T4U5;P11310;P11310-2	Medium-chain specific acyl-CoA dehydrogenase, mitochondrial	ACADM	0	0	0	0	0	0	0	0	0	0	0	0	0	0	0	0	0	94790000	51358000	83133000	0	0	0	0
B7ZBJ4;Q5TAW7;Q9H9S4	B7ZBJ4;Q5TAW7;Q9H9S4	Calcium-binding protein 39-like	CAB39L	0	0	0	0	0	0	0	0	0	0	0	0	0	0	0	0	0	0	0	0	0	0	0	41895000
F8W9W0;F8VP57;B7ZKW7;B7ZKJ3;P54756-3;P54756-2;P54756	F8W9W0;F8VP57;B7ZKW7;B7ZKJ3;P54756-3;P54756-2;P54756	Ephrin type-A receptor 5	EPHA5	0	0	0	0	0	0	0	0	0	0	0	0	0	0	0	0	116410000	122990000	113660000	129410000	0	0	0	0
B7ZKQ9;Q8WTV0-4;Q8WTV0-2;Q8WTV0-3;F5H4X0;Q8WTV0-5;Q8WTV0;F5H5E8	B7ZKQ9;Q8WTV0-4;Q8WTV0-2;Q8WTV0-3;F5H4X0;Q8WTV0-5;Q8WTV0	Scavenger receptor class B member 1	SCARB1	0	0	0	0	395700000	479390000	400510000	470200000	455690000	349990000	408560000	300730000	0	0	0	0	225120000	214970000	296900000	278810000	290660000	266430000	334830000	497390000
Q5VT82;B7ZM79;Q9HC56-2;Q9HC56	Q5VT82;B7ZM79;Q9HC56-2;Q9HC56	Protocadherin-9	PCDH9	0	1132100000	484450000	720080000	371970000	423330000	328510000	296590000	0	0	0	0	0	0	0	0	0	0	0	0	0	0	0	0
Q5QPR4;J3QR29;Q5QPR3;J3QKR5;B7ZVY7;J3QR44;Q9UQ88-5;Q9UQ88-10;P21127-12;P21127-4;P21127-5;P21127-10;P21127-6;P21127-9;Q9UQ88-4;P21127-8;Q9UQ88-3;Q9UQ88-2;P21127-3;P21127-2;Q9UQ88;P21127;Q9UQ88-9;Q13882	Q5QPR4;J3QR29;Q5QPR3;J3QKR5;B7ZVY7;J3QR44;Q9UQ88-5;Q9UQ88-10;P21127-12;P21127-4;P21127-5;P21127-10;P21127-6;P21127-9;Q9UQ88-4;P21127-8;Q9UQ88-3;Q9UQ88-2;P21127-3;P21127-2;Q9UQ88;P21127;Q9UQ88-9	Cyclin-dependent kinase 11A;Cyclin-dependent kinase 11B	CDK11A;CDK11B;CDC2L1	0	0	0	0	0	0	0	0	0	0	0	0	0	0	0	0	0	0	0	0	74874000	84114000	66115000	63606000
B8ZZD4;Q86VP1-2;Q86VP1;Q86VP1-4;Q86VP1-3;H7C3L5	B8ZZD4;Q86VP1-2;Q86VP1;Q86VP1-4;Q86VP1-3	Tax1-binding protein 1	TAX1BP1	0	0	0	0	0	0	0	0	0	0	0	0	0	0	0	0	130730000	95564000	191040000	234980000	125250000	112440000	122770000	123120000
B8ZZF0;C9JIR6;O75688-4;O75688-2;O75688;O75688-3;O75688-5	B8ZZF0;C9JIR6;O75688-4;O75688-2;O75688;O75688-3	Protein phosphatase 1B	PPM1B	0	0	0	0	0	0	0	0	0	0	0	0	0	0	0	0	0	0	0	0	49245000	56936000	60408000	61457000
B8ZZG1;Q9NZW5;C9J4Q3;C9JGI8;Q14168-5	B8ZZG1;Q9NZW5;C9J4Q3	MAGUK p55 subfamily member 6	MPP6	0	0	0	0	0	0	0	0	0	0	0	0	0	0	0	0	0	0	0	0	87857000	90703000	97892000	86901000
B8ZZM6;Q9NQX7-2;Q9NQX7;F5H4I5;E7EUS6;C9JG41;Q9NQX7-3	B8ZZM6;Q9NQX7-2;Q9NQX7;F5H4I5;E7EUS6;C9JG41;Q9NQX7-3	Integral membrane protein 2C;CT-BRI3	ITM2C	0	0	0	0	0	0	0	0	0	0	0	0	0	0	0	0	0	43579000	75896000	70513000	0	0	0	0
B8ZZN6;P63165;B8ZZJ0;B8ZZ67;B9A032;P63165-2	B8ZZN6;P63165;B8ZZJ0;B8ZZ67;B9A032;P63165-2	Small ubiquitin-related modifier 1	SUMO1	0	0	0	0	340190000	596320000	471630000	608910000	0	0	0	0	0	0	0	0	718480000	704360000	617050000	764950000	385650000	353430000	444540000	430130000
B8ZZT4;Q9BV40	B8ZZT4;Q9BV40	Vesicle-associated membrane protein 8	VAMP8	0	0	0	0	0	0	0	0	0	0	0	0	0	0	0	0	0	0	0	0	98879000	119720000	121950000	126350000
H7C0I1;B8ZZW5;Q8NBF6-2;Q8NBF6	H7C0I1;B8ZZW5;Q8NBF6-2;Q8NBF6	Late secretory pathway protein AVL9 homolog	AVL9	0	0	0	0	0	0	0	0	0	0	0	0	0	0	0	0	0	0	0	0	0	0	0	31968000
F6UPZ7;B9A034;F6Q0M4;Q92956	F6UPZ7;B9A034;F6Q0M4;Q92956	Tumor necrosis factor receptor superfamily member 14	TNFRSF14	0	0	0	0	0	0	0	0	0	0	0	0	0	0	0	0	0	298900000	248120000	320640000	0	0	0	0
J3KMX2;B9EGA3;Q6STE5-2;Q92925-3;Q6STE5;Q92925-2;Q92925	J3KMX2;B9EGA3;Q6STE5-2;Q92925-3;Q6STE5;Q92925-2;Q92925	SWI/SNF-related matrix-associated actin-dependent regulator of chromatin subfamily D member 3;SWI/SNF-related matrix-associated actin-dependent regulator of chromatin subfamily D member 2	SMARCD2;SMARCD3	0	0	0	0	0	0	0	0	0	0	0	0	0	0	0	0	0	0	0	0	0	0	22180000	0
B9ZVN9;O95602	B9ZVN9;O95602	DNA-directed RNA polymerase;DNA-directed RNA polymerase I subunit RPA1	POLR1A	0	0	0	0	0	0	0	0	0	0	0	0	0	0	0	0	0	0	0	0	76123000	87962000	68598000	70000000
H0YN34;C4B7M2;Q96JI7-2;Q96JI7-3;Q96JI7;A0A075B718	H0YN34;C4B7M2;Q96JI7-2;Q96JI7-3;Q96JI7;A0A075B718	Spatacsin	SPG11	0	0	0	0	0	0	0	0	0	0	0	0	0	0	0	0	0	0	0	0	0	19140000	0	0
C9IZ46;F8WFD9;Q8N114-2;Q8N114	C9IZ46;F8WFD9;Q8N114-2;Q8N114	Protein shisa-5	SHISA5	0	0	0	0	184910000	226610000	0	0	0	325770000	577000000	455420000	0	0	0	0	0	0	0	0	0	0	0	0
C9IZD3;Q68EM7-4;Q68EM7-2;Q68EM7-6;Q68EM7-5;Q68EM7;I3L4P6	C9IZD3;Q68EM7-4;Q68EM7-2;Q68EM7-6;Q68EM7-5;Q68EM7;I3L4P6	Rho GTPase-activating protein 17	ARHGAP17	0	0	0	0	0	0	0	0	0	0	0	0	0	0	0	0	0	0	0	0	0	0	0	22958000
C9J038;Q9GZV5;C9JQS8;C9JR84;C9J337	C9J038;Q9GZV5;C9JQS8;C9JR84;C9J337	WW domain-containing transcription regulator protein 1	WWTR1	0	0	0	0	0	0	0	0	0	0	0	0	0	0	0	0	0	0	0	0	0	0	0	0
C9J050;C9JEJ2;P49585;H7C1T3;C9J2E1;Q9Y5K3-2;Q9Y5K3-4;Q9Y5K3-3;Q9Y5K3;C9JPY0;H7BZN1;C9JVS0;F8WAZ5;F2Z2B1	C9J050;C9JEJ2;P49585;H7C1T3;C9J2E1;Q9Y5K3-2;Q9Y5K3-4;Q9Y5K3-3;Q9Y5K3	Choline-phosphate cytidylyltransferase A;Choline-phosphate cytidylyltransferase B	PCYT1A;PCYT1B	0	0	0	0	329620000	296120000	361550000	339310000	0	0	0	0	0	0	0	0	386180000	0	311180000	0	0	0	0	0
C9J066;H0YDJ4;E9PN67;Q8N4C6-6;Q8N4C6-11;Q8N4C6-4;Q8N4C6-9;Q8N4C6;Q8N4C6-5;Q8N4C6-7	C9J066;H0YDJ4;E9PN67;Q8N4C6-6;Q8N4C6-11;Q8N4C6-4;Q8N4C6-9;Q8N4C6;Q8N4C6-5;Q8N4C6-7	Ninein	NIN	0	0	0	0	0	0	0	0	0	0	0	0	0	0	0	0	0	0	0	0	0	0	0	128830000
C9J0A7;Q9UQN3-2;Q9UQN3;A0A087WW88	C9J0A7;Q9UQN3-2;Q9UQN3;A0A087WW88	Charged multivesicular body protein 2b	CHMP2B	0	0	0	0	0	0	0	105650000	0	0	0	0	0	0	0	0	0	0	0	0	0	0	0	0
C9J0I9;Q86WB0;Q86WB0-3;Q86WB0-2;C9J672;F8WAU5	C9J0I9;Q86WB0;Q86WB0-3;Q86WB0-2;C9J672	Nuclear-interacting partner of ALK	ZC3HC1	0	0	0	0	103560000	102350000	111080000	108290000	0	0	0	0	0	0	0	0	0	0	0	0	0	0	0	0
C9J0J7;G5E9Q6;P35080-2;C9JQ45;C9J2N0	C9J0J7;G5E9Q6;P35080-2;C9JQ45;C9J2N0	Profilin;Profilin-2	PFN2	0	0	0	0	0	9499100	0	0	0	0	0	0	0	0	0	0	0	0	0	0	0	0	0	0
C9J0K6;P30626-3;P30626-2;P30626;B4DHQ6	C9J0K6;P30626-3;P30626-2;P30626	Sorcin	SRI	0	0	0	0	1032700000	946670000	674780000	723320000	0	0	0	0	0	0	0	0	224580000	159370000	266840000	256790000	426400000	490270000	411520000	478420000
C9J1G2;E7ETU0;C9JX00;C9JRD2;C9JXB9;P25686-2;P25686	C9J1G2;E7ETU0;C9JX00;C9JRD2;C9JXB9;P25686-2;P25686	DnaJ homolog subfamily B member 2	DNAJB2	0	0	0	0	59587000	61534000	327520000	0	0	0	0	0	0	0	0	0	0	0	0	0	0	0	0	0
C9J2H1;Q86UX2;A0A096LP62;Q86UX2-3;G5E9D8;Q86UX2-2;Q86UX2-4;H7C5A6	C9J2H1;Q86UX2;A0A096LP62;Q86UX2-3;G5E9D8;Q86UX2-2	Inter-alpha-trypsin inhibitor heavy chain H5	ITIH5	0	0	0	0	0	0	0	0	7427700000	4246200000	5014300000	5464300000	0	0	0	0	8690900000	7767800000	9549600000	8956700000	599100000	703310000	790300000	869670000
C9J4M6;C9J2Y9;P30876;H7C0D9;Q9H9Y6-4;Q9H9Y6-5;Q9H9Y6-2;Q9H9Y6;Q9H9Y6-3	C9J4M6;C9J2Y9;P30876	DNA-directed RNA polymerase;DNA-directed RNA polymerase II subunit RPB2	POLR2B	0	0	0	0	0	0	0	0	0	0	0	0	0	0	0	0	0	0	0	13498000	0	0	0	0
C9J381;P20839-2;P20839-4;P20839;P20839-3;P20839-7;P20839-5;P20839-6;C9K0R9;C9J029;H7C5T1;H7C511	C9J381;P20839-2;P20839-4;P20839;P20839-3;P20839-7;P20839-5;P20839-6;C9K0R9	Inosine-5-monophosphate dehydrogenase;Inosine-5-monophosphate dehydrogenase 1	IMPDH1	0	0	0	0	191900000	353420000	153120000	163040000	0	0	0	0	0	0	0	0	61623000	76900000	89047000	105700000	0	0	0	0
C9J4S5;E7ETS9;C9J3R8;O60513;C9J5S0;C9JE00	C9J4S5;E7ETS9;C9J3R8;O60513;C9J5S0	Beta-1,4-galactosyltransferase 4;N-acetyllactosamine synthase;Lactotriaosylceramide beta-1,4-galactosyltransferase	B4GALT4	0	0	0	0	0	0	0	0	0	0	0	0	0	0	0	0	0	0	0	0	0	0	62479000	64729000
C9JE55;C9J415;C9JFF4;O95352-3;O95352-2;O95352;C9JGL2;F8WDY9;C9JNU2;C9JKA3	C9JE55;C9J415;C9JFF4;O95352-3;O95352-2;O95352;C9JGL2;F8WDY9;C9JNU2;C9JKA3	Ubiquitin-like modifier-activating enzyme ATG7	ATG7	0	0	0	0	0	0	0	0	0	0	0	0	0	0	0	0	0	0	0	0	0	0	0	17402000
C9J494;Q9H000-2;Q9H000	C9J494;Q9H000-2;Q9H000	Probable E3 ubiquitin-protein ligase makorin-2	MKRN2	0	0	0	0	0	13732000	0	0	0	0	0	0	0	0	0	0	0	0	0	0	0	0	0	0
C9J4W5;Q9GZV4;F8WCJ1;C9J7B5	C9J4W5;Q9GZV4;F8WCJ1;C9J7B5	Eukaryotic translation initiation factor 5A-2	EIF5A2	0	0	0	0	0	0	0	0	0	0	0	0	0	0	0	0	0	0	0	87435000	0	0	0	0
C9J6F3;C9J5C3;Q9BUL8;H7C5M9;C9JSA3;C9JND6;C9J363;C9J932	C9J6F3;C9J5C3;Q9BUL8;H7C5M9;C9JSA3;C9JND6;C9J363	Programmed cell death protein 10	PDCD10	0	0	0	0	0	0	0	0	0	0	0	0	0	0	0	0	0	0	0	0	124480000	117070000	99669000	129070000
C9J5D1;E7EQ69;Q9GZZ1;C9JZU6;A0A087WWJ2;B0AZT5;Q9GZZ1-2;F8WCK0;C9J5J3	C9J5D1;E7EQ69;Q9GZZ1;C9JZU6;A0A087WWJ2;B0AZT5;Q9GZZ1-2	N-alpha-acetyltransferase 50	NAA50	0	0	0	0	0	0	0	0	0	0	0	0	0	0	0	0	0	0	0	0	79303000	103030000	111340000	86025000
C9J5N1;Q9BTE6;Q9BTE6-2;Q9BTE6-3;K7EQ85;L7N2F4	C9J5N1;Q9BTE6;Q9BTE6-2;Q9BTE6-3;K7EQ85;L7N2F4	Alanyl-tRNA editing protein Aarsd1	PTGES3L-AARSD1;AARSD1	0	0	0	0	0	0	0	0	0	0	0	0	0	0	0	0	0	0	0	0	0	0	0	10502000
H0YMJ5;C9J5X1;P08069	H0YMJ5;C9J5X1;P08069	Tyrosine-protein kinase receptor;Insulin-like growth factor 1 receptor;Insulin-like growth factor 1 receptor alpha chain;Insulin-like growth factor 1 receptor beta chain	IGF1R	0	0	0	0	0	0	0	0	0	0	0	0	0	0	0	0	0	116350000	0	0	0	0	0	0
C9J712;P35080	C9J712;P35080	Profilin-2	PFN2	0	0	0	0	0	0	0	0	0	0	0	0	0	0	0	0	0	0	0	0	132670000	146520000	154420000	121300000
C9J715;Q9Y2I1-4;Q9Y2I1-3;Q9Y2I1	C9J715;Q9Y2I1-4;Q9Y2I1-3;Q9Y2I1	Nischarin	NISCH	0	0	0	0	0	0	0	17860000	0	0	0	0	0	0	0	0	0	0	0	0	0	0	0	0
C9J7E8;Q9UL63-2;Q9UL63	C9J7E8;Q9UL63-2;Q9UL63	Muskelin	MKLN1	0	0	0	0	16485000	11932000	0	0	0	0	0	0	0	0	0	0	0	0	0	0	0	0	0	0
H3BV68;C9J7I2;F5H7K1;E7EWW0;Q7Z3J2-2;Q7Z3J2	H3BV68;C9J7I2;F5H7K1;E7EWW0;Q7Z3J2-2;Q7Z3J2	UPF0505 protein C16orf62	C16orf62	0	0	0	0	0	0	0	0	0	0	0	0	0	0	0	0	0	0	0	0	18279000	20104000	18323000	17600000
C9J8D4;Q13724-2;Q13724	C9J8D4;Q13724-2;Q13724	Mannosyl-oligosaccharide glucosidase	MOGS	0	0	0	0	0	0	0	0	0	0	0	0	0	0	0	0	0	0	0	0	0	9840000	0	0
C9J8T4;C9JYN7;O43567;C9JRV0;F8WDJ5;C9J383;C9JU37;C9JYY4;C9J7B4;C9IY58;C9JCY0;O43567-2	C9J8T4;C9JYN7;O43567;C9JRV0;F8WDJ5;C9J383	E3 ubiquitin-protein ligase RNF13	RNF13	0	0	0	0	0	0	0	0	0	0	0	0	0	0	0	0	64315000	0	254610000	211630000	133860000	110510000	152870000	128020000
C9J8T6;Q14061;H7C4E5	C9J8T6;Q14061;H7C4E5	Cytochrome c oxidase copper chaperone	COX17	0	0	0	0	0	0	0	0	0	0	0	0	0	0	0	0	376790000	404590000	233590000	0	0	0	0	0
C9J8U1;F8WAN1;Q69YQ0-2;Q69YQ0;C9JLY8	C9J8U1;F8WAN1;Q69YQ0-2;Q69YQ0	Cytospin-A	SPECC1L;SPECC1L-ADORA2A	0	0	0	0	46487000	42140000	55104000	0	0	0	0	0	0	0	0	0	73652000	72318000	48957000	66176000	0	0	0	0
C9J931;Q15382;C9J469	C9J931;Q15382	GTP-binding protein Rheb	RHEB	0	0	0	0	0	0	0	0	0	0	0	0	0	0	0	0	0	0	0	0	30335000	37063000	17302000	12696000
C9J973;Q5JS37-2;Q5JS37	C9J973;Q5JS37-2;Q5JS37	NHL repeat-containing protein 3	NHLRC3	0	0	0	0	0	0	0	0	0	0	0	0	0	0	0	0	38733000	0	53964000	52644000	0	0	0	0
C9JA08;Q96D46;C9J0B9	C9JA08;Q96D46	60S ribosomal export protein NMD3	NMD3	0	0	0	0	0	0	0	0	0	0	0	0	0	0	0	0	0	114990000	61970000	0	0	0	0	0
C9JBI3;P78330;C9JEJ7;F8WD74	C9JBI3;P78330	Phosphoserine phosphatase	PSPH	0	0	0	0	388060000	280180000	164020000	141770000	365210000	373190000	305240000	196130000	0	0	0	0	431980000	299000000	446790000	617830000	5749700000	5323400000	5168000000	7225200000
E9PNC7;C9JCC6;Q14919;Q14919-2;E9PQX9	E9PNC7;C9JCC6;Q14919;Q14919-2;E9PQX9	Dr1-associated corepressor	DRAP1	0	0	0	0	0	152170000	53567000	54159000	0	0	0	0	0	0	0	0	0	0	0	0	61292000	70198000	71477000	57257000
C9JF17;P05090;C9JX71;F8WBT9	C9JF17;P05090;C9JX71	Apolipoprotein D	APOD	0	0	0	0	482650000	451560000	296070000	295310000	1461800000	0	1459300000	1306300000	0	0	0	0	2268800000	2243800000	2057000000	2363000000	1681900000	1784800000	1955200000	2252400000
C9JFE4;Q13098-5;Q13098;Q13098-7;A0A096LP07;A0A096LPJ3;A8K070;Q13098-6;J3QS84;J3QS88;J3KTB0;J3QLE8;J3QLT0;J3QL53;J3KRE8;J3KSA5;J3KRJ4;J3QQX0	C9JFE4;Q13098-5;Q13098;Q13098-7;A0A096LP07;A0A096LPJ3;A8K070;Q13098-6	COP9 signalosome complex subunit 1	GPS1	0	0	0	0	178800000	212360000	170150000	259610000	0	0	0	0	0	0	0	0	201010000	238560000	221790000	166790000	387490000	369530000	288450000	283230000
C9JFR7;P99999	C9JFR7;P99999	Cytochrome c	CYCS	0	0	0	0	0	0	0	0	0	0	0	0	0	0	0	0	0	0	0	0	485840000	512170000	184030000	206850000
C9JKG1	C9JKG1		BGN	0	0	0	37044000	0	0	0	0	0	0	0	0	0	0	0	0	0	0	0	0	0	0	0	0
C9JLU1;P52434;P52434-3;P52434-4;P52434-2;P52434-5	C9JLU1;P52434;P52434-3;P52434-4	DNA-directed RNA polymerases I, II, and III subunit RPABC3	POLR2H	0	203620000	0	459460000	369860000	324770000	243960000	276630000	0	0	0	0	0	0	0	0	479570000	501060000	554390000	481410000	229460000	241840000	298210000	270900000
F8WDE1;C9JM33;P48551-3;P48551-2;P48551;C9K067;C9JCU0	F8WDE1;C9JM33;P48551-3;P48551-2;P48551;C9K067;C9JCU0	Interferon alpha/beta receptor 2	IFNAR2	0	0	0	0	0	0	0	0	0	0	0	0	0	0	0	0	0	41692000	44767000	55434000	0	0	0	0
C9JMN2;P12107-4;P12107-3;P12107;P12107-2;H7C381	C9JMN2;P12107-4;P12107-3;P12107;P12107-2;H7C381	Collagen alpha-1(XI) chain	COL11A1	0	0	0	0	0	0	0	0	0	0	0	0	0	0	0	0	957880000	867490000	593040000	550990000	0	0	0	0
C9JMW7	C9JMW7		ST3GAL6	0	0	0	0	0	0	0	0	0	0	0	0	0	0	0	0	0	0	0	0	0	1178500000	0	0
C9JNK6;O75431-2;O75431;C9JAZ1	C9JNK6;O75431-2;O75431;C9JAZ1	Metaxin-2	MTX2	0	0	0	0	0	0	0	0	0	0	0	0	0	0	0	0	0	0	0	0	50614000	62537000	54019000	48141000
C9JXB8;C9JNW5;P83731	C9JXB8;C9JNW5;P83731	60S ribosomal protein L24	RPL24	0	0	0	0	0	0	0	0	0	0	0	0	0	0	0	0	0	280280000	416420000	649490000	1070900000	894710000	906880000	810730000
C9JP16;O75718	C9JP16;O75718	Cartilage-associated protein	CRTAP	0	406360000	196120000	493130000	556420000	704050000	1034800000	1145600000	0	0	0	0	0	0	0	0	522150000	551210000	554030000	484100000	665660000	740070000	786250000	1181700000
C9JQ41;H7C525;Q4VC31	C9JQ41;H7C525;Q4VC31	Coiled-coil domain-containing protein 58	CCDC58	0	0	0	0	0	0	0	0	0	0	0	0	0	0	0	0	0	0	0	0	124620000	142870000	132210000	113280000
C9JQD4;O43447;A6NM32;H0YEL5;O43447-2	C9JQD4;O43447;A6NM32	Peptidyl-prolyl cis-trans isomerase;Peptidyl-prolyl cis-trans isomerase H	PPIH	0	0	0	0	0	0	0	0	0	0	0	0	0	0	0	0	0	0	0	0	71643000	74046000	67208000	59273000
C9JQQ2;Q9NWU1-2;Q9NWU1;C9J2G3;F8VNS3	C9JQQ2;Q9NWU1-2;Q9NWU1;C9J2G3	3-oxoacyl-[acyl-carrier-protein] synthase, mitochondrial	OXSM	0	0	0	0	0	0	0	0	0	0	0	0	0	0	0	0	0	0	0	0	33609000	32377000	28723000	36899000
C9JQV0;Q9BRJ6;H7C0T1;H7C2R9	C9JQV0;Q9BRJ6;H7C0T1;H7C2R9	Uncharacterized protein C7orf50	C7orf50	0	0	0	0	0	0	0	0	0	0	0	0	0	0	0	0	0	0	0	0	114070000	107250000	93030000	83614000
C9JRJ5;Q9UGP4	C9JRJ5;Q9UGP4	LIM domain-containing protein 1	LIMD1	0	0	0	0	0	0	0	0	0	0	0	0	0	0	0	0	0	0	66088000	55762000	0	0	0	0
C9JRZ6;F8WAR4;Q9NX63	C9JRZ6;F8WAR4;Q9NX63	MICOS complex subunit MIC19	CHCHD3	0	0	0	0	0	0	0	103870000	0	0	0	0	0	0	0	0	0	0	0	0	0	0	0	0
C9JT21;P43897;C9JG32;F8VPA7;F8VS27;P43897-4;P43897-2	C9JT21;P43897;C9JG32;F8VPA7;F8VS27;P43897-4;P43897-2	Elongation factor Ts;Elongation factor Ts, mitochondrial	TSFM	0	0	0	0	0	0	0	0	0	0	0	0	0	0	0	0	0	0	0	0	19692000	18206000	30163000	34407000
C9JU35;Q9NPL8	C9JU35;Q9NPL8	Complex I assembly factor TIMMDC1, mitochondrial	TIMMDC1	0	0	0	0	0	0	0	0	0	0	0	0	0	0	0	0	0	0	0	0	33896000	31730000	24133000	0
C9JW52	C9JW52		IGFBP2	0	0	0	0	0	0	0	115760000	0	0	0	0	0	0	0	0	0	0	0	0	0	0	0	0
C9JW69;P18754;P18754-2;C9JRH2;C9JMJ4;C9J3R0;C9JQZ4	C9JW69;P18754;P18754-2;C9JRH2;C9JMJ4;C9J3R0;C9JQZ4	Regulator of chromosome condensation	RCC1	0	0	0	0	133980000	154130000	124990000	0	0	0	0	0	0	0	0	0	137820000	122150000	108550000	99670000	109800000	116160000	118110000	106760000
C9JW96;P35232;C9JZ20;E7ESE2;E9PCW0;D6RBK0;P35232-2	C9JW96;P35232;C9JZ20;E7ESE2;E9PCW0	Prohibitin	PHB	0	0	0	0	0	0	0	0	0	0	0	0	0	0	0	0	0	0	0	0	88874000	73159000	66707000	56282000
C9JXA2;P29320;P29320-2	C9JXA2;P29320;P29320-2	Ephrin type-A receptor 3	EPHA3	0	0	0	0	0	0	0	0	0	0	0	0	0	0	0	0	0	0	0	0	0	0	0	0
C9JXC1;P31350;P31350-2	C9JXC1;P31350;P31350-2	Ribonucleoside-diphosphate reductase subunit M2	RRM2	0	0	0	0	216840000	216130000	162560000	158640000	0	0	0	0	0	0	0	0	344050000	428090000	364690000	407230000	0	0	0	0
M0QZQ3;C9JY79;Q9H254-4;Q9H254;Q9H254-2;Q9H254-5;Q9H254-3	M0QZQ3;C9JY79;Q9H254-4;Q9H254;Q9H254-2	Spectrin beta chain, non-erythrocytic 4	SPTBN4	0	0	0	0	0	0	0	0	0	0	0	0	319040000	0	0	0	0	0	0	0	0	0	0	0
C9JYM0;O75817	C9JYM0;O75817	Ribonuclease P protein subunit p20	POP7	0	0	0	0	0	0	0	0	0	0	0	0	0	0	0	0	0	0	0	0	0	14035000	0	0
C9JYY6;Q92823-3;Q92823-4;Q92823-6;Q92823-2;Q92823;Q92823-5;F8W775;A0A087X2B3;C9JH43;C9J8B6;C9JF43	C9JYY6;Q92823-3;Q92823-4;Q92823-6;Q92823-2;Q92823;Q92823-5;F8W775;A0A087X2B3	Neuronal cell adhesion molecule	NRCAM	0	802090000	0	930260000	3223200000	3668000000	5048000000	4034500000	285840000	507220000	676850000	547130000	0	0	0	0	6081200000	5618800000	4468100000	7182600000	0	0	0	0
C9JZR2;O60716-8;O60716-7;O60716-5;O60716-3;O60716-6;O60716-4;O60716-2;O60716;O60716-16;O60716-15;O60716-13;O60716-11;O60716-14;O60716-12;O60716-10;O60716-9;O60716-24;O60716-23;O60716-21;O60716-19;O60716-22;O60716-20;O60716-18;O60716-17;O60716-32;O60716-31;O60716-29;O60716-27;O60716-30;O60716-28;O60716-26;O60716-25;E9PRE2;H0YC95;E9PKL1	C9JZR2;O60716-8;O60716-7;O60716-5;O60716-3;O60716-6;O60716-4;O60716-2;O60716;O60716-16;O60716-15;O60716-13;O60716-11;O60716-14;O60716-12;O60716-10;O60716-9;O60716-24;O60716-23;O60716-21;O60716-19;O60716-22;O60716-20;O60716-18;O60716-17	Catenin delta-1	CTNND1	0	508470000	0	292300000	836140000	980490000	905020000	1025200000	0	0	0	0	0	0	0	0	417840000	922570000	232600000	203020000	0	0	0	0
H0Y3P2;D3DQV9;P78344-2;P78344;E9PKF8;H0YE22	H0Y3P2;D3DQV9;P78344-2;P78344;E9PKF8	Eukaryotic translation initiation factor 4 gamma 2	EIF4G2	0	0	0	0	168460000	111140000	71339000	0	0	0	0	0	0	0	0	0	66439000	106910000	151140000	147410000	154440000	184790000	110970000	119490000
D3DT44;P48507;P48507-2	D3DT44;P48507;P48507-2	Glutamate--cysteine ligase regulatory subunit	GCLM	0	0	0	0	0	0	0	0	0	0	0	0	0	0	0	0	0	0	0	0	248460000	281140000	213680000	267100000
D3DTX6;Q96SB3;A4D1I0;Q9ULJ8;Q9ULJ8-4;Q9ULJ8-5;Q9ULJ8-3	D3DTX6;Q96SB3	Neurabin-2	PPP1R9B	0	0	0	0	168860000	172790000	74461000	87900000	0	0	0	0	0	0	0	0	0	0	0	0	0	53040000	65111000	54538000
H7C1W2;E9PF84;G5E9Q7;D3DWV9;E7EQB8;P51553-2;P51553;H0Y5Q7	H7C1W2;E9PF84;G5E9Q7;D3DWV9;E7EQB8;P51553-2;P51553	Isocitrate dehydrogenase [NAD] subunit gamma, mitochondrial	IDH3G;hCG_2004980	0	0	0	0	0	0	0	0	0	0	0	0	0	0	0	0	0	0	0	0	32397000	0	36793000	43760000
E7ENA2;D3YTF8;D3YTF9;Q9NNW7-2;Q9NNW7;A0A096LNN4;Q9NNW7-3;A0A096LPD9;E7EWK1;A0A096LPK7;Q9NNW7-4;A0A096LPH4;A0A096LP96;A0A096LPB7;A0A096LNY7	E7ENA2;D3YTF8;D3YTF9;Q9NNW7-2;Q9NNW7;A0A096LNN4;Q9NNW7-3;A0A096LPD9;E7EWK1;A0A096LPK7;Q9NNW7-4	Thioredoxin reductase 2, mitochondrial	TXNRD2	0	0	0	0	0	0	0	0	0	0	0	0	0	0	0	0	0	0	71408000	0	78146000	88378000	139060000	147650000
D6R974;D6R956;P09936;D6RE83	D6R974;D6R956;P09936;D6RE83	Ubiquitin carboxyl-terminal hydrolase isozyme L1	UCHL1	0	0	0	0	0	0	0	0	0	0	0	0	0	0	0	0	419050000	428890000	285820000	294980000	0	0	0	0
D6RIU2;D6RDP6;D6RHU6;D6RDY1;D6RA76;D6RC11;D6R9S8;D6RCE6;D6RFX6;D6RDI6;D6RCR8;Q9NY35-2;Q9NY35;D6RD48;D6RAZ7;H0Y8T9	D6RIU2;D6RDP6;D6RHU6;D6RDY1;D6RA76;D6RC11;D6R9S8;D6RCE6;D6RFX6;D6RDI6;D6RCR8;Q9NY35-2;Q9NY35;D6RD48;D6RAZ7;H0Y8T9	Claudin domain-containing protein 1	CLDND1	0	0	0	0	0	0	0	0	0	0	0	0	0	0	0	0	0	0	0	16070000	0	0	0	0
Q4VXL4;D6RAA5;Q4VXL8;E7EMZ9;E9PBC6;O95359-2;O95359-6;O95359-1;O95359-5;O95359-3;O95359;H0Y9C3;H0Y9Y7;H0Y911;E9PGB3	Q4VXL4;D6RAA5;Q4VXL8;E7EMZ9;E9PBC6;O95359-2;O95359-6;O95359-1;O95359-5;O95359-3;O95359	Transforming acidic coiled-coil-containing protein 2	TACC2	0	0	0	0	0	56519000	0	0	0	0	0	0	0	0	0	0	0	0	0	0	0	0	0	0
D6RB01;Q9Y6X4;D6RC41;D6R953	D6RB01;Q9Y6X4;D6RC41;D6R953	Soluble lamin-associated protein of 75 kDa	FAM169A	0	0	0	0	0	0	0	0	0	0	0	0	0	0	0	0	0	0	0	0	0	0	0	5304600
D6RB48;H0Y997;Q96J42-2;Q96J42;D6RBD9	D6RB48;H0Y997;Q96J42-2;Q96J42;D6RBD9	Thioredoxin domain-containing protein 15	TXNDC15	0	0	0	0	0	0	0	30573000	0	0	0	0	0	0	0	0	0	0	0	0	0	0	0	0
D6RB59;O60645-2;O60645-3;O60645;D6RBR9;H0Y995	D6RB59;O60645-2;O60645-3;O60645	Exocyst complex component 3	EXOC3	0	0	0	0	0	0	0	0	0	0	0	0	0	0	0	0	0	0	0	0	14629000	14576000	12708000	13025000
D6RDK6;D6RBN5;Q9NX40	D6RDK6;D6RBN5;Q9NX40	OCIA domain-containing protein 1	OCIAD1	0	0	0	0	159250000	0	0	0	0	0	0	0	0	0	0	0	0	0	0	0	135470000	132660000	72644000	108310000
D6RBR6;D6RFG3;D6REL6;I6L9I8;Q9H201-2;Q9H201;D6R907;D6RBI9	D6RBR6;D6RFG3;D6REL6;I6L9I8;Q9H201-2;Q9H201;D6R907;D6RBI9	Epsin-3	EPN3	0	0	0	0	0	0	0	0	0	0	0	0	0	0	0	0	0	0	0	0	0	0	6874500	0
D6RBW1;P06730;P06730-3;P06730-2;H0Y8J7;D6RFJ3	D6RBW1;P06730;P06730-3;P06730-2;H0Y8J7	Eukaryotic translation initiation factor 4E	EIF4E	0	0	0	0	0	0	0	0	0	0	0	0	0	0	0	0	0	0	0	0	286180000	294840000	323770000	254310000
D6RDJ6	D6RDJ6		TARS	0	0	0	0	0	0	0	0	0	0	0	0	0	0	0	0	0	0	0	0	0	0	0	472010000
D6REB5;P35475;H0Y9B3;P35475-2;D6R9D5;D6RBD5;H0Y9R9	D6REB5;P35475;H0Y9B3;P35475-2;D6R9D5	Alpha-L-iduronidase	IDUA	0	0	0	0	0	0	0	0	0	0	0	0	0	0	0	0	0	0	0	0	36771000	38537000	0	0
U3KPX3;H0Y9X2;U3KQK7;D6REM4;E7ETM0;P48729-3;P48729;P48729-2;U3KQ83	U3KPX3;H0Y9X2;U3KQK7;D6REM4;E7ETM0;P48729-3;P48729;P48729-2;U3KQ83	Casein kinase I isoform alpha	CSNK1A1	0	0	0	0	0	0	0	0	0	0	0	0	0	0	0	0	0	0	0	0	0	0	0	9952500
D6REX3;O94979-3;O94979-9;O94979-2;O94979;O94979-8;O94979-6;O94979-10;O94979-4;H7BXG7;O94979-7;D6RHZ5;H0YAB3;O94979-5;H0Y9K1;H0Y8V7;H0Y8W8;H0YAF5;H0Y9T9;D6RE64;D6RCQ9;H0Y9V3	D6REX3;O94979-3;O94979-9;O94979-2;O94979;O94979-8;O94979-6;O94979-10;O94979-4;H7BXG7;O94979-7;D6RHZ5	Protein transport protein Sec31A	SEC31A	0	0	0	0	300390000	399100000	171950000	229080000	0	0	0	0	0	0	0	0	152560000	276990000	254520000	0	454460000	422590000	413790000	339840000
D6REY2;P23508;P23508-2;A0A096LNU0;A0A096LPB3	D6REY2;P23508;P23508-2;A0A096LNU0	Colorectal mutant cancer protein	MCC	0	0	0	0	0	0	0	0	0	0	0	0	0	0	0	0	26997000	0	29149000	0	0	0	0	0
D6RF23;H0Y9P0	D6RF23;H0Y9P0		GNB2L1	0	0	0	0	0	0	0	0	0	0	0	0	0	0	0	0	0	0	0	0	0	0	0	11746000
D6RF76;Q8NEF3;Q8NEF3-2	D6RF76;Q8NEF3;Q8NEF3-2	Coiled-coil domain-containing protein 112	CCDC112	0	0	0	0	0	0	0	0	0	0	0	0	0	0	0	0	0	0	0	0	0	0	0	13270000
D6RFG8;P27707;D6RCP9	D6RFG8;P27707;D6RCP9	Deoxycytidine kinase	DCK	0	0	0	0	72469000	65782000	59353000	54130000	0	0	0	0	0	0	0	0	46617000	32452000	0	44267000	45008000	0	0	0
R4GMS9;D6RJD3;D6RID8;Q6P1K8;Q13888;D6RAW1;D6RIT7;D6RGC9	R4GMS9;D6RJD3;D6RID8;Q6P1K8;Q13888;D6RAW1;D6RIT7;D6RGC9	General transcription factor IIH subunit 2-like protein;General transcription factor IIH subunit 2	GTF2H2;GTF2H2C	0	0	0	0	0	0	0	0	0	0	0	0	0	0	0	0	0	0	0	17170000	0	0	0	0
D6RIY6;Q06265;Q06265-2;D6R905;Q06265-3;Q06265-4;D6RAP4;D6RA17;H0Y9L5	D6RIY6;Q06265;Q06265-2;D6R905;Q06265-3;Q06265-4	Exosome complex component RRP45	EXOSC9	0	0	0	0	108490000	97288000	53278000	71835000	0	0	0	0	0	0	0	0	84325000	42155000	83118000	80886000	88008000	91572000	93829000	94710000
E1CKY7;O60237-4;O60237-3;O60237	E1CKY7;O60237-4;O60237-3;O60237	Protein phosphatase 1 regulatory subunit 12B	sm-M20;PPP1R12B	0	0	0	0	292320000	347770000	178560000	159150000	0	0	0	0	0	0	0	0	0	0	0	0	0	0	0	0
E2PSN0	E2PSN0		RBM26	0	0	0	0	0	0	0	0	0	0	0	0	0	0	0	0	0	0	0	0	0	0	174430000	0
E2QRF9;O75496;C9K0U5;H7C608	E2QRF9;O75496;C9K0U5;H7C608	Geminin	GMNN	0	0	0	0	0	0	0	0	0	0	0	55790000	0	0	0	0	0	0	0	0	0	0	0	0
E3W994;E7ERI8;E7EW49;O75122-3;J3KR49;O75122;H7C4X8;H7C4I5;H7C5M8	E3W994;E7ERI8;E7EW49;O75122-3;J3KR49;O75122	CLIP-associating protein 2	CLASP2	0	0	0	0	0	0	0	0	0	0	0	0	0	0	0	0	0	0	0	0	70296000	83110000	66658000	64181000
E5RJD2;E5RJG7;E5RFV2;Q16698-2;Q16698;E5RID6	E5RJD2;E5RJG7;E5RFV2;Q16698-2;Q16698	2,4-dienoyl-CoA reductase, mitochondrial	DECR1	0	0	0	0	0	0	0	0	0	0	0	0	0	0	0	0	0	0	0	0	249400000	225620000	260080000	259710000
E5RG17;Q6P1N9;G5EA19;U3KQS5;E5RGF2;Q6P1N9-2;H0YBX2;E5RG62;E5RK70;E5RID7;E5RI69;E5RJY6	E5RG17;Q6P1N9;G5EA19;U3KQS5;E5RGF2;Q6P1N9-2;H0YBX2	Putative deoxyribonuclease TATDN1	TATDN1	0	0	0	0	0	0	0	0	0	0	0	0	0	0	0	0	0	0	0	0	447650000	471400000	435470000	463670000
E5RGQ3;Q9H446-2;Q9H446;E5RJE3;E5RGS5	E5RGQ3;Q9H446-2;Q9H446	RWD domain-containing protein 1	RWDD1	0	0	0	0	193430000	203600000	187090000	183130000	0	0	0	0	0	0	0	0	196900000	270800000	162500000	191860000	0	0	0	0
E5RGS4;O60925;D6RGG5	E5RGS4;O60925	Prefoldin subunit 1	PFDN1	0	0	0	0	0	387090000	0	0	0	0	0	0	0	0	0	0	507310000	457940000	338480000	373800000	419630000	386080000	361960000	332710000
E5RGX5;Q93045;Q93045-2;E5RIR6;E7EVN3;Q9H169-3;Q9H169;Q9H169-4;Q9H169-2;Q9NZ72-2;Q9NZ72;H7C117;H7BZ55	E5RGX5;Q93045;Q93045-2;E5RIR6;E7EVN3;Q9H169-3;Q9H169;Q9H169-4;Q9H169-2	Stathmin;Stathmin-2;Stathmin-4	STMN2;STMN4	0	0	0	0	0	0	0	0	0	0	0	0	0	0	0	0	0	0	0	0	0	0	0	0
E5RHT6;F8W1U7;F8VWH9;Q8N6T3-5;Q8N6T3-3;Q8N6T3;Q8N6T3-2;E5RHC5;Q8N6T3-4;F8VWB3;E5RHH7	E5RHT6;F8W1U7;F8VWH9;Q8N6T3-5;Q8N6T3-3;Q8N6T3;Q8N6T3-2;E5RHC5;Q8N6T3-4	ADP-ribosylation factor GTPase-activating protein 1	ARFGAP1	0	0	0	0	0	0	0	0	0	0	0	0	0	0	0	0	0	0	0	0	184430000	200990000	151240000	171030000
E5RIM7;O00244;E5RGN3	E5RIM7;O00244;E5RGN3	Copper transport protein ATOX1	ATOX1	0	0	0	0	276680000	287820000	0	0	0	0	0	0	0	0	0	0	300330000	324860000	229650000	342990000	3197200000	3050500000	2010500000	1855500000
E5RIS2;Q9H013-2;Q9H013	E5RIS2;Q9H013-2;Q9H013	Disintegrin and metalloproteinase domain-containing protein 19	ADAM19	0	0	0	0	121010000	129780000	146180000	162650000	0	0	0	0	0	0	0	0	0	0	0	0	0	0	0	0
E5RIW3;E5RJD8;O75347;E5RHG6;O75347-2;E5RIX8	E5RIW3;E5RJD8;O75347;E5RHG6;O75347-2;E5RIX8	Tubulin-specific chaperone A	TBCA	0	3954500000	847130000	3634700000	5862600000	6803300000	4216900000	5907800000	6354900000	6740400000	7999700000	7126900000	1617200000	0	1279400000	3602800000	9713300000	10891000000	5594700000	6119700000	3625500000	3529500000	3396000000	3614700000
E5RJR5;P63208;E7ERH2;F8W8N3;P63208-2;E5RGM3	E5RJR5;P63208;E7ERH2;F8W8N3;P63208-2	S-phase kinase-associated protein 1	SKP1	0	1973900000	456890000	1600700000	1720600000	1596500000	2031900000	1856600000	3282400000	2341900000	2371800000	2205100000	2438800000	0	0	3729900000	1559300000	1770200000	1321000000	1081200000	452100000	452530000	540200000	548090000
E5RJU9;Q86UE4;H0YBJ8;H0YB56	E5RJU9;Q86UE4	Protein LYRIC	MTDH	0	0	0	0	553040000	510040000	550110000	486030000	1012900000	862330000	1360100000	1248100000	0	0	0	0	889440000	873650000	500910000	541490000	594280000	539970000	469200000	528150000
E7EM64;Q7L5N1;H7C3T0	E7EM64;Q7L5N1	COP9 signalosome complex subunit 6	COPS6	0	0	0	0	0	134010000	0	0	0	0	0	0	0	0	0	0	126380000	123650000	196980000	154720000	457510000	482850000	370520000	398620000
J3QLD9;E7EMK3;Q14254	J3QLD9;E7EMK3;Q14254	Flotillin-2	FLOT2	0	0	0	0	0	0	0	0	0	0	0	0	0	0	0	0	0	0	0	0	0	0	0	13712000
E7EMN6;P41236;E7EUI7;Q6NXS1	E7EMN6;P41236;E7EUI7;Q6NXS1	Protein phosphatase inhibitor 2;Protein phosphatase inhibitor 2-like protein 3	PPP1R2;PPP1R2P3	0	0	0	0	1025500000	1183300000	1118300000	935910000	1580200000	1826400000	3054300000	2091100000	710140000	0	0	1159100000	1462100000	1702200000	1432800000	1267700000	603400000	360930000	598740000	549740000
E7EMW7;O95071-2;O95071;E7ET84	E7EMW7;O95071-2;O95071	E3 ubiquitin-protein ligase UBR5	UBR5	0	0	0	0	0	0	35530000	0	0	0	0	0	0	0	0	0	0	0	0	0	0	0	0	0
E7ENQ1;G3XAA2;H7C360;G5E948;E7EN19;E7ESS2;O95819-4;O95819-2;O95819;O95819-5;O95819-3;C9J840;E7EX83;H7C0P6;C9J338;I3L2I2;I3L1U1	E7ENQ1;G3XAA2;H7C360;G5E948;E7EN19;E7ESS2;O95819-4;O95819-2;O95819;O95819-5;O95819-3;C9J840;E7EX83;H7C0P6	Mitogen-activated protein kinase kinase kinase kinase 4	MAP4K4	0	0	0	0	63060000	66571000	66002000	78712000	0	0	0	0	0	0	0	0	76042000	65369000	102750000	124580000	95077000	88921000	70484000	71969000
H0Y612;E7EN20;Q9UPN9-2;Q9UPN9	H0Y612;E7EN20;Q9UPN9-2;Q9UPN9	E3 ubiquitin-protein ligase TRIM33	TRIM33	0	0	0	0	49516000	5395900	0	0	0	0	0	0	0	0	0	0	0	0	0	0	0	0	0	0
E7EN73;Q8IZA0-2;Q8IZA0;B1AN15;H0Y4S8;C9JVB2;B4DYG9;C9J519;Q8IZA0-3;C9JQ56	E7EN73;Q8IZA0-2;Q8IZA0;B1AN15;H0Y4S8	Dyslexia-associated protein KIAA0319-like protein	KIAA0319L	0	0	0	0	0	0	0	0	0	0	0	0	0	0	0	0	301970000	228310000	372000000	261030000	335630000	213550000	226600000	193530000
E7ENV7;Q86YQ8;Q86YQ8-2	E7ENV7;Q86YQ8;Q86YQ8-2	Copine-8	CPNE8	0	0	0	0	0	221490000	140640000	227620000	0	0	0	0	0	0	0	0	0	0	0	0	0	0	0	0
E7EV99;E7ENY0;P35611-2;P35611-6;P35611;P35611-3;P35611-4;H0Y9H2;A0A0A0MSR2;P35611-5;H0YFD8;H0YG19;D6RF25;D6RJE2;D6RAH3	E7EV99;E7ENY0;P35611-2;P35611-6;P35611;P35611-3;P35611-4;H0Y9H2	Alpha-adducin	ADD1	0	0	0	0	293910000	210440000	240360000	232470000	0	0	0	0	0	0	0	0	0	0	0	0	543300000	497920000	484490000	503450000
E7EPA1;O60256-3;O60256;I3L331;I3L164;C9JDH0;E7EW35;C9JDU5;C9JJS3;C9K0K7;I3L4G9;I3L0S1;O60256-4;O60256-2	E7EPA1;O60256-3;O60256;I3L331;I3L164;C9JDH0;E7EW35;C9JDU5;C9JJS3;C9K0K7	Phosphoribosyl pyrophosphate synthase-associated protein 2	PRPSAP2	0	0	0	0	0	0	0	0	0	0	0	0	0	0	0	0	0	0	0	0	78797000	87823000	92419000	79543000
E7ES33;E7EPK1;Q16181-2;Q16181;G3V1Q4;H0Y3Y4;Q5JXL7;Q6ZU15	E7ES33;E7EPK1;Q16181-2;Q16181;G3V1Q4;H0Y3Y4	Septin-7	39326	0	0	0	0	705550000	621050000	572720000	684470000	0	0	0	0	0	0	0	0	368110000	351760000	286740000	304280000	762950000	799800000	696930000	692980000
E7EPN9;Q9Y520-3;Q9Y520-6;Q9Y520-4;Q9Y520-5;Q9Y520;Q9Y520-7;Q9Y520-2;H7C5N8;A0A0A0MS30;P48634-4;Q5JSZ5-5;P48634-2;P48634-3;P48634;Q5JSZ5	E7EPN9;Q9Y520-3;Q9Y520-6;Q9Y520-4;Q9Y520-5;Q9Y520;Q9Y520-7;Q9Y520-2	Protein PRRC2C	PRRC2C	0	0	0	0	0	0	0	0	0	0	0	0	0	0	0	0	0	0	0	0	132250000	80828000	59721000	64519000
E7EPS8;P28827;P28827-2;J3KRV2;J3QRB4	E7EPS8;P28827;P28827-2;J3KRV2	Receptor-type tyrosine-protein phosphatase mu	PTPRM	0	0	0	0	0	0	0	0	0	0	0	0	0	0	0	0	180800000	154100000	207320000	230980000	99484000	76978000	121230000	95675000
E7EPT4;P19404	E7EPT4;P19404	NADH dehydrogenase [ubiquinone] flavoprotein 2, mitochondrial	NDUFV2	0	0	0	0	0	0	0	0	0	0	0	0	0	0	0	0	10264000	0	71224000	81922000	50976000	142130000	116600000	30655000
E7EPU2;Q9Y2E4;H0Y7Q3;Q9Y2E4-2;H0Y5A8	E7EPU2;Q9Y2E4	Disco-interacting protein 2 homolog C	DIP2C	0	0	0	0	0	0	0	0	0	0	0	0	0	0	0	0	0	70792000	53548000	71542000	0	0	0	0
E7EPV7;P37840-2;P37840;D6RA31;H6UYS7;P37840-3;G4Y816	E7EPV7;P37840-2;P37840;D6RA31;H6UYS7;P37840-3	Alpha-synuclein	SNCA	0	0	0	0	418860000	415160000	382160000	419480000	0	0	0	0	0	0	0	0	565240000	456060000	330930000	257610000	1968100000	2060200000	1631800000	1646900000
E7EWE1;E7EQ61;Q9GZZ9;C9J5W5;Q9GZZ9-2;C9J0F6;C9JRV9	E7EWE1;E7EQ61;Q9GZZ9;C9J5W5;Q9GZZ9-2;C9J0F6;C9JRV9	Ubiquitin-like modifier-activating enzyme 5	UBA5	0	0	0	0	0	0	0	0	0	0	0	0	0	0	0	0	187700000	154220000	160880000	178830000	150780000	133370000	114910000	135130000
E7EQB9;O15160-2;O15160;D6RDJ3;H0Y723	E7EQB9;O15160-2;O15160;D6RDJ3;H0Y723	DNA-directed RNA polymerases I and III subunit RPAC1	POLR1C	0	0	0	0	0	0	0	0	0	0	0	0	0	0	0	0	0	0	0	0	125140000	134360000	147880000	132290000
E7EQR8;Q9GZM5;D6RBQ1;D6RA04;D6RAY4;D6RFI3	E7EQR8;Q9GZM5;D6RBQ1;D6RA04;D6RAY4;D6RFI3	Protein YIPF3;Protein YIPF3, 36 kDa form III	YIPF3	0	0	0	0	0	0	0	0	0	0	0	0	0	0	0	0	0	0	0	0	0	0	0	141460000
S4R3H4;E7EQT4;Q9UKV3;Q9UKV3-5;Q9UKV3-3;Q9UKV3-2;G3V3B0;G3V3T3	S4R3H4;E7EQT4;Q9UKV3;Q9UKV3-5	Apoptotic chromatin condensation inducer in the nucleus	ACIN1	0	0	0	0	431040000	501190000	263510000	322660000	246490000	187710000	586690000	628810000	0	0	0	0	321830000	310920000	307390000	304870000	520330000	439200000	331170000	351200000
E9PES6;E7ES08;E7EQU1;O15347	E9PES6;E7ES08;E7EQU1;O15347	High mobility group protein B3	HMGB3	0	0	0	0	195600000	241030000	128320000	155320000	0	0	0	0	0	0	0	0	118360000	110050000	269630000	316490000	440010000	395470000	380750000	399130000
E7EQY4;E7EV10;Q9BTC8-2;Q9BTC8;D6W5A2	E7EQY4;E7EV10;Q9BTC8-2;Q9BTC8;D6W5A2	Metastasis-associated protein MTA3	MTA3	0	0	0	0	0	0	0	0	0	0	0	0	0	0	0	0	0	0	0	0	0	464640000	0	0
E7ER45;O43451	E7ER45;O43451	Maltase-glucoamylase, intestinal;Maltase;Glucoamylase	MGAM	0	0	0	0	0	0	0	0	0	0	0	0	0	0	0	0	939090000	1203800000	883840000	986290000	0	0	0	0
E7ER68;Q658Y4;G3V120;H0YBR6	E7ER68;Q658Y4	Protein FAM91A1	FAM91A1	0	0	0	0	0	0	0	0	0	0	0	0	0	0	0	0	0	0	0	0	88803000	89902000	90104000	82859000
E7ERS3;Q86VM9-2;Q86VM9	E7ERS3;Q86VM9-2;Q86VM9	Zinc finger CCCH domain-containing protein 18	ZC3H18	0	0	0	0	0	0	0	0	0	0	0	0	0	0	0	0	119440000	0	0	0	0	0	0	0
E9PEI4;H0YB16;H0YBZ1;H0YBP1;E7ESA6;Q05397-2;Q05397-7;Q05397;Q05397-5;B4DWJ1;Q05397-6;E5RHD8;E5RI03;E9PBI4;Q05397-4;Q05397-3;Q14289-2;Q14289	E9PEI4;H0YB16;H0YBZ1;H0YBP1;E7ESA6;Q05397-2;Q05397-7;Q05397;Q05397-5;B4DWJ1;Q05397-6;E5RHD8;E5RI03	Focal adhesion kinase 1	PTK2	0	0	0	0	0	0	0	0	0	0	0	0	0	0	0	0	0	0	0	0	65331000	47945000	51102000	49466000
E7ESB3;Q13508-2;Q13508-3;Q13508;E7ER42;E9PGR5;E7EX61	E7ESB3;Q13508-2;Q13508-3;Q13508;E7ER42;E9PGR5;E7EX61	Ecto-ADP-ribosyltransferase 3	ART3	0	0	0	138860000	124370000	107420000	80136000	97245000	0	0	0	0	0	0	0	0	0	0	0	0	0	0	0	0
E7ESP9;P07197;E7EMV2;P07197-2;A0A087WYG8;Q16352	E7ESP9;P07197;E7EMV2;P07197-2	Neurofilament medium polypeptide	NEFM	0	0	0	0	0	0	0	0	1219100000	1267100000	1377400000	1387700000	0	0	0	0	0	0	0	0	0	0	0	0
E7ESX1;Q9H2X0-5;Q9H2X0	E7ESX1;Q9H2X0-5;Q9H2X0	Chordin	CHRD	0	0	0	0	0	0	0	0	0	0	0	0	0	0	0	0	0	0	0	0	0	0	25005000	0
E7ET15;O15042-2;O15042;O15042-3;C9JB80;H0Y8D9;H7C4V2;E7EW00	E7ET15;O15042-2;O15042;O15042-3;C9JB80	U2 snRNP-associated SURP motif-containing protein	U2SURP	0	0	0	0	113850000	100720000	0	0	0	0	0	0	0	0	0	0	0	0	0	0	134940000	121230000	118840000	105590000
E7EVI4;E7ET87;O75410-3;O75410-7;O75410;O75410-2;H0YAY0;O75410-5;O75410-4;O75410-6;H0YBT8;B4E3H6;O75410-8;E5RFM9;R4GMT7;A0A0C4DGD3;A0A0C4DGD5	E7EVI4;E7ET87;O75410-3;O75410-7;O75410;O75410-2;H0YAY0;O75410-5;O75410-4;O75410-6;H0YBT8;B4E3H6;O75410-8	Transforming acidic coiled-coil-containing protein 1	TACC1	0	0	0	0	0	0	0	0	0	0	0	0	0	0	0	0	0	0	0	0	197940000	240330000	191550000	195510000
E7ETB3;Q9ULA0;E7EMB6;B9ZVU2;F8WAN0;E7EPX3;C9JBE1;E5RJ35;C9JRG3;C9J1E2	E7ETB3;Q9ULA0;E7EMB6	Aspartyl aminopeptidase	DNPEP	0	0	0	0	390130000	399580000	296700000	387690000	0	0	0	0	0	0	0	0	276700000	317300000	374560000	425470000	567140000	452280000	614970000	531720000
J3KQ96;E7ETY2;Q13428-2;Q13428-8;Q13428-6;Q13428-7;Q13428;Q13428-3;Q13428-4;Q13428-5;H0YA99;H0YAB7	J3KQ96;E7ETY2;Q13428-2;Q13428-8;Q13428-6;Q13428-7;Q13428;Q13428-3;Q13428-4;Q13428-5	Treacle protein	TCOF1	0	0	0	0	197290000	201790000	234400000	156460000	0	0	0	0	0	0	0	0	311750000	218100000	209090000	160200000	357220000	409140000	428260000	391880000
E7ETZ4;Q9Y6E2;B5MCH7;B5MCE7;Q75MG1;E9PFD4;E7EMS9;E9PFE3;C9JF98;F8WDX8;Q9Y6E2-2	E7ETZ4;Q9Y6E2;B5MCH7;B5MCE7;Q75MG1;E9PFD4	Basic leucine zipper and W2 domain-containing protein 2	BZW2	0	0	0	0	239030000	266220000	388630000	336150000	0	0	0	0	0	0	0	0	328000000	286660000	260680000	251230000	257910000	226080000	235500000	254880000
E7EU96;Q5U5J2;P68400;Q8NEV1;P68400-2;A0A087WY74;V9GYA2;V9GY80	E7EU96;Q5U5J2;P68400;Q8NEV1;P68400-2	Casein kinase II subunit alpha;Casein kinase II subunit alpha 3	CSNK2A1;CSNK2A3	0	0	0	0	0	0	0	0	0	0	0	0	0	0	0	0	0	0	0	0	134850000	136900000	129790000	161020000
E7EUF1;Q13822-3;Q13822;E5RIA2;E5RJ49;E5RIB9	E7EUF1;Q13822-3;Q13822;E5RIA2	Ectonucleotide pyrophosphatase/phosphodiesterase family member 2	ENPP2	0	0	0	0	0	0	0	0	0	0	0	0	0	0	0	0	0	0	0	11451000	0	0	0	0
E7EX73;E9PGM1;E7EUU4;Q04637-5;Q04637-4;Q04637-3;Q04637;Q04637-8;Q04637-9;Q04637-6;Q04637-7;A0A0A0MR52;C9JF13;C9J6B6;C9J2Z7;C9K073;H7C044;H7C0V6;F8WCF2;C9JHW9;REV__Q8NEG2-2;REV__F5H7J8;B1AN91;B1AN92;REV__Q8NEG2;REV__C9JQZ6;REV__J3KQX6	E7EX73;E9PGM1;E7EUU4;Q04637-5;Q04637-4;Q04637-3;Q04637;Q04637-8;Q04637-9;Q04637-6;Q04637-7;A0A0A0MR52;C9JF13;C9J6B6	Eukaryotic translation initiation factor 4 gamma 1	EIF4G1	0	497460000	0	315230000	1326300000	1383400000	1285200000	1425300000	868990000	757760000	654930000	623000000	1052800000	0	0	1636700000	1690600000	1620200000	1012700000	1129500000	997720000	1066100000	929720000	929260000
E7EVC7;Q676U5-3;Q676U5-2;Q676U5;Q676U5-5	E7EVC7;Q676U5-3;Q676U5-2;Q676U5;Q676U5-5	Autophagy-related protein 16-1	ATG16L1	0	0	0	0	0	0	0	0	0	0	0	0	0	0	0	0	0	0	0	0	0	0	14366000	0
G5E9S8;G3V2E7;F8W6L3;G3V3H3;G3V5R9;E7EVH7;Q07866-8;Q07866-2;Q07866-3;Q07866;Q07866-7;Q07866-5;Q07866-10;Q07866-6;Q07866-4;Q07866-9;G3V2P7;H0YJU9;H0YJL0;H0YJT3;H0YG16;H0YGB8;H7C4M1;K7EL76;Q6P597-2;Q6P597;Q6P597-3	G5E9S8;G3V2E7;F8W6L3;G3V3H3;G3V5R9;E7EVH7;Q07866-8;Q07866-2;Q07866-3;Q07866;Q07866-7;Q07866-5;Q07866-10;Q07866-6;Q07866-4;Q07866-9	Kinesin light chain 1	KLC1	0	0	0	0	244440000	161220000	242810000	140290000	0	0	0	0	0	0	0	0	0	119980000	140020000	214500000	0	0	0	0
E7EVH9;Q08623-3;Q08623;Q08623-4;Q08623-2	E7EVH9;Q08623-3;Q08623;Q08623-4;Q08623-2	Pseudouridine-5-monophosphatase	HDHD1	0	0	0	0	0	0	0	0	0	0	0	0	0	0	0	0	0	0	0	0	0	0	33838000	0
E7EVJ3;P52848;P52848-2	E7EVJ3;P52848	Bifunctional heparan sulfate N-deacetylase/N-sulfotransferase 1;Heparan sulfate N-deacetylase 1;Heparan sulfate N-sulfotransferase 1	NDST1	0	0	0	0	0	0	0	0	0	0	0	0	0	0	0	0	176990000	164330000	153150000	150940000	0	0	0	0
E7EVJ5;Q96F07-2;Q96F07;H7C229;E7EW33;A0A087WWZ1;A0A087WVE1;A0A087WTQ3;A0A087WU52;A0A087WWL1;A0A087X0D6;A0A087WV63;A0A087WWY5;A0A087WZL7;A0A087WVZ5	E7EVJ5;Q96F07-2;Q96F07;H7C229;E7EW33	Cytoplasmic FMR1-interacting protein 2	CYFIP2	0	0	0	0	0	0	0	0	0	0	0	0	0	0	0	0	0	0	0	0	0	0	0	36487000
E7EVX8;Q8WWY3;E7EU94;E7ESX0;E7EN72;Q8WWY3-2;Q8WWY3-4;Q8WWY3-3	E7EVX8;Q8WWY3;E7EU94;E7ESX0;E7EN72;Q8WWY3-2;Q8WWY3-4	U4/U6 small nuclear ribonucleoprotein Prp31	PRPF31	0	0	0	0	0	0	0	0	0	0	0	0	0	0	0	0	0	0	0	0	39258000	52213000	0	36909000
E7EWC2;F5H7S7;Q13576-3;Q13576-2;Q13576	E7EWC2;F5H7S7;Q13576-3;Q13576-2;Q13576	Ras GTPase-activating-like protein IQGAP2	IQGAP2	0	0	0	0	0	0	0	0	0	0	0	0	0	0	0	0	0	0	0	0	0	0	0	97390000
E7EWK3;Q9H2U1-3;Q9H2U1-2;Q9H2U1;H7C514;H7C5F5	E7EWK3;Q9H2U1-3;Q9H2U1-2;Q9H2U1	ATP-dependent RNA helicase DHX36	DHX36	0	0	0	0	0	0	0	0	0	0	0	0	0	0	0	0	0	0	0	0	23373000	24013000	26126000	22182000
E7EX90;Q14203-3;Q14203-4;Q14203-6;Q14203;Q14203-5;Q14203-2;Q6AWB1;E7EWF7;C9JZA4;C9JTE5;C9JJN7;C9JJD0;C9JKG6;E9PCY0;C9J1B7	E7EX90;Q14203-3;Q14203-4;Q14203-6;Q14203;Q14203-5;Q14203-2;Q6AWB1	Dynactin subunit 1	DCTN1;DKFZp686E0752	0	0	0	0	805100000	848350000	876080000	603830000	0	0	0	0	0	0	0	0	105960000	114570000	140700000	127520000	847160000	933970000	980550000	892330000
H0YHX9;Q13765;E9PAV3-2;E9PAV3;F8VZJ2;F8W0W4;F8VNW4;F8W1N5;F8VZ58;Q9BZK3;Q9H009	H0YHX9;Q13765;E9PAV3-2;E9PAV3;F8VZJ2;F8W0W4;F8VNW4	Nascent polypeptide-associated complex subunit alpha;Nascent polypeptide-associated complex subunit alpha, muscle-specific form	NACA	0	2565400000	773640000	4353700000	3393900000	3589300000	3427600000	3979600000	946920000	939020000	1843500000	1865900000	0	0	0	0	4534900000	4560200000	3581600000	3650500000	1532300000	1629300000	1511000000	1425000000
E9PB61;Q86V81	E9PB61;Q86V81	THO complex subunit 4	ALYREF	0	0	0	0	203470000	253540000	51016000	48643000	0	0	0	0	0	0	0	0	30320000	23656000	52177000	91113000	884670000	895090000	694980000	607430000
E9PC35	E9PC35		LRP2	0	0	0	0	0	0	0	14980000	0	0	0	0	0	0	0	0	0	0	0	0	0	0	0	0
E9PC44;E9PDM8;O94855;O94855-2	E9PC44;E9PDM8;O94855;O94855-2	Protein transport protein Sec24D	SEC24D	0	0	0	0	0	0	0	0	0	0	0	0	0	0	0	0	0	0	0	0	20579000	22860000	19390000	15931000
E9PC74;Q13144	E9PC74;Q13144	Translation initiation factor eIF-2B subunit epsilon	EIF2B5	0	0	0	0	0	0	0	0	0	0	0	0	0	0	0	0	0	0	41115000	35800000	77037000	79551000	96548000	97601000
E9PDF2;E9PCR7;Q02218-2;Q02218;E9PFG7;Q9ULD0;C9J4G7;Q02218-3;Q9ULD0-2	E9PDF2;E9PCR7;Q02218-2;Q02218;E9PFG7	2-oxoglutarate dehydrogenase, mitochondrial	OGDH	0	0	0	0	0	0	0	0	0	0	0	0	0	0	0	0	0	0	0	0	136200000	133090000	139890000	167000000
E9PCT5;Q03135;C9JKI3;Q03135-2;P56539	E9PCT5;Q03135;C9JKI3;Q03135-2	Caveolin;Caveolin-1	CAV1	0	0	0	0	147010000	0	263340000	311320000	0	0	0	0	0	0	0	0	160460000	0	126230000	0	0	0	0	0
E9PCY5;Q02880-2;Q02880;H7BZ82	E9PCY5;Q02880-2;Q02880	DNA topoisomerase 2;DNA topoisomerase 2-beta	TOP2B	0	0	0	0	0	0	0	0	0	0	0	0	0	0	0	0	0	0	0	0	85892000	83431000	80965000	94776000
E9PCY7;G8JLB6;P31943;D6RBM0;D6RIT2;D6RIU0;D6RAM1;D6R9T0;D6RFM3;D6RDU3;D6RJ04;D6RIH9;E7EQJ0;E5RGV0;E7EN40;D6RDL0;H0YB39;H0YBD7;D6RF17;E5RGH4;H0YAQ2;H0YBG7;D6R9D3;E5RJ94	E9PCY7;G8JLB6;P31943;D6RBM0;D6RIT2;D6RIU0;D6RAM1;D6R9T0;D6RFM3;D6RDU3;D6RJ04;D6RIH9;E7EQJ0;E5RGV0;E7EN40	Heterogeneous nuclear ribonucleoprotein H;Heterogeneous nuclear ribonucleoprotein H, N-terminally processed	HNRNPH1	0	0	0	0	3650000000	3843300000	2684400000	1745000000	527470000	442310000	406310000	511340000	0	0	0	0	628970000	1030700000	1265700000	1136000000	1727100000	1838800000	1709500000	2063200000
E9PD53;Q9NTJ3;Q9NTJ3-2;C9JR83;C9JVD8;C9J578;C9J9E4	E9PD53;Q9NTJ3;Q9NTJ3-2	Structural maintenance of chromosomes protein;Structural maintenance of chromosomes protein 4	SMC4	0	0	0	0	584850000	571650000	464680000	565330000	0	0	0	0	0	0	0	0	431470000	361370000	458260000	462420000	129500000	114010000	70088000	63063000
E9PDJ4;Q8NF50-4;Q8NF50-3;Q8NF50-2;Q8NF50;Q96HP0	E9PDJ4;Q8NF50-4;Q8NF50-3;Q8NF50-2;Q8NF50;Q96HP0	Dedicator of cytokinesis protein 8;Dedicator of cytokinesis protein 6	DOCK8;DOCK6	0	0	0	0	0	0	0	63749000	0	0	0	0	0	0	0	0	0	0	0	0	0	0	0	0
E9PDP5;Q8IWZ3;Q8IWZ3-4;Q8IWZ3-6;H7C2F5;H3BLS9;H0YM23;O75179-6;O75179-7;O75179-2;O75179;H0YLQ3;O75179-3;Q8IWZ3-5;Q8IWZ3-2;O75179-5;O75179-4	E9PDP5;Q8IWZ3;Q8IWZ3-4;Q8IWZ3-6;H7C2F5;H3BLS9;H0YM23;O75179-6;O75179-7;O75179-2;O75179;H0YLQ3;O75179-3	Ankyrin repeat and KH domain-containing protein 1;Ankyrin repeat domain-containing protein 17	ANKHD1;ANKRD17	0	0	0	0	0	0	0	0	0	0	0	0	0	0	0	0	0	0	0	0	39434000	44936000	24082000	25495000
E9PEB5;Q96AE4;Q96AE4-2;C9JSZ1	E9PEB5;Q96AE4;Q96AE4-2	Far upstream element-binding protein 1	FUBP1	0	0	0	0	220380000	219930000	322670000	48895000	0	0	0	0	0	0	0	0	120570000	74941000	72257000	240710000	787550000	815740000	434950000	481780000
H0YDD4;E9PEJ4;P10515	H0YDD4;E9PEJ4;P10515	Acetyltransferase component of pyruvate dehydrogenase complex;Dihydrolipoyllysine-residue acetyltransferase component of pyruvate dehydrogenase complex, mitochondrial	DLAT	0	0	0	0	0	0	0	0	0	0	0	0	0	0	0	0	0	0	0	0	66126000	0	0	81432000
Q6P4E4;E9PEL3;P61513;G5E9R3;M0R0A1;C9J4Z3;M0R2L6;A6NKH3	Q6P4E4;E9PEL3;P61513;G5E9R3;M0R0A1;C9J4Z3;M0R2L6	60S ribosomal protein L37a	RPL37A	0	0	0	0	0	0	0	0	0	0	0	0	0	0	0	0	426450000	192390000	475300000	585650000	462580000	336880000	358590000	192900000
E9PEM5;P50851-2;P50851;H0YAC6	E9PEM5;P50851-2;P50851;H0YAC6	Lipopolysaccharide-responsive and beige-like anchor protein	LRBA	0	0	0	0	0	0	0	0	0	0	0	0	0	0	0	0	0	0	0	0	109460000	110940000	113190000	113500000
E9PEZ3;O60610;E7ERW8;H9KV28;E9PHQ0;O60610-2;O60610-3;E7EMV0;B4E2I7;E5RJ79	E9PEZ3;O60610;E7ERW8;H9KV28;E9PHQ0;O60610-2;O60610-3;E7EMV0	Protein diaphanous homolog 1	DIAPH1	0	0	0	0	282080000	224720000	191720000	198490000	0	0	0	0	0	0	0	0	0	0	0	0	304650000	337980000	255750000	292380000
E9PF10;O75694-2;O75694	E9PF10;O75694-2;O75694	Nuclear pore complex protein Nup155	NUP155	0	0	0	0	0	0	0	0	0	0	0	0	0	0	0	0	0	0	0	0	0	0	0	11814000
E9PF19;Q96E41;Q9Y4P3;A0A087WXC6;F8WDI9	E9PF19;Q96E41;Q9Y4P3;A0A087WXC6	Transducin beta-like protein 2	TBL2	0	0	0	0	0	0	0	0	0	0	0	0	0	0	0	0	0	0	0	0	0	64188000	0	0
E9PFJ4;H0Y8L5;Q5VWP3;Q5VWP3-4;Q5VWP3-3;D6RD42;D6RHX6;E2QRH6;Q5VWP3-2;E9PCK9	E9PFJ4;H0Y8L5;Q5VWP3;Q5VWP3-4;Q5VWP3-3	Muscular LMNA-interacting protein	MLIP	0	0	0	0	107410000	124930000	118580000	186060000	0	0	0	0	0	0	0	0	0	0	0	0	0	0	0	0
E9PFK5;P78316-2;P78316	E9PFK5;P78316-2;P78316	Nucleolar protein 14	NOP14	0	0	0	0	0	0	0	0	0	0	0	0	0	0	0	0	0	0	0	0	60691000	59570000	47512000	0
E9PFK9;Q9UJ41-2;Q9UJ41-4;Q9UJ41-3;Q9UJ41;A0A0A0MSJ3;Q3HKR1	E9PFK9;Q9UJ41-2;Q9UJ41-4;Q9UJ41-3;Q9UJ41;A0A0A0MSJ3;Q3HKR1	Rab5 GDP/GTP exchange factor	RABGEF1	0	0	0	0	0	7912900	0	0	0	0	0	0	0	0	0	0	0	0	0	0	0	0	0	0
E9PFR3;Q14738;H0Y8C4;Q14738-3;Q14738-2;H7C5Q9;H0YJ35	E9PFR3;Q14738;H0Y8C4;Q14738-3;Q14738-2	Serine/threonine-protein phosphatase 2A 56 kDa regulatory subunit delta isoform	PPP2R5D	0	0	0	0	204090000	166370000	0	80296000	0	0	0	0	0	0	0	0	47975000	0	252600000	109050000	121940000	104730000	94887000	100180000
E9PG71;P54764-2;P54764;C9JEM6;F5GZZ5;C9JIX8;H7C1N8	E9PG71;P54764-2;P54764;C9JEM6;F5GZZ5	Ephrin type-A receptor 4	EPHA4	0	0	0	0	0	0	0	0	0	0	0	0	0	0	0	0	0	0	0	0	144100000	143770000	110670000	142090000
E9PGC8;P78559;P78559-2	E9PGC8;P78559;P78559-2	Microtubule-associated protein 1A;MAP1A heavy chain;MAP1 light chain LC2	MAP1A	0	0	0	0	0	0	18045000	0	0	0	0	0	0	0	0	0	0	0	0	0	0	0	0	0
E9PGE5;Q9NUY8-2;Q9NUY8;C9IZ32;C9JAM5	E9PGE5;Q9NUY8-2;Q9NUY8;C9IZ32;C9JAM5	TBC1 domain family member 23	TBC1D23	0	0	0	0	0	0	0	0	0	0	0	0	0	0	0	0	0	0	0	0	0	31795000	21068000	20182000
E9PGM4;Q04446	E9PGM4;Q04446	1,4-alpha-glucan-branching enzyme	GBE1	0	0	0	0	3370300000	3244900000	1650100000	1689500000	977310000	647970000	658250000	399410000	0	0	0	0	277140000	267110000	197900000	229970000	135300000	331580000	323280000	216010000
E9PGT1;Q15631;H7C1D4;Q15631-2	E9PGT1;Q15631;H7C1D4;Q15631-2	Translin	TSN	0	621800000	715680000	429310000	2659600000	2621700000	2389100000	1654600000	1429000000	1576300000	1940100000	1348700000	0	0	0	0	3106600000	3536900000	3829700000	4060800000	1488800000	1312600000	1631200000	1564000000
E9PGT3;Q15418-3;Q15418-4;Q15418;Q15418-2;B1AXG1;E9PMM7;D6R910;B7Z3B5;F2Z2J1;Q15349;Q15349-3;Q15349-2;D6RHW7;B1AXG2;D6RA62;Q5SVM6;E9PAN7;V9GXZ1;E7ERL6;E7EWQ5;J3QT34;Q9UK32-2;Q9UK32;Q96GX5-2;Q96GX5-3;Q96GX5;O60307;Q9Y2H9;Q6P0Q8-2;Q6P0Q8;O15021-2;O15021-3;O15021-1;O15021	E9PGT3;Q15418-3;Q15418-4;Q15418;Q15418-2;B1AXG1;E9PMM7;D6R910;B7Z3B5;F2Z2J1;Q15349;Q15349-3;Q15349-2	Ribosomal protein S6 kinase;Ribosomal protein S6 kinase alpha-1;Ribosomal protein S6 kinase alpha-2	RPS6KA1;RPS6KA3;RPS6KA2	0	0	0	0	0	0	0	0	0	0	0	0	0	0	0	0	0	0	0	0	0	0	0	10367000
E9PGT6;Q99627-2;Q99627;H7C3S9	E9PGT6;Q99627-2;Q99627;H7C3S9	COP9 signalosome complex subunit 8	COPS8	0	0	0	0	0	0	0	0	0	0	0	0	0	0	0	0	0	0	0	0	83822000	99731000	120990000	115740000
E9PH82;Q8NCA5-2;Q8NCA5;C9J3G8	E9PH82;Q8NCA5-2;Q8NCA5	Protein FAM98A	FAM98A	0	0	0	0	120570000	120860000	63380000	74958000	0	0	0	0	0	0	0	0	0	0	0	0	75499000	90922000	89923000	92959000
E9PHA2;Q15003-2;Q15003;C9J470;H7C415;C9JZP1	E9PHA2;Q15003-2;Q15003;C9J470	Condensin complex subunit 2	NCAPH	0	0	0	0	143830000	148140000	193800000	144140000	0	0	0	0	0	0	0	0	162060000	173940000	218940000	223640000	93410000	0	0	0
E9PHS0;O43813;F8WDS9	E9PHS0;O43813;F8WDS9	LanC-like protein 1	LANCL1	0	0	0	0	369120000	407600000	345300000	491180000	0	0	0	0	0	0	0	0	0	0	0	0	0	0	0	0
E9PI87;Q9BUP3;Q9BUP3-3;Q9BUP3-2	E9PI87;Q9BUP3;Q9BUP3-3	Oxidoreductase HTATIP2	HTATIP2	0	0	0	0	0	0	0	0	0	0	0	0	0	0	0	0	0	0	0	0	67066000	62629000	69343000	61403000
E9PIA2	E9PIA2		PLEC	0	0	0	0	0	651120000	0	0	0	0	0	0	0	0	0	0	0	0	0	0	0	0	0	0
E9PID8;P33240-2;P33240;E7EWR4;A0A0A0MT56;Q9H0L4	E9PID8;P33240-2;P33240;E7EWR4;A0A0A0MT56;Q9H0L4	Cleavage stimulation factor subunit 2;Cleavage stimulation factor subunit 2 tau variant	CSTF2;CSTF2T	0	0	0	0	226940000	219690000	157700000	220950000	0	0	0	0	0	0	0	0	215220000	202700000	204630000	203280000	277060000	298360000	280040000	308110000
E9PJ81;Q04323;Q04323-2;A0A087WTZ5;E9PRQ7;E9PS08	E9PJ81;Q04323;Q04323-2;A0A087WTZ5;E9PRQ7	UBX domain-containing protein 1	UBXN1	0	0	0	0	0	0	0	0	0	0	0	0	0	0	0	0	0	0	0	0	180490000	119440000	229860000	194820000
E9PJ83	E9PJ83		PTPRJ	0	0	0	0	0	0	0	0	0	0	0	0	0	0	0	0	0	0	0	0	0	0	0	0
E9PJL7;E9PR44;P02511;E9PNH7;A0A024R3B9;E9PRA8;E9PS12	E9PJL7;E9PR44;P02511;E9PNH7;A0A024R3B9;E9PRA8	Alpha-crystallin B chain	CRYAB	0	0	0	0	356760000	305170000	0	0	0	0	0	0	0	0	0	0	0	0	0	0	0	0	0	0
E9PK09;E9PQN2;E9PKI6;E9PK91;Q9NYF8-3;Q9NYF8-2;Q9NYF8;Q9NYF8-4;E9PJA7;H0YF00	E9PK09;E9PQN2;E9PKI6;E9PK91;Q9NYF8-3;Q9NYF8-2;Q9NYF8;Q9NYF8-4	Bcl-2-associated transcription factor 1	BCLAF1	0	0	0	0	142910000	325870000	188530000	274070000	299970000	263610000	475900000	438570000	0	0	0	0	487930000	557270000	266970000	286900000	0	0	0	0
E9PK54	E9PK54		HSPA8	0	0	0	0	0	0	0	0	0	0	0	0	0	0	0	0	0	0	0	30972000	0	0	0	0
H7BXH2;E9PKF6;Q5H9R7-6;Q5H9R7-2;Q5H9R7;Q5H9R7-5;Q5H9R7-3;Q5H9R7-4;E9PQP7;H0YEN2;H0YDW1;H0YEV0;E9PK08;E9PNN8;E9PJD8;E9PKG4	H7BXH2;E9PKF6;Q5H9R7-6;Q5H9R7-2;Q5H9R7;Q5H9R7-5;Q5H9R7-3;Q5H9R7-4;E9PQP7;H0YEN2	Serine/threonine-protein phosphatase 6 regulatory subunit 3	PPP6R3	0	0	0	0	114710000	116860000	69507000	103640000	0	0	0	0	0	0	0	0	0	0	106550000	0	114180000	156270000	148860000	144010000
E9PKT9;O96033	E9PKT9;O96033	Molybdopterin synthase sulfur carrier subunit	MOCS2	0	0	0	0	0	0	0	0	0	0	0	0	0	0	0	0	0	189080000	0	128340000	0	0	0	0
E9PL10;Q96K17;Q96K17-2	E9PL10;Q96K17;Q96K17-2	Transcription factor BTF3 homolog 4	BTF3L4	0	0	0	0	279810000	298540000	286070000	323030000	0	0	0	0	0	0	0	0	0	0	293040000	0	498920000	533940000	430990000	485770000
E9PML4;E9PL83;E9PQT2;P35318	E9PML4;E9PL83;E9PQT2;P35318	ADM;Adrenomedullin;Proadrenomedullin N-20 terminal peptide	ADM	0	0	0	0	0	0	0	0	0	0	0	0	0	0	0	0	0	0	0	0	243930000	216330000	153750000	151010000
E9PLI6;E9PS76;Q8N9N8;E9PS30;E9PQD0;E9PNH5	E9PLI6;E9PS76;Q8N9N8;E9PS30;E9PQD0	Probable RNA-binding protein EIF1AD	EIF1AD	0	0	0	0	149960000	140100000	200480000	180470000	0	0	0	0	0	0	0	0	85416000	91288000	85616000	78785000	142810000	117400000	81423000	103190000
E9PLK3;P55786;P55786-2;A6NEC2;H0YDG0;E9PP11;A6NEC2-2;H0YCQ5;E9PJY4;E9PPD4;A6NEC2-3;E9PJ74;E9PI82;E9PJF9;E9PRQ5;E9PPZ2	E9PLK3;P55786;P55786-2	Puromycin-sensitive aminopeptidase	NPEPPS	0	1077200000	0	0	3011000000	3216500000	2429000000	2331100000	1703000000	1315300000	1012700000	591830000	0	0	0	0	1211700000	1424900000	1501700000	1625000000	2300900000	2477700000	2356300000	2706400000
E9PLL0;E9PQA6;Q96EY5-3;Q96EY5;M0QZK6;Q96EY5-2	E9PLL0;E9PQA6;Q96EY5-3;Q96EY5;M0QZK6;Q96EY5-2	Multivesicular body subunit 12A	MVB12A	0	0	0	0	0	0	0	0	0	0	0	0	0	0	0	0	0	0	0	0	0	0	0	19273000
E9PPJ5;E9PLM6;P21741-2;P21741	E9PPJ5;E9PLM6;P21741-2;P21741	Midkine	MDK	0	0	0	140550000	0	0	0	0	0	0	0	0	0	0	0	0	0	0	0	0	0	0	0	0
E9PN23;G5E991;E9PMN1;E9PLR4;Q9Y450-2;Q9Y450;E9PJ90;Q9Y450-4	E9PN23;G5E991;E9PMN1;E9PLR4;Q9Y450-2;Q9Y450;E9PJ90;Q9Y450-4	HBS1-like protein	HBS1L	0	0	0	0	0	0	0	0	0	0	0	0	0	0	0	0	0	0	0	0	0	40753000	30309000	0
E9PM92;O00193;E9PQA1	E9PM92;O00193;E9PQA1	Small acidic protein	C11orf58;SMAP	0	0	0	0	798250000	790320000	838500000	1246900000	0	410950000	1006300000	497160000	0	0	0	0	2077000000	2658200000	1418200000	1364000000	416260000	394970000	590810000	602690000
E9PMG1;Q96D71-2;Q96D71-4;Q96D71-3;Q96D71;H0YE89;F2Z3L2;H0YDT0;Q8NFH8-3;Q8NFH8-2;Q8NFH8-4;Q8NFH8	E9PMG1;Q96D71-2;Q96D71-4;Q96D71-3;Q96D71;H0YE89;F2Z3L2;H0YDT0;Q8NFH8-3;Q8NFH8-2;Q8NFH8-4;Q8NFH8	RalBP1-associated Eps domain-containing protein 1;RalBP1-associated Eps domain-containing protein 2	REPS1;REPS2	0	0	0	0	0	0	0	0	0	0	0	0	0	0	0	0	0	0	0	0	46650000	0	0	0
E9PMQ6;Q00613-2;Q00613;A0A087X1F9;E9PI02;Q03933-2;Q03933	E9PMQ6;Q00613-2;Q00613	Heat shock factor protein 1	HSF1	0	0	0	0	45675000	46996000	0	0	0	0	0	0	0	0	0	0	0	0	0	0	0	0	0	0
E9PMR4;P48509;E9PRJ3	E9PMR4;P48509;E9PRJ3	CD151 antigen	CD151	0	0	0	0	0	0	0	0	0	0	0	0	0	0	0	0	486450000	545080000	651280000	733460000	0	0	0	0
E9PMS6;F8WD26;J3KP06;Q8WWI1-3;Q8WWI1-4;Q8WWI1-2;Q8WWI1;A0A0A0MTE2;E9PMT2;Q8WWI1-5;E9PMP7;H0Y424;H0YDQ3;H0YDG6;H0YE95;U3KQE6;E9PLU6;E9PK58;E9PJ10	E9PMS6;F8WD26;J3KP06;Q8WWI1-3;Q8WWI1-4;Q8WWI1-2;Q8WWI1;A0A0A0MTE2;E9PMT2;Q8WWI1-5;E9PMP7;H0Y424;H0YDQ3	LIM domain only protein 7	LMO7	0	0	0	0	328210000	494230000	352790000	381790000	0	0	0	0	0	0	0	0	0	0	0	0	0	0	0	0
E9PMU9;G5E9L0;Q8N6H7;E9PM18;E9PMR9;E9PM63;E9PNY8;H0YDX1;E9PJT7;H0YDN9;E9PK28;E9PN48;E9PQP3;E9PIY6;Q8N6H7-3;Q8N6H7-2	E9PMU9;G5E9L0;Q8N6H7;E9PM18;E9PMR9;E9PM63;E9PNY8;H0YDX1;E9PJT7;H0YDN9;E9PK28;E9PN48;E9PQP3;E9PIY6;Q8N6H7-3;Q8N6H7-2	ADP-ribosylation factor GTPase-activating protein 2	ARFGAP2	0	0	0	0	0	0	0	0	0	0	0	0	0	0	0	0	0	0	0	0	32548000	28288000	0	0
E9PN78	E9PN78		CDON	0	0	0	0	0	0	0	0	0	0	0	0	0	0	0	0	0	0	0	0	0	0	0	354130000
E9PN89	E9PN89		HSPA8	0	0	0	0	0	0	0	0	0	0	0	0	0	0	0	0	0	0	0	30008000	0	0	0	0
E9PNW4;E9PR17;P13987;H0YET2;E9PI80	E9PNW4;E9PR17;P13987	CD59 glycoprotein	CD59	0	0	0	0	2249900000	2096500000	2611100000	2885000000	0	0	0	0	0	0	0	0	2519500000	2570100000	3058100000	3158600000	2899500000	3349900000	3269400000	2621700000
E9PPM8;Q9Y315;G3V158;E9PML7	E9PPM8;Q9Y315;G3V158;E9PML7	Putative deoxyribose-phosphate aldolase	DERA	0	0	0	0	0	0	0	0	0	0	0	0	0	0	0	0	0	0	0	0	18857000	26497000	20493000	27607000
E9PQW1;Q5EG05-2;Q5EG05	E9PQW1;Q5EG05-2;Q5EG05	Caspase recruitment domain-containing protein 16	CARD16	0	0	0	0	0	0	0	0	0	0	0	0	0	0	0	0	0	0	0	30924000	0	0	0	0
E9PQY3;P11117;E9PHY0;B7Z7D2;E9PP23;E9PKW9;E9PQW9;B7Z6U3;P11117-2;G5EA28	E9PQY3;P11117;E9PHY0;B7Z7D2;E9PP23	Lysosomal acid phosphatase	ACP2	0	0	0	0	0	0	0	0	0	0	0	0	0	0	0	0	0	0	0	0	53858000	61464000	67288000	67308000
E9PR30;P62861	E9PR30;P62861	40S ribosomal protein S30	FAU	0	0	0	0	0	0	0	0	0	0	0	0	0	0	0	0	0	0	0	0	486120000	449890000	261920000	256180000
H0YET5;E9PRU1;O95967;H0YCR9;H0YEU0;E9PI47	H0YET5;E9PRU1;O95967;H0YCR9;H0YEU0;E9PI47	EGF-containing fibulin-like extracellular matrix protein 2	EFEMP2	0	313260000	180520000	185000000	0	0	0	0	0	0	0	0	0	0	0	0	0	0	0	0	0	0	0	0
E9PRU5;Q96F05	E9PRU5;Q96F05	Uncharacterized protein C11orf24	C11orf24	0	0	0	0	0	0	0	0	0	0	0	0	0	0	0	0	0	0	0	0	0	0	0	0
E9PRZ9	E9PRZ9		C11orf58	0	0	0	0	0	0	0	0	0	0	0	0	0	0	0	0	207060000	186750000	135540000	101400000	0	0	0	0
E9PSH0;E9PQK4;E9PKU1	E9PSH0;E9PQK4;E9PKU1		CELF1	0	0	0	0	0	0	0	0	0	0	0	0	0	0	0	0	0	0	0	0	60113000	35218000	0	62868000
E9PSI1;E9PNW2;E9PJC4;E9PQY7;E9PS99;E9PL78;E9PJM1;G3V1B9;E9PMQ9;O15321-2;O15321	E9PSI1		CHMP4A	0	0	0	0	0	0	0	0	0	0	0	0	0	0	0	0	0	0	0	0	0	0	1166700000	0
F1T0I1;J3KNL6;O15027-2;O15027-4;O15027-3;O15027;O15027-5;A0A0C4DH09;X6RGP5;Q8N9G1	F1T0I1;J3KNL6;O15027-2;O15027-4;O15027-3;O15027;O15027-5;A0A0C4DH09;X6RGP5	Protein transport protein Sec16A	SEC16A	0	0	0	0	0	0	0	0	0	0	0	0	0	0	0	0	0	0	0	0	109720000	106310000	98383000	112090000
F2Z2B9;Q9BSJ2;Q9BSJ2-4;Q9BSJ2-3	F2Z2B9;Q9BSJ2;Q9BSJ2-4	Gamma-tubulin complex component 2	TUBGCP2	0	0	0	0	0	0	0	0	0	0	0	0	0	0	0	0	0	0	0	0	37933000	48050000	25295000	36637000
F2Z2E2;Q86VI3	F2Z2E2;Q86VI3	Ras GTPase-activating-like protein IQGAP3	IQGAP3	0	0	0	0	0	0	0	13158000	0	0	0	0	0	0	0	0	0	0	0	0	0	0	0	0
Q4TT34;F2Z2X0;O00746;A0A087WVT9;H0Y6J0;O00746-2;A2IDC9	Q4TT34;F2Z2X0;O00746;A0A087WVT9;H0Y6J0;O00746-2	Nucleoside diphosphate kinase;Nucleoside diphosphate kinase, mitochondrial	NME4	0	0	0	0	0	0	0	0	0	0	0	0	0	0	0	0	0	0	0	0	0	113880000	116310000	120280000
F2Z2X4;Q9C0E2	F2Z2X4;Q9C0E2	Exportin-4	XPO4	0	0	0	0	0	0	0	0	0	0	0	0	0	0	0	0	0	0	0	0	84293000	82789000	81983000	109940000
J3JS73;J3JS74;F2Z3C9;P15509-6;P15509-4;P15509-3;P15509-5;P15509;P15509-2;P15509-7	J3JS73;J3JS74;F2Z3C9;P15509-6;P15509-4;P15509-3;P15509-5;P15509;P15509-2;P15509-7	Granulocyte-macrophage colony-stimulating factor receptor subunit alpha	CSF2RA	0	0	0	0	0	0	0	0	0	0	0	0	0	0	0	0	0	0	0	27623000	0	0	0	0
F2Z3N3;Q68BL8;Q68BL8-2	F2Z3N3;Q68BL8;Q68BL8-2	Olfactomedin-like protein 2B	OLFML2B	0	0	0	0	0	0	0	0	0	0	0	0	576510000	0	0	0	0	0	0	0	0	0	0	0
F5GWN1;J3KRP6;J3QS72;X6R3J2;J3QQM2;J3KT74;J3QQW2;Q15532-2;Q15532	F5GWN1;J3KRP6;J3QS72;X6R3J2;J3QQM2;J3KT74;J3QQW2;Q15532-2;Q15532	Protein SSXT	CD63;SS18	0	0	0	0	58976000	59940000	47923000	30695000	0	0	0	0	0	0	0	0	0	0	0	0	0	0	0	0
F5GWT4;Q9H4A3-2;Q9H4A3;Q9H4A3-5;Q9H4A3-6;Q9H4A3-7;Q9H4A3-4	F5GWT4;Q9H4A3-2;Q9H4A3;Q9H4A3-5;Q9H4A3-6;Q9H4A3-7;Q9H4A3-4	Serine/threonine-protein kinase WNK1	WNK1	0	0	0	0	27769000	35161000	0	0	0	0	0	0	0	0	0	0	0	0	0	0	0	0	0	0
F5GX19;F5H3Y3;Q6IAA8;H0YFI1;F5H479	F5GX19;F5H3Y3;Q6IAA8;H0YFI1;F5H479	Ragulator complex protein LAMTOR1	LAMTOR1	0	0	0	0	0	0	0	0	0	0	0	0	0	0	0	0	0	0	0	0	381660000	188140000	165020000	179720000
H0YKE7;F5GX29;H0YNG9;Q99653;H0YLY7	H0YKE7;F5GX29;H0YNG9;Q99653;H0YLY7	Calcineurin B homologous protein 1	CHP1	0	0	0	0	0	0	0	0	0	0	0	0	0	0	0	0	0	0	0	0	35290000	36305000	46630000	47187000
F5GX77;Q9UI30;Q9UI30-2;F5GYQ2	F5GX77;Q9UI30;Q9UI30-2;F5GYQ2	Multifunctional methyltransferase subunit TRM112-like protein	TRMT112	0	0	0	0	0	0	0	0	0	0	0	0	0	0	0	0	0	0	0	0	176540000	188300000	213470000	218100000
F5GX84;Q9NZU5;H7C3D2;C9IYS1;B4DEY6;Q9NZU5-2;F8WB09	F5GX84;Q9NZU5;H7C3D2;C9IYS1;B4DEY6;Q9NZU5-2	LIM and cysteine-rich domains protein 1	LMCD1	0	0	0	0	54836000	56184000	0	0	0	0	0	0	0	0	0	0	0	0	0	0	0	0	0	0
F5GY03;E5RK62	F5GY03;E5RK62		SPARC	0	0	0	0	0	0	0	0	0	0	0	0	0	0	0	0	173700000	146510000	65102000	0	0	0	0	0
F5GY90;F5H345;P08397-4;P08397-3;P08397-2;P08397;F5H226;F5H0P4;F5H4W5;F5H4X2	F5GY90;F5H345;P08397-4;P08397-3;P08397-2;P08397;F5H226	Porphobilinogen deaminase	HMBS	0	0	0	0	0	0	0	0	0	0	0	0	0	0	0	0	0	0	0	0	443890000	382560000	334980000	318840000
F5GYM3;F5H5U6;F5H8C8;F5GXS8;Q96PU8-5;Q96PU8-9;Q96PU8-8;Q96PU8-6;Q96PU8-3;Q96PU8	F5GYM3;F5H5U6;F5H8C8;F5GXS8;Q96PU8-5;Q96PU8-9;Q96PU8-8;Q96PU8-6;Q96PU8-3;Q96PU8	Protein quaking	QKI	0	0	0	0	0	0	0	0	0	0	0	0	0	0	0	0	0	0	0	140530000	0	0	0	0
J3QL14;R4GN72;F5GYQ1;P61421	J3QL14;R4GN72;F5GYQ1;P61421	V-type proton ATPase subunit d 1	ATP6V0D1	0	0	0	0	0	0	0	0	0	0	0	0	0	0	0	0	0	0	0	0	77628000	0	0	0
F5GYZ5	F5GYZ5		SOD2	0	0	0	0	0	0	0	0	0	0	0	0	0	0	0	0	0	0	0	0	0	0	0	0
F5GZ78;P49023-2;P49023;P49023-3;P49023-4;F5H836;H0YIE4;REV__D6RBA6	F5GZ78;P49023-2;P49023;P49023-3;P49023-4	Paxillin	PXN	0	0	0	0	941840000	621690000	337230000	394080000	0	0	0	0	0	0	0	0	177790000	339060000	267120000	268430000	0	0	233440000	265600000
F5H008;Q9H267-2;Q9H267	F5H008;Q9H267-2;Q9H267	Vacuolar protein sorting-associated protein 33B	VPS33B	0	0	0	0	0	0	0	0	0	0	0	0	0	0	0	0	0	0	0	0	0	0	30185000	0
F5H039;Q9NQX3;Q9NQX3-2;G3V582;H0YJ30;G3V4R0;G3V355;G3V4D2;H0YJR5	F5H039;Q9NQX3;Q9NQX3-2;G3V582	Gephyrin;Molybdopterin adenylyltransferase;Molybdopterin molybdenumtransferase	GPHN	0	0	0	0	122830000	125390000	0	0	0	0	0	0	0	0	0	0	0	0	0	0	83347000	122500000	171160000	174110000
F5H092;F5H8H2;Q03426	F5H092;F5H8H2;Q03426	Mevalonate kinase	MVK	0	0	0	0	0	0	0	180460000	0	0	0	0	0	0	0	0	0	0	0	0	0	0	0	0
F5H0C4;Q9BRP4-2;Q9BRP4;F5H103;F5H3I1;Q9BRP4-3;F5H3E9;F5H5D4;F5H0F7;H0YGB1	F5H0C4;Q9BRP4-2;Q9BRP4;F5H103;F5H3I1;Q9BRP4-3	Proteasomal ATPase-associated factor 1	PAAF1	0	0	0	0	0	0	0	0	0	0	0	0	0	0	0	0	0	0	0	0	85621000	88997000	114650000	85424000
F5H1S8;Q14165;H0YG07;F5GX14	F5H1S8;Q14165;H0YG07;F5GX14	Malectin	MLEC	0	148670000	0	68672000	33697000	47481000	54116000	72084000	0	0	0	0	0	0	0	0	63877000	71768000	45146000	45342000	0	0	0	0
F5H1S9;G8JLB3;Q9Y606-2;Q9Y606;F5H168;F5GY32;F8W9U5;F5H1B2;F5GXL3	F5H1S9;G8JLB3;Q9Y606-2;Q9Y606	tRNA pseudouridine synthase;tRNA pseudouridine synthase A, mitochondrial	PUS1	0	0	0	0	0	0	0	0	0	0	0	0	0	0	0	0	0	44367000	0	0	0	0	0	0
F5H1Y4;Q9HD26-2;Q9HD26;Q9HD26-3	F5H1Y4;Q9HD26-2;Q9HD26;Q9HD26-3	Golgi-associated PDZ and coiled-coil motif-containing protein	GOPC	0	0	0	0	47862000	34335000	0	0	0	0	0	0	0	0	0	0	0	0	0	0	0	0	0	0
F5H2U8;F5H2A4;P52926;F5H6H0;P52926-3;P52926-6;P52926-4;P52926-5;P52926-2	F5H2U8;F5H2A4;P52926;F5H6H0;P52926-3;P52926-6;P52926-4;P52926-5;P52926-2	High mobility group protein HMGI-C	HMGA2	0	0	0	0	0	0	0	0	0	0	0	0	0	0	0	0	0	0	14042000	0	0	0	0	0
F5H2B9;H0YNH8;Q9BZF9-2;Q9BZF9	F5H2B9;H0YNH8;Q9BZF9-2;Q9BZF9	Uveal autoantigen with coiled-coil domains and ankyrin repeats	UACA	0	0	0	0	35168000	29832000	0	0	0	0	0	0	0	0	0	0	0	0	0	0	0	0	0	0
F5H2T0;O95163	F5H2T0;O95163	Elongator complex protein 1	IKBKAP	0	0	0	0	0	0	0	0	0	0	0	0	0	0	0	0	0	0	0	0	141310000	154800000	112290000	119080000
F5H365;Q15436;Q15436-2;G3V4V1;G3V1W4;G3V3G5;G3V2R6;G3V5X8;G3V4Q2	F5H365;Q15436;Q15436-2	Protein transport protein Sec23A	SEC23A	0	0	0	0	527650000	470070000	388070000	476730000	0	0	0	0	0	0	0	0	611060000	651960000	272800000	246550000	401300000	386270000	418820000	339760000
F5H4B6;Q8IZ83;Q8IZ83-3	F5H4B6;Q8IZ83;Q8IZ83-3	Aldehyde dehydrogenase family 16 member A1	ALDH16A1	0	0	0	0	47322000	50230000	0	59949000	0	0	0	0	0	0	0	0	47492000	51077000	57176000	48901000	0	0	0	0
F8W020;F8VY35;F8W0J6;F5H4R6;H0YIV4;P55209-2;P55209;F8VXI6;F8VUX1;F8VVB5	F8W020;F8VY35;F8W0J6;F5H4R6;H0YIV4;P55209-2;P55209;F8VXI6;F8VUX1;F8VVB5	Nucleosome assembly protein 1-like 1	NAP1L1	0	0	0	0	2347500000	2400400000	439100000	597020000	0	0	0	0	0	0	0	0	137430000	95839000	863230000	605070000	632650000	735240000	608860000	633440000
F5H4Z8;P49746;Q2HIZ1;P49746-2	F5H4Z8;P49746;Q2HIZ1;P49746-2	Thrombospondin-3	THBS3	0	269120000	288560000	376870000	0	0	0	0	0	0	0	0	0	0	0	0	0	0	0	0	0	0	0	0
F5H5D3;Q9BQE3	F5H5D3;Q9BQE3	Tubulin alpha-1C chain	TUBA1C	0	0	0	0	0	0	0	0	0	0	0	0	0	0	0	0	0	0	0	0	489670000	526400000	520590000	574320000
H0Y8R1;F5H5I6;H0YAK1;Q12849-5;Q12849;H0YAM1	H0Y8R1;F5H5I6;H0YAK1;Q12849-5;Q12849	G-rich sequence factor 1	GRSF1	0	0	0	0	0	0	0	0	0	0	0	0	0	0	0	0	0	0	0	0	65045000	56653000	65468000	57116000
F5H5U2;Q8NHQ9;E7EX41;Q8NHQ9-2	F5H5U2;Q8NHQ9	ATP-dependent RNA helicase DDX55	DDX55	0	0	0	0	0	0	0	0	0	0	0	0	0	0	0	0	0	0	0	0	46423000	48877000	38502000	41467000
F5H658;Q14562	F5H658;Q14562	ATP-dependent RNA helicase DHX8	DHX8	0	0	0	0	0	0	0	0	0	0	0	0	0	0	0	0	0	0	0	0	0	0	36755000	0
F5H669;Q8N684-2;Q8N684;Q8N684-3;J3QT54;F5H6M0;F5H047;C9J286;C9J323	F5H669;Q8N684-2;Q8N684;Q8N684-3;J3QT54;F5H6M0;F5H047	Cleavage and polyadenylation specificity factor subunit 7	CPSF7	0	0	0	0	33996000	0	0	0	0	0	0	0	0	0	0	0	0	0	0	0	39199000	38828000	36859000	37373000
F5H6E2;O00159-3;O00159;O00159-2;I3L501;I3L204;I3L4D4;I3L3Y6	F5H6E2;O00159-3;O00159;O00159-2	Unconventional myosin-Ic	MYO1C	0	0	0	0	0	0	0	0	0	0	0	0	0	0	0	0	0	0	0	0	207590000	193110000	177650000	174060000
F5H6I7;Q6DD88;F5GWF8	F5H6I7;Q6DD88	Atlastin-3	ATL3	0	0	0	0	56208000	58726000	0	0	0	0	0	0	0	0	0	0	0	0	0	0	35338000	0	44756000	30773000
F5H6Z2;F5H6V7;F5H8A6;P19438-5;P19438-4;P19438;F5H4T5;F5H7N1;F5H061	F5H6Z2;F5H6V7;F5H8A6;P19438-5;P19438-4;P19438;F5H4T5;F5H7N1;F5H061	Tumor necrosis factor receptor superfamily member 1A;Tumor necrosis factor receptor superfamily member 1A, membrane form;Tumor necrosis factor-binding protein 1	TNFRSF1A	0	0	0	0	125780000	121450000	201750000	163080000	0	0	0	0	0	0	0	0	121650000	136580000	0	0	0	0	0	0
F5H6Z0;Q00537-2;Q00537;F8VZY6;F8VQZ9	F5H6Z0;Q00537-2;Q00537;F8VZY6;F8VQZ9	Cyclin-dependent kinase 17	CDK17	0	0	0	0	0	0	0	0	0	0	0	0	0	0	0	0	0	0	0	0	0	0	0	0
F5H7D6;H0YNT2;H0YKT5;H0YKN8;H0YL70;Q04726-2;Q04726-7;Q04726-3;Q04726-6;Q04726-5;Q04726-4;Q04726;K7EJR7;H0YNI7;H0YKH0;H0YLW9;H0YLI3;K7EMK7;Q04725-2;Q04725-3;Q04725	F5H7D6;H0YNT2;H0YKT5;H0YKN8;H0YL70;Q04726-2;Q04726-7;Q04726-3;Q04726-6;Q04726-5;Q04726-4;Q04726;K7EJR7;H0YNI7;H0YKH0;H0YLW9;H0YLI3;K7EMK7;Q04725-2;Q04725-3;Q04725	Transducin-like enhancer protein 3;Transducin-like enhancer protein 2	LITAF;TLE3;DRD2;TLE2	0	0	0	0	0	98552000	0	0	0	0	0	0	0	0	0	0	0	0	0	0	0	0	0	0
F5H7J9;O75581;H0YGW5	F5H7J9;O75581;H0YGW5	Low-density lipoprotein receptor-related protein 6	LRP6	0	0	0	0	0	0	0	0	0	0	0	0	0	0	0	0	82305000	70321000	98366000	153090000	0	0	0	0
F5H7P7;Q96BP3;Q96BP3-2;D6R9Q1;D6RB19;D6RHV0	F5H7P7;Q96BP3;Q96BP3-2;D6R9Q1	Peptidylprolyl isomerase domain and WD repeat-containing protein 1	PPWD1	0	0	0	0	0	0	0	0	0	0	0	0	0	0	0	0	0	0	0	0	71732000	56416000	51588000	0
F5H7Q8;X6R344;Q29980;Q29980-2	F5H7Q8;X6R344;Q29980;Q29980-2	MHC class I polypeptide-related sequence B	MICB	0	0	0	0	0	0	0	0	0	0	0	0	0	0	0	0	297180000	0	202160000	175630000	0	0	0	0
F5H8D7;P18887;M0QZ96;M0R0D2;M0R1U8;M0QYS5	F5H8D7;P18887	DNA repair protein XRCC1	FOXH1;XRCC1	0	0	0	0	0	96117000	0	0	0	0	0	0	0	0	0	0	66199000	0	63564000	0	73873000	93412000	0	76560000
F5H8F7;Q9UBL3-3;Q9UBL3;Q9UBL3-2;H0YBF6	F5H8F7;Q9UBL3-3;Q9UBL3;Q9UBL3-2	Set1/Ash2 histone methyltransferase complex subunit ASH2	ASH2L	0	0	0	0	100580000	68194000	0	59433000	0	0	0	0	0	0	0	0	0	0	0	0	65899000	48102000	44708000	41388000
F6RY50;Q96FS4	F6RY50;Q96FS4	Signal-induced proliferation-associated protein 1	SIPA1	0	0	0	0	0	0	0	0	0	0	0	605440000	0	0	0	0	0	0	0	0	0	0	0	0
F6SYF8;Q9UBP4;E9PKK9;E9PHY3;E9PKW6	F6SYF8;Q9UBP4;E9PKK9;E9PHY3;E9PKW6	Dickkopf-related protein 3	DKK3	0	1446000000	0	514020000	0	0	0	0	1033400000	948840000	1147900000	1015500000	0	0	0	0	0	0	0	0	0	0	0	0
F6WQW2;P43487-2;P43487;C9JXG8;C9JGV6;C9JJ34;C9JDM3;C9JIC6;Q5T0Z6;Q9C010;Q9C010-2	F6WQW2;P43487-2;P43487;C9JXG8;C9JGV6	Ran-specific GTPase-activating protein	RANBP1	0	0	0	1853200000	1367200000	1449000000	2468100000	2018100000	2412900000	1600100000	0	0	0	0	0	0	2787500000	3206600000	1511100000	1717900000	1183200000	958170000	854560000	953520000
F8VQD9;Q9BSB4	F8VQD9;Q9BSB4	Autophagy-related protein 101	ATG101	0	0	0	0	0	0	0	0	0	0	0	0	0	0	0	0	0	0	0	0	27043000	24386000	22460000	21069000
F8VQE1;Q9UHB6-2;Q9UHB6;Q9UHB6-5;Q9UHB6-4;F8VS07;Q9UHB6-3;F8VRN8	F8VQE1;Q9UHB6-2;Q9UHB6;Q9UHB6-5;Q9UHB6-4;F8VS07;Q9UHB6-3;F8VRN8	LIM domain and actin-binding protein 1	TRMT1;LIMA1	0	0	0	0	1740500000	1902900000	1408300000	1773800000	1369800000	1021200000	1576600000	1063800000	0	0	0	0	1327400000	1175400000	866660000	776040000	0	0	438750000	577040000
F8VR84;Q9HB07;F8VQQ3;H3BPH3	F8VR84;Q9HB07;F8VQQ3	UPF0160 protein MYG1, mitochondrial	C12orf10	0	0	0	0	180470000	221620000	95887000	169760000	0	0	0	0	0	0	0	0	155300000	158840000	361300000	362500000	625250000	488300000	541670000	410020000
F8VRQ4;Q96GM5;H0YHV1;F8VZ70;Q96GM5-2	F8VRQ4;Q96GM5;H0YHV1;F8VZ70;Q96GM5-2	SWI/SNF-related matrix-associated actin-dependent regulator of chromatin subfamily D member 1	SMARCD1	0	0	0	0	0	0	0	0	0	0	0	0	0	0	0	0	0	0	0	0	0	0	0	7522200
F8VYH9;F8VTV8;F8VWX7;P11802;F8VYY1;Q96BE9;F8W1L8;F8VXD2;F8VZZ0;F8VZ51;H0YAZ9;Q9BVE2;E7EUK8;E5RGN0;A0A087X209;A0A087WZU2;P11802-2;Q96Q40-2;Q96Q40-4;Q96Q40-3;O94921-3;Q96Q40-5;Q96Q40;O94921-2;O94921;Q07002;Q07002-2;Q00536;Q00536-3;Q07002-3;Q00536-2;Q14004-2;Q14004	F8VYH9;F8VTV8;F8VWX7;P11802;F8VYY1;Q96BE9;F8W1L8;F8VXD2;F8VZZ0;F8VZ51;H0YAZ9;Q9BVE2;E7EUK8;E5RGN0;A0A087X209;A0A087WZU2;P11802-2;Q96Q40-2;Q96Q40-4;Q96Q40-3;O94921-3;Q96Q40-5;Q96Q40;O94921-2;O94921;Q07002;Q07002-2;Q00536;Q00536-3;Q07002-3;Q00536-2;Q14004-2;Q14004	Cyclin-dependent kinase 4;Cyclin-dependent kinase 15;Cyclin-dependent kinase 14;Cyclin-dependent kinase 18;Cyclin-dependent kinase 16;Cyclin-dependent kinase 13	CDK4;CDK16;CDK14;CDK15;CDK18;CDK13	0	0	0	0	0	22480000	0	0	0	0	0	0	0	0	0	0	0	0	0	0	0	0	0	0
F8VU51;P49750-4;H0YIQ2;P49750-3;P49750	F8VU51;P49750-4;H0YIQ2;P49750-3;P49750	YLP motif-containing protein 1	YLPM1	0	0	0	0	0	0	0	0	0	0	0	0	0	0	0	0	0	0	0	0	0	64835000	66812000	0
F8VUJ3;Q8N4A0	F8VUJ3;Q8N4A0	Polypeptide N-acetylgalactosaminyltransferase 4	POC1B-GALNT4;GALNT4	0	0	0	0	0	0	0	0	0	0	0	0	0	0	0	0	0	0	0	27925000	0	0	0	0
F8VV56;F8W022;F8VWK8;P08962-3;P08962-2;P08962;F8VNT9	F8VV56;F8W022;F8VWK8;P08962-3;P08962-2;P08962;F8VNT9	CD63 antigen	CD63	0	0	0	0	0	0	0	0	0	0	0	0	21134000000	0	0	0	0	0	0	0	0	0	0	0
F8VVA7;P61923;F8W651;P61923-4;F8VXB1;F8VUC5;F8W156;F8VYZ4;P61923-5;F8VXR1;F8VYK5;P61923-2;P61923-3	F8VVA7;P61923;F8W651;P61923-4;F8VXB1;F8VUC5;F8W156;F8VYZ4;P61923-5;F8VXR1	Coatomer subunit zeta-1	COPZ1	0	0	0	0	305220000	298260000	0	179580000	0	0	0	0	0	0	0	0	0	0	93769000	436140000	383170000	781040000	728340000	686790000
F8VW96;Q16527;F8VQR7	F8VW96;Q16527;F8VQR7	Cysteine and glycine-rich protein 2	CSRP2	0	0	0	0	697800000	646530000	771630000	629060000	0	0	0	0	0	0	0	0	0	0	0	0	0	0	0	0
F8VXC8;Q8TAQ2-2;Q8TAQ2-3;Q8TAQ2;F8VZW6	F8VXC8;Q8TAQ2-2;Q8TAQ2-3;Q8TAQ2	SWI/SNF complex subunit SMARCC2	SMARCC2	0	0	0	0	134930000	125170000	171390000	161160000	0	0	0	0	0	0	0	0	0	0	0	0	253170000	197920000	234360000	167910000
F8VXG7;Q99590-2;Q99590;A0A0A0MTP7	F8VXG7;Q99590-2;Q99590;A0A0A0MTP7	Protein SCAF11	SCAF11	0	0	0	0	0	0	0	21855000	0	0	0	0	0	0	0	0	0	0	0	0	0	0	0	0
F8VXU5;Q9UBQ0;Q9UBQ0-2;Q05DG7	F8VXU5;Q9UBQ0;Q9UBQ0-2	Vacuolar protein sorting-associated protein 29	VPS29	0	0	0	0	250010000	226480000	265680000	198010000	0	0	0	0	0	0	0	0	271510000	320930000	232450000	209140000	866250000	992330000	943640000	946560000
F8VYN9;P40616-2;P40616;F8VP99;F8VP63;B4DZG7	F8VYN9;P40616-2;P40616;F8VP99;F8VP63;B4DZG7	ADP-ribosylation factor-like protein 1	ARL1	0	0	0	0	0	0	0	0	0	0	0	0	0	0	0	0	0	0	0	0	55094000	59007000	51026000	47337000
F8VZV1;Q7Z3U7-2;Q7Z3U7-6;Q7Z3U7-5;Q7Z3U7;F8VZV6;F8VQS2	F8VZV1;Q7Z3U7-2;Q7Z3U7-6;Q7Z3U7-5;Q7Z3U7	Protein MON2 homolog	MON2	0	0	0	0	0	0	0	34362000	0	0	0	0	0	0	0	0	0	0	0	0	0	0	0	0
F8W1R7;G3V1V0;P60660-2;P60660;J3KND3;G8JLA2;B7Z6Z4;F8VPF3;G3V1Y7;F8VZU9;F8W180;H0YI43;F8VXL3	F8W1R7;G3V1V0;P60660-2;P60660;J3KND3;G8JLA2;B7Z6Z4;F8VPF3;G3V1Y7	Myosin light polypeptide 6	PDE6H;MYL6	0	1383200000	0	2421100000	7334500000	8105400000	8936700000	8329700000	2262900000	1833100000	1919300000	2177500000	376700000	224780000	0	449020000	9442100000	9379900000	6392200000	6158200000	3070500000	2672300000	2739500000	2787100000
F8W543	F8W543		NAP1L1	0	0	0	0	0	0	0	0	0	0	0	0	228630000	0	0	0	0	0	0	0	0	0	0	0
F8W717;O00423;O00423-3;G3V4U5;G3V3J1;G3V5C8;G3V497;G3V4H6;G3V538;G3V500;G3V3N9	F8W717;O00423;O00423-3;G3V4U5;G3V3J1;G3V5C8;G3V497;G3V4H6;G3V538;G3V500;G3V3N9	Echinoderm microtubule-associated protein-like 1	EML1	0	0	0	0	0	0	0	11532000	0	0	0	0	0	0	0	0	0	0	0	0	0	0	0	0
F8W726;Q14157-4;Q14157-1;Q14157-3;Q14157;Q14157-5;Q5VU77;Q5VU81;Q5VU80;Q5VU79;Q5VU78	F8W726;Q14157-4;Q14157-1;Q14157-3;Q14157;Q14157-5;Q5VU77;Q5VU81;Q5VU80;Q5VU79;Q5VU78	Ubiquitin-associated protein 2-like	UBAP2L	0	0	0	0	476970000	308400000	258740000	238750000	0	0	0	0	0	0	0	0	0	0	181760000	167700000	431940000	439780000	418990000	403510000
F8W733;Q9NXR7-4;Q9NXR7-3;Q9NXR7;Q9NXR7-1;C9J2G0;A0A075B7D2	F8W733;Q9NXR7-4;Q9NXR7-3;Q9NXR7;Q9NXR7-1;C9J2G0;A0A075B7D2	BRCA1-A complex subunit BRE	BRE	0	0	0	0	0	0	0	0	0	0	0	0	0	0	0	0	0	0	0	0	44159000	39622000	42359000	0
F8W785;O00461	F8W785;O00461	Golgi integral membrane protein 4	GOLIM4	0	0	0	0	0	0	475960000	225640000	0	309950000	583670000	348670000	4810400000	3553600000	3326500000	2472700000	1421500000	1161200000	519960000	408600000	0	0	0	0
F8W7U8;P49959;P49959-3;P49959-2;F5GXT0	F8W7U8;P49959;P49959-3;P49959-2	Double-strand break repair protein MRE11A	MRE11A	0	0	0	0	73635000	62671000	87619000	87170000	0	0	0	0	0	0	0	0	56113000	40534000	57155000	62023000	100720000	92768000	95506000	94194000
F8W8I6;P31483;E5RGV5;C9JTN7;P31483-3;P31483-2;E5RG67;F8WE16;H7BY49	F8W8I6;P31483;E5RGV5;C9JTN7;P31483-3;P31483-2;E5RG67	Nucleolysin TIA-1 isoform p40	TIA1	0	0	0	0	0	0	0	0	0	0	0	0	0	0	0	0	0	0	0	0	0	0	0	12953000
F8W914;Q9NQC3-2;Q9NQC3-5;Q9NQC3;H7C106;Q9NQC3-3;Q9NQC3-4;Q9NQC3-6	F8W914;Q9NQC3-2;Q9NQC3-5;Q9NQC3;H7C106;Q9NQC3-3;Q9NQC3-4;Q9NQC3-6	Reticulon;Reticulon-4	RTN4	0	0	0	0	366590000	402320000	756410000	629700000	0	0	0	0	0	0	0	0	380370000	329030000	231440000	205400000	602580000	709760000	714280000	635250000
F8W930;Q9Y6M1-1;Q9Y6M1;Q9Y6M1-5;Q9Y6M1-6;Q9Y6M1-3;Q9Y6M1-4	F8W930;Q9Y6M1-1;Q9Y6M1;Q9Y6M1-5;Q9Y6M1-6;Q9Y6M1-3;Q9Y6M1-4	Insulin-like growth factor 2 mRNA-binding protein 2	IGF2BP2	0	0	0	0	0	0	0	0	0	0	0	0	0	0	0	0	0	0	0	0	306560000	333440000	329200000	343560000
F8W9S7;Q14C86-3;Q14C86-4;Q14C86-5;Q14C86-2;Q14C86;Q14C86-6;C9IZ08;B4DGD8;H0Y4E7;H0Y7I9;B0QZ65;A0A0A0MQV8;C9IZX9	F8W9S7;Q14C86-3;Q14C86-4;Q14C86-5;Q14C86-2;Q14C86;Q14C86-6;C9IZ08	GTPase-activating protein and VPS9 domain-containing protein 1	GAPVD1	0	0	0	0	0	0	0	0	0	0	0	0	0	0	0	0	0	0	0	0	181550000	204230000	230400000	221610000
F8WA11;Q7Z460-2;Q7Z460-4;Q7Z460-5;Q7Z460-3;Q7Z460;H0Y5T1;C9JP76;C9J151	F8WA11;Q7Z460-2;Q7Z460-4;Q7Z460-5;Q7Z460-3;Q7Z460	CLIP-associating protein 1	CLASP1	0	0	0	0	0	0	0	0	0	0	0	0	0	0	0	0	0	0	0	0	135730000	152350000	77853000	95972000
F8WBF9;Q5TH30;Q9UGV2-3;Q9UGV2-2;Q9UGV2	F8WBF9;Q5TH30;Q9UGV2-3;Q9UGV2-2;Q9UGV2	Protein NDRG3	NDRG3	0	0	0	0	0	0	0	0	0	0	0	0	0	0	0	0	54053000	49040000	59827000	68400000	0	0	0	0
F8WCF6;P59998;P59998-3;F8WDD7;A0A0A6YYG9;P59998-2;H7C0A3;R4GN08;P59998-4;F8WE39	F8WCF6;P59998;P59998-3;F8WDD7;A0A0A6YYG9;P59998-2;H7C0A3;R4GN08;P59998-4	Actin-related protein 2/3 complex subunit 4	ARPC4-TTLL3;ARPC4	0	0	0	0	1167200000	1218600000	833440000	808930000	1323200000	1455400000	1015600000	0	0	0	0	0	546220000	558460000	1035500000	993920000	1635600000	1974200000	2051900000	1877900000
H0YFD2;F8WFC1;Q8N9T8	H0YFD2;F8WFC1;Q8N9T8	Protein KRI1 homolog	KRI1	0	0	0	0	0	0	0	0	0	0	0	0	0	0	0	0	0	0	0	0	0	0	0	11240000
F8WJN3;Q16630-3;Q16630;Q16630-2;F8W084	F8WJN3;Q16630-3;Q16630;Q16630-2	Cleavage and polyadenylation specificity factor subunit 6	CPSF6	0	0	0	0	490510000	472600000	282440000	307620000	0	0	0	0	0	0	0	0	121830000	84770000	235650000	254040000	515140000	585180000	453420000	469600000
G0XQ39;Q13586;H0YDB2;E9PNJ4;Q13586-2	G0XQ39;Q13586;H0YDB2;E9PNJ4;Q13586-2	Stromal interaction molecule 1	STIM1	0	0	0	0	0	0	0	0	0	0	0	0	0	0	0	0	0	0	0	0	39606000	36747000	32681000	33421000
G3V0E4;O75439;F8WAZ6;F8WEA6;F8WBE1	G3V0E4;O75439;F8WAZ6	Mitochondrial-processing peptidase subunit beta	PMPCB	0	0	0	0	41146000	0	0	0	0	0	0	0	0	0	0	0	104570000	111530000	0	0	95390000	95647000	110730000	112860000
G3V0G1;Q9BQQ3-2;Q9BQQ3;C9J9V9;H7C0J2;C9JBH8;C9J0V5;B4E1H8;Q9BQQ3-3	G3V0G1;Q9BQQ3-2;Q9BQQ3;C9J9V9;H7C0J2;C9JBH8;C9J0V5;B4E1H8;Q9BQQ3-3	Golgi reassembly-stacking protein 1	GORASP1	0	0	0	0	0	0	0	14317000	0	0	0	0	0	0	0	0	0	0	0	0	0	0	0	0
G3V0G5;Q8IV38;F8WB95	G3V0G5;Q8IV38	Ankyrin repeat and MYND domain-containing protein 2	ANKMY2	0	0	0	0	0	0	0	0	0	0	0	0	0	0	0	0	0	0	0	0	114560000	109660000	94572000	0
G3V0I5;P49821-2;P49821;E9PPS5;H0YE81;E9PLC6;E9PPR0;E9PQP1;E9PMX3;B4DE93	G3V0I5;P49821-2;P49821;E9PPS5;H0YE81;E9PLC6;E9PPR0;E9PQP1;E9PMX3;B4DE93	NADH dehydrogenase [ubiquinone] flavoprotein 1, mitochondrial	NDUFV1	0	0	0	0	0	0	0	0	0	0	0	0	0	0	0	0	0	0	0	0	24647000	0	24577000	0
G3V105;O14920-4;O14920-2;O14920;E5RGW5;O14920-3;O15111	G3V105;O14920-4;O14920-2;O14920;E5RGW5;O14920-3	Inhibitor of nuclear factor kappa-B kinase subunit beta	IKBKB	0	0	0	0	0	0	0	0	0	0	0	0	0	0	0	0	0	0	0	0	136910000	0	0	0
G3V169;P29466-2;P29466;B4DVD8;P29466-4;P29466-3;Q5FBZ0;P29466-5	G3V169;P29466-2;P29466;B4DVD8;P29466-4;P29466-3	Caspase;Caspase-1;Caspase-1 subunit p20;Caspase-1 subunit p10	CASP1	0	0	0	0	0	0	0	0	0	0	0	0	0	0	0	0	138310000	140780000	146890000	189030000	0	0	0	0
G3V1C3;Q9BZZ5-3;Q9BZZ5-2;Q9BZZ5;Q9BZZ5-6;Q9BZZ5-5;E9PQK6;Q9BZZ5-1;H0YER7	G3V1C3;Q9BZZ5-3;Q9BZZ5-2;Q9BZZ5;Q9BZZ5-6;Q9BZZ5-5;E9PQK6;Q9BZZ5-1	Apoptosis inhibitor 5	API5	0	0	0	0	432670000	406260000	438940000	442350000	408550000	381510000	260860000	220900000	0	0	0	0	441960000	462680000	426400000	404230000	538960000	382330000	389290000	365100000
G3V1J5;Q9Y2L1-2;Q9Y2L1;F2Z2C0	G3V1J5;Q9Y2L1-2;Q9Y2L1	Exosome complex exonuclease RRP44	DIS3	0	0	0	0	0	0	0	0	0	0	0	0	0	0	0	0	0	0	0	0	140730000	150220000	120610000	108780000
G3V256;Q6PJT7-10;Q6PJT7-4;Q6PJT7-3;Q6PJT7-11;Q6PJT7-5;Q6PJT7-9;Q6PJT7-2;Q6PJT7;A0A087WTC9;G3V5I6;H0YJA2;G3V473;H0YJ87;G3V240;G3V572;G3V3R9;G3V3Y4	G3V256;Q6PJT7-10;Q6PJT7-4;Q6PJT7-3;Q6PJT7-11;Q6PJT7-5;Q6PJT7-9;Q6PJT7-2;Q6PJT7;A0A087WTC9;G3V5I6;H0YJA2	Zinc finger CCCH domain-containing protein 14	ZC3H14	0	0	0	0	0	0	0	0	0	0	0	0	0	0	0	0	0	0	0	0	0	0	66544000	74023000
G3V2S6;Q9Y5K8;H0YJ55;H0YJS0;G3V2V6;H0YJH8;G3V559;G3V5S7;G3V3T8	G3V2S6;Q9Y5K8;H0YJ55;H0YJS0;G3V2V6;H0YJH8;G3V559	V-type proton ATPase subunit D	ATP6V1D	0	0	0	0	0	0	0	0	0	0	0	0	0	0	0	0	0	0	0	0	141340000	122020000	104810000	116800000
G3V2X9	G3V2X9		ACTN1	0	0	0	0	107260000	92837000	136730000	139820000	0	0	0	0	0	0	0	0	62921000	68620000	65282000	77638000	0	0	0	0
G3V3A0	G3V3A0		SERPINA3	0	0	0	147090000	0	0	0	0	0	0	0	0	0	0	0	0	0	0	0	0	0	0	0	0
G3V3G9;Q5TAQ9;V9GY54;Q5TAQ9-2;H0YDY4;Q5TAQ8;V9GZ39;V9GYZ9;A6NGE4;P0C7V8	G3V3G9;Q5TAQ9;V9GY54	DDB1- and CUL4-associated factor 8	DCAF8	0	0	0	0	164190000	138660000	181660000	139060000	0	0	0	0	0	0	0	0	0	0	0	0	178120000	173510000	145480000	168710000
G3V4D9;G3V5V3;O60524-4;O60524-5;O60524-3;O60524;G3V547	G3V4D9;G3V5V3;O60524-4;O60524-5;O60524-3;O60524;G3V547	Nuclear export mediator factor NEMF	NEMF	0	0	0	0	0	0	0	0	0	0	0	0	0	0	0	0	0	0	0	0	36246000	40388000	0	0
G3V4F7;P61011-2;P61011	G3V4F7;P61011-2;P61011	Signal recognition particle 54 kDa protein	SRP54	0	0	0	0	0	0	0	0	0	0	0	0	0	0	0	0	0	0	0	0	0	0	23268000	0
G3V4U0;Q9UBX5;G3XA98;H0YJ31;G3V3Y2	G3V4U0;Q9UBX5;G3XA98	Fibulin-5	FBLN5	0	0	0	0	0	0	0	0	0	0	0	0	0	0	0	0	173630000	178040000	175590000	196690000	3065200000	3048900000	2995800000	2716700000
G3V4X8;Q13573;G3V5R3;G3V3A4	G3V4X8;Q13573;G3V5R3;G3V3A4	SNW domain-containing protein 1	SNW1	0	0	0	0	0	0	0	2882100	0	0	0	0	0	0	0	0	0	0	0	0	0	0	0	0
G3V529;Q9GZR7;Q9GZR7-2;A0A087WXU8;F5GYL3	G3V529;Q9GZR7;Q9GZR7-2;A0A087WXU8;F5GYL3	ATP-dependent RNA helicase DDX24	DDX24	0	0	0	0	0	0	0	0	0	0	0	0	0	0	0	0	0	0	0	0	461970000	526980000	525380000	561790000
G3V599;O15320-9;O15320-8;O15320-6;O15320-7;O15320-2;O15320-4;O15320-3;O15320-10;O15320;O15320-5;A4FU28	G3V599;O15320-9;O15320-8;O15320-6;O15320-7;O15320-2;O15320-4;O15320-3;O15320-10;O15320;O15320-5;A4FU28	cTAGE family member 5;cTAGE family member 9	CTAGE5;CTAGE9	0	0	0	0	0	0	0	0	0	0	0	0	0	0	0	0	0	0	0	0	0	0	0	26999000
J3KMW2;G3V5I2;Q9UEU0	J3KMW2;G3V5I2;Q9UEU0	Vesicle transport through interaction with t-SNAREs homolog 1B	VTI1B	0	0	0	0	0	0	0	0	0	0	0	0	0	0	0	0	0	0	0	0	64858000	0	0	0
G3V5L1;P61244-2;P61244;G3V570;Q6V3B1;G3V563;G3V2R5;P61244-3;P61244-4	G3V5L1;P61244-2;P61244;G3V570;Q6V3B1;G3V563;G3V2R5;P61244-3;P61244-4	Protein max	MAX	0	0	0	0	21104000	0	0	0	0	0	0	0	0	0	0	0	0	0	0	0	0	0	0	0
G3V5T9;P24941;P24941-2;E7ESI2;G3V317;Q00526;K7EJ83	G3V5T9;P24941;P24941-2;E7ESI2	Cyclin-dependent kinase 2	CDK2	0	0	0	0	0	0	0	0	0	0	0	0	0	0	0	0	775090000	890740000	705190000	925910000	2653600000	2674300000	2290700000	2347700000
G3XA83;Q9UBX8;Q9UBX8-2	G3XA83;Q9UBX8;Q9UBX8-2	Beta-1,4-galactosyltransferase 6;Glucosylceramide beta-1,4-galactosyltransferase	B4GALT6	0	0	0	0	0	0	0	0	0	0	0	0	0	0	0	0	0	0	0	8412800	0	0	0	0
G3XAH6;P51003;A0A0C4DGK1;P51003-2;G3V3I9;G3V457;G3V2A0;Q9NRJ5;H7C3W0;H0YJ00;F8WAT4;Q9BWT3-2;Q9BWT3;H0YJL4	G3XAH6;P51003;A0A0C4DGK1;P51003-2;G3V3I9	Poly(A) polymerase alpha	PAPOLA	0	0	0	0	278670000	236860000	221140000	228050000	0	0	0	0	0	0	0	0	0	0	0	0	0	0	0	0
G3XAN8;Q9Y5J9;E9PIR3	G3XAN8;Q9Y5J9	Mitochondrial import inner membrane translocase subunit Tim8 B	TIMM8B	0	0	0	0	0	0	0	0	0	0	0	0	0	0	0	0	0	0	0	0	0	0	0	12224000
G5E972;P42167-2;P42167;P42167-3;H0YJH7	G5E972;P42167-2;P42167;P42167-3;H0YJH7	Lamina-associated polypeptide 2, isoforms beta/gamma;Thymopoietin;Thymopentin	TMPO	0	0	0	0	0	0	0	0	0	0	0	0	0	0	0	0	0	0	0	0	0	14433000	0	0
G5E9A6;P51784	G5E9A6;P51784	Ubiquitin carboxyl-terminal hydrolase;Ubiquitin carboxyl-terminal hydrolase 11	USP11	0	0	0	0	0	0	0	57500000	0	0	0	0	0	0	0	0	0	0	0	0	0	0	0	0
G5E9W7;G5E9V5;P82650;H7C5L9;H7C5F2;H7C5H3;P82650-2	G5E9W7;G5E9V5;P82650;H7C5L9;H7C5F2;H7C5H3;P82650-2	28S ribosomal protein S22, mitochondrial	MRPS22	0	0	0	0	0	0	0	0	0	0	0	0	0	0	0	0	0	0	0	0	25898000	0	0	0
G5E9W0;Q53H76-2;Q53H76-3;Q53H76;H7C4H1;Q53H76-4	G5E9W0;Q53H76-2;Q53H76-3;Q53H76;H7C4H1;Q53H76-4	Phospholipase A1 member A	PLA1A	0	0	0	0	0	0	0	0	0	0	0	0	0	0	0	0	0	0	0	0	47591000	50456000	51256000	42966000
G5E9W3;Q9UKF6;C9JZH6	G5E9W3;Q9UKF6	Cleavage and polyadenylation specificity factor subunit 3	CPSF3	0	0	0	0	0	0	0	0	0	0	0	0	0	0	0	0	0	0	0	0	53664000	58166000	62507000	53413000
G5EA30;Q92879-5;Q92879-2;Q92879-3;Q92879-6;Q92879;Q92879-4	G5EA30;Q92879-5;Q92879-2;Q92879-3;Q92879-6;Q92879;Q92879-4	CUGBP Elav-like family member 1	CELF1	0	0	0	0	0	0	0	0	0	0	0	0	0	0	0	0	0	0	0	0	151910000	158750000	162030000	144660000
G5EA37;Q5MNZ9-2;Q5MNZ9;K7ELY0;K7EK57	G5EA37;Q5MNZ9-2;Q5MNZ9;K7ELY0	WD repeat domain phosphoinositide-interacting protein 1	WIPI1	0	0	0	0	0	147890000	80106000	0	0	0	0	0	0	0	0	0	0	0	0	0	912240000	828520000	855180000	949610000
G5EA48;Q7Z6B7-2;Q7Z6B7	G5EA48;Q7Z6B7-2;Q7Z6B7	SLIT-ROBO Rho GTPase-activating protein 1	SRGAP1	0	0	0	0	0	0	0	0	0	0	0	0	0	0	0	0	0	0	0	0	24742000	0	15892000	18798000
G8JLD3;X6RLX0;Q8IUD2;X6RM00;Q8IUD2-2;Q8IUD2-3;Q8IUD2-4;Q8IUD2-5;K7EPP6;K7EPD6;O15083;H7C4G9	G8JLD3;X6RLX0;Q8IUD2;X6RM00;Q8IUD2-2;Q8IUD2-3;Q8IUD2-4;Q8IUD2-5	ELKS/Rab6-interacting/CAST family member 1	ERC1	0	0	0	0	229560000	267950000	165810000	217710000	0	0	0	0	0	0	0	0	223970000	219120000	174630000	101960000	314460000	318410000	364480000	292500000
G8JLD5;O00429-4;O00429-2;O00429-8;O00429-5;O00429-3;O00429;O00429-6;O00429-7;F8VZ52;F8VUJ9;B4DPZ9;F8W1W3;B4DDQ3;F8VR28;F8VYL3;H0YHY4	G8JLD5;O00429-4;O00429-2;O00429-8;O00429-5;O00429-3;O00429;O00429-6;O00429-7	Dynamin-1-like protein	DNM1L	0	0	0	0	0	44488000	111070000	111830000	0	0	0	0	0	0	0	0	0	0	0	0	1210100000	688620000	663830000	678080000
G8JLQ3;P78537-2;P78537	G8JLQ3;P78537-2;P78537	Biogenesis of lysosome-related organelles complex 1 subunit 1	BLOC1S1	0	0	0	0	0	0	0	0	0	0	0	0	0	0	0	0	0	0	0	0	66645000	76934000	77225000	77774000
X6RLT1;H0UI80;Q8IXH7-4;Q8IXH7	X6RLT1;H0UI80;Q8IXH7-4;Q8IXH7	Negative elongation factor C/D	NELFCD;TH1L	0	0	0	0	0	0	0	0	0	0	0	0	0	0	0	0	0	0	0	0	32626000	35105000	27898000	0
H0Y2V6;Q5SW79-3;Q5SW79;Q5SW79-2;H0YB92	H0Y2V6;Q5SW79-3;Q5SW79;Q5SW79-2	Centrosomal protein of 170 kDa	CEP170	0	0	0	0	1896300000	754450000	3163500000	2928700000	0	0	2820100000	0	0	0	0	0	2548400000	3123000000	1245700000	1392500000	2403400000	2079800000	857520000	1710600000
H0Y360;Q01433-5;Q01433-2;Q01433;Q01433-3;Q01433-4;E9PIJ1;H0YCL9;E9PJF6;H0YF16;Q01432-6;Q01432;Q01432-5;Q01432-4	H0Y360;Q01433-5;Q01433-2;Q01433;Q01433-3;Q01433-4	AMP deaminase 2	AMPD2	0	0	0	0	232110000	260540000	257820000	200960000	367020000	362290000	212230000	200950000	0	0	0	0	313480000	297480000	278560000	238150000	0	0	0	0
H0Y3U6;P51654-2;P51654;P51654-3;REV__Q96HE7	H0Y3U6;P51654-2;P51654;P51654-3;REV__Q96HE7	Glypican-3;Secreted glypican-3	GPC3	0	0	0	0	0	0	0	44586000	0	0	0	0	0	0	0	0	0	0	0	0	0	0	0	0
H0Y4H3;Q8TCZ2-3;Q8TCZ2-2;Q8TCZ2;Q8TCZ2-5	H0Y4H3;Q8TCZ2-3;Q8TCZ2-2;Q8TCZ2;Q8TCZ2-5	CD99 antigen-like protein 2	CD99L2	0	469250000	0	264530000	138410000	146900000	136520000	144570000	0	156240000	320310000	212830000	0	0	0	0	208080000	213440000	142360000	181120000	0	0	0	0
H0Y4K8	H0Y4K8		FN1	0	0	0	0	5724000000	5090200000	5550400000	5266500000	8822200000	5598600000	7132800000	0	0	0	0	0	8417400000	6986400000	13448000000	14406000000	1362400000	1408200000	2440900000	3433000000
H0Y517;H7C1U3;Q5T0F9-3;Q5T0F9-2;Q5T0F9	H0Y517;H7C1U3;Q5T0F9-3;Q5T0F9-2;Q5T0F9	Coiled-coil and C2 domain-containing protein 1B	CC2D1B	0	0	0	0	0	0	0	0	0	0	0	0	0	0	0	0	0	0	0	0	0	0	0	17424000
H0Y6I0;Q13439-3;Q13439-4;Q13439;Q13439-5;C9JHJ5;E7EVX2;A0A087WTW2	H0Y6I0;Q13439-3;Q13439-4;Q13439;Q13439-5	Golgin subfamily A member 4	GOLGA4	0	0	0	0	653960000	698940000	416030000	349570000	0	0	0	0	0	0	0	0	0	0	64141000	122120000	507530000	496250000	428050000	480980000
H0Y6T7;Q92542-2;Q92542;Q5T205;H0Y3Z4	H0Y6T7;Q92542-2;Q92542;Q5T205;H0Y3Z4	Nicastrin	NCSTN	0	0	0	0	0	0	99425000	92492000	0	0	0	0	0	0	0	0	0	0	0	0	0	0	0	0
H0Y718;Q6ZMV9-3;Q6ZMV9	H0Y718;Q6ZMV9-3;Q6ZMV9	Kinesin-like protein KIF6	KIF6	0	0	0	0	0	0	0	0	0	0	0	0	0	0	0	0	0	0	0	0	0	0	0	37015000
H0Y8X4;O43598;O43598-2	H0Y8X4;O43598;O43598-2	2-deoxynucleoside 5-phosphate N-hydrolase 1	DNPH1	0	0	0	0	0	0	0	0	0	0	0	0	0	0	0	0	0	0	0	0	212270000	231410000	351070000	336790000
H0Y9X1;Q96EY4;D6RA57;D6RE67;D6RC31	H0Y9X1;Q96EY4;D6RA57	Translation machinery-associated protein 16	TMA16	0	0	0	0	0	0	0	0	0	0	0	0	0	0	0	0	0	0	0	0	47577000	52034000	59793000	71755000
H0YA68;Q9Y2E5-2;Q9Y2E5;E9PCD7	H0YA68;Q9Y2E5-2;Q9Y2E5;E9PCD7	Epididymis-specific alpha-mannosidase	MAN2B2	0	0	0	0	0	0	0	0	0	0	0	0	0	0	0	0	0	0	0	0	220530000	182770000	193440000	223840000
H0YA82;Q4G0J3;Q4G0J3-3;D6R9Z6;Q4G0J3-2;D6RFF0	H0YA82;Q4G0J3;Q4G0J3-3;D6R9Z6;Q4G0J3-2	La-related protein 7	LARP7	0	0	0	0	0	0	0	0	0	0	0	0	0	0	0	0	0	0	0	0	0	0	50383000	0
H0YAR1	H0YAR1		LOXL2	0	0	0	111620000	0	0	0	0	0	0	0	0	0	0	0	0	0	0	0	0	0	0	0	0
H0YB03;Q96DB5-3;Q96DB5-2;Q96DB5;H0YC27;H0YC67;H0YBD9;E5RH53;H0YAP5;H0YB83	H0YB03;Q96DB5-3;Q96DB5-2;Q96DB5;H0YC27;H0YC67;H0YBD9;E5RH53	Regulator of microtubule dynamics protein 1	RMDN1	0	0	0	0	0	0	0	0	0	0	0	0	0	0	0	0	0	0	0	0	70469000	75601000	55886000	61873000
H0YBI8	H0YBI8		VEGFA	0	3398800000	555760000	1058100000	0	0	0	0	0	0	0	0	0	0	0	0	0	0	0	0	0	0	0	0
H0YBU5;H0YBJ4;O00339-4;O00339-3;O00339-2;O00339;H0YBF2	H0YBU5;H0YBJ4;O00339-4;O00339-3;O00339-2;O00339	Matrilin-2	MATN2	0	0	0	0	54765000	50011000	65122000	80467000	0	0	0	0	0	0	0	0	48615000	58682000	39450000	47242000	0	0	0	0
H0YCS0;Q13425;J3KT21;Q13425-2;H7BY41	H0YCS0;Q13425;J3KT21;Q13425-2	Beta-2-syntrophin	SNTB2	0	0	0	0	53057000	0	35800000	0	0	0	0	0	0	0	0	0	0	0	0	0	0	0	0	0
H0YDE5	H0YDE5		KIAA1549L	0	0	0	0	0	0	0	0	0	0	0	284000000	0	0	0	0	0	0	0	0	0	0	0	0
H0YDF6;E9PAK2	H0YDF6;E9PAK2		NHSL1	0	0	0	0	0	24267000	0	0	0	0	0	0	0	0	0	0	0	0	0	0	0	0	0	0
H0YDU8;P53041;A8MU39;M0R196;A0A087WY80;E7EU14	H0YDU8;P53041;A8MU39	Serine/threonine-protein phosphatase;Serine/threonine-protein phosphatase 5	PPP5C	0	0	0	0	541340000	444460000	107730000	151460000	0	0	0	0	0	0	0	0	319010000	218250000	254730000	249090000	662880000	550840000	431840000	667440000
H0YE25;H0YF25;Q8NB37;Q8NB37-2;H0YER3;E9PQD8;E9PLI5;Q8NB37-3	H0YE25;H0YF25;Q8NB37;Q8NB37-2;H0YER3;E9PQD8;E9PLI5;Q8NB37-3	Parkinson disease 7 domain-containing protein 1	PDDC1	0	0	0	0	0	0	0	0	0	0	0	0	0	0	0	0	0	0	0	0	0	0	0	16400000
H0YEX4;Q4KMG0-2;Q4KMG0;E9PPQ7;E9PRD8;H0YCZ4;E9PNF2	H0YEX4;Q4KMG0-2;Q4KMG0	Cell adhesion molecule-related/down-regulated by oncogenes	CDON	0	1345900000	699400000	719010000	0	0	374700000	320800000	0	0	0	0	0	0	0	0	0	0	0	0	0	0	0	0
H0YGR4;Q9Y3B8;F5GYG5;F5H784;F5H7P1;Q9BTR4;F5H6P8;H0YG37	H0YGR4;Q9Y3B8;F5GYG5	Oligoribonuclease, mitochondrial	REXO2	0	0	0	0	0	0	0	0	0	0	0	0	0	0	0	0	0	0	0	0	0	0	0	18219000
H0YI30;O95390	H0YI30;O95390	Growth/differentiation factor 11	GDF11	0	456690000	0	425300000	0	0	0	0	0	0	0	0	0	0	0	0	0	0	0	0	0	0	0	0
H0YIC9;H0YHF8;F8VYY9;P54619-2;P54619;P54619-3;F8VZX1	H0YIC9;H0YHF8;F8VYY9;P54619-2;P54619;P54619-3	5-AMP-activated protein kinase subunit gamma-1	PRKAG1	0	0	0	0	354530000	383340000	0	0	0	0	0	0	0	0	0	0	0	0	0	0	0	0	0	0
H0YJ34;Q96AC1-2;Q96AC1;Q96AC1-3;G3V5R2;G3V281;G3V3J0;G3V1L6;Q9BQL6-4;Q9BQL6-2;Q9BQL6	H0YJ34;Q96AC1-2;Q96AC1;Q96AC1-3	Fermitin family homolog 2	FERMT2	0	0	0	0	0	0	0	0	0	0	0	0	0	0	0	0	0	0	0	0	0	0	0	35650000
H0YJ75;Q13362-2;Q13362-3;Q13362;Q13362-4;Q13362-5;Q96B13;H0YN84;H0YJ49;H0YJU0;G3V2U3	H0YJ75;Q13362-2;Q13362-3;Q13362;Q13362-4;Q13362-5;Q96B13	Serine/threonine-protein phosphatase 2A 56 kDa regulatory subunit gamma isoform	PPP2R5C	0	0	0	0	0	0	0	0	0	0	0	0	0	0	0	0	0	0	0	0	33481000	36054000	37288000	33712000
H0YK39;P52657;A8MYR4	H0YK39;P52657;A8MYR4	Transcription initiation factor IIA subunit 2	GTF2A2	0	0	0	0	0	0	0	138710000	0	0	0	0	0	0	0	0	0	0	0	0	0	0	0	0
H0YKJ9;O60637-3;O60637-2;O60637;H0YMH8	H0YKJ9;O60637-3;O60637-2;O60637;H0YMH8	Tetraspanin-3	TSPAN3	0	0	0	0	0	0	0	0	0	0	0	0	0	0	0	0	0	0	50067000	45992000	0	0	0	0
H0YKL0;Q9NP66	H0YKL0;Q9NP66	High mobility group protein 20A	HMG20A	0	0	0	0	0	0	0	0	0	0	0	0	0	0	0	0	0	0	0	0	0	4680500	0	0
H0YL55;H7BXE3;Q9NWH9;H0YLW7;H0YMW8;H0YNF3;H0YMR6;H0YLE6;H0YKU6	H0YL55;H7BXE3;Q9NWH9;H0YLW7;H0YMW8;H0YNF3;H0YMR6;H0YLE6	SAFB-like transcription modulator	SLTM	0	0	0	0	0	0	0	0	0	0	0	0	0	0	0	0	0	0	0	0	44748000	40221000	36742000	33214000
H0YLB9;P49641-1;P49641;H0YKH9;H0YLU3;A0A0C4DGL1;H0YNG5;P49641-2;H0YKT0;H0YKM7	H0YLB9;P49641-1;P49641;H0YKH9;H0YLU3;A0A0C4DGL1;H0YNG5;P49641-2	Alpha-mannosidase 2x	MAN2A2	0	0	0	0	0	0	0	0	0	0	0	0	0	0	0	0	48697000	77730000	63246000	74019000	0	0	0	0
H0YM30;Q68DA7;H0YMP0;H0YLM7;Q68DA7-2	H0YM30;Q68DA7;H0YMP0;H0YLM7;Q68DA7-2	Formin-1	FMN1	0	0	0	0	0	0	0	0	0	0	0	0	0	0	0	0	0	0	0	0	0	0	0	11924000
H0YMT3;Q6P4I2	H0YMT3;Q6P4I2	WD repeat-containing protein 73	WDR73	0	0	0	0	0	0	0	0	0	0	0	0	0	0	0	0	0	0	10765000	0	0	0	0	0
H0YMV8;Q71UM5;C9JLI6	H0YMV8;Q71UM5;C9JLI6	40S ribosomal protein S27;40S ribosomal protein S27-like	RPS27L	0	0	0	0	0	0	0	0	0	0	0	0	0	0	0	0	0	86256000	0	106210000	0	0	0	0
H0YMW2;Q12802-4;Q12802;Q12802-2	H0YMW2;Q12802-4;Q12802;Q12802-2	A-kinase anchor protein 13	AKAP13	0	0	0	0	0	0	0	0	0	0	0	0	0	0	0	0	0	0	0	0	37079000	31413000	21564000	24598000
H0YN65;Q8NCH0	H0YN65;Q8NCH0	Carbohydrate sulfotransferase 14	CHST14	0	312240000	0	318030000	0	0	0	0	0	0	0	0	0	0	0	0	0	0	0	0	0	0	0	0
H0YN81;Q9GZS3;H0YMF9;H0YL19;H0YM76;H0YLA1;H3BQA8	H0YN81;Q9GZS3;H0YMF9;H0YL19	WD repeat-containing protein 61;WD repeat-containing protein 61, N-terminally processed	WDR61	0	0	0	0	240350000	316460000	291050000	292940000	0	0	0	0	0	0	0	0	229690000	0	404260000	410970000	659300000	742740000	851470000	750450000
H0YNA7;Q8TCT8	H0YNA7;Q8TCT8	Signal peptide peptidase-like 2A	SPPL2A	0	0	0	0	0	0	0	0	0	0	0	0	0	0	0	0	0	0	0	0	0	0	0	58158000
H0YNK6;Q06418;H0YN24	H0YNK6;Q06418	Tyrosine-protein kinase receptor TYRO3	TYRO3	0	0	0	452400000	366620000	300300000	248380000	409620000	0	0	0	0	0	0	0	0	584570000	441960000	1030600000	664660000	272810000	217030000	195200000	213600000
H3BLU2;Q13449;F5H5G1;C9J5G3	H3BLU2;Q13449;F5H5G1;C9J5G3	Limbic system-associated membrane protein	LSAMP	0	0	0	0	0	0	0	0	667690000	1362300000	1178400000	1460000000	0	0	0	0	0	0	0	0	0	0	0	0
H3BLU7;O43488;H7C5H7;Q8NHP1	H3BLU7;O43488	Aflatoxin B1 aldehyde reductase member 2	AKR7A2	0	0	0	0	0	0	0	0	0	0	0	0	0	0	0	0	0	0	0	0	169520000	182690000	184710000	169160000
H3BLV9;Q5R363;Q96SB4-4;Q96SB4;Q96SB4-3;D6RBF8;D6RBM8	H3BLV9;Q5R363;Q96SB4-4;Q96SB4;Q96SB4-3	SRSF protein kinase 1	SRPK1	0	0	0	0	50473000	51362000	0	0	0	0	0	0	0	0	0	0	0	0	0	0	0	0	0	0
H3BLZ8;Q92841;Q92841-1;Q92841-3;Q92841-2	H3BLZ8;Q92841;Q92841-1;Q92841-3;Q92841-2	Probable ATP-dependent RNA helicase DDX17	DDX17	0	0	0	0	1215600000	1004300000	501890000	606750000	0	0	0	0	0	0	0	0	88866000	69616000	119630000	67943000	1679500000	1798000000	1707200000	1411700000
H3BM14;H3BM74;Q9Y5A7-2;Q9Y5A7;C9JRT6;F8WDB6	H3BM14;H3BM74;Q9Y5A7-2;Q9Y5A7;C9JRT6;F8WDB6	NEDD8 ultimate buster 1	NUB1	0	0	0	0	0	0	0	55076000	0	0	0	0	0	0	0	0	0	0	0	0	0	0	0	0
H3BMA1;H3BUX1;Q13421-4;Q13421-3;Q13421;Q13421-2;H3BR90	H3BMA1;H3BUX1;Q13421-4;Q13421-3;Q13421;Q13421-2	Mesothelin;Megakaryocyte-potentiating factor;Mesothelin, cleaved form	MSLN	0	497390000	0	406200000	0	0	0	0	0	0	0	0	0	0	0	0	0	0	0	0	0	0	0	0
H3BQ52;H3BMD8;P56211;P56211-2;H3BTD3	H3BQ52;H3BMD8;P56211;P56211-2;H3BTD3	cAMP-regulated phosphoprotein 19	ARPP19	0	0	0	0	0	154260000	0	0	0	0	0	0	0	0	0	0	0	0	89585000	85679000	0	0	0	0
H3BMF2;Q96S16-2;Q96S16;H3BVG3	H3BMF2;Q96S16-2;Q96S16;H3BVG3	JmjC domain-containing protein 8	JMJD8	0	0	0	0	0	0	0	0	0	0	0	0	0	0	0	0	33902000	0	36764000	34176000	0	0	0	0
H3BMM5;Q96AX1;F5H6Y0;F5H7N5	H3BMM5;Q96AX1;F5H6Y0	Vacuolar protein sorting-associated protein 33A	VPS33A	0	0	0	0	0	0	0	0	0	0	0	0	0	0	0	0	0	0	0	0	41630000	34287000	38831000	39989000
H3BV80;H3BMS0;H3BMM9;H3BTC0;Q15287-3;Q15287-2;Q15287;H3BPG5	H3BV80;H3BMS0;H3BMM9;H3BTC0;Q15287-3;Q15287-2;Q15287;H3BPG5	RNA-binding protein with serine-rich domain 1	RNPS1	0	0	0	0	0	0	0	0	0	0	0	0	0	0	0	0	0	0	0	0	130260000	99293000	101910000	113160000
H3BUL4;H3BMX9;Q9GZU8;H3BQQ6;H3BTI2;H3BTP8;H3BSY6;H3BP64;H3BU93;Q6P4H7;H3BSF0;H3BNK9	H3BUL4;H3BMX9;Q9GZU8;H3BQQ6;H3BTI2;H3BTP8;H3BSY6;H3BP64;H3BU93	Protein FAM192A	FAM192A	0	0	0	0	51593000	55056000	60243000	0	0	0	0	0	0	0	0	0	0	0	0	0	0	0	0	0
H3BN57;Q8TDH9;G5E931;Q8TDH9-2;Q8TDH9-3;A0A0A0MTN6	H3BN57;Q8TDH9;G5E931;Q8TDH9-2;Q8TDH9-3	Biogenesis of lysosome-related organelles complex 1 subunit 5	BLOC1S5-TXNDC5;BLOC1S5	0	0	0	0	0	0	0	0	0	0	0	0	0	0	0	0	0	0	0	0	0	61394000	0	41280000
H3BN64;H3BRF9;Q96K21-4;Q96K21-2;Q96K21;H3BUW6;H3BRM1;Q96K21-3	H3BN64;H3BRF9;Q96K21-4;Q96K21-2;Q96K21;H3BUW6;H3BRM1;Q96K21-3	Abscission/NoCut checkpoint regulator	ZFYVE19	0	0	0	0	0	0	0	0	0	0	0	0	0	0	0	0	0	0	0	49161000	0	0	0	0
H3BN98;I3L246;H3BV27;H3BT37;I3L303;H3BPJ2;Q15041-2;Q15041;Q15041-3	H3BN98;I3L246		RPS15A	0	0	0	0	190110000	0	80145000	0	0	0	0	0	0	0	0	0	226730000	247680000	491110000	554100000	423920000	559190000	497670000	450810000
H3BSB3;H3BNT4;Q99547	H3BSB3;H3BNT4;Q99547	M-phase phosphoprotein 6	MPHOSPH6	0	0	0	0	0	0	0	0	0	0	0	0	0	0	0	0	0	0	0	0	0	0	0	13792000
H3BNX8;P20674;H3BRM5;H3BRI0;H3BV69	H3BNX8;P20674;H3BRM5;H3BRI0;H3BV69	Cytochrome c oxidase subunit 5A, mitochondrial	COX5A	0	0	0	0	0	0	0	0	0	0	0	0	0	0	0	0	0	0	0	0	86711000	92463000	75806000	83191000
H3BP71;O75150-4;O75150;O75150-3;A0A087WTK2;H3BS50	H3BP71;O75150-4;O75150;O75150-3	E3 ubiquitin-protein ligase BRE1B	RNF40	0	0	0	0	0	0	30739000	43039000	0	0	0	0	0	0	0	0	0	0	0	0	0	0	0	0
H3BPE7;P35637-2;P35637	H3BPE7;P35637-2;P35637	RNA-binding protein FUS	FUS	0	725410000	357730000	572000000	1095100000	1080100000	630690000	716070000	245790000	167900000	211590000	130260000	0	0	0	0	548950000	582790000	530500000	546760000	579530000	621650000	455030000	460470000
H3BPK3;Q16775-2;Q16775;H3BPQ4;H3BQW8;H3BV79;Q16775-3	H3BPK3;Q16775-2;Q16775;H3BPQ4	Hydroxyacylglutathione hydrolase, mitochondrial	HAGH	0	0	0	188720000	237790000	267370000	174570000	213030000	0	0	0	0	0	0	0	0	240370000	236560000	196160000	169100000	402130000	396370000	473150000	455600000
H3BQZ7;Q1KMD3	H3BQZ7;Q1KMD3	Heterogeneous nuclear ribonucleoprotein U-like protein 2	HNRNPUL2-BSCL2;HNRNPUL2	0	0	0	0	305490000	238930000	193080000	120990000	0	0	0	0	0	0	0	0	0	0	0	0	697540000	637710000	679080000	658880000
H3BQZ9;P07741;P07741-2;H3BSW3;H3BQF1;H3BQB1	H3BQZ9;P07741;P07741-2;H3BSW3;H3BQF1;H3BQB1	Adenine phosphoribosyltransferase	APRT	0	0	0	0	0	0	0	0	0	0	0	0	0	0	0	0	0	0	0	0	610580000	611270000	456880000	638120000
H3BRL3;O14562	H3BRL3;O14562	Ubiquitin domain-containing protein UBFD1	UBFD1	0	0	0	0	0	0	0	0	0	0	0	0	0	0	0	0	0	0	0	0	0	79875000	61741000	63669000
H3BRQ0;Q96CD2-2;Q96CD2;H3BU63;H3BSE3;H3BQB0	H3BRQ0;Q96CD2-2;Q96CD2;H3BU63;H3BSE3;H3BQB0	Phosphopantothenoylcysteine decarboxylase	PPCDC	0	0	0	0	0	0	0	0	0	0	0	0	0	0	0	0	0	0	0	0	0	0	0	31355000
H3BS19;Q96JG9	H3BS19;Q96JG9	Zinc finger protein 469	ZNF469	0	0	0	0	0	0	0	943700000	0	0	0	0	0	0	0	0	0	0	0	0	0	0	0	0
J3QRA1;H3BSR6;P78423	J3QRA1;H3BSR6;P78423	Fractalkine;Processed fractalkine	CX3CL1	0	0	0	0	0	0	82717000	102430000	0	0	0	0	0	0	0	0	0	0	0	0	0	0	0	0
H3BSW0;Q8N9N7	H3BSW0;Q8N9N7	Leucine-rich repeat-containing protein 57	LRRC57	0	0	0	0	0	0	0	0	0	0	0	0	0	0	0	0	0	0	0	0	15090000	15838000	14429000	22421000
H3BT57;P29590-14;P29590-10;P29590-4;P29590-12;P29590-2;P29590-5;P29590-9;P29590-13;P29590-3;P29590-8;P29590-11;P29590;H3BT29;H3BUJ5;H3BVD2	H3BT57;P29590-14;P29590-10;P29590-4;P29590-12;P29590-2;P29590-5;P29590-9;P29590-13;P29590-3;P29590-8;P29590-11;P29590;H3BT29;H3BUJ5	Protein PML	PML	0	0	0	0	211840000	207890000	196990000	266110000	0	0	0	0	0	0	0	0	219060000	262820000	155110000	186060000	0	0	0	0
H3BT71;P38159;P38159-2;H0Y6E7;H3BR27;P38159-3;Q96E39;H3BNC1;O75526;H3BUY5;Q8N7X1	H3BT71;P38159;P38159-2;H0Y6E7;H3BR27;P38159-3;Q96E39	RNA-binding motif protein, X chromosome;RNA-binding motif protein, X chromosome, N-terminally processed;RNA binding motif protein, X-linked-like-1	RBMX;RBMXL1	0	0	0	0	309550000	297920000	252040000	247590000	0	0	0	0	0	0	0	0	0	0	0	0	957090000	874530000	579380000	533480000
Q96NX8;H3BU86;O14662-2;O14662-4;O14662-5;O14662;B7ZBM4;B7ZBM5;F8W9Z6;B7ZBM8;C9K0W8;O14662-3;O14662-6	Q96NX8;H3BU86;O14662-2;O14662-4;O14662-5;O14662;B7ZBM4;B7ZBM5;F8W9Z6;B7ZBM8;C9K0W8;O14662-3;O14662-6	Syntaxin-16	STX16;STX16-NPEPL1	0	0	0	0	0	0	0	0	0	0	0	0	0	0	0	0	0	0	0	0	0	0	0	7617700
H3BV55;O15305;H3BPH4;H3BRM0;O15305-2;H3BR08;H3BM92;H3BV34;H3BT06;H3BNY9	H3BV55;O15305;H3BPH4;H3BRM0	Phosphomannomutase;Phosphomannomutase 2	PMM2	0	0	0	0	0	0	0	0	0	0	0	0	0	0	0	0	0	0	0	0	233300000	249060000	235500000	229200000
H3BVD9;O43278-2;O43278;H3BTQ8;H3BSM2;H3BMB6	H3BVD9;O43278-2;O43278;H3BTQ8;H3BSM2	Kunitz-type protease inhibitor 1	SPINT1	0	0	0	0	0	0	0	0	245990000	210890000	352670000	313710000	0	0	0	0	0	0	0	0	0	0	0	0
H3BVG0;Q8N1F7;H3BRI8;H3BM93;Q8N1F7-2;H3BNN5;H3BV11;H3BVE2;H3BMX0;H3BRD9;H3BP95;H3BNG7;H3BV15	H3BVG0;Q8N1F7;H3BRI8;H3BM93;Q8N1F7-2	Nuclear pore complex protein Nup93	NUP93	0	0	0	0	72480000	44010000	76657000	72294000	0	0	0	0	0	0	0	0	71594000	0	59151000	68508000	74611000	90718000	79741000	92818000
H7BYC3;Q7KYR7-6;Q7KYR7-4;Q7KYR7;Q7KYR7-1;C9JNC3;C9JAJ6;C9IY66;Q7KYR7-5	H7BYC3;Q7KYR7-6;Q7KYR7-4;Q7KYR7;Q7KYR7-1;C9JNC3;C9JAJ6;C9IY66;Q7KYR7-5	Butyrophilin subfamily 2 member A1	BTN2A1;BTN2A2	0	0	0	0	0	0	0	0	0	0	0	275350000	0	0	0	0	0	0	0	0	0	0	0	0
H7BYN4;Q02241-2;Q02241;Q02241-3;H0YKQ5;H0YME6;H0YMJ4	H7BYN4;Q02241-2;Q02241;Q02241-3	Kinesin-like protein KIF23	KIF23	0	0	0	0	224460000	233320000	292560000	311280000	0	0	0	0	0	0	0	0	285630000	281400000	230940000	267020000	0	0	0	0
H7BYW6;P04085-2;P04085;A0A0A0MSC4	H7BYW6;P04085-2;P04085;A0A0A0MSC4	Platelet-derived growth factor subunit A	PDGFA	0	0	0	0	129060000	0	98816000	95817000	0	0	0	0	0	0	0	0	0	0	0	0	0	0	0	0
H7BZ18	H7BZ18		MCFD2	0	0	0	0	0	0	0	0	0	0	0	0	0	0	0	0	0	0	0	0	26490000	38365000	146920000	129120000
H7BZJ3	H7BZJ3		PDIA3	0	0	0	0	1598400000	1758400000	2251300000	3278600000	0	0	0	0	0	0	0	0	2143400000	1337300000	1080300000	1192700000	327030000	472620000	357670000	461160000
H7BZK4;Q8WUM9	H7BZK4;Q8WUM9	Sodium-dependent phosphate transporter 1	SLC20A1	0	0	0	0	0	0	0	0	0	0	0	0	0	0	0	0	131270000	119490000	0	0	0	0	0	0
H7BZW6;X6RAL5;O00422	H7BZW6;X6RAL5;O00422	Histone deacetylase complex subunit SAP18	SAP18	0	0	0	0	0	0	0	0	0	0	0	0	0	0	0	0	0	0	0	0	64269000	0	0	0
H7C0D5;Q9BSR8	H7C0D5;Q9BSR8	Protein YIPF4	YIPF4	0	0	0	0	0	0	0	0	0	0	0	0	0	0	0	0	0	0	0	0	0	0	0	9199700
H7C0R6;Q9BV44;H7C3J3	H7C0R6;Q9BV44;H7C3J3	THUMP domain-containing protein 3	THUMPD3	0	0	0	0	0	0	0	5252100	0	0	0	0	0	0	0	0	0	0	0	0	0	0	0	0
H7C0V4;H7C215;Q9BZR6	H7C0V4;H7C215;Q9BZR6	Reticulon-4 receptor	RTN4R	0	0	0	0	0	0	0	0	0	0	0	0	0	0	0	0	0	0	0	0	0	0	0	19278000
H7C193;Q86UY8-2;Q86UY8	H7C193;Q86UY8-2;Q86UY8	5-nucleotidase domain-containing protein 3	NT5DC3	0	0	0	0	0	0	0	0	0	0	0	0	0	0	0	0	0	0	0	0	31174000	31774000	50723000	31733000
H7C1E4;P61966;P61966-2;B8ZZZ1;Q96PC3-3;Q96PC3-4;Q96PC3;Q96PC3-2	H7C1E4;P61966;P61966-2	AP-1 complex subunit sigma-1A	AP1S1	0	0	0	0	0	58420000	54208000	0	0	0	0	0	0	0	0	0	0	0	0	0	62682000	56969000	45977000	48119000
H7C1F9;Q2PPJ7-3;Q2PPJ7-2;Q2PPJ7	H7C1F9;Q2PPJ7-3;Q2PPJ7-2;Q2PPJ7	Ral GTPase-activating protein subunit alpha-2	RALGAPA2	0	0	0	0	0	0	0	0	0	0	0	0	0	0	0	0	0	0	0	0	0	0	4669500	0
H7C2I1;Q99873-3;Q99873-2;Q99873-4;Q99873;E9PKG1;E9PIX6;A0A087X1W2;E9PQ98;H0YDE4;E9PNR9;E9PMW9;E9PI83;Q9NR22-2;Q9NR22;E9PMZ2	H7C2I1;Q99873-3;Q99873-2;Q99873-4;Q99873;E9PKG1;E9PIX6;A0A087X1W2;E9PQ98;H0YDE4	Protein arginine N-methyltransferase 1	PRMT1	0	885870000	767470000	1060900000	1522800000	1719900000	1152300000	1145500000	959370000	1028000000	660090000	702830000	0	0	0	0	1310300000	1357500000	1539400000	1798400000	1176800000	1235300000	1209600000	1790500000
H7C2Q8;Q99848	H7C2Q8;Q99848	Probable rRNA-processing protein EBP2	EBNA1BP2	0	0	0	0	0	0	0	0	0	0	0	0	0	0	0	0	0	0	0	0	103820000	103730000	109680000	0
H7C2U6;Q9BPW8;C9JDV8;F8WCR5	H7C2U6;Q9BPW8;C9JDV8;F8WCR5	Protein NipSnap homolog 1	NIPSNAP1	0	0	0	0	0	0	0	0	0	0	0	0	0	0	0	0	0	0	0	0	0	71059000	0	0
H7C3M7	H7C3M7		FARP2	0	0	0	0	0	0	0	0	0	0	0	0	0	0	0	0	0	0	0	0	66363000	61925000	56600000	45318000
H7C4H2;Q9Y5M8	H7C4H2;Q9Y5M8	Signal recognition particle receptor subunit beta	SRPRB	0	0	0	0	0	0	0	0	0	0	0	0	0	0	0	0	0	0	0	0	0	0	0	52365000
H7C4J1	H7C4J1		ACTR3C	0	0	0	0	0	0	0	0	0	0	0	0	0	0	0	0	0	0	0	32633000	0	0	0	0
H7C5V3;Q9Y2Q9;E5RFT8	H7C5V3;Q9Y2Q9;E5RFT8	28S ribosomal protein S28, mitochondrial	MRPS28	0	0	0	0	0	0	0	0	0	0	0	0	0	0	0	0	0	0	0	0	0	0	0	102810000
H7C5W9;P16615-5;P16615-2;P16615-3;P16615-4;P16615;Q93084-4;Q93084-2;Q93084-3;Q93084-7;Q93084;Q93084-6;Q93084-5	H7C5W9;P16615-5;P16615-2;P16615-3;P16615-4;P16615;Q93084-4;Q93084-2;Q93084-3;Q93084-7;Q93084;Q93084-6;Q93084-5	Sarcoplasmic/endoplasmic reticulum calcium ATPase 2;Sarcoplasmic/endoplasmic reticulum calcium ATPase 3	ATP2A2;ATP2A3	0	0	0	0	0	0	0	0	0	0	0	0	0	0	0	0	0	0	0	0	0	0	0	14145000
H9KV31;O15394;O15394-2;Q9BXU1-3;Q9BXU1-2;Q9BXU1	H9KV31;O15394;O15394-2	Neural cell adhesion molecule 2	NCAM2	0	0	0	0	0	0	0	0	589080000	440680000	621990000	661610000	0	0	0	0	0	0	0	0	0	0	0	0
J3QRX6;H9KV77;Q9NQ92	J3QRX6;H9KV77;Q9NQ92	Coordinator of PRMT5 and differentiation stimulator	COPRS	0	0	0	0	0	0	0	0	0	0	0	0	0	0	0	0	101920000	82222000	102070000	75737000	0	0	0	0
I1E4Y6;Q6Y7W6-4;Q6Y7W6-5;Q6Y7W6;Q6Y7W6-3;F8WCD5;C9JPV7;C9JXQ0;C9J0V6;C9JHT0;C9JRZ2;C9JH18;C9JHW1;E7ESB6	I1E4Y6;Q6Y7W6-4;Q6Y7W6-5;Q6Y7W6;Q6Y7W6-3;F8WCD5;C9JPV7;C9JXQ0;C9J0V6;C9JHT0;C9JRZ2;C9JH18;C9JHW1;E7ESB6	PERQ amino acid-rich with GYF domain-containing protein 2	GIGYF2	0	0	0	0	0	0	0	0	0	0	0	0	0	0	0	0	0	0	0	0	38659000	35333000	54127000	38389000
I3L0A0;Q13404;Q13404-7;Q13404-2;Q13404-1;G3V2F7;A0A0A0MSL3;Q13404-6;Q13404-8;E5RIF1;D6RG00	I3L0A0;Q13404;Q13404-7;Q13404-2;Q13404-1;G3V2F7;A0A0A0MSL3;Q13404-6;Q13404-8	Ubiquitin-conjugating enzyme E2 variant 1	UBE2V1	0	0	0	0	501700000	0	0	357250000	0	0	0	0	0	0	0	0	0	0	0	0	1409200000	1147000000	1142600000	1140900000
I3L0H8;Q9NUU7;H3BTB3;J3QRH0;H3BSL8	I3L0H8;Q9NUU7	ATP-dependent RNA helicase DDX19A	DDX19A	0	0	0	0	234180000	227520000	138420000	125910000	0	0	0	0	0	0	0	0	0	0	0	0	171580000	198400000	126080000	175930000
I3L0N3;P46459;P46459-2;I3L2G1;I3L0L3;K7EQD6;I3L338;I3L4Q9	I3L0N3;P46459;P46459-2	Vesicle-fusing ATPase	NSF	0	0	0	0	815850000	650010000	690890000	582520000	0	0	0	0	0	0	0	0	0	0	0	0	657940000	658710000	636930000	574350000
I3L0X5;O75391;I3L4C3;I3L0Q5	I3L0X5;O75391;I3L4C3	Sperm-associated antigen 7	SPAG7	0	0	0	0	0	108990000	78673000	59979000	0	0	0	0	0	0	0	0	0	0	0	0	0	0	0	0
I3L170;P10636-3;P10636-2;P10636-4;P10636-5;P10636-6;P10636-7;P10636-8;P10636;P10636-9	I3L170;P10636-3;P10636-2;P10636-4;P10636-5;P10636-6;P10636-7;P10636-8;P10636;P10636-9	Microtubule-associated protein;Microtubule-associated protein tau	MAPT	0	0	0	0	0	0	0	0	0	0	0	0	0	0	0	0	0	0	0	0	148730000	139630000	116460000	106840000
I3L4G0;I3L1G1;J3KQU4;I3L4I4;O75674-2;O75674;I3L3T4;I3L367;I3NI44;O75674-3;I3L0N2;I3L3M3;I3L1Q1;I3L4N3	I3L4G0;I3L1G1;J3KQU4;I3L4I4;O75674-2;O75674;I3L3T4;I3L367;I3NI44;O75674-3	TOM1-like protein 1	TOM1L1	0	0	0	0	0	0	0	0	0	0	0	0	0	0	0	0	83945000	83197000	98144000	84843000	0	0	0	0
I3L1L3;Q9BQG0;Q9BQG0-2	I3L1L3;Q9BQG0;Q9BQG0-2	Myb-binding protein 1A	MYBBP1A	0	0	0	0	0	0	0	0	0	0	0	0	0	0	0	0	0	0	0	0	32882000	40069000	37215000	29527000
I3L1R7;Q99447;Q99447-3;Q99447-4;I3L1L9;Q99447-2;I3L3V9;I3L2Q1;I3L1C4;I3L102	I3L1R7;Q99447;Q99447-3;Q99447-4;I3L1L9;Q99447-2;I3L3V9;I3L2Q1	Ethanolamine-phosphate cytidylyltransferase	PCYT2	0	0	0	0	0	0	0	0	0	0	0	0	0	0	0	0	0	0	0	0	462640000	412240000	515240000	417050000
I3L2B0;I3L318;I3L4B5	I3L2B0		CLUH	0	0	0	0	0	0	0	0	0	0	0	0	0	0	0	0	0	0	0	0	0	18208000	0	0
I3L2X7;I3L2J8;Q9UPN4-3;Q9UPN4-2;Q9UPN4;I3L316;I3L4M5	I3L2X7;I3L2J8;Q9UPN4-3;Q9UPN4-2;Q9UPN4;I3L316;I3L4M5	Centrosomal protein of 131 kDa	CEP131	0	0	0	0	0	0	0	0	0	0	0	0	0	0	0	0	0	0	0	0	0	32437000	26181000	32839000
I3L305;Q9UNK0	I3L305;Q9UNK0	Syntaxin-8	STX8	0	0	0	0	0	0	0	0	0	0	0	0	0	0	0	0	0	0	0	0	38478000	33389000	30473000	25471000
I3L397;I3L504;P63241;P63241-2;Q6IS14	I3L397;I3L504;P63241;P63241-2;Q6IS14	Eukaryotic translation initiation factor 5A-1;Eukaryotic translation initiation factor 5A-1-like	EIF5A;EIF5AL1	0	3227200000	3242000000	7988200000	6106800000	6805100000	7563800000	6260300000	5101200000	4028300000	3512500000	3110700000	1801700000	0	0	3375100000	8671400000	8943900000	8080500000	7980100000	5954200000	7419700000	4662800000	6441000000
I3L3P7;P62244;H3BVC7	I3L3P7;P62244	40S ribosomal protein S15a	RPS15A	0	0	0	0	0	0	0	0	0	0	0	0	0	0	0	0	0	0	0	0	0	291160000	0	0
I3L4A1;Q96FZ7;I3L3E4;I3L4G8	I3L4A1;Q96FZ7;I3L3E4;I3L4G8	Charged multivesicular body protein 6	CHMP6	0	0	0	0	0	0	0	0	0	0	0	0	0	0	0	0	0	0	0	0	0	175290000	0	0
I3L4N8	I3L4N8		ACTG1	0	0	0	0	671770000	813120000	0	0	0	0	0	0	0	0	0	0	0	0	0	0	0	0	0	0
I3L4Q4;Q9BUL5-4;Q9BUL5;A0A087WVQ2;I3L0Y2;I3L410;I3L1N0;Q9BUL5-2;Q9BUL5-3;I3L0X3;I3L2W6	I3L4Q4;Q9BUL5-4;Q9BUL5;A0A087WVQ2;I3L0Y2;I3L410;I3L1N0;Q9BUL5-2;Q9BUL5-3	PHD finger protein 23	PHF23	0	0	0	0	156150000	197870000	119570000	167440000	0	0	0	0	0	0	0	0	517380000	189830000	0	0	0	0	0	0
I6L894;Q01484-5;Q01484-2;Q01484;E9PHW9;H0Y931;E9PCH6;D6RHE1;B7Z651;Q01484-7;H0Y8Y2;H0YAG3	I6L894;Q01484-5;Q01484-2;Q01484;E9PHW9;H0Y931;E9PCH6;D6RHE1;B7Z651	Ankyrin-2	ANK2	0	0	0	0	116540000	122620000	151140000	131610000	0	0	0	0	0	0	0	0	0	0	0	0	83716000	61828000	73673000	70163000
J3KMX1;Q99567;I3L245	J3KMX1;Q99567;I3L245	Nuclear pore complex protein Nup88	NUP88	0	0	0	0	0	0	0	0	0	0	0	0	0	0	0	0	0	0	0	0	0	0	0	5843500
J3KMZ8;Q92785-2;Q92785;E9PN04	J3KMZ8;Q92785-2;Q92785;E9PN04	Zinc finger protein ubi-d4	DPF2	0	0	0	0	0	0	0	0	0	0	0	0	0	0	0	0	0	0	0	0	0	0	0	6915100
J3KN16;Q5VYK3;R4GMY1	J3KN16;Q5VYK3	Proteasome-associated protein ECM29 homolog	KIAA0368;ECM29	0	0	0	0	0	0	0	0	0	0	0	0	0	0	0	0	0	0	0	0	113190000	89598000	114420000	99015000
J3KN29;O00233;F5H5V4;F5GX23;O00233-2;F5H169;F5H7X1;O00233-3	J3KN29;O00233;F5H5V4;F5GX23;O00233-2;F5H169	26S proteasome non-ATPase regulatory subunit 9	PSMD9	0	326790000	382170000	409230000	455840000	453060000	494010000	477980000	946960000	723680000	639930000	486000000	0	0	0	0	511170000	437520000	233750000	236280000	273280000	417590000	215880000	197330000
J3KN32;Q9UKL0;E9PR63;E9PQE5;B4DV59;Q9P2K3-2;Q9P2K3-4;Q9P2K3;Q9P2K3-3	J3KN32;Q9UKL0	REST corepressor 1	RCOR1	0	0	0	0	50649000	49927000	59528000	0	0	0	0	0	0	0	0	0	0	0	0	0	0	0	0	0
J3KN59;Q12982-2;H7C096;Q12982	J3KN59;Q12982-2;H7C096;Q12982	BCL2/adenovirus E1B 19 kDa protein-interacting protein 2	BNIP2	0	0	0	0	0	0	0	0	0	0	0	0	0	0	0	0	0	0	0	0	21032000	27415000	0	0
J3KNC5;Q92832-2;Q92832;F5H6I3;K9UUD5	J3KNC5;Q92832-2;Q92832;F5H6I3;K9UUD5	Protein kinase C-binding protein NELL1	NELL1	0	0	0	0	656740000	587960000	878790000	811300000	0	0	0	0	0	0	0	0	0	0	0	0	0	0	0	0
J3KNF4;O14618;E9PP76;E9PK03	J3KNF4;O14618;E9PP76	Copper chaperone for superoxide dismutase;Superoxide dismutase [Cu-Zn]	CCS	0	0	0	0	0	0	0	0	0	0	0	0	0	0	0	0	0	0	0	0	127750000	129650000	107210000	121020000
J3KNN3;P15735-2;P15735;H3BN16;H3BP07;H3BTW6	J3KNN3;P15735-2;P15735;H3BN16;H3BP07;H3BTW6	Phosphorylase b kinase gamma catalytic chain, liver/testis isoform	PHKG2	0	0	0	0	0	0	0	0	0	0	0	0	0	0	0	0	0	0	0	0	0	0	52710000	49186000
J3KNN5;Q9UJV9	J3KNN5;Q9UJV9	Probable ATP-dependent RNA helicase DDX41	DDX41	0	0	0	0	0	0	0	0	0	0	0	0	0	0	0	0	0	0	0	0	34928000	43057000	24263000	25282000
J3KNN7;Q7Z569-2;Q7Z569	J3KNN7;Q7Z569-2;Q7Z569	BRCA1-associated protein	BRAP	0	0	0	0	0	0	0	0	0	0	0	0	0	0	0	0	0	0	0	0	0	0	0	18143000
J3KNP4;Q9NPR2-2;Q9NPR2;H0YMZ3;H0YN49;H0YNM2	J3KNP4;Q9NPR2-2;Q9NPR2;H0YMZ3	Semaphorin-4B	SEMA4B	0	2321300000	598120000	1215000000	206840000	240690000	487290000	477580000	0	0	0	0	0	0	0	0	656400000	0	336570000	0	0	0	0	0
J3KNQ4;Q9NVD7;E9PS97;Q9NVD7-2	J3KNQ4;Q9NVD7;E9PS97	Alpha-parvin	PARVA	0	0	0	0	103740000	116350000	83697000	86688000	0	0	0	0	0	0	0	0	118320000	96428000	112050000	142110000	144990000	170650000	144760000	149690000
J3KP30;Q5QJE6	J3KP30;Q5QJE6	Deoxynucleotidyltransferase terminal-interacting protein 2	DNTTIP2	0	0	0	0	0	0	0	0	0	0	0	0	0	0	0	0	0	0	0	0	0	0	0	33057000
J3KPP4;O95232;D6RDI2;C9JL41;O95232-2;D6RHH0;U3KQT3;E7EN55;H7C5U7;H0YBV7;H0YAR4;H0YA81	J3KPP4;O95232;D6RDI2	Luc7-like protein 3	LUC7L3	0	0	0	0	476470000	362250000	351730000	389240000	0	0	0	0	0	0	0	0	210880000	207760000	247170000	233770000	0	0	0	0
J3KQ32;Q9NTK5;Q9NTK5-2;C9JTK6;C9JCJ9	J3KQ32;Q9NTK5;Q9NTK5-2	Obg-like ATPase 1	OLA1	0	0	0	473770000	445090000	449850000	496140000	407210000	709060000	483990000	452250000	335770000	0	0	0	0	571380000	822470000	1154700000	1977300000	438460000	393240000	451870000	547470000
J3KQ34;Q9H9Q2;J3QT73;A0A087X1P5;Q9H9Q2-2;J3KQ41;Q9H9Q2-3	J3KQ34;Q9H9Q2;J3QT73;A0A087X1P5;Q9H9Q2-2	COP9 signalosome complex subunit 7b	COPS7B	0	0	0	0	0	0	0	0	0	0	0	0	0	0	0	0	171590000	0	0	0	0	0	0	0
J3KQ99;P20036;H0Y6F8;E9PMV2	J3KQ99;P20036;H0Y6F8	HLA class II histocompatibility antigen, DP alpha 1 chain	HLA-DPA1	0	0	0	0	1224200000	814710000	1061000000	1004200000	5293400000	6116200000	11235000000	11515000000	0	0	0	0	0	0	0	0	0	0	0	0
J3KQL8;Q9BQE5;E9PM95;B0QYK8	J3KQL8;Q9BQE5	Apolipoprotein L2	APOL2	0	0	0	0	0	0	0	0	0	0	0	0	0	0	0	0	0	0	0	0	742400000	665490000	581990000	538990000
J3KQN4;P83881;H0Y5B4;H7BZ11;R4GN19;H7BY91;H0Y3V9	J3KQN4;P83881;H0Y5B4;H7BZ11;R4GN19	60S ribosomal protein L36a	RPL36A;RPL36A-HNRNPH2	0	0	0	0	0	0	0	0	0	0	0	0	0	0	0	0	586500000	841860000	364110000	361810000	0	491060000	447410000	409910000
J3KR35;Q8WUD4;S4R331;C9JUN5	J3KR35;Q8WUD4;S4R331;C9JUN5	Coiled-coil domain-containing protein 12	CCDC12	0	0	0	0	45486000	0	63311000	64799000	0	0	0	0	0	0	0	0	0	0	0	0	0	0	0	0
J3KR44;Q96FW1;F5GYN4;F5H6Q1;F5GYJ8;F5H3F0;Q96FW1-2	J3KR44;Q96FW1;F5GYN4;F5H6Q1;F5GYJ8;F5H3F0	Ubiquitin thioesterase OTUB1	OTUB1	0	0	0	0	1026200000	954780000	815260000	737980000	0	0	0	0	0	0	0	0	635170000	903320000	988550000	1031600000	725280000	726930000	884200000	759420000
J3KR97;Q9BTW9;Q9BTW9-4;Q9BTW9-5;I3L439;I3L4D2;I3L3H4;I3L131;I3L143;I3L0V3;I3L163;I3L120;Q9BTW9-3	J3KR97;Q9BTW9;Q9BTW9-4;Q9BTW9-5	Tubulin-specific chaperone D	TBCD	0	0	0	0	0	0	0	0	0	0	0	0	0	0	0	0	0	0	0	0	49971000	55386000	49516000	61189000
J3KS22;Q7Z4W1;J3QS36;J3KRZ4;J3QS45;J3KSZ5;J3QL34	J3KS22;Q7Z4W1;J3QS36;J3KRZ4	L-xylulose reductase	DCXR	0	0	0	0	0	0	0	0	0	0	0	0	0	0	0	0	0	0	0	0	359040000	275130000	227400000	272720000
J3KS94;J3QQK6;P02686-2;P02686	J3KS94;J3QQK6;P02686-2;P02686	Myelin basic protein	MBP	0	0	0	0	0	0	0	0	0	0	0	0	0	0	0	0	0	0	0	0	0	0	63575000	0
J3KSW8;Q6WCQ1-3;Q6WCQ1;Q6WCQ1-2;H0Y2S9;H7C3G6;H0Y7E2;K7EL39;J3QRL2	J3KSW8;Q6WCQ1-3;Q6WCQ1;Q6WCQ1-2;H0Y2S9;H7C3G6;H0Y7E2	Myosin phosphatase Rho-interacting protein	MPRIP	0	0	0	0	18911000	29810000	0	28472000	0	0	0	0	0	0	0	0	0	0	0	0	0	0	0	0
J3QRT6;J3KSZ7;O43236-5;O43236-2;O43236-3;O43236;O43236-4;J3QRU3;J3QLR2;J3QLA8;O43236-6	J3QRT6;J3KSZ7;O43236-5;O43236-2;O43236-3;O43236;O43236-4;J3QRU3;J3QLR2;J3QLA8;O43236-6	Septin-4	38231	0	0	0	0	0	0	0	0	0	0	0	0	0	0	0	0	0	0	0	0	133150000	156950000	112620000	124900000
J3KTA4;P17844-2;P17844;J3QSF1;J3KRZ1;J3QRQ7;J3QR02;J3KRX8;X6RLV5	J3KTA4;P17844-2;P17844	Probable ATP-dependent RNA helicase DDX5	DDX5	0	0	0	0	374520000	352890000	243520000	261370000	0	0	0	0	0	0	0	0	0	0	0	0	697690000	774310000	593020000	604600000
J3QK89;Q8IWX8	J3QK89;Q8IWX8	Calcium homeostasis endoplasmic reticulum protein	CHERP	0	0	0	0	0	0	0	0	0	0	0	0	0	0	0	0	0	0	0	0	98492000	84862000	83841000	78276000
J3QLQ6;Q9H8H0-2;Q9H8H0;J3QR28	J3QLQ6;Q9H8H0-2;Q9H8H0	Nucleolar protein 11	NOL11	0	0	0	0	0	0	0	0	0	0	0	0	0	0	0	0	0	0	0	0	63510000	61931000	53071000	63123000
J3QLR8;Q9Y3D9	J3QLR8;Q9Y3D9	28S ribosomal protein S23, mitochondrial	MRPS23	0	0	0	0	0	0	0	0	0	0	0	0	0	0	0	0	0	0	0	0	0	56448000	33203000	0
J3QQJ0;Q9UHR5-2;Q9UHR5;F5H478;J3KRU5;X6R3T8;J3QLH3;J3KS14;J3QLM2;J3KRR6	J3QQJ0;Q9UHR5-2;Q9UHR5;F5H478;J3KRU5;X6R3T8;J3QLH3;J3KS14	SAP30-binding protein	SAP30BP	0	0	0	0	156370000	138830000	118250000	96077000	0	0	0	0	0	0	0	0	52830000	62091000	59906000	50428000	0	0	0	0
J3QR07;Q96MU7-2;Q96MU7	J3QR07;Q96MU7-2;Q96MU7	YTH domain-containing protein 1	YTHDC1	0	0	0	0	0	0	0	0	0	0	0	0	0	0	0	0	0	0	0	0	107220000	90429000	91937000	0
J3QRG6;P42771;P42771-4;K7ES20;K7ENC6;A0A0A0MRI0;P42771-2;G3XAG3;P42771-3;P42772	J3QRG6;P42771;P42771-4;K7ES20;K7ENC6;A0A0A0MRI0;P42771-2	Cyclin-dependent kinase inhibitor 2A, isoforms 1/2/3	CDKN2A	0	0	0	0	0	0	0	0	0	0	0	0	0	0	0	0	0	36708000	109450000	115290000	0	0	0	0
J3QRS3;P19105;O14950;J3KTJ1	J3QRS3;P19105;O14950;J3KTJ1	Myosin regulatory light chain 12A;Myosin regulatory light chain 12B	MYL12A;MYL12B	0	0	0	127610000	3761200000	4194700000	2664800000	2619700000	597100000	579450000	456450000	723900000	0	0	0	0	1366700000	1147500000	1277900000	1500200000	1719500000	2114600000	2426800000	2103800000
J3QRS9;X6R4W8;O43670-3;O43670-2;O43670;O43670-4;J3KS31	J3QRS9;X6R4W8;O43670-3;O43670-2;O43670;O43670-4;J3KS31	BUB3-interacting and GLEBS motif-containing protein ZNF207	ZNF207	0	0	0	0	0	0	0	0	0	0	0	0	0	0	0	0	0	0	0	0	0	0	110860000	0
J3QRU1;P07947;P06241-3;P06241-2;P12931;P06241;P12931-2;H0Y3C5;J3KPD6;P07948-2;P08631-3;P08631-2;P07948;P08631-4;P08631;Q573B4;P06239;P06239-3	J3QRU1;P07947;P06241-3;P06241-2;P12931;P06241;P12931-2	Tyrosine-protein kinase Yes;Tyrosine-protein kinase Fyn;Proto-oncogene tyrosine-protein kinase Src	YES1;FYN;SRC	0	0	0	0	81632000	69030000	70056000	74668000	0	0	0	0	0	0	0	0	0	0	57261000	78391000	0	0	0	0
J3QSD7;Q9NYV4-3;Q9NYV4-2;Q9NYV4	J3QSD7;Q9NYV4-3;Q9NYV4-2;Q9NYV4	Cyclin-dependent kinase 12	CDK12	0	0	0	0	0	0	0	0	0	0	0	0	0	0	0	0	0	0	0	0	0	0	0	14102000
J3QSZ5;P18583-8;P18583-6;P18583-2;P18583-10;P18583-3;P18583-4;P18583-7;P18583;P18583-5;P18583-9	J3QSZ5;P18583-8;P18583-6;P18583-2;P18583-10;P18583-3;P18583-4;P18583-7;P18583;P18583-5;P18583-9	Protein SON	SON	0	0	0	0	0	0	0	9247400	0	0	0	0	0	0	0	0	0	0	0	0	0	0	0	0
J3QT28;O43684-2;O43684;J3QSX4	J3QT28;O43684-2;O43684	Mitotic checkpoint protein BUB3	BUB3	0	0	0	532770000	489290000	533070000	570050000	499720000	0	0	0	0	0	0	0	0	299650000	357540000	269790000	228550000	293830000	333900000	370950000	298380000
J3QT38;Q9Y2D4-2;Q9Y2D4;F8W6R7;F2Z3K0;E7EW84;Q8TAG9-2;Q8TAG9	J3QT38;Q9Y2D4-2;Q9Y2D4	Exocyst complex component 6B	EXOC6B	0	0	0	0	0	0	0	0	0	0	0	0	0	0	0	0	0	0	0	0	34716000	33831000	34053000	37517000
J9JIC5;Q9HAS0;K7ERX0;K7EIQ2;K7EII1;J3KRR1	J9JIC5;Q9HAS0;K7ERX0;K7EIQ2;K7EII1;J3KRR1	Protein Njmu-R1	C17orf75	0	0	0	0	0	0	0	0	0	0	0	0	0	0	0	0	0	0	0	0	129590000	0	90201000	96690000
J9JID7;Q03252	J9JID7;Q03252	Lamin-B2	LMNB2	0	0	0	313050000	2017500000	2128900000	1902400000	1570200000	817490000	580140000	387380000	591820000	0	0	0	0	801480000	741630000	814680000	765060000	1776200000	1529300000	1220800000	1167200000
K4DI93;Q13620-3;Q13620-1;Q13620;A6NE76	K4DI93;Q13620-3;Q13620-1;Q13620	Cullin-4B	CUL4B	0	0	0	0	326910000	314060000	412480000	341510000	0	0	0	0	0	0	0	0	0	0	0	0	185710000	182250000	124180000	150620000
K4DIA0;O75144;O75144-2;A0A087X1L8;O75144-3	K4DIA0;O75144;O75144-2	ICOS ligand	ICOSLG	0	0	0	0	43369000	45142000	0	0	0	0	0	0	0	0	0	0	0	0	0	0	0	0	0	0
K7EJE8;K7EKE6;P36776-3;P36776-2;P36776;K7ER27;K7ER56	K7EJE8;K7EKE6;P36776-3;P36776-2;P36776;K7ER27	Lon protease homolog, mitochondrial	LONP1	0	0	0	0	0	0	0	0	0	0	0	0	0	0	0	0	0	0	0	0	117860000	125070000	137040000	148550000
K7EQ02;K7EQ55;K7EK33;Q96EP5-2;Q96EP5	K7EQ02;K7EQ55;K7EK33;Q96EP5-2;Q96EP5	DAZ-associated protein 1	DAZAP1	0	0	0	0	0	0	0	0	0	0	0	0	0	0	0	0	0	0	0	0	149170000	155300000	163080000	169930000
K7EQ71;K7EKI8;O60437	K7EQ71;K7EKI8;O60437	Periplakin	PPL	0	0	0	0	0	0	0	0	0	0	0	117640000	0	0	0	0	0	0	0	0	0	0	0	0
K7EP65;K7EKS7;K7ELC4;K7EMH1;K7ERI7;K7EJT5;P35268	K7EP65;K7EKS7;K7ELC4;K7EMH1;K7ERI7;K7EJT5;P35268	60S ribosomal protein L22	RPL22	0	0	0	163950000	243570000	241390000	101990000	0	0	0	0	0	0	0	0	0	173380000	62459000	181860000	227410000	1766400000	1466900000	1961000000	1959300000
K7ELG9;Q3MHD2;Q3MHD2-2	K7ELG9;Q3MHD2;Q3MHD2-2	Protein LSM12 homolog	LSM12	0	0	0	0	0	110760000	0	83876000	0	0	0	0	0	0	0	0	0	0	0	0	35835000	0	0	106630000
K7EM18;P41567;O60739	K7EM18;P41567;O60739	Eukaryotic translation initiation factor 1;Eukaryotic translation initiation factor 1b	EIF1;EIF1B	0	0	0	0	714160000	597760000	125500000	182780000	0	0	0	0	0	0	0	0	233100000	209860000	272930000	327920000	846420000	812400000	604970000	693680000
K7EMM1;Q9UJ37	K7EMM1;Q9UJ37	Alpha-N-acetylgalactosaminide alpha-2,6-sialyltransferase 2	ST6GALNAC2	0	0	0	0	0	0	0	0	0	0	0	0	0	0	0	0	0	0	0	0	0	0	0	102090000
K7EMZ9;Q8ND56-3;Q8ND56-2;Q8ND56	K7EMZ9;Q8ND56-3;Q8ND56-2;Q8ND56	Protein LSM14 homolog A	LSM14A	0	0	0	0	84340000	102070000	94155000	0	0	0	0	0	0	0	0	0	0	0	0	0	0	0	0	0
K7EPH3;Q9UK23-3;Q9UK23-2;Q9UK23;K7ERI4;K7EJ25;K7EL75	K7EPH3;Q9UK23-3;Q9UK23-2;Q9UK23;K7ERI4;K7EJ25	N-acetylglucosamine-1-phosphodiester alpha-N-acetylglucosaminidase	NAGPA	0	0	0	0	0	0	0	0	0	0	0	0	0	0	0	0	41307000	80840000	0	81660000	0	0	0	0
K7EPJ1;Q16763	K7EPJ1;Q16763	Ubiquitin-conjugating enzyme E2 S	UBE2S	0	0	0	0	0	0	0	0	0	0	0	0	0	0	0	0	0	0	27505000	37187000	0	0	0	0
K7EQJ5;P62841;K7EM56;A0A0B4J2B4;K7EJ78;S4R417;K7ELC2;S4R456	K7EQJ5;P62841;K7EM56;A0A0B4J2B4;K7EJ78;S4R417;K7ELC2;S4R456	40S ribosomal protein S15	RPS15	0	0	0	0	0	0	0	0	0	0	0	0	0	0	0	0	1721200000	2257800000	996720000	1031000000	3524100000	3594000000	1746800000	2390500000
K7ER15;Q9H0R4;Q9H0R4-2;K7EMY7;K7EJQ8;A0A0A6YYT5;K7EQD2	K7ER15;Q9H0R4;Q9H0R4-2;K7EMY7	Haloacid dehalogenase-like hydrolase domain-containing protein 2	HDHD2	0	0	0	0	0	0	0	138460000	0	0	0	0	0	0	0	0	100490000	0	0	121250000	113820000	137370000	131630000	131300000
K7ES63	K7ES63		TUBB6	0	0	0	0	0	0	27341000	0	0	0	0	0	0	0	0	0	0	0	0	0	0	0	0	0
K7ES75	K7ES75		LGALS3BP	0	0	0	0	211000000	204000000	186400000	274170000	0	0	0	0	0	0	0	0	0	0	0	0	0	0	0	0
K9J957;P61289;P61289-3;P61289-2;B3KQ25;K7ESG5;K7ENH2;A0A087WTV2;K7EMD0;K7EPX6;K7EKR3;B7Z8D3	K9J957;P61289;P61289-3;P61289-2;B3KQ25;K7ESG5;K7ENH2;A0A087WTV2	Proteasome activator complex subunit 3	PSME3	0	0	0	0	1177400000	1457200000	599850000	605140000	685590000	710390000	468220000	476580000	0	0	0	0	353630000	581500000	1214200000	931820000	541020000	515380000	402900000	421190000
M0QXB4;O14579;A0A087X0I4;O14579-2;O14579-3;M0R061	M0QXB4;O14579;A0A087X0I4;O14579-2;O14579-3;M0R061	Coatomer subunit epsilon	COPE	0	0	0	0	1667300000	1632400000	1112800000	1370900000	317390000	250270000	0	134350000	0	0	0	0	591460000	650590000	856410000	630580000	1024900000	1512300000	1135100000	1541800000
M0QXB5;O95571;M0QY80;M0QX80	M0QXB5;O95571;M0QY80	Persulfide dioxygenase ETHE1, mitochondrial	ETHE1	0	0	0	0	0	0	0	0	0	0	0	0	0	0	0	0	0	0	0	0	103360000	107500000	115140000	130970000
M0QXH0;Q99757	M0QXH0;Q99757	Thioredoxin, mitochondrial	TXN2	0	0	0	0	59643000	0	0	27099000	0	0	0	0	0	0	0	0	0	0	62975000	53361000	0	0	0	0
M0R0P1;M0QXL5;M0R2Q4;P22087;M0R2U2;M0R1H0;M0R2B0;M0R299	M0R0P1;M0QXL5;M0R2Q4;P22087;M0R2U2;M0R1H0;M0R2B0;M0R299	rRNA 2-O-methyltransferase fibrillarin	FBL	0	0	0	0	0	0	0	0	0	0	0	0	0	0	0	0	0	0	0	0	0	0	75190000	122570000
M0QXZ5;Q96B54	M0QXZ5;Q96B54	Zinc finger protein 428	ZNF428	0	0	0	0	107990000	114150000	0	92317000	0	0	0	0	0	0	0	0	103610000	129540000	99319000	87654000	0	0	0	0
M0QY97;Q9UPT8	M0QY97;Q9UPT8	Zinc finger CCCH domain-containing protein 4	ZC3H4	0	0	0	0	0	0	0	0	0	0	0	0	0	0	0	0	0	0	0	0	48302000	31075000	0	0
M0QYB4;Q9Y3X0;M0QZR0;M0R2W0	M0QYB4;Q9Y3X0;M0QZR0	Coiled-coil domain-containing protein 9	CCDC9	0	0	0	0	0	0	0	0	0	0	0	0	0	0	0	0	84787000	80069000	75830000	0	0	0	0	0
M0R0N4;M0QYZ2;P53680;X6R390;P53680-2;M0QZ21;M0R1S0	M0R0N4;M0QYZ2;P53680;X6R390;P53680-2;M0QZ21	AP-2 complex subunit sigma	AP2S1	0	0	0	0	183200000	195240000	114920000	159960000	0	0	0	0	0	0	0	0	79549000	73474000	83708000	111140000	118200000	151150000	129220000	158160000
M0QZM1	M0QZM1		HNRNPM	0	0	0	0	0	0	0	0	0	0	0	0	0	0	0	0	0	0	0	0	0	0	0	0
M0QZR4;Q92888-2;Q92888;Q92888-3;Q92888-4;M0QYC1;M0R2C7;M0QZH8;M0QYS3;M0QXV6	M0QZR4;Q92888-2;Q92888;Q92888-3;Q92888-4;M0QYC1	Rho guanine nucleotide exchange factor 1	ARHGEF1	0	0	0	0	143790000	130300000	0	0	0	0	0	0	0	0	0	0	0	0	174410000	138960000	165970000	192350000	164100000	220420000
M0R0F0;M0R0R2;P46782;M0QZN2	M0R0F0;M0R0R2;P46782;M0QZN2	40S ribosomal protein S5;40S ribosomal protein S5, N-terminally processed	RPS5	0	0	0	520610000	311610000	360650000	359090000	229780000	0	0	0	0	0	0	0	0	1613700000	2211300000	1684900000	1574600000	4053300000	2756600000	3319600000	3716800000
M0R3F4;M0R2A4;M0R2K3;M0R193;M0R0I0;M0R2I2;Q9NWV8;M0QYV1;M0QY17;M0QXG9;J3KQS6;Q9NWV8-3;Q9NWV8-2	M0R3F4;M0R2A4;M0R2K3;M0R193;M0R0I0;M0R2I2;Q9NWV8;M0QYV1;M0QY17;M0QXG9;J3KQS6;Q9NWV8-3;Q9NWV8-2	BRISC and BRCA1-A complex member 1	BABAM1	0	0	0	0	0	0	0	0	0	0	0	0	0	0	0	0	105280000	90174000	103370000	108990000	125070000	133920000	82545000	0
M0R300;M0R0P8;Q13459-2;Q13459	M0R300;M0R0P8;Q13459-2;Q13459	Unconventional myosin-IXb	MYO9B	0	0	0	0	0	0	0	0	0	0	0	0	0	0	0	0	56243000	47404000	64623000	117950000	0	0	0	0
M0R0P9;P31751-2;P31751;M0QZW8;J3QL45;M0R283;J3QKW1	M0R0P9;P31751-2;P31751	RAC-beta serine/threonine-protein kinase	AKT2	0	0	0	0	0	0	0	51181000	0	0	0	0	0	0	0	0	0	0	0	0	0	0	0	0
M0R1E0;P61018;P61018-2;M0R0X1	M0R1E0;P61018;P61018-2;M0R0X1	Ras-related protein Rab-4B	RAB4B	0	0	0	0	0	0	0	0	0	0	0	0	0	0	0	0	0	0	0	0	17738000	14049000	0	20229000
M0R1L7;O43633;M0R1T5;M0QXX8	M0R1L7;O43633;M0R1T5	Charged multivesicular body protein 2a	CHMP2A	0	0	0	0	0	0	0	0	0	0	0	0	0	0	0	0	88258000	63703000	127380000	158920000	171640000	201910000	104880000	126730000
M0R208;Q16740;M0QYV5	M0R208;Q16740;M0QYV5	ATP-dependent Clp protease proteolytic subunit;ATP-dependent Clp protease proteolytic subunit, mitochondrial	CLPP	0	0	0	0	0	0	0	0	0	0	0	0	0	0	0	0	0	0	0	0	46390000	42050000	60927000	57225000
M0R2G0;Q9NT99;Q9HCJ2	M0R2G0;Q9NT99	Leucine-rich repeat-containing protein 4B	LRRC4B	0	0	0	0	0	0	0	0	0	0	0	0	0	0	0	0	0	0	0	0	0	29226000	27084000	26084000
O00139-2;O00139-1;O00139-5;O00139;O00139-4;D6R9M0;H0Y5Z9;H0Y8H2	O00139-2;O00139-1;O00139-5;O00139;O00139-4	Kinesin-like protein KIF2A	KIF2A	0	0	0	0	166880000	132370000	115270000	162710000	0	0	0	0	0	0	0	0	0	173360000	116890000	100330000	147010000	141270000	96658000	91263000
O00148;O00148-2;K7EQN7;O00148-3;K7EPJ3	O00148;O00148-2;K7EQN7;O00148-3	ATP-dependent RNA helicase DDX39A	DDX39A	0	0	0	0	209570000	201850000	116620000	0	0	0	0	0	0	0	0	0	0	0	0	0	158680000	133640000	104000000	154770000
O00151	O00151	PDZ and LIM domain protein 1	PDLIM1	0	0	0	0	0	0	0	0	0	0	0	0	0	0	0	0	116810000	91327000	66842000	59777000	0	0	0	0
O00154-4;O00154-6;O00154-7;O00154;O00154-5;K7EKP8;O00154-2;O00154-3;Q6ZUV0	O00154-4;O00154-6;O00154-7;O00154;O00154-5;K7EKP8;O00154-2;O00154-3	Cytosolic acyl coenzyme A thioester hydrolase	ACOT7	0	0	0	206790000	1773400000	1771800000	1327000000	1608500000	0	0	0	0	0	0	0	0	1860200000	1675200000	3084300000	2888100000	1268100000	2254000000	1479300000	1751900000
O00161-2;O00161;H3BNE1;H3BR18;H3BM38;H3BPJ0;H3BNG6;H3BU94;H3BR99;H3BV99;H3BP15;H3BQY9	O00161-2;O00161;H3BNE1;H3BR18;H3BM38;H3BPJ0	Synaptosomal-associated protein 23;Synaptosomal-associated protein	SNAP23	0	0	0	0	136580000	157680000	242660000	176370000	0	0	0	0	0	0	0	0	0	0	0	0	0	0	0	0
O00170;E9PMH2;V9GYQ3	O00170;E9PMH2	AH receptor-interacting protein	AIP	0	0	0	0	0	0	0	0	0	0	0	0	0	0	0	0	0	0	0	0	141690000	152440000	102610000	108990000
O00178	O00178	GTP-binding protein 1	GTPBP1	0	0	0	0	0	4829900	0	0	0	0	0	0	0	0	0	0	0	0	0	0	0	0	0	0
O00186	O00186	Syntaxin-binding protein 3	STXBP3	0	0	0	0	0	0	0	0	0	0	0	0	0	0	0	0	0	0	0	0	94082000	90809000	84066000	86802000
O00203-3;O00203;H0YBD0	O00203-3;O00203	AP-3 complex subunit beta-1	AP3B1	0	0	0	0	0	0	0	0	0	0	0	0	0	0	0	0	0	0	0	0	823170000	755810000	665080000	751500000
O00231;O00231-2;J3QRY4;J3QS13	O00231;O00231-2	26S proteasome non-ATPase regulatory subunit 11	PSMD11	0	0	0	181740000	1520600000	1447200000	925070000	855330000	0	0	0	0	0	0	0	0	725080000	628560000	1244600000	1241200000	3175000000	2804500000	3022400000	2611800000
O00232;O00232-2;J3KTJ5;J3KSK1	O00232;O00232-2	26S proteasome non-ATPase regulatory subunit 12	PSMD12	0	0	0	371760000	425310000	382240000	602300000	633260000	448520000	428670000	259910000	277460000	0	0	0	0	556580000	525460000	482220000	353010000	679820000	717550000	796130000	843310000
O00264;O00264-2	O00264;O00264-2	Membrane-associated progesterone receptor component 1	PGRMC1	0	0	0	0	0	49857000	0	0	0	0	0	0	0	0	0	0	0	0	0	0	0	0	0	0
O00267-2;O00267;A0A0A0MSV0;M0QYL9	O00267-2;O00267;A0A0A0MSV0	Transcription elongation factor SPT5	SUPT5H	0	0	0	0	153650000	129720000	219110000	205550000	0	0	0	0	0	0	0	0	165750000	198620000	120210000	172470000	0	0	0	0
O00273;O00273-2;K7ERT1	O00273;O00273-2	DNA fragmentation factor subunit alpha	DFFA	0	0	0	0	0	0	0	0	0	0	0	0	0	0	0	0	1413200000	1079500000	1256800000	570770000	412640000	432460000	289940000	259920000
O00291-3;O00291-4;O00291;C9JMG5	O00291-3;O00291-4;O00291	Huntingtin-interacting protein 1	HIP1	0	0	0	0	148070000	130660000	162710000	130050000	0	0	0	0	0	0	0	0	0	0	0	0	0	0	0	0
O00303;H0YDT6;E9PQV8	O00303	Eukaryotic translation initiation factor 3 subunit F	EIF3F	0	0	0	0	661190000	490110000	550050000	456800000	0	0	0	0	0	0	0	0	465150000	692860000	477490000	496170000	1530000000	1612200000	1151600000	1125600000
O00401	O00401	Neural Wiskott-Aldrich syndrome protein	WASL	0	0	0	0	133810000	126780000	129250000	109900000	0	0	0	0	0	0	0	0	82310000	90836000	98081000	103050000	158890000	157760000	131440000	130600000
O00410;O00410-3;H0Y8C6;O00410-2;E7ETV3;H0Y3V4;C9JMV5;O60518;E7EQT5;E7EV12;C9JZD8;C9JZ53;C9JQT6;E7ESA1;E7ESZ1;E7EWK4;E7EX05;E7ETV8;C9JXE0;C9J875	O00410;O00410-3;H0Y8C6;O00410-2	Importin-5	IPO5	0	1240500000	784890000	1635000000	2181000000	2025700000	2237100000	2446800000	1152100000	2011100000	817920000	943920000	0	0	0	0	1509800000	1704200000	1045700000	1106300000	1721200000	1707100000	1413100000	1313000000
O00425;O00425-2;F8WD15	O00425	Insulin-like growth factor 2 mRNA-binding protein 3	IGF2BP3	0	0	0	0	0	0	0	0	0	0	0	0	0	0	0	0	0	0	0	0	244460000	229730000	260720000	211100000
O00442;O00442-2	O00442;O00442-2	RNA 3-terminal phosphate cyclase	RTCA	0	0	0	0	0	0	0	0	0	0	0	0	0	0	0	0	0	0	0	0	101840000	118070000	103370000	122130000
O00443	O00443	Phosphatidylinositol 4-phosphate 3-kinase C2 domain-containing subunit alpha	PIK3C2A	0	0	0	0	0	0	0	0	0	0	0	0	0	0	0	0	0	0	0	0	0	0	0	40799000
O00471;A0A0A0MSI8;F8W9B8	O00471;A0A0A0MSI8;F8W9B8	Exocyst complex component 5	EXOC5	0	0	0	0	0	0	0	0	0	0	0	0	0	0	0	0	0	0	0	0	33928000	41132000	34641000	30878000
O00487;C9JW37	O00487	26S proteasome non-ATPase regulatory subunit 14	PSMD14	0	0	0	0	0	0	0	0	0	0	0	0	0	0	0	0	0	0	0	0	459360000	440260000	460520000	459120000
O00499-9;O00499-10;O00499-7;O00499-8;O00499-4;O00499-6;O00499-11;O00499-3;O00499-2;O00499-5;O00499	O00499-9;O00499-10;O00499-7;O00499-8;O00499-4;O00499-6;O00499-11;O00499-3;O00499-2;O00499-5;O00499	Myc box-dependent-interacting protein 1	BIN1	0	0	0	0	91572000	88635000	0	0	0	0	0	0	0	0	0	0	0	0	0	0	0	0	0	0
O00505;H0Y4S9	O00505	Importin subunit alpha-4	KPNA3	0	0	0	0	237350000	303040000	326540000	270170000	0	0	0	0	0	0	0	0	0	0	0	0	130160000	149370000	151600000	171810000
O00507	O00507	Probable ubiquitin carboxyl-terminal hydrolase FAF-Y	USP9Y	0	0	0	0	0	0	0	0	0	0	0	0	0	0	0	0	0	0	0	0	0	0	22424000	0
O00533-2;A0A087X0M8;O00533;C9J905;C9JW79;C9JH37;H7C0J0	O00533-2;A0A087X0M8;O00533	Neural cell adhesion molecule L1-like protein;Processed neural cell adhesion molecule L1-like protein	CHL1	0	0	0	0	1615300000	1172800000	1432400000	1643000000	11806000000	10109000000	12160000000	11685000000	7300600000	3856300000	3085100000	3994300000	3394800000	3634300000	3043300000	2816100000	1210200000	1040800000	1579700000	1645300000
O00560-2;O00560;B4DHN5;E9PBU7;G5EA09;O00560-3	O00560-2;O00560;B4DHN5;E9PBU7;G5EA09;O00560-3	Syntenin-1	SDCBP	0	1296200000	0	1179900000	1822900000	1129700000	976250000	1420800000	0	0	0	0	0	0	0	0	4178500000	4851800000	8287800000	7397300000	2754300000	3239600000	3021200000	4446900000
O00566;U3KQ48	O00566	U3 small nucleolar ribonucleoprotein protein MPP10	MPHOSPH10	0	0	0	0	0	0	0	0	0	0	0	0	0	0	0	0	0	0	0	0	148950000	174290000	135760000	133170000
O00567;H0Y653;H0YDU4;Q5JXT2	O00567	Nucleolar protein 56	NOP56	0	0	0	0	0	0	0	0	0	0	0	0	0	0	0	0	0	0	0	0	649150000	691790000	585500000	657560000
O00571-2;O00571;O15523-2;O15523;O15523-3;A0A087WVZ1;C9J8G5;C9J081;A0A087WX09;B4DLA0;D6RCM4;Q9NQI0-3;Q9NQI0-2;Q9NQI0-4;Q9NQI0	O00571-2;O00571;O15523-2;O15523	ATP-dependent RNA helicase DDX3X;ATP-dependent RNA helicase DDX3Y	DDX3X;DDX3Y	0	0	0	0	365250000	289630000	65076000	33052000	0	0	0	0	0	0	0	0	0	0	0	0	578030000	586920000	680490000	569990000
O00625	O00625	Pirin	PIR	0	0	0	0	1032100000	1234100000	287200000	312690000	0	0	0	0	0	0	0	0	1285200000	1184000000	950460000	1032400000	5066900000	4802700000	4193700000	5393400000
O00629;H7C4F6	O00629	Importin subunit alpha-3	KPNA4	0	0	0	0	531200000	515630000	479870000	330660000	0	0	0	0	0	0	0	0	681520000	677170000	573690000	584520000	328110000	313400000	386580000	492260000
O00743-2;O00743;O00743-3;Q5T1S7	O00743-2;O00743;O00743-3	Serine/threonine-protein phosphatase 6 catalytic subunit;Serine/threonine-protein phosphatase 6 catalytic subunit, N-terminally processed	PPP6C	0	0	0	0	161370000	151230000	271400000	338710000	0	0	0	0	0	0	0	0	489000000	338830000	311390000	585620000	219820000	261510000	217010000	231890000
O00754;O00754-2;M0QZ24;M0R2P5;M0QXY0;M0R174;M0QYZ1;M0QZG6	O00754;O00754-2	Lysosomal alpha-mannosidase;Lysosomal alpha-mannosidase A peptide;Lysosomal alpha-mannosidase B peptide;Lysosomal alpha-mannosidase C peptide;Lysosomal alpha-mannosidase D peptide;Lysosomal alpha-mannosidase E peptide	MAN2B1	0	477240000	0	789140000	860010000	986130000	1023700000	1291900000	885400000	1227200000	1578200000	1623700000	0	0	0	0	1953400000	2064600000	2739700000	2636800000	1211200000	1187900000	1518600000	1491800000
O00764;F2Z2Y4;O00764-2;O00764-3;A8MV33	O00764;F2Z2Y4;O00764-2;O00764-3	Pyridoxal kinase	PDXK	0	0	0	0	691300000	744560000	0	0	606220000	589390000	1471300000	1066300000	0	0	0	0	337580000	0	0	0	694830000	547700000	511290000	348720000
O14495	O14495	Lipid phosphate phosphohydrolase 3	PPAP2B	0	0	0	0	0	0	0	0	0	0	0	0	0	0	0	0	20788000	33691000	0	0	0	0	0	0
O14497-3;O14497-2;O14497;H0Y488;A0A087WUV6	O14497-3;O14497-2;O14497;H0Y488	AT-rich interactive domain-containing protein 1A	ARID1A	0	0	0	0	43852000	42680000	51271000	0	0	0	0	0	0	0	0	0	0	0	0	0	0	0	0	0
O14530-2;O14530;F8WBV5;G3XAJ4;F8WCJ3;B8ZZX4	O14530-2;O14530;F8WBV5;G3XAJ4;F8WCJ3;B8ZZX4	Thioredoxin domain-containing protein 9	TXNDC9	0	0	0	0	0	0	0	0	0	0	0	0	0	0	0	0	0	0	0	0	31058000	33186000	30043000	39002000
O14556	O14556	Glyceraldehyde-3-phosphate dehydrogenase, testis-specific	GAPDHS	0	0	0	0	0	0	0	0	0	0	0	0	0	0	0	0	0	0	0	72696000	0	0	0	0
O14561;H3BNK3;I3L505	O14561;H3BNK3	Acyl carrier protein, mitochondrial;Acyl carrier protein	NDUFAB1	0	0	0	0	212340000	0	191630000	281980000	0	0	0	0	0	0	0	0	332670000	350000000	272930000	0	0	0	0	0
O14578-4;H7BYJ3;O14578-3;O14578	O14578-4;H7BYJ3;O14578-3;O14578	Citron Rho-interacting kinase	CIT	0	0	0	0	0	0	0	18122000	0	0	0	0	0	0	0	0	0	0	0	0	0	0	0	0
O14617;O14617-5;O14617-3;O14617-4;O14617-2;K7ELX8;K7ERW8;A0A087WYN6	O14617;O14617-5;O14617-3;O14617-4;O14617-2	AP-3 complex subunit delta-1	AP3D1	0	0	0	0	100850000	89765000	42812000	0	0	0	0	0	0	0	0	0	39062000	109990000	60954000	58373000	678320000	635730000	849510000	750680000
O14646-2;O14646;O14647-2;O14647;H0YJG4;H3BTW3;Q9HCK8-2;Q9HCK8;Q8TD26;Q3L8U1-2;Q3L8U1-3;Q3L8U1;Q9P2D1	O14646-2;O14646;O14647-2;O14647	Chromodomain-helicase-DNA-binding protein 1;Chromodomain-helicase-DNA-binding protein 2	CHD1;CHD2	0	0	0	0	0	0	0	0	0	0	0	0	0	0	0	0	0	0	41712000	39267000	0	0	0	0
O14657;H0Y7C8	O14657	Torsin-1B	TOR1B	0	0	0	0	29519000	27092000	0	79012000	0	0	0	0	0	0	0	0	0	0	0	0	76609000	81389000	107990000	88220000
O14737;O14737-2;K7EQA1;K7ESJ4;Q3HM38;X6R2P6	O14737;O14737-2;K7EQA1	Programmed cell death protein 5	PDCD5	0	666080000	905380000	829810000	1312000000	1372100000	506470000	530850000	1474900000	1286400000	897800000	1365700000	0	0	0	0	585920000	601230000	911020000	948680000	1691100000	1546300000	1181200000	1420300000
O14744;O14744-2;O14744-5;O14744-3;O14744-4;G3V580;G3V5L5;G3V2L6;C9JSX3;H0YJX6;G3V2X6;H0YJ77;H0YJD3;G3V507;G3V2F5;G3V5T6;H7BZ44	O14744;O14744-2;O14744-5;O14744-3;O14744-4;G3V580	Protein arginine N-methyltransferase 5;Protein arginine N-methyltransferase 5, N-terminally processed	PRMT5	0	0	0	0	179810000	212830000	100610000	162710000	0	0	0	0	0	0	0	0	120130000	0	0	0	213190000	232530000	186010000	173710000
O14745;O14745-2;J3QRP6;J3QRA3	O14745;O14745-2	Na(+)/H(+) exchange regulatory cofactor NHE-RF1	SLC9A3R1	0	0	0	0	188790000	145990000	192600000	152330000	0	0	0	0	0	0	0	0	96812000	84542000	137840000	156710000	422300000	733340000	490470000	646240000
O14776-2;O14776;G3V220	O14776-2;O14776;G3V220	Transcription elongation regulator 1	TCERG1	0	0	0	0	0	0	0	117340000	0	0	0	0	0	0	0	0	0	0	0	0	165810000	222210000	129910000	133600000
O14777	O14777	Kinetochore protein NDC80 homolog	NDC80	0	0	0	0	0	6505200	0	0	0	0	0	0	0	0	0	0	0	0	0	0	0	0	0	0
O14828;O14828-2	O14828;O14828-2	Secretory carrier-associated membrane protein 3	SCAMP3	0	0	0	0	0	0	0	0	0	0	0	0	0	0	0	0	0	0	0	0	254250000	242460000	230210000	222420000
[truncated: 2,257 more rows]
