# Supplementary material for: Amyloid aggregates accumulate in melanoma metastasis modulating YAP activity
Source: EMBO Rep. 2020 Aug 4;21(9):e50446. doi: 10.15252/embr.202050446 (PMC7507035; doi:10.15252/embr.202050446)
Supplement: Supplementary file 9 — DatasetEV8 [file EMBR-21-e50446-s009.xlsx]

## Sheet: Readme
Expanded View (EV) Datasets:
Dataset EV8: Secretome proteomics of A375, C32, IPC298, SKMEL5, SKMEL28, MEWO melanoma cell lines
Proteins statistically significant in melanoma cell lines cohort secretome (same proteins amount)
Primitive melanoma cell lines	A375, C32, IPC298,
Metastatic melanoma cell lines	SKMEL5, SKMEL28, MEWO
Protein IDs	Uniprot IDs for protein
Majority protein IDs	Best Uniprot ID
Protein names	Protein names
Gene names	Gene names of protein hits
Significant	if "+" then the hit was t-test significant
=-LOG(P-value)	minus log10 of the Student's t-test value
Log2 (average primitive/ average metastatic)	log2 of the averaged intensities of primitive vs metastatic secreted proteins

## Sheet: Dataset EV8
Protein IDs	Majority protein IDs	Protein names	Gene names	Significant	=-LOG(P-value)	Log2 (average primitive/ average metastatic)
Q8IUX7;Q8IUX7-2;H7C3D7;H7C1J5;H7C0W8;C9JLQ8;H7C4B5;H7C391	Q8IUX7	Adipocyte enhancer-binding protein 1	AEBP1	+	10.2294	7.8693
P14543;P14543-2	P14543;P14543-2	Nidogen-1	NID1	+	4.37321	6.40357
P03956	P03956	Interstitial collagenase;22 kDa interstitial collagenase;27 kDa interstitial collagenase	MMP1	+	4.10446	6.19304
P01903;Q30118;P01906	P01903;Q30118	HLA class II histocompatibility antigen, DR alpha chain	HLA-DRA	+	9.20362	6.046
Q16658;C9JFC0;A0A0A0MSB2;C9JPH9	Q16658	Fascin	FSCN1	+	9.38211	6.03533
Q96JB6	Q96JB6	Lysyl oxidase homolog 4	LOXL4	+	8.4449	5.8429
P58215;E7END4;P58215-3;B9A025;B8ZZT6;P58215-2;H7C248;C9J5M1	P58215;E7END4;P58215-3;B9A025;B8ZZT6	Lysyl oxidase homolog 3	LOXL3	+	8.97693	5.61613
P19883-2;P19883;H0YA75;H0YAF9	P19883-2;P19883;H0YA75;H0YAF9	Follistatin	FST	+	4.27919	5.06122
P20039;Q95IE3	P20039;Q95IE3	HLA class II histocompatibility antigen, DRB1-11 beta chain;HLA class II histocompatibility antigen, DRB1-12 beta chain	HLA-DRB1	+	4.29016	5.04122
D6RGG3;Q99715;Q99715-4;A0A087X0A8;Q99715-2;H0Y4P7;H0Y5N9;H0Y991	D6RGG3;Q99715;Q99715-4	Collagen alpha-1(XII) chain	COL12A1	+	4.18166	4.93772
P13760;P79483;Q9TQE0;P13761	P13760	HLA class II histocompatibility antigen, DRB1-4 beta chain	HLA-DRB1	+	5.80545	4.90901
P05997;A0A087WYX9;P02458-1;P02458	P05997;A0A087WYX9	Collagen alpha-2(V) chain	COL5A2	+	3.99206	4.8508
P32119;A6NIW5;P32119-2	P32119;A6NIW5	Peroxiredoxin-2	PRDX2	+	5.03512	4.8148
A0A087WTA8;P08123	A0A087WTA8;P08123	Collagen alpha-2(I) chain	COL1A2	+	2.55182	4.80002
A0A0C4DFX3;Q9Y6C2;A0A0A0MT20;Q9Y6C2-2	A0A0C4DFX3;Q9Y6C2	EMILIN-1	EMILIN1	+	4.18864	4.64973
P24592;F8VYK9;F8VVA5	P24592;F8VYK9	Insulin-like growth factor-binding protein 6	IGFBP6	+	3.46351	4.64252
P17948-3;P17948;P17948-2;P17948-4	P17948-3;P17948;P17948-2;P17948-4	Vascular endothelial growth factor receptor 1	FLT1	+	6.8086	4.58484
P24593;C9JXX4	P24593;C9JXX4	Insulin-like growth factor-binding protein 5	IGFBP5	+	4.55816	4.51699
G3XAM2;E7ETH0;P05156;A0A087X0I2;D6R9Z8	G3XAM2;E7ETH0;P05156;A0A087X0I2;D6R9Z8	Complement factor I;Complement factor I heavy chain;Complement factor I light chain	CFI	+	3.72075	4.2429
A0A0A6YY95;Q9Y240;V9H0X6;M0R081	A0A0A6YY95;Q9Y240;V9H0X6;M0R081	C-type lectin domain family 11 member A	CLEC11A	+	2.36031	4.2109
Q14050;Q4VXW1	Q14050	Collagen alpha-3(IX) chain	COL9A3	+	3.02766	4.16893
J3KQ99;P20036;H0Y6F8;E9PMV2	J3KQ99;P20036;H0Y6F8	HLA class II histocompatibility antigen, DP alpha 1 chain	HLA-DPA1	+	3.26329	4.06025
A0A087WVM3;O00622	A0A087WVM3;O00622	Protein CYR61	CYR61	+	5.654	4.03105
Q9Y5H2-2;Q9Y5H2;Q9Y5H2-3;Q9Y5H3-2;Q9Y5H3;Q9Y5G4-2;Q9Y5G4;Q9Y5G5-2;Q9Y5G5;A0A087WTI2;A0A087WT05;Q9Y5G9-2;Q9Y5G9	Q9Y5H2-2;Q9Y5H2;Q9Y5H2-3	Protocadherin gamma-A11	PCDHGA11	+	6.10779	3.99714
P26447	P26447	Protein S100-A4	S100A4	+	3.45529	3.94845
P19022;P19022-2;C9J8J8;C9J126;C9JMH2	P19022;P19022-2	Cadherin-2	CDH2	+	3.19617	3.94694
Q5SZK8-2;Q5SZK8	Q5SZK8-2;Q5SZK8	FRAS1-related extracellular matrix protein 2	FREM2	+	5.02503	3.93837
P25311;C9JEV0;H7BZJ8	P25311;C9JEV0	Zinc-alpha-2-glycoprotein	AZGP1	+	4.68404	3.85067
A0A0C4DGV8;Q13214-2;Q13214;B4DEK9;Q9HBR1;A0A087WZE0	A0A0C4DGV8;Q13214-2;Q13214;B4DEK9;Q9HBR1	Semaphorin-3B	SEMA3B	+	4.30961	3.83112
Q9NRJ7;Q9Y5F2-2;Q9Y5F1-2;Q96TA0;Q9Y5F0;Q9Y5G3-2;Q9Y5G2-2;Q9Y5G3;Q9Y5G2	Q9NRJ7	Protocadherin beta-16	PCDHB16	+	4.25856	3.81905
P48681	P48681	Nestin	NES	+	2.18709	3.72836
Q15113	Q15113	Procollagen C-endopeptidase enhancer 1	PCOLCE	+	2.52511	3.49384
Q9NS15-2;H0YC99;E9PQR0;H0YCX6;E9PPT7;E9PRF2;H0YCQ2;E9PR75	Q9NS15-2;H0YC99	Latent-transforming growth factor beta-binding protein 3	LTBP3	+	3.53326	3.46769
Q9Y4K0;E5RHH3;E5RFY0;E5RI22;E5RJL2;H0YAP6;E5RFE2;R4GMS2	Q9Y4K0	Lysyl oxidase homolog 2	LOXL2	+	2.20009	3.46671
P20962;F5H7R9;F5GXR3	P20962	Parathymosin	PTMS	+	2.44173	3.45688
P01011;G3V595;P01011-2;A0A087WY93	P01011;G3V595	Alpha-1-antichymotrypsin;Alpha-1-antichymotrypsin His-Pro-less	SERPINA3	+	1.48424	3.37081
P04083;Q5T3N1;Q5T3N0	P04083	Annexin A1	ANXA1	+	3.03021	3.3379
Q8NFL0	Q8NFL0	UDP-GlcNAc:betaGal beta-1,3-N-acetylglucosaminyltransferase 7	B3GNT7	+	3.15163	3.29283
A0A0A0MTC7;A0A0A0MQS9;Q16363-2;Q16363;H0YAP9;H0Y351;H0YAQ5;E5RFQ2;E5RK79;E5RFD7;E5RHF3;Q6LET9;Q16363-3	A0A0A0MTC7;A0A0A0MQS9;Q16363-2;Q16363	Laminin subunit alpha-4	LAMA4	+	4.57968	3.27987
Q9NPH2-2;Q9NPH2-3;Q9NPH2;J3QS51	Q9NPH2-2;Q9NPH2-3;Q9NPH2	Inositol-3-phosphate synthase 1	ISYNA1	+	2.88559	3.25122
Q9UN70-2;Q9UN70;A0A087X1P2	Q9UN70-2;Q9UN70;A0A087X1P2	Protocadherin gamma-C3	PCDHGC3	+	2.3488	3.22564
Q8NFZ8	Q8NFZ8	Cell adhesion molecule 4	CADM4	+	1.95198	3.21233
A0A087WVP1;Q14517;D6RCE4;E9PQ73;Q8TDW7-3;Q8TDW7	A0A087WVP1;Q14517	Protocadherin Fat 1;Protocadherin Fat 1, nuclear form	FAT1	+	3.13204	3.17694
A0A087WW37;Q96GU1-2;Q96GU1;Q5JUL1	A0A087WW37;Q96GU1-2;Q96GU1;Q5JUL1	P antigen family member 5	PAGE5	+	1.71436	3.08907
P07093-2;P07093-3;C9JN98;C9K031	P07093-2;P07093-3;C9JN98	Glia-derived nexin	SERPINE2	+	5.63922	2.98591
O43852-2;O43852-4;O43852-8;O43852-7	O43852-2;O43852-4;O43852-8	Calumenin	CALU	+	1.48287	2.95686
P04233-2;P04233;H0YBZ2;E7ER71;E7EQJ3;H0YBZ8;E7ESL3;P04233-3	P04233-2;P04233;H0YBZ2	HLA class II histocompatibility antigen gamma chain	CD74	+	3.48424	2.94335
Q08174;Q08174-2;D6RAX3;H0Y9F5;D6RBG2	Q08174;Q08174-2;D6RAX3	Protocadherin-1	PCDH1	+	3.48019	2.93105
P02787;C9JVG0;H7C5E8;F8WEK9;F8WCI6;C9JB55;F8WC57	P02787	Serotransferrin	TF	+	1.9971	2.90189
Q99584	Q99584	Protein S100-A13	S100A13	+	5.65991	2.89899
E9PEP6;O14786;E7EX60;Q5T7F0;O14786-3;O14786-2;Q5JWQ6;Q5JWQ4;V9GYL7;H0Y4A0	E9PEP6;O14786;E7EX60;Q5T7F0;O14786-3;O14786-2;Q5JWQ6;Q5JWQ4	Neuropilin-1	NRP1	+	3.43001	2.81662
P98164	P98164	Low-density lipoprotein receptor-related protein 2	LRP2	+	2.34003	2.80017
O75173;O75173-2;Q5VTW1	O75173;O75173-2;Q5VTW1	A disintegrin and metalloproteinase with thrombospondin motifs 4	ADAMTS4	+	2.16554	2.76165
P01137;M0R2S0	P01137	Transforming growth factor beta-1;Latency-associated peptide	TGFB1	+	2.7107	2.75626
P26038;V9GZ54;E9PNP4	P26038	Moesin	MSN	+	2.15243	2.74716
Q9Y5E4	Q9Y5E4	Protocadherin beta-5	PCDHB5	+	3.51772	2.65272
P08572;A2A352	P08572	Collagen alpha-2(IV) chain;Canstatin	COL4A2	+	1.9437	2.64418
P11137-3;P11137;E7EV03;P11137-2;A8MZ31	P11137-3;P11137;E7EV03	Microtubule-associated protein 2	MAP2	+	3.13501	2.64082
Q9Y5E7	Q9Y5E7	Protocadherin beta-2	PCDHB2	+	3.5312	2.62038
O43405;H0YJW4;G3V4C4;O43405-2;G3V5V4	O43405;H0YJW4;G3V4C4;O43405-2	Cochlin	COCH	+	1.83141	2.59748
P31431-2;P31431	P31431-2;P31431	Syndecan-4	SDC4	+	1.77533	2.4905
Q9NZ53;Q9NZ53-2	Q9NZ53	Podocalyxin-like protein 2	PODXL2	+	2.02835	2.48401
Q8IWU5-2;Q8IWU5;H0Y872	Q8IWU5-2;Q8IWU5	Extracellular sulfatase Sulf-2	SULF2	+	1.70579	2.47615
Q86SF2;H0YAH3;H0YAK0;E9PBY3	Q86SF2;H0YAH3	N-acetylgalactosaminyltransferase 7	GALNT7	+	2.88225	2.45851
P24821;P24821-3;E9PC84	P24821;P24821-3;E9PC84	Tenascin	TNC	+	2.39255	2.45302
O60245;O60245-2;H0YAH0;A0A087X2C4	O60245;O60245-2	Protocadherin-7	PCDH7	+	1.94574	2.45044
Q9NZU0;Q9NZU1	Q9NZU0	Leucine-rich repeat transmembrane protein FLRT3	FLRT3	+	2.79018	2.38901
Q99674;Q99674-4;Q99674-5;Q99674-2	Q99674;Q99674-4;Q99674-5	Cell growth regulator with EF hand domain protein 1	CGREF1	+	2.99864	2.3768
Q9NQW6;Q9NQW6-2;C9JJT6;H7C3S1;H7C1K5	Q9NQW6;Q9NQW6-2	Actin-binding protein anillin	ANLN	+	2.34541	2.37675
P47972	P47972	Neuronal pentraxin-2	NPTX2	+	2.76443	2.37459
P06396-2;A0A0A0MS51;A0A0A0MT01;P06396-4;P06396-3;Q5T0H9;Q5T0H8;Q5T0I0;Q5T0I1;REV__H0YJM7;REV__Q6TDU7-4;REV__Q6TDU7-2;REV__Q6TDU7-3;REV__Q6TDU7;REV__F8W8F9	P06396-2;A0A0A0MS51;A0A0A0MT01;P06396-4;P06396-3	Gelsolin	GSN	+	3.07034	2.34537
Q92688-2;Q92688	Q92688-2;Q92688	Acidic leucine-rich nuclear phosphoprotein 32 family member B	ANP32B	+	3.89474	2.34443
P09603;E9PJA2;P09603-2;P09603-3;E9PKP4;H7BY18;E9PQ08	P09603;E9PJA2;P09603-2;P09603-3	Macrophage colony-stimulating factor 1;Processed macrophage colony-stimulating factor 1	CSF1	+	2.96747	2.32594
Q9ULF5;E7ENT5;E7EV45;Q9ULF5-2	Q9ULF5	Zinc transporter ZIP10	SLC39A10	+	1.84672	2.32328
P16070-8;P16070-4;P16070-3;P16070-7;P16070-5;P16070;P16070-16;P16070-17;P16070-6;P16070-18;P16070-12;P16070-14;P16070-13;P16070-11;P16070-10;H0YD13;H0Y2P0;P16070-9;H0YDW7;H0YCV9;H0Y5E4;P16070-15;E9PKC6;H0YDX6;Q86UZ1;H0YE40;H0YD17;P16070-19;H0YEU1;H0YD90;J3KN83;H0YEV3;H0YF08;H0YCL4;H0YES0;H0YDV8	P16070-8;P16070-4;P16070-3;P16070-7;P16070-5;P16070;P16070-16;P16070-17;P16070-6;P16070-18;P16070-12;P16070-14;P16070-13;P16070-11;P16070-10;H0YD13;H0Y2P0;P16070-9;H0YDW7;H0YCV9;H0Y5E4;P16070-15	CD44 antigen	CD44	+	3.3051	2.26097
P07355;P07355-2;H0YN42;H0YMD0;H0YMU9;A6NMY6;H0YM50;H0YNP5;H0YKS4;H0YN28;H0YL33;H0YMM1;H0YKZ7;H0YLV6;H0YMT9;H0YKX9;H0YKL9;H0YMW4;H0YNA0;H0YKV8;H0YMD9;H0YNB8;H0YN52;H0YKN4;H0YLE2	P07355;P07355-2;H0YN42;H0YMD0;H0YMU9;A6NMY6;H0YM50;H0YNP5;H0YKS4;H0YN28;H0YL33	Annexin A2;Annexin;Putative annexin A2-like protein	ANXA2;ANXA2P2	+	3.76669	2.25161
P26006;P26006-1;D6R9X8;H0YA32;K7EMU3;H0YA49	P26006;P26006-1	Integrin alpha-3;Integrin alpha-3 heavy chain;Integrin alpha-3 light chain	ITGA3	+	2.25269	2.24732
P62995-3;P62995;H7BXF3;H7C2L4;Q13595-2	P62995-3;P62995;H7BXF3	Transformer-2 protein homolog beta	TRA2B	+	2.2163	2.24263
Q14694;Q14694-3;Q14694-2;H3BNS8;H3BQP1;H3BQC6;H3BNA1;J3KT19	Q14694;Q14694-3;Q14694-2	Ubiquitin carboxyl-terminal hydrolase 10	USP10	+	2.41402	2.22884
Q6YHK3;Q6YHK3-4;Q6YHK3-2;Q6YHK3-3;REV__H7C005;REV__Q96M89-2;REV__Q96M89	Q6YHK3;Q6YHK3-4;Q6YHK3-2;Q6YHK3-3	CD109 antigen	CD109	+	3.60424	2.17057
Q9NWB6-3;Q9NWB6-2;Q9NWB6	Q9NWB6-3;Q9NWB6-2;Q9NWB6	Arginine and glutamate-rich protein 1	ARGLU1	+	2.22372	2.16281
Q9P2B2	Q9P2B2	Prostaglandin F2 receptor negative regulator	PTGFRN	+	3.22162	2.13853
Q5VT82;B7ZM79;Q9HC56-2;Q9HC56	Q5VT82;B7ZM79;Q9HC56-2;Q9HC56	Protocadherin-9	PCDH9	+	2.78177	2.13593
P45973;F8VNY3	P45973	Chromobox protein homolog 5	CBX5	+	3.90373	2.11477
P34896-2;P34896;P34896-3;P34896-4;J3KRZ5;J3KRK5;G3V2D2	P34896-2;P34896;P34896-3;P34896-4	Serine hydroxymethyltransferase, cytosolic	SHMT1	+	3.13834	2.10531
P02545;P02545-6;P02545-3;P02545-5;P02545-4;A0A0C4DGC5	P02545;P02545-6;P02545-3;P02545-5;P02545-4	Prelamin-A/C;Lamin-A/C	LMNA	+	4.30362	2.10088
Q15389-2;Q15389;E7ERK4;B4DTQ9	Q15389-2;Q15389	Angiopoietin-1	ANGPT1	+	2.62465	2.0823
G3XAI2;P07942;E7EPA6	G3XAI2;P07942	Laminin subunit beta-1	LAMB1	+	5.19382	2.07948
H7BYX6;A0A087WTE4;A0A087WTF6;A0A087WX77;A0A087WWD4;A0A087WV75;P13591-4;P13591-3;P13591-1;P13591;P13591-5;P13591-6;A0A087X1V2;A0A087WVU1;A0A087WWJ5;A0A087WVD0;A0A087WZS4;A0A0C4DGS4	H7BYX6;A0A087WTE4;A0A087WTF6;A0A087WX77;A0A087WWD4;A0A087WV75;P13591-4;P13591-3;P13591-1;P13591;P13591-5;P13591-6	Neural cell adhesion molecule 1	NCAM1	+	2.56449	2.07682
J3KT51;Q9UK76;Q9UK76-2;J3KSH8;Q9UK76-3;F2Z3M5	J3KT51;Q9UK76;Q9UK76-2;J3KSH8;Q9UK76-3	Hematological and neurological expressed 1 protein;Hematological and neurological expressed 1 protein, N-terminally processed	HN1	+	5.10634	1.99018
R4GN98;P06703	R4GN98;P06703	Protein S100;Protein S100-A6	S100A6	+	3.05794	1.8554
Q14019;H3BT58	Q14019;H3BT58	Coactosin-like protein	COTL1	+	3.90611	1.70841
P09497-2;P09497;D6RJD1;H0Y9Q6	P09497-2;P09497	Clathrin light chain B	CLTB	+	4.63992	1.70147
Q14993	Q14993	Collagen alpha-1(XIX) chain	COL19A1	+	5.0413	1.59352
P42677;Q5T4L4;C9J1C5	P42677;Q5T4L4	40S ribosomal protein S27	RPS27	+	5.54676	-1.64151
P19623;K7EL89;K7EKM4;K7EQ47;K7ESL0	P19623	Spermidine synthase	SRM	+	5.56868	-1.6535
Q9Y281;Q9Y281-3;F8WDN3;G3V2U0	Q9Y281;Q9Y281-3	Cofilin-2	CFL2	+	5.2898	-1.65365
P07858;E9PKQ7;E9PNL5;E9PHZ5;E9PLY3;E9PSG5;E9PQM1;E9PR54;E9PJ67;E9PCB3;E9PS78;R4GMQ5;E9PL32;E9PKX0;E9PIS1	P07858;E9PKQ7;E9PNL5;E9PHZ5;E9PLY3;E9PSG5;E9PQM1	Cathepsin B;Cathepsin B light chain;Cathepsin B heavy chain	CTSB	+	5.1486	-1.6639
B1AMS2;Q14141-2;Q14141-4;Q14141;Q14141-3	B1AMS2;Q14141-2;Q14141-4;Q14141	Septin-6		+	5.03849	-1.66601
P17405-4;P17405;P17405-3;P17405-2;H0YEP5;G3V1E1;E9PQT3;E9PL59;E9PPK6	P17405-4;P17405;P17405-3;P17405-2;H0YEP5;G3V1E1;E9PQT3	Sphingomyelin phosphodiesterase	SMPD1	+	4.70085	-1.67324
Q12792;Q12792-3;Q12792-4;F8VS81;F8W1Q9;F8VRG3	Q12792;Q12792-3;Q12792-4;F8VS81	Twinfilin-1	TWF1	+	4.58657	-1.70322
O43592;F8WDU6;F5GYW6	O43592	Exportin-T	XPOT	+	6.18089	-1.70797
O95372;Q5QPQ1;Q5QPQ0;Q5QPQ3;Q5QPQ2;Q5QPN5;Q5QPN9	O95372;Q5QPQ1;Q5QPQ0;Q5QPQ3;Q5QPQ2	Acyl-protein thioesterase 2	LYPLA2	+	3.99034	-1.75776
P62318-2;P62318;H3BT13	P62318-2;P62318;H3BT13	Small nuclear ribonucleoprotein Sm D3	SNRPD3	+	3.52846	-1.75787
P62314;J3QLI9;J3QLR7	P62314;J3QLI9	Small nuclear ribonucleoprotein Sm D1	SNRPD1	+	3.65682	-1.76266
Q99598;C4P0D6;C4P0D8;C4P0D4;Q5VVQ1;Q9NRI2	Q99598;C4P0D6;C4P0D8;C4P0D4;Q5VVQ1	Translin-associated protein X	TSNAX;DISC1	+	3.87003	-1.77017
O00303;H0YDT6;E9PQV8	O00303	Eukaryotic translation initiation factor 3 subunit F	EIF3F	+	3.00576	-1.83287
P55327-2;P55327-4;P55327-3;P55327;P55327-7;P55327-5;P55327-6;E5RFR7;H0YC44;P55327-8	P55327-2;P55327-4;P55327-3;P55327;P55327-7;P55327-5;P55327-6;E5RFR7	Tumor protein D52	TPD52	+	3.36991	-1.83332
Q53FA7;Q53FA7-2;H7BZH6	Q53FA7;Q53FA7-2;H7BZH6	Quinone oxidoreductase PIG3	TP53I3	+	5.33513	-1.8495
A0A024QZX5;A0A087X1N8;P35237	A0A024QZX5;A0A087X1N8;P35237	Serpin B6	SERPINB6	+	5.51709	-1.87578
Q13637;O14966	Q13637	Ras-related protein Rab-32	RAB32	+	4.62602	-1.8865
E7EPV7;P37840-2;P37840;D6RA31;H6UYS7;P37840-3;G4Y816	E7EPV7;P37840-2;P37840;D6RA31;H6UYS7;P37840-3	Alpha-synuclein	SNCA	+	3.12019	-1.90421
P45877	P45877	Peptidyl-prolyl cis-trans isomerase C	PPIC	+	2.79399	-1.90534
P13688-2;P13688-8;P13688-10;P13688;P13688-3;P13688-4;P13688-11;P13688-9;P13688-6;P13688-5;A0A087X2E2;A0A087WYX0;A0A024R0K5;P31997;P06731-2;P06731;M0R2K4;M0R109;M0R3J1;A0A087X013;T2HUW8;P13688-7	P13688-2;P13688-8;P13688-10;P13688	Carcinoembryonic antigen-related cell adhesion molecule 1	CEACAM1	+	3.23272	-1.91404
Q9NR45;Q5TBR0;Q5TBR1	Q9NR45	Sialic acid synthase	NANS	+	2.91829	-1.94084
Q9UMR5;Q9UMR5-3;G8JLL2;Q9UMR5-2;A2ABN7	Q9UMR5;Q9UMR5-3;G8JLL2;Q9UMR5-2	Lysosomal thioesterase PPT2	PPT2	+	3.46129	-1.95198
O95336;M0R261;M0R1L2;M0R0U3	O95336;M0R261	6-phosphogluconolactonase	PGLS	+	4.34981	-1.98051
Q9HC35;B5MBZ0;Q9HC35-2	Q9HC35;B5MBZ0;Q9HC35-2	Echinoderm microtubule-associated protein-like 4	EML4	+	5.4799	-1.99133
P50897;P50897-2;E9PIA8;Q5T0S4;E9PMG2;E9PSE5;E9PP28;E9PK48	P50897;P50897-2;E9PIA8;Q5T0S4;E9PMG2	Palmitoyl-protein thioesterase 1	PPT1	+	2.49906	-1.99812
P05388;F8VWS0;P05388-2;F8VU65;F8VPE8;G3V210;F8VW21;F8VQY6;F8VRK7;F8VZS0;Q8NHW5;F8VS58;F8VWV4;F8W1K8	P05388;F8VWS0;P05388-2;F8VU65;F8VPE8;G3V210;F8VW21;F8VQY6;F8VRK7;F8VZS0;Q8NHW5;F8VS58;F8VWV4	60S acidic ribosomal protein P0;60S acidic ribosomal protein P0-like	RPLP0;RPLP0P6	+	2.79371	-1.99916
Q6P4E4;E9PEL3;P61513;G5E9R3;M0R0A1;C9J4Z3;M0R2L6;A6NKH3	Q6P4E4;E9PEL3;P61513;G5E9R3;M0R0A1;C9J4Z3;M0R2L6	60S ribosomal protein L37a	RPL37A	+	5.07578	-2.00081
O95831-3;O95831;O95831-2;E9PMA0;O95831-6;O95831-5;O95831-4	O95831-3;O95831;O95831-2;E9PMA0	Apoptosis-inducing factor 1, mitochondrial	AIFM1	+	4.40544	-2.0037
P61353;K7ELC7;K7EQQ9;K7ERY7	P61353;K7ELC7;K7EQQ9	60S ribosomal protein L27	RPL27	+	2.41625	-2.01647
P53004;C9J1E1	P53004	Biliverdin reductase A	BLVRA	+	6.24743	-2.02296
P46926;D6RAY7;D6R9P4;D6RFF8;P46926-2;D6R917;D6RB13;V9GYK3;D6RFK5;V9GYW0	P46926;D6RAY7;D6R9P4;D6RFF8;P46926-2	Glucosamine-6-phosphate isomerase 1	GNPDA1	+	2.87486	-2.02605
Q13501-2;Q13501;E7EMC7;E9PFW8;C9JRJ8;E3W990	Q13501-2;Q13501;E7EMC7;E9PFW8	Sequestosome-1	SQSTM1	+	6.24469	-2.02628
P36957;P36957-2;Q86SW4;H0YJF9;G3V5M3;G3V3F0	P36957;P36957-2;Q86SW4	Dihydrolipoyllysine-residue succinyltransferase component of 2-oxoglutarate dehydrogenase complex, mitochondrial	DLST	+	3.68155	-2.02802
Q96C23;F8WB82;H7C320;B8ZZ75;H7C1B5	Q96C23;F8WB82;H7C320	Aldose 1-epimerase	GALM	+	5.18703	-2.05685
P42765;A0A0B4J2A4;K7EME0;K7ER88;K7EJB1;K7EJ68	P42765;A0A0B4J2A4;K7EME0	3-ketoacyl-CoA thiolase, mitochondrial	ACAA2	+	4.01987	-2.07376
E5RGS4;O60925;D6RGG5	E5RGS4;O60925	Prefoldin subunit 1	PFDN1	+	4.00224	-2.09202
A0A087WX92;O15403	A0A087WX92;O15403	Monocarboxylate transporter 7	SLC16A6	+	4.85746	-2.10032
Q7Z3T8;Q7Z3T8-3;H0Y8R0	Q7Z3T8;Q7Z3T8-3	Zinc finger FYVE domain-containing protein 16	ZFYVE16	+	3.07755	-2.10037
P62316;P62316-2;K7ERG4;K7EJB5	P62316;P62316-2;K7ERG4	Small nuclear ribonucleoprotein Sm D2	SNRPD2	+	3.93994	-2.10073
H3BN98;I3L246;H3BV27;H3BT37;I3L303;H3BPJ2;Q15041-2;Q15041;Q15041-3	H3BN98;I3L246		RPS15A	+	4.7687	-2.113
Q99538;Q99538-2;Q99538-3;G3V4E4;G3V2T4;G3V4P5;H0YJN9;G3V3Z4	Q99538;Q99538-2;Q99538-3	Legumain	LGMN	+	2.18606	-2.11672
P36578;H3BM89;H3BTP7;H3BU31	P36578;H3BM89	60S ribosomal protein L4	RPL4	+	2.88594	-2.12907
P39019;A0A075B6E2;M0R2L9;M0QXK4;M0QYF7;M0R140	P39019;A0A075B6E2	40S ribosomal protein S19	RPS19	+	2.62394	-2.12919
Q99519;E9PIF4	Q99519;E9PIF4	Sialidase-1	NEU1	+	3.40338	-2.13151
P62701;Q8TD47;A6NH36;C9JEH7;P22090	P62701	40S ribosomal protein S4, X isoform	RPS4X	+	2.18661	-2.1316
P78504;P78504-2;A0A087WXH5	P78504;P78504-2	Protein jagged-1	JAG1	+	3.05029	-2.1335
P62851	P62851	40S ribosomal protein S25	RPS25	+	3.88821	-2.14133
Q15274;C9JCJ5	Q15274;C9JCJ5	Nicotinate-nucleotide pyrophosphorylase [carboxylating]	QPRT	+	3.87125	-2.14863
Q9UH65;E7EMB1;E9PJM7;E9PJK8	Q9UH65;E7EMB1	Switch-associated protein 70	SWAP70	+	3.01385	-2.14912
P07339;C9JH19;F8WD96;H7C469;H7C1V0;F8W787	P07339;C9JH19;F8WD96	Cathepsin D;Cathepsin D light chain;Cathepsin D heavy chain	CTSD	+	7.44927	-2.15936
E7ETK0;A0A087WUS0;P62847-2;P62847-3;P62847;P62847-4	E7ETK0;A0A087WUS0;P62847-2;P62847-3;P62847;P62847-4	40S ribosomal protein S24	RPS24	+	2.94463	-2.1597
Q9GZP0;Q9GZP0-2;H0YD37	Q9GZP0;Q9GZP0-2	Platelet-derived growth factor D;Platelet-derived growth factor D, latent form;Platelet-derived growth factor D, receptor-binding form	PDGFD	+	4.94954	-2.16549
P62753;A2A3R5;A2A3R7	P62753;A2A3R5;A2A3R7	40S ribosomal protein S6	RPS6	+	2.44586	-2.17061
P10606	P10606	Cytochrome c oxidase subunit 5B, mitochondrial	COX5B	+	4.33881	-2.17221
O14964;O14964-2;I3L1P5;I3L1E3;I3L165;I3L2H4	O14964;O14964-2;I3L1P5	Hepatocyte growth factor-regulated tyrosine kinase substrate	HGS	+	4.02634	-2.19726
P61254;J3QRI7;J3QQQ9;J3QQV1;J3QRC4;J3KTJ8;E5RIT6;Q9UNX3;J3KSS0;E5RHH1;J3KS10	P61254;J3QRI7;J3QQQ9;J3QQV1;J3QRC4;J3KTJ8;E5RIT6;Q9UNX3	60S ribosomal protein L26;60S ribosomal protein L26-like 1	RPL26;KRBA2;RPL26L1	+	2.25694	-2.19855
J3KQN4;P83881;H0Y5B4;H7BZ11;R4GN19;H7BY91;H0Y3V9	J3KQN4;P83881;H0Y5B4;H7BZ11;R4GN19	60S ribosomal protein L36a	RPL36A;RPL36A-HNRNPH2	+	2.38845	-2.19968
E5RIM7;O00244;E5RGN3	E5RIM7;O00244;E5RGN3	Copper transport protein ATOX1	ATOX1	+	3.1325	-2.20549
C9JBI3;P78330;C9JEJ7;F8WD74	C9JBI3;P78330	Phosphoserine phosphatase	PSPH	+	2.61101	-2.2547
P62277;J3KMX5;E9PS50	P62277;J3KMX5;E9PS50	40S ribosomal protein S13	RPS13	+	3.68566	-2.26116
P62081;B5MCP9	P62081;B5MCP9	40S ribosomal protein S7	RPS7	+	2.20089	-2.27381
P06280;V9GYN5	P06280	Alpha-galactosidase A	GLA	+	3.15646	-2.28037
A0A0A0MQU6;Q9H2E6;Q9H2E6-2;H0Y8V9;D6RAG9;B3KU01	A0A0A0MQU6;Q9H2E6;Q9H2E6-2	Semaphorin-6A	SEMA6A	+	3.88717	-2.28918
Q8N475-3;Q8N475-2;Q8N475;Q6MZW2-3;Q6MZW2-2;Q6MZW2	Q8N475-3;Q8N475-2;Q8N475	Follistatin-related protein 5	FSTL5	+	1.83124	-2.35733
P32969;E7ESE0;D6RAN4;H0Y9V9;H0Y9R4	P32969;E7ESE0;D6RAN4;H0Y9V9	60S ribosomal protein L9	RPL9	+	4.3781	-2.35796
O43776;K7EIU7;K7EPK2;O43776-2;K7EMQ6;K7EQ35;K7EJ19	O43776	Asparagine--tRNA ligase, cytoplasmic	NARS	+	2.92523	-2.39783
Q96PU5-2;Q96PU5-6;Q96PU5-5;Q96PU5-7;Q96PU5;Q96PU5-3;Q96PU5-9;Q96PU5-4;K7ERN1;K7ENS6;Q96J02-3;Q96J02-2;Q96J02;K7EQC5;H0Y8H4;K7EN51	Q96PU5-2;Q96PU5-6;Q96PU5-5;Q96PU5-7;Q96PU5;Q96PU5-3;Q96PU5-9;Q96PU5-4;K7ERN1	E3 ubiquitin-protein ligase NEDD4-like	NEDD4L;ZNF227	+	4.42232	-2.40362
A0A0C4DFZ2;P15289;P15289-2	A0A0C4DFZ2;P15289;P15289-2	Arylsulfatase A;Arylsulfatase A component B;Arylsulfatase A component C	ARSA	+	5.07943	-2.42441
P46776;E9PJD9;E9PLL6;E9PLX7	P46776;E9PJD9;E9PLL6	60S ribosomal protein L27a	RPL27A	+	2.51443	-2.42827
Q8NCW5-2;Q8NCW5;Q5T3I4;Q5T3I3	Q8NCW5-2;Q8NCW5	NAD(P)H-hydrate epimerase	APOA1BP	+	4.85433	-2.45147
Q99523;Q99523-2	Q99523;Q99523-2	Sortilin	SORT1	+	4.49635	-2.4595
P13746;P13746-2	P13746;P13746-2	HLA class I histocompatibility antigen, A-11 alpha chain	HLA-A	+	1.93328	-2.46267
P42704;B8ZZ38;A0A0C4DG06;C9JCA9;H7C3W8	P42704	Leucine-rich PPR motif-containing protein, mitochondrial	LRPPRC	+	4.94161	-2.47966
G3V4U0;Q9UBX5;G3XA98;H0YJ31;G3V3Y2	G3V4U0;Q9UBX5;G3XA98	Fibulin-5	FBLN5	+	2.88747	-2.48953
O43692;H3BTP0;H3BSZ9;H3BTI0;Q9H0B8-3;Q9H0B8-2;Q9H0B8	O43692	Peptidase inhibitor 15	PI15	+	2.64303	-2.5011
C9JXB8;C9JNW5;P83731	C9JXB8;C9JNW5;P83731	60S ribosomal protein L24	RPL24	+	4.28692	-2.52036
Q16831;C9J486;C9JIP2;B4DND0;F8WD51;C9K0J2;Q16831-2	Q16831;C9J486;C9JIP2;B4DND0	Uridine phosphorylase 1	UPP1	+	3.28464	-2.54956
P61313;E7EQV9;E7ENU7;E7EX53;P61313-2;E7ERA2	P61313;E7EQV9;E7ENU7	60S ribosomal protein L15;Ribosomal protein L15	RPL15	+	2.43568	-2.56024
P07711;Q5T8F0;Q5NE16	P07711;Q5T8F0	Cathepsin L1;Cathepsin L1 heavy chain;Cathepsin L1 light chain	CTSL	+	2.16878	-2.56373
P01034	P01034	Cystatin-C	CST3	+	2.63381	-2.56519
P09012;M0R268;M0QXK2;M0R221;M0R2B8;M0QZG7;M0R0G9	P09012;M0R268;M0QXK2;M0R221;M0R2B8;M0QZG7	U1 small nuclear ribonucleoprotein A	SNRPA	+	3.11304	-2.57172
O00273;O00273-2;K7ERT1	O00273;O00273-2	DNA fragmentation factor subunit alpha	DFFA	+	5.09387	-2.59145
M0R0F0;M0R0R2;P46782;M0QZN2	M0R0F0;M0R0R2;P46782;M0QZN2	40S ribosomal protein S5;40S ribosomal protein S5, N-terminally processed	RPS5	+	4.29657	-2.60555
A3KFI5;E5RFZ1;A0A087WTY6;P41271;P41271-2;A3KFI2;A3KFI3;A3KFI4;A3KFI1	A3KFI5;E5RFZ1;A0A087WTY6;P41271;P41271-2;A3KFI2;A3KFI3;A3KFI4;A3KFI1	Neuroblastoma suppressor of tumorigenicity 1	NBL1	+	1.7928	-2.63779
P31947-2;P31947	P31947-2;P31947	14-3-3 protein sigma	SFN	+	1.85755	-2.65443
O00625	O00625	Pirin	PIR	+	3.43578	-2.68518
P25705;P25705-2;P25705-3;K7ERX7;K7EK77;K7EJP1;K7ENJ4;K7EQH4;K7ESA0	P25705;P25705-2;P25705-3;K7ERX7	ATP synthase subunit alpha, mitochondrial	ATP5A1	+	4.30097	-2.69758
P06576;H0YH81;F8W079;F8W0P7;H0YI37	P06576;H0YH81;F8W079	ATP synthase subunit beta, mitochondrial;ATP synthase subunit beta	ATP5B	+	2.97922	-2.7409
P62805	P62805	Histone H4	HIST1H4A	+	2.36875	-2.7633
P02649;H0Y7L5;E9PEV4;E7ERP7	P02649;H0Y7L5;E9PEV4;E7ERP7	Apolipoprotein E	APOE	+	1.72004	-2.7814
P62888;E5RI99;A0A0B4J213;A0A0C4DH44;E5RJH3	P62888;E5RI99	60S ribosomal protein L30	RPL30	+	5.17754	-2.79758
Q13303-2;Q13303;Q13303-5;Q5TG80;Q13303-4;Q13303-3;Q5TG81;Q5TG84;Q5TG78;K7EKU4;K7EIR5;C9JQ60;Q14722-2;Q14722-3;Q14722	Q13303-2;Q13303;Q13303-5;Q5TG80;Q13303-4;Q13303-3;Q5TG81	Voltage-gated potassium channel subunit beta-2	KCNAB2	+	7.9506	-2.80904
P62263;H0YB22;E5RH77	P62263;H0YB22;E5RH77	40S ribosomal protein S14	RPS14	+	4.81629	-2.86447
K7EK07;Q71DI3;Q16695;P84243;P68431;K7EMV3;B4DEB1;K7ES00;Q6NXT2;K7EP01	K7EK07;Q71DI3;Q16695;P84243;P68431;K7EMV3;B4DEB1;K7ES00;Q6NXT2;K7EP01	Histone H3;Histone H3.2;Histone H3.1t;Histone H3.3;Histone H3.1;Histone H3.3C	H3F3B;HIST2H3A;HIST3H3;H3F3A;HIST1H3A;H3F3C	+	2.94811	-2.91432
P16403;P16402;Q02539;P22492	P16403;P16402	Histone H1.2;Histone H1.3	HIST1H1C;HIST1H1D	+	2.47768	-2.9357
Q99878;Q96KK5;Q9BTM1;Q16777;Q93077;Q7L7L0;Q6FI13;P20671;P0C0S8;P04908;H0YFX9;Q96QV6;P16104;Q9BTM1-2;C9J0D1;Q71UI9-2;C9J386;REV__H0Y672;Q71UI9-5	Q99878;Q96KK5;Q9BTM1;Q16777;Q93077;Q7L7L0;Q6FI13;P20671;P0C0S8;P04908;H0YFX9;Q96QV6;P16104;Q9BTM1-2	Histone H2A type 1-J;Histone H2A type 1-H;Histone H2A.J;Histone H2A type 2-C;Histone H2A type 1-C;Histone H2A type 3;Histone H2A type 2-A;Histone H2A type 1-D;Histone H2A type 1;Histone H2A type 1-B/E;Histone H2A;Histone H2A type 1-A;Histone H2AX	HIST1H2AJ;HIST1H2AH;H2AFJ;HIST2H2AC;HIST1H2AC;HIST3H2A;HIST2H2AA3;HIST1H2AD;HIST1H2AG;HIST1H2AB;HIST1H2AA;H2AFX	+	2.00993	-2.93954
Q9Y3U8;J3QSB5;J3KTD3	Q9Y3U8;J3QSB5	60S ribosomal protein L36	RPL36	+	6.67182	-3.12108
X6R5C5;X6R8A1;P10619-2;P10619;Q5JZH0;U3KQU6;U3KQ41;U3KQF1	X6R5C5;X6R8A1;P10619-2;P10619	Carboxypeptidase;Lysosomal protective protein;Lysosomal protective protein 32 kDa chain;Lysosomal protective protein 20 kDa chain	CTSA	+	3.08196	-3.12319
P25391	P25391	Laminin subunit alpha-1	LAMA1	+	2.58017	-3.1422
A0A0C4DGZ9;O14773;E7EV34;O14773-2	A0A0C4DGZ9;O14773	Tripeptidyl-peptidase 1	TPP1	+	2.96922	-3.16003
B4DKD1;Q9BSA4;Q9BSA4-2	B4DKD1;Q9BSA4;Q9BSA4-2	Protein tweety homolog;Protein tweety homolog 2	TTYH2	+	6.52836	-3.1648
P40121-2;P40121;E7ENU9;B8ZZL6;H7C0X8	P40121-2;P40121;E7ENU9;B8ZZL6	Macrophage-capping protein	CAPG	+	1.60074	-3.17671
P62269;J3JS69	P62269	40S ribosomal protein S18	RPS18	+	4.96804	-3.23853
G3V5T9;P24941;P24941-2;E7ESI2;G3V317;Q00526;K7EJ83	G3V5T9;P24941;P24941-2;E7ESI2	Cyclin-dependent kinase 2	CDK2	+	5.6776	-3.33446
Q9NPF2-2;Q9NPF2;F8VXK3;F8VRG6;F8VXK7;A0A087WU70;C9J991;Q8NET6-2;Q8NET6	Q9NPF2-2;Q9NPF2;F8VXK3	Carbohydrate sulfotransferase 11	CHST11	+	7.55572	-3.4713
Q99988;A0A0A0MTT8	Q99988	Growth/differentiation factor 15	GDF15	+	2.45228	-3.54438
Q13591;D6RAF4;H0Y9H9;D6R9K6;C9JKR3;B5ME80;F8WAT5;Q9P283-2;Q9P283-3;Q9P283;Q9P283-4	Q13591	Semaphorin-5A	SEMA5A	+	6.68129	-3.60492
P08133-2;P08133;E5RK69;E7EMC6;E5RJF5;E5RK63;E5RFF0;H0YC77;E5RJR0;E5RI05;E5RIU8	P08133-2;P08133;E5RK69;E7EMC6	Annexin A6;Annexin	ANXA6	+	6.56174	-3.62916
K7EQJ5;P62841;K7EM56;A0A0B4J2B4;K7EJ78;S4R417;K7ELC2;S4R456	K7EQJ5;P62841;K7EM56;A0A0B4J2B4;K7EJ78;S4R417;K7ELC2;S4R456	40S ribosomal protein S15	RPS15	+	6.75235	-3.70195
P13686;K7EJD9;K7EIP0;K7ESF2	P13686	Tartrate-resistant acid phosphatase type 5	ACP5	+	5.68681	-4.07574
P10451-4;P10451;D6R9C5	P10451-4;P10451;D6R9C5	Osteopontin	SPP1	+	7.99566	-4.2054
Q13510;Q13510-2;E7EMM4;Q13510-3	Q13510;Q13510-2;E7EMM4;Q13510-3	Acid ceramidase;Acid ceramidase subunit alpha;Acid ceramidase subunit beta	ASAH1	+	5.9613	-4.39226
A0A087X0D5;P09668;E9PKT6	A0A087X0D5;P09668	Pro-cathepsin H;Cathepsin H mini chain;Cathepsin H;Cathepsin H heavy chain;Cathepsin H light chain	CTSH	+	6.88005	-4.7092
Q9H3G5;H7C0X5;H7C218;A0A087WVP6;A0A087WXJ9;C9JLV0;C9JI22;C9JVI2;C9JZ94;C9J6L4	Q9H3G5;H7C0X5	Probable serine carboxypeptidase CPVL	CPVL	+	5.51685	-4.90027
P40967-4;P40967-5;P40967;P40967-2;F8W1D1;P40967-3;H0YIJ2;F8VUB1;F8VZC6;F8VXH8;F8VYZ1;F8VZV2	P40967-4;P40967-5;P40967;P40967-2;F8W1D1;P40967-3;H0YIJ2;F8VUB1;F8VZC6;F8VXH8	Melanocyte protein PMEL;M-alpha;M-beta	PMEL	+	4.91544	-4.93827
Q16769;Q16769-2;B5MCZ9;C9JS14	Q16769;Q16769-2;B5MCZ9	Glutaminyl-peptide cyclotransferase	QPCT	+	3.60019	-5.13868
P51884	P51884	Lumican	LUM	+	4.82478	-5.80465
