# Supplementary material for: Amyloid aggregates accumulate in melanoma metastasis modulating YAP activity
Source: EMBO Rep. 2020 Aug 4;21(9):e50446. doi: 10.15252/embr.202050446 (PMC7507035; doi:10.15252/embr.202050446)
Supplement: Supplementary file 10 — DatasetEV9 [file EMBR-21-e50446-s010.xlsx]

## Sheet: Readme
Expanded View (EV) Datasets:
Dataset EV9: Secretome proteomics of IGR37 treated with DMSO vs NB360 25 µM
Proteins detected by mass spectrometry in melanoma cell lines IGR37 DMSO versus IGR37 NB360
Legend
Protein IDs	Uniprot IDs for protein
Protein names	Protein names
Gene names	Gene names of protein hits
Fasta headers	Fasta headers from protein entry, including protein name
Mol. weight [kDa]	Molecular Weight of the identified protein in [kDa]
LFQ intensity_IGR37_DMSO_1	LFQ intensity_IGR37_DMSO_1
LFQ intensity_IGR37_DMSO_1r	LFQ intensity_IGR37_DMSO_1replicate
LFQ intensity_IGR37_DMSO_2	LFQ intensity_IGR37_DMSO_2
LFQ intensity_IGR37_DMSO_2r	LFQ intensity_IGR37_DMSO_2replicate
LFQ intensity_IGR37_NB-360_1	LFQ intensity_IGR37_NB-360_1
LFQ intensity_IGR37_NB-360_1r	LFQ intensity_IGR37_NB-360_1replicate
LFQ intensity_IGR37_NB-360_2	LFQ intensity_IGR37_NB-360_2
LFQ intensity_IGR37_NB-360_2r	LFQ intensity_IGR37_NB-360_2replicate
LFQ intensity_IGR39_DMSO_1	LFQ intensity_IGR39_DMSO_1
LFQ intensity_IGR39_DMSO_1r	LFQ intensity_IGR39_DMSO_1replicate
LFQ intensity_IGR39_DMSO_2	LFQ intensity_IGR39_DMSO_2
LFQ intensity_IGR39_DMSO_2r	LFQ intensity_IGR39_DMSO_2replicate
LFQ intensity_IGR39_NB-360_1	LFQ intensity_IGR39_NB-360_1
LFQ intensity_IGR39_NB-360_1r	LFQ intensity_IGR39_NB-360_1replicate
LFQ intensity_IGR39_NB-360_2	LFQ intensity_IGR39_NB-360_2
LFQ intensity_IGR39_NB-360_2r	LFQ intensity_IGR39_NB-360_2replicate

## Sheet: Dataset EV9
Protein IDs	Protein names	Gene names	Fasta headers	Mol. weight [kDa]	LFQ intensity_IGR37_DMSO_1	LFQ intensity_IGR37_DMSO_1r	LFQ intensity_IGR37_DMSO_2	LFQ intensity_IGR37_DMSO_2r	LFQ intensity_IGR37_NB-360_1	LFQ intensity_IGR37_NB-360_1r	LFQ intensity_IGR37_NB-360_2	LFQ intensity_IGR37_NB-360_2r	LFQ intensity_IGR39_DMSO_1	LFQ intensity_IGR39_DMSO_1r	LFQ intensity_IGR39_DMSO_2	LFQ intensity_IGR39_DMSO_2r	LFQ intensity_IGR39_NB-360_1	LFQ intensity_IGR39_NB-360_1r	LFQ intensity_IGR39_NB-360_2	LFQ intensity_IGR39_NB-360_2r
A0A0S2Z3Y1;Q08380;B4DVE1;B3KP88;B4DDG4;B4DI70;B4DWA8;K7EP36;K7ESM3;K7EKQ5;K7EJY8;K7ERZ6;K7EJD3;K7EN99;K7EQT9	Galectin-3-binding protein	LGALS3BP	>tr|A0A0S2Z3Y1|A0A0S2Z3Y1_HUMAN Lectin galactoside-binding soluble 3 binding protein isoform 1 (Fragment) OS=Homo sapiens GN=LGALS3BP PE=2 SV=1;>sp|Q08380|LG3BP_HUMAN Galectin-3-binding protein OS=Homo sapiens GN=LGALS3BP PE=1 SV=1;>tr|B4DVE1|B4DVE1_HUMAN	65.33	84774000000	90038000000	141760000000	143570000000	81287000000	87940000000	98964000000	91925000000	32882000000	30020000000	34680000000	32052000000	27735000000	28547000000	29477000000	28455000000
P11717;S4R328;B4DUY7;Q13660;Q13661	Cation-independent mannose-6-phosphate receptor	IGF2R	>sp|P11717|MPRI_HUMAN Cation-independent mannose-6-phosphate receptor OS=Homo sapiens GN=IGF2R PE=1 SV=3	274.37	82385000000	81677000000	88371000000	93686000000	66645000000	68663000000	77365000000	77560000000	2440300000	2649700000	2248700000	2360400000	3275800000	3309000000	3427100000	3588600000
O60568;B3KQQ3;Q9UG85;H7C2V1;H7C2S8;B4DMP0;B4DPX5;H7C0B8;C9JU11;C9JIX5;H7C2A8	Procollagen-lysine,2-oxoglutarate 5-dioxygenase 3	PLOD3;DKFZp564O1822	>sp|O60568|PLOD3_HUMAN Procollagen-lysine,2-oxoglutarate 5-dioxygenase 3 OS=Homo sapiens GN=PLOD3 PE=1 SV=1;>tr|B3KQQ3|B3KQQ3_HUMAN cDNA PSEC0016 fis, clone NT2RM1001076, highly similar to Procollagen-lysine,2-oxoglutarate 5-dioxygenase 3 (EC 1.14.11.4) OS	84.784	57968000000	53212000000	54754000000	57549000000	38325000000	41369000000	45243000000	45051000000	4207200000	4152500000	3424000000	3679800000	3515800000	3783800000	3985000000	4033300000
A0A0S2Z3D5;P02649;J9ZVQ3;H0Y7L5;E9PEV4;E7ERP7;Q6LBZ1;A0A0S2Z3J5;A0A0S2Z3B1;D9ZB55;Q6LA97;Q6ZP45;Q13791	Apolipoprotein E	APOE	>tr|A0A0S2Z3D5|A0A0S2Z3D5_HUMAN Apolipoprotein E isoform 1 (Fragment) OS=Homo sapiens GN=APOE PE=2 SV=1;>sp|P02649|APOE_HUMAN Apolipoprotein E OS=Homo sapiens GN=APOE PE=1 SV=1;>tr|J9ZVQ3|J9ZVQ3_HUMAN Apolipoprotein E (Fragment) OS=Homo sapiens GN=APOE PE=	36.154	55526000000	54515000000	55221000000	57925000000	31315000000	31342000000	34309000000	34193000000	0	0	0	0	0	0	72861000	0
D3DQH8;P09486;B2RDL6;F5H4E2	SPARC	SPARC	>tr|D3DQH8|D3DQH8_HUMAN Secreted protein, acidic, cysteine-rich (Osteonectin), isoform CRA_a OS=Homo sapiens GN=SPARC PE=4 SV=1;>sp|P09486|SPRC_HUMAN SPARC OS=Homo sapiens GN=SPARC PE=1 SV=1;>tr|B2RDL6|B2RDL6_HUMAN cDNA, FLJ96669, highly similar to Homo sa	36.051	50541000000	52747000000	76953000000	76928000000	44803000000	47073000000	61504000000	57610000000	109880000000	104380000000	112860000000	103210000000	73483000000	73736000000	89672000000	90254000000
A8K6Q8;P02786;G3V0E5;B7Z2I6;H7C3V5;F8WBE5;Q9UP52	Transferrin receptor protein 1;Transferrin receptor protein 1, serum form	TFRC	>tr|A8K6Q8|A8K6Q8_HUMAN cDNA FLJ75881, highly similar to Homo sapiens transferrin receptor (p90, CD71) (TFRC), mRNA OS=Homo sapiens PE=2 SV=1;>sp|P02786|TFR1_HUMAN Transferrin receptor protein 1 OS=Homo sapiens GN=TFRC PE=1 SV=2;>tr|G3V0E5|G3V0E5_HUMAN Tra	84.872	48455000000	53983000000	50238000000	46661000000	31667000000	31133000000	31725000000	31292000000	660460000	663410000	442930000	491840000	1321300000	1344200000	1413200000	1347200000
P01023;F8W7L3;B2R950;P20742;H0YFH1;Q9BQ22;F5H1E8;B7Z7M2	Alpha-2-macroglobulin	A2M	>sp|P01023|A2MG_HUMAN Alpha-2-macroglobulin OS=Homo sapiens GN=A2M PE=1 SV=3	163.29	46703000000	47375000000	39243000000	40343000000	43178000000	44755000000	39350000000	36836000000	59547000	176030000	375850000	274090000	96744000	103350000	79800000	72947000
A0A140VJI7;Q16610;C8CHS3;B7ZAS5	Extracellular matrix protein 1	ECM1	>tr|A0A140VJI7|A0A140VJI7_HUMAN Testicular tissue protein Li 61 OS=Homo sapiens PE=2 SV=1;>sp|Q16610|ECM1_HUMAN Extracellular matrix protein 1 OS=Homo sapiens GN=ECM1 PE=1 SV=2;>tr|C8CHS3|C8CHS3_HUMAN Truncated extracellular matrix protein 1 OS=Homo sapien	60.673	44586000000	47930000000	52384000000	49253000000	34135000000	37644000000	47113000000	43662000000	9350600000	9249700000	9094200000	9194700000	8215100000	7627900000	7773200000	7533300000
A0A1B0GVD5;A0A1B0GWE8;V9HWI3;P07339;A0A1B0GW44;A0A1B0GV23;A0A1B0GVP3;A0A1B0GU92;A0A1B0GU03;C9JH19;H7C469;F8WD96;H7C1V0;F8W787;A0A0S2Z3L4;A0A1B0GV01	Cathepsin D;Cathepsin D light chain;Cathepsin D heavy chain	HEL-S-130P;CTSD	>tr|A0A1B0GVD5|A0A1B0GVD5_HUMAN Cathepsin D OS=Homo sapiens GN=CTSD PE=1 SV=1;>tr|A0A1B0GWE8|A0A1B0GWE8_HUMAN Cathepsin D OS=Homo sapiens GN=CTSD PE=1 SV=1;>tr|V9HWI3|V9HWI3_HUMAN Cathepsin D (Lysosomal aspartyl peptidase), isoform CRA_a OS=Homo sapiens GN	44.237	44266000000	45554000000	48920000000	44221000000	53085000000	68200000000	65663000000	61232000000	12068000000	12303000000	11051000000	10757000000	11250000000	11806000000	13487000000	12342000000
A8K7Q1;Q02818;Q53GX6;B4DZX0;H7BZI1;Q96BA4;C9JKZ2;C9JBD3;C9J3C1	Nucleobindin-1	NUCB1	>tr|A8K7Q1|A8K7Q1_HUMAN cDNA FLJ77770, highly similar to Homo sapiens nucleobindin 1 (NUCB1), mRNA OS=Homo sapiens PE=2 SV=1;>sp|Q02818|NUCB1_HUMAN Nucleobindin-1 OS=Homo sapiens GN=NUCB1 PE=1 SV=4;>tr|Q53GX6|Q53GX6_HUMAN Nucleobindin 1 variant (Fragment)	53.883	44184000000	44805000000	46931000000	51903000000	51722000000	52238000000	58539000000	55111000000	39570000000	40397000000	34049000000	36254000000	28353000000	28650000000	30889000000	29280000000
D0PNI1;P63104;E7EX29;B0AZS6;B7Z2E6;H0YB80;E7ESK7;E5RIR4;E9PD24;E7EVZ2;E5RGE1;Q2F831;Q6LD62	14-3-3 protein zeta/delta	YWHAZ	>tr|D0PNI1|D0PNI1_HUMAN Epididymis luminal protein 4 OS=Homo sapiens GN=YWHAZ PE=2 SV=1;>sp|P63104|1433Z_HUMAN 14-3-3 protein zeta/delta OS=Homo sapiens GN=YWHAZ PE=1 SV=1;>tr|E7EX29|E7EX29_HUMAN 14-3-3 protein zeta/delta (Fragment) OS=Homo sapiens GN=YWHA	27.745	42253000000	43824000000	41658000000	49299000000	45471000000	46428000000	48513000000	46568000000	29247000000	30830000000	31920000000	33505000000	32840000000	32614000000	34302000000	34496000000
V9HWK1;P60174;Q53HE2;B4DUI5;Q2QD09;U3KPZ0;U3KQF3;U3KPS5	Triosephosphate isomerase	HEL-S-49;TPI1	>tr|V9HWK1|V9HWK1_HUMAN Triosephosphate isomerase OS=Homo sapiens GN=HEL-S-49 PE=2 SV=1;>sp|P60174|TPIS_HUMAN Triosephosphate isomerase OS=Homo sapiens GN=TPI1 PE=1 SV=3;>tr|Q53HE2|Q53HE2_HUMAN Triosephosphate isomerase (Fragment) OS=Homo sapiens PE=2 SV=1	26.669	40198000000	39842000000	50367000000	45774000000	37873000000	39293000000	43095000000	42683000000	51984000000	51452000000	61121000000	54511000000	50236000000	50077000000	53850000000	53019000000
A0A024QZQ2;C9JIZ6;Q59EN5;P07602;B4DEK5;B4DRB7;Q5BJH1;A0A0J9YXB8	Prosaposin;Saposin-A;Saposin-B-Val;Saposin-B;Saposin-C;Saposin-D	PSAP	>tr|A0A024QZQ2|A0A024QZQ2_HUMAN Prosaposin (Variant Gaucher disease and variant metachromatic leukodystrophy), isoform CRA_b OS=Homo sapiens GN=PSAP PE=4 SV=1;>tr|C9JIZ6|C9JIZ6_HUMAN Prosaposin OS=Homo sapiens GN=PSAP PE=1 SV=2;>tr|Q59EN5|Q59EN5_HUMAN Pros	58.112	39873000000	41478000000	50842000000	52603000000	50971000000	52328000000	64125000000	64685000000	13708000000	13394000000	12193000000	12296000000	8724100000	8349000000	9226400000	8786000000
Q16769;B5MCZ9;C9JS14	Glutaminyl-peptide cyclotransferase	QPCT	>sp|Q16769|QPCT_HUMAN Glutaminyl-peptide cyclotransferase OS=Homo sapiens GN=QPCT PE=1 SV=1;>tr|B5MCZ9|B5MCZ9_HUMAN Glutaminyl-peptide cyclotransferase (Fragment) OS=Homo sapiens GN=QPCT PE=1 SV=1	40.876	39488000000	46315000000	14884000000	12744000000	36496000000	40529000000	31818000000	26744000000	587540000	542150000	446550000	464590000	685170000	627430000	778510000	758010000
V9HWN7;P04075;J3KPS3;H3BQN4;H3BPS8;A0A0M4FNU3;H3BUH7;H3BR04;H3BMQ8;H3BU78;A4UCS9;H3BR68;A4UCT0;B7Z1Z9;B7Z3K7;B7Z1L5;Q8NHT3;A0A087WXX2;A8K430;A0A024R145;P05062	Fructose-bisphosphate aldolase A	HEL-S-87p;ALDOA	>tr|V9HWN7|V9HWN7_HUMAN Fructose-bisphosphate aldolase OS=Homo sapiens GN=HEL-S-87p PE=2 SV=1;>sp|P04075|ALDOA_HUMAN Fructose-bisphosphate aldolase A OS=Homo sapiens GN=ALDOA PE=1 SV=2;>tr|J3KPS3|J3KPS3_HUMAN Fructose-bisphosphate aldolase OS=Homo sapiens	39.42	38708000000	40257000000	41281000000	43437000000	35093000000	36893000000	38864000000	38205000000	41469000000	40196000000	42130000000	42210000000	38764000000	37702000000	42299000000	45182000000
Q53GK6;Q53G76;Q1KLZ0;P60709;B4E335;Q8WVW5;Q53G99;B4DW52;Q6PJ43;B7ZAP6;B3KWQ3;B3KUD3;E7EVS6;Q96FU6;G5E9R0;A4UCT3;Q96DE1;Q6S8J3;C9JZR7;A1E282;A5GZ75;A5A3E0;C9JUM1;F1BXA6;C9JTX5;P0CG38;B3KPP5;P0CG39;L0R5C4;Q9BYX7;F8WCH0;Q9UE89;K4EQ44;K4EP00;K4ENJ5;A0AUL6;Q562Z7;Q562Y6;Q562X9;Q562S0;Q562N8;G8FSY7;A0A173GMX0;Q562R8;Q562L6;Q562Y8;Q562M5;Q562M3;Q562N0;Q562L5;Q562Z6;Q562Z4;Q562P0;Q562N2;Q562U1;Q562U2;Q56…	Actin, cytoplasmic 1;Actin, cytoplasmic 1, N-terminally processed	PS1TP5BP1;ACTB;ACTG1	>tr|Q53GK6|Q53GK6_HUMAN Beta actin variant (Fragment) OS=Homo sapiens PE=2 SV=1;>tr|Q53G76|Q53G76_HUMAN Beta actin variant (Fragment) OS=Homo sapiens PE=2 SV=1;>tr|Q1KLZ0|Q1KLZ0_HUMAN HCG15971, isoform CRA_a OS=Homo sapiens GN=PS1TP5BP1 PE=2 SV=1;>sp|P6070	41.722	38360000000	38532000000	33775000000	43075000000	35773000000	35352000000	38926000000	39165000000	65279000000	63408000000	64618000000	62526000000	62521000000	58027000000	53471000000	57196000000
Q6UVK1;A2VCL1	Chondroitin sulfate proteoglycan 4	CSPG4	>sp|Q6UVK1|CSPG4_HUMAN Chondroitin sulfate proteoglycan 4 OS=Homo sapiens GN=CSPG4 PE=1 SV=2	250.53	35174000000	36957000000	42973000000	43407000000	28213000000	29959000000	32436000000	32852000000	5063500000	5222000000	4736700000	4725400000	5257800000	5337300000	5538700000	5510900000
V9HW22;P11142;E9PKE3;Q53GZ6;B3KTV0;Q96IS6;Q53HF2;E9PNE6;B4E1Q1;E9PN89;A8K7Q2;B4DTX2;E9PLF4;E9PQQ4;E9PQK7;E9PS65;Q96BE0;E9PPY6;E9PN25;E9PI65;Q96H53;E9PM13;Q9NZ87;Q9NWW3;A4D111;A4D110	Heat shock cognate 71 kDa protein	HEL-S-72p;HSPA8	>tr|V9HW22|V9HW22_HUMAN Epididymis luminal protein 33 OS=Homo sapiens GN=HEL-S-72p PE=2 SV=1;>sp|P11142|HSP7C_HUMAN Heat shock cognate 71 kDa protein OS=Homo sapiens GN=HSPA8 PE=1 SV=1;>tr|E9PKE3|E9PKE3_HUMAN Heat shock cognate 71 kDa protein OS=Homo sapie	70.897	34509000000	33565000000	33833000000	34838000000	34403000000	33598000000	35587000000	32606000000	31782000000	29572000000	31095000000	29808000000	31796000000	32642000000	34528000000	34487000000
B4E3Q1;O94985;Q5SR54	Calsyntenin-1;Soluble Alc-alpha;CTF1-alpha	CLSTN1	>tr|B4E3Q1|B4E3Q1_HUMAN cDNA FLJ61580, highly similar to Calsyntenin-1 OS=Homo sapiens PE=2 SV=1;>sp|O94985|CSTN1_HUMAN Calsyntenin-1 OS=Homo sapiens GN=CLSTN1 PE=1 SV=1;>tr|Q5SR54|Q5SR54_HUMAN Calsyntenin-1 (Fragment) OS=Homo sapiens GN=CLSTN1 PE=1 SV=1	107.81	32504000000	33217000000	42072000000	41615000000	29190000000	30683000000	38793000000	35613000000	9997900000	9774000000	7876600000	8121900000	7055000000	7498700000	7692200000	7904700000
A0A024RD80;P08238;B4DMA2;B4DGL0;Q6PK50;O14942	Heat shock protein HSP 90-beta	HSP90AB1	>tr|A0A024RD80|A0A024RD80_HUMAN Heat shock protein 90kDa alpha (Cytosolic), class B member 1, isoform CRA_a OS=Homo sapiens GN=HSP90AB1 PE=3 SV=1;>sp|P08238|HS90B_HUMAN Heat shock protein HSP 90-beta OS=Homo sapiens GN=HSP90AB1 PE=1 SV=4;>tr|B4DMA2|B4DMA2_	83.263	32026000000	31658000000	30646000000	31306000000	35351000000	35921000000	35393000000	33592000000	31682000000	32389000000	30278000000	30557000000	28451000000	29011000000	30897000000	31257000000
Q7Z3Z9;A8K139;P32004;Q86SE4;H0Y5C3;E7EPI4;E7EVM4;Q7Z2I3;E9PHJ4;Q7Z2J0;E7EMY4;Q7Z2J8;Q7Z2J6;Q7Z2J9	Neural cell adhesion molecule L1	L1CAM	>tr|Q7Z3Z9|Q7Z3Z9_HUMAN L1 cell adhesion molecule (Fragment) OS=Homo sapiens GN=L1CAM PE=2 SV=1;>tr|A8K139|A8K139_HUMAN cDNA FLJ76744, highly similar to Homo sapiens L1 cell adhesion molecule (L1CAM), transcript variant 1, mRNA OS=Homo sapiens PE=2 SV=1;>s	139.77	30606000000	31282000000	34297000000	35768000000	24042000000	23897000000	26896000000	26625000000	4281100000	4084200000	3363200000	3370200000	4221600000	4048500000	4018500000	4295900000
Q12841;B4DTZ8;C9J5G4;Q9BZQ0;H7C4W4	Follistatin-related protein 1	FSTL1	>sp|Q12841|FSTL1_HUMAN Follistatin-related protein 1 OS=Homo sapiens GN=FSTL1 PE=1 SV=1;>tr|B4DTZ8|B4DTZ8_HUMAN cDNA FLJ52277, highly similar to Follistatin-related protein 1 OS=Homo sapiens PE=2 SV=1	34.985	30294000000	27776000000	34457000000	35840000000	23929000000	24294000000	27759000000	26999000000	7711000000	7986200000	7133400000	7423600000	3771400000	3641700000	4299800000	4516300000
A5PLM9;A0A024R276;P07711;B3KQK4;Q5T8F0;Q5K630;Q6LAF7;Q5NE16	Cathepsin L1;Cathepsin L1 heavy chain;Cathepsin L1 light chain	CTSL1;CTSL	>tr|A5PLM9|A5PLM9_HUMAN Cathepsin L1 OS=Homo sapiens GN=CTSL1 PE=2 SV=1;>tr|A0A024R276|A0A024R276_HUMAN Cathepsin L, isoform CRA_a OS=Homo sapiens GN=CTSL PE=3 SV=1;>sp|P07711|CATL1_HUMAN Cathepsin L1 OS=Homo sapiens GN=CTSL PE=1 SV=2;>tr|B3KQK4|B3KQK4_HUM	37.533	30014000000	24928000000	28787000000	34238000000	19372000000	22009000000	24473000000	23425000000	727340000	825750000	751570000	549010000	1085100000	1336600000	1685200000	1363000000
V9HWD9;P29401;B4E022;Q53EM5;B3KSI4;A0A0K0K1H9;B3KPZ8;B4DVU1;E9PFF2;A0A0S2Z5C0;F8W888;Q6MZE3;A0A0S2Z4T2;F8WAX4	Transketolase	HEL107;TKT	>tr|V9HWD9|V9HWD9_HUMAN Transketolase OS=Homo sapiens GN=HEL107 PE=2 SV=1;>sp|P29401|TKT_HUMAN Transketolase OS=Homo sapiens GN=TKT PE=1 SV=3;>tr|B4E022|B4E022_HUMAN cDNA FLJ56274, highly similar to Transketolase (EC 2.2.1.1) OS=Homo sapiens PE=2 SV=1;>tr|	67.877	29833000000	29463000000	28280000000	28232000000	30470000000	32738000000	26903000000	28425000000	27168000000	25579000000	30449000000	29598000000	30952000000	29959000000	32935000000	32500000000
A0A024RAJ6;P07686;Q5URX0;H0YA83;H0Y9B6;H0Y9M3;D6REQ8	Beta-hexosaminidase;Beta-hexosaminidase subunit beta;Beta-hexosaminidase subunit beta chain B;Beta-hexosaminidase subunit beta chain A	HEXB	>tr|A0A024RAJ6|A0A024RAJ6_HUMAN Beta-hexosaminidase OS=Homo sapiens GN=HEXB PE=3 SV=1;>sp|P07686|HEXB_HUMAN Beta-hexosaminidase subunit beta OS=Homo sapiens GN=HEXB PE=1 SV=3;>tr|Q5URX0|Q5URX0_HUMAN Beta-hexosaminidase subunit beta OS=Homo sapiens GN=HEL-2	63.111	29579000000	31011000000	36214000000	41634000000	24965000000	26775000000	30205000000	32840000000	6143600000	6141500000	6356000000	6452600000	5327400000	5632800000	6197600000	6238300000
O15240;Q05BJ3	Neurosecretory protein VGF;Neuroendocrine regulatory peptide-1;Neuroendocrine regulatory peptide-2;Antimicrobial peptide VGF[554-577]	VGF	>sp|O15240|VGF_HUMAN Neurosecretory protein VGF OS=Homo sapiens GN=VGF PE=1 SV=2	67.257	29367000000	26260000000	29787000000	30515000000	20921000000	20429000000	25158000000	25931000000	0	0	0	0	0	0	0	0
Q6IAW5;B3KQF5;O43852	Calumenin	CALU	>tr|Q6IAW5|Q6IAW5_HUMAN CALU protein OS=Homo sapiens GN=CALU PE=2 SV=1;>tr|B3KQF5|B3KQF5_HUMAN cDNA FLJ90381 fis, clone NT2RP2005035, highly similar to Calumenin OS=Homo sapiens PE=2 SV=1;>sp|O43852|CALU_HUMAN Calumenin OS=Homo sapiens GN=CALU PE=1 SV=2	37.106	27794000000	25349000000	35922000000	37244000000	26503000000	26414000000	31601000000	29398000000	5583700000	5427200000	5671900000	5556400000	4891500000	5076500000	5349400000	5566800000
B4DVA7;Q9BVJ8;B4DVL8	Beta-hexosaminidase	HEXA	>tr|B4DVA7|B4DVA7_HUMAN Beta-hexosaminidase OS=Homo sapiens PE=2 SV=1;>tr|Q9BVJ8|Q9BVJ8_HUMAN HEXA protein (Fragment) OS=Homo sapiens GN=HEXA PE=2 SV=2;>tr|B4DVL8|B4DVL8_HUMAN cDNA FLJ50884, highly similar to Beta-hexosaminidase alpha chain (EC 3.2.1.52) O	62.013	27157000000	31014000000	40877000000	35230000000	26080000000	27974000000	33064000000	30819000000	4025900000	4106800000	3703000000	3684100000	2834800000	3041200000	3420300000	3432700000
V9HWE1;P08670;B0YJC4;Q53HU8;B3KRK8;B0YJC5;Q5JVS8;A0A1B0GUA0;A0A1B0GTT5;A0A1B0GVG8;A0A0S2Z4T0;Q9H319;Q53SB5;Q45VM8;Q45VM7;Q45VM6;L7RDA5;A5Z217;P17661;H7C5W5;B3KWQ6;P41219;B3KY79;P08729;Q9NSB2;Q5RLN2;B4DE66;U3KPR1;B4DIR1;K7ELP4;K7EKH9;Q59EM6;A0JNT2;A0A087X106;B4DN72;A8K872;E7EMV2;B4DJT7;E7ESP9;A5YM63;Q8IWY7;O43790;P78385;Q16352;Q14533;P78386;P07197;L7R9R4;K7EKH6;F8W835;Q96GE1;B4DUI0;Q7L4M3	Vimentin	HEL113;VIM	>tr|V9HWE1|V9HWE1_HUMAN Epididymis luminal protein 113 OS=Homo sapiens GN=HEL113 PE=2 SV=1;>sp|P08670|VIME_HUMAN Vimentin OS=Homo sapiens GN=VIM PE=1 SV=4;>tr|B0YJC4|B0YJC4_HUMAN Vimentin OS=Homo sapiens GN=VIM PE=1 SV=1;>tr|Q53HU8|Q53HU8_HUMAN Vimentin va	53.651	27122000000	27355000000	29175000000	29204000000	26839000000	29979000000	29297000000	30740000000	125790000000	128130000000	133960000000	135780000000	105120000000	110220000000	119590000000	117360000000
A0A0S2Z3G9;O43707;Q96BG6;F5GXS2;B4E337;B4DSX0;H7C144;A0A0S2Z3X3;A0A0S2Z3C0;K7EJH8;K7EP19;B3W6H4;D6RH00;B3W6H3	Alpha-actinin-4	ACTN4	>tr|A0A0S2Z3G9|A0A0S2Z3G9_HUMAN Actinin alpha 4 isoform 1 (Fragment) OS=Homo sapiens GN=ACTN4 PE=2 SV=1;>sp|O43707|ACTN4_HUMAN Alpha-actinin-4 OS=Homo sapiens GN=ACTN4 PE=1 SV=2;>tr|Q96BG6|Q96BG6_HUMAN ACTN4 protein (Fragment) OS=Homo sapiens GN=ACTN4 PE=2	104.85	25654000000	24642000000	24099000000	25196000000	24461000000	24527000000	23905000000	24099000000	42926000000	43535000000	44541000000	44349000000	40013000000	44470000000	43466000000	42845000000
A0A024R4F1;P06733;E2DRY6;K7EM90;A4QMW8;A4UCS8	Alpha-enolase;Enolase	ENO1	>tr|A0A024R4F1|A0A024R4F1_HUMAN Enolase 1, (Alpha), isoform CRA_a OS=Homo sapiens GN=ENO1 PE=2 SV=1;>sp|P06733|ENOA_HUMAN Alpha-enolase OS=Homo sapiens GN=ENO1 PE=1 SV=2;>tr|E2DRY6|E2DRY6_HUMAN C-myc promoter-binding protein 1 OS=Homo sapiens PE=2 SV=1	47.168	24510000000	29456000000	33913000000	30147000000	29325000000	33996000000	32917000000	30629000000	30736000000	31286000000	35665000000	32681000000	31711000000	31296000000	34923000000	33841000000
Q5U077;P07195;A8MW50;C9J7H8;F5H793;Q59G78	L-lactate dehydrogenase;L-lactate dehydrogenase B chain	LDHB	>tr|Q5U077|Q5U077_HUMAN L-lactate dehydrogenase OS=Homo sapiens GN=LDHB PE=2 SV=1;>sp|P07195|LDHB_HUMAN L-lactate dehydrogenase B chain OS=Homo sapiens GN=LDHB PE=1 SV=2;>tr|A8MW50|A8MW50_HUMAN L-lactate dehydrogenase (Fragment) OS=Homo sapiens GN=LDHB PE=	36.638	23426000000	23709000000	19223000000	17732000000	25285000000	26686000000	23069000000	23677000000	18475000000	20118000000	19367000000	19643000000	19275000000	19802000000	20418000000	20782000000
Q16270;A0A024RDA6	Insulin-like growth factor-binding protein 7	IGFBP7	>sp|Q16270|IBP7_HUMAN Insulin-like growth factor-binding protein 7 OS=Homo sapiens GN=IGFBP7 PE=1 SV=1;>tr|A0A024RDA6|A0A024RDA6_HUMAN Insulin-like growth factor binding protein 7, isoform CRA_a (Fragment) OS=Homo sapiens GN=IGFBP7 PE=4 SV=1	29.13	23121000000	23063000000	25693000000	22203000000	23354000000	21434000000	23683000000	25127000000	30226000000	28053000000	27861000000	26539000000	19302000000	18802000000	20920000000	22450000000
H0YMD1;A0A024R7D5;J3KMZ9;P01130;Q9UH51;H0YM92;A0A0E3KII0;A0A0E3MS57;Q6LCH2;E2J5K4;H0YMQ3;E1B4S5;E1B4T0	Low-density lipoprotein receptor	LDLR	>tr|H0YMD1|H0YMD1_HUMAN Low-density lipoprotein receptor OS=Homo sapiens GN=LDLR PE=1 SV=1;>tr|A0A024R7D5|A0A024R7D5_HUMAN Low density lipoprotein receptor (Familial hypercholesterolemia), isoform CRA_b OS=Homo sapiens GN=LDLR PE=4 SV=1;>tr|J3KMZ9|J3KMZ9_H	104.75	22494000000	21698000000	24535000000	28591000000	21978000000	20479000000	24180000000	24505000000	652040000	596450000	513830000	598440000	1771000000	1875100000	1659000000	1669500000
P25391;Q7Z5W6;B3KRN6;Q6P6D3;B3KSD8;Q8IXG5	Laminin subunit alpha-1	LAMA1	>sp|P25391|LAMA1_HUMAN Laminin subunit alpha-1 OS=Homo sapiens GN=LAMA1 PE=1 SV=2	337.08	21438000000	20696000000	21944000000	22229000000	14490000000	15080000000	14471000000	14353000000	0	0	0	0	0	0	0	0
A0A024R374;P07858;A8K2H4;B4DL49;E9PKQ7;E9PNL5;E9PHZ5;E9PLY3;E9PSG5;E9PQM1;B4DMY4;B3KUJ8;E9PR54;E9PJ67;E9PCB3;Q5HYG5;E9PS78;R4GMQ5;E9PL32;E9PKX0;Q8TAC7;E9PIS1	Cathepsin B;Cathepsin B light chain;Cathepsin B heavy chain	CTSB	>tr|A0A024R374|A0A024R374_HUMAN Cathepsin B, isoform CRA_a OS=Homo sapiens GN=CTSB PE=3 SV=1;>sp|P07858|CATB_HUMAN Cathepsin B OS=Homo sapiens GN=CTSB PE=1 SV=3;>tr|A8K2H4|A8K2H4_HUMAN cDNA FLJ78235 OS=Homo sapiens PE=2 SV=1;>tr|B4DL49|B4DL49_HUMAN cDNA FL	37.821	20546000000	23036000000	21137000000	20417000000	24671000000	25874000000	29126000000	29989000000	5174100000	5656400000	3977300000	4427500000	4242200000	4197100000	4005900000	4285700000
B2R5R1;A0A024RA55;Q14956;A8K7R3;B4E3D4;B4DLJ7;B4DLL5;B4DLL8;B4DN79;Q96F58;Q8IXJ5;B4DKZ5;B4DZS5	Transmembrane glycoprotein NMB	GPNMB	>tr|B2R5R1|B2R5R1_HUMAN cDNA, FLJ92578, highly similar to Homo sapiens glycoprotein (transmembrane) nmb (GPNMB), mRNA OS=Homo sapiens PE=2 SV=1;>tr|A0A024RA55|A0A024RA55_HUMAN Glycoprotein (Transmembrane) nmb, isoform CRA_b OS=Homo sapiens GN=GPNMB PE=4 SV	62.612	19867000000	15895000000	17475000000	19049000000	10602000000	8875600000	11371000000	11171000000	1174700000	1070600000	707490000	644350000	1292200000	1308800000	1062400000	1163600000
A0A140VJC8;P05067;E9PG40;B4DJT9;A0A0A0MRG2;B4DGD0;B4DQM1;H7C0V9;B4DM00;B4DMD5;H7C2L2;B7Z313;L7XE61	Amyloid beta A4 protein;N-APP;Soluble APP-alpha;Soluble APP-beta;C99;Beta-amyloid protein 42;Beta-amyloid protein 40;C83;P3(42);P3(40);C80;Gamma-secretase C-terminal fragment 59;Gamma-secretase C-terminal fragment 57;Gamma-secretase C-terminal fragment 50;C31	APP	>tr|A0A140VJC8|A0A140VJC8_HUMAN Testicular tissue protein Li 2 OS=Homo sapiens PE=2 SV=1;>sp|P05067|A4_HUMAN Amyloid beta A4 protein OS=Homo sapiens GN=APP PE=1 SV=3;>tr|E9PG40|E9PG40_HUMAN Amyloid beta A4 protein OS=Homo sapiens GN=APP PE=1 SV=1;>tr|B4DJT	86.942	18691000000	19675000000	21293000000	21350000000	11746000000	12524000000	14982000000	16265000000	4119900000	4255800000	3317000000	3717100000	2250400000	2300200000	2301000000	1988900000
A0A024R4A0;P19338;B3KTP9;B3KM80;Q6ZS99;Q9BQ02;H7BY16;C9JYW2;C9JLB1;C9J1H7;C9JWL1	Nucleolin	NCL	>tr|A0A024R4A0|A0A024R4A0_HUMAN Nucleolin, isoform CRA_b OS=Homo sapiens GN=NCL PE=4 SV=1;>sp|P19338|NUCL_HUMAN Nucleolin OS=Homo sapiens GN=NCL PE=1 SV=3;>tr|B3KTP9|B3KTP9_HUMAN cDNA FLJ38578 fis, clone HCHON2007674, highly similar to NUCLEOLIN OS=Homo sa	76.613	18240000000	18535000000	18162000000	20272000000	15942000000	17301000000	19326000000	18711000000	17317000000	18150000000	17533000000	17581000000	15932000000	15936000000	16653000000	17221000000
V9HWG9;B2R983;P78417;Q5TA02;Q5TA01	Glutathione S-transferase omega-1	HEL-S-21;GSTO1	>tr|V9HWG9|V9HWG9_HUMAN Epididymis secretory protein Li 21 OS=Homo sapiens GN=HEL-S-21 PE=2 SV=1;>tr|B2R983|B2R983_HUMAN cDNA, FLJ94267, highly similar to Homo sapiens glutathione S-transferase omega 1 (GSTO1), mRNA OS=Homo sapiens PE=2 SV=1;>sp|P78417|GST	27.566	18177000000	18376000000	17495000000	18380000000	15483000000	17767000000	18411000000	18893000000	6062300000	5927600000	6305200000	6405600000	5047300000	5566300000	6111900000	5778000000
V9HWF4;P00558;B4E1H9;B4DHM5;B4DHB3;B4DWQ3;Q16444	Phosphoglycerate kinase;Phosphoglycerate kinase 1	HEL-S-68p;PGK1	>tr|V9HWF4|V9HWF4_HUMAN Phosphoglycerate kinase OS=Homo sapiens GN=HEL-S-68p PE=2 SV=1;>sp|P00558|PGK1_HUMAN Phosphoglycerate kinase 1 OS=Homo sapiens GN=PGK1 PE=1 SV=3;>tr|B4E1H9|B4E1H9_HUMAN Phosphoglycerate kinase OS=Homo sapiens PE=2 SV=1;>tr|B4DHM5|B4	44.614	17897000000	19336000000	17296000000	18088000000	20827000000	22194000000	19519000000	19354000000	20689000000	21324000000	23726000000	23342000000	23716000000	25201000000	28545000000	27814000000
Q5U0B9;Q9Y240;V9H0X6;M0R081;A0AUH1	C-type lectin domain family 11 member A	CLEC11A	>tr|Q5U0B9|Q5U0B9_HUMAN Stem cell growth factor; lymphocyte secreted C-type lectin OS=Homo sapiens PE=2 SV=1;>sp|Q9Y240|CLC11_HUMAN C-type lectin domain family 11 member A OS=Homo sapiens GN=CLEC11A PE=1 SV=1;>tr|V9H0X6|V9H0X6_HUMAN C-type lectin domain fa	35.595	17133000000	18704000000	18481000000	20565000000	9653700000	9410500000	12172000000	12797000000	18394000000	17374000000	15071000000	15564000000	8513200000	8785500000	9768700000	11456000000
P02545;A0A0C4DGC5	Prelamin-A/C;Lamin-A/C	LMNA	>sp|P02545|LMNA_HUMAN Prelamin-A/C OS=Homo sapiens GN=LMNA PE=1 SV=1	74.139	17105000000	15650000000	14657000000	15304000000	15906000000	15734000000	17219000000	17745000000	37394000000	40414000000	39723000000	40412000000	39628000000	40194000000	40969000000	42831000000
A0A0S2Z491;P06748;A0A0S2Z4G7;A0A140VJQ2;A4ZU86;Q9BTI9;Q9NX34;E5RI98;V9HVU7;A0A024RAP1;E5RGW4;A0A024R3V9	Nucleophosmin	NPM1	>tr|A0A0S2Z491|A0A0S2Z491_HUMAN Nucleophosmin isoform 2 (Fragment) OS=Homo sapiens GN=NPM1 PE=2 SV=1;>sp|P06748|NPM_HUMAN Nucleophosmin OS=Homo sapiens GN=NPM1 PE=1 SV=2;>tr|A0A0S2Z4G7|A0A0S2Z4G7_HUMAN Nucleophosmin (Nucleolar phosphoprotein B23, numatrin)	32.575	16731000000	13144000000	11113000000	10088000000	15539000000	17036000000	16432000000	13602000000	17327000000	18164000000	21144000000	28544000000	17028000000	15653000000	17563000000	21083000000
Q9UHL4;Q59EM4;R4GMR2;R4GNE8;B4DPD6;R4GMV4;R4GN05;R4GMU5	Dipeptidyl peptidase 2	DPP7	>sp|Q9UHL4|DPP2_HUMAN Dipeptidyl peptidase 2 OS=Homo sapiens GN=DPP7 PE=1 SV=3;>tr|Q59EM4|Q59EM4_HUMAN Dipeptidyl-peptidase II variant (Fragment) OS=Homo sapiens PE=2 SV=1	54.341	16387000000	17263000000	21606000000	23515000000	14999000000	16295000000	18163000000	19501000000	365860000	353090000	361230000	452500000	365600000	406370000	507760000	442820000
A8K0B6;D3DSQ1;Q53H01;B3KUZ6;A0A1B0GUG1;A0A1B0GV06;B1B5S8;B1B5T7;B1B5T0;B1B5S6;B1B5S7;A0A1B0GVC9;B1B5Q2;B1B5S5;A0A1B0GV88		ASAH1	>tr|A8K0B6|A8K0B6_HUMAN cDNA FLJ77858, highly similar to Homo sapiens N-acylsphingosine amidohydrolase (acid ceramidase) 1 (ASAH1), transcript variant 1, mRNA OS=Homo sapiens PE=2 SV=1;>tr|D3DSQ1|D3DSQ1_HUMAN N-acylsphingosine amidohydrolase (Acid ceramida	44.673	15734000000	15655000000	12827000000	12537000000	10983000000	11354000000	11706000000	10744000000	48535000	28525000	52864000	16195000	8856200	6705500	21940000	39749000
P13639;Q8TA90;B4DPU3;Q6PK56;B4DRE8;B4DMC6;Q6W6M8;M0R0I6	Elongation factor 2	EEF2	>sp|P13639|EF2_HUMAN Elongation factor 2 OS=Homo sapiens GN=EEF2 PE=1 SV=4;>tr|Q8TA90|Q8TA90_HUMAN Similar to Elongation factor 2b (Fragment) OS=Homo sapiens PE=2 SV=1;>tr|B4DPU3|B4DPU3_HUMAN cDNA FLJ56548, highly similar to Elongation factor 2 OS=Homo sap	95.337	15695000000	15348000000	13605000000	13158000000	16188000000	16952000000	16064000000	15644000000	23882000000	25831000000	24547000000	25481000000	27896000000	27162000000	29268000000	29042000000
V9HWB8;P14618;B4DNK4;Q8WUW7;Q9UKK4;Q9UK31;Q9UN47	Pyruvate kinase;Pyruvate kinase PKM	HEL-S-30;PKM;PKM2	>tr|V9HWB8|V9HWB8_HUMAN Pyruvate kinase OS=Homo sapiens GN=HEL-S-30 PE=2 SV=1;>sp|P14618|KPYM_HUMAN Pyruvate kinase PKM OS=Homo sapiens GN=PKM PE=1 SV=4;>tr|B4DNK4|B4DNK4_HUMAN Pyruvate kinase OS=Homo sapiens GN=PKM PE=1 SV=1;>tr|Q8WUW7|Q8WUW7_HUMAN Pyruva	57.936	15682000000	14688000000	10895000000	12337000000	20278000000	21683000000	13691000000	13893000000	37732000000	35240000000	41422000000	38156000000	48763000000	45925000000	41917000000	41650000000
CON__P12763			>P12763 SWISS-PROT:P12763 (Bos taurus) Alpha-2-HS-glycoprotein precursor	38.418	15509000000	20478000000	23386000000	21241000000	11200000000	12561000000	15614000000	14920000000	8609500000	10368000000	19299000000	19182000000	6415800000	6739000000	10458000000	11707000000
A0A024R759;P08581;A0A024R728;E6Y365;B5A929;B5A930;B4DLF5;B5A934;B5A933;B5A937;B5A936;B5A931;B5A935;B5A938;Q59EB3;B5A939;B5A941;B5A942;H7C174;B5A943;B5A940;C9JKM5;H7C130;H2E272;B4DPY6;H7C3Z8;B4E058;H7C074;B2R8C2;G9JXB8;A0A087WZG2;Q9H3Y6;P42685;Q04912	Hepatocyte growth factor receptor	MET	>tr|A0A024R759|A0A024R759_HUMAN Met proto-oncogene (Hepatocyte growth factor receptor), isoform CRA_c OS=Homo sapiens GN=MET PE=3 SV=1;>sp|P08581|MET_HUMAN Hepatocyte growth factor receptor OS=Homo sapiens GN=MET PE=1 SV=4;>tr|A0A024R728|A0A024R728_HUMAN M	155.54	15422000000	14611000000	12798000000	14055000000	7260900000	6085800000	7544000000	8065400000	44694000	33621000	0	0	45834000	55555000	59530000	37402000
B4DVJ0;K7EIL4;K7ESF4;Q8N196	Glucose-6-phosphate isomerase		>tr|B4DVJ0|B4DVJ0_HUMAN Glucose-6-phosphate isomerase OS=Homo sapiens PE=2 SV=1	59.99	15317000000	16047000000	13908000000	13730000000	11987000000	12883000000	12501000000	11429000000	8911200000	8855400000	11213000000	10527000000	11806000000	11228000000	13810000000	13962000000
P12109;A0A087X0S5;B4DRR8;D3DSM7;B4DQV1;Q8TBN2;Q05BT9	Collagen alpha-1(VI) chain	COL6A1	>sp|P12109|CO6A1_HUMAN Collagen alpha-1(VI) chain OS=Homo sapiens GN=COL6A1 PE=1 SV=3;>tr|A0A087X0S5|A0A087X0S5_HUMAN Collagen alpha-1(VI) chain OS=Homo sapiens GN=COL6A1 PE=1 SV=1;>tr|B4DRR8|B4DRR8_HUMAN cDNA FLJ61362, highly similar to Collagen alpha-1(V	108.53	15198000000	14627000000	13720000000	13972000000	11203000000	11458000000	11832000000	11879000000	19382000000	19752000000	18518000000	17547000000	13218000000	12903000000	14434000000	14025000000
V9HWB9;P00338;B4DJI1;F5GXY2;F5GYU2;F5GXH2;F5H5J4;F5H6W8;F5GZQ4;F5H8H6;F5GXC7;F5GWW2;A0A087WUM2;Q96L19;Q6ZMR3;F5GXU1;F5H5G7;F5H155;G3XAP5;F5H245;G9BCY8;G9BCY7;D6NKH9;A0A140VKA7;P07864	L-lactate dehydrogenase;L-lactate dehydrogenase A chain	HEL-S-133P;LDHA	>tr|V9HWB9|V9HWB9_HUMAN L-lactate dehydrogenase OS=Homo sapiens GN=HEL-S-133P PE=2 SV=1;>sp|P00338|LDHA_HUMAN L-lactate dehydrogenase A chain OS=Homo sapiens GN=LDHA PE=1 SV=2;>tr|B4DJI1|B4DJI1_HUMAN cDNA FLJ52549, highly similar to L-lactate dehydrogenase	36.688	15190000000	15343000000	15220000000	15334000000	10296000000	9720000000	8678800000	8857300000	14631000000	14159000000	17731000000	18288000000	18050000000	17973000000	20364000000	20011000000
A0A0S2Z4K3;A0A0S2Z4L3;P07225;G5E9F8;B4E1L6;Q8IXD0	Vitamin K-dependent protein S	PROS1	>tr|A0A0S2Z4K3|A0A0S2Z4K3_HUMAN Protein S isoform 1 (Fragment) OS=Homo sapiens GN=PROS1 PE=2 SV=1;>tr|A0A0S2Z4L3|A0A0S2Z4L3_HUMAN Protein S isoform 2 (Fragment) OS=Homo sapiens GN=PROS1 PE=2 SV=1;>sp|P07225|PROS_HUMAN Vitamin K-dependent protein S OS=Homo	75.122	14977000000	16444000000	17559000000	18837000000	13254000000	15065000000	16442000000	16554000000	1194600000	1115500000	986080000	932120000	1193500000	1229600000	1328300000	1316700000
K9JA46;P07900;Q2VPJ6;Q8TBA7;O75322;Q86U12;Q96HX7;B4DTA5;Q86SX1;Q58FG0;Q58FG1;Q58FF9	Heat shock protein HSP 90-alpha	EL52;HSP90AA1	>tr|K9JA46|K9JA46_HUMAN Epididymis luminal secretory protein 52 OS=Homo sapiens GN=EL52 PE=2 SV=1;>sp|P07900|HS90A_HUMAN Heat shock protein HSP 90-alpha OS=Homo sapiens GN=HSP90AA1 PE=1 SV=5;>tr|Q2VPJ6|Q2VPJ6_HUMAN HSP90AA1 protein (Fragment) OS=Homo sapie	84.659	14943000000	16251000000	13853000000	14436000000	16253000000	17787000000	16921000000	16059000000	21016000000	21371000000	21377000000	21181000000	19252000000	20194000000	21373000000	21775000000
Q9UBR2;Q5U000	Cathepsin Z	CTSZ	>sp|Q9UBR2|CATZ_HUMAN Cathepsin Z OS=Homo sapiens GN=CTSZ PE=1 SV=1;>tr|Q5U000|Q5U000_HUMAN Cathepsin Z OS=Homo sapiens PE=2 SV=1	33.868	14865000000	16713000000	15754000000	17125000000	11395000000	12156000000	16751000000	16500000000	6985800000	7536400000	7398600000	7452600000	4611600000	4739500000	4650500000	5082300000
V9HWC0;P26038;Q6PJT4;B7Z4C7;Q9UJU1	Moesin	HEL70;MSN	>tr|V9HWC0|V9HWC0_HUMAN Epididymis luminal protein 70 OS=Homo sapiens GN=HEL70 PE=2 SV=1;>sp|P26038|MOES_HUMAN Moesin OS=Homo sapiens GN=MSN PE=1 SV=3;>tr|Q6PJT4|Q6PJT4_HUMAN MSN protein (Fragment) OS=Homo sapiens GN=MSN PE=2 SV=1	67.819	14847000000	15226000000	12633000000	13816000000	12482000000	12940000000	10909000000	11299000000	13738000000	14966000000	13883000000	15063000000	18662000000	18310000000	17503000000	18011000000
P61981;B3KNB4;B4DE78;B4DHC4	14-3-3 protein gamma;14-3-3 protein gamma, N-terminally processed	YWHAG	>sp|P61981|1433G_HUMAN 14-3-3 protein gamma OS=Homo sapiens GN=YWHAG PE=1 SV=2;>tr|B3KNB4|B3KNB4_HUMAN cDNA FLJ14168 fis, clone NT2RP2001440, highly similar to 14-3-3 protein gamma OS=Homo sapiens PE=2 SV=1;>tr|B4DE78|B4DE78_HUMAN cDNA FLJ52141, highly sim	28.302	14757000000	13498000000	15456000000	17302000000	12261000000	13375000000	16008000000	16195000000	8702700000	9782500000	10613000000	10611000000	9692400000	10910000000	9798800000	10556000000
P40967;F8VZC6;F8VXH8;H0YIJ2;F8VYZ1;F8VZV2;F8VUB1;F8W1D1	Melanocyte protein PMEL;M-alpha;M-beta	PMEL	>sp|P40967|PMEL_HUMAN Melanocyte protein PMEL OS=Homo sapiens GN=PMEL PE=1 SV=2;>tr|F8VZC6|F8VZC6_HUMAN Melanocyte protein PMEL (Fragment) OS=Homo sapiens GN=PMEL PE=1 SV=1;>tr|F8VXH8|F8VXH8_HUMAN Melanocyte protein PMEL (Fragment) OS=Homo sapiens GN=PMEL	70.254	14374000000	17018000000	11112000000	10418000000	6447300000	6794100000	8241400000	7527000000	0	0	0	0	0	0	0	0
P21333;Q5HY54;Q60FE6;Q60FE5;A6NDY9;A0A087WWY3;Q8TES4;Q6NXF2;Q96C61;B4E2F9;B4DTD5;F8WE98;Q2VP91;H0Y5C6;Q86TQ3;H0Y5F3;H7C2E7	Filamin-A	FLNA;FLJ00119	>sp|P21333|FLNA_HUMAN Filamin-A OS=Homo sapiens GN=FLNA PE=1 SV=4;>tr|Q5HY54|Q5HY54_HUMAN Filamin-A OS=Homo sapiens GN=FLNA PE=1 SV=1;>tr|Q60FE6|Q60FE6_HUMAN Filamin A OS=Homo sapiens GN=FLNA PE=2 SV=1;>tr|Q60FE5|Q60FE5_HUMAN Filamin A OS=Homo sapiens GN=F	280.74	14367000000	14410000000	14805000000	14754000000	14459000000	14257000000	14385000000	15384000000	27375000000	28116000000	28796000000	28785000000	36632000000	36387000000	32584000000	33083000000
CON__Q0IIK2;CON__Q29443			>Q0IIK2 TREMBL:Q0IIK2 (Bos taurus) Transferrin;>Q29443 SWISS-PROT:Q29443 Serotransferrin - Bos taurus (Bovine).	77.738	14240000000	15535000000	19951000000	20684000000	8705900000	9383800000	11896000000	11917000000	2594200000	2727800000	6079200000	6330300000	1625400000	1798400000	2092200000	2426300000
A0A024R972;P11047;Q6NVY8;R4GNC7;Q8N2D6;Q9Y6N6	Laminin subunit gamma-1	LAMC1	>tr|A0A024R972|A0A024R972_HUMAN Laminin, gamma 1 (Formerly LAMB2), isoform CRA_a OS=Homo sapiens GN=LAMC1 PE=4 SV=1;>sp|P11047|LAMC1_HUMAN Laminin subunit gamma-1 OS=Homo sapiens GN=LAMC1 PE=1 SV=3	174.01	14233000000	14876000000	16165000000	17866000000	11687000000	11950000000	13439000000	13291000000	5608200000	5913100000	4872200000	4970600000	4925500000	5184300000	4604100000	4726200000
A3KFI5;E5RFZ1;A0A087WTY6;P41271;A3KFI2;A3KFI3;A3KFI4;A3KFI1	Neuroblastoma suppressor of tumorigenicity 1	NBL1	>tr|A3KFI5|A3KFI5_HUMAN Neuroblastoma suppressor of tumorigenicity 1 (Fragment) OS=Homo sapiens GN=NBL1 PE=1 SV=1;>tr|E5RFZ1|E5RFZ1_HUMAN Neuroblastoma suppressor of tumorigenicity 1 (Fragment) OS=Homo sapiens GN=NBL1 PE=1 SV=1;>tr|A0A087WTY6|A0A087WTY6_HU	13.912	13827000000	14215000000	19614000000	18191000000	11761000000	13838000000	18112000000	17918000000	1300800000	1273000000	882780000	995510000	635960000	629530000	605150000	644460000
V9HW56;P67936;B4DVY2;B4DTB1;K7EMU5;K7EPV9;K7EP68;K7EPB9;H0YL80	Tropomyosin alpha-4 chain	HEL-S-108;TPM4	>tr|V9HW56|V9HW56_HUMAN Epididymis secretory protein Li 108 OS=Homo sapiens GN=HEL-S-108 PE=2 SV=1;>sp|P67936|TPM4_HUMAN Tropomyosin alpha-4 chain OS=Homo sapiens GN=TPM4 PE=1 SV=3;>tr|B4DVY2|B4DVY2_HUMAN cDNA FLJ54184, highly similar to Tropomyosin alpha-	28.521	13797000000	13842000000	19969000000	19381000000	18729000000	18836000000	20590000000	19152000000	30982000000	31943000000	29261000000	30319000000	28396000000	26728000000	28736000000	27370000000
A0A087X0D5;Q6IBC3;P09668;B7Z378;E9PKT6;Q68D46;Q6LAF8	Pro-cathepsin H;Cathepsin H mini chain;Cathepsin H;Cathepsin H heavy chain;Cathepsin H light chain	CTSH	>tr|A0A087X0D5|A0A087X0D5_HUMAN Pro-cathepsin H OS=Homo sapiens GN=CTSH PE=1 SV=1;>tr|Q6IBC3|Q6IBC3_HUMAN CTSH protein OS=Homo sapiens GN=CTSH PE=2 SV=1;>sp|P09668|CATH_HUMAN Pro-cathepsin H OS=Homo sapiens GN=CTSH PE=1 SV=4;>tr|B7Z378|B7Z378_HUMAN cDNA FL	36.269	13501000000	13199000000	9692400000	12085000000	9556600000	11639000000	11501000000	11043000000	1168600000	1342800000	1007900000	1126600000	1225300000	1267000000	1240600000	1466500000
A8K335;Q92820;B4DVI2	Gamma-glutamyl hydrolase	GGH	>tr|A8K335|A8K335_HUMAN cDNA FLJ76254, highly similar to Homo sapiens gamma-glutamyl hydrolase (GGH), mRNA OS=Homo sapiens PE=2 SV=1;>sp|Q92820|GGH_HUMAN Gamma-glutamyl hydrolase OS=Homo sapiens GN=GGH PE=1 SV=2	36.047	13418000000	13583000000	15609000000	13540000000	9692500000	10826000000	11781000000	10881000000	2696600000	2622600000	2626900000	2228500000	2408700000	2514400000	2250600000	2174100000
A0A024RAB6;P98160;Q59EG0;Q2VPA1;A0A0U1RQT3;H7BYA5;H0Y5A9	Basement membrane-specific heparan sulfate proteoglycan core protein;Endorepellin;LG3 peptide	HSPG2	>tr|A0A024RAB6|A0A024RAB6_HUMAN Heparan sulfate proteoglycan 2 (Perlecan), isoform CRA_b OS=Homo sapiens GN=HSPG2 PE=4 SV=1;>sp|P98160|PGBM_HUMAN Basement membrane-specific heparan sulfate proteoglycan core protein OS=Homo sapiens GN=HSPG2 PE=1 SV=4;>tr|Q5	464.01	13375000000	12996000000	15804000000	17055000000	7858700000	7901000000	9804800000	10714000000	1862400000	1927700000	1565500000	1674800000	1531900000	1538600000	1737800000	1814100000
A0A024R3X4;P10809;B3GQS7;B7Z597;B7Z5E7;B7Z4F6;B7Z532;Q53SE2;E7ESH4;E7EXB4;A0A0S2Z415;B9VPB4;B9VP19;C9JL25;Q53QD5;C9JL19;C9JCQ4;B9VP24	60 kDa heat shock protein, mitochondrial	HSPD1	>tr|A0A024R3X4|A0A024R3X4_HUMAN Heat shock 60kDa protein 1 (Chaperonin), isoform CRA_a OS=Homo sapiens GN=HSPD1 PE=2 SV=1;>sp|P10809|CH60_HUMAN 60 kDa heat shock protein, mitochondrial OS=Homo sapiens GN=HSPD1 PE=1 SV=2;>tr|B3GQS7|B3GQS7_HUMAN Mitochondria	61.054	13005000000	13295000000	15188000000	14526000000	12893000000	12978000000	14535000000	14570000000	1479000000	1407700000	1604500000	1515300000	1964700000	1890200000	1557000000	1491500000
A0A024R8S5;P07237;B4DNL5;H7BZ94;B4DUA5;B4DLN6;I3L398;H0Y3Z3;Q96C96;I3L312;B4DJS0;B3KTQ9;I3L4M2;I3NI03;I3L3U6;I3L0S0;I3L3P5;B4DNP9;I3L514;I3L1Y5	Protein disulfide-isomerase	P4HB	>tr|A0A024R8S5|A0A024R8S5_HUMAN Protein disulfide-isomerase OS=Homo sapiens GN=P4HB PE=2 SV=1;>sp|P07237|PDIA1_HUMAN Protein disulfide-isomerase OS=Homo sapiens GN=P4HB PE=1 SV=3;>tr|B4DNL5|B4DNL5_HUMAN Protein disulfide-isomerase OS=Homo sapiens PE=2 SV=1	57.116	13004000000	13022000000	16866000000	16631000000	13430000000	13486000000	17832000000	16749000000	8475900000	8630100000	8641900000	8838900000	7306000000	7229700000	7106300000	7243800000
Q06830;A0A0A0MSI0;B2R4P2;A0A0A0MRQ5	Peroxiredoxin-1	PRDX1	>sp|Q06830|PRDX1_HUMAN Peroxiredoxin-1 OS=Homo sapiens GN=PRDX1 PE=1 SV=1;>tr|A0A0A0MSI0|A0A0A0MSI0_HUMAN Peroxiredoxin-1 (Fragment) OS=Homo sapiens GN=PRDX1 PE=1 SV=1;>tr|B2R4P2|B2R4P2_HUMAN cDNA, FLJ92164, highly similar to Homo sapiens peroxiredoxin 1 (	22.11	12996000000	13793000000	12469000000	12799000000	13526000000	15407000000	13628000000	12730000000	19485000000	20988000000	17126000000	17558000000	17793000000	17592000000	18287000000	18771000000
X5DR95;Q13591;B4DE33;X5DPA6;D6RAF4;C9JKR3;B7Z2B3;B5ME80;F8WAT5;Q9P283	Semaphorin-5A	SEMA5A	>tr|X5DR95|X5DR95_HUMAN Semaphorin 5A isoform A (Fragment) OS=Homo sapiens GN=SEMA5A PE=2 SV=1;>sp|Q13591|SEM5A_HUMAN Semaphorin-5A OS=Homo sapiens GN=SEMA5A PE=1 SV=3;>tr|B4DE33|B4DE33_HUMAN cDNA FLJ56616, highly similar to Semaphorin-5A OS=Homo sapiens P	120.61	12945000000	13505000000	14621000000	13613000000	10544000000	10202000000	11716000000	10970000000	937560000	912680000	931790000	965920000	711460000	719870000	856700000	825070000
P78324;B4DP97;D3DVW9;Q5TFQ8;H3BQ21;H3BSK5;H3BUA5;D3DVW8;A8K9N0;Q2QD20;Q9P1W8;H3BRP9;H3BV43;H3BML4;H9KV29;A2RRP5;O00241;H3BTT9;H3BU43	Tyrosine-protein phosphatase non-receptor type substrate 1;Signal-regulatory protein beta-1 isoform 3	SIRPA;PTPNS1;SIRPB1	>sp|P78324|SHPS1_HUMAN Tyrosine-protein phosphatase non-receptor type substrate 1 OS=Homo sapiens GN=SIRPA PE=1 SV=2;>tr|B4DP97|B4DP97_HUMAN cDNA FLJ52934, highly similar to Tyrosine-protein phosphatase non-receptortype substrate 1 OS=Homo sapiens PE=2 SV=	54.966	12916000000	13178000000	14806000000	13951000000	10347000000	10451000000	13885000000	12774000000	183650000	91742000	13151000	82582000	140960000	112360000	176020000	179990000
Q6FGX5;B3KQF4;P01033;Q5H9A7;Q58P21;H0Y789;Q5H9B5;Q5H9B4	Metalloproteinase inhibitor 1	TIMP1	>tr|Q6FGX5|Q6FGX5_HUMAN TIMP metallopeptidase inhibitor 1, isoform CRA_a OS=Homo sapiens GN=TIMP1 PE=2 SV=1;>tr|B3KQF4|B3KQF4_HUMAN cDNA FLJ90373 fis, clone NT2RP2004606, highly similar to Metalloproteinase inhibitor 1 OS=Homo sapiens PE=2 SV=1;>sp|P01033|	23.171	12465000000	12309000000	9151300000	9277200000	10185000000	11525000000	11969000000	11323000000	21582000000	22743000000	20647000000	20563000000	19346000000	18218000000	19027000000	18201000000
P34932;B4DH02;V9HW33;Q59GF8;B4DUS3;B4DIZ3;A0A087WYC1;B4E354;O14992;A0A087WTS8;B4E0H6;Q7KYN0;B0AZU6;B4DSE8;B0AZS1;B0AZT0;B4DN48	Heat shock 70 kDa protein 4	HSPA4;HEL-S-5a;HS24/p52	>sp|P34932|HSP74_HUMAN Heat shock 70 kDa protein 4 OS=Homo sapiens GN=HSPA4 PE=1 SV=4;>tr|B4DH02|B4DH02_HUMAN cDNA FLJ50510, highly similar to Heat shock 70 kDa protein 4 OS=Homo sapiens PE=2 SV=1;>tr|V9HW33|V9HW33_HUMAN Epididymis secretory sperm binding	94.33	12402000000	11694000000	12351000000	13624000000	12102000000	12308000000	12998000000	12954000000	11441000000	12146000000	12360000000	12922000000	12336000000	12838000000	13032000000	13719000000
A0A024R4H0;Q02809;B2R5M9;B4DGN8;B4DHT1;Q5JXB7;Q5JXB8	Procollagen-lysine,2-oxoglutarate 5-dioxygenase 1	PLOD1	>tr|A0A024R4H0|A0A024R4H0_HUMAN Procollagen-lysine 1, 2-oxoglutarate 5-dioxygenase 1, isoform CRA_a OS=Homo sapiens GN=PLOD1 PE=4 SV=1;>sp|Q02809|PLOD1_HUMAN Procollagen-lysine,2-oxoglutarate 5-dioxygenase 1 OS=Homo sapiens GN=PLOD1 PE=1 SV=2;>tr|B2R5M9|B2	83.549	12393000000	11771000000	9536100000	10423000000	9510600000	9927000000	8847100000	8622000000	11771000000	11608000000	10543000000	11177000000	8033500000	8546800000	8860900000	8446900000
F2YQ21;A0A024RDE2;B7Z351;P10451;A6XMV6;Q3LGB0;C4B6Q2;F2YBS5	Osteopontin	SPP1;opn	>tr|F2YQ21|F2YQ21_HUMAN Osteopontin-D OS=Homo sapiens PE=2 SV=1;>tr|A0A024RDE2|A0A024RDE2_HUMAN Secreted phosphoprotein 1 (Osteopontin, bone sialoprotein I, early T-lymphocyte activation 1), isoform CRA_b OS=Homo sapiens GN=SPP1 PE=4 SV=1;>tr|B7Z351|B7Z351	33.016	11675000000	11721000000	15667000000	16837000000	11906000000	12332000000	14664000000	13790000000	0	0	0	0	0	0	0	0
Q75MT9;Q6FHZ0;A0A024R4K3;P40926;Q0QF37;G3XAL0;B3KTM1	Malate dehydrogenase;Malate dehydrogenase, mitochondrial	MDH2	>tr|Q75MT9|Q75MT9_HUMAN Malate dehydrogenase (Fragment) OS=Homo sapiens GN=MDH2 PE=3 SV=1;>tr|Q6FHZ0|Q6FHZ0_HUMAN Malate dehydrogenase OS=Homo sapiens GN=MDH2 PE=2 SV=1;>tr|A0A024R4K3|A0A024R4K3_HUMAN Malate dehydrogenase OS=Homo sapiens GN=MDH2 PE=2 SV=1;	33.228	11618000000	12299000000	11977000000	10687000000	12917000000	13893000000	12893000000	12474000000	3989600000	4108500000	4352500000	4324700000	4256300000	4291400000	4438400000	4206500000
G3XAI2;P07942;Q8TAS6;E7EPA6	Laminin subunit beta-1	LAMB1	>tr|G3XAI2|G3XAI2_HUMAN Laminin subunit beta-1 OS=Homo sapiens GN=LAMB1 PE=1 SV=1;>sp|P07942|LAMB1_HUMAN Laminin subunit beta-1 OS=Homo sapiens GN=LAMB1 PE=1 SV=2;>tr|Q8TAS6|Q8TAS6_HUMAN LAMB1 protein (Fragment) OS=Homo sapiens GN=LAMB1 PE=2 SV=2	200.48	11534000000	10930000000	16305000000	15717000000	9527500000	9460100000	9955000000	9456300000	5178000000	5284700000	4566700000	4670500000	4746800000	4931500000	4860100000	4647700000
Q0D2M2;B2R4S9;A8K9J7;A0A024RCL8;A0A024RCJ9;A0A024QZZ7;I6L9F7;U3KQK0;B4DR52;Q99880;Q99879;Q99877;Q93079;Q5QNW6;P62807;P58876;P57053;O60814;Q96A08	Histone H2B;Histone H2B type 1-L;Histone H2B type 1-M;Histone H2B type 1-N;Histone H2B type 1-H;Histone H2B type 2-F;Histone H2B type 1-C/E/F/G/I;Histone H2B type 1-D;Histone H2B type F-S;Histone H2B type 1-K;Histone H2B type 1-A	HIST1H2BC;HIST1H2BK;HIST1H2BN;HIST1H2BD;HIST1H2BM;HIST1H2BL;HIST1H2BH;HIST2H2BF;H2BFS;HIST1H2BA	>tr|Q0D2M2|Q0D2M2_HUMAN HIST1H2BC protein OS=Homo sapiens GN=HIST1H2BC PE=2 SV=1;>tr|B2R4S9|B2R4S9_HUMAN Histone H2B OS=Homo sapiens GN=HIST1H2BE PE=2 SV=1;>tr|A8K9J7|A8K9J7_HUMAN Histone H2B OS=Homo sapiens PE=2 SV=1;>tr|A0A024RCL8|A0A024RCL8_HUMAN Histon	13.834	11214000000	10834000000	14157000000	13506000000	10321000000	10619000000	12149000000	12201000000	8908500000	8125900000	8570400000	8941400000	6868200000	6944100000	7255400000	7396200000
B4DU58;V9HW69;B2R9S4;P40121;E7ENU9;B8ZZL6;H7C0X8	Macrophage-capping protein	HEL-S-66;CAPG	>tr|B4DU58|B4DU58_HUMAN cDNA FLJ51488, highly similar to Macrophage capping protein OS=Homo sapiens PE=2 SV=1;>tr|V9HW69|V9HW69_HUMAN Epididymis secretory protein Li 66 OS=Homo sapiens GN=HEL-S-66 PE=2 SV=1;>tr|B2R9S4|B2R9S4_HUMAN cDNA, FLJ94534, highly si	36.248	11174000000	13114000000	11524000000	10141000000	12754000000	12635000000	12716000000	12525000000	1408300000	1629100000	1453100000	1310500000	1878400000	1891400000	2362100000	2118700000
Q8WUM4;Q4W4Y1;B7Z5C1;B4DHD2;C9IZF9;F8WEQ7;F8WBR8;F8WDK9	Programmed cell death 6-interacting protein	PDCD6IP;DRIP4	>sp|Q8WUM4|PDC6I_HUMAN Programmed cell death 6-interacting protein OS=Homo sapiens GN=PDCD6IP PE=1 SV=1;>tr|Q4W4Y1|Q4W4Y1_HUMAN Dopamine receptor interacting protein 4 OS=Homo sapiens GN=DRIP4 PE=2 SV=1;>tr|B7Z5C1|B7Z5C1_HUMAN cDNA FLJ56126, highly similar	96.022	11083000000	11000000000	11175000000	12156000000	7759100000	8303600000	8193100000	7381000000	2537600000	2562300000	2448500000	2539100000	2724700000	2887600000	2818100000	2894500000
Q32Q12;Q6FHN3;J3KPD9;P22392;E7ERL0;O60361;E5RHP0;F6XY72;C9K028	Nucleoside diphosphate kinase;Nucleoside diphosphate kinase B	NME1-NME2;NME2;NME1	>tr|Q32Q12|Q32Q12_HUMAN Nucleoside diphosphate kinase OS=Homo sapiens GN=NME1-NME2 PE=1 SV=1;>tr|Q6FHN3|Q6FHN3_HUMAN Nucleoside diphosphate kinase OS=Homo sapiens GN=NME2 PE=2 SV=1;>tr|J3KPD9|J3KPD9_HUMAN Protein NME1-NME2 OS=Homo sapiens GN=NME1-NME2 PE=1	32.642	10880000000	11066000000	12110000000	11467000000	11965000000	12427000000	11476000000	11104000000	13412000000	14092000000	12670000000	13750000000	13611000000	13955000000	14716000000	16066000000
A0A0K0K1J1;P01034	Cystatin-C	CST3	>tr|A0A0K0K1J1|A0A0K0K1J1_HUMAN Cystatin OS=Homo sapiens GN=HEL-S-2 PE=2 SV=1;>sp|P01034|CYTC_HUMAN Cystatin-C OS=Homo sapiens GN=CST3 PE=1 SV=1	15.799	10849000000	10095000000	13517000000	14662000000	8715300000	8248300000	10245000000	9556000000	2079100000	2572900000	1975200000	2430200000	2363900000	2477400000	2235500000	2545900000
V9HWB4;P11021;B4DEF7	78 kDa glucose-regulated protein	HEL-S-89n;HSPA5	>tr|V9HWB4|V9HWB4_HUMAN Epididymis secretory sperm binding protein Li 89n OS=Homo sapiens GN=HEL-S-89n PE=2 SV=1;>sp|P11021|GRP78_HUMAN 78 kDa glucose-regulated protein OS=Homo sapiens GN=HSPA5 PE=1 SV=2	72.332	10836000000	11635000000	12902000000	11334000000	11105000000	11812000000	11950000000	11598000000	5923700000	5743600000	5617400000	5775200000	5618000000	5636800000	5474100000	5376800000
B2RCJ4;A0A0A0MQU6;Q9H2E6;Q96JU9;Q96SW4;Q96SM8;H0Y8V9;D6RAG9;D6RCR0;B3KU01;H0YMA6;E9PDV9;B7Z861	Semaphorin-6A	SEMA6A	>tr|B2RCJ4|B2RCJ4_HUMAN cDNA, FLJ96110, highly similar to Homo sapiens sema domain, transmembrane domain (TM), andcytoplasmic domain, (semaphorin) 6A (SEMA6A), mRNA OS=Homo sapiens PE=2 SV=1;>tr|A0A0A0MQU6|A0A0A0MQU6_HUMAN Sema domain, transmembrane domain	114.33	10636000000	10302000000	10731000000	11224000000	8924000000	9530200000	11301000000	11282000000	0	0	0	0	0	0	0	0
Q53G71;V9HW88;P27797;B4E2Y9;B4DHR1;K7EJB9;K7EL50;A0A0F7WAP3;A0A142IK94;A0A142IKA2	Calreticulin	HEL-S-99n;CALR	>tr|Q53G71|Q53G71_HUMAN Calreticulin variant (Fragment) OS=Homo sapiens PE=2 SV=1;>tr|V9HW88|V9HW88_HUMAN Calreticulin, isoform CRA_b OS=Homo sapiens GN=HEL-S-99n PE=2 SV=1;>sp|P27797|CALR_HUMAN Calreticulin OS=Homo sapiens GN=CALR PE=1 SV=1;>tr|B4E2Y9|B4E	46.918	10412000000	9373800000	11990000000	14219000000	8958300000	7908000000	9396100000	9568400000	4643800000	4622900000	4961900000	5379000000	3666700000	3731800000	3229900000	3574800000
A0A024R868;Q9UKU9;B2R780;Q8N2J9;K7EKF6;A0A024R7A9;Q8NI99	Angiopoietin-related protein 2	ANGPTL2	>tr|A0A024R868|A0A024R868_HUMAN Angiopoietin-like 2, isoform CRA_a OS=Homo sapiens GN=ANGPTL2 PE=4 SV=1;>sp|Q9UKU9|ANGL2_HUMAN Angiopoietin-related protein 2 OS=Homo sapiens GN=ANGPTL2 PE=2 SV=1;>tr|B2R780|B2R780_HUMAN cDNA, FLJ93320, highly similar to Hom	57.104	10280000000	9721800000	8100600000	8533700000	10016000000	9581100000	9320500000	9567900000	23429000	57689000	0	13332000	10734000	6958600	11201000	39716000
Q6IMJ8;A8K1K6;A8K104;Q99784;Q96BL8;F5H810;F8W870;F5GZQ2;Q6IMJ7;B3KR22;H0YFB9;Q6IMJ0;Q96PB7	Noelin	OLFM1	>tr|Q6IMJ8|Q6IMJ8_HUMAN NOELIN1_V1 OS=Homo sapiens GN=OLFM1 PE=4 SV=1;>tr|A8K1K6|A8K1K6_HUMAN cDNA FLJ76343, highly similar to Homo sapiens olfactomedin 1 (OLFM1), transcript variant 1, mRNA OS=Homo sapiens PE=2 SV=1;>tr|A8K104|A8K104_HUMAN cDNA FLJ78726,	54.117	10276000000	10493000000	9086500000	10873000000	8202500000	8868900000	8187000000	7821600000	1223100000	1164100000	818560000	1011800000	684630000	654200000	839210000	797770000
Q59E90			>tr|Q59E90|Q59E90_HUMAN Alpha-mannosidase (Fragment) OS=Homo sapiens PE=2 SV=1	113.3	10148000000	10513000000	9088900000	9601200000	8158700000	8674900000	10283000000	9657500000	347910000	349230000	329930000	331850000	158490000	154480000	173510000	137290000
A0A024R8V7;A0A140VK57;P16035;B4DFW2;K7EIX4;K7EL90	Metalloproteinase inhibitor 2	TIMP2	>tr|A0A024R8V7|A0A024R8V7_HUMAN TIMP metallopeptidase inhibitor 2, isoform CRA_b OS=Homo sapiens GN=TIMP2 PE=4 SV=1;>tr|A0A140VK57|A0A140VK57_HUMAN Testicular secretory protein Li 57 OS=Homo sapiens PE=2 SV=1;>sp|P16035|TIMP2_HUMAN Metalloproteinase inhibi	20.195	9824700000	11071000000	10387000000	12181000000	8095600000	8558700000	11168000000	11939000000	6217200000	6207000000	4648100000	5476300000	5111200000	5567800000	5630500000	5891500000
B2R4F9;B4E3C0;H0Y4U4;A6XNE0;A0A024R8D8;P09466;H0Y6A4;Q5T6T6;H0Y530;F2Z349	Glycodelin	PAEP	>tr|B2R4F9|B2R4F9_HUMAN cDNA, FLJ92074, highly similar to Homo sapiens progestagen-associated endometrial protein (placentalprotein 14, pregnancy-associated endometrial alpha-2-globulin,alpha uterine protein) (PAEP), mRNA OS=Homo sapiens PE=2 SV=1;>tr|B4E3	18.884	9778900000	9754500000	10368000000	10400000000	12081000000	12904000000	9833000000	10012000000	0	0	0	0	0	0	0	0
P61769;A6XMH5;B4E0X1;F5H6I0;A6XND9;A6XMH4	Beta-2-microglobulin;Beta-2-microglobulin form pI 5.3	B2M	>sp|P61769|B2MG_HUMAN Beta-2-microglobulin OS=Homo sapiens GN=B2M PE=1 SV=1;>tr|A6XMH5|A6XMH5_HUMAN Beta-2-microglobulin OS=Homo sapiens PE=2 SV=1;>tr|B4E0X1|B4E0X1_HUMAN Beta-2-microglobulin OS=Homo sapiens PE=2 SV=1;>tr|F5H6I0|F5H6I0_HUMAN Beta-2-microgl	13.714	9641700000	8502800000	11666000000	11846000000	6912900000	7863600000	9949700000	9146000000	3798600000	5348000000	3289600000	3462500000	4623400000	3679600000	4325300000	4844300000
V9HWF2;P40925;B9A041;B8ZZ51;C9JF79;C9JRL4;C9JLV6	Malate dehydrogenase;Malate dehydrogenase, cytoplasmic	HEL-S-32;MDH1	>tr|V9HWF2|V9HWF2_HUMAN Malate dehydrogenase OS=Homo sapiens GN=HEL-S-32 PE=2 SV=1;>sp|P40925|MDHC_HUMAN Malate dehydrogenase, cytoplasmic OS=Homo sapiens GN=MDH1 PE=1 SV=4;>tr|B9A041|B9A041_HUMAN Malate dehydrogenase, cytoplasmic OS=Homo sapiens GN=MDH1 P	36.426	9632500000	9011400000	11412000000	11334000000	9498400000	9198700000	8193900000	8631400000	4570900000	3951400000	4753400000	4882800000	4995200000	5032800000	5593600000	5270200000
A0A140VK56;P37837;F2Z393;B4DID5;Q9UMF8;E9PM01;E9PKI8	Transaldolase	TALDO1	>tr|A0A140VK56|A0A140VK56_HUMAN Transaldolase OS=Homo sapiens PE=2 SV=1;>sp|P37837|TALDO_HUMAN Transaldolase OS=Homo sapiens GN=TALDO1 PE=1 SV=2;>tr|F2Z393|F2Z393_HUMAN Transaldolase OS=Homo sapiens GN=TALDO1 PE=1 SV=1	37.54	9560200000	8677800000	8864200000	9547100000	8697300000	9756000000	9260600000	9676400000	5826700000	5744000000	6745300000	6962200000	5535000000	5971600000	6295300000	6418000000
B3KNK9;Q8NBJ4;C9JYM4;F8WAT9;C9J941	Golgi membrane protein 1	GOLPH2;GOLM1	>tr|B3KNK9|B3KNK9_HUMAN Epididymis luminal protein 46 OS=Homo sapiens GN=HEL46 PE=2 SV=1;>sp|Q8NBJ4|GOLM1_HUMAN Golgi membrane protein 1 OS=Homo sapiens GN=GOLM1 PE=1 SV=1	45.333	9526500000	8149000000	14880000000	14638000000	9877400000	9868600000	12820000000	13172000000	1095100000	1010100000	863150000	879060000	1176400000	1107400000	1274900000	1236800000
A0A024RA40;Q9H3G5;B3KW79;O75225;H7C0X5;H7C218;Q9NZ90;Q75MM4;C9JLV0;C9JI22;C9JVI2;C9JZ94;C9J6L4	Probable serine carboxypeptidase CPVL	CPVL	>tr|A0A024RA40|A0A024RA40_HUMAN Carboxypeptidase OS=Homo sapiens GN=CPVL PE=3 SV=1;>sp|Q9H3G5|CPVL_HUMAN Probable serine carboxypeptidase CPVL OS=Homo sapiens GN=CPVL PE=1 SV=2;>tr|B3KW79|B3KW79_HUMAN Carboxypeptidase OS=Homo sapiens PE=2 SV=1;>tr|O75225|O	54.163	9512600000	9693800000	7854200000	8346500000	6575200000	7095000000	7357500000	7715200000	0	0	0	0	0	0	0	0
P49327;A0A0U1RQF0;Q6PJJ3;A0A0U1RRG3;A0A1B0GTR5;Q13587;J3KTF0	Fatty acid synthase;[Acyl-carrier-protein] S-acetyltransferase;[Acyl-carrier-protein] S-malonyltransferase;3-oxoacyl-[acyl-carrier-protein] synthase;3-oxoacyl-[acyl-carrier-protein] reductase;3-hydroxyacyl-[acyl-carrier-protein] dehydratase;Enoyl-[acyl-carrier-protein] reductase;Oleoyl-[acyl-carrier-protein] hydrolase	FASN	>sp|P49327|FAS_HUMAN Fatty acid synthase OS=Homo sapiens GN=FASN PE=1 SV=3;>tr|A0A0U1RQF0|A0A0U1RQF0_HUMAN Fatty acid synthase OS=Homo sapiens GN=FASN PE=1 SV=1	273.42	9311900000	9640100000	10413000000	9376900000	11117000000	10835000000	11148000000	10447000000	3496200000	3692400000	3969900000	3957800000	6267200000	6445100000	6192300000	6192200000
B3KR70;Q15904;A6QRJ1;Q8NF19;A6NLC6;A0A0C4DGX8;B4DWM8;H7C2Y8;H7C0T7;F2Z3L8	V-type proton ATPase subunit S1	ATP6AP1;FLJ00383	>tr|B3KR70|B3KR70_HUMAN cDNA FLJ33764 fis, clone BRCOC2000360, highly similar to Vacuolar ATP synthase subunit S1 (EC 3.6.3.14) OS=Homo sapiens PE=2 SV=1;>sp|Q15904|VAS1_HUMAN V-type proton ATPase subunit S1 OS=Homo sapiens GN=ATP6AP1 PE=1 SV=2;>tr|A6QRJ1|	47.768	9177400000	10153000000	5096100000	4617000000	8461600000	8029100000	8731800000	8132700000	1654600000	1631500000	1189400000	1183700000	1326700000	1392900000	1319600000	1245600000
Q59F90;Q96GW7;A8K144;Q9NT67;Q8IWX2;Q5T3I6;Q5T3I7;V9GY88;Q5T3I8;A0A024R7M3;Q4LE67;O14594	Brevican core protein	BCAN;DKFZp761L191	>tr|Q59F90|Q59F90_HUMAN Brevican isoform 1 variant (Fragment) OS=Homo sapiens PE=2 SV=1;>sp|Q96GW7|PGCB_HUMAN Brevican core protein OS=Homo sapiens GN=BCAN PE=1 SV=2;>tr|A8K144|A8K144_HUMAN cDNA FLJ76746, highly similar to Homo sapiens brevican (BCAN), tra	92.811	8972900000	9203600000	8856700000	8975300000	7034000000	6961100000	8012700000	7580400000	0	0	0	0	0	0	0	0
V9HW98;P62258;G9K389;G9K388;B4DJB0;B7ZA86;B4DJF2;I3L3T1;K7EIT4;K7EM20;I3L0W5;B3KT37	14-3-3 protein epsilon	HEL2;YWHAE;YWHAE/FAM22B fusion;YWHAE/FAM22A fusion	>tr|V9HW98|V9HW98_HUMAN Epididymis luminal protein 2 OS=Homo sapiens GN=HEL2 PE=2 SV=1;>sp|P62258|1433E_HUMAN 14-3-3 protein epsilon OS=Homo sapiens GN=YWHAE PE=1 SV=1;>tr|G9K389|G9K389_HUMAN YWHAE/FAM22B fusion protein (Fragment) OS=Homo sapiens GN=YWHAE/	29.174	8933300000	8834600000	11268000000	13764000000	13183000000	14862000000	12943000000	13572000000	18676000000	19786000000	18592000000	20519000000	15902000000	17070000000	19428000000	18972000000
V9HVZ4;P04406;Q2TSD0;E7EUT5;Q0QET7;A4UCT1;B4DRV9;Q16768	Glyceraldehyde-3-phosphate dehydrogenase	HEL-S-162eP;GAPDH	>tr|V9HVZ4|V9HVZ4_HUMAN Glyceraldehyde-3-phosphate dehydrogenase OS=Homo sapiens GN=HEL-S-162eP PE=2 SV=1;>sp|P04406|G3P_HUMAN Glyceraldehyde-3-phosphate dehydrogenase OS=Homo sapiens GN=GAPDH PE=1 SV=3;>tr|Q2TSD0|Q2TSD0_HUMAN Glyceraldehyde-3-phosphate de	36.053	8738200000	9166100000	4641100000	5312400000	14130000000	15173000000	11334000000	10788000000	12361000000	13564000000	14177000000	14659000000	19546000000	20086000000	19227000000	18769000000
Q53HV6;A0A024R6C0;P61916;J3KMY5;B2R4S5;H0YIZ1;G3V3E8;E7EMS2;B4DV10;G3V3D1;G3V2V8	Epididymal secretory protein E1	NPC2	>tr|Q53HV6|Q53HV6_HUMAN Niemann-Pick disease, type C2 variant (Fragment) OS=Homo sapiens PE=2 SV=1;>tr|A0A024R6C0|A0A024R6C0_HUMAN Niemann-Pick disease, type C2, isoform CRA_a OS=Homo sapiens GN=NPC2 PE=4 SV=1;>sp|P61916|NPC2_HUMAN Epididymal secretory pro	16.584	8539600000	8475400000	7129700000	8623300000	8658300000	7963000000	8760000000	8470900000	3114300000	3560400000	2832100000	2984500000	2740600000	2732000000	3020000000	3254700000
P67809;Q6PKI6;Q7KZ24;H0Y449;C9J5V9;A0JLU4;Q2VIK8;B2RCC2;Q9Y2T7;Q15905;Q59HE1	Nuclease-sensitive element-binding protein 1	YBX1	>sp|P67809|YBOX1_HUMAN Nuclease-sensitive element-binding protein 1 OS=Homo sapiens GN=YBX1 PE=1 SV=3;>tr|Q6PKI6|Q6PKI6_HUMAN YBX1 protein (Fragment) OS=Homo sapiens GN=YBX1 PE=2 SV=1;>tr|Q7KZ24|Q7KZ24_HUMAN Nuclease sensitive element binding protein-1 OS=	35.924	8230500000	7077800000	8358700000	9838900000	6206200000	5702600000	6492100000	6762000000	4806100000	5380500000	4571600000	4900700000	4611700000	4671900000	4230300000	4867400000
O00468;A0A087X208;Q5XG79;B3KMM7;H0Y5U1;Q15952	Agrin;Agrin N-terminal 110 kDa subunit;Agrin C-terminal 110 kDa subunit;Agrin C-terminal 90 kDa fragment;Agrin C-terminal 22 kDa fragment	AGRN	>sp|O00468|AGRIN_HUMAN Agrin OS=Homo sapiens GN=AGRN PE=1 SV=5;>tr|A0A087X208|A0A087X208_HUMAN Agrin OS=Homo sapiens GN=AGRN PE=1 SV=1	217.23	8222200000	8082800000	11723000000	12360000000	5738100000	6052600000	7732600000	7142400000	2767900000	2802600000	2646900000	2567300000	2532100000	2435500000	2719800000	2727700000
B3KQT9;V9HVY3;P30101;B3KQT2;B4DJ98;B4DDM1	Protein disulfide-isomerase;Protein disulfide-isomerase A3	HEL-S-269;PDIA3	>tr|B3KQT9|B3KQT9_HUMAN Protein disulfide-isomerase OS=Homo sapiens PE=2 SV=1;>tr|V9HVY3|V9HVY3_HUMAN Protein disulfide-isomerase OS=Homo sapiens GN=HEL-S-269 PE=2 SV=1;>sp|P30101|PDIA3_HUMAN Protein disulfide-isomerase A3 OS=Homo sapiens GN=PDIA3 PE=1 SV=	54.102	8040000000	7700600000	9452300000	9735000000	7118300000	7485700000	9150900000	8619800000	5295200000	5145800000	5163200000	5145400000	4031500000	4127400000	4326300000	4546700000
O00391;A0A140VKE5;A8K477;A8K4C2;Q13876;A8MXT8;H0Y5Z8	Sulfhydryl oxidase 1;Sulfhydryl oxidase	QSOX1;BPGF-1	>sp|O00391|QSOX1_HUMAN Sulfhydryl oxidase 1 OS=Homo sapiens GN=QSOX1 PE=1 SV=3;>tr|A0A140VKE5|A0A140VKE5_HUMAN Sulfhydryl oxidase OS=Homo sapiens GN=QSCN6 PE=2 SV=1;>tr|A8K477|A8K477_HUMAN Sulfhydryl oxidase OS=Homo sapiens PE=2 SV=1;>tr|A8K4C2|A8K4C2_HUMA	82.577	7971700000	7251600000	7848200000	7554200000	7540900000	7766800000	7749800000	7668400000	3957000000	3878400000	3067500000	3139300000	2996400000	3103500000	3371200000	3324000000
A0A024RBC5;P15586;B4DTT0;Q7Z3X3;H7C3P4;A8K6V6;F6S8M0;B4E284;F5H4C6;H0YFA9;A0A0S2Z3S2;B4DKX8	N-acetylglucosamine-6-sulfatase	GNS;DKFZp686E12166	>tr|A0A024RBC5|A0A024RBC5_HUMAN N-acetylglucosamine-6-sulfatase OS=Homo sapiens GN=GNS PE=2 SV=1;>sp|P15586|GNS_HUMAN N-acetylglucosamine-6-sulfatase OS=Homo sapiens GN=GNS PE=1 SV=3;>tr|B4DTT0|B4DTT0_HUMAN N-acetylglucosamine-6-sulfatase OS=Homo sapiens P	62.081	7813000000	7962000000	8838000000	8893400000	6219200000	6318900000	8245800000	7798800000	1524800000	1621000000	1487900000	1481400000	2094200000	2087600000	2398200000	2380500000
A0A140VKF3;P36955;I3L4N7;I3L4F9;I3L107;I3L4Z0;I3L2R7;I3L3Z3;I3L425;I3L1U4	Pigment epithelium-derived factor	SERPINF1	>tr|A0A140VKF3|A0A140VKF3_HUMAN Testis tissue sperm-binding protein Li 70n OS=Homo sapiens PE=2 SV=1;>sp|P36955|PEDF_HUMAN Pigment epithelium-derived factor OS=Homo sapiens GN=SERPINF1 PE=1 SV=4	46.312	7660600000	8464700000	13958000000	14808000000	10566000000	15058000000	11190000000	11451000000	251660000	169450000	260340000	207780000	83580000	48573000	88540000	90970000
V9HW72;A8K690;P31948;F5H783;H0YGI8;F5GXD8	Stress-induced-phosphoprotein 1	HEL-S-94n;STIP1	>tr|V9HW72|V9HW72_HUMAN Epididymis secretory sperm binding protein Li 94n OS=Homo sapiens GN=HEL-S-94n PE=2 SV=1;>tr|A8K690|A8K690_HUMAN cDNA FLJ76863, highly similar to Homo sapiens stress-induced-phosphoprotein 1 (Hsp70/Hsp90-organizing protein) (STIP1),	62.639	7625900000	7451700000	6008300000	6647700000	6907400000	6926200000	7663100000	7844000000	6575300000	7088500000	6135200000	6534200000	6553300000	7002800000	7642900000	7741300000
Q969P0;C9J8Z4;Q8NF83	Immunoglobulin superfamily member 8	IGSF8	>sp|Q969P0|IGSF8_HUMAN Immunoglobulin superfamily member 8 OS=Homo sapiens GN=IGSF8 PE=1 SV=1;>tr|C9J8Z4|C9J8Z4_HUMAN Immunoglobulin superfamily member 8 (Fragment) OS=Homo sapiens GN=IGSF8 PE=1 SV=1	65.033	7454100000	7867200000	5508500000	6461900000	4858000000	4954500000	4434200000	4506700000	0	0	0	0	0	13438000	0	0
A0A024R7Z5;O00560;B4DHN5;E9PBU7;B4DQ93	Syntenin-1	SDCBP	>tr|A0A024R7Z5|A0A024R7Z5_HUMAN Syndecan binding protein (Syntenin), isoform CRA_c OS=Homo sapiens GN=SDCBP PE=4 SV=1;>sp|O00560|SDCB1_HUMAN Syntenin-1 OS=Homo sapiens GN=SDCBP PE=1 SV=1;>tr|B4DHN5|B4DHN5_HUMAN Syntenin-1 OS=Homo sapiens GN=SDCBP PE=1 SV=1	32.444	7427600000	8064900000	8650700000	8610600000	4248700000	4501700000	4528000000	4341200000	199150000	191560000	140860000	151100000	183290000	202700000	205590000	199370000
B7Z992;B7Z2X4;A0A0A0MS51;B7Z9A0;B7Z6N2;A0A0A0MT01;P06396;B7Z4U6;B3KS49;Q5T0I0;Q5T0I1;A0A0U1RQL8;Q69YR8;V9H1C1;Q5T0H8	Gelsolin	GSN	>tr|B7Z992|B7Z992_HUMAN cDNA FLJ53698, highly similar to Gelsolin OS=Homo sapiens PE=2 SV=1;>tr|B7Z2X4|B7Z2X4_HUMAN cDNA FLJ53327, highly similar to Gelsolin OS=Homo sapiens PE=2 SV=1;>tr|A0A0A0MS51|A0A0A0MS51_HUMAN Gelsolin OS=Homo sapiens GN=GSN PE=1 SV=	78.831	7352900000	7024900000	6866200000	7265000000	7626600000	7527500000	7967700000	7633000000	5523100000	5848800000	6097500000	6230900000	6358100000	6620900000	7082500000	6907100000
P23142;Q8NBH6;A0A0U1RRA4	Fibulin-1	FBLN1	>sp|P23142|FBLN1_HUMAN Fibulin-1 OS=Homo sapiens GN=FBLN1 PE=1 SV=4;>tr|Q8NBH6|Q8NBH6_HUMAN Fibulin-1 OS=Homo sapiens PE=2 SV=1	77.213	7181100000	7607400000	8854000000	9032000000	5955500000	6741300000	7092500000	7339600000	2259900000	1993700000	1610600000	1649000000	1374100000	1281800000	1315700000	1408100000
V9HWI5;P23528;G3V1A4;E9PP50;E9PK25;E9PQB7;B4E112;E9PLJ3;E9PS23	Cofilin-1	HEL-S-15;CFL1	>tr|V9HWI5|V9HWI5_HUMAN Cofilin 1 (Non-muscle), isoform CRA_b OS=Homo sapiens GN=HEL-S-15 PE=2 SV=1;>sp|P23528|COF1_HUMAN Cofilin-1 OS=Homo sapiens GN=CFL1 PE=1 SV=3;>tr|G3V1A4|G3V1A4_HUMAN Cofilin 1 (Non-muscle), isoform CRA_a OS=Homo sapiens GN=CFL1 PE=1	18.502	7001500000	7702500000	6887500000	5702200000	7626100000	8253300000	8153700000	7869800000	18867000000	19273000000	20698000000	19545000000	18201000000	20257000000	20731000000	18851000000
B4DMR3;A0A024R498;C9JN98;C9K031		SERPINE2	>tr|B4DMR3|B4DMR3_HUMAN cDNA FLJ51896, highly similar to Glia-derived nexin OS=Homo sapiens PE=2 SV=1;>tr|A0A024R498|A0A024R498_HUMAN Serpin peptidase inhibitor, clade E (Nexin, plasminogen activator inhibitor type 1), member 2, isoform CRA_b OS=Homo sapie	37.157	6837300000	6811100000	5365300000	6235700000	4763900000	4764100000	4621900000	4758400000	4718700000	5090500000	4469600000	4431600000	6621800000	6698100000	6711600000	6408900000
B8ZX62;P00750;B4DRD3;E7ESF4;B4DV92;B4DNJ1;B4DN26;E5RGA1;E5RHG4;Q5HYM8;H0YBH9;Q8NG20	Tissue-type plasminogen activator;Tissue-type plasminogen activator chain A;Tissue-type plasminogen activator chain B	PLAT	>tr|B8ZX62|B8ZX62_HUMAN Tissue-type plasminogen activator OS=Homo sapiens GN=PLAT PE=2 SV=1;>sp|P00750|TPA_HUMAN Tissue-type plasminogen activator OS=Homo sapiens GN=PLAT PE=1 SV=1;>tr|B4DRD3|B4DRD3_HUMAN Tissue-type plasminogen activator OS=Homo sapiens P	62.965	6790900000	6401100000	6306000000	5941200000	4585100000	4264000000	4113900000	5035500000	186400000	192060000	122280000	162550000	153710000	174110000	173240000	183430000
A0A024R1N1;P35579;A0A0U4BW16;Q86XU5;B4E3S1;Q6ZNL4;Q5BKV1;Q99529;B1AH99;Q2PS10;Q9UMJ0;Q68D89;Q16085;Q16086;REV__B4DQZ7;REV__S4R3H4;REV__E7EQT4;REV__Q9UKV3	Myosin-9	MYH9	>tr|A0A024R1N1|A0A024R1N1_HUMAN Myosin, heavy polypeptide 9, non-muscle, isoform CRA_a OS=Homo sapiens GN=MYH9 PE=3 SV=1;>sp|P35579|MYH9_HUMAN Myosin-9 OS=Homo sapiens GN=MYH9 PE=1 SV=4;>tr|A0A0U4BW16|A0A0U4BW16_HUMAN Non-muscle myosin heavy chain 9 OS=Hom	226.53	6775800000	6348800000	7122600000	7534500000	7451100000	7480400000	7396800000	7459900000	26331000000	26587000000	29460000000	30314000000	29198000000	29113000000	28634000000	28971000000
Q15149;D3DWL0;Q96IE3;E9PMV1;H0YDN1;E9PKG0;E9PIA2;E9PQ28	Plectin	PLEC	>sp|Q15149|PLEC_HUMAN Plectin OS=Homo sapiens GN=PLEC PE=1 SV=3	531.78	6773600000	6236100000	5920800000	5971800000	7358400000	6819000000	7275700000	7160100000	35066000000	34480000000	38376000000	36861000000	39443000000	41075000000	38366000000	38332000000
A0A024R1A3;P22314;B4DDE4;B4DL67;Q5JRR6;B3KUJ2;Q5JRR9;Q5JRS0;Q5JRS2;Q5JRS1;Q5JRS3;Q712V1	Ubiquitin-like modifier-activating enzyme 1	UBE1;UBA1	>tr|A0A024R1A3|A0A024R1A3_HUMAN Testicular secretory protein Li 63 OS=Homo sapiens GN=UBE1 PE=2 SV=1;>sp|P22314|UBA1_HUMAN Ubiquitin-like modifier-activating enzyme 1 OS=Homo sapiens GN=UBA1 PE=1 SV=3;>tr|B4DDE4|B4DDE4_HUMAN cDNA FLJ54582, highly similar t	117.85	6685800000	6350300000	5611300000	5655900000	7265400000	7023400000	6568800000	6640000000	13596000000	13230000000	13959000000	13527000000	13139000000	14264000000	14671000000	14459000000
P29966;Q6NVI1;Q05C82	Myristoylated alanine-rich C-kinase substrate	MARCKS	>sp|P29966|MARCS_HUMAN Myristoylated alanine-rich C-kinase substrate OS=Homo sapiens GN=MARCKS PE=1 SV=4;>tr|Q6NVI1|Q6NVI1_HUMAN MARCKS protein (Fragment) OS=Homo sapiens GN=MARCKS PE=2 SV=1	31.554	6655500000	5907000000	6252300000	6878300000	5460500000	5300100000	5242600000	5525300000	1936200000	1975100000	1636600000	1879400000	1897300000	1811400000	1472800000	1742400000
Q0VAS5;B2R4R0;P62805;Q6B823	Histone H4	HIST1H4H;HIST1H4A	>tr|Q0VAS5|Q0VAS5_HUMAN Histone H4 OS=Homo sapiens GN=HIST1H4H PE=2 SV=1;>tr|B2R4R0|B2R4R0_HUMAN Histone H4 OS=Homo sapiens GN=HIST1H4H PE=2 SV=1;>sp|P62805|H4_HUMAN Histone H4 OS=Homo sapiens GN=HIST1H4A PE=1 SV=2	11.314	6655100000	7145400000	8731400000	8906000000	5208100000	5678300000	6027100000	5820400000	3537700000	3687400000	5071100000	5027600000	4311500000	4462300000	4804400000	4883300000
Q10471;G3V1S6;B7Z6K2;B7Z462;J3KQQ5;B7Z5C5;Q68VJ8;F8VUJ3;Q96FL9;Q8N428;Q8N4A0;Q7Z7M9	Polypeptide N-acetylgalactosaminyltransferase 2;Polypeptide N-acetylgalactosaminyltransferase 2 soluble form	GALNT2	>sp|Q10471|GALT2_HUMAN Polypeptide N-acetylgalactosaminyltransferase 2 OS=Homo sapiens GN=GALNT2 PE=1 SV=1;>tr|G3V1S6|G3V1S6_HUMAN Polypeptide N-acetylgalactosaminyltransferase OS=Homo sapiens GN=GALNT2 PE=3 SV=1;>tr|B7Z6K2|B7Z6K2_HUMAN Polypeptide N-acety	64.732	6536700000	5887800000	3440600000	3907000000	3946100000	4019800000	3283800000	3204200000	459690000	461080000	344590000	339720000	303490000	328540000	356890000	791340000
CON__P34955			>P34955 SWISS-PROT:P34955 (Bos taurus) Alpha-1-antiproteinase precursor	46.103	6479400000	6264300000	7441500000	7016400000	2788200000	2629000000	3295000000	3401300000	2308100000	2285900000	5798700000	5503200000	1154600000	1122300000	1613600000	1599100000
A0A0U2N547;A0A024RDA0;P10721;D5MAV8;Q8TCG9;D5MAV9	Mast/stem cell growth factor receptor Kit	KIT	>tr|A0A0U2N547|A0A0U2N547_HUMAN Mast/stem cell growth factor receptor Kit isoform 3 OS=Homo sapiens GN=KIT PE=2 SV=1;>tr|A0A024RDA0|A0A024RDA0_HUMAN V-kit Hardy-Zuckerman 4 feline sarcoma viral oncogene homolog, isoform CRA_a OS=Homo sapiens GN=KIT PE=3 SV	109.36	6326300000	5929200000	7364800000	7125600000	3020700000	3046500000	3969300000	3640300000	0	0	0	0	0	0	0	0
A0A024R084;Q9BRK5	45 kDa calcium-binding protein	SDF4	>tr|A0A024R084|A0A024R084_HUMAN Stromal cell derived factor 4, isoform CRA_c OS=Homo sapiens GN=SDF4 PE=4 SV=1;>sp|Q9BRK5|CAB45_HUMAN 45 kDa calcium-binding protein OS=Homo sapiens GN=SDF4 PE=1 SV=1	41.806	6324700000	5830400000	7227100000	7830800000	4505900000	4315700000	6128300000	5835600000	2015400000	1984400000	1862300000	1947700000	1480200000	1429100000	1503800000	1629000000
P22626;A0A087WUI2;A0A024RA28;I6L957	Heterogeneous nuclear ribonucleoproteins A2/B1	HNRNPA2B1;HNRPA2B1	>sp|P22626|ROA2_HUMAN Heterogeneous nuclear ribonucleoproteins A2/B1 OS=Homo sapiens GN=HNRNPA2B1 PE=1 SV=2;>tr|A0A087WUI2|A0A087WUI2_HUMAN Heterogeneous nuclear ribonucleoproteins A2/B1 OS=Homo sapiens GN=HNRNPA2B1 PE=1 SV=1;>tr|A0A024RA28|A0A024RA28_HUMA	37.429	6323900000	6924000000	7401200000	7836400000	6874200000	6970800000	7560400000	7631200000	12043000000	11860000000	12072000000	11034000000	11148000000	9898500000	12330000000	11565000000
V9HW80;P55072;Q96IF9;Q0IIN5;Q9NTC4;Q9HAP0;Q9HAP1;C9IZA5;C9JUP7	Transitional endoplasmic reticulum ATPase	HEL-S-70;VCP;DKFZp434K0126	>tr|V9HW80|V9HW80_HUMAN Epididymis luminal protein 220 OS=Homo sapiens GN=HEL-S-70 PE=2 SV=1;>sp|P55072|TERA_HUMAN Transitional endoplasmic reticulum ATPase OS=Homo sapiens GN=VCP PE=1 SV=4;>tr|Q96IF9|Q96IF9_HUMAN VCP protein (Fragment) OS=Homo sapiens GN=	89.321	6322200000	6161100000	7200700000	7470200000	7958000000	7958300000	7972800000	7476500000	10961000000	11164000000	11310000000	11436000000	12104000000	11946000000	12874000000	12936000000
P08582;Q53XS6;C9JVN1	Melanotransferrin	MFI2	>sp|P08582|TRFM_HUMAN Melanotransferrin OS=Homo sapiens GN=MELTF PE=1 SV=2	80.214	6199300000	6152600000	6646900000	7068500000	4368300000	4497500000	5323300000	5297600000	0	0	0	0	0	0	0	0
A0A0P1J1R0;Q5W0H4;A0A0B4J2C3;P13693;J3KPG2;A0A024RDY2;B4DKJ4;E9PJF7;Q9UP43;B4DLD6;H0YCX0;Q56UQ5;Q9HAU6	Translationally-controlled tumor protein	TPT1	>tr|A0A0P1J1R0|A0A0P1J1R0_HUMAN Translationally-controlled tumor protein OS=Homo sapiens GN=seTCTP PE=3 SV=1;>tr|Q5W0H4|Q5W0H4_HUMAN Translationally-controlled tumor protein OS=Homo sapiens GN=TPT1 PE=1 SV=1;>tr|A0A0B4J2C3|A0A0B4J2C3_HUMAN Translationally-	19.595	6109700000	5982600000	6222200000	6097700000	6607400000	7530800000	6731600000	6897800000	6067000000	4992500000	5745300000	5223800000	5507400000	4319800000	5678300000	5642100000
Q13813;A0A0D9SGF6;B4DGT1	Spectrin alpha chain, non-erythrocytic 1	SPTAN1	>sp|Q13813|SPTN1_HUMAN Spectrin alpha chain, non-erythrocytic 1 OS=Homo sapiens GN=SPTAN1 PE=1 SV=3;>tr|A0A0D9SGF6|A0A0D9SGF6_HUMAN Spectrin alpha chain, non-erythrocytic 1 OS=Homo sapiens GN=SPTAN1 PE=1 SV=1;>tr|B4DGT1|B4DGT1_HUMAN cDNA FLJ59116, highly s	284.54	6044700000	5931800000	6326500000	6544700000	6641600000	6602600000	6276000000	6144000000	8150400000	7972100000	8350100000	8450600000	9167500000	9077900000	8614400000	8880900000
A0A140VJE4;P54802;Q14769;Q59FD0;K7ENX5;K7EQH9	Alpha-N-acetylglucosaminidase;Alpha-N-acetylglucosaminidase 82 kDa form;Alpha-N-acetylglucosaminidase 77 kDa form	NAGLU;ufHSD2	>tr|A0A140VJE4|A0A140VJE4_HUMAN Testicular tissue protein Li 18 OS=Homo sapiens PE=2 SV=1;>sp|P54802|ANAG_HUMAN Alpha-N-acetylglucosaminidase OS=Homo sapiens GN=NAGLU PE=1 SV=2;>tr|Q14769|Q14769_HUMAN Alpha-N-acetylglucosaminidase OS=Homo sapiens GN=ufHSD2	82.265	6023800000	5626800000	5100200000	4637900000	5227900000	5119800000	4857500000	5410400000	318300000	332950000	345540000	283620000	227100000	256360000	271110000	274150000
Q5RKT7;B2RDW1;P62979;J3QS39;J3QTR3;Q8WYN9;F5H6Q2;Q3MIH3;F5GYU3;F5H2Z3;F5H265;Q5UGI3;B4DV12;F5H388;F5H747;F5GXK7;J3QKN0;Q5U5U6;Q5PY61;Q9UFQ0;Q96C32;Q96MH4;L8B4I8;L8B196;Q96H31;L8B4R0;A8K674;L8B4Z6;L8B4M0;L8B4J3;Q66K58;Q59EM9;P62987;P0CG47;P0CG48;M0R1V7;Q49A90;M0R1M6;M0R2S1;F5GZ39;J3QSA3	Ubiquitin-40S ribosomal protein S27a;Ubiquitin;40S ribosomal protein S27a;Ubiquitin-60S ribosomal protein L40;Ubiquitin;60S ribosomal protein L40;Polyubiquitin-B;Ubiquitin;Polyubiquitin-C;Ubiquitin	RPS27A;HEL112;UBB;UBC;UBA52;DKFZp434K0435;UbC	>tr|Q5RKT7|Q5RKT7_HUMAN Ribosomal protein S27a OS=Homo sapiens GN=RPS27A PE=2 SV=1;>tr|B2RDW1|B2RDW1_HUMAN Epididymis luminal protein 112 OS=Homo sapiens GN=HEL112 PE=2 SV=1;>sp|P62979|RS27A_HUMAN Ubiquitin-40S ribosomal protein S27a OS=Homo sapiens GN=RPS	17.905	5908700000	5643600000	7266500000	6409900000	5067000000	5242000000	6110900000	5563500000	4464000000	4477200000	3769100000	3818800000	3480300000	3734500000	3918000000	4225800000
P0DMV9;P0DMV8;A8K5I0;A0A0G2JIW1;B4DNT8;Q59EJ3;B4DWK5;B4DI39;B4DFN9;B4E1S9;B4E388;B4DVU9;V9GZ37;B3KTT5;B4DNX1;B4E1T6;Q9UQC1;B4DNV4		HEL-S-103;HSPA1A	>sp|P0DMV9|HS71B_HUMAN Heat shock 70 kDa protein 1B OS=Homo sapiens GN=HSPA1B PE=1 SV=1;>sp|P0DMV8|HS71A_HUMAN Heat shock 70 kDa protein 1A OS=Homo sapiens GN=HSPA1A PE=1 SV=1;>tr|A8K5I0|A8K5I0_HUMAN Epididymis secretory protein Li 103 OS=Homo sapiens GN=H	70.051	5856900000	5237000000	5382700000	5279900000	5897800000	6504500000	6240200000	6020200000	9107200000	8997300000	9279200000	8694200000	9997900000	10712000000	9891800000	9585200000
K7ELL7;B4DJQ5;A0A024R7F1;P14314;A0A0S2Z4W7;A0A0S2Z4D8;K7EPW7;A2VCQ4;A0A0S2Z4A0;K7EKX1;K7EJ70;K7EIP3;K7EL27	Glucosidase 2 subunit beta	PRKCSH	>tr|K7ELL7|K7ELL7_HUMAN Glucosidase 2 subunit beta OS=Homo sapiens GN=PRKCSH PE=1 SV=1;>tr|B4DJQ5|B4DJQ5_HUMAN cDNA FLJ59211, highly similar to Glucosidase 2 subunit beta OS=Homo sapiens PE=2 SV=1;>tr|A0A024R7F1|A0A024R7F1_HUMAN Protein kinase C substrate	60.192	5825700000	5613400000	7170500000	8107600000	4971500000	5188800000	6265600000	6047800000	2255400000	2700800000	2229800000	2366800000	2223300000	2204700000	2082800000	2129900000
V9HWF5;P62937;A8K486;B2RE56;B4DM82;F8WE65;C9J5S7;Q71V99;P0DN26;A0A0H2UH34;A0A0B4J2A2;A0A075B767;A0A075B759;Q9Y536;F5H284;E5RIZ5;P0DN37;B2RXF3	Peptidyl-prolyl cis-trans isomerase;Peptidyl-prolyl cis-trans isomerase A;Peptidyl-prolyl cis-trans isomerase A, N-terminally processed	HEL-S-69p;PPIA	>tr|V9HWF5|V9HWF5_HUMAN Peptidyl-prolyl cis-trans isomerase OS=Homo sapiens GN=HEL-S-69p PE=2 SV=1;>sp|P62937|PPIA_HUMAN Peptidyl-prolyl cis-trans isomerase A OS=Homo sapiens GN=PPIA PE=1 SV=2;>tr|A8K486|A8K486_HUMAN Peptidyl-prolyl cis-trans isomerase OS=	18.012	5754800000	5831900000	5102000000	5077800000	8082800000	8976500000	5339400000	4937500000	16760000000	17056000000	17129000000	16072000000	12745000000	12859000000	16769000000	15812000000
Q53HU0;P50990;Q7Z759;H7C4C8;H7C2U0	T-complex protein 1 subunit theta	CCT8	>tr|Q53HU0|Q53HU0_HUMAN Chaperonin containing TCP1, subunit 8 (Theta) variant (Fragment) OS=Homo sapiens PE=2 SV=1;>sp|P50990|TCPQ_HUMAN T-complex protein 1 subunit theta OS=Homo sapiens GN=CCT8 PE=1 SV=4;>tr|Q7Z759|Q7Z759_HUMAN CCT8 protein OS=Homo sapien	59.65	5737600000	5397400000	5374100000	5693100000	6095000000	6116700000	6369600000	6408800000	5981200000	5883800000	6052300000	5968800000	5384900000	5589400000	5881900000	6039100000
A0A090N8Y2;P13667;C9JMN9	Protein disulfide-isomerase A4	PDIA4	>tr|A0A090N8Y2|A0A090N8Y2_HUMAN Protein disulfide-isomerase A4 OS=Homo sapiens GN=ERP70 PE=2 SV=1;>sp|P13667|PDIA4_HUMAN Protein disulfide-isomerase A4 OS=Homo sapiens GN=PDIA4 PE=1 SV=2	72.932	5727600000	4927600000	4526200000	4760700000	4217700000	4605200000	4905000000	4796100000	2729200000	2837500000	2833900000	3141800000	2507700000	2468800000	2486600000	2304100000
P06703;R4GN98;B2R577	Protein S100-A6;Protein S100	S100A6	>sp|P06703|S10A6_HUMAN Protein S100-A6 OS=Homo sapiens GN=S100A6 PE=1 SV=1;>tr|R4GN98|R4GN98_HUMAN Protein S100 (Fragment) OS=Homo sapiens GN=S100A6 PE=1 SV=1;>tr|B2R577|B2R577_HUMAN Protein S100 OS=Homo sapiens PE=2 SV=1	10.18	5715300000	6178100000	6600000000	7671300000	6820900000	6093900000	6739600000	5625100000	15615000000	12381000000	16493000000	15077000000	13691000000	19283000000	22766000000	16835000000
V9HWC2;Q99497;K7ELW0;K7EN27	Protein DJ-1	HEL-S-67p;PARK7	>tr|V9HWC2|V9HWC2_HUMAN Epididymis secretory sperm binding protein Li 67p OS=Homo sapiens GN=HEL-S-67p PE=2 SV=1;>sp|Q99497|PARK7_HUMAN Protein deglycase DJ-1 OS=Homo sapiens GN=PARK7 PE=1 SV=2;>tr|K7ELW0|K7ELW0_HUMAN Protein deglycase DJ-1 OS=Homo sapiens	19.891	5597000000	5734900000	9109800000	9901600000	7982400000	8748600000	9259900000	9186900000	8230200000	8774600000	9695400000	8923200000	7836700000	7819800000	8720200000	8628400000
A0A024R412;A0A024R3W6;X5D7M1;Q7LBX6;X5D2Q8;O60462;B7ZL68;Q7Z3T9;A8K4G9;C9JH98;Q96GU8	Neuropilin-2	NRP2;DKFZp686J1169	>tr|A0A024R412|A0A024R412_HUMAN Neuropilin OS=Homo sapiens GN=NRP2 PE=1 SV=1;>tr|A0A024R3W6|A0A024R3W6_HUMAN Neuropilin OS=Homo sapiens GN=NRP2 PE=1 SV=1;>tr|X5D7M1|X5D7M1_HUMAN Neuropilin 2 isoform B (Fragment) OS=Homo sapiens GN=NRP2 PE=2 SV=1;>tr|Q7LBX6	101.38	5591500000	6124000000	6074200000	5927700000	4505900000	4977300000	5131400000	5095500000	0	47406000	0	0	0	0	0	0
Q6P6D7;Q6FHU2;Q53G35;P18669;Q0D2Q6;Q6FHK8;B4DKL5;P15259;B4DJA4;A4D2J6;Q8N0Y7;B7ZW15	Phosphoglycerate mutase;Phosphoglycerate mutase 1	PGAM1	>tr|Q6P6D7|Q6P6D7_HUMAN Phosphoglycerate mutase OS=Homo sapiens GN=PGAM1 PE=2 SV=1;>tr|Q6FHU2|Q6FHU2_HUMAN Phosphoglycerate mutase (Fragment) OS=Homo sapiens GN=PGAM1 PE=2 SV=1;>tr|Q53G35|Q53G35_HUMAN Phosphoglycerate mutase (Fragment) OS=Homo sapiens PE=2	28.82	5562500000	5535800000	5720800000	6316200000	6587500000	7463300000	6142200000	6415200000	13661000000	14428000000	14981000000	16774000000	13236000000	14015000000	14401000000	14107000000
Q9BXX0;Q8N5L1	EMILIN-2	EMILIN2	>sp|Q9BXX0|EMIL2_HUMAN EMILIN-2 OS=Homo sapiens GN=EMILIN2 PE=1 SV=3	115.69	5498200000	5218200000	4997600000	5376700000	4184600000	4237400000	4626400000	4177000000	0	0	0	0	0	0	0	0
P27348;E9PG15;B4DMT8;Q53S41;B4DY04;Q53RR5;Q3YBA8	14-3-3 protein theta	YWHAQ	>sp|P27348|1433T_HUMAN 14-3-3 protein theta OS=Homo sapiens GN=YWHAQ PE=1 SV=1;>tr|E9PG15|E9PG15_HUMAN 14-3-3 protein theta (Fragment) OS=Homo sapiens GN=YWHAQ PE=1 SV=1;>tr|B4DMT8|B4DMT8_HUMAN cDNA FLJ52118, highly similar to 14-3-3 protein theta OS=Homo	27.764	5428900000	5262400000	5688700000	6486400000	5637900000	5866100000	6278300000	6460100000	12828000000	14455000000	14106000000	14609000000	11105000000	11649000000	12659000000	13589000000
B3KX75;O00533	Neural cell adhesion molecule L1-like protein;Processed neural cell adhesion molecule L1-like protein	CHL1	>tr|B3KX75|B3KX75_HUMAN cDNA FLJ44930 fis, clone BRAMY3015549, highly similar to Neural cell adhesion molecule L1-like protein (Fragment) OS=Homo sapiens PE=2 SV=1;>sp|O00533|NCHL1_HUMAN Neural cell adhesion molecule L1-like protein OS=Homo sapiens GN=CHL1	124.76	5417300000	5078700000	5301400000	6427800000	4014800000	3952800000	4452500000	4395800000	0	0	0	0	0	0	0	0
Q5TEC6	Histone H3	HIST2H3PS2	>tr|Q5TEC6|Q5TEC6_HUMAN Histone H3 OS=Homo sapiens GN=HIST2H3PS2 PE=1 SV=1	15.43	5349300000	5112200000	6053300000	5557000000	4083700000	3386200000	4333000000	4221700000	2144000000	2066700000	2176100000	2069900000	3376700000	3292300000	2978500000	2420500000
B4DPP0;A6NNI4;G8JLH6;P21926;Q56CY1;A0A087WU13;B4DK09;F5GXT1	CD9 antigen	CD9;BTCC-1	>tr|B4DPP0|B4DPP0_HUMAN cDNA FLJ51032, highly similar to CD9 antigen OS=Homo sapiens PE=2 SV=1;>tr|A6NNI4|A6NNI4_HUMAN Tetraspanin OS=Homo sapiens GN=CD9 PE=1 SV=1;>tr|G8JLH6|G8JLH6_HUMAN Tetraspanin (Fragment) OS=Homo sapiens GN=CD9 PE=1 SV=1;>sp|P21926|C	15.906	5316100000	4930500000	6326000000	6320600000	3348000000	3352200000	3674500000	3480800000	202390000	205980000	207230000	196810000	264620000	257780000	234340000	255980000
O75976;B7Z843;J3QQJ4;J3QRJ9	Carboxypeptidase D	CPD	>sp|O75976|CBPD_HUMAN Carboxypeptidase D OS=Homo sapiens GN=CPD PE=1 SV=2;>tr|B7Z843|B7Z843_HUMAN cDNA FLJ59794, highly similar to Carboxypeptidase D (EC 3.4.17.22) OS=Homo sapiens PE=2 SV=1	152.93	5303300000	5055800000	5729400000	7515700000	4776900000	4698400000	5873100000	5655700000	72919000	79681000	24187000	13938000	100100000	96357000	87808000	92082000
V9HW12;P32119;B4DF70;A6NIW5;A0A024R7F2	Peroxiredoxin-2	HEL-S-2a;PRDX2	>tr|V9HW12|V9HW12_HUMAN Epididymis secretory sperm binding protein Li 2a OS=Homo sapiens GN=HEL-S-2a PE=2 SV=1;>sp|P32119|PRDX2_HUMAN Peroxiredoxin-2 OS=Homo sapiens GN=PRDX2 PE=1 SV=5;>tr|B4DF70|B4DF70_HUMAN cDNA FLJ60461, highly similar to Peroxiredoxin-	21.892	5291300000	5685800000	4584200000	4830300000	6285500000	6296600000	5404100000	5307200000	7002900000	7117700000	6769100000	6787300000	7282300000	6905200000	6964300000	7371800000
J3K000;A0A140VJR2;P12955;K7ES25;V9GY89;V9GYL0;V9GYE4	Xaa-Pro dipeptidase	PEPD	>tr|J3K000|J3K000_HUMAN PEPD protein OS=Homo sapiens GN=PEPD PE=2 SV=1;>tr|A0A140VJR2|A0A140VJR2_HUMAN Testicular tissue protein Li 138 OS=Homo sapiens PE=2 SV=1;>sp|P12955|PEPD_HUMAN Xaa-Pro dipeptidase OS=Homo sapiens GN=PEPD PE=1 SV=3	54.582	5255700000	5458000000	5388300000	5778300000	6013400000	5974900000	6685300000	6455600000	4250600000	4837700000	4223700000	4190200000	4969300000	5347500000	5157100000	5672400000
B4DN59;A8K309;P16070;H0YD13;H0Y2P0;H0YDW7;H0YCV9;H0Y5E4;E9PKC6;C1PHC3;Q86UZ1;H0YE40;H0YDX6;B4E2X0;H0YD17;J3KN83;H0YF08;H0YD90;H0YEV3;H0YEU1	CD44 antigen	CD44	>tr|B4DN59|B4DN59_HUMAN cDNA FLJ52702, highly similar to Homo sapiens CD44 antigen (homing function and Indian blood group system) (CD44), transcript variant 4, mRNA OS=Homo sapiens PE=2 SV=1;>tr|A8K309|A8K309_HUMAN cDNA FLJ76654, highly similar to Homo sa	35.973	5235700000	5976200000	5684800000	6068700000	4353200000	3761400000	4717500000	4681600000	6344800000	5799600000	6333900000	6355200000	6496700000	7086800000	7216800000	7638300000
CON__ENSEMBL:ENSBTAP00000024146			>ENSEMBL:ENSBTAP00000024146 (Bos taurus) similar to alpha-2-macroglobulin isoform 1	164.34	5147800000	5347900000	4976000000	4816500000	2103100000	2133200000	2554100000	2435600000	1531500000	1528300000	2781100000	3019600000	885140000	877330000	830560000	785540000
A0A024RDQ0;A0A024RDS1;Q92598;B4DF68;A0A0A0MSM0;B4DY72;B4DZB4;R4GN69;Q5TBM3;B4DZP3	Heat shock protein 105 kDa	HSPH1	>tr|A0A024RDQ0|A0A024RDQ0_HUMAN Heat shock 105kDa/110kDa protein 1, isoform CRA_a OS=Homo sapiens GN=HSPH1 PE=3 SV=1;>tr|A0A024RDS1|A0A024RDS1_HUMAN Heat shock 105kDa/110kDa protein 1, isoform CRA_c OS=Homo sapiens GN=HSPH1 PE=3 SV=1;>sp|Q92598|HS105_HUMAN	92.115	5126400000	5604300000	4978400000	5212700000	5337600000	5138600000	5416800000	5630900000	4040300000	3856600000	3714100000	4000800000	4152200000	4737400000	4170800000	4176900000
A0A024R694;P12814;Q86TX4;H7C5W8;P35609;G3V2W4;G3V2N5;H0YJW3;B4DRP5;B7Z2N5;H0YJ11;B2R8Y4;Q08043;B7Z4P6;B7Z4K1;Q59FD9;F6THM6;B4DZQ2;A0A087WSZ2;B7Z4V1;Q5ZEZ4;G3V5M4;Q4VAM3;G3V2E8;G3V380;B7Z4P8;Q4JCP9	Alpha-actinin-1	ACTN1	>tr|A0A024R694|A0A024R694_HUMAN Actinin, alpha 1, isoform CRA_a OS=Homo sapiens GN=ACTN1 PE=4 SV=1;>sp|P12814|ACTN1_HUMAN Alpha-actinin-1 OS=Homo sapiens GN=ACTN1 PE=1 SV=2;>tr|Q86TX4|Q86TX4_HUMAN Full-length cDNA clone CS0DB009YA03 of Neuroblastoma of Hom	103.06	5097800000	5680800000	5367600000	5263800000	6388700000	6875100000	6162800000	6040700000	11467000000	11550000000	10980000000	11421000000	11311000000	11108000000	11727000000	11350000000
B4DJQ8;P53634;H0YCY8;I3V9V3;I3V9T0;I3V9V6	Dipeptidyl peptidase 1;Dipeptidyl peptidase 1 exclusion domain chain;Dipeptidyl peptidase 1 heavy chain;Dipeptidyl peptidase 1 light chain	CTSC	>tr|B4DJQ8|B4DJQ8_HUMAN cDNA FLJ55694, highly similar to Dipeptidyl-peptidase 1 (EC 3.4.14.1) OS=Homo sapiens PE=2 SV=1;>sp|P53634|CATC_HUMAN Dipeptidyl peptidase 1 OS=Homo sapiens GN=CTSC PE=1 SV=2	50.151	5096100000	4865000000	5343500000	5344000000	4450800000	3961800000	4578100000	4985500000	873860000	987830000	688790000	709890000	725340000	676760000	674630000	755410000
V9HWE9;P09211;A8MX94;C7DJS1;A0A087X2E9;C7DJS2;Q5D6A5;A0A087X243;B2C310	Glutathione S-transferase P	HEL-S-22;GSTP1	>tr|V9HWE9|V9HWE9_HUMAN Epididymis secretory protein Li 22 OS=Homo sapiens GN=HEL-S-22 PE=2 SV=1;>sp|P09211|GSTP1_HUMAN Glutathione S-transferase P OS=Homo sapiens GN=GSTP1 PE=1 SV=2;>tr|A8MX94|A8MX94_HUMAN Glutathione S-transferase P OS=Homo sapiens GN=GS	23.356	5029200000	5733000000	2807800000	2385600000	6235800000	7032900000	4195700000	4378400000	5290800000	5904500000	5383400000	5273400000	4942900000	6176000000	6112900000	6253400000
F6KRJ7		HLA-A	>tr|F6KRJ7|F6KRJ7_HUMAN MHC class I antigen (Fragment) OS=Homo sapiens GN=HLA-A PE=3 SV=1	21.006	5008600000	5809000000	4537400000	5013200000	5126200000	5799500000	5673000000	5845400000	971780000	1036600000	1038700000	1008500000	742040000	821200000	866020000	931790000
A0A024R5U5;O14672;A0AV88;H0YNC5;H3BS53;C9J9B4	Disintegrin and metalloproteinase domain-containing protein 10	ADAM10	>tr|A0A024R5U5|A0A024R5U5_HUMAN ADAM metallopeptidase domain 10, isoform CRA_b OS=Homo sapiens GN=ADAM10 PE=4 SV=1;>sp|O14672|ADA10_HUMAN Disintegrin and metalloproteinase domain-containing protein 10 OS=Homo sapiens GN=ADAM10 PE=1 SV=1;>tr|A0AV88|A0AV88_H	84.141	4946400000	4888300000	5161200000	5615900000	4741500000	4742700000	5871100000	5919400000	517610000	497870000	394720000	387980000	234670000	357620000	337170000	319090000
Q6YHK3;Q5XUM6	CD109 antigen	CD109	>sp|Q6YHK3|CD109_HUMAN CD109 antigen OS=Homo sapiens GN=CD109 PE=1 SV=2	161.69	4923400000	5167800000	4830200000	5279800000	4988600000	5691200000	5455000000	5232000000	2139400000	2015400000	1888500000	1782200000	1862900000	1933800000	2076400000	2012100000
V9HWJ2;B2R5M8;O75874;Q6FIA4;Q6FI37;V9HW78;Q0QER2;B4DXS4;C9J4N6;C9JLU6;C9JJE5;A0A0A0U6N4;Q9H302	Isocitrate dehydrogenase [NADP];Isocitrate dehydrogenase [NADP] cytoplasmic	HEL-S-26;IDH1;HEL-216	>tr|V9HWJ2|V9HWJ2_HUMAN Isocitrate dehydrogenase [NADP] OS=Homo sapiens GN=HEL-S-26 PE=2 SV=1;>tr|B2R5M8|B2R5M8_HUMAN Isocitrate dehydrogenase [NADP] OS=Homo sapiens PE=2 SV=1;>sp|O75874|IDHC_HUMAN Isocitrate dehydrogenase [NADP] cytoplasmic OS=Homo sapien	46.659	4907100000	5214200000	4399500000	4805800000	4566200000	5020700000	5224800000	4629100000	2308100000	2563700000	2680800000	2666300000	3096600000	3458700000	3323300000	3649400000
A2RUM7;P46777;Q59GX9;B3KTM6;Q9BUV4;Q5T7N0;Q8WYP1;R4GNJ2	60S ribosomal protein L5	RPL5	>tr|A2RUM7|A2RUM7_HUMAN Ribosomal protein L5 OS=Homo sapiens GN=RPL5 PE=2 SV=1;>sp|P46777|RL5_HUMAN 60S ribosomal protein L5 OS=Homo sapiens GN=RPL5 PE=1 SV=3;>tr|Q59GX9|Q59GX9_HUMAN Ribosomal protein L5 variant (Fragment) OS=Homo sapiens PE=2 SV=1;>tr|B3K	34.362	4901500000	5237300000	4911100000	4603300000	5785100000	5756300000	6211100000	6605300000	3881200000	3884500000	3959500000	3865200000	4427100000	4442600000	4431200000	4752100000
C9J2H1;Q86UX2;G5E9D8;A0A096LP62;Q96JW9;H7C5A6	Inter-alpha-trypsin inhibitor heavy chain H5	ITIH5	>tr|C9J2H1|C9J2H1_HUMAN Inter-alpha-trypsin inhibitor heavy chain H5 OS=Homo sapiens GN=ITIH5 PE=1 SV=2;>sp|Q86UX2|ITIH5_HUMAN Inter-alpha-trypsin inhibitor heavy chain H5 OS=Homo sapiens GN=ITIH5 PE=2 SV=2;>tr|G5E9D8|G5E9D8_HUMAN Inter-alpha (Globulin) in	104.54	4895200000	5075500000	3976900000	3837900000	3263600000	3321300000	3040000000	3027900000	0	0	0	0	0	0	0	0
CON__P06868			>P06868 SWISS-PROT:P06868 (Bos taurus) Plasminogen precursor	91.215	4874200000	4625300000	4406600000	5254700000	4428400000	4544400000	5208000000	5523100000	61386000	88673000	88548000	137590000	0	0	0	0
Q5VXV3;Q01105;B2REB7	Protein SET	SET	>tr|Q5VXV3|Q5VXV3_HUMAN SET OS=Homo sapiens GN=SET PE=2 SV=1;>sp|Q01105|SET_HUMAN Protein SET OS=Homo sapiens GN=SET PE=1 SV=3	33.488	4865800000	4452500000	6353900000	5428600000	4495900000	4967900000	5926200000	5807100000	7044900000	6632900000	6870200000	6569400000	6850300000	5817000000	6314400000	6452200000
A8KAQ3;Q99523;A0A0J9YX61;A0A0J9YVX1;A0A0J9YVU2;A0A0J9YY30	Sortilin	SORT1	>tr|A8KAQ3|A8KAQ3_HUMAN cDNA FLJ76489, highly similar to Homo sapiens sortilin 1 (SORT1), mRNA OS=Homo sapiens PE=2 SV=1;>sp|Q99523|SORT_HUMAN Sortilin OS=Homo sapiens GN=SORT1 PE=1 SV=3	92.036	4856400000	4814000000	4363600000	4155300000	2901500000	3537400000	2968600000	3097300000	0	0	0	0	0	0	0	0
B4DTH2;B4DN21			>tr|B4DTH2|B4DTH2_HUMAN cDNA FLJ61165, highly similar to Fibronectin OS=Homo sapiens PE=2 SV=1;>tr|B4DN21|B4DN21_HUMAN cDNA FLJ53365, highly similar to Homo sapiens fibronectin 1 (FN1), transcript variant 4, mRNA OS=Homo sapiens PE=2 SV=1	37.908	4839200000	6186000000	7768400000	8030600000	5342100000	5251400000	7222500000	6277600000	11610000000	15596000000	12166000000	12838000000	10183000000	11474000000	12906000000	13785000000
Q53FV4;P51884	Lumican	LUM	>tr|Q53FV4|Q53FV4_HUMAN Lumican variant (Fragment) OS=Homo sapiens PE=2 SV=1;>sp|P51884|LUM_HUMAN Lumican OS=Homo sapiens GN=LUM PE=1 SV=2	38.413	4825000000	5697400000	4420100000	4422100000	3446200000	3965900000	4050900000	3870500000	472140000	448530000	507740000	485770000	226800000	205540000	405710000	405110000
D6W633;Q13332;Q8NHS7;K7ERX4;K7ESP0;C9J8S8	Receptor-type tyrosine-protein phosphatase S	PTPRS	>tr|D6W633|D6W633_HUMAN Protein tyrosine phosphatase, receptor type, S, isoform CRA_a OS=Homo sapiens GN=PTPRS PE=4 SV=1;>sp|Q13332|PTPRS_HUMAN Receptor-type tyrosine-protein phosphatase S OS=Homo sapiens GN=PTPRS PE=1 SV=3	143.43	4809500000	5223500000	4227500000	5014400000	4803800000	5171400000	4529400000	4920200000	156630000	144780000	116040000	117440000	181020000	159240000	128220000	116460000
X6R5C5;Q59EV6;X6R8A1;P10619;B4E324;Q5JZH0;U3KQU6;U3KQ41;U3KQF1	Carboxypeptidase;Lysosomal protective protein;Lysosomal protective protein 32 kDa chain;Lysosomal protective protein 20 kDa chain	CTSA;PPGB	>tr|X6R5C5|X6R5C5_HUMAN Carboxypeptidase OS=Homo sapiens GN=CTSA PE=1 SV=1;>tr|Q59EV6|Q59EV6_HUMAN Carboxypeptidase (Fragment) OS=Homo sapiens GN=PPGB PE=2 SV=1;>tr|X6R8A1|X6R8A1_HUMAN Carboxypeptidase OS=Homo sapiens GN=CTSA PE=1 SV=1;>sp|P10619|PPGB_HUMA	54.255	4761400000	5185400000	3819000000	4316000000	4481900000	5228100000	5291200000	5418800000	1593300000	1658200000	1735600000	1438000000	1977700000	2074900000	2570100000	2673200000
P18065;C9JMY1;Q59FF1	Insulin-like growth factor-binding protein 2	IGFBP2	>sp|P18065|IBP2_HUMAN Insulin-like growth factor-binding protein 2 OS=Homo sapiens GN=IGFBP2 PE=1 SV=2;>tr|C9JMY1|C9JMY1_HUMAN Insulin-like growth factor-binding protein 2 OS=Homo sapiens GN=IGFBP2 PE=1 SV=1	34.814	4649700000	4681700000	5290000000	5491400000	3412400000	3880800000	3753100000	3620800000	18194000000	17340000000	16136000000	16942000000	9617400000	9901300000	10114000000	10360000000
A0A024R3N3;A0A140VJE9;Q06481;B4E3I5;B4DTV1;B4DKY3;E9PQS3;E9PSC7;E9PK76	Amyloid-like protein 2	APLP2	>tr|A0A024R3N3|A0A024R3N3_HUMAN Amyloid beta (A4)-like protein 2, isoform CRA_a OS=Homo sapiens GN=APLP2 PE=4 SV=1;>tr|A0A140VJE9|A0A140VJE9_HUMAN Testicular tissue protein Li 23 OS=Homo sapiens PE=2 SV=1;>sp|Q06481|APLP2_HUMAN Amyloid-like protein 2 OS=Ho	81.979	4599200000	4050700000	9468000000	11342000000	3214400000	3198300000	3949300000	3755200000	305060000	221800000	297320000	383660000	295200000	611520000	1670500000	652030000
B2ZZ89;Q01082;A0A087WUZ3;D6W5C0;K9MS24;F8W6C1;B4DIF8;O15020;A4QPE4;B2RMN7;A0A024R674;Q59FP5;P11277;Q8WYB3;Q71VG1;Q53RC4;Q59FA9;E9PJZ2;O14724	Spectrin beta chain, non-erythrocytic 1	SPTBN1	>tr|B2ZZ89|B2ZZ89_HUMAN Epididymis luminal protein 102 OS=Homo sapiens GN=SPTBN1 PE=2 SV=1;>sp|Q01082|SPTB2_HUMAN Spectrin beta chain, non-erythrocytic 1 OS=Homo sapiens GN=SPTBN1 PE=1 SV=2;>tr|A0A087WUZ3|A0A087WUZ3_HUMAN Spectrin beta chain, non-erythrocy	274.61	4584000000	4397400000	4177400000	3878600000	4985200000	5241900000	4581500000	4650300000	8199700000	8374500000	8560500000	8416300000	9001900000	9402400000	8791700000	9047800000
Q53GN4;Q59ER5;V9HWG7;Q53H17;O75083;B3KXN4;D6RD66;B4DY05;B4DS71;B4DZX5;Q9BZT4	WD repeat-containing protein 1	WDR1;HEL-S-52	>tr|Q53GN4|Q53GN4_HUMAN WD repeat domain 1, isoform CRA_a (Fragment) OS=Homo sapiens GN=WDR1 PE=2 SV=1;>tr|Q59ER5|Q59ER5_HUMAN WD repeat-containing protein 1 isoform 1 variant (Fragment) OS=Homo sapiens PE=2 SV=1;>tr|V9HWG7|V9HWG7_HUMAN Epididymis secretor	66.179	4560900000	4915400000	4049500000	4485200000	4612700000	5378700000	4478300000	4485200000	4332400000	4934700000	4589100000	4775800000	4718500000	4629900000	4827400000	4885400000
Q5CAQ5;V9HWP2;P14625;B4DU71;B4DHT9;Q59FC6;Q96GW1;Q58FF3;H0YIV0;B4DQX3;Q58FF2;F8W026	Endoplasmin	TRA1;HEL-S-125m;HSP90B1	>tr|Q5CAQ5|Q5CAQ5_HUMAN Tumor rejection antigen (Gp96) 1 OS=Homo sapiens GN=TRA1 PE=2 SV=1;>tr|V9HWP2|V9HWP2_HUMAN Epididymis luminal protein 35 OS=Homo sapiens GN=HEL-S-125m PE=2 SV=1;>sp|P14625|ENPL_HUMAN Endoplasmin OS=Homo sapiens GN=HSP90B1 PE=1 SV=1;	92.339	4496800000	4469200000	3241300000	3755700000	3655000000	3624700000	3931200000	3940100000	1633400000	1861400000	1601700000	1732700000	1508400000	1603200000	1429700000	1541900000
Q99988;A0A0A0MTT8	Growth/differentiation factor 15	GDF15	>sp|Q99988|GDF15_HUMAN Growth/differentiation factor 15 OS=Homo sapiens GN=GDF15 PE=1 SV=3	34.14	4459600000	4602500000	4406100000	3999700000	3866300000	3894200000	3143200000	3131500000	0	0	0	0	0	0	0	0
H9ZYJ2;P10599	Thioredoxin	TXN	>tr|H9ZYJ2|H9ZYJ2_HUMAN Thioredoxin OS=Homo sapiens GN=TXN PE=2 SV=1;>sp|P10599|THIO_HUMAN Thioredoxin OS=Homo sapiens GN=TXN PE=1 SV=3	11.737	4453600000	4147600000	5049900000	4868600000	4574700000	5026300000	4743600000	3954000000	11320000000	10507000000	7705700000	8017800000	10513000000	10382000000	9700400000	9718200000
A0A087WVQ6;Q00610;J3KS13;K7EJJ5;J3KRF5;J3KSQ2;J3QL20;A4FU99;Q9H3B0;F5H5N6	Clathrin heavy chain 1	CLTC	>tr|A0A087WVQ6|A0A087WVQ6_HUMAN Clathrin heavy chain OS=Homo sapiens GN=CLTC PE=1 SV=1;>sp|Q00610|CLH1_HUMAN Clathrin heavy chain 1 OS=Homo sapiens GN=CLTC PE=1 SV=5	192.06	4412000000	4413400000	4077300000	3931300000	4482100000	4919400000	4082000000	4264400000	11132000000	10552000000	11507000000	11684000000	13418000000	13741000000	13086000000	13654000000
A0A024R2U9;C9JIF9;P13798;H7C393;H7C1U0;C9JLK2;F8WEH5;H0YFE5	Acylamino-acid-releasing enzyme	APEH	>tr|A0A024R2U9|A0A024R2U9_HUMAN N-acylaminoacyl-peptide hydrolase, isoform CRA_b OS=Homo sapiens GN=APEH PE=4 SV=1;>tr|C9JIF9|C9JIF9_HUMAN Acylamino-acid-releasing enzyme OS=Homo sapiens GN=APEH PE=1 SV=1;>sp|P13798|ACPH_HUMAN Acylamino-acid-releasing enzy	81.224	4364900000	5291500000	5104200000	5219600000	4585700000	4910100000	5358900000	4953600000	1831100000	1850500000	1875500000	1933900000	1517600000	1645700000	2143900000	2243900000
Q07954;Q59FG2;Q6LBN5;Q6PJ72;Q7Z7K9;H0YJI8;Q9NZR2;Q4ZFV5;Q53S26;REV__Q6LBN5;REV__Q07954	Prolow-density lipoprotein receptor-related protein 1;Low-density lipoprotein receptor-related protein 1 85 kDa subunit;Low-density lipoprotein receptor-related protein 1 515 kDa subunit;Low-density lipoprotein receptor-related protein 1 intracellular domain	LRP1	>sp|Q07954|LRP1_HUMAN Prolow-density lipoprotein receptor-related protein 1 OS=Homo sapiens GN=LRP1 PE=1 SV=2	504.6	4304900000	4373800000	5040300000	5362300000	3644900000	4225800000	4122800000	3880400000	738850000	792810000	817070000	881450000	1201100000	1197600000	1383400000	1403200000
O75882;B4DZ36	Attractin	ATRN	>sp|O75882|ATRN_HUMAN Attractin OS=Homo sapiens GN=ATRN PE=1 SV=2;>tr|B4DZ36|B4DZ36_HUMAN cDNA FLJ58441, highly similar to Attractin OS=Homo sapiens PE=2 SV=1	158.54	4289400000	3960100000	5059000000	5318400000	3109000000	3181200000	4268000000	4523400000	1207400000	1223700000	1046300000	1109000000	771580000	769210000	839180000	861270000
P50897;E9PIA8;B4DWU3;E9PMG2;Q5T0S4;E9PSE5;E9PP28;E9PK48	Palmitoyl-protein thioesterase 1	PPT1	>sp|P50897|PPT1_HUMAN Palmitoyl-protein thioesterase 1 OS=Homo sapiens GN=PPT1 PE=1 SV=1;>tr|E9PIA8|E9PIA8_HUMAN Palmitoyl-protein thioesterase 1 (Fragment) OS=Homo sapiens GN=PPT1 PE=1 SV=9;>tr|B4DWU3|B4DWU3_HUMAN cDNA FLJ53673, highly similar to Palmitoy	34.193	4239700000	3718000000	2486600000	2396800000	2127300000	2052800000	2597200000	2782300000	216030000	222820000	267030000	305930000	121370000	187160000	150140000	161810000
V9HWE8;P52565;J3KTF8;J3QQX2;J3QW41;A0A0S2Z3D9;J3KRE2;J3KRY1;J3KS60	Rho GDP-dissociation inhibitor 1	HEL-S-47e;ARHGDIA	>tr|V9HWE8|V9HWE8_HUMAN Epididymis secretory sperm binding protein Li 47e OS=Homo sapiens GN=HEL-S-47e PE=2 SV=1;>sp|P52565|GDIR1_HUMAN Rho GDP-dissociation inhibitor 1 OS=Homo sapiens GN=ARHGDIA PE=1 SV=3;>tr|J3KTF8|J3KTF8_HUMAN Rho GDP-dissociation inhib	23.207	4223600000	4369300000	4188100000	3984200000	4672400000	4598500000	4428900000	4283900000	6850700000	7571400000	7371400000	7165300000	7719100000	7733400000	7063400000	7247400000
P23526;Q1RMG2	Adenosylhomocysteinase	AHCY	>sp|P23526|SAHH_HUMAN Adenosylhomocysteinase OS=Homo sapiens GN=AHCY PE=1 SV=4;>tr|Q1RMG2|Q1RMG2_HUMAN Adenosylhomocysteinase OS=Homo sapiens GN=AHCY PE=2 SV=1	47.716	4216900000	4377500000	3709300000	4054900000	4442700000	4444800000	4515700000	4955400000	3844700000	3954000000	4214300000	4343700000	4278900000	4483200000	4508500000	4491400000
Q9Y266;Q9H2R7;A0A0A0MSU9;A0A0A0MSS4	Nuclear migration protein nudC	NUDC;NPD011	>sp|Q9Y266|NUDC_HUMAN Nuclear migration protein nudC OS=Homo sapiens GN=NUDC PE=1 SV=1;>tr|Q9H2R7|Q9H2R7_HUMAN NPD011 OS=Homo sapiens GN=NPD011 PE=2 SV=1;>tr|A0A0A0MSU9|A0A0A0MSU9_HUMAN Nuclear migration protein nudC (Fragment) OS=Homo sapiens GN=NUDC PE=1	38.242	4170200000	4511100000	4698100000	4860300000	4634100000	4912000000	5313700000	5074700000	5220600000	5239200000	4665200000	4843900000	4236200000	4742300000	4730000000	4843400000
A0A024RDY0;O00410;H0Y8C6;B4E0R6;B3KWG6;E7ETV3;E7EQT5;H0Y3V4;Q9BVS9;C9JMV5;C9JZD8;E7EV12;C9JZ53;E7EWK4;E7EX05;C9JQT6;E7ESA1;E7ESZ1;E7ETV8;C9JXE0;C9J875;B4E340	Importin-5	RANBP5;IPO5	>tr|A0A024RDY0|A0A024RDY0_HUMAN RAN binding protein 5, isoform CRA_d OS=Homo sapiens GN=RANBP5 PE=4 SV=1;>sp|O00410|IPO5_HUMAN Importin-5 OS=Homo sapiens GN=IPO5 PE=1 SV=4;>tr|H0Y8C6|H0Y8C6_HUMAN Importin-5 (Fragment) OS=Homo sapiens GN=IPO5 PE=1 SV=1;>tr|	123.63	4134300000	4146100000	2565500000	3009500000	5292900000	5785500000	4552600000	4342700000	2639500000	2570000000	2598600000	2616800000	3003500000	3070000000	2941400000	2862600000
C0LQF2;B3KQS9;A0A024R7F4;O00115;K7ENE5	Deoxyribonuclease-2-alpha	DNASE2	>tr|C0LQF2|C0LQF2_HUMAN Deoxyribonuclease II (Fragment) OS=Homo sapiens PE=2 SV=1;>tr|B3KQS9|B3KQS9_HUMAN cDNA PSEC0141 fis, clone PLACE1005913, highly similar to Deoxyribonuclease-2-alpha (EC 3.1.22.1) OS=Homo sapiens PE=2 SV=1;>tr|A0A024R7F4|A0A024R7F4_H	38.181	4123600000	3567600000	3590000000	4721200000	3333800000	3199600000	4240900000	4640500000	676790000	807890000	692370000	676460000	676530000	740130000	832200000	844680000
B7Z4V2;V9HW84;P38646;Q8N1C8;B7Z4T3;B7Z1V7;A1XP52;D6RJI2;H0YBG6;Q2F839;D6RA73;H0Y8S0	Stress-70 protein, mitochondrial	HEL-S-124m;HSPA9	>tr|B7Z4V2|B7Z4V2_HUMAN cDNA FLJ51907, highly similar to Stress-70 protein, mitochondrial OS=Homo sapiens PE=2 SV=1;>tr|V9HW84|V9HW84_HUMAN Epididymis secretory sperm binding protein Li 124m OS=Homo sapiens GN=HEL-S-124m PE=2 SV=1;>sp|P38646|GRP75_HUMAN St	72.4	4106500000	4366600000	3287100000	3771800000	5606100000	5816300000	6002900000	5937100000	872480000	869370000	805130000	906830000	1218600000	1251800000	1037700000	1041800000
A8K7F6;P60842;A8K088;J3KT12;Q59F68;J3QS69;J3KTB5;J3QL43;B4DNH2;J3KSZ0;J3QR64;J3QLN6;J3QKZ9;B4E047;J3KS25;B4DKP9;J3KTN0;B4E102;J3QL52;J3KS93;J3KT04;J3QQP0;E7EMV8;Q86WD0;Q59GT8;Q5JWW0;E9PBH4;F8WE11;C9JUF0;D3DSD6	Eukaryotic initiation factor 4A-I	EIF4A1	>tr|A8K7F6|A8K7F6_HUMAN cDNA FLJ78244, highly similar to Homo sapiens eukaryotic translation initiation factor 4A, isoform 1 (EIF4A1), mRNA OS=Homo sapiens PE=2 SV=1;>sp|P60842|IF4A1_HUMAN Eukaryotic initiation factor 4A-I OS=Homo sapiens GN=EIF4A1 PE=1 SV	46.121	4069900000	4044700000	3356800000	3677600000	4393700000	4661100000	4223400000	4161100000	5320000000	5625900000	4672100000	4655200000	5950100000	5881700000	5560900000	5476600000
A0A024R884;Q4LE33;P24821;E9PC84;A7MBN2;B4E1W8;F5H5D6;Q6MZI1	Tenascin	TNC;TNC variant protein	>tr|A0A024R884|A0A024R884_HUMAN Tenascin C (Hexabrachion), isoform CRA_a OS=Homo sapiens GN=TNC PE=4 SV=1;>tr|Q4LE33|Q4LE33_HUMAN TNC variant protein (Fragment) OS=Homo sapiens GN=TNC variant protein PE=2 SV=1;>sp|P24821|TENA_HUMAN Tenascin OS=Homo sapiens	240.91	4041900000	3781200000	4562100000	4396900000	1990500000	2201900000	2297900000	2095700000	59101000000	59165000000	58241000000	56899000000	43639000000	43466000000	46410000000	44013000000
B4DWN1;A8K7T4;Q12907;D6RBV2;D6RIU4;D6RDX1;D6RBH1	Vesicular integral-membrane protein VIP36	LMAN2	>tr|B4DWN1|B4DWN1_HUMAN cDNA FLJ52285, highly similar to Vesicular integral-membrane protein VIP36 OS=Homo sapiens PE=2 SV=1;>tr|A8K7T4|A8K7T4_HUMAN cDNA FLJ75774, highly similar to Homo sapiens lectin, mannose-binding 2 (LMAN2), mRNA OS=Homo sapiens PE=2	32.577	4021200000	3888700000	4617000000	4340100000	4357400000	4744300000	5346300000	4903100000	3913400000	3674900000	3195500000	3211900000	3366100000	3565100000	3686300000	3605400000
Q53Y83;P06280;Q53HF3;V9GYN5;B4DLT5;A0A0S3Q2A7	Alpha-galactosidase A	GLA	>tr|Q53Y83|Q53Y83_HUMAN Galactosidase, alpha OS=Homo sapiens GN=GLA PE=2 SV=1;>sp|P06280|AGAL_HUMAN Alpha-galactosidase A OS=Homo sapiens GN=GLA PE=1 SV=1;>tr|Q53HF3|Q53HF3_HUMAN Galactosidase, alpha variant (Fragment) OS=Homo sapiens PE=2 SV=1;>tr|V9GYN5|	48.766	4017200000	3584100000	2757000000	3316900000	2927400000	3330300000	3127500000	3561200000	289520000	332180000	254070000	252860000	293220000	281590000	267050000	292540000
B8ZZQ6;V9HVW6;Q8TBK9;Q86YS2;Q53S24;P06454;Q15202;Q15204;Q15203;Q7KZ52;Q15200;B8ZZA1;B8ZZW7;H7C2N1;Q9UMZ1;Q9NYD3;Q15254;V9HVW7;Q7Z4R6	Prothymosin alpha;Prothymosin alpha, N-terminally processed;Thymosin alpha-1	PTMA;PTMAP7	>tr|B8ZZQ6|B8ZZQ6_HUMAN Prothymosin alpha OS=Homo sapiens GN=PTMA PE=1 SV=1;>tr|V9HVW6|V9HVW6_HUMAN Uncharacterized protein OS=Homo sapiens PE=4 SV=1;>tr|Q8TBK9|Q8TBK9_HUMAN Prothymosin, alpha OS=Homo sapiens GN=PTMA PE=2 SV=1;>tr|Q86YS2|Q86YS2_HUMAN Proth	11.758	3999400000	4166100000	1888600000	5231700000	3455700000	3647900000	4181900000	4481400000	2547300000	2312300000	2159400000	2246900000	2801000000	2455000000	1650700000	1824600000
B4DK26;Q5ZPR3;A8K9J6;A0A0C4DGH0;A8K6Q6;H0YK40;H0YK59;H0YL10;H0YLT8;H0YN85;H0YN29;B4DPW3;H3BM68	CD276 antigen	CD276	>tr|B4DK26|B4DK26_HUMAN cDNA FLJ61301, highly similar to CD276 antigen OS=Homo sapiens PE=2 SV=1;>sp|Q5ZPR3|CD276_HUMAN CD276 antigen OS=Homo sapiens GN=CD276 PE=1 SV=1;>tr|A8K9J6|A8K9J6_HUMAN cDNA FLJ78024 OS=Homo sapiens PE=2 SV=1;>tr|A0A0C4DGH0|A0A0C4DG	51.725	3962000000	3896500000	4230400000	4092800000	1438100000	838700000	494640000	438360000	77933000	39663000	39678000	0	0	0	42425000	35841000
A0A1B0GVB9;B7Z4S4;A0A1B0GVW0;A0A1C7CYW4;O75787;A0A1B0GWJ8;H7C3E1;B7Z1I9;A0A1B0GTB0;A0A1B0GTU8;A0A1B0GUT7;A0A1B0GVC7;A0A1B0GU12;B7Z413;A0A1B0GWD6;A0A1B0GVI9;A0A1B0GW13;A0A1B0GV60;H7C240;A0A1B0GV24;B7Z487;A0A1B0GVZ1;A0A1B0GUV3	Renin receptor	ATP6AP2	>tr|A0A1B0GVB9|A0A1B0GVB9_HUMAN Renin receptor OS=Homo sapiens GN=ATP6AP2 PE=1 SV=1;>tr|B7Z4S4|B7Z4S4_HUMAN cDNA FLJ52567, highly similar to Renin receptor OS=Homo sapiens PE=2 SV=1;>tr|A0A1B0GVW0|A0A1B0GVW0_HUMAN Renin receptor OS=Homo sapiens GN=ATP6AP2	35.484	3939600000	4044800000	2877000000	3506400000	4051000000	3379200000	3673200000	4045800000	693340000	793950000	482920000	422830000	578840000	495460000	510540000	509870000
REV__Q6P169;REV__C9JR83;REV__Q6NSG3;REV__Q58F29;REV__E9PD53;REV__B3KXX5;REV__Q9NTJ3			>tr|Q6P169|Q6P169_HUMAN SMC4 protein (Fragment) OS=Homo sapiens GN=SMC4 PE=2 SV=1;>tr|C9JR83|C9JR83_HUMAN Structural maintenance of chromosomes protein 4 (Fragment) OS=Homo sapiens GN=SMC4 PE=1 SV=1;>tr|Q6NSG3|Q6NSG3_HUMAN SMC4 protein (Fragment) OS=Homo s	48.178	3873200000	873330000	3157300000	3227100000	0	0	0	0	0	0	0	0	0	0	0	0
A0A024R816;Q9C0H2;H7C3T6;Q69YH1	Protein tweety homolog;Protein tweety homolog 3	TTYH3	>tr|A0A024R816|A0A024R816_HUMAN Protein tweety homolog OS=Homo sapiens GN=TTYH3 PE=3 SV=1;>sp|Q9C0H2|TTYH3_HUMAN Protein tweety homolog 3 OS=Homo sapiens GN=TTYH3 PE=1 SV=3	57.544	3863400000	4368000000	3762700000	4098500000	2400400000	2268500000	2141400000	2494000000	0	0	0	0	0	0	0	0
B3KRY3;A0A024RDY3;P11279;Q59FZ0	Lysosome-associated membrane glycoprotein 1	LAMP1	>tr|B3KRY3|B3KRY3_HUMAN cDNA FLJ35079 fis, clone PLACE6005283, highly similar to Lysosome-associated membrane glycoprotein 1 OS=Homo sapiens PE=2 SV=1;>tr|A0A024RDY3|A0A024RDY3_HUMAN Lysosomal-associated membrane protein 1, isoform CRA_a OS=Homo sapiens GN	42.585	3859700000	3980500000	8462900000	6567100000	3202300000	3428900000	4739300000	4194100000	329380000	158340000	255840000	295600000	423240000	417160000	451050000	359700000
Q9BWD1;Q59GW6;A8K4W5	Acetyl-CoA acetyltransferase, cytosolic	ACAT2	>sp|Q9BWD1|THIC_HUMAN Acetyl-CoA acetyltransferase, cytosolic OS=Homo sapiens GN=ACAT2 PE=1 SV=2;>tr|Q59GW6|Q59GW6_HUMAN Acetyl-CoA acetyltransferase, cytosolic variant (Fragment) OS=Homo sapiens PE=2 SV=1;>tr|A8K4W5|A8K4W5_HUMAN cDNA FLJ76813, highly simi	41.35	3830100000	3557600000	2931200000	3323000000	3698800000	3832300000	4365200000	3948400000	1298100000	1197400000	1293000000	1319800000	1920100000	1753200000	1920400000	1978000000
A0A024R5L0;P42785;B7Z7Q6;E9PIG4;E9PQB5;E9PL85;E9PQN3;E9PKN6;B3KR26;E9PNF7;E9PLY4;E9PNJ1;E9PL49;E9PR42	Lysosomal Pro-X carboxypeptidase	PRCP	>tr|A0A024R5L0|A0A024R5L0_HUMAN Prolylcarboxypeptidase (Angiotensinase C), isoform CRA_a OS=Homo sapiens GN=PRCP PE=4 SV=1;>sp|P42785|PCP_HUMAN Lysosomal Pro-X carboxypeptidase OS=Homo sapiens GN=PRCP PE=1 SV=1;>tr|B7Z7Q6|B7Z7Q6_HUMAN cDNA FLJ57232, highly	55.799	3819400000	3254400000	4430900000	4738500000	2788700000	2893700000	3331100000	3827700000	914790000	769330000	841830000	839920000	830080000	902380000	941410000	949210000
Q8TCZ8		APOE	>tr|Q8TCZ8|Q8TCZ8_HUMAN Apolipoprotein E (Fragment) OS=Homo sapiens GN=APOE PE=4 SV=1	6.6637	3802200000	2996100000	3803500000	3941100000	0	0	0	0	0	0	0	0	0	0	0	0
CON__Q3SX09;CON__P02070			>Q3SX09 TREMBL:Q3SX09 (Bos taurus) similar to HBG protein	22.06	3664000000	3508300000	3815900000	3484200000	3531600000	3765400000	4378100000	3914200000	2600800000	2664100000	2648400000	2710300000	1506100000	1536500000	1500500000	1486300000
Q14974;B2RBR9;J3KTM9;B7Z752;B7Z5M1;J3QR48;J3QKQ5;J3QRG4;J3KS06	Importin subunit beta-1	KPNB1	>sp|Q14974|IMB1_HUMAN Importin subunit beta-1 OS=Homo sapiens GN=KPNB1 PE=1 SV=2;>tr|B2RBR9|B2RBR9_HUMAN cDNA, FLJ95650, highly similar to Homo sapiens karyopherin (importin) beta 1 (KPNB1), mRNA OS=Homo sapiens PE=2 SV=1;>tr|J3KTM9|J3KTM9_HUMAN Importin s	97.169	3650300000	3262800000	2890300000	3369300000	3524900000	3454600000	3260000000	3341500000	3587400000	3509600000	3476000000	3274300000	3364300000	3487000000	3457200000	3445600000
X5DNM4;Q04760;V9HW62	Lactoylglutathione lyase	GLO1;HEL-S-74	>tr|X5DNM4|X5DNM4_HUMAN Lactoylglutathione lyase (Fragment) OS=Homo sapiens GN=GLO1 PE=2 SV=1;>sp|Q04760|LGUL_HUMAN Lactoylglutathione lyase OS=Homo sapiens GN=GLO1 PE=1 SV=4;>tr|V9HW62|V9HW62_HUMAN Lactoylglutathione lyase OS=Homo sapiens GN=HEL-S-74 PE=2	20.777	3612500000	3503200000	3768600000	3577500000	2699800000	3304500000	3299000000	3234100000	2459300000	2653300000	2388700000	2477600000	2606200000	2645300000	2626600000	2565100000
B4DJ51;B2RDW0;H0Y7A7;P62158;Q9BRL5;E7ETZ0;E7EMB3;A8K1M2;Q96HY3;G3V361;G3V226;M0QZ52;F8WBR5;G3V479;B4DUI9;C9J7T9;P02585	Calmodulin	CALM1;CALM2;CALM3	>tr|B4DJ51|B4DJ51_HUMAN Calmodulin 1 (Phosphorylase kinase, delta), isoform CRA_a OS=Homo sapiens GN=CALM3 PE=1 SV=1;>tr|B2RDW0|B2RDW0_HUMAN cDNA, FLJ96792, highly similar to Homo sapiens calmodulin 2 (phosphorylase kinase, delta) (CALM2), mRNA OS=Homo sap	16.837	3577500000	3420400000	19984000000	17636000000	14828000000	16434000000	16141000000	16069000000	17170000000	17239000000	19842000000	21191000000	16026000000	17836000000	21523000000	17111000000
V9HW96;P78371;F5GWF6;F8VQ14;B7Z4R3;Q9H369	T-complex protein 1 subunit beta	HEL-S-100n;CCT2	>tr|V9HW96|V9HW96_HUMAN Chaperonin containing TCP1, subunit 2 (Beta), isoform CRA_b OS=Homo sapiens GN=HEL-S-100n PE=2 SV=1;>sp|P78371|TCPB_HUMAN T-complex protein 1 subunit beta OS=Homo sapiens GN=CCT2 PE=1 SV=4;>tr|F5GWF6|F5GWF6_HUMAN T-complex protein 1	57.488	3569500000	3483500000	3551800000	4412000000	3868200000	3869500000	4242800000	4246800000	4048200000	4032800000	4246600000	4042100000	4585000000	4655400000	4483300000	4496400000
A0A024R6K8;P23381;G3V3H8;G3V3Y5;B4DTK8;G3V277;G3V423;G3V3P2;G3V227;G3V5U1;G3V456;G3V2Y7;G3V3X0;H0YJP3;G3V4C7;G3V4N8;G3V5W1;G3V3S7;G3V2F2;G3V3R3;G3V4S4;G3V313;G3V339;G3V2C0;G3V5H5;P78534;G3V4A3;G3V4Q0;G3V4N0	Tryptophan--tRNA ligase, cytoplasmic;T1-TrpRS;T2-TrpRS	WARS	>tr|A0A024R6K8|A0A024R6K8_HUMAN Tryptophanyl-tRNA synthetase, isoform CRA_a OS=Homo sapiens GN=WARS PE=3 SV=1;>sp|P23381|SYWC_HUMAN Tryptophan--tRNA ligase, cytoplasmic OS=Homo sapiens GN=WARS PE=1 SV=2	53.165	3563200000	3660300000	2914300000	2541900000	3952800000	4279800000	4269300000	4112500000	1851600000	1751000000	1586300000	1503100000	1651500000	1620300000	1822000000	1657000000
V9HW37;P48643;Q9BU08;B7ZAR1;B4DZT5;E9PCA1;E7ENZ3;B4DDU6;B4DXI1;B4DE30;B4DYC8;B4DX08;Q96GI1;Q9HB74;B4DZY9;D6RIZ7;H0Y914	T-complex protein 1 subunit epsilon	HEL-S-69;CCT5	>tr|V9HW37|V9HW37_HUMAN Epididymis secretory protein Li 69 OS=Homo sapiens GN=HEL-S-69 PE=2 SV=1;>sp|P48643|TCPE_HUMAN T-complex protein 1 subunit epsilon OS=Homo sapiens GN=CCT5 PE=1 SV=1;>tr|Q9BU08|Q9BU08_HUMAN Putative uncharacterized protein (Fragment)	59.67	3497500000	3798700000	3639400000	3317100000	4205100000	4469900000	4167300000	4090100000	4152300000	3955000000	4517600000	4392400000	4556900000	4767400000	4542000000	4418600000
CON__P15497			>P15497 SWISS-PROT:P15497 (Bos taurus) Apolipoprotein A-I precursor	30.276	3462300000	3471100000	3927000000	3851000000	2142900000	2267000000	2385300000	2516300000	1877000000	1758600000	2683800000	2756300000	842920000	839900000	1629700000	1694200000
Q86TY5;Q6FGL0;A0A024R693;Q59FR8;P17931;Q6NVH9;G3V3R6	Galectin;Galectin-3	LGALS3;hCG_22119	>tr|Q86TY5|Q86TY5_HUMAN Galectin OS=Homo sapiens PE=2 SV=1;>tr|Q6FGL0|Q6FGL0_HUMAN Galectin (Fragment) OS=Homo sapiens GN=LGALS3 PE=2 SV=1;>tr|A0A024R693|A0A024R693_HUMAN Galectin OS=Homo sapiens GN=hCG_22119 PE=4 SV=1;>tr|Q59FR8|Q59FR8_HUMAN Galectin (Fra	13.897	3438300000	4072700000	3803500000	3713300000	4216300000	3940700000	4349000000	4228000000	1030000000	1018000000	988050000	947880000	1359000000	1342000000	1303000000	1257700000
Q8NC51;Q5VU21;Q63HR1;D3DQ69;D3DQ70	Plasminogen activator inhibitor 1 RNA-binding protein	SERBP1;DKFZp686P17171	>sp|Q8NC51|PAIRB_HUMAN Plasminogen activator inhibitor 1 RNA-binding protein OS=Homo sapiens GN=SERBP1 PE=1 SV=2;>tr|Q5VU21|Q5VU21_HUMAN PAI-1 mRNA-binding protein variant OS=Homo sapiens PE=2 SV=1;>tr|Q63HR1|Q63HR1_HUMAN Putative uncharacterized protein D	44.965	3427100000	3345900000	2240100000	2581200000	1498700000	1701900000	1331200000	1378200000	1282500000	1358600000	1419900000	1484300000	1388700000	1620700000	1481500000	1639300000
A0A140VK44;G3V5Z7;P60900;G3V295;G3V3I1;G3V3U4;Q9BZ93;G3V4S5;G3V2S7;Q59F72;H0YJC4	Proteasome subunit alpha type;Proteasome subunit alpha type-6	PSMA6	>tr|A0A140VK44|A0A140VK44_HUMAN Proteasome subunit alpha type OS=Homo sapiens PE=2 SV=1;>tr|G3V5Z7|G3V5Z7_HUMAN Proteasome subunit alpha type OS=Homo sapiens GN=PSMA6 PE=1 SV=1;>sp|P60900|PSA6_HUMAN Proteasome subunit alpha type-6 OS=Homo sapiens GN=PSMA6	27.399	3381700000	3246400000	2878100000	2791600000	2941800000	2921900000	2961700000	2995800000	3949100000	3906800000	4040700000	4011700000	3716100000	3433300000	4158300000	4118000000
Q9P2B2;A0A024R0J4;Q9H3U3	Prostaglandin F2 receptor negative regulator	PTGFRN	>sp|Q9P2B2|FPRP_HUMAN Prostaglandin F2 receptor negative regulator OS=Homo sapiens GN=PTGFRN PE=1 SV=2;>tr|A0A024R0J4|A0A024R0J4_HUMAN Prostaglandin F2 receptor negative regulator, isoform CRA_a OS=Homo sapiens GN=PTGFRN PE=4 SV=1	98.555	3379500000	3114400000	3581100000	3707000000	2292600000	2691600000	2414400000	2212800000	307200000	317980000	310660000	363960000	242450000	243750000	222450000	250690000
A0A024R2W4;Q14118;B4DN78;C9JYS1;C9J196;C9JQL4	Dystroglycan;Alpha-dystroglycan;Beta-dystroglycan	DAG1	>tr|A0A024R2W4|A0A024R2W4_HUMAN Dystroglycan 1 (Dystrophin-associated glycoprotein 1), isoform CRA_a OS=Homo sapiens GN=DAG1 PE=4 SV=1;>sp|Q14118|DAG1_HUMAN Dystroglycan OS=Homo sapiens GN=DAG1 PE=1 SV=2	97.539	3360200000	3266100000	2183000000	1942200000	2962600000	2709800000	1844400000	2369600000	2374100000	2456200000	2149300000	2217500000	2157300000	2232300000	2793500000	2509900000
A0A0S2Z4C3;P07954;A0A0S2Z3X6;A0A0S2Z4H0;A0A0S2Z3S9;A0A0S2Z3W2;A0A0S2Z408	Fumarate hydratase, mitochondrial	FH	>tr|A0A0S2Z4C3|A0A0S2Z4C3_HUMAN Fumarate hydratase isoform 1 (Fragment) OS=Homo sapiens GN=FH PE=2 SV=1;>sp|P07954|FUMH_HUMAN Fumarate hydratase, mitochondrial OS=Homo sapiens GN=FH PE=1 SV=3	54.636	3357600000	2993400000	2921800000	3029800000	3426500000	3695400000	3500100000	3565900000	1550800000	1636300000	1887600000	1575200000	1799200000	1637000000	1868100000	1912100000
V9HWJ5;Q15274;C9JCJ5;B4DDH4	Nicotinate-nucleotide pyrophosphorylase [carboxylating]	HEL-S-90n;QPRT	>tr|V9HWJ5|V9HWJ5_HUMAN Nicotinate-nucleotide pyrophosphorylase [carboxylating] OS=Homo sapiens GN=HEL-S-90n PE=2 SV=1;>sp|Q15274|NADC_HUMAN Nicotinate-nucleotide pyrophosphorylase [carboxylating] OS=Homo sapiens GN=QPRT PE=1 SV=3;>tr|C9JCJ5|C9JCJ5_HUMAN U	30.815	3343900000	3411700000	3486500000	3146300000	3490900000	3485600000	4027800000	4528000000	738860000	703130000	853740000	837760000	883320000	865670000	1166700000	1146700000
Q02790;B2R9U2;F5H1U3;H0YFG2;F5H120	Peptidyl-prolyl cis-trans isomerase FKBP4;Peptidyl-prolyl cis-trans isomerase FKBP4, N-terminally processed	FKBP4	>sp|Q02790|FKBP4_HUMAN Peptidyl-prolyl cis-trans isomerase FKBP4 OS=Homo sapiens GN=FKBP4 PE=1 SV=3;>tr|B2R9U2|B2R9U2_HUMAN cDNA, FLJ94557, highly similar to Homo sapiens FK506 binding protein 4, 59kDa (FKBP4), mRNA OS=Homo sapiens PE=2 SV=1	51.804	3339400000	3037500000	2433300000	3110000000	3073300000	3023700000	3506100000	3276600000	4202900000	4447000000	4246600000	4396900000	3643000000	3729200000	4054200000	4013500000
B3KTQ2;A0A024RC55;Q08431;A0A024RC59;F5GZN3;B4E396;A0A087WUV5	Lactadherin;Lactadherin short form;Medin	MFGE8	>tr|B3KTQ2|B3KTQ2_HUMAN cDNA FLJ38589 fis, clone HCHON2010074, highly similar to LACTADHERIN OS=Homo sapiens PE=2 SV=1;>tr|A0A024RC55|A0A024RC55_HUMAN Milk fat globule-EGF factor 8 protein, isoform CRA_a OS=Homo sapiens GN=MFGE8 PE=4 SV=1;>sp|Q08431|MFGM_H	42.459	3332000000	3475700000	2896300000	2898600000	2802900000	3005700000	2743100000	2697200000	483650000	449260000	445240000	435900000	402420000	477700000	479990000	495040000
Q6FHV6;P09104;A8K3B0;F5H0C8;F5H1C3;P13929;U3KQP4;Q9NPL4;D3DTL4;U3KQQ1;E5RI09;E5RG95;K7EPM1;K7EKN2;B4DUJ6;E5RGZ4	Gamma-enolase;Enolase	ENO2	>tr|Q6FHV6|Q6FHV6_HUMAN ENO2 protein OS=Homo sapiens GN=ENO2 PE=1 SV=1;>sp|P09104|ENOG_HUMAN Gamma-enolase OS=Homo sapiens GN=ENO2 PE=1 SV=3;>tr|A8K3B0|A8K3B0_HUMAN cDNA FLJ77877, highly similar to Human ENO2 neuron specific (gamma) enolase OS=Homo sapiens	47.268	3331100000	3317700000	3969600000	4497700000	4155800000	3758500000	4581600000	4182500000	1740100000	1639200000	1711400000	1806300000	2209900000	2147100000	2228900000	2075800000
Q6IPT9;Q6IPS9;Q53HR5;Q53HQ7;Q53HM9;P68104;Q96RE1;A8K9C4;Q6IPN6;Q53G85;Q5VTE0;Q53GA1;B4DV42;A0A087WVQ9;Q8IUB0;Q53G89;Q504Z0;Q53HR1;Q6P4C9;B4E2C5;A0A087WV01;Q9H2I7;Q16577;A9X7H1	Elongation factor 1-alpha;Elongation factor 1-alpha 1;Putative elongation factor 1-alpha-like 3	EEF1A1;EEF1A1L14;EEF1A1P5;PTI-1	>tr|Q6IPT9|Q6IPT9_HUMAN Elongation factor 1-alpha OS=Homo sapiens GN=EEF1A1 PE=2 SV=1;>tr|Q6IPS9|Q6IPS9_HUMAN Elongation factor 1-alpha OS=Homo sapiens GN=EEF1A1 PE=2 SV=1;>tr|Q53HR5|Q53HR5_HUMAN Elongation factor 1-alpha (Fragment) OS=Homo sapiens PE=2 SV	50.184	3329700000	3619900000	2456200000	1992600000	3963600000	4240300000	3398700000	2973200000	8495800000	8964800000	7823700000	8166300000	10855000000	10805000000	9104000000	8715200000
A4QPB0;A0A024RC65;P46940;A0A0J9YXZ5;H0YLE8;B4E2M0;Q6P1N4;Q5FWG8;Q05DN7;B4DNP4;Q96PA3;H0YKA5;A0A087X225;A0A087WWP1;F2Z2E2;A2RRC9;Q86VI3;E9PDT6	Ras GTPase-activating-like protein IQGAP1	IQGAP1;hCG_1991735	>tr|A4QPB0|A4QPB0_HUMAN IQ motif containing GTPase activating protein 1 OS=Homo sapiens GN=IQGAP1 PE=1 SV=1;>tr|A0A024RC65|A0A024RC65_HUMAN HCG1991735, isoform CRA_a OS=Homo sapiens GN=hCG_1991735 PE=4 SV=1;>sp|P46940|IQGA1_HUMAN Ras GTPase-activating-like	189.28	3296800000	3583600000	3226800000	2963600000	4308900000	4200400000	3619200000	3595300000	3838800000	3931700000	3817400000	3807400000	5254700000	5602300000	5402100000	5394000000
V9HW75;A0A087WSV8;P80303;E9PKG6;H0YD18	Nucleobindin-2;Nesfatin-1	HEL-S-109;NUCB2;DCAF5	>tr|V9HW75|V9HW75_HUMAN Epididymis secretory protein Li 109 OS=Homo sapiens GN=HEL-S-109 PE=1 SV=1;>tr|A0A087WSV8|A0A087WSV8_HUMAN Nucleobindin 2, isoform CRA_b OS=Homo sapiens GN=NUCB2 PE=1 SV=1;>sp|P80303|NUCB2_HUMAN Nucleobindin-2 OS=Homo sapiens GN=NUC	50.222	3288400000	3814600000	3981500000	4146900000	4749100000	5062800000	5402700000	4998000000	1977100000	1926300000	1693100000	1799900000	2217100000	2238700000	2262400000	2188100000
P78504;Q4KMR2;B2R6U9;Q99740;A0A087WXH5;B5M914;B7U6M9;B7U6M8;Q9Y219	Protein jagged-1;Delta-like protein	JAG1	>sp|P78504|JAG1_HUMAN Protein jagged-1 OS=Homo sapiens GN=JAG1 PE=1 SV=3;>tr|Q4KMR2|Q4KMR2_HUMAN Delta-like protein OS=Homo sapiens GN=JAG1 PE=2 SV=1;>tr|B2R6U9|B2R6U9_HUMAN Delta-like protein OS=Homo sapiens PE=2 SV=1	133.8	3269400000	2590500000	3086300000	3743200000	2766600000	2834100000	3490100000	3723700000	0	0	0	33419000	0	0	0	0
B4DFL1;A0A024R713;P09622;E9PEX6;B4DMK9;F8WDM5;F2Z2E3	Dihydrolipoyl dehydrogenase;Dihydrolipoyl dehydrogenase, mitochondrial	DLD	>tr|B4DFL1|B4DFL1_HUMAN Dihydrolipoyl dehydrogenase OS=Homo sapiens PE=2 SV=1;>tr|A0A024R713|A0A024R713_HUMAN Dihydrolipoyl dehydrogenase OS=Homo sapiens GN=DLD PE=4 SV=1;>sp|P09622|DLDH_HUMAN Dihydrolipoyl dehydrogenase, mitochondrial OS=Homo sapiens GN=D	48.899	3258400000	3568100000	3899900000	4181100000	3315500000	3400600000	4270200000	4454500000	986330000	923580000	1030600000	996790000	724040000	732210000	845340000	838760000
Q53FK2;A0A140VK72;P48723;B3KY30;B4DQX6	Heat shock 70 kDa protein 13	HSPA13	>tr|Q53FK2|Q53FK2_HUMAN Stress 70 protein chaperone, microsome-associated, 60kDa variant (Fragment) OS=Homo sapiens PE=2 SV=1;>tr|A0A140VK72|A0A140VK72_HUMAN Testis secretory sperm-binding protein Li 199a OS=Homo sapiens PE=2 SV=1;>sp|P48723|HSP13_HUMAN He	51.867	3212300000	3375300000	2509800000	2966000000	3172900000	3365100000	3408300000	3977300000	801490000	715940000	473610000	538610000	376370000	409450000	485650000	466570000
B0YJ88;P35241;B7Z2S7;Q6PKD3;Q05CU6;Q9NST9;E9PKN5	Radixin	RDX	>tr|B0YJ88|B0YJ88_HUMAN Radixin OS=Homo sapiens GN=RDX PE=2 SV=1;>sp|P35241|RADI_HUMAN Radixin OS=Homo sapiens GN=RDX PE=1 SV=1;>tr|B7Z2S7|B7Z2S7_HUMAN cDNA FLJ58499, highly similar to Radixin OS=Homo sapiens PE=2 SV=1;>tr|Q6PKD3|Q6PKD3_HUMAN RDX protein (	68.563	3201400000	3235500000	3037500000	3189600000	2361900000	2380900000	1995800000	2343100000	1352200000	1300200000	1562400000	1549400000	1783900000	1725800000	1745600000	1796400000
Q6NXR8;P61247;D6RG13;D6RAT0;A8K4W0;D6RB09;B7Z3M5;E9PFI5;H0Y9Y4;H0Y8L7;D6R9B6;D6RAS7;D6RED7;D6RGE0;D6RI02	40S ribosomal protein S3a	RPS3A	>tr|Q6NXR8|Q6NXR8_HUMAN 40S ribosomal protein S3a OS=Homo sapiens GN=RPS3A PE=2 SV=1;>sp|P61247|RS3A_HUMAN 40S ribosomal protein S3a OS=Homo sapiens GN=RPS3A PE=1 SV=2;>tr|D6RG13|D6RG13_HUMAN 40S ribosomal protein S3a (Fragment) OS=Homo sapiens GN=RPS3A PE	29.975	3190100000	3354900000	3163100000	2479200000	3265800000	3440600000	3048700000	3186600000	3799700000	3472300000	3218100000	3214200000	4436100000	4119300000	4419000000	4549300000
Q53GA7;F5H5D3;Q9BQE3;B7Z1K5;Q8N532	Tubulin alpha-1C chain	TUBA1C	>tr|Q53GA7|Q53GA7_HUMAN Tubulin alpha chain (Fragment) OS=Homo sapiens PE=2 SV=1;>tr|F5H5D3|F5H5D3_HUMAN Tubulin alpha chain OS=Homo sapiens GN=TUBA1C PE=1 SV=1;>sp|Q9BQE3|TBA1C_HUMAN Tubulin alpha-1C chain OS=Homo sapiens GN=TUBA1C PE=1 SV=1;>tr|B7Z1K5|B7	49.823	3190000000	3407200000	2825000000	2714100000	4311900000	4502900000	3671900000	3015900000	11699000000	12611000000	9981800000	9628400000	12774000000	13174000000	10707000000	10441000000
P19021;B4DKE0;H7BYD9;H0Y9I4;Q13749;D6RG20;O43832;F8W8D9;D6RF09;D6RAQ2;D6RCD5	Peptidyl-glycine alpha-amidating monooxygenase;Peptidylglycine alpha-hydroxylating monooxygenase;Peptidyl-alpha-hydroxyglycine alpha-amidating lyase	PAM	>sp|P19021|AMD_HUMAN Peptidyl-glycine alpha-amidating monooxygenase OS=Homo sapiens GN=PAM PE=1 SV=2;>tr|B4DKE0|B4DKE0_HUMAN cDNA FLJ53473, highly similar to Peptidyl-glycine alpha-amidating monooxygenase (EC 1.14.17.3) OS=Homo sapiens PE=2 SV=1;>tr|H7BYD9	108.33	3180600000	3254200000	1963500000	1996300000	2439400000	2446200000	2412800000	2252000000	1674400000	1857500000	1390200000	1585400000	1280200000	1293300000	1473400000	1398000000
P29692;D3DWK1;B2RAR6;E9PRY8;E9PQZ1;E9PK01;A0A087X1X7;Q71RH4;Q9H7G6;E9PQ49;E9PI39;E9PPR1;E9PL12;E9PMW7;E9PIZ1;E9PK06;H0YCK7;E9PK72	Elongation factor 1-delta	EEF1D	>sp|P29692|EF1D_HUMAN Elongation factor 1-delta OS=Homo sapiens GN=EEF1D PE=1 SV=5;>tr|D3DWK1|D3DWK1_HUMAN Eukaryotic translation elongation factor 1 delta (Guanine nucleotide exchange protein), isoform CRA_b OS=Homo sapiens GN=EEF1D PE=3 SV=1;>tr|B2RAR6|B	31.121	3175300000	3611100000	3732400000	3564000000	3592000000	3847300000	3831800000	3642000000	5037400000	5395400000	5586400000	5390900000	4842500000	4589800000	5805400000	5557100000
A0A024R1U8;P22692	Insulin-like growth factor-binding protein 4	IGFBP4	>tr|A0A024R1U8|A0A024R1U8_HUMAN Insulin-like growth factor binding protein 4, isoform CRA_a OS=Homo sapiens GN=IGFBP4 PE=4 SV=1;>sp|P22692|IBP4_HUMAN Insulin-like growth factor-binding protein 4 OS=Homo sapiens GN=IGFBP4 PE=1 SV=2	27.934	3152700000	3057200000	3580200000	3953200000	2568500000	2418900000	2739400000	2962600000	914590000	1030100000	717170000	779190000	660820000	635660000	585030000	720080000
P39687;H0YN26;Q6PKH8;Q08AJ6;Q3KPI8;Q1AHP8;H7BZ09;O43423;O95626	Acidic leucine-rich nuclear phosphoprotein 32 family member A	ANP32A	>sp|P39687|AN32A_HUMAN Acidic leucine-rich nuclear phosphoprotein 32 family member A OS=Homo sapiens GN=ANP32A PE=1 SV=1;>tr|H0YN26|H0YN26_HUMAN Acidic leucine-rich nuclear phosphoprotein 32 family member A OS=Homo sapiens GN=ANP32A PE=1 SV=1;>tr|Q6PKH8|Q6	28.585	3142800000	3217700000	4685700000	4918400000	3080800000	3245900000	3621300000	3271000000	3309500000	3162100000	2853800000	3097100000	2283300000	2215600000	2560100000	2558400000
P28799;B4DJI2;K7EQ05;B4E1G5;K7EKL3;K7EMR1;K7EQI0;K7EPL0;K7ENI2;K7ENN1;K7EK92;K7EQK6;K7EM89;K7EJY4;K7ERM2;K7ELY1	Granulins;Acrogranin;Paragranulin;Granulin-1;Granulin-2;Granulin-3;Granulin-4;Granulin-5;Granulin-6;Granulin-7	GRN	>sp|P28799|GRN_HUMAN Granulins OS=Homo sapiens GN=GRN PE=1 SV=2;>tr|B4DJI2|B4DJI2_HUMAN cDNA FLJ53342, highly similar to Granulins OS=Homo sapiens PE=2 SV=1;>tr|K7EQ05|K7EQ05_HUMAN Granulins OS=Homo sapiens GN=GRN PE=1 SV=1;>tr|B4E1G5|B4E1G5_HUMAN cDNA FLJ	63.544	3140100000	2992300000	3407400000	3499300000	4322600000	4307700000	6164900000	5856000000	2356300000	2409800000	1923400000	2232600000	1909000000	1816400000	2023600000	1878300000
A0A090N8G0;P41250;Q75MN1;H7C443	Glycine--tRNA ligase	GARS	>tr|A0A090N8G0|A0A090N8G0_HUMAN Glycyl-tRNA synthetase OS=Homo sapiens GN=GARS PE=4 SV=1;>sp|P41250|SYG_HUMAN Glycine--tRNA ligase OS=Homo sapiens GN=GARS PE=1 SV=3	77.53	3137300000	2931400000	3270400000	2861600000	3361200000	3568200000	3498100000	3506000000	1894900000	1708500000	1669700000	1712900000	1960100000	1926300000	2103700000	2174400000
A0A0G2JNZ5;B7Z7G9;B7Z6E6;B2R6A7;A0A0G2JLB3;A0A068F658;P04062;B7Z731;A0A0G2JNZ0;D3DV87;B7Z6S9;A0A068FB60;A0A068F753;A0A068F579;A0A068F4C8;A0A068F661;B3KQW3;B4DHT6;B4DMV8	Glucosylceramidase	GBA	>tr|A0A0G2JNZ5|A0A0G2JNZ5_HUMAN Glucosylceramidase OS=Homo sapiens GN=GBA PE=1 SV=1;>tr|B7Z7G9|B7Z7G9_HUMAN Glucosylceramidase OS=Homo sapiens PE=2 SV=1;>tr|B7Z6E6|B7Z6E6_HUMAN Glucosylceramidase OS=Homo sapiens PE=2 SV=1;>tr|B2R6A7|B2R6A7_HUMAN Glucosylce	50.263	3111600000	3655500000	2248600000	2108100000	2277300000	3099000000	3129700000	2941300000	287970000	232510000	190400000	197370000	342710000	323200000	501150000	515370000
Q8N4S1;A0A024RDE1;Q14515;B4DV72;B7ZB68;B4DNS6;B4E397;B4DFZ4;F5H4Y3;D6RA29;F5H331;C9JJR8;E9PC64	SPARC-like protein 1	SPARCL1	>tr|Q8N4S1|Q8N4S1_HUMAN Proliferation-inducing protein 33 OS=Homo sapiens GN=SPARCL1 PE=2 SV=1;>tr|A0A024RDE1|A0A024RDE1_HUMAN SPARC-like 1 (Mast9, hevin), isoform CRA_a OS=Homo sapiens GN=SPARCL1 PE=4 SV=1;>sp|Q14515|SPRL1_HUMAN SPARC-like protein 1 OS=Ho	75.229	3090500000	3051000000	2936900000	3014500000	2763400000	2640600000	2653800000	2712300000	0	0	0	0	0	0	0	0
B4DV28;Q96KP4;B4DPF1;A0A024R382;Q9NW02;J3QKT2;J3KSV5;A0A087WYZ1;Q9NUV1;J3QQN6;J3QR27;J3QLU1;J3QKQ0;J3QRD0;J3QL02;J3QRA8;Q9H7K8;J3KSS4;A0A087WVS2;J3KRD5;J3QRP4;J3QRH4	Cytosolic non-specific dipeptidase	CNDP2	>tr|B4DV28|B4DV28_HUMAN cDNA FLJ54170, highly similar to Cytosolic nonspecific dipeptidase OS=Homo sapiens PE=2 SV=1;>sp|Q96KP4|CNDP2_HUMAN Cytosolic non-specific dipeptidase OS=Homo sapiens GN=CNDP2 PE=1 SV=2;>tr|B4DPF1|B4DPF1_HUMAN cDNA FLJ56358, highly	51.501	3083400000	3181100000	2730800000	3294200000	3606600000	3717300000	3085100000	2778500000	1650400000	1520700000	1940200000	1864100000	2018500000	2025700000	2329600000	2189500000
CON__Q3ZBS7			>Q3ZBS7 TREMBL:Q3ZBS7 (Bos taurus) Vitronectin	54.099	3060100000	3417300000	3095300000	3151600000	3234700000	2849300000	3597800000	3428700000	1270800000	1610700000	1159900000	1122500000	1121800000	1147200000	1065300000	1186600000
P13797;Q53GY0;B4DPW9;A0A0A0MSQ0;Q96HI1;B4DG31;U3KQI3;B4DI60;B4DPU6;H7C4N2;A7E2S2;F2Z2Z9;Q14651;C9JAM8	Plastin-3	PLS3	>sp|P13797|PLST_HUMAN Plastin-3 OS=Homo sapiens GN=PLS3 PE=1 SV=4;>tr|Q53GY0|Q53GY0_HUMAN Plastin 3 variant (Fragment) OS=Homo sapiens PE=2 SV=1;>tr|B4DPW9|B4DPW9_HUMAN cDNA FLJ51929, highly similar to Plastin-3 OS=Homo sapiens PE=2 SV=1;>tr|A0A0A0MSQ0|A0A	70.81	3037000000	3525900000	3201800000	3309800000	3858000000	4356200000	3495500000	3533700000	6513000000	6681400000	6574700000	6516900000	6856800000	6756700000	6589500000	6399300000
O75054	Immunoglobulin superfamily member 3	IGSF3	>sp|O75054|IGSF3_HUMAN Immunoglobulin superfamily member 3 OS=Homo sapiens GN=IGSF3 PE=2 SV=3	135.19	3018000000	3234000000	3758300000	4076900000	2148100000	2133400000	2475100000	2349600000	0	0	0	0	0	0	0	0
A8K0I8;Q8NFT8;B4E370;B4E399	Delta and Notch-like epidermal growth factor-related receptor	DNER	>tr|A8K0I8|A8K0I8_HUMAN cDNA FLJ76207, highly similar to Homo sapiens delta-notch-like EGF repeat-containing transmembrane (DNER), mRNA OS=Homo sapiens PE=2 SV=1;>sp|Q8NFT8|DNER_HUMAN Delta and Notch-like epidermal growth factor-related receptor OS=Homo sa	78.527	3017800000	2799700000	2875700000	3596900000	1906300000	2167100000	2427800000	2375700000	0	0	0	0	0	0	0	0
P16403	Histone H1.2	HIST1H1C	>sp|P16403|H12_HUMAN Histone H1.2 OS=Homo sapiens GN=HIST1H1C PE=1 SV=2	21.364	3005600000	2978500000	3591200000	3171800000	3578800000	3557500000	4322700000	4475200000	3331700000	3087600000	3423300000	3119100000	3185700000	2598500000	3125400000	3397100000
D3DPU2;B2RDY9;Q01518;B4DNW7;B4DI38;B4DNA3;B4DNY3;B4DUZ8;Q5T0R1;Q5T0R7;Q5T0R6;Q5T0R5;Q5T0R4;Q5T0R3;Q5T0R2;Q5T0R9;Q5T0S3;Q5T0R8	Adenylyl cyclase-associated protein;Adenylyl cyclase-associated protein 1	CAP1	>tr|D3DPU2|D3DPU2_HUMAN Adenylyl cyclase-associated protein OS=Homo sapiens GN=CAP1 PE=2 SV=1;>tr|B2RDY9|B2RDY9_HUMAN Adenylyl cyclase-associated protein OS=Homo sapiens PE=2 SV=1;>sp|Q01518|CAP1_HUMAN Adenylyl cyclase-associated protein 1 OS=Homo sapiens	51.672	2995100000	2923500000	2398000000	2383000000	4343600000	4360800000	3692400000	3769400000	8195600000	8795300000	8169600000	8529100000	9743800000	9703800000	9955600000	10338000000
Q16531;B4DSA8;F5GY55;B7Z2A1;B4DZP5;F5H2L3;F5GWI0;F5GZY8;F5GYG8;B7Z859;F5H198	DNA damage-binding protein 1	DDB1	>sp|Q16531|DDB1_HUMAN DNA damage-binding protein 1 OS=Homo sapiens GN=DDB1 PE=1 SV=1;>tr|B4DSA8|B4DSA8_HUMAN cDNA FLJ51067, highly similar to DNA damage-binding protein 1 OS=Homo sapiens PE=2 SV=1;>tr|F5GY55|F5GY55_HUMAN DNA damage-binding protein 1 OS=Hom	126.97	2993500000	3237700000	3176300000	3152600000	3350600000	3376100000	3596000000	3636100000	2810300000	2942000000	3114600000	3126100000	2838100000	2939100000	3256600000	3246100000
Q6FHN2;P43235;Q5QP40;H7CEH5	Cathepsin K	CTSK	>tr|Q6FHN2|Q6FHN2_HUMAN Cathepsin K (Fragment) OS=Homo sapiens GN=CTSK PE=2 SV=1;>sp|P43235|CATK_HUMAN Cathepsin K OS=Homo sapiens GN=CTSK PE=1 SV=1;>tr|Q5QP40|Q5QP40_HUMAN Cathepsin K (Fragment) OS=Homo sapiens GN=CTSK PE=1 SV=1	36.932	2992000000	2746100000	2470800000	2689500000	2495400000	2744500000	2436300000	2679100000	0	0	0	0	0	0	0	0
S5LQY8;Q5NT48;Q4ZG95;M4VLN4;I6QND5;H7CHW9;F2XI44;E3WH39;D2KZ25;B2DG28;B2DG01;A0A0B5CZ67;A0A060N2L5;F4NC20;F4NC18;Q54A64;C0KZ90;B6DUD5;P30492;J7RE59;G9FTK3;F4NC19	HLA class I histocompatibility antigen, B-54 alpha chain	HLA-B	>tr|S5LQY8|S5LQY8_HUMAN MHC class I antigen (Fragment) OS=Homo sapiens GN=HLA-B PE=3 SV=1;>tr|Q5NT48|Q5NT48_HUMAN MHC class I antigen (Fragment) OS=Homo sapiens GN=HLA-B PE=3 SV=1;>tr|Q4ZG95|Q4ZG95_HUMAN MHC class I antigen (Fragment) OS=Homo sapiens GN=HL	31.511	2983200000	4140900000	2663800000	3519200000	3743800000	3567400000	3026000000	3241500000	2670200000	3093400000	2416200000	2229700000	2335100000	2458700000	2490200000	2639900000
Q6IAT1;B4DLV7;P50395;B3KVE3;Q8TB95;Q5SX87;Q5SX91;V9GYF8;Q5SX90;Q5SX86;V9GYJ7	Rab GDP dissociation inhibitor beta	GDI2	>tr|Q6IAT1|Q6IAT1_HUMAN Epididymis secretory sperm binding protein Li 46e OS=Homo sapiens GN=GDI2 PE=2 SV=1;>tr|B4DLV7|B4DLV7_HUMAN cDNA FLJ60299, highly similar to Rab GDP dissociation inhibitor beta OS=Homo sapiens PE=2 SV=1;>sp|P50395|GDIB_HUMAN Rab GDP	50.663	2956500000	3168900000	3112400000	3146800000	4123700000	4187100000	3491500000	3461400000	6255200000	6608200000	6990800000	7140500000	6492000000	6863000000	7296500000	7319600000
B3KSS4;A8K4I1;A0A0C4DG49;P15151;A0A0A0MSA9;K7EMC6	Poliovirus receptor	PVR	>tr|B3KSS4|B3KSS4_HUMAN cDNA FLJ36858 fis, clone ASTRO2015185, highly similar to POLIOVIRUS RECEPTOR OS=Homo sapiens PE=2 SV=1;>tr|A8K4I1|A8K4I1_HUMAN cDNA FLJ75404 OS=Homo sapiens PE=2 SV=1;>tr|A0A0C4DG49|A0A0C4DG49_HUMAN Poliovirus receptor OS=Homo sapie	39.579	2948500000	2386900000	3140500000	3231500000	1605600000	1854100000	2310200000	2128900000	338310000	353430000	303890000	322560000	286660000	284200000	355280000	285250000
P55060;B4DM31;B4DUC5;B4DPS6;B4DS32;B4DM67	Exportin-2	CSE1L	>sp|P55060|XPO2_HUMAN Exportin-2 OS=Homo sapiens GN=CSE1L PE=1 SV=3;>tr|B4DM31|B4DM31_HUMAN cDNA FLJ54022, highly similar to Exportin-2 OS=Homo sapiens PE=2 SV=1;>tr|B4DUC5|B4DUC5_HUMAN cDNA FLJ53202, highly similar to Exportin-2 OS=Homo sapiens PE=2 SV=1;	110.42	2947900000	2977800000	2666400000	2730600000	3136200000	3398000000	3335300000	3271200000	5331400000	5362700000	5012300000	5030500000	5328600000	5739800000	5444700000	5492200000
A0A024RB85;Q9UQ80;A8K6Y1;Q6PIN5;Q05D08;F8VR77;F8W0A3;H0YIN7;F8VZ69	Proliferation-associated protein 2G4	PA2G4	>tr|A0A024RB85|A0A024RB85_HUMAN Proliferation-associated 2G4, 38kDa, isoform CRA_a OS=Homo sapiens GN=PA2G4 PE=4 SV=1;>sp|Q9UQ80|PA2G4_HUMAN Proliferation-associated protein 2G4 OS=Homo sapiens GN=PA2G4 PE=1 SV=3;>tr|A8K6Y1|A8K6Y1_HUMAN cDNA FLJ75526, high	43.786	2927200000	2401300000	2039400000	2423100000	3093200000	3340900000	3122700000	3110500000	3144500000	3323000000	3555200000	3623300000	3213300000	3377800000	3155000000	3327300000
Q5T7C4;B7Z965;Q59GW1;A0A024RDR0;P09429;B2RPK0;B3KQ05;D3DQY9;Q9NYD7;Q75MM1	High mobility group protein B1;Putative high mobility group protein B1-like 1	HMGB1;HMGB1P1	>tr|Q5T7C4|Q5T7C4_HUMAN High mobility group protein B1 OS=Homo sapiens GN=HMGB1 PE=1 SV=1;>tr|B7Z965|B7Z965_HUMAN cDNA FLJ56337, highly similar to High mobility group protein B1 OS=Homo sapiens PE=2 SV=1;>tr|Q59GW1|Q59GW1_HUMAN High-mobility group box 1 va	18.311	2910600000	2506600000	2671100000	3006600000	3829100000	3643200000	2926600000	2988300000	7329500000	7439800000	7107800000	6796100000	5705300000	6151900000	6471000000	6779000000
A0A024R222;B4DHQ3;Q9Y617;A0A024R280;B4DHX7;A9LS35	Phosphoserine aminotransferase	PSAT1	>tr|A0A024R222|A0A024R222_HUMAN Phosphoserine aminotransferase OS=Homo sapiens GN=PSAT1 PE=3 SV=1;>tr|B4DHQ3|B4DHQ3_HUMAN Phosphoserine aminotransferase OS=Homo sapiens PE=2 SV=1;>sp|Q9Y617|SERC_HUMAN Phosphoserine aminotransferase OS=Homo sapiens GN=PSAT1	40.422	2874800000	2899800000	2421200000	2231900000	3115700000	3260600000	3033800000	2915300000	1568300000	1521300000	1591300000	1519500000	1492900000	1518200000	1636000000	1658300000
A0A140VKA6;P50502;Q0IJ56;B4E0U6;Q3KNR6;Q1XBU6;B7ZA40;Q8NFI4;H7C3I1;F6VDH7;Q8IZP2;Q1XBU7;F8WAQ7	Hsc70-interacting protein;Putative protein FAM10A5;Putative protein FAM10A4	ST13;ST13P5;ST13P4	>tr|A0A140VKA6|A0A140VKA6_HUMAN Testis secretory sperm-binding protein Li 233m OS=Homo sapiens PE=2 SV=1;>sp|P50502|F10A1_HUMAN Hsc70-interacting protein OS=Homo sapiens GN=ST13 PE=1 SV=2;>tr|Q0IJ56|Q0IJ56_HUMAN ST13 protein (Fragment) OS=Homo sapiens GN=S	41.331	2847500000	2506100000	2340500000	2415600000	2929400000	3234200000	2722400000	2683600000	2753300000	3245900000	2703600000	2871900000	2955500000	3002100000	3305200000	3174800000
A0A024R718;P43490;A0A0C4DFS8;B7Z8W6;Q658Z1;C9JF35;C9JG65	Nicotinamide phosphoribosyltransferase	PBEF1;NAMPT	>tr|A0A024R718|A0A024R718_HUMAN Pre-B-cell colony enhancing factor 1, isoform CRA_a OS=Homo sapiens GN=PBEF1 PE=4 SV=1;>sp|P43490|NAMPT_HUMAN Nicotinamide phosphoribosyltransferase OS=Homo sapiens GN=NAMPT PE=1 SV=1;>tr|A0A0C4DFS8|A0A0C4DFS8_HUMAN Nicotina	55.52	2839900000	3145300000	2801600000	2731700000	3046100000	3157000000	2639500000	2564100000	1679800000	1614400000	1621200000	1608100000	2001300000	2049400000	2023500000	1927700000
Q9UHG2;B4DSX2;Q8IXK1;Q59EB6;Q9NPY3	ProSAAS;KEP;Big SAAS;Little SAAS;Big PEN-LEN;PEN;Little LEN;Big LEN	PCSK1N	>sp|Q9UHG2|PCSK1_HUMAN ProSAAS OS=Homo sapiens GN=PCSK1N PE=1 SV=1	27.372	2838600000	2663900000	2332700000	2137200000	2615800000	2723800000	2691200000	2756500000	1275200000	1203400000	1153200000	1172700000	612990000	608600000	633970000	702980000
Q59ET3;A0A024RDL1;P40227;B4DPJ8;B2R9K8;A1JUI8;B4DN39;Q92526;J3KRI6	T-complex protein 1 subunit zeta	CCT6A	>tr|Q59ET3|Q59ET3_HUMAN Chaperonin containing TCP1, subunit 6A isoform a variant (Fragment) OS=Homo sapiens PE=2 SV=1;>tr|A0A024RDL1|A0A024RDL1_HUMAN Chaperonin containing TCP1, subunit 6A (Zeta 1), isoform CRA_a OS=Homo sapiens GN=CCT6A PE=3 SV=1;>sp|P402	57.761	2806700000	3136500000	2463200000	2586300000	3083300000	3181700000	2836800000	2674400000	3192900000	3024100000	2988000000	2995500000	3213500000	3122100000	3275100000	3292100000
Q53YD7;P26641;B4DUP0;B4DUK7;B4DSR4;Q2F838;Q2F840	Elongation factor 1-gamma	EEF1G	>tr|Q53YD7|Q53YD7_HUMAN EEF1G protein OS=Homo sapiens GN=EEF1G PE=2 SV=1;>sp|P26641|EF1G_HUMAN Elongation factor 1-gamma OS=Homo sapiens GN=EEF1G PE=1 SV=3;>tr|B4DUP0|B4DUP0_HUMAN cDNA FLJ59433, highly similar to Elongation factor 1-gamma OS=Homo sapiens P	50.118	2784900000	2997200000	3041600000	2643600000	3287400000	3375300000	3276800000	3250000000	4203700000	3939600000	4122000000	4135700000	4501800000	4801500000	4672800000	4684100000
B4DDF7;A8K7B7;P30153;B4DQY1;A8K3H8;B4DE69;Q8NB89;B3KQV6;C9J9C1;B4E1Q0;E9PH38;P30154;H0YDG7;B7Z1G3;M0QXG4;M0R0K6;E9PPI5;E9PHZ6	Serine/threonine-protein phosphatase 2A 65 kDa regulatory subunit A alpha isoform	PPP2R1A	>tr|B4DDF7|B4DDF7_HUMAN cDNA FLJ53296, highly similar to Serine/threonine-protein phosphatase 2A 65 kDa regulatory subunit A alpha isoform OS=Homo sapiens PE=2 SV=1;>tr|A8K7B7|A8K7B7_HUMAN Protein phosphatase 2 (Formerly 2A), regulatory subunit A (PR 65),	64.181	2777800000	2691300000	2351900000	2662300000	3071600000	3049900000	2997700000	2923100000	3719700000	3805000000	3963600000	3512300000	3419900000	3542700000	3052100000	3260800000
V9HWD6;P31946;B5BU24;Q4VY20;Q4VY19;A0A0J9YWE8;Q59EQ2;A0A0J9YWZ2	14-3-3 protein beta/alpha;14-3-3 protein beta/alpha, N-terminally processed	HEL-S-1;YWHAB	>tr|V9HWD6|V9HWD6_HUMAN Epididymis secretory protein Li 1 OS=Homo sapiens GN=HEL-S-1 PE=2 SV=1;>sp|P31946|1433B_HUMAN 14-3-3 protein beta/alpha OS=Homo sapiens GN=YWHAB PE=1 SV=3;>tr|B5BU24|B5BU24_HUMAN 14-3-3 protein beta/alpha OS=Homo sapiens GN=YWHAB PE	28.082	2775100000	3273400000	3233900000	3202100000	2847100000	2963500000	3089200000	2750000000	3441400000	3242100000	2781900000	2870400000	2102200000	2543100000	2487500000	2482600000
P51858;B2RDE8;B7Z525;A8K8G0;B7Z958	Hepatoma-derived growth factor	HDGF	>sp|P51858|HDGF_HUMAN Hepatoma-derived growth factor OS=Homo sapiens GN=HDGF PE=1 SV=1;>tr|B2RDE8|B2RDE8_HUMAN cDNA, FLJ96580, highly similar to Homo sapiens hepatoma-derived growth factor (high-mobility group protein 1-like) (HDGF), mRNA OS=Homo sapiens P	26.788	2768600000	2505300000	2625800000	3112200000	2741800000	2643500000	3156300000	3183300000	3893400000	3720600000	4138900000	4121200000	3195700000	3184400000	3383900000	3377100000
D3DQU2;O14773;Q53HP2;B2R608;B4DIV8;B4E0C7;B4DE89;B4DSE2;B4DVA5;B4DEQ3;E7EV34	Tripeptidyl-peptidase 1	TPP1	>tr|D3DQU2|D3DQU2_HUMAN Tripeptidyl peptidase I, isoform CRA_a OS=Homo sapiens GN=TPP1 PE=4 SV=1;>sp|O14773|TPP1_HUMAN Tripeptidyl-peptidase 1 OS=Homo sapiens GN=TPP1 PE=1 SV=2;>tr|Q53HP2|Q53HP2_HUMAN Tripeptidyl-peptidase I variant (Fragment) OS=Homo sapi	62.26	2758900000	3256400000	1915600000	1903300000	3831400000	3858100000	2970700000	2804500000	1173600000	1125400000	1102300000	1074100000	918940000	1033100000	962490000	978760000
P27816;E7EVA0;B4DM10;A0A024R2V0;Q86Y04;H7C4C5;B5MEG9;H0Y2V1;F8W9U4;B4DSQ1;Q8NDS5	Microtubule-associated protein 4;Microtubule-associated protein	MAP4	>sp|P27816|MAP4_HUMAN Microtubule-associated protein 4 OS=Homo sapiens GN=MAP4 PE=1 SV=3;>tr|E7EVA0|E7EVA0_HUMAN Microtubule-associated protein OS=Homo sapiens GN=MAP4 PE=1 SV=1;>tr|B4DM10|B4DM10_HUMAN cDNA FLJ58263, highly similar to Microtubule-associate	121	2737100000	2688900000	3249800000	3594500000	3416900000	3725700000	3630900000	3433600000	5111600000	5789100000	5157700000	5127000000	5463800000	5622300000	5784500000	5915400000
F8WC54;A0AVL1;Q13443;C9J6H5;C9JPM3	Disintegrin and metalloproteinase domain-containing protein 9	ADAM9	>tr|F8WC54|F8WC54_HUMAN Disintegrin and metalloproteinase domain-containing protein 9 OS=Homo sapiens GN=ADAM9 PE=1 SV=1;>tr|A0AVL1|A0AVL1_HUMAN ADAM9 protein OS=Homo sapiens GN=ADAM9 PE=1 SV=1;>sp|Q13443|ADAM9_HUMAN Disintegrin and metalloproteinase domai	69.323	2721800000	3069100000	2519100000	2838100000	1513700000	1742500000	2080400000	2214700000	1190600000	1012000000	926260000	927630000	849540000	850120000	985380000	917010000
V9HWC9;P00441;H7BYH4;X5D5A9;W8Q444;X5CN18;X5CHU1;A1YYW4	Superoxide dismutase [Cu-Zn]	HEL-S-44;SOD1	>tr|V9HWC9|V9HWC9_HUMAN Superoxide dismutase [Cu-Zn] OS=Homo sapiens GN=HEL-S-44 PE=2 SV=1;>sp|P00441|SODC_HUMAN Superoxide dismutase [Cu-Zn] OS=Homo sapiens GN=SOD1 PE=1 SV=2;>tr|H7BYH4|H7BYH4_HUMAN Superoxide dismutase [Cu-Zn] OS=Homo sapiens GN=SOD1 PE=	15.936	2711200000	2683700000	4110900000	3719300000	2487100000	2619000000	2786000000	3035400000	1404400000	1338300000	1482800000	1420100000	1382100000	1360700000	1598800000	1575300000
Q6IB71;A0A140VK43;P25788;G3V4X5;G3V3W4;G3V5N4;H0YJ03	Proteasome subunit alpha type;Proteasome subunit alpha type-3	PSMA3	>tr|Q6IB71|Q6IB71_HUMAN Proteasome subunit alpha type OS=Homo sapiens GN=PSMA3 PE=2 SV=1;>tr|A0A140VK43|A0A140VK43_HUMAN Proteasome subunit alpha type OS=Homo sapiens PE=2 SV=1;>sp|P25788|PSA3_HUMAN Proteasome subunit alpha type-3 OS=Homo sapiens GN=PSMA3	28.415	2692800000	2958700000	2792500000	3079500000	2093400000	2432200000	3089300000	2921100000	2932400000	3000000000	3180800000	3188100000	3219900000	2967200000	3663800000	3543800000
A0A024RAI1;P61158;B4DXW1;B4DT29;B4DTI0;F8WEW2;F8WE84	Actin-related protein 3	ACTR3	>tr|A0A024RAI1|A0A024RAI1_HUMAN ARP3 actin-related protein 3 homolog (Yeast), isoform CRA_a OS=Homo sapiens GN=ACTR3 PE=3 SV=1;>sp|P61158|ARP3_HUMAN Actin-related protein 3 OS=Homo sapiens GN=ACTR3 PE=1 SV=3;>tr|B4DXW1|B4DXW1_HUMAN Actin-related protein 3	47.371	2683100000	3096400000	2675100000	2601900000	3118000000	3185600000	3083500000	3090200000	4261400000	4551600000	4440400000	4346100000	3821800000	4100500000	4604100000	4540600000
P17900;B4DQM5;Q14427;H0YBY3;E5RJD0	Ganglioside GM2 activator;Ganglioside GM2 activator isoform short	GM2A	>sp|P17900|SAP3_HUMAN Ganglioside GM2 activator OS=Homo sapiens GN=GM2A PE=1 SV=4;>tr|B4DQM5|B4DQM5_HUMAN cDNA FLJ51277, highly similar to Ganglioside GM2 activator OS=Homo sapiens PE=2 SV=1	20.838	2672300000	2505900000	2168400000	2094600000	2192800000	2642100000	3620500000	3676300000	450380000	379760000	325510000	323080000	408540000	407490000	481160000	476350000
Q6NVY0;A0A024R904;Q9HB71;B4DFD3;B2ZWH1	Calcyclin-binding protein	CACYBP	>tr|Q6NVY0|Q6NVY0_HUMAN Calcyclin binding protein OS=Homo sapiens GN=CACYBP PE=2 SV=1;>tr|A0A024R904|A0A024R904_HUMAN Calcyclin binding protein, isoform CRA_a OS=Homo sapiens GN=CACYBP PE=4 SV=1;>sp|Q9HB71|CYBP_HUMAN Calcyclin-binding protein OS=Homo sapie	26.182	2660000000	2812000000	2464100000	2468700000	2425200000	2557300000	2288900000	2327400000	1919000000	2001000000	1660200000	1571700000	1772400000	1805300000	1911100000	1815000000
B4DUV1;B1AHL2;B1AHM7;B1AHM9;B1AHM8;H7C1M6;B1AHN3;B1AHM6	Fibulin-1	FBLN1	>tr|B4DUV1|B4DUV1_HUMAN Fibulin-1 OS=Homo sapiens PE=2 SV=1;>tr|B1AHL2|B1AHL2_HUMAN Fibulin-1 OS=Homo sapiens GN=FBLN1 PE=1 SV=1	70.154	2628200000	2739600000	2259000000	2240600000	2281000000	2051400000	2312400000	2356300000	647970000	701090000	361120000	497620000	283300000	308660000	303330000	385130000
Q92743;Q05DJ8;B3KRN4;H0Y7G9;A8K224	Serine protease HTRA1	HTRA1	>sp|Q92743|HTRA1_HUMAN Serine protease HTRA1 OS=Homo sapiens GN=HTRA1 PE=1 SV=1;>tr|Q05DJ8|Q05DJ8_HUMAN HTRA1 protein (Fragment) OS=Homo sapiens GN=HTRA1 PE=2 SV=1;>tr|B3KRN4|B3KRN4_HUMAN cDNA FLJ34625 fis, clone KIDNE2015244, highly similar to Serine prot	51.286	2625500000	2988000000	1960100000	2573800000	2165100000	2351900000	2252700000	2276300000	936250000	1073500000	844570000	929460000	1221600000	1135600000	1152200000	1229500000
Q5U0A0;A0A109NGN6;P28066	Proteasome subunit alpha type;Proteasome subunit alpha type-5	PSMA5	>tr|Q5U0A0|Q5U0A0_HUMAN Proteasome subunit alpha type OS=Homo sapiens PE=2 SV=1;>tr|A0A109NGN6|A0A109NGN6_HUMAN Proteasome subunit alpha type OS=Homo sapiens PE=2 SV=1;>sp|P28066|PSA5_HUMAN Proteasome subunit alpha type-5 OS=Homo sapiens GN=PSMA5 PE=1 SV=3	26.425	2605200000	2241900000	4061300000	3372200000	2735600000	2930900000	3569100000	3312700000	3122700000	2890500000	3088500000	3254900000	3415400000	3387900000	3034100000	3082900000
P13497;A5PLK9;Q9Y6L7;Q3MIM8;B7ZKR5;E9PD25;B7ZLW3;O43897	Bone morphogenetic protein 1;Metalloendopeptidase	BMP1	>sp|P13497|BMP1_HUMAN Bone morphogenetic protein 1 OS=Homo sapiens GN=BMP1 PE=1 SV=2;>tr|A5PLK9|A5PLK9_HUMAN Metalloendopeptidase OS=Homo sapiens GN=BMP1 PE=2 SV=1	111.25	2599400000	2491500000	2282300000	2653300000	1798200000	1836700000	2001900000	2093100000	2111200000	2117100000	1776800000	1822200000	1222000000	1126900000	1431500000	1394200000
Q8NHP8;H0YIX0	Putative phospholipase B-like 2;Putative phospholipase B-like 2 32 kDa form;Putative phospholipase B-like 2 45 kDa form	PLBD2	>sp|Q8NHP8|PLBL2_HUMAN Putative phospholipase B-like 2 OS=Homo sapiens GN=PLBD2 PE=1 SV=2	65.471	2599000000	2589700000	2895800000	2471000000	1970700000	1804600000	2318800000	2220300000	311700000	335200000	269330000	293460000	285990000	258290000	331390000	350730000
D9IAI1;P30086;A0A0K0K1J6;B4DRT4;V9HW05	Phosphatidylethanolamine-binding protein 1;Hippocampal cholinergic neurostimulating peptide	PEBP1;HEL-210	>tr|D9IAI1|D9IAI1_HUMAN Epididymis secretory protein Li 34 OS=Homo sapiens GN=PEBP1 PE=2 SV=1;>sp|P30086|PEBP1_HUMAN Phosphatidylethanolamine-binding protein 1 OS=Homo sapiens GN=PEBP1 PE=1 SV=3;>tr|A0A0K0K1J6|A0A0K0K1J6_HUMAN Epididymis secretory protein	21.057	2591700000	2938000000	3027800000	3443500000	4510100000	4644800000	3659400000	3529700000	4909500000	4780400000	5175600000	4830800000	4575200000	4812100000	4837900000	4814800000
Q92520;C9JP35;C9JMN4	Protein FAM3C	FAM3C	>sp|Q92520|FAM3C_HUMAN Protein FAM3C OS=Homo sapiens GN=FAM3C PE=1 SV=1;>tr|C9JP35|C9JP35_HUMAN Protein FAM3C (Fragment) OS=Homo sapiens GN=FAM3C PE=1 SV=1;>tr|C9JMN4|C9JMN4_HUMAN Protein FAM3C (Fragment) OS=Homo sapiens GN=FAM3C PE=1 SV=1	24.68	2568400000	2479100000	2335900000	2653900000	3127700000	2828600000	2548700000	2338000000	640990000	605370000	468450000	485590000	480590000	495370000	513400000	398100000
P13591;A0A087WX77;A0A087WWD4;A0A087WV75;A0A0D9SF98;A0A087WWJ5;B4DSQ7;A0A087X1V2;A0A087WVU1;O00557;B7Z8D6;A0A087WZS4;A0A0C4DGS4;A0A0D9SF30;A0A087WTR3	Neural cell adhesion molecule 1	NCAM1	>sp|P13591|NCAM1_HUMAN Neural cell adhesion molecule 1 OS=Homo sapiens GN=NCAM1 PE=1 SV=3;>tr|A0A087WX77|A0A087WX77_HUMAN Neural cell adhesion molecule 1 OS=Homo sapiens GN=NCAM1 PE=1 SV=1;>tr|A0A087WWD4|A0A087WWD4_HUMAN Neural cell adhesion molecule 1 OS=	94.573	2566700000	2341100000	3061700000	2953900000	2088200000	2323300000	2291500000	2356200000	620730000	606580000	563690000	554450000	529200000	541960000	577380000	586500000
A0A024R7A8;P15121;E9PCX2;Q59EL5;E9PEF9;O15289;A4D1P0;C9JRZ8	Aldose reductase	AKR1B1	>tr|A0A024R7A8|A0A024R7A8_HUMAN Aldo-keto reductase family 1, member B1 (Aldose reductase), isoform CRA_a OS=Homo sapiens GN=AKR1B1 PE=4 SV=1;>sp|P15121|ALDR_HUMAN Aldose reductase OS=Homo sapiens GN=AKR1B1 PE=1 SV=3;>tr|E9PCX2|E9PCX2_HUMAN Aldose reductas	35.853	2498400000	2519100000	2556500000	2607100000	2710300000	3015300000	2805600000	2682300000	3038100000	3610100000	3271200000	3576400000	4100800000	3944500000	3867100000	4211400000
B3KX11;P49368;Q59H77;B4DUR8;Q2TU64;E9PRC8;Q5SZX6;Q5SZX9;Q5SZW8;E9PQ35;E9PM09	T-complex protein 1 subunit gamma	CCT3	>tr|B3KX11|B3KX11_HUMAN T-complex protein 1 subunit gamma OS=Homo sapiens PE=2 SV=1;>sp|P49368|TCPG_HUMAN T-complex protein 1 subunit gamma OS=Homo sapiens GN=CCT3 PE=1 SV=4;>tr|Q59H77|Q59H77_HUMAN T-complex protein 1 subunit gamma (Fragment) OS=Homo sapie	57.945	2490500000	2578200000	2300700000	2317600000	3050300000	3007400000	2795700000	2708100000	3041800000	2917000000	3255900000	3370800000	3675200000	3880200000	3801900000	3746900000
A0A024R8Q1;P10253;I3L0S5;I3L3L3;I3L2V9	Lysosomal alpha-glucosidase;76 kDa lysosomal alpha-glucosidase;70 kDa lysosomal alpha-glucosidase	GAA	>tr|A0A024R8Q1|A0A024R8Q1_HUMAN Glucosidase, alpha acid (Pompe disease, glycogen storage disease type II), isoform CRA_a OS=Homo sapiens GN=GAA PE=3 SV=1;>sp|P10253|LYAG_HUMAN Lysosomal alpha-glucosidase OS=Homo sapiens GN=GAA PE=1 SV=4	105.34	2484300000	2608400000	2608100000	2585500000	2196100000	2366700000	2333200000	2339700000	102110000	110290000	59132000	61241000	28344000	60735000	58844000	58304000
A0A024QZN4;V9HWK2;P18206;B3KXA2;B4E3Q9;Q5JQ13;B4DKC9;B4DTM7;A0A096LPE1	Vinculin	VCL;HEL114	>tr|A0A024QZN4|A0A024QZN4_HUMAN Vinculin, isoform CRA_c OS=Homo sapiens GN=VCL PE=4 SV=1;>tr|V9HWK2|V9HWK2_HUMAN Epididymis luminal protein 114 OS=Homo sapiens GN=HEL114 PE=2 SV=1;>sp|P18206|VINC_HUMAN Vinculin OS=Homo sapiens GN=VCL PE=1 SV=4;>tr|B3KXA2|B	116.72	2445300000	2281200000	2578600000	2673800000	2346300000	2257500000	2439300000	2345000000	12461000000	12617000000	11866000000	12082000000	17192000000	17989000000	17046000000	17520000000
B2R7T8;B1AK87;B1AK88;B4DWA6;P47756;B1AK85;Q7L4N0	F-actin-capping protein subunit beta	CAPZB	>tr|B2R7T8|B2R7T8_HUMAN cDNA, FLJ93598, highly similar to Homo sapiens capping protein (actin filament) muscle Z-line, beta (CAPZB), mRNA OS=Homo sapiens PE=2 SV=1;>tr|B1AK87|B1AK87_HUMAN Capping protein (Actin filament) muscle Z-line, beta, isoform CRA_a	30.656	2426500000	2288600000	3040300000	3293000000	2893600000	3282700000	3232300000	2923700000	4188800000	4272800000	3970000000	3947600000	3915700000	3866200000	4246700000	4208000000
H0UID5;H0UID4;H0UID3;A8K916;A0A140VJE8;P63010;A8K0G3;A0A087X253;Q68DI0;B4DWG4;A0A087WU93;A0A087WZQ6;A0A087WYD1;B4E261;Q96EL6;B4DIL5;K7ERB2;K7EN71;K7EJ01;K7EJX1;H7C034;A0A087WXS3;K7EKZ5	AP-2 complex subunit beta	AP2B1;DKFZp781K0743	>tr|H0UID5|H0UID5_HUMAN AP complex subunit beta OS=Homo sapiens GN=AP2B1 PE=3 SV=1;>tr|H0UID4|H0UID4_HUMAN AP complex subunit beta OS=Homo sapiens GN=AP2B1 PE=3 SV=1;>tr|H0UID3|H0UID3_HUMAN AP complex subunit beta OS=Homo sapiens GN=AP2B1 PE=3 SV=1;>tr|A8K	104.22	2385600000	2321500000	1980300000	1903800000	2016500000	2106100000	2073300000	2112600000	3641200000	3334200000	3568700000	3720100000	3656700000	3566600000	3846200000	3836500000
A0A024R1K7;Q04917;B2R6N6;Q9H4N8;A2IDB2;F8WEB6;A2IDB1	14-3-3 protein eta	YWHAH	>tr|A0A024R1K7|A0A024R1K7_HUMAN Tyrosine 3-monooxygenase/tryptophan 5-monooxygenase activation protein, eta polypeptide, isoform CRA_b OS=Homo sapiens GN=YWHAH PE=3 SV=1;>sp|Q04917|1433F_HUMAN 14-3-3 protein eta OS=Homo sapiens GN=YWHAH PE=1 SV=4;>tr|B2R6N	28.218	2380400000	2349800000	2422900000	2435900000	2506300000	2765000000	2532600000	2473000000	4502000000	4638500000	4402400000	4662500000	4203000000	4513200000	4619800000	4536300000
P15531	Nucleoside diphosphate kinase A	NME1	>sp|P15531|NDKA_HUMAN Nucleoside diphosphate kinase A OS=Homo sapiens GN=NME1 PE=1 SV=1	17.149	2346400000	3035500000	1914000000	2655200000	1886800000	2267400000	2548400000	2230600000	1915800000	1600900000	1686900000	1497100000	1504100000	1765800000	1593900000	1427200000
P62906;Q1JQ76;A0A024RCW3	60S ribosomal protein L10a;Ribosomal protein	RPL10A	>sp|P62906|RL10A_HUMAN 60S ribosomal protein L10a OS=Homo sapiens GN=RPL10A PE=1 SV=2;>tr|Q1JQ76|Q1JQ76_HUMAN Ribosomal protein (Fragment) OS=Homo sapiens GN=RPL10A PE=2 SV=1	24.831	2333000000	2214900000	2266100000	2263700000	1839400000	1760500000	2240900000	2037600000	778860000	854400000	771730000	747800000	1019300000	1015600000	983260000	977090000
A8K6K4;Q9NPH3;C9J1D9;C9J9W1;C9JT28;H7C3W4	Interleukin-1 receptor accessory protein	IL1RAP	>tr|A8K6K4|A8K6K4_HUMAN cDNA FLJ77565, highly similar to Homo sapiens interleukin 1 receptor accessory protein (IL1RAP), transcript variant 1, mRNA OS=Homo sapiens PE=2 SV=1;>sp|Q9NPH3|IL1AP_HUMAN Interleukin-1 receptor accessory protein OS=Homo sapiens GN	65.432	2331300000	2528700000	2891100000	2452300000	1525900000	1772900000	1978900000	1770600000	29535000	32364000	34342000	0	31997000	25481000	29858000	28153000
Q1RMC8;A0A087WTM1;Q2M1J3;Q9Y6N7;A0A087WZ85;A0A0A0MSX4;B7Z687;B4DMJ0;H7C4Y7	Roundabout homolog 1	ROBO1	>tr|Q1RMC8|Q1RMC8_HUMAN ROBO1 protein OS=Homo sapiens GN=ROBO1 PE=2 SV=1;>tr|A0A087WTM1|A0A087WTM1_HUMAN Roundabout homolog 1 OS=Homo sapiens GN=ROBO1 PE=1 SV=1;>tr|Q2M1J3|Q2M1J3_HUMAN ROBO1 protein OS=Homo sapiens GN=ROBO1 PE=2 SV=1;>sp|Q9Y6N7|ROBO1_HUMAN	175.83	2327100000	1823300000	2448200000	2226700000	1827900000	1714200000	1767800000	1804100000	495840000	584110000	451550000	509360000	233820000	391990000	443060000	471610000
V9HWJ1;P48637;B7Z1C5;B7Z514;A0A0S2Z4J7	Glutathione synthetase	HEL-S-64p;GSS	>tr|V9HWJ1|V9HWJ1_HUMAN Glutathione synthetase OS=Homo sapiens GN=HEL-S-64p PE=2 SV=1;>sp|P48637|GSHB_HUMAN Glutathione synthetase OS=Homo sapiens GN=GSS PE=1 SV=1;>tr|B7Z1C5|B7Z1C5_HUMAN Glutathione synthetase OS=Homo sapiens PE=2 SV=1;>tr|B7Z514|B7Z514_H	52.384	2302700000	2109100000	2879300000	2999000000	2078600000	1987600000	2339100000	2453800000	2248800000	2407300000	2513100000	2518000000	1971900000	2016100000	2459100000	2596700000
P40126;A8KAQ0;O75767;A0A0A0MTD3;Q0PK43;Q9NQD7;Q9NQD8	L-dopachrome tautomerase	DCT;TRP-2	>sp|P40126|TYRP2_HUMAN L-dopachrome tautomerase OS=Homo sapiens GN=DCT PE=1 SV=1;>tr|A8KAQ0|A8KAQ0_HUMAN cDNA FLJ75858, highly similar to Homo sapiens dopachrome tautomerase (dopachrome delta-isomerase, tyrosine-related protein 2) (DCT), mRNA OS=Homo sapie	59.145	2301800000	2230000000	2303800000	2650200000	984370000	981570000	1024200000	1092700000	0	0	0	0	0	0	0	0
Q6FHQ0;Q16576;E9PC52;A8K6A2;Q5JP01;Q5JP02;C9J7L0;Q5JNZ6	Histone-binding protein RBBP7	RBBP7	>tr|Q6FHQ0|Q6FHQ0_HUMAN RBBP7 protein (Fragment) OS=Homo sapiens GN=RBBP7 PE=2 SV=1;>sp|Q16576|RBBP7_HUMAN Histone-binding protein RBBP7 OS=Homo sapiens GN=RBBP7 PE=1 SV=1;>tr|E9PC52|E9PC52_HUMAN Histone-binding protein RBBP7 OS=Homo sapiens GN=RBBP7 PE=1	47.82	2284800000	2633500000	2042700000	2437100000	2066400000	2231500000	2156200000	2304100000	2149800000	2176200000	2116800000	2135900000	2182600000	2293600000	2205000000	2246800000
A0A024RCA7;P05387;H0YDD8	60S acidic ribosomal protein P2	RPLP2	>tr|A0A024RCA7|A0A024RCA7_HUMAN Ribosomal protein, large, P2, isoform CRA_a OS=Homo sapiens GN=RPLP2 PE=3 SV=1;>sp|P05387|RLA2_HUMAN 60S acidic ribosomal protein P2 OS=Homo sapiens GN=RPLP2 PE=1 SV=1	11.665	2281700000	2650900000	3615600000	3219700000	4600700000	4544100000	4267600000	3797600000	3265900000	3505000000	3097100000	2874700000	2792500000	3118300000	2791100000	2584100000
P09382;F8WEI7;A0A0B6XK00	Galectin-1	LGALS1	>sp|P09382|LEG1_HUMAN Galectin-1 OS=Homo sapiens GN=LGALS1 PE=1 SV=2	14.716	2264000000	2117700000	2590800000	2879700000	1585600000	1775800000	2316600000	2029600000	14286000000	12301000000	11497000000	11549000000	10388000000	11634000000	10929000000	10090000000
B5BU83;P16949;Q96CE4;A0A140VJW2;A2A2D0;Q59G27;E5RIR6;E7EVN3;B7Z1W4;Q9H169;REV__A8MTU8;REV__B5MD58;REV__B3KXZ7;REV__B4DLQ8;REV__B4DGV9;REV__B4DEU6;REV__B3KR77;REV__P36956;H7BZ55	Stathmin	STMN1	>tr|B5BU83|B5BU83_HUMAN Stathmin OS=Homo sapiens GN=STMN1 PE=2 SV=1;>sp|P16949|STMN1_HUMAN Stathmin OS=Homo sapiens GN=STMN1 PE=1 SV=3;>tr|Q96CE4|Q96CE4_HUMAN Stathmin OS=Homo sapiens GN=STMN1 PE=2 SV=1;>tr|A0A140VJW2|A0A140VJW2_HUMAN Stathmin OS=Homo sapi	17.33	2260700000	1638900000	2214200000	2580200000	1972700000	1749000000	1986900000	2053300000	2599700000	2691300000	3128400000	2315500000	2783400000	2731200000	2525300000	2283600000
Q9Y490;B4DGF3	Talin-1	TLN1	>sp|Q9Y490|TLN1_HUMAN Talin-1 OS=Homo sapiens GN=TLN1 PE=1 SV=3	269.76	2243300000	2003100000	1761500000	1886400000	2298100000	2300000000	2141800000	2293000000	4345700000	4283600000	4615400000	4717700000	6040600000	6130800000	5460800000	5678900000
E9KL35;P63244;J3KPE3;H0Y8W2;D6RHH4;D6R9Z1;H0YAM7;D6RAC2;D6R9L0;D6REE5;D6RFX4;H0YAF8;B4DVD2;D6RFZ9;D6RAU2;E9PD14;D6RBD0;B4E0C3;H0Y8R5;D6RGK8;D6RF23;D6R909;B4DWC6;H0Y9P0;D6RHJ5;D6RDI0;I3QNU9	Guanine nucleotide-binding protein subunit beta-2-like 1;Guanine nucleotide-binding protein subunit beta-2-like 1, N-terminally processed	GNB2L1	>tr|E9KL35|E9KL35_HUMAN Epididymis tissue sperm binding protein Li 3a OS=Homo sapiens PE=1 SV=1;>sp|P63244|RACK1_HUMAN Receptor of activated protein C kinase 1 OS=Homo sapiens GN=RACK1 PE=1 SV=3;>tr|J3KPE3|J3KPE3_HUMAN Receptor of-activated protein C kinas	35.076	2233400000	2215800000	2004300000	1916400000	1938700000	1940900000	1911600000	2074900000	2157800000	2276900000	2072300000	2160500000	2418200000	2430300000	2517900000	2511600000
P50991;A8K3C3;B7Z9L0;B7Z2Z8;B7Z2F4	T-complex protein 1 subunit delta	CCT4	>sp|P50991|TCPD_HUMAN T-complex protein 1 subunit delta OS=Homo sapiens GN=CCT4 PE=1 SV=4;>tr|A8K3C3|A8K3C3_HUMAN T-complex protein 1 subunit delta OS=Homo sapiens PE=2 SV=1;>tr|B7Z9L0|B7Z9L0_HUMAN T-complex protein 1 subunit delta OS=Homo sapiens PE=2 SV=	57.924	2230300000	2450600000	2013500000	1939800000	2323400000	2146500000	2252200000	2207300000	3207600000	3151500000	3464200000	3265700000	3101500000	3101200000	3437500000	3414900000
Q6FHF5;P12004;Q6FI35;B4DUA2;Q7Z6A3;Q7Z6A2;Q7Z6A1	Proliferating cell nuclear antigen	PCNA	>tr|Q6FHF5|Q6FHF5_HUMAN Proliferating cell nuclear antigen (Fragment) OS=Homo sapiens GN=PCNA PE=2 SV=1;>sp|P12004|PCNA_HUMAN Proliferating cell nuclear antigen OS=Homo sapiens GN=PCNA PE=1 SV=1;>tr|Q6FI35|Q6FI35_HUMAN Proliferating cell nuclear antigen OS	28.705	2230000000	2241900000	2575000000	2457700000	2591000000	2714200000	2906400000	2792500000	4101500000	4111600000	3686500000	3616800000	3109200000	3483900000	3319800000	3290400000
P17643;Q6LES1;B4DNE6;E7EQI3;C9JZ52	5,6-dihydroxyindole-2-carboxylic acid oxidase	TYRP1	>sp|P17643|TYRP1_HUMAN 5,6-dihydroxyindole-2-carboxylic acid oxidase OS=Homo sapiens GN=TYRP1 PE=1 SV=2;>tr|Q6LES1|Q6LES1_HUMAN TYRP1 protein (Fragment) OS=Homo sapiens GN=TYRP1 PE=2 SV=1;>tr|B4DNE6|B4DNE6_HUMAN cDNA FLJ57863, highly similar to 5,6-dihydro	60.724	2229200000	2123900000	3002300000	2711100000	1267400000	1332100000	1773700000	1810600000	0	0	0	0	0	0	0	0
Q9C0C4;Q9NX92;Q53RE7;Q6P5A5;Q8NBN9;Q71RG3;C9JV89;C9J4M7;Q5TCJ7;Q5TCI6;B4DKS5;Q6MZT6;Q5TCJ5;Q9H3S1	Semaphorin-4C	SEMA4C	>sp|Q9C0C4|SEM4C_HUMAN Semaphorin-4C OS=Homo sapiens GN=SEMA4C PE=1 SV=2;>tr|Q9NX92|Q9NX92_HUMAN cDNA FLJ20369 fis, clone HEP19364 OS=Homo sapiens PE=2 SV=1;>tr|Q53RE7|Q53RE7_HUMAN Putative uncharacterized protein SEMA4C OS=Homo sapiens GN=SEMA4C PE=4 SV=1	92.622	2228600000	2112200000	2391800000	2638000000	1790900000	1656500000	1960000000	1896400000	0	0	0	0	0	0	0	0
C9J9K3;A0A024R2P0;A0A0C4DG17;P08865;Q96RS2;A0A024R7P5;F8WD59;A0A024RCF2	40S ribosomal protein SA	RPSA;LOC388524	>tr|C9J9K3|C9J9K3_HUMAN 40S ribosomal protein SA (Fragment) OS=Homo sapiens GN=RPSA PE=1 SV=8;>tr|A0A024R2P0|A0A024R2P0_HUMAN 40S ribosomal protein SA OS=Homo sapiens GN=RPSA PE=3 SV=1;>tr|A0A0C4DG17|A0A0C4DG17_HUMAN 40S ribosomal protein SA OS=Homo sapien	29.404	2220300000	2369500000	2072700000	1999500000	2335800000	2339900000	2547500000	2425100000	3561600000	3627900000	3384700000	3343600000	3380600000	3938800000	3195200000	3248000000
B2R6K4;A0A024R056;P62873;F6UT28;B1AKQ8;F6X3N5;Q71UM6;B3KVK2;Q71UM7	Guanine nucleotide-binding protein G(I)/G(S)/G(T) subunit beta-1	GNB1	>tr|B2R6K4|B2R6K4_HUMAN cDNA, FLJ92996, highly similar to Homo sapiens guanine nucleotide binding protein (G protein), beta polypeptide 1 (GNB1), mRNA OS=Homo sapiens PE=2 SV=1;>tr|A0A024R056|A0A024R056_HUMAN Guanine nucleotide binding protein (G protein),	37.301	2207900000	2450300000	1910800000	1797300000	1747900000	1673000000	1680200000	1639600000	1096500000	1085500000	1019600000	1015800000	1070300000	1131300000	1085200000	1192100000
P25398	40S ribosomal protein S12	RPS12	>sp|P25398|RS12_HUMAN 40S ribosomal protein S12 OS=Homo sapiens GN=RPS12 PE=1 SV=3	14.515	2204400000	2151000000	1691500000	1637600000	2495400000	2531900000	2166300000	2238100000	3771800000	3899800000	3074800000	3298000000	3542100000	3627600000	3604800000	3488600000
Q5JR94;P62241;Q5JR95;Q9BS10	40S ribosomal protein S8	RPS8	>tr|Q5JR94|Q5JR94_HUMAN 40S ribosomal protein S8 OS=Homo sapiens GN=RPS8 PE=2 SV=1;>sp|P62241|RS8_HUMAN 40S ribosomal protein S8 OS=Homo sapiens GN=RPS8 PE=1 SV=2;>tr|Q5JR95|Q5JR95_HUMAN 40S ribosomal protein S8 OS=Homo sapiens GN=RPS8 PE=1 SV=1	24.205	2182000000	2371900000	2133200000	2030500000	2808200000	2706600000	2614100000	2541100000	2986800000	3194400000	2778400000	2725800000	2905200000	3078000000	3320000000	3423200000
P49321;Q53H03;Q5T626;Q6PJY7;B4DS57;O95138;Q5T624;E9PI86;E9PRH9;E9PPR5;Q9P1N1;H0YF33;E9PPQ8;H0YDS9;E9PNB5;E9PQG5;E9PAU3;E9PKR5;E9PJQ2	Nuclear autoantigenic sperm protein	NASP	>sp|P49321|NASP_HUMAN Nuclear autoantigenic sperm protein OS=Homo sapiens GN=NASP PE=1 SV=2;>tr|Q53H03|Q53H03_HUMAN Nuclear autoantigenic sperm protein isoform 2 variant (Fragment) OS=Homo sapiens PE=2 SV=1;>tr|Q5T626|Q5T626_HUMAN Nuclear autoantigenic spe	85.237	2172600000	2136300000	2657500000	2790400000	2549100000	2401000000	2951800000	2726100000	3961100000	3687900000	3781800000	4167200000	3552100000	3787600000	3887300000	3949400000
O15230;A0A087WYH7;A0A075B783;Q566Q1;A0A0A0MSA0;B0YJ32;Q16787;A0PJJ8;O14637	Laminin subunit alpha-5	LAMA5	>sp|O15230|LAMA5_HUMAN Laminin subunit alpha-5 OS=Homo sapiens GN=LAMA5 PE=1 SV=8	399.73	2166100000	2134200000	2493800000	2640200000	2104800000	1970300000	1925600000	1992300000	4813900000	4591800000	4173200000	4281400000	3120400000	3040900000	3240400000	3274600000
A0A024R9J4;P48745;B4DFW1;B3FHX2	Protein NOV homolog	NOV	>tr|A0A024R9J4|A0A024R9J4_HUMAN Nephroblastoma overexpressed gene, isoform CRA_a OS=Homo sapiens GN=NOV PE=4 SV=1;>sp|P48745|NOV_HUMAN Protein NOV homolog OS=Homo sapiens GN=NOV PE=1 SV=1;>tr|B4DFW1|B4DFW1_HUMAN cDNA FLJ52457, highly similar to Protein NOV	39.162	2153000000	2108400000	2664000000	2872600000	2194800000	2123700000	2882400000	2625600000	826810000	735520000	581760000	571850000	1145900000	1154500000	1112400000	1126100000
Q59GM9	Phosphorylase		>tr|Q59GM9|Q59GM9_HUMAN Alpha-1,4 glucan phosphorylase (Fragment) OS=Homo sapiens PE=2 SV=1	98.828	2133800000	2169500000	2361400000	2224200000	1955500000	2020300000	1766700000	1745400000	1660900000	1658100000	1758000000	1858900000	2301400000	2321500000	2271500000	2345700000
P17987;E7ERF2;E7EQR6;F5H282;F5H136;F5GZ03;F5GZI8;F5H676;F5H726;F5H7Y1;F5GYL4	T-complex protein 1 subunit alpha	TCP1	>sp|P17987|TCPA_HUMAN T-complex protein 1 subunit alpha OS=Homo sapiens GN=TCP1 PE=1 SV=1;>tr|E7ERF2|E7ERF2_HUMAN T-complex protein 1 subunit alpha OS=Homo sapiens GN=TCP1 PE=1 SV=1;>tr|E7EQR6|E7EQR6_HUMAN T-complex protein 1 subunit alpha OS=Homo sapiens	60.343	2120900000	2028600000	2236200000	2361900000	2507000000	2616600000	2606500000	2569500000	3078400000	3259900000	3235600000	3097100000	3321100000	3481000000	3518900000	3284300000
A0A140VK49;Q7KZF4;B2R5U1;Q59FF0;B3KU67;B4E299;I6TRR8;H7C597	Staphylococcal nuclease domain-containing protein 1	SND1	>tr|A0A140VK49|A0A140VK49_HUMAN Staphylococcal nuclease domain containing 1, isoform CRA_b OS=Homo sapiens GN=SND1 PE=2 SV=1;>sp|Q7KZF4|SND1_HUMAN Staphylococcal nuclease domain-containing protein 1 OS=Homo sapiens GN=SND1 PE=1 SV=1;>tr|B2R5U1|B2R5U1_HUMAN	102	2114100000	2035700000	1833200000	1810500000	2096800000	2191100000	2026600000	2053600000	1494300000	1572400000	1515600000	1447700000	2053900000	1937300000	2003000000	1957200000
Q92859;A0A024R610;Q59FP8	Neogenin	NEO1	>sp|Q92859|NEO1_HUMAN Neogenin OS=Homo sapiens GN=NEO1 PE=1 SV=2;>tr|A0A024R610|A0A024R610_HUMAN Neogenin homolog 1 (Chicken), isoform CRA_a OS=Homo sapiens GN=NEO1 PE=4 SV=1;>tr|Q59FP8|Q59FP8_HUMAN Neogenin (Fragment) OS=Homo sapiens GN=NEO1 PE=1 SV=1	160.01	2062900000	2482600000	3479500000	3170200000	1990600000	2135200000	2421500000	2339800000	686230000	692500000	690850000	646810000	509120000	557150000	513260000	576610000
Q15075;A8K7J3;Q05D76	Early endosome antigen 1	EEA1	>sp|Q15075|EEA1_HUMAN Early endosome antigen 1 OS=Homo sapiens GN=EEA1 PE=1 SV=2;>tr|A8K7J3|A8K7J3_HUMAN cDNA FLJ75535, highly similar to Homo sapiens early endosome antigen 1, 162kD (EEA1), mRNA (Fragment) OS=Homo sapiens PE=2 SV=1	162.46	2044200000	2104100000	2384500000	2502200000	2240400000	2287700000	2315800000	2321300000	3229000000	3094600000	3314200000	3419800000	4375200000	4076900000	4139900000	4193900000
H7C0V4;H7C215;Q9BZR6	Reticulon-4 receptor	RTN4R	>tr|H7C0V4|H7C0V4_HUMAN Reticulon-4 receptor (Fragment) OS=Homo sapiens GN=RTN4R PE=1 SV=1;>tr|H7C215|H7C215_HUMAN Reticulon-4 receptor (Fragment) OS=Homo sapiens GN=RTN4R PE=1 SV=1;>sp|Q9BZR6|RTN4R_HUMAN Reticulon-4 receptor OS=Homo sapiens GN=RTN4R PE=1	52.998	2032200000	2160500000	1973700000	2588600000	2050600000	2141100000	2309200000	1624200000	0	0	0	0	19482000	0	32404000	30585000
A0A024R1Z6;Q99536;B3KUF8;K7ERT7;K7ESA3;K7ENX2;K7EM19;K7EJM4;K7ER81	Synaptic vesicle membrane protein VAT-1 homolog	VAT1	>tr|A0A024R1Z6|A0A024R1Z6_HUMAN Vesicle amine transport protein 1 homolog (T californica), isoform CRA_a OS=Homo sapiens GN=VAT1 PE=4 SV=1;>sp|Q99536|VAT1_HUMAN Synaptic vesicle membrane protein VAT-1 homolog OS=Homo sapiens GN=VAT1 PE=1 SV=2;>tr|B3KUF8|B3	41.92	2029500000	2381400000	1399400000	1362500000	2041400000	2299000000	1639400000	1773700000	803590000	719340000	876060000	892890000	1235900000	1256000000	1310900000	1367600000
Q5VVF5;P98155;Q8NAN7;Q59HD7;B3KTK6;A8K0G2;Q5VVF8	Very low-density lipoprotein receptor	VLDLR	>tr|Q5VVF5|Q5VVF5_HUMAN Very low density lipoprotein receptor OS=Homo sapiens GN=VLDLR PE=2 SV=1;>sp|P98155|VLDLR_HUMAN Very low-density lipoprotein receptor OS=Homo sapiens GN=VLDLR PE=1 SV=1;>tr|Q8NAN7|Q8NAN7_HUMAN cDNA FLJ35062 fis, clone OCBBF2019195,	93.382	2029500000	1971000000	2109600000	2389200000	1924500000	1795400000	2223100000	2239100000	0	0	0	0	0	0	0	0
Q6IAT9;P28072;I3L3X7;A0A087X2I4	Proteasome subunit beta type;Proteasome subunit beta type-6	PSMB6	>tr|Q6IAT9|Q6IAT9_HUMAN Proteasome subunit beta type OS=Homo sapiens GN=PSMB6 PE=2 SV=1;>sp|P28072|PSB6_HUMAN Proteasome subunit beta type-6 OS=Homo sapiens GN=PSMB6 PE=1 SV=4	25.357	2003700000	2001700000	2740200000	3070000000	1691600000	1714800000	1989400000	2093400000	1489000000	1446100000	1521900000	1515600000	1307200000	1427500000	1565000000	1662000000
P25789;H0YMZ1;H0YN18;H0YL69;B2RDG0;H0YMA1;H0YKT8;H0YLC2;H0YMI6;H0YKS0;H0YMV3;H0YLS6	Proteasome subunit alpha type-4;Proteasome subunit alpha type;Proteasome subunit beta type	PSMA4	>sp|P25789|PSA4_HUMAN Proteasome subunit alpha type-4 OS=Homo sapiens GN=PSMA4 PE=1 SV=1;>tr|H0YMZ1|H0YMZ1_HUMAN Proteasome subunit alpha type (Fragment) OS=Homo sapiens GN=PSMA4 PE=1 SV=8;>tr|H0YN18|H0YN18_HUMAN Proteasome subunit alpha type-4 OS=Homo sap	29.483	2000800000	2020700000	2707200000	2532000000	2164200000	2116200000	2424700000	2240600000	2795100000	2925500000	3189700000	3077500000	2858900000	2837600000	3008300000	3028100000
Q08629;A0A0A0MQX7;D3DQB3;D6RB21;O60400;D6RAM7;E7ENT7;B4DFW5;E7EQ24;H0YA19;E7ENY3;E7ENM6;B4DI52;A0A0A0MTJ2;Q9BQ16	Testican-1	SPOCK1	>sp|Q08629|TICN1_HUMAN Testican-1 OS=Homo sapiens GN=SPOCK1 PE=1 SV=1;>tr|A0A0A0MQX7|A0A0A0MQX7_HUMAN Testican-1 OS=Homo sapiens GN=SPOCK1 PE=1 SV=1;>tr|D3DQB3|D3DQB3_HUMAN Sparc/osteonectin, cwcv and kazal-like domains proteoglycan (Testican) 1, isoform C	49.124	1998400000	1826900000	1494500000	1789500000	1141200000	1096500000	1350500000	1432200000	14397000000	14270000000	12287000000	12860000000	12954000000	13258000000	14705000000	14180000000
A0A140VK00;P25311;C9JEV0;A0JLQ0;H7BZJ8	Zinc-alpha-2-glycoprotein	AZGP1	>tr|A0A140VK00|A0A140VK00_HUMAN Testicular tissue protein Li 227 OS=Homo sapiens PE=2 SV=1;>sp|P25311|ZA2G_HUMAN Zinc-alpha-2-glycoprotein OS=Homo sapiens GN=AZGP1 PE=1 SV=2;>tr|C9JEV0|C9JEV0_HUMAN Zinc-alpha-2-glycoprotein OS=Homo sapiens GN=AZGP1 PE=1 SV	34.258	1995200000	1729000000	2163300000	2205800000	1392700000	1382400000	1502400000	1678800000	0	0	0	0	0	0	0	0
P52209;B4E2U0;B4DL86;B4DV68;A9Z1X1;K7EM49;K7EPF6;K7EMN2;K7ELN9	6-phosphogluconate dehydrogenase, decarboxylating	PGD	>sp|P52209|6PGD_HUMAN 6-phosphogluconate dehydrogenase, decarboxylating OS=Homo sapiens GN=PGD PE=1 SV=3;>tr|B4E2U0|B4E2U0_HUMAN 6-phosphogluconate dehydrogenase, decarboxylating OS=Homo sapiens PE=2 SV=1;>tr|B4DL86|B4DL86_HUMAN 6-phosphogluconate dehydrog	53.139	1991400000	2115800000	1889300000	2160200000	2256500000	2278100000	1979800000	1877100000	1209400000	1384600000	1479800000	1362700000	1851000000	2005800000	2158600000	2081600000
E9PJK1;E9PRJ8;H0YDL9;H0YDJ9;A0A024RCB7;E9PIF1;A6NMH8;P60033;E9PM31;H0YEE2	CD81 antigen	CD81	>tr|E9PJK1|E9PJK1_HUMAN Tetraspanin OS=Homo sapiens GN=CD81 PE=1 SV=1;>tr|E9PRJ8|E9PRJ8_HUMAN Tetraspanin (Fragment) OS=Homo sapiens GN=CD81 PE=1 SV=1;>tr|H0YDL9|H0YDL9_HUMAN Tetraspanin (Fragment) OS=Homo sapiens GN=CD81 PE=1 SV=1;>tr|H0YDJ9|H0YDJ9_HUMAN	17.963	1979000000	1558800000	0	0	1745000000	1909000000	572960000	466250000	449060000	488460000	536810000	484680000	454280000	453940000	438330000	382090000
E7EX44;B4E3I0;Q6P707;Q05DR4;Q7Z2Y9;Q5HY93		CALD1	>tr|E7EX44|E7EX44_HUMAN Caldesmon OS=Homo sapiens GN=CALD1 PE=1 SV=1;>tr|B4E3I0|B4E3I0_HUMAN cDNA FLJ55017, highly similar to Caldesmon OS=Homo sapiens PE=2 SV=1	64.168	1972000000	2024500000	2199600000	2323400000	2343900000	2523800000	2577700000	2720100000	2838500000	3145800000	2771700000	3031700000	3074200000	2885600000	3077000000	3414100000
A0A0S2Z6B4;Q9H173;D6REA1;A0A0S2Z5K6;D6RIU8;D6RG16;D6RBP7;D6RAI3;A0RZG6;A0RZB6;D6R940	Nucleotide exchange factor SIL1	SIL1	>tr|A0A0S2Z6B4|A0A0S2Z6B4_HUMAN SIL1-like protein endoplasmic reticulum chaperone isoform 1 (Fragment) OS=Homo sapiens GN=SIL1 PE=2 SV=1;>sp|Q9H173|SIL1_HUMAN Nucleotide exchange factor SIL1 OS=Homo sapiens GN=SIL1 PE=1 SV=1;>tr|D6REA1|D6REA1_HUMAN Nucleot	52.084	1943400000	2147200000	1516600000	1648700000	1228800000	1502400000	1208500000	1385400000	257700000	158860000	222040000	187130000	183910000	177620000	189180000	216260000
B7Z2S5;A0A087WSW9;A0A024RBK9;A0A140VKC9;A0A087WSY9;Q16881;E9PIR7;B2R5P6;F8W809;A0A182DWI3;Q6ZR44;E2QRB9;E9PKD3;A0A0B4J225;E9PIZ5;E9PLT3;E9PKI4;E9PQI3;E9PRI8;E9PJU2	Thioredoxin reductase 1, cytoplasmic	TXNRD1;GML	>tr|B7Z2S5|B7Z2S5_HUMAN cDNA FLJ56075, highly similar to Thioredoxin reductase 1, cytoplasmic (EC 1.8.1.9) OS=Homo sapiens PE=2 SV=1;>tr|A0A087WSW9|A0A087WSW9_HUMAN Thioredoxin reductase 1, cytoplasmic OS=Homo sapiens GN=TXNRD1 PE=1 SV=1;>tr|A0A024RBK9|A0A	60.021	1942500000	2187800000	2168300000	2226800000	1652700000	1753700000	1949000000	2172100000	2570300000	2408600000	2616600000	2544600000	2591700000	2559100000	2746200000	2645300000
A0A024RC87;A0A140VJT8;P13489;H0YCR7;E9PIM9;E9PMJ3;E9PLZ3;E9PIK5;E9PMN0;E9PMA9;E9PR82;E9PMI1	Ribonuclease inhibitor	RNH1	>tr|A0A024RC87|A0A024RC87_HUMAN Ribonuclease/angiogenin inhibitor 1, isoform CRA_a OS=Homo sapiens GN=RNH1 PE=4 SV=1;>tr|A0A140VJT8|A0A140VJT8_HUMAN Testicular tissue protein Li 164 OS=Homo sapiens PE=2 SV=1;>sp|P13489|RINI_HUMAN Ribonuclease inhibitor OS=	49.416	1915400000	1771500000	2422200000	2704000000	2644400000	2403900000	3139300000	3041200000	4357300000	4231400000	4215100000	4605500000	4321500000	4431700000	3979800000	4184200000
Q16777;Q6FI13	Histone H2A type 2-C;Histone H2A type 2-A	HIST2H2AC;HIST2H2AA3	>sp|Q16777|H2A2C_HUMAN Histone H2A type 2-C OS=Homo sapiens GN=HIST2H2AC PE=1 SV=4;>sp|Q6FI13|H2A2A_HUMAN Histone H2A type 2-A OS=Homo sapiens GN=HIST2H2AA3 PE=1 SV=3	13.988	1913600000	1466300000	1462400000	1634500000	1881800000	2098600000	2026800000	1974800000	2765700000	3372000000	3016900000	3480000000	3263500000	3155900000	3325500000	3298000000
A0A0M5MRY8;A0A0M4UT83			>tr|A0A0M5MRY8|A0A0M5MRY8_HUMAN Glutathione S-transferase P (Fragment) OS=Homo sapiens GN=GSTP1 PE=4 SV=1;>tr|A0A0M4UT83|A0A0M4UT83_HUMAN Glutathione S-transferase P (Fragment) OS=Homo sapiens GN=GSTP1 PE=4 SV=1	2.1654	1908400000	1684100000	1876400000	1988300000	0	0	0	0	0	0	0	0	0	0	0	0
A0A158RFU3;P20962;O15256;A2VCM6;F5H7R9;F5GXR3	Parathymosin	PTMS	>tr|A0A158RFU3|A0A158RFU3_HUMAN Parathymosin OS=Homo sapiens GN=PTMS PE=2 SV=1;>sp|P20962|PTMS_HUMAN Parathymosin OS=Homo sapiens GN=PTMS PE=1 SV=2;>tr|O15256|O15256_HUMAN Parathymosin (Fragment) OS=Homo sapiens GN=PTMS PE=4 SV=1;>tr|A2VCM6|A2VCM6_HUMAN PT	11.53	1901000000	331260000	1874400000	1927000000	1671300000	662980000	2062400000	2287500000	1339900000	2496300000	2068500000	2772600000	1525800000	2004500000	1124700000	2169800000
Q8N6N5;Q8IZ29;P68371;Q8IWP6;B3KML9;Q96HX0;A4UCT2;Q6P602;B4DNW1	Tubulin beta-4B chain	TUBB2C;TUBB4B	>tr|Q8N6N5|Q8N6N5_HUMAN Tubulin beta chain OS=Homo sapiens GN=TUBB2C PE=2 SV=1;>tr|Q8IZ29|Q8IZ29_HUMAN Tubulin beta chain OS=Homo sapiens GN=TUBB2C PE=2 SV=1;>sp|P68371|TBB4B_HUMAN Tubulin beta-4B chain OS=Homo sapiens GN=TUBB4B PE=1 SV=1;>tr|Q8IWP6|Q8IWP6	49.807	1886400000	1705700000	1093100000	1223700000	2527000000	2715100000	2316400000	2163000000	9663500000	9825800000	7493400000	8370000000	9919400000	10437000000	7621200000	8212100000
H3BLV0;B1AP13;H7BY55;P08174;B2R658;A0A172WBW8;Q8TD12;Q8TD11;Q8TD13;B1AP15;B4DUF2;B4DPY4;Q8TD14	Complement decay-accelerating factor	CD55	>tr|H3BLV0|H3BLV0_HUMAN Complement decay-accelerating factor (Fragment) OS=Homo sapiens GN=CD55 PE=1 SV=1;>tr|B1AP13|B1AP13_HUMAN Complement decay-accelerating factor OS=Homo sapiens GN=CD55 PE=1 SV=1;>tr|H7BY55|H7BY55_HUMAN Complement decay-accelerating f	35.695	1879200000	1813800000	1974300000	1941500000	1200300000	1214600000	1342600000	1288600000	0	0	0	0	0	0	0	0
V9HWH7;P31939;B2R7P8;B4DP06;H7C1S2;C9JLK0;F8WEF0	Bifunctional purine biosynthesis protein PURH;Phosphoribosylaminoimidazolecarboxamide formyltransferase;IMP cyclohydrolase	HEL-S-70p;ATIC	>tr|V9HWH7|V9HWH7_HUMAN Epididymis secretory sperm binding protein Li 70p OS=Homo sapiens GN=HEL-S-70p PE=2 SV=1;>sp|P31939|PUR9_HUMAN Bifunctional purine biosynthesis protein PURH OS=Homo sapiens GN=ATIC PE=1 SV=3;>tr|B2R7P8|B2R7P8_HUMAN cDNA, FLJ93545, h	64.615	1875700000	1881700000	1643200000	1649000000	2142600000	2125500000	2115400000	2254200000	2437100000	2256500000	2473900000	2618900000	2904300000	3154000000	2662300000	2678500000
Q53G58;B3KN06;A0A024RBI5;Q59EA2;Q9ULV4;B4E3S0;B4DMH3;B7Z9V0;H0YHL7;F8W1H8;F8VUX3;F8VSA4;F8VRE9;F8VTT6;F8VVB7;F8VV53;B3KRY9;B3KSZ9;J3QLV6;J3KSS5;Q6QEF8	Coronin;Coronin-1C	CORO1C	>tr|Q53G58|Q53G58_HUMAN Coronin (Fragment) OS=Homo sapiens PE=2 SV=1;>tr|B3KN06|B3KN06_HUMAN Coronin OS=Homo sapiens PE=2 SV=1;>tr|A0A024RBI5|A0A024RBI5_HUMAN Coronin OS=Homo sapiens GN=CORO1C PE=3 SV=1;>tr|Q59EA2|Q59EA2_HUMAN Coronin (Fragment) OS=Homo sa	53.28	1865600000	1860600000	1170500000	1419700000	1391900000	1580700000	1539800000	1461400000	854560000	895470000	785400000	1006700000	882560000	1001400000	841610000	1039200000
Q05DH1;A0A0K0K1K4;O14818;H0UI83;H0Y586;B0YJ74;Q8TAA3;A0A087WYS6;F5GY34;Q4G1B8	Proteasome subunit alpha type;Proteasome subunit alpha type-7	PSMA7;hCG_41772	>tr|Q05DH1|Q05DH1_HUMAN Proteasome subunit alpha type (Fragment) OS=Homo sapiens GN=PSMA7 PE=2 SV=1;>tr|A0A0K0K1K4|A0A0K0K1K4_HUMAN Proteasome subunit alpha type OS=Homo sapiens GN=HEL-S-276 PE=2 SV=1;>sp|O14818|PSA7_HUMAN Proteasome subunit alpha type-7 O	26.713	1862900000	1737500000	2290000000	2053300000	2259500000	2431000000	2192100000	2101100000	3036900000	3234700000	3582600000	3461400000	3343800000	3423100000	3804700000	3791800000
E9PGT1;Q15631;B3KRM8;H7C1D4;B7Z5D9;Q53GR3;A0A0J9YVW2	Translin	TSN	>tr|E9PGT1|E9PGT1_HUMAN Translin OS=Homo sapiens GN=TSN PE=1 SV=1;>sp|Q15631|TSN_HUMAN Translin OS=Homo sapiens GN=TSN PE=1 SV=1;>tr|B3KRM8|B3KRM8_HUMAN Translin, isoform CRA_b OS=Homo sapiens GN=TSN PE=2 SV=1;>tr|H7C1D4|H7C1D4_HUMAN Translin (Fragment) OS	25.572	1860900000	1760200000	2393900000	2471200000	1791400000	1774300000	1770800000	1887200000	1013200000	1051600000	994620000	1007500000	1049100000	1097800000	1029400000	1013800000
Q86UY0;Q6EHZ3;Q658S9;Q8NBS9;A0A024QZV0	Thioredoxin domain-containing protein 5	TXNDC5;STRF8;DKFZp666I134;hCG_1811539	>tr|Q86UY0|Q86UY0_HUMAN TXNDC5 protein OS=Homo sapiens GN=TXNDC5 PE=2 SV=1;>tr|Q6EHZ3|Q6EHZ3_HUMAN Putative uncharacterized protein STRF8 OS=Homo sapiens GN=STRF8 PE=2 SV=1;>tr|Q658S9|Q658S9_HUMAN Putative uncharacterized protein DKFZp666I134 (Fragment) OS	40.369	1856100000	1777600000	1389400000	1561800000	1563000000	1534400000	1737400000	1691500000	1163100000	1181100000	1068200000	1232200000	959250000	973670000	964430000	1027900000
Q9UN70;A0A087X1P2	Protocadherin gamma-C3	PCDHGC3	>sp|Q9UN70|PCDGK_HUMAN Protocadherin gamma-C3 OS=Homo sapiens GN=PCDHGC3 PE=1 SV=1;>tr|A0A087X1P2|A0A087X1P2_HUMAN Protocadherin gamma-C3 (Fragment) OS=Homo sapiens GN=PCDHGC3 PE=1 SV=1	101.08	1849000000	1880000000	1903300000	2079000000	1397800000	1636300000	1865900000	1987900000	1788700000	1818900000	1669800000	1560200000	1779000000	1565300000	1732800000	1959600000
Q96DV6;A2A3R6;P62753;A2A3R7;A2A3R5;Q9BZU1	40S ribosomal protein S6	RPS6	>tr|Q96DV6|Q96DV6_HUMAN 40S ribosomal protein S6 OS=Homo sapiens GN=RPS6 PE=2 SV=1;>tr|A2A3R6|A2A3R6_HUMAN 40S ribosomal protein S6 OS=Homo sapiens GN=RPS6 PE=2 SV=1;>sp|P62753|RS6_HUMAN 40S ribosomal protein S6 OS=Homo sapiens GN=RPS6 PE=1 SV=1;>tr|A2A3R7	28.708	1847400000	1555900000	1853300000	1780000000	1461000000	1517900000	1828300000	1718200000	1177200000	1038400000	911230000	1025300000	1194400000	1405800000	1212000000	1283700000
A0A024R3W7;P24534;A4D1M6;C9JZW3;F2Z2G2;F8WF65	Elongation factor 1-beta	EEF1B2;LOC392793	>tr|A0A024R3W7|A0A024R3W7_HUMAN Eukaryotic translation elongation factor 1 beta 2, isoform CRA_a OS=Homo sapiens GN=EEF1B2 PE=3 SV=1;>sp|P24534|EF1B_HUMAN Elongation factor 1-beta OS=Homo sapiens GN=EEF1B2 PE=1 SV=3;>tr|A4D1M6|A4D1M6_HUMAN HCG19809 OS=Homo	24.763	1825900000	1905800000	1678200000	1835000000	1626500000	1772400000	1947000000	1947100000	2373200000	2257900000	1977700000	2094600000	2107200000	2116500000	2123300000	2216000000
A0A024R7B7;Q16543;Q6FG59;K7EQA9;K7EKQ2;K7EL68;A1L0W4;K7EIU0	Hsp90 co-chaperone Cdc37;Hsp90 co-chaperone Cdc37, N-terminally processed	CDC37	>tr|A0A024R7B7|A0A024R7B7_HUMAN CDC37 cell division cycle 37 homolog (S. cerevisiae), isoform CRA_a OS=Homo sapiens GN=CDC37 PE=4 SV=1;>sp|Q16543|CDC37_HUMAN Hsp90 co-chaperone Cdc37 OS=Homo sapiens GN=CDC37 PE=1 SV=1;>tr|Q6FG59|Q6FG59_HUMAN CDC37 protein	44.468	1821300000	1674600000	1310200000	1504500000	1948200000	2039000000	1872000000	1897700000	1681600000	1877800000	1684200000	1686500000	1927600000	1822400000	1954600000	2200100000
A0A024RCC9;B7ZAK9;B7ZB83;Q99733;B7ZAC7;C9JZI7;B4DS05;C9J6D1;E9PNW0;E9PJJ2;E9PS34;E9PNJ7;A8MXH2;E9PKT8;E9PP22;H0YCI4;E9PKI2;C9J1B1	Nucleosome assembly protein 1-like 4	NAP1L4	>tr|A0A024RCC9|A0A024RCC9_HUMAN Nucleosome assembly protein 1-like 4, isoform CRA_b OS=Homo sapiens GN=NAP1L4 PE=3 SV=1;>tr|B7ZAK9|B7ZAK9_HUMAN cDNA, FLJ79223, highly similar to Nucleosome assembly protein 1-like 4 OS=Homo sapiens PE=2 SV=1;>tr|B7ZB83|B7ZB	42.823	1796500000	1831300000	1677900000	1768400000	1680800000	1853000000	2008600000	1675900000	2062200000	2259400000	2056600000	2131400000	1910600000	1721900000	1998200000	2142300000
P15880;Q3KQT6;Q8N5L9;Q6IPX5;H0YEN5;Q8J014;E9PQD7;E9PMM9;I3L404;E9PPT0;Q8NI61;Q9BSW5;E9PM36;O60249;A4D0Y7;D3DU83;H3BNG3;H0YE27;Q6ZNN8	40S ribosomal protein S2	RPS2;rps2;OK/KNS-cl.7	>sp|P15880|RS2_HUMAN 40S ribosomal protein S2 OS=Homo sapiens GN=RPS2 PE=1 SV=2;>tr|Q3KQT6|Q3KQT6_HUMAN Ribosomal protein S2 OS=Homo sapiens GN=RPS2 PE=2 SV=1;>tr|Q8N5L9|Q8N5L9_HUMAN Ribosomal protein S2 OS=Homo sapiens GN=RPS2 PE=2 SV=1;>tr|Q6IPX5|Q6IPX5_	31.324	1796500000	1859700000	1835700000	1570700000	1712800000	1675400000	1536700000	1611000000	1516700000	1682900000	1596100000	1549300000	2176700000	2204800000	2213400000	2294900000
B7Z4S8;Q6I9U9;Q53XC6;A8K669;Q99538;B7Z4A4;Q96CY7;G3V4E4;G3V2T4;G3V4P5;H0YJN9;G3V3Z4	Legumain	LGMN	>tr|B7Z4S8|B7Z4S8_HUMAN cDNA FLJ53066, highly similar to Legumain (EC 3.4.22.34) OS=Homo sapiens PE=2 SV=1;>tr|Q6I9U9|Q6I9U9_HUMAN LGMN protein OS=Homo sapiens GN=LGMN PE=2 SV=1;>tr|Q53XC6|Q53XC6_HUMAN Full-length cDNA clone CS0DI011YN22 of Placenta of Hom	47.071	1788700000	1800300000	1870000000	2400000000	1941000000	2195100000	2017500000	2609900000	543460000	623610000	564170000	447570000	485160000	486440000	649070000	546780000
P49588;H3BPK7	Alanine--tRNA ligase, cytoplasmic	AARS	>sp|P49588|SYAC_HUMAN Alanine--tRNA ligase, cytoplasmic OS=Homo sapiens GN=AARS PE=1 SV=2	106.81	1786000000	1691500000	1433200000	1453300000	2333100000	2385500000	2340800000	2264200000	2448500000	2406600000	2232800000	2349400000	2702500000	3156500000	2775200000	2852800000
A0A140VK69;P17174;Q2TU84;B7Z1I2	Aspartate aminotransferase, cytoplasmic;Aspartate aminotransferase	GOT1;GIG18	>tr|A0A140VK69|A0A140VK69_HUMAN Aspartate aminotransferase OS=Homo sapiens PE=2 SV=1;>sp|P17174|AATC_HUMAN Aspartate aminotransferase, cytoplasmic OS=Homo sapiens GN=GOT1 PE=1 SV=3;>tr|Q2TU84|Q2TU84_HUMAN Aspartate aminotransferase OS=Homo sapiens GN=GIG18	46.247	1778900000	1995100000	2151700000	1983700000	1800200000	1759300000	2075500000	2006900000	2350200000	2278000000	2348000000	2256200000	2609700000	2539500000	2968100000	2992900000
B5BUB5;P05455;E7ERC4;Q14730;E9PGX9;E9PFL9;Q9UMH5;Q9UMH6;Q2F832;Q9UMH7	Lupus La protein	SSB	>tr|B5BUB5|B5BUB5_HUMAN Autoantigen La (Fragment) OS=Homo sapiens GN=SSB PE=2 SV=1;>sp|P05455|LA_HUMAN Lupus La protein OS=Homo sapiens GN=SSB PE=1 SV=2;>tr|E7ERC4|E7ERC4_HUMAN Lupus La protein (Fragment) OS=Homo sapiens GN=SSB PE=1 SV=1;>tr|Q14730|Q14730_	46.867	1775200000	1676900000	2035700000	2256300000	1808300000	2128800000	2016000000	2260300000	2619600000	2575100000	2429200000	2570600000	2460700000	2526500000	2646600000	2375600000
V9HW65;A0A024R5Z7;P07355;H0YN42;H0YMD0;H0YMU9;H0YM50;A6NMY6;B3KRQ1;H0YN28;H0YL33;H0YNP5;H0YKS4;B4DNH8;H0YMM1;H0YKZ7;H0YLV6;H0YMT9;H0YKX9;H0YNA0;H0YKL9;H0YMW4;H0YKV8;H0YN52;H0YMD9;H0YNB8;H0YKN4;H0YLE2	Annexin;Annexin A2;Putative annexin A2-like protein	HEL-S-270;ANXA2;ANXA2P2	>tr|V9HW65|V9HW65_HUMAN Annexin OS=Homo sapiens GN=HEL-S-270 PE=2 SV=1;>tr|A0A024R5Z7|A0A024R5Z7_HUMAN Annexin OS=Homo sapiens GN=ANXA2 PE=3 SV=1;>sp|P07355|ANXA2_HUMAN Annexin A2 OS=Homo sapiens GN=ANXA2 PE=1 SV=2;>tr|H0YN42|H0YN42_HUMAN Annexin (Fragment	38.576	1768300000	1805600000	1885900000	1724000000	1207200000	1418800000	980620000	868180000	1594400000	1462300000	1627800000	1525800000	1463500000	1477600000	1444000000	1492200000
F4ZW64;A0A024R7C7;Q12906;A8K590;F4ZW65;Q59GP7;B4DFG4;K7EKJ9;K7EQR9;B4DDF3;K7ER69;K7ERM6;K7ENK6;K7EM82;K7EJ09;K7EKY0;K7EQ75	Interleukin enhancer-binding factor 3	ILF3	>tr|F4ZW64|F4ZW64_HUMAN NF90a OS=Homo sapiens PE=2 SV=1;>tr|A0A024R7C7|A0A024R7C7_HUMAN Interleukin enhancer binding factor 3, 90kDa, isoform CRA_d OS=Homo sapiens GN=ILF3 PE=4 SV=1;>sp|Q12906|ILF3_HUMAN Interleukin enhancer-binding factor 3 OS=Homo sapien	75.96	1763900000	1778000000	1498600000	1519800000	1686900000	1788400000	1704200000	1623100000	1830400000	1974700000	1925500000	1988500000	2270400000	2288900000	2227800000	2239400000
J3KTL2;Q07955;Q59FA2;A8K1L8;B7Z570;J3KSR8;J3QQV5;J3KSW7	Serine/arginine-rich splicing factor 1	SRSF1	>tr|J3KTL2|J3KTL2_HUMAN Serine/arginine-rich-splicing factor 1 OS=Homo sapiens GN=SRSF1 PE=1 SV=1;>sp|Q07955|SRSF1_HUMAN Serine/arginine-rich splicing factor 1 OS=Homo sapiens GN=SRSF1 PE=1 SV=2;>tr|Q59FA2|Q59FA2_HUMAN Splicing factor, arginine/serine-rich	28.329	1752000000	1686800000	1807700000	1915700000	1613600000	1574900000	1812000000	1683200000	3755100000	3245200000	3734000000	3504700000	2925400000	2862900000	3384300000	3350700000
Q9P2X2;Q53F03;B2R7N6;P43007;B7Z9M1;B7Z561	Neutral amino acid transporter A	SLC1A4	>tr|Q9P2X2|Q9P2X2_HUMAN Amino acid transporter OS=Homo sapiens PE=2 SV=1;>tr|Q53F03|Q53F03_HUMAN Amino acid transporter (Fragment) OS=Homo sapiens PE=2 SV=1;>tr|B2R7N6|B2R7N6_HUMAN Amino acid transporter OS=Homo sapiens PE=2 SV=1;>sp|P43007|SATT_HUMAN Neut	55.67	1725000000	1546200000	2113700000	2181300000	2229000000	2318900000	1711000000	1743200000	0	0	0	0	0	0	0	0
P43251;C9JSN9	Biotinidase	BTD	>sp|P43251|BTD_HUMAN Biotinidase OS=Homo sapiens GN=BTD PE=1 SV=2;>tr|C9JSN9|C9JSN9_HUMAN Biotinidase (Fragment) OS=Homo sapiens GN=BTD PE=1 SV=1	61.132	1723200000	2108500000	1884700000	2051300000	1538200000	1357400000	1766100000	1841400000	492640000	534230000	528190000	581890000	347110000	365100000	395130000	519440000
V9HWJ0;B4DJ30;Q14697;F5H6X6;B4DSM6;A0A024R592;B4DIW2;E9PKU7;B4DZ53;E9PNH1	Neutral alpha-glucosidase AB	HEL-S-164nA;GANAB	>tr|V9HWJ0|V9HWJ0_HUMAN Epididymis secretory sperm binding protein Li 164nA OS=Homo sapiens GN=HEL-S-164nA PE=2 SV=1;>tr|B4DJ30|B4DJ30_HUMAN cDNA FLJ61290, highly similar to Neutral alpha-glucosidase AB OS=Homo sapiens PE=2 SV=1;>sp|Q14697|GANAB_HUMAN Neut	106.87	1716200000	1959000000	1505700000	1418000000	1621200000	1780900000	1495900000	1493000000	585910000	575470000	614100000	510650000	465050000	496380000	581860000	484770000
J9R021;Q14152;Q24JU4;Q7Z5T5;Q6P1R0;Q05BS0;Q3B770	Eukaryotic translation initiation factor 3 subunit A	eIF3a;EIF3A	>tr|J9R021|J9R021_HUMAN Eukaryotic translation initiation factor 3 subunit A OS=Homo sapiens GN=eIF3a PE=2 SV=1;>sp|Q14152|EIF3A_HUMAN Eukaryotic translation initiation factor 3 subunit A OS=Homo sapiens GN=EIF3A PE=1 SV=1;>tr|Q24JU4|Q24JU4_HUMAN Eukaryoti	166.48	1681200000	1604400000	1475400000	1899600000	1021100000	1206300000	1147800000	1379400000	1741400000	1722200000	1835900000	1938800000	2179100000	2104500000	2196900000	2238700000
B3KQN7;A0A0S2Z517;A0A024R6U7;Q9Y653;B3KQV4;H3BRH0;B4DM06;H3BNH4;H3BV52;H3BSB8;A0A1B0GX62;H3BMF8;H3BUH2;H3BM73;H3BS94;H3BRZ4;H3BVA0;H3BMY9;H3BTH7;H3BRI7;H3BQZ1;H3BVD3;H3BUU6;H3BQ46;H3BP67;H3BSJ6;H3BV72;H3BRA1;H3BT88;H3BUI6;H3BRI2;H3BQ11;H3BSN7;H3BSF7;H3BVE9;H3BQJ9;H3BNN3;H3BPA6;H3BTK9;H3BSP5;H3BTD2;H3BRB4;H3BSR1	G-protein coupled receptor 56;GPR56 N-terminal fragment;GPR56 C-terminal fragment	GPR56	>tr|B3KQN7|B3KQN7_HUMAN cDNA FLJ90789 fis, clone THYRO1001523, highly similar to G-protein coupled receptor 56 OS=Homo sapiens PE=2 SV=1;>tr|A0A0S2Z517|A0A0S2Z517_HUMAN G protein-coupled receptor 56 isoform 2 (Fragment) OS=Homo sapiens GN=GPR56 PE=2 SV=1;>	77.099	1675700000	1468400000	1490200000	1883300000	1722600000	1503300000	1615200000	1556700000	0	0	0	0	0	44228000	0	0
E9PLK3;P55786;B7Z899;B7Z4B2;B3KU93;B7Z1H4;B7Z1V9;B3KTP2;A6NEC2;B7Z6T6;H0YDG0;E9PP11;H0YCQ5;E9PJY4;E9PJ74;E9PPD4;B4DGH6;E9PRQ5;E9PI82;E9PJF9;E9PPZ2	Puromycin-sensitive aminopeptidase	NPEPPS	>tr|E9PLK3|E9PLK3_HUMAN Puromycin-sensitive aminopeptidase OS=Homo sapiens GN=NPEPPS PE=1 SV=1;>sp|P55786|PSA_HUMAN Puromycin-sensitive aminopeptidase OS=Homo sapiens GN=NPEPPS PE=1 SV=2;>tr|B7Z899|B7Z899_HUMAN cDNA FLJ55506, highly similar to Puromycin-se	102.99	1674900000	1778800000	1561700000	1571200000	1703500000	1727800000	1615400000	1545900000	2507200000	2503100000	2788300000	2693200000	2838800000	2910800000	3199000000	3113300000
Q9HAT2	Sialate O-acetylesterase	SIAE	>sp|Q9HAT2|SIAE_HUMAN Sialate O-acetylesterase OS=Homo sapiens GN=SIAE PE=1 SV=1	58.314	1664100000	1568000000	1836600000	1777200000	1274300000	1490400000	1588700000	1727600000	372680000	440910000	384500000	408930000	97821000	124520000	273210000	173590000
A0A0S2Z373;Q63HL5;A0A0C4DFZ2;A0A024R509;P15289;A0A0S2Z309;B4DVI5	Arylsulfatase A;Arylsulfatase A component B;Arylsulfatase A component C	DKFZp686G12235;ARSA	>tr|A0A0S2Z373|A0A0S2Z373_HUMAN Arylsulfatase A isoform 1 (Fragment) OS=Homo sapiens GN=ARSA PE=2 SV=1;>tr|Q63HL5|Q63HL5_HUMAN Putative uncharacterized protein DKFZp686G12235 OS=Homo sapiens GN=DKFZp686G12235 PE=2 SV=1;>tr|A0A0C4DFZ2|A0A0C4DFZ2_HUMAN Aryls	53.588	1657000000	2107200000	994970000	839470000	2330100000	3075300000	1737500000	2190700000	271170000	313290000	339080000	313020000	242400000	248460000	302080000	287110000
A0A024R0Q4;Q8IV08;B4DEL6;M0R1F7;M0R3G9;M0R2W7;E2QRG1	Phospholipase D3	PLD3	>tr|A0A024R0Q4|A0A024R0Q4_HUMAN Phospholipase D family, member 3, isoform CRA_b OS=Homo sapiens GN=PLD3 PE=4 SV=1;>sp|Q8IV08|PLD3_HUMAN Phospholipase D3 OS=Homo sapiens GN=PLD3 PE=1 SV=1;>tr|B4DEL6|B4DEL6_HUMAN cDNA FLJ59669, highly similar to Homo sapiens	54.705	1654200000	1603700000	2235900000	2011700000	1355900000	1185200000	1439300000	1248700000	98104000	116000000	119600000	93706000	80677000	96892000	113810000	108510000
P20700;E9PBF6;A0A0D9SFE5;Q6DC98;B4DZT3;A0A0D9SFY5	Lamin-B1	LMNB1	>sp|P20700|LMNB1_HUMAN Lamin-B1 OS=Homo sapiens GN=LMNB1 PE=1 SV=2;>tr|E9PBF6|E9PBF6_HUMAN Lamin-B1 OS=Homo sapiens GN=LMNB1 PE=1 SV=1;>tr|A0A0D9SFE5|A0A0D9SFE5_HUMAN Lamin B1, isoform CRA_a OS=Homo sapiens GN=LMNB1 PE=1 SV=1;>tr|Q6DC98|Q6DC98_HUMAN LMNB1	66.408	1648700000	1436000000	1728900000	1884400000	1473700000	1452300000	1942800000	1961200000	4871200000	5171200000	4796600000	4919400000	4050600000	4059900000	4289900000	4658600000
B4E380;K7EK07;B2R4P9;Q71DI3;Q16695;P84243;P68431;K7EMV3;B4DEB1;B2R6Y1;K7ES00;Q6NXT2;K7EP01;A8K4Y7;Q6TXQ4	Histone H3;Histone H3.2;Histone H3.1t;Histone H3.3;Histone H3.1;Histone H3.3C	H3F3B;H3F3A;HIST2H3A;HIST3H3;HIST1H3A;H3F3C	>tr|B4E380|B4E380_HUMAN Histone H3 OS=Homo sapiens PE=2 SV=1;>tr|K7EK07|K7EK07_HUMAN Histone H3 (Fragment) OS=Homo sapiens GN=H3F3B PE=1 SV=1;>tr|B2R4P9|B2R4P9_HUMAN Histone H3 OS=Homo sapiens GN=H3F3A PE=2 SV=1;>sp|Q71DI3|H32_HUMAN Histone H3.2 OS=Homo sa	12.918	1640200000	1541200000	1372200000	1500200000	0	0	0	0	0	0	0	0	0	0	0	0
P06737;B2R825;E9PK47;Q6P1L4	Glycogen phosphorylase, liver form;Phosphorylase	PYGL	>sp|P06737|PYGL_HUMAN Glycogen phosphorylase, liver form OS=Homo sapiens GN=PYGL PE=1 SV=4;>tr|B2R825|B2R825_HUMAN Alpha-1,4 glucan phosphorylase OS=Homo sapiens PE=2 SV=1;>tr|E9PK47|E9PK47_HUMAN Alpha-1,4 glucan phosphorylase OS=Homo sapiens GN=PYGL PE=1	97.147	1637000000	2126100000	1404700000	1936700000	1875600000	1918900000	1684200000	1844200000	76784000	111530000	121620000	121640000	249370000	297980000	301560000	283540000
P39023;Q8TBW1;Q96QL0;Q9NY85;G5E9G0;Q9BT63;Q49AJ9;B5MCW2;H7C422;H7C3M2;B2R7Y3;Q92901	60S ribosomal protein L3	RPL3;rpl3	>sp|P39023|RL3_HUMAN 60S ribosomal protein L3 OS=Homo sapiens GN=RPL3 PE=1 SV=2;>tr|Q8TBW1|Q8TBW1_HUMAN Putative uncharacterized protein (Fragment) OS=Homo sapiens PE=2 SV=1;>tr|Q96QL0|Q96QL0_HUMAN Ribosomal protein L3 OS=Homo sapiens GN=RPL3 PE=2 SV=1;>tr	46.108	1634400000	1661300000	1568100000	1644700000	1825200000	1698500000	1727200000	1713200000	1580600000	1482600000	1225800000	1221200000	1616000000	1554200000	1481600000	1618000000
F8W6I7;A0A024RB53;A0A024RAZ7;P09651;Q6IPF2;A0A024RC46;Q9BSM5;Q0VAC0;F8VZ49;F8VTQ5;A0A024QZ98;Q32P51;B4E0B5;H0YH80;B4DP35;F8W646;F8VYN5;Q3MI39	Heterogeneous nuclear ribonucleoprotein A1;Heterogeneous nuclear ribonucleoprotein A1, N-terminally processed;Heterogeneous nuclear ribonucleoprotein A1-like 2	HNRNPA1;HNRPA1;hCG_2020860;RP11-78J21.1;HNRNPA1L2	>tr|F8W6I7|F8W6I7_HUMAN Heterogeneous nuclear ribonucleoprotein A1 OS=Homo sapiens GN=HNRNPA1 PE=1 SV=2;>tr|A0A024RB53|A0A024RB53_HUMAN Heterogeneous nuclear ribonucleoprotein A1, isoform CRA_a OS=Homo sapiens GN=HNRPA1 PE=4 SV=1;>tr|A0A024RAZ7|A0A024RAZ7_	33.155	1624200000	1862900000	2443800000	2105800000	1771900000	2037900000	2141100000	2264700000	5413200000	5256500000	5782500000	5619800000	4381500000	4564800000	5277400000	5423200000
Q9UBS4;B3KW63;H7C2Y5	DnaJ homolog subfamily B member 11	DNAJB11	>sp|Q9UBS4|DJB11_HUMAN DnaJ homolog subfamily B member 11 OS=Homo sapiens GN=DNAJB11 PE=1 SV=1;>tr|B3KW63|B3KW63_HUMAN cDNA FLJ42295 fis, clone TLIVE2008213, highly similar to DnaJ homolog subfamily B member 11 OS=Homo sapiens PE=2 SV=1;>tr|H7C2Y5|H7C2Y5_H	40.513	1618000000	1605500000	2538300000	2627000000	2695200000	2440400000	2418400000	2502500000	296870000	277380000	309290000	266730000	243050000	273080000	245040000	240900000
J3KQ45;F8W8W7;O43493	Trans-Golgi network integral membrane protein 2	TGOLN2	>tr|J3KQ45|J3KQ45_HUMAN Trans-Golgi network integral membrane protein 2 OS=Homo sapiens GN=TGOLN2 PE=1 SV=1;>tr|F8W8W7|F8W8W7_HUMAN Trans-Golgi network integral membrane protein 2 OS=Homo sapiens GN=TGOLN2 PE=1 SV=2;>sp|O43493|TGON2_HUMAN Trans-Golgi netwo	47.879	1617900000	1406600000	1678500000	2182700000	1286000000	1228500000	1735700000	1990200000	103320000	117150000	100520000	100950000	90844000	101120000	141710000	115540000
Q13867;K7ES02;B4DXF3;K7ESE8;J3KSD8;J3KS79;K7ENH5	Bleomycin hydrolase	BLMH	>sp|Q13867|BLMH_HUMAN Bleomycin hydrolase OS=Homo sapiens GN=BLMH PE=1 SV=1;>tr|K7ES02|K7ES02_HUMAN Bleomycin hydrolase (Fragment) OS=Homo sapiens GN=BLMH PE=1 SV=1;>tr|B4DXF3|B4DXF3_HUMAN cDNA FLJ57650, highly similar to Bleomycin hydrolase (EC 3.4.22.40)	52.562	1617100000	1591300000	1345300000	1765800000	1482600000	1311700000	1607200000	1706200000	716420000	887500000	815070000	897520000	1024600000	966730000	969780000	1048600000
A8K8U1;Q86VP6;A0A0C4DGH5;B3KMG3;H0YH27;B3KM30;F5H6I6;O75155;F8WBB8	Cullin-associated NEDD8-dissociated protein 1	CAND1	>tr|A8K8U1|A8K8U1_HUMAN cDNA FLJ77762, highly similar to Homo sapiens cullin-associated and neddylation-dissociated 1 (CAND1), mRNA OS=Homo sapiens PE=2 SV=1;>sp|Q86VP6|CAND1_HUMAN Cullin-associated NEDD8-dissociated protein 1 OS=Homo sapiens GN=CAND1 PE=1	136.32	1609600000	1891500000	1748500000	1380200000	1845900000	1759100000	1646900000	1621700000	3404100000	3354400000	3598800000	3444600000	3834100000	3947300000	3936000000	3869700000
Q92896;H3BM42;Q6ZMF1;H3BQU9;H3BQT1;H3BRD8	Golgi apparatus protein 1	GLG1	>sp|Q92896|GSLG1_HUMAN Golgi apparatus protein 1 OS=Homo sapiens GN=GLG1 PE=1 SV=2;>tr|H3BM42|H3BM42_HUMAN Golgi apparatus protein 1 OS=Homo sapiens GN=GLG1 PE=1 SV=1	134.55	1600500000	2374800000	1208900000	1685500000	1647900000	1433400000	1793800000	1479300000	273040000	191570000	263820000	149060000	88164000	76489000	56017000	63717000
B2RDX5;Q53GX7;P26639;Q5M7Z9;B3KTN2;B4DKZ9;D6R9F8;D6RCA5;D6RDJ6;D6RBR8;D6RJ97;D6RHV7;D6RCS6;B7ZLP8;A2RTX5	Threonine--tRNA ligase, cytoplasmic	TARS	>tr|B2RDX5|B2RDX5_HUMAN cDNA, FLJ96812, highly similar to Homo sapiens threonyl-tRNA synthetase (TARS), mRNA OS=Homo sapiens PE=1 SV=1;>tr|Q53GX7|Q53GX7_HUMAN Threonyl-tRNA synthetase variant (Fragment) OS=Homo sapiens PE=2 SV=1;>sp|P26639|SYTC_HUMAN Threo	82.113	1598300000	1503100000	1754500000	1718100000	1934500000	1990600000	2032200000	1772700000	3024400000	3121200000	3268200000	3349900000	3372300000	3397100000	3567200000	3547000000
H7C2I1;Q99873;E9PKG1;Q5U8W9;B4DJ87;E9PIX6;E9PQ98;H0YDE4;E9PNR9;Q59GT2;Q9NR22	Protein arginine N-methyltransferase 1	PRMT1;HRMT1L2	>tr|H7C2I1|H7C2I1_HUMAN Protein arginine N-methyltransferase 1 OS=Homo sapiens GN=PRMT1 PE=1 SV=1;>sp|Q99873|ANM1_HUMAN Protein arginine N-methyltransferase 1 OS=Homo sapiens GN=PRMT1 PE=1 SV=2;>tr|E9PKG1|E9PKG1_HUMAN Protein arginine N-methyltransferase 1	42.461	1591500000	1693000000	1608300000	1665100000	1596300000	1715000000	1692200000	1774800000	2766700000	2780900000	2951300000	2850900000	2534500000	2692900000	2421700000	2365600000
G3V1V0;F8W1R7;P60660;J3KND3;B7Z6Z4;F8VPF3;G3V1Y7;H0YI43	Myosin light polypeptide 6	PDE6H;MYL6	>tr|G3V1V0|G3V1V0_HUMAN Myosin light polypeptide 6 OS=Homo sapiens GN=MYL6 PE=1 SV=1;>tr|F8W1R7|F8W1R7_HUMAN Myosin light polypeptide 6 OS=Homo sapiens GN=MYL6 PE=1 SV=1;>sp|P60660|MYL6_HUMAN Myosin light polypeptide 6 OS=Homo sapiens GN=MYL6 PE=1 SV=2;>tr	18.037	1591200000	1552400000	3011500000	2931600000	2369800000	2417800000	3260500000	2836000000	3478000000	3739200000	4142100000	4407700000	4155900000	4373000000	4182200000	4358200000
Q8N5A0;A0A087WUT6;O60841;D3DVI5;Q05CQ1;B3KM86;A0JLR8	Eukaryotic translation initiation factor 5B	EIF5B	>tr|Q8N5A0|Q8N5A0_HUMAN Eukaryotic translation initiation factor 5B OS=Homo sapiens GN=EIF5B PE=1 SV=1;>tr|A0A087WUT6|A0A087WUT6_HUMAN Eukaryotic translation initiation factor 5B OS=Homo sapiens GN=EIF5B PE=1 SV=1;>sp|O60841|IF2P_HUMAN Eukaryotic translati	138.8	1589100000	1754300000	1528700000	1598700000	1700700000	1740000000	1735000000	1677100000	1174200000	1150400000	1192700000	1343800000	1115100000	1132100000	1059700000	1098500000
A0A140VK27;P09960;B4DVZ8;Q59ES1;Q49AK0;B4DEH5	Leukotriene A-4 hydrolase;Leukotriene A(4) hydrolase	LTA4H	>tr|A0A140VK27|A0A140VK27_HUMAN Leukotriene A(4) hydrolase OS=Homo sapiens PE=2 SV=1;>sp|P09960|LKHA4_HUMAN Leukotriene A-4 hydrolase OS=Homo sapiens GN=LTA4H PE=1 SV=2;>tr|B4DVZ8|B4DVZ8_HUMAN Leukotriene A(4) hydrolase OS=Homo sapiens PE=2 SV=1	69.284	1571200000	1484300000	1617500000	1449000000	1613400000	1768500000	1745500000	1610200000	2374500000	2281700000	2650900000	2558000000	2300500000	2235500000	2551000000	2545400000
Q53HV2;Q99832;Q6IBT3;B7Z7I4;B7Z1C9;F8WAM2;F8WBP8;A0A0D9SG95	T-complex protein 1 subunit eta	CCT7	>tr|Q53HV2|Q53HV2_HUMAN Chaperonin containing TCP1, subunit 7 (Eta) variant (Fragment) OS=Homo sapiens PE=2 SV=1;>sp|Q99832|TCPH_HUMAN T-complex protein 1 subunit eta OS=Homo sapiens GN=CCT7 PE=1 SV=2;>tr|Q6IBT3|Q6IBT3_HUMAN CCT7 protein OS=Homo sapiens GN	59.34	1561300000	1798700000	1685900000	1560400000	2001100000	1924900000	1729900000	1716500000	2191900000	2049400000	2293800000	2242400000	2654900000	2736500000	2628100000	2567200000
P78539;V9HW11	Sushi repeat-containing protein SRPX	SRPX;HEL-S-83p	>sp|P78539|SRPX_HUMAN Sushi repeat-containing protein SRPX OS=Homo sapiens GN=SRPX PE=1 SV=1;>tr|V9HW11|V9HW11_HUMAN Epididymis secretory sperm binding protein Li 83p OS=Homo sapiens GN=HEL-S-83p PE=2 SV=1	51.571	1556200000	1941100000	1942300000	1661900000	1478900000	1455900000	1189100000	1332100000	198750000	183750000	161960000	174200000	192160000	229790000	217780000	225770000
E5RIW3;Q6FGD7;E5RJD8;O75347;E5RHG6;E5RIX8	Tubulin-specific chaperone A	TBCA	>tr|E5RIW3|E5RIW3_HUMAN Tubulin-specific chaperone A OS=Homo sapiens GN=TBCA PE=1 SV=1;>tr|Q6FGD7|Q6FGD7_HUMAN TBCA protein OS=Homo sapiens GN=TBCA PE=2 SV=1;>tr|E5RJD8|E5RJD8_HUMAN Tubulin-specific chaperone A OS=Homo sapiens GN=TBCA PE=1 SV=1;>sp|O75347|	10.08	1550500000	1334600000	1738400000	2052400000	1265700000	1381100000	1477400000	1461600000	2559100000	2116100000	2191700000	2099000000	2637100000	3028900000	2677600000	2708400000
P38606;B7Z2V6;C9JVW8;C9JA17	V-type proton ATPase catalytic subunit A	ATP6V1A	>sp|P38606|VATA_HUMAN V-type proton ATPase catalytic subunit A OS=Homo sapiens GN=ATP6V1A PE=1 SV=2;>tr|B7Z2V6|B7Z2V6_HUMAN cDNA FLJ53889, highly similar to Vacuolar ATP synthase catalytic subunit A, ubiquitous isoform (EC 3.6.3.14) OS=Homo sapiens PE=2 SV	68.303	1550200000	1389700000	1254000000	1352800000	1557700000	1598800000	1725600000	2002300000	1656100000	1484600000	1443200000	1464900000	1486300000	1598200000	2059100000	1869600000
Q53R19;O15144;A0A024R408;Q9BXV5;H7C3F9;C9JTV5;G5E9J0;G5E9S7	Actin-related protein 2/3 complex subunit 2	ARPC2	>tr|Q53R19|Q53R19_HUMAN Actin related protein 2/3 complex, subunit 2, 34kDa, isoform CRA_a OS=Homo sapiens GN=ARPC2 PE=2 SV=1;>sp|O15144|ARPC2_HUMAN Actin-related protein 2/3 complex subunit 2 OS=Homo sapiens GN=ARPC2 PE=1 SV=1;>tr|A0A024R408|A0A024R408_HU	34.333	1542900000	1404900000	1532600000	1616100000	1395800000	1521600000	1280200000	1327600000	2171200000	1919400000	2020400000	2137400000	2101100000	2225100000	2314800000	2060300000
P14324;A0A087WVN4;B3KMW3;A0A087X1D8;A0A087X090;A0A087WTP2	Farnesyl pyrophosphate synthase	FDPS	>sp|P14324|FPPS_HUMAN Farnesyl pyrophosphate synthase OS=Homo sapiens GN=FDPS PE=1 SV=4;>tr|A0A087WVN4|A0A087WVN4_HUMAN Farnesyl pyrophosphate synthase (Fragment) OS=Homo sapiens GN=FDPS PE=1 SV=1;>tr|B3KMW3|B3KMW3_HUMAN cDNA FLJ12779 fis, clone NT2RP20017	48.275	1537800000	1390300000	1336900000	1350500000	1557600000	1586300000	1539900000	1576900000	870160000	887080000	1034400000	1121200000	1304800000	1066300000	1194200000	1214700000
P13010;Q53T09;Q53TC2;C9JZ81;H7C0H9	X-ray repair cross-complementing protein 5	XRCC5	>sp|P13010|XRCC5_HUMAN X-ray repair cross-complementing protein 5 OS=Homo sapiens GN=XRCC5 PE=1 SV=3;>tr|Q53T09|Q53T09_HUMAN Putative uncharacterized protein XRCC5 (Fragment) OS=Homo sapiens GN=XRCC5 PE=4 SV=1	82.704	1534300000	1790600000	1453400000	1516400000	1753900000	2039200000	1954800000	1983700000	2678000000	2779700000	2363500000	2281200000	2624900000	2513500000	2660600000	2499200000
P16152;E9PQ63;A8MTM1	Carbonyl reductase [NADPH] 1	CBR1	>sp|P16152|CBR1_HUMAN Carbonyl reductase [NADPH] 1 OS=Homo sapiens GN=CBR1 PE=1 SV=3	30.375	1518900000	1579400000	1290100000	1188800000	2231200000	2388400000	1835700000	1792100000	2765900000	2800000000	2990800000	2836900000	3198200000	3391400000	3302100000	3225800000
B3KQQ7;A0A024R5F9;O43505;B4DEN5;B4DGI0	N-acetyllactosaminide beta-1,3-N-acetylglucosaminyltransferase	B3GNT6;B3GNT1	>tr|B3KQQ7|B3KQQ7_HUMAN cDNA PSEC0037 fis, clone NT2RP1000800, highly similar to N-acetyllactosaminidebeta-1,3-N-acetylglucosaminyltransferase OS=Homo sapiens PE=2 SV=1;>tr|A0A024R5F9|A0A024R5F9_HUMAN UDP-GlcNAc:betaGal beta-1,3-N-acetylglucosaminyltransfe	47.104	1514500000	1699000000	1871900000	1272100000	915660000	1047100000	1164200000	984600000	390110000	384520000	269150000	262980000	233490000	302140000	257580000	261650000
J3KP15;Q53FN0;A0A024R8U5;Q01130;B3KUY1;J3QL05;Q8NAK9;B3KX15;Q6NXQ0;Q8N220;B3KVY2;B3KUF7;A0A024R3A8;Q9BRL6;A4D2F7;A4D2F6	Serine/arginine-rich splicing factor 2	SRSF2;SFRS2	>tr|J3KP15|J3KP15_HUMAN Serine/arginine-rich-splicing factor 2 (Fragment) OS=Homo sapiens GN=SRSF2 PE=1 SV=8;>tr|Q53FN0|Q53FN0_HUMAN Splicing factor, arginine/serine-rich 2 variant (Fragment) OS=Homo sapiens PE=2 SV=1;>tr|A0A024R8U5|A0A024R8U5_HUMAN Splici	15.371	1504100000	1309900000	1031900000	1360500000	1056000000	1089900000	1156500000	1287800000	1633700000	1618900000	1681300000	1626000000	1409400000	1295500000	1591100000	1490100000
P52788;B4DE40;H7C2R7	Spermine synthase	SMS	>sp|P52788|SPSY_HUMAN Spermine synthase OS=Homo sapiens GN=SMS PE=1 SV=2;>tr|B4DE40|B4DE40_HUMAN cDNA FLJ50114, highly similar to Spermine synthase (EC 2.5.1.22) OS=Homo sapiens PE=2 SV=1;>tr|H7C2R7|H7C2R7_HUMAN Spermine synthase (Fragment) OS=Homo sapiens	41.268	1496100000	1408900000	1860200000	1409200000	1589100000	1565700000	1235500000	1222600000	1016600000	1087600000	1177600000	990760000	1001500000	1153200000	1058500000	1031400000
A0A024R8U8;Q8WVQ1;K7EN15	Soluble calcium-activated nucleotidase 1	CANT1	>tr|A0A024R8U8|A0A024R8U8_HUMAN Calcium activated nucleotidase 1, isoform CRA_b OS=Homo sapiens GN=CANT1 PE=4 SV=1;>sp|Q8WVQ1|CANT1_HUMAN Soluble calcium-activated nucleotidase 1 OS=Homo sapiens GN=CANT1 PE=1 SV=1;>tr|K7EN15|K7EN15_HUMAN Soluble calcium-ac	44.839	1495100000	1629800000	1808000000	1850500000	1276400000	1232400000	1488500000	1741800000	362420000	389590000	294130000	332920000	204000000	172990000	284170000	240440000
A8K4Z4;A0A024RBS2;P05388;Q6NSF2;F8VWS0;Q53HW2;Q53HK9;F8VU65;F8VPE8;G3V210;F8VW21;F8VQY6;F8VRK7;F8VZS0;B4E3D5;Q8NHW5;F8VS58;F8VWV4;F8W1K8;Q3MHV2	60S acidic ribosomal protein P0;60S acidic ribosomal protein P0-like	RPLP0;RPLP0P6	>tr|A8K4Z4|A8K4Z4_HUMAN 60S acidic ribosomal protein P0 OS=Homo sapiens PE=2 SV=1;>tr|A0A024RBS2|A0A024RBS2_HUMAN 60S acidic ribosomal protein P0 OS=Homo sapiens GN=RPLP0 PE=3 SV=1;>sp|P05388|RLA0_HUMAN 60S acidic ribosomal protein P0 OS=Homo sapiens GN=RP	34.239	1492800000	1418000000	1442100000	1314000000	1849600000	2034100000	1375000000	1463000000	2220100000	2234100000	2212200000	2073100000	2382600000	2645600000	2257300000	2056200000
Q9BS26	Endoplasmic reticulum resident protein 44	ERP44	>sp|Q9BS26|ERP44_HUMAN Endoplasmic reticulum resident protein 44 OS=Homo sapiens GN=ERP44 PE=1 SV=1	46.971	1485900000	1564500000	1791300000	1625600000	1498300000	1558000000	1674600000	1684900000	828530000	732300000	645950000	648810000	670940000	713370000	591290000	616880000
P62081;B5MCP9;Q59FS3	40S ribosomal protein S7	RPS7	>sp|P62081|RS7_HUMAN 40S ribosomal protein S7 OS=Homo sapiens GN=RPS7 PE=1 SV=1;>tr|B5MCP9|B5MCP9_HUMAN 40S ribosomal protein S7 OS=Homo sapiens GN=RPS7 PE=1 SV=1	22.127	1481900000	1624000000	1945300000	1694100000	1714300000	1574700000	2128800000	1793000000	1493600000	1794900000	1443400000	1135300000	1225600000	1277400000	1210900000	1203500000
P16930;H0YLC7;B7Z4W2;H3BNP8	Fumarylacetoacetase	FAH	>sp|P16930|FAAA_HUMAN Fumarylacetoacetase OS=Homo sapiens GN=FAH PE=1 SV=2	46.374	1472100000	1383100000	1293200000	1618500000	1304600000	1314800000	1450500000	1539400000	1412300000	1427800000	1315500000	1574900000	1512000000	1521800000	1735100000	1609400000
P31689;B7Z5C0;Q9NXZ8	DnaJ homolog subfamily A member 1	DNAJA1;HDJ2	>sp|P31689|DNJA1_HUMAN DnaJ homolog subfamily A member 1 OS=Homo sapiens GN=DNAJA1 PE=1 SV=2;>tr|B7Z5C0|B7Z5C0_HUMAN cDNA FLJ52352, highly similar to DnaJ homolog subfamily A member 1 OS=Homo sapiens PE=2 SV=1;>tr|Q9NXZ8|Q9NXZ8_HUMAN HDJ2 protein (Fragment	44.868	1469500000	1617500000	1713400000	1301000000	1512300000	1552800000	1175000000	1312600000	729930000	592300000	751240000	629430000	1037400000	1068900000	774240000	798310000
A0A024R4J8;Q92876;Q6JIA6;E7ETY0	Kallikrein-6	KLK6	>tr|A0A024R4J8|A0A024R4J8_HUMAN Kallikrein 6 (Neurosin, zyme), isoform CRA_b OS=Homo sapiens GN=KLK6 PE=3 SV=1;>sp|Q92876|KLK6_HUMAN Kallikrein-6 OS=Homo sapiens GN=KLK6 PE=1 SV=1	26.855	1467300000	1492200000	1239500000	1666700000	1022900000	975450000	988280000	1016300000	0	0	0	0	0	0	0	0
A0A024R229;Q9UHN6;B4E1B9;F5H6B2;B4DTX3;B3KNL9;H3BLX9;H3BLY0	Transmembrane protein 2	TMEM2	>tr|A0A024R229|A0A024R229_HUMAN Transmembrane protein 2, isoform CRA_b OS=Homo sapiens GN=TMEM2 PE=4 SV=1;>sp|Q9UHN6|TMEM2_HUMAN Transmembrane protein 2 OS=Homo sapiens GN=TMEM2 PE=1 SV=1	154.37	1427700000	1271700000	1270800000	1268700000	1150300000	1257000000	1326300000	1400700000	0	0	0	0	0	0	0	0
V9HWC6;P23284	Peptidyl-prolyl cis-trans isomerase;Peptidyl-prolyl cis-trans isomerase B	HEL-S-39;PPIB	>tr|V9HWC6|V9HWC6_HUMAN Peptidyl-prolyl cis-trans isomerase OS=Homo sapiens GN=HEL-S-39 PE=2 SV=1;>sp|P23284|PPIB_HUMAN Peptidyl-prolyl cis-trans isomerase B OS=Homo sapiens GN=PPIB PE=1 SV=2	22.742	1416800000	1502000000	1501600000	1312800000	2415700000	2735200000	1819600000	1613200000	1445600000	1415500000	1283100000	1422200000	1714800000	1712600000	1807100000	1872000000
Q9Y3F4;B0AZV0;H0YH33	Serine-threonine kinase receptor-associated protein	STRAP	>sp|Q9Y3F4|STRAP_HUMAN Serine-threonine kinase receptor-associated protein OS=Homo sapiens GN=STRAP PE=1 SV=1;>tr|B0AZV0|B0AZV0_HUMAN cDNA, FLJ79540, highly similar to Serine-threonine kinase receptor-associatedprotein OS=Homo sapiens PE=2 SV=1	38.438	1415500000	1391700000	1215400000	1195600000	1291700000	1410600000	1451100000	1520400000	1497500000	1656300000	1438800000	1518500000	1622600000	1806600000	1734100000	1742900000
A0A024RDF4;A0A024RDF3;Q14103;H0Y8G5;H0YA96;Q12771;B4DTC3;A0A024RDB4;D6RAF8;D6RD83;D6RF44;B4E0W4;D6RBQ9	Heterogeneous nuclear ribonucleoprotein D0	HNRPD;HNRNPD	>tr|A0A024RDF4|A0A024RDF4_HUMAN Heterogeneous nuclear ribonucleoprotein D (AU-rich element RNA binding protein 1, 37kDa), isoform CRA_e OS=Homo sapiens GN=HNRPD PE=4 SV=1;>tr|A0A024RDF3|A0A024RDF3_HUMAN Heterogeneous nuclear ribonucleoprotein D (AU-rich el	32.834	1412700000	1594800000	1106500000	1302300000	1113900000	1139000000	858070000	1022200000	1988800000	2158400000	2168300000	2231700000	2141600000	2209500000	2014600000	2307000000
P61604;Q9UNM1;B8ZZL8;A0A024R3X7;B8ZZ54	10 kDa heat shock protein, mitochondrial	HSPE1;EPFP1	>sp|P61604|CH10_HUMAN 10 kDa heat shock protein, mitochondrial OS=Homo sapiens GN=HSPE1 PE=1 SV=2;>tr|Q9UNM1|Q9UNM1_HUMAN Chaperonin 10-related protein (Fragment) OS=Homo sapiens GN=EPFP1 PE=3 SV=1;>tr|B8ZZL8|B8ZZL8_HUMAN 10 kDa heat shock protein, mitocho	10.932	1410400000	1396700000	1641700000	1859800000	1337200000	1427500000	1759200000	1626200000	389270000	338550000	330830000	394810000	350820000	369640000	371510000	397470000
Q86U62;Q6IBT1;E9KL30;Q99436;B2RAQ9;Q5TBG5	Proteasome subunit beta type;Proteasome subunit beta type-7	PSMB7	>tr|Q86U62|Q86U62_HUMAN Proteasome subunit beta type OS=Homo sapiens PE=2 SV=1;>tr|Q6IBT1|Q6IBT1_HUMAN Proteasome subunit beta type OS=Homo sapiens GN=PSMB7 PE=2 SV=1;>tr|E9KL30|E9KL30_HUMAN Proteasome subunit beta type OS=Homo sapiens PE=2 SV=1;>sp|Q99436	30.018	1409000000	1530700000	1372100000	1890000000	1041400000	1090700000	1252800000	1217000000	1927000000	2005400000	1819400000	1765700000	2273400000	2133200000	2069900000	2248900000
P15559;B4DLR8;Q53G81;Q3B792;H3BNV2;H3BRK3;B4DQP5	NAD(P)H dehydrogenase [quinone] 1	NQO1	>sp|P15559|NQO1_HUMAN NAD(P)H dehydrogenase [quinone] 1 OS=Homo sapiens GN=NQO1 PE=1 SV=1;>tr|B4DLR8|B4DLR8_HUMAN NAD(P)H dehydrogenase [quinone] 1 OS=Homo sapiens GN=NQO1 PE=1 SV=1;>tr|Q53G81|Q53G81_HUMAN NAD(P)H menadione oxidoreductase 1, dioxin-inducib	30.867	1399300000	1356900000	776790000	742370000	1457500000	1527000000	1095300000	1164100000	3103000000	2930600000	3682000000	3723300000	3901900000	3911200000	4689100000	4216700000
A0A0A8K8P7;B7Z5L4;A0A087WYL5;B3KNK2;X5D7P3;Q8NC33;X5DNZ5;Q6UXD5;X5D9C2;X5D9G4;X5D2T7;B3KNF3;H3BN26;X5DRJ2;B0QYH4;B0QYH5;B7ZLJ8;Q9BYH1	Seizure 6-like protein 2	SEZ6L2	>tr|A0A0A8K8P7|A0A0A8K8P7_HUMAN Type I transmembrane receptor OS=Homo sapiens GN=PSK-1 PE=2 SV=1;>tr|B7Z5L4|B7Z5L4_HUMAN cDNA FLJ61340, highly similar to Homo sapiens seizure related 6 homolog-like 2 (SEZ6L2), transcript variant 2, mRNA OS=Homo sapiens PE=	92.454	1392000000	1523900000	1991700000	2038200000	1039000000	1109200000	1519500000	1309200000	593100000	480950000	494220000	488690000	364030000	384610000	439560000	428580000
A0A024R525;P02794;Q6NZ44;B3KXC3;Q6NS36;G3V192;G3V1D1;Q8TD27;E9PRK8;E9PKY7;E9PPQ4;E9PQR3;E9PKM5;E9PK45;D3DPG2	Ferritin;Ferritin heavy chain;Ferritin heavy chain, N-terminally processed	FTH1	>tr|A0A024R525|A0A024R525_HUMAN Ferritin OS=Homo sapiens GN=FTH1 PE=3 SV=1;>sp|P02794|FRIH_HUMAN Ferritin heavy chain OS=Homo sapiens GN=FTH1 PE=1 SV=2;>tr|Q6NZ44|Q6NZ44_HUMAN Ferritin OS=Homo sapiens GN=FTH1 PE=2 SV=1;>tr|B3KXC3|B3KXC3_HUMAN Ferritin OS=H	21.225	1390900000	1145700000	1412900000	1478700000	3040100000	3005300000	3460200000	3487500000	36477000	32398000	40510000	37506000	70493000	64851000	63218000	57589000
Q0QEN7;V9HW31;P06576;H0YH81;F8W079;F8W0P7;H0YI37	ATP synthase subunit beta;ATP synthase subunit beta, mitochondrial	ATP5B;HEL-S-271	>tr|Q0QEN7|Q0QEN7_HUMAN ATP synthase subunit beta (Fragment) OS=Homo sapiens GN=ATP5B PE=2 SV=1;>tr|V9HW31|V9HW31_HUMAN ATP synthase subunit beta OS=Homo sapiens GN=HEL-S-271 PE=2 SV=1;>sp|P06576|ATPB_HUMAN ATP synthase subunit beta, mitochondrial OS=Homo	48.113	1390900000	1238300000	909070000	765220000	1538400000	1553700000	1733800000	1787500000	238310000	310400000	225840000	190240000	139140000	325560000	93214000	131870000
Q9UNF0;Q6FIA3;A0A024R4X1;A0A0U1RR22;B0QYG7;B0QYG8;H0Y923	Protein kinase C and casein kinase substrate in neurons protein 2	PACSIN2	>sp|Q9UNF0|PACN2_HUMAN Protein kinase C and casein kinase substrate in neurons protein 2 OS=Homo sapiens GN=PACSIN2 PE=1 SV=2;>tr|Q6FIA3|Q6FIA3_HUMAN PACSIN2 protein OS=Homo sapiens GN=PACSIN2 PE=2 SV=1;>tr|A0A024R4X1|A0A024R4X1_HUMAN Protein kinase C and	55.738	1386700000	1351000000	1420000000	1791200000	1960200000	2216200000	2431500000	2154700000	1425400000	1366800000	1345700000	1399700000	1541000000	1543600000	1620900000	1620600000
A0A087X054;Q9Y4L1;B7Z2N4;B3KXH0;B7Z766;B7Z602;E9PJ21;Q05D91;A0A087WWI4;Q6IN67;K7EQK2;A0A024R3G0;J3QL06;J3KTF1;Q68D25;Q9BST8;J3QQH7;J3QLE9;B7Z4E6;A0A087X214;A0A087WW13	Hypoxia up-regulated protein 1	HYOU1	>tr|A0A087X054|A0A087X054_HUMAN Hypoxia up-regulated protein 1 OS=Homo sapiens GN=HYOU1 PE=1 SV=1;>sp|Q9Y4L1|HYOU1_HUMAN Hypoxia up-regulated protein 1 OS=Homo sapiens GN=HYOU1 PE=1 SV=1;>tr|B7Z2N4|B7Z2N4_HUMAN cDNA FLJ56074, highly similar to 150 kDa oxyg	104.78	1382700000	1348300000	1702900000	1877100000	1535900000	1513000000	1785800000	1555000000	238360000	258580000	226100000	233150000	283100000	278330000	299190000	246930000
Q8TBK5;Q8N5Z7;A0A024RBK3;Q9HBB3;Q02878;B2R4K7;B4DRX3;F8VZ45;U3KQR5;F8VR69;F8VZA3;F8VWR1;F8VU16	60S ribosomal protein L6	RPL6	>tr|Q8TBK5|Q8TBK5_HUMAN 60S ribosomal protein L6 OS=Homo sapiens GN=RPL6 PE=2 SV=1;>tr|Q8N5Z7|Q8N5Z7_HUMAN 60S ribosomal protein L6 OS=Homo sapiens GN=RPL6 PE=2 SV=1;>tr|A0A024RBK3|A0A024RBK3_HUMAN 60S ribosomal protein L6 OS=Homo sapiens GN=RPL6 PE=3 SV=1	32.741	1376700000	1365200000	1261200000	1365100000	1258500000	1263600000	1089600000	1159100000	1440500000	1395800000	1379800000	1251400000	1494900000	1664800000	1630700000	1599200000
Q8NCC3;H3BMU8;B4DJW4;H3BPT3;H3BM47;B4DPU0	Group XV phospholipase A2	PLA2G15	>sp|Q8NCC3|PAG15_HUMAN Group XV phospholipase A2 OS=Homo sapiens GN=PLA2G15 PE=1 SV=2;>tr|H3BMU8|H3BMU8_HUMAN Group XV phospholipase A2 (Fragment) OS=Homo sapiens GN=PLA2G15 PE=1 SV=1	46.657	1375300000	1385700000	1628000000	1539100000	1606700000	1620800000	1602000000	1637600000	232970000	169950000	213300000	216190000	235880000	0	0	0
A8K5J8;B4DPQ0;Q53HU9;Q53HT9;P00736;F5H2D0;B4E1B0;D3DUT5;F5H1V0;F5H6Y3;F5H3N3;F5H1N6;F5GWL0;F5H3A3;H0YFL7;Q9H804;Q9NZP8	Complement C1r subcomponent;Complement C1r subcomponent heavy chain;Complement C1r subcomponent light chain	C1R	>tr|A8K5J8|A8K5J8_HUMAN cDNA FLJ75066, highly similar to Homo sapiens complement component 1, r subcomponent (C1R), mRNA OS=Homo sapiens PE=2 SV=1;>tr|B4DPQ0|B4DPQ0_HUMAN Complement C1r subcomponent OS=Homo sapiens GN=C1R PE=1 SV=1;>tr|Q53HU9|Q53HU9_HUMAN	80.198	1371400000	1655300000	1156100000	840340000	787260000	946190000	886950000	1324700000	6151100000	6516100000	5925800000	5529700000	2603000000	2750300000	3161700000	3461400000
D6RHI9;A0A087WZM2;A6XND5;O00584;D6REQ6;H0YAE9;A0A087WWI1;Q8TCU1;J3QQ64	Ribonuclease T2	RNASET2	>tr|D6RHI9|D6RHI9_HUMAN Ribonuclease T2 (Fragment) OS=Homo sapiens GN=RNASET2 PE=1 SV=8;>tr|A0A087WZM2|A0A087WZM2_HUMAN Ribonuclease T2 OS=Homo sapiens GN=RNASET2 PE=1 SV=1;>tr|A6XND5|A6XND5_HUMAN Ribonuclease T2 OS=Homo sapiens PE=2 SV=1;>sp|O00584|RNT2_H	29.114	1367300000	1381000000	1341400000	1500500000	1136000000	1115600000	1364100000	1220000000	470560000	454980000	406660000	456610000	316060000	324470000	333510000	382410000
P05023;B7Z3V1;M0R116;Q53ES0;B7Z9V4;A0A0A0MT26;P13637;B7Z1N5;B7Z1Q9;B3KRI1;B7Z3F8;B1AKY9;B2RAQ4;A0A0S2Z3W6;P50993;B3KV59;B3KX35;H0Y7C1;B4DIQ8;B3KW93;B3KSY7;B3KNQ8;Q13733;Q5TC01;Q58I23;Q5TC02;B4DHD7;B4E0R9;Q658V6;Q53FM3;P20648;P54707;E9PRA5;M0QXF2;A0A0S2Z3D3;Q58I22;Q58I21;B4DRW5	Sodium/potassium-transporting ATPase subunit alpha-1	ATP1A1	>sp|P05023|AT1A1_HUMAN Sodium/potassium-transporting ATPase subunit alpha-1 OS=Homo sapiens GN=ATP1A1 PE=1 SV=1;>tr|B7Z3V1|B7Z3V1_HUMAN Sodium/potassium-transporting ATPase subunit alpha (Fragment) OS=Homo sapiens PE=2 SV=1	112.89	1365500000	1714600000	1776100000	1888200000	1689800000	1840100000	1591200000	1607500000	47526000	81664000	52092000	27933000	95985000	150630000	85955000	49103000
B2RBF5;Q01459;B4DQ98;B3KQS3;Q8TC97	Di-N-acetylchitobiase	CTBS	>tr|B2RBF5|B2RBF5_HUMAN cDNA, FLJ95483, highly similar to Homo sapiens chitobiase, di-N-acetyl- (CTBS), mRNA OS=Homo sapiens PE=2 SV=1;>sp|Q01459|DIAC_HUMAN Di-N-acetylchitobiase OS=Homo sapiens GN=CTBS PE=1 SV=1;>tr|B4DQ98|B4DQ98_HUMAN cDNA FLJ55135, high	43.793	1364900000	1620700000	1310500000	1199700000	1215300000	1207300000	1250000000	1381000000	534410000	687170000	555810000	674290000	393490000	445900000	392030000	441160000
A0A024R2Q4;P61313;B4DLP4;E7EQV9;E7ENU7;E7EX53;B4DEN1;E7ERA2;Q76N55;Q96S84;A4D1Q5	Ribosomal protein L15;60S ribosomal protein L15	RPL15	>tr|A0A024R2Q4|A0A024R2Q4_HUMAN Ribosomal protein L15 OS=Homo sapiens GN=RPL15 PE=3 SV=1;>sp|P61313|RL15_HUMAN 60S ribosomal protein L15 OS=Homo sapiens GN=RPL15 PE=1 SV=2;>tr|B4DLP4|B4DLP4_HUMAN Ribosomal protein L15 OS=Homo sapiens PE=2 SV=1;>tr|E7EQV9|E	24.146	1362900000	1194800000	1011900000	1117400000	1193900000	1286800000	1273400000	1413500000	980940000	1072300000	1102200000	1241600000	1268200000	1345300000	1510400000	1347000000
Q13637;B2R5I8;Q6FGU7;Q53EX5;B2R7I9;O14966	Ras-related protein Rab-32	RAB32	>sp|Q13637|RAB32_HUMAN Ras-related protein Rab-32 OS=Homo sapiens GN=RAB32 PE=1 SV=3;>tr|B2R5I8|B2R5I8_HUMAN cDNA, FLJ92490, highly similar to Homo sapiens RAB32, member RAS oncogene family (RAB32), mRNA OS=Homo sapiens PE=2 SV=1	24.997	1359100000	1219900000	1814200000	1890300000	1211800000	1164700000	1098500000	1137500000	0	0	0	0	0	0	0	0
B4DM33;Q15691;A2VCR0	Microtubule-associated protein RP/EB family member 1	MAPRE1	>tr|B4DM33|B4DM33_HUMAN cDNA FLJ52068, highly similar to Microtubule-associated protein RP/EB family member 1 OS=Homo sapiens PE=2 SV=1;>sp|Q15691|MARE1_HUMAN Microtubule-associated protein RP/EB family member 1 OS=Homo sapiens GN=MAPRE1 PE=1 SV=3;>tr|A2VC	26.582	1357800000	1238300000	822920000	856640000	1327800000	1243300000	1110000000	1105100000	2087500000	2403100000	2018600000	2134100000	2097200000	1970100000	2029700000	2069200000
A8K8D9;P11413;Q2VF42;Q2Q9H2;Q2Q9B7;B4DYA7;E7EUI8;Q0PHS1;E7EM57;E9PD92;I3V9R4;Q0PHS3;Q0PHS2;Q0PHS5;A7IZZ3;Q0PHS6;A2IBT6;B6ZHS6	Glucose-6-phosphate 1-dehydrogenase	G6PD	>tr|A8K8D9|A8K8D9_HUMAN Glucose-6-phosphate 1-dehydrogenase OS=Homo sapiens PE=2 SV=1;>sp|P11413|G6PD_HUMAN Glucose-6-phosphate 1-dehydrogenase OS=Homo sapiens GN=G6PD PE=1 SV=4;>tr|Q2VF42|Q2VF42_HUMAN Glucose-6-phosphate 1-dehydrogenase (Fragment) OS=Homo	59.314	1353000000	1272900000	1131100000	1281300000	1393200000	1417900000	1435300000	1414300000	3658400000	3760400000	3508300000	3566200000	4818400000	4574200000	5024500000	4903100000
A0A0S2Z3X8;P31150;B4DHX4;B4DH24;B4E070;G5E9U5;A0A0S2Z426	Rab GDP dissociation inhibitor alpha	GDI1	>tr|A0A0S2Z3X8|A0A0S2Z3X8_HUMAN GDP dissociation inhibitor 1 isoform 1 (Fragment) OS=Homo sapiens GN=GDI1 PE=2 SV=1;>sp|P31150|GDIA_HUMAN Rab GDP dissociation inhibitor alpha OS=Homo sapiens GN=GDI1 PE=1 SV=2;>tr|B4DHX4|B4DHX4_HUMAN cDNA FLJ52902, highly s	50.582	1349700000	1414700000	1753200000	1747500000	1721300000	2019000000	1933400000	2029200000	1984800000	1873000000	2067200000	2213600000	2132600000	2285400000	2281800000	2062900000
Q92729	Receptor-type tyrosine-protein phosphatase U	PTPRU	>sp|Q92729|PTPRU_HUMAN Receptor-type tyrosine-protein phosphatase U OS=Homo sapiens GN=PTPRU PE=1 SV=2	162.42	1346100000	1418700000	1474400000	1232000000	1023100000	1047700000	1032500000	1016500000	0	0	0	0	0	0	0	0
A0A0A0MRJ6;H7BY58;P22061;F6S8N6;B7Z972;C9J0F2;F8WDT3;F8WAV5;F8WAX2;H7C4X2	Protein-L-isoaspartate O-methyltransferase;Protein-L-isoaspartate(D-aspartate) O-methyltransferase	PCMT1	>tr|A0A0A0MRJ6|A0A0A0MRJ6_HUMAN Protein-L-isoaspartate O-methyltransferase OS=Homo sapiens GN=PCMT1 PE=1 SV=1;>tr|H7BY58|H7BY58_HUMAN Protein-L-isoaspartate O-methyltransferase OS=Homo sapiens GN=PCMT1 PE=1 SV=1;>sp|P22061|PIMT_HUMAN Protein-L-isoaspartate	30.315	1344500000	1446900000	1032100000	1253200000	1487400000	1376500000	1738500000	1789500000	813950000	859620000	875770000	825920000	822740000	830080000	736290000	764640000
Q86UD1;E9PJ29	Out at first protein homolog	OAF	>sp|Q86UD1|OAF_HUMAN Out at first protein homolog OS=Homo sapiens GN=OAF PE=2 SV=1;>tr|E9PJ29|E9PJ29_HUMAN Out at first protein homolog OS=Homo sapiens GN=OAF PE=1 SV=1	30.688	1344000000	1339900000	880510000	961980000	974090000	943810000	895020000	781920000	203570000	218890000	187260000	199300000	190490000	198270000	174640000	185390000
O14980;B7ZB16;B4DR01;B3KWD0;C9JKM9;C9J673;C9IZS4;C9JQ02;C9JV99;F8WF71;C9IYM2;C9JF49;H7BZC5	Exportin-1	XPO1	>sp|O14980|XPO1_HUMAN Exportin-1 OS=Homo sapiens GN=XPO1 PE=1 SV=1;>tr|B7ZB16|B7ZB16_HUMAN cDNA, FLJ79380, highly similar to Exportin-1 OS=Homo sapiens PE=2 SV=1;>tr|B4DR01|B4DR01_HUMAN cDNA FLJ55480, highly similar to Exportin-1 OS=Homo sapiens PE=2 SV=1;	123.38	1342400000	1313200000	1068600000	1123900000	1370400000	1302000000	1288500000	1087200000	2014400000	2136000000	1894400000	1939900000	1981600000	1955100000	1978700000	1938200000
E9PR17;E9PNW4;Q6FHM9;P13987;H0YET2;E9PI80	CD59 glycoprotein	CD59	>tr|E9PR17|E9PR17_HUMAN CD59 glycoprotein OS=Homo sapiens GN=CD59 PE=1 SV=1;>tr|E9PNW4|E9PNW4_HUMAN CD59 glycoprotein OS=Homo sapiens GN=CD59 PE=1 SV=1;>tr|Q6FHM9|Q6FHM9_HUMAN CD59 antigen, complement regulatory protein, isoform CRA_b OS=Homo sapiens GN=CD	14.529	1333600000	1045100000	1012300000	1215800000	1027600000	965680000	1057500000	1126400000	246610000	330550000	285530000	328780000	309460000	280430000	306770000	313320000
K4RH61;B2R6P3;P50281;F8W1B7;Q7KZY0;Q2PW48;Q86VV6;A0A024R6U8;Q9Y5R2;P51511	Matrix metalloproteinase-14	MMP14	>tr|K4RH61|K4RH61_HUMAN Matrix metalloproteinase 14 (Membrane-inserted) OS=Homo sapiens GN=MMP14 PE=2 SV=1;>tr|B2R6P3|B2R6P3_HUMAN cDNA, FLJ93047, highly similar to Homo sapiens matrix metallopeptidase 14 (membrane-inserted) (MMP14), mRNA OS=Homo sapiens P	65.948	1329400000	1492000000	1206900000	1195700000	629680000	706180000	782240000	861000000	0	0	0	0	0	0	0	0
E5RHG8;A0A024R7Y5;Q15369;R4GMY8	Transcription elongation factor B polypeptide 1	TCEB1	>tr|E5RHG8|E5RHG8_HUMAN Transcription elongation factor B polypeptide 1 (Fragment) OS=Homo sapiens GN=TCEB1 PE=1 SV=1;>tr|A0A024R7Y5|A0A024R7Y5_HUMAN Transcription elongation factor B (SIII), polypeptide 1 (15kDa, elongin C), isoform CRA_a OS=Homo sapiens	9.9601	1323900000	1271000000	1079200000	1150200000	1179500000	1213500000	1338700000	1023900000	2517600000	2608100000	2431000000	2505800000	2506200000	2314600000	2241600000	2494100000
V9HWC7;P30041;A4UCS6;B4DUK1	Peroxiredoxin-6	HEL-S-128m;PRDX6	>tr|V9HWC7|V9HWC7_HUMAN Epididymis secretory sperm binding protein Li 128m OS=Homo sapiens GN=HEL-S-128m PE=2 SV=1;>sp|P30041|PRDX6_HUMAN Peroxiredoxin-6 OS=Homo sapiens GN=PRDX6 PE=1 SV=3	25.035	1323700000	1309500000	1360700000	1449200000	1833000000	1863000000	1738400000	1637200000	6801200000	6448800000	6455500000	6220400000	6249100000	6228100000	6484300000	6076400000
A0A158RFU6;P51149;B4DPH9;C9J592;C9J8S3;C9J4V0;C9IZZ0;C9J4S4;C9J7D1	Ras-related protein Rab-7a	RAB7A	>tr|A0A158RFU6|A0A158RFU6_HUMAN RAB7, member RAS oncogene family, isoform CRA_a OS=Homo sapiens GN=RAB7A PE=2 SV=1;>sp|P51149|RAB7A_HUMAN Ras-related protein Rab-7a OS=Homo sapiens GN=RAB7A PE=1 SV=1;>tr|B4DPH9|B4DPH9_HUMAN cDNA FLJ55895, highly similar to	23.489	1320200000	1694100000	1803100000	1508900000	1535200000	1739500000	1429200000	1360100000	497840000	467840000	461720000	386480000	582670000	623840000	698110000	638440000
Q6IBN1;Q5EC54;A0A024R228;P61978;B4DFF1	Heterogeneous nuclear ribonucleoprotein K	HNRPK;HNRNPK	>tr|Q6IBN1|Q6IBN1_HUMAN HNRPK protein OS=Homo sapiens GN=HNRPK PE=2 SV=1;>tr|Q5EC54|Q5EC54_HUMAN Heterogeneous nuclear ribonucleoprotein K transcript variant OS=Homo sapiens GN=HNRPK PE=2 SV=1;>tr|A0A024R228|A0A024R228_HUMAN Heterogeneous nuclear ribonucle	51.028	1320100000	1444600000	1098000000	1215700000	1755300000	1730300000	1675900000	1629100000	4514900000	4927900000	4401200000	4486600000	4645200000	4471400000	4703000000	4259500000
Q99985;B4E2I9;Q75MX0	Semaphorin-3C	SEMA3C	>sp|Q99985|SEM3C_HUMAN Semaphorin-3C OS=Homo sapiens GN=SEMA3C PE=2 SV=2;>tr|B4E2I9|B4E2I9_HUMAN cDNA FLJ55486, highly similar to Semaphorin-3C OS=Homo sapiens PE=2 SV=1	85.206	1316200000	1405200000	894660000	1081100000	1079300000	1136800000	944640000	991000000	596100000	591570000	558250000	549430000	454340000	571910000	722230000	630410000
Q6NUR7;P15311;E7EQR4;B2R6J2;V9HW42;B7Z5V2;B7Z437;J7M2B1;Q9UJZ6;Q9UK20;B7Z9R6;Q9UJZ2;Q9UJZ7;E9PNP4	Ezrin;Tyrosine-protein kinase receptor	EZR;HEL-S-105;EZR-ROS1	>tr|Q6NUR7|Q6NUR7_HUMAN Ezrin OS=Homo sapiens GN=EZR PE=2 SV=1;>sp|P15311|EZRI_HUMAN Ezrin OS=Homo sapiens GN=EZR PE=1 SV=4;>tr|E7EQR4|E7EQR4_HUMAN Ezrin OS=Homo sapiens GN=EZR PE=1 SV=3;>tr|B2R6J2|B2R6J2_HUMAN cDNA, FLJ92973, highly similar to Homo sapien	69.241	1313200000	1213700000	1137300000	1066600000	1114200000	1414300000	863390000	1014200000	1847500000	1931500000	1628700000	1818400000	2662800000	2820800000	2307100000	2327000000
A7BI36;A0A0A0MRV0;Q9P2E9;A0A087WVV2;F8W7S5;A1A5C5;B3KSG1;A0A087WU26;A2A2S5;Q32NB1;V9GY78;REV__Q9P2M7;REV__B9EK46;Q5XUU0;E9PN67	Ribosome-binding protein 1	RRBP1	>tr|A7BI36|A7BI36_HUMAN p180/ribosome receptor OS=Homo sapiens GN=RRBP1 PE=2 SV=2;>tr|A0A0A0MRV0|A0A0A0MRV0_HUMAN Ribosome-binding protein 1 OS=Homo sapiens GN=RRBP1 PE=1 SV=1;>sp|Q9P2E9|RRBP1_HUMAN Ribosome-binding protein 1 OS=Homo sapiens GN=RRBP1 PE=1	165.75	1311200000	1113900000	1127500000	1421500000	1210600000	1138900000	1074600000	1265000000	1709300000	1738900000	1721600000	1737100000	1684200000	1594400000	1991300000	1767100000
P62424;Q9BY74;Q5T8U2;Q5T8U3	60S ribosomal protein L7a	RPL7A;RP-L7a	>sp|P62424|RL7A_HUMAN 60S ribosomal protein L7a OS=Homo sapiens GN=RPL7A PE=1 SV=2;>tr|Q9BY74|Q9BY74_HUMAN Ribosomal protein L7a (Fragment) OS=Homo sapiens GN=RP-L7a PE=2 SV=1;>tr|Q5T8U2|Q5T8U2_HUMAN 60S ribosomal protein L7a OS=Homo sapiens GN=RPL7A PE=1	29.995	1307700000	1360700000	1016600000	1160000000	1479500000	1461400000	1568700000	1322900000	1325800000	1231500000	1074900000	1081300000	1448900000	1473500000	1637000000	1575500000
B5MDF5;P62826;J3KQE5;F5H018;B4DV51;H0YFC6;Q96QB7;Q0EFC9;A0A087X0W0	GTP-binding nuclear protein Ran	RAN	>tr|B5MDF5|B5MDF5_HUMAN GTP-binding nuclear protein Ran OS=Homo sapiens GN=RAN PE=1 SV=1;>sp|P62826|RAN_HUMAN GTP-binding nuclear protein Ran OS=Homo sapiens GN=RAN PE=1 SV=3;>tr|J3KQE5|J3KQE5_HUMAN GTP-binding nuclear protein Ran (Fragment) OS=Homo sapien	26.224	1302300000	1302700000	954490000	955410000	1491800000	1310600000	1210000000	1260100000	2394600000	2468700000	2542400000	2581800000	2510900000	2626200000	2462700000	2692900000
P63241;I3L397;I3L504;Q6IS14;F8WCJ1;C9J7B5;C9J4W5;Q9GZV4	Eukaryotic translation initiation factor 5A-1;Eukaryotic translation initiation factor 5A-1-like;Eukaryotic translation initiation factor 5A-2	EIF5A;EIF5AL1;EIF5A2	>sp|P63241|IF5A1_HUMAN Eukaryotic translation initiation factor 5A-1 OS=Homo sapiens GN=EIF5A PE=1 SV=2;>tr|I3L397|I3L397_HUMAN Eukaryotic translation initiation factor 5A (Fragment) OS=Homo sapiens GN=EIF5A PE=1 SV=8;>tr|I3L504|I3L504_HUMAN Eukaryotic tra	16.832	1301500000	1466400000	1242600000	1492900000	2018000000	2181400000	1433300000	1649000000	3803300000	4970100000	3853300000	3507000000	3270400000	3959400000	3392000000	3149200000
Q96QK1;Q53FR4;Q5HYM2;I3L4S0;I3L4P4	Vacuolar protein sorting-associated protein 35	VPS35;DKFZp686O2462	>sp|Q96QK1|VPS35_HUMAN Vacuolar protein sorting-associated protein 35 OS=Homo sapiens GN=VPS35 PE=1 SV=2;>tr|Q53FR4|Q53FR4_HUMAN Vacuolar protein sorting 35 variant (Fragment) OS=Homo sapiens PE=2 SV=1;>tr|Q5HYM2|Q5HYM2_HUMAN Putative uncharacterized prote	91.706	1300300000	1446100000	1544600000	1549800000	1674300000	1616200000	1488200000	1687600000	3452800000	3082700000	3326800000	3265200000	3173600000	3131700000	3354700000	3535600000
P61160;F5H6T1;B4DHK9;Q8IY98;B4DWQ5;A0A1B0GWD0;A0A1B0GWH0	Actin-related protein 2	ACTR2	>sp|P61160|ARP2_HUMAN Actin-related protein 2 OS=Homo sapiens GN=ACTR2 PE=1 SV=1;>tr|F5H6T1|F5H6T1_HUMAN ARP2 actin-related protein 2 homolog (Yeast), isoform CRA_d OS=Homo sapiens GN=ACTR2 PE=1 SV=2;>tr|B4DHK9|B4DHK9_HUMAN cDNA FLJ51656, highly similar to	44.76	1295200000	1164600000	846470000	879020000	1172600000	1283500000	1119200000	1168700000	1666300000	1725400000	1778400000	1635000000	1829300000	1964100000	1910600000	1998300000
A9LSU1;Q59F15;P02462	Collagen alpha-1(IV) chain;Arresten	COL4A1	>tr|A9LSU1|A9LSU1_HUMAN Type IV collagen alpha 1 (Fragment) OS=Homo sapiens PE=2 SV=1;>tr|Q59F15|Q59F15_HUMAN COL4A1 protein variant (Fragment) OS=Homo sapiens PE=2 SV=1;>sp|P02462|CO4A1_HUMAN Collagen alpha-1(IV) chain OS=Homo sapiens GN=COL4A1 PE=1 SV=3	25.331	1293800000	1236800000	1323400000	1542000000	947150000	934480000	1376700000	1367000000	1009100000	928800000	835990000	1126100000	390200000	426040000	470650000	554460000
A0A024R5S5;O75822;H0YGJ7;H0YLP3	Eukaryotic translation initiation factor 3 subunit J	EIF3S1;EIF3J	>tr|A0A024R5S5|A0A024R5S5_HUMAN Eukaryotic translation initiation factor 3 subunit J OS=Homo sapiens GN=EIF3S1 PE=3 SV=1;>sp|O75822|EIF3J_HUMAN Eukaryotic translation initiation factor 3 subunit J OS=Homo sapiens GN=EIF3J PE=1 SV=2	29.062	1283500000	1081200000	1362500000	1276000000	1204700000	1262200000	1314200000	1252900000	1091400000	1010200000	1002400000	1049100000	1027500000	1001100000	981240000	936540000
A8K1J3;A0A024R7G8;P54725;K7ENJ0;K7ELW1;B4DDJ7;K7EQ16;K7ELU6	UV excision repair protein RAD23 homolog A	RAD23A	>tr|A8K1J3|A8K1J3_HUMAN cDNA FLJ78534, highly similar to Homo sapiens RAD23 homolog A (S. cerevisiae), mRNA OS=Homo sapiens PE=2 SV=1;>tr|A0A024R7G8|A0A024R7G8_HUMAN RAD23 homolog A (S. cerevisiae), isoform CRA_a OS=Homo sapiens GN=RAD23A PE=4 SV=1;>sp|P54	39.466	1279700000	945780000	1323900000	1390900000	1076900000	1038800000	1334400000	1282900000	883020000	755870000	676070000	751610000	744700000	757580000	866500000	790410000
O60637;H0YKJ9;B4DEK8;H0YMH8	Tetraspanin-3	TSPAN3	>sp|O60637|TSN3_HUMAN Tetraspanin-3 OS=Homo sapiens GN=TSPAN3 PE=2 SV=1;>tr|H0YKJ9|H0YKJ9_HUMAN Tetraspanin-3 OS=Homo sapiens GN=TSPAN3 PE=1 SV=1;>tr|B4DEK8|B4DEK8_HUMAN Tetraspanin OS=Homo sapiens PE=2 SV=1	28.017	1275700000	1414100000	1003300000	991060000	828690000	800120000	768620000	713330000	0	0	0	0	0	0	0	0
V9HWE0;P08758;D6RBL5;D6RBE9;E9PHT9;B4DNG6;D6RCN3	Annexin;Annexin A5	HEL-S-7;ANXA5	>tr|V9HWE0|V9HWE0_HUMAN Annexin OS=Homo sapiens GN=HEL-S-7 PE=2 SV=1;>sp|P08758|ANXA5_HUMAN Annexin A5 OS=Homo sapiens GN=ANXA5 PE=1 SV=2;>tr|D6RBL5|D6RBL5_HUMAN Annexin OS=Homo sapiens GN=ANXA5 PE=1 SV=1;>tr|D6RBE9|D6RBE9_HUMAN Annexin OS=Homo sapiens GN=	35.936	1271100000	1149700000	1471800000	1422800000	1053900000	905320000	690550000	690350000	251170000	216400000	287060000	271430000	221540000	241970000	221560000	238640000
O43390;Q0VGD6;B2R7W4;B4DMB1;B4DT28;B4DMD1;Q7Z334	Heterogeneous nuclear ribonucleoprotein R	HNRNPR;HNRPR	>sp|O43390|HNRPR_HUMAN Heterogeneous nuclear ribonucleoprotein R OS=Homo sapiens GN=HNRNPR PE=1 SV=1;>tr|Q0VGD6|Q0VGD6_HUMAN HNRPR protein (Fragment) OS=Homo sapiens GN=HNRPR PE=2 SV=1;>tr|B2R7W4|B2R7W4_HUMAN cDNA, FLJ93632, highly similar to Homo sapiens	70.942	1268900000	1252900000	1384700000	1344300000	1112500000	1215300000	1371900000	1181600000	2831700000	3098900000	3323200000	3110100000	2687500000	2743400000	2944900000	3251800000
A8K9E4;B4E0I2;P22894;H7C1M3;B4E0T0	Neutrophil collagenase	MMP8	>tr|A8K9E4|A8K9E4_HUMAN cDNA FLJ76459, highly similar to Homo sapiens matrix metallopeptidase 8 (neutrophil collagenase) (MMP8), mRNA OS=Homo sapiens PE=2 SV=1;>tr|B4E0I2|B4E0I2_HUMAN cDNA FLJ51588, highly similar to Neutrophil collagenase (EC 3.4.24.34) O	53.467	1267400000	1453600000	1417300000	1491900000	869070000	896140000	1079500000	1101800000	0	0	0	0	0	0	0	0
Q6FIC5;Q9Y696;B4DWC4;B3KTR3;Q9NVF8	Chloride intracellular channel protein 4	CLIC4	>tr|Q6FIC5|Q6FIC5_HUMAN Chloride intracellular channel protein OS=Homo sapiens GN=CLIC4 PE=2 SV=1;>sp|Q9Y696|CLIC4_HUMAN Chloride intracellular channel protein 4 OS=Homo sapiens GN=CLIC4 PE=1 SV=4;>tr|B4DWC4|B4DWC4_HUMAN Chloride intracellular channel prot	28.772	1263800000	919670000	1388500000	1344000000	1959500000	1856300000	1838800000	1684900000	4303200000	4023600000	4359800000	4352100000	4779600000	4378700000	4241800000	4244500000
B4DKD1;B2RCL0;Q9BSA4;Q8N3U8	Protein tweety homolog;Protein tweety homolog 2	TTYH2	>tr|B4DKD1|B4DKD1_HUMAN Protein tweety homolog OS=Homo sapiens GN=TTYH2 PE=1 SV=1;>tr|B2RCL0|B2RCL0_HUMAN Protein tweety homolog OS=Homo sapiens PE=2 SV=1;>sp|Q9BSA4|TTYH2_HUMAN Protein tweety homolog 2 OS=Homo sapiens GN=TTYH2 PE=1 SV=3	56.32	1262100000	1196100000	1524700000	1419100000	701110000	713790000	749890000	695070000	0	0	0	0	0	0	0	0
A0A024R1T9;Q4LE36;P53396;A0A024R1Y2;Q8N9C4;K7ESG8;K7EIE7	ATP-citrate synthase	ACLY;ACLY variant protein	>tr|A0A024R1T9|A0A024R1T9_HUMAN ATP-citrate synthase OS=Homo sapiens GN=ACLY PE=3 SV=1;>tr|Q4LE36|Q4LE36_HUMAN ACLY variant protein (Fragment) OS=Homo sapiens GN=ACLY variant protein PE=2 SV=1;>sp|P53396|ACLY_HUMAN ATP-citrate synthase OS=Homo sapiens GN=A	120.84	1257100000	1310900000	992520000	1139400000	1449500000	1399500000	1162100000	1195800000	1509200000	1649000000	1876300000	1848300000	2540900000	2542100000	2627000000	2726500000
B3KUE5;P55058;Q53H91	Phospholipid transfer protein	PLTP	>tr|B3KUE5|B3KUE5_HUMAN Phospholipid transfer protein, isoform CRA_c OS=Homo sapiens GN=PLTP PE=2 SV=1;>sp|P55058|PLTP_HUMAN Phospholipid transfer protein OS=Homo sapiens GN=PLTP PE=1 SV=1;>tr|Q53H91|Q53H91_HUMAN Phospholipid transfer protein isoform a var	56.634	1254900000	1571300000	546950000	960740000	1760300000	1570100000	1243600000	898410000	0	0	0	0	74399000	45296000	96293000	79399000
Q53G40;B7Z6Q5;P16278;Q53H18;B7Z5H9;E7EQ29;C9J539;C9J4G9;F8WF40;C9JF15;C9JWX1	Beta-galactosidase	GLB1	>tr|Q53G40|Q53G40_HUMAN Beta-galactosidase (Fragment) OS=Homo sapiens PE=2 SV=1;>tr|B7Z6Q5|B7Z6Q5_HUMAN Beta-galactosidase OS=Homo sapiens PE=2 SV=1;>sp|P16278|BGAL_HUMAN Beta-galactosidase OS=Homo sapiens GN=GLB1 PE=1 SV=2;>tr|Q53H18|Q53H18_HUMAN Beta-gal	76.068	1249900000	1363100000	890170000	803410000	1034800000	1118500000	1097200000	1087300000	262760000	225270000	210300000	231740000	243820000	258080000	273040000	268620000
A0A024RBX6;O00625	Pirin	PIR	>tr|A0A024RBX6|A0A024RBX6_HUMAN Pirin (Iron-binding nuclear protein), isoform CRA_a OS=Homo sapiens GN=PIR PE=3 SV=1;>sp|O00625|PIR_HUMAN Pirin OS=Homo sapiens GN=PIR PE=1 SV=1	32.113	1249100000	861920000	407250000	542980000	1096700000	1258900000	808550000	1060100000	195810000	360510000	317760000	63075000	263360000	305330000	252960000	316480000
P25786;V9HW55;F5GX11;B4E0X6;B4DEV8;F5H112	Proteasome subunit alpha type-1;Proteasome subunit alpha type	PSMA1;HEL-S-275	>sp|P25786|PSA1_HUMAN Proteasome subunit alpha type-1 OS=Homo sapiens GN=PSMA1 PE=1 SV=1;>tr|V9HW55|V9HW55_HUMAN Epididymis secretory protein Li 275 OS=Homo sapiens GN=HEL-S-275 PE=2 SV=1;>tr|F5GX11|F5GX11_HUMAN Proteasome subunit alpha type-1 OS=Homo sapi	29.555	1247900000	1137400000	1175600000	1098900000	1514300000	1640800000	1494000000	1472000000	2639400000	3226800000	3470300000	3509000000	2554600000	2788900000	3134200000	3379500000
Q9NR45;V9HW39;Q5TBR0;Q5TBR1;Q9P0B2	Sialic acid synthase	NANS;HEL-S-100	>sp|Q9NR45|SIAS_HUMAN Sialic acid synthase OS=Homo sapiens GN=NANS PE=1 SV=2;>tr|V9HW39|V9HW39_HUMAN Epididymis secretory protein Li 100 OS=Homo sapiens GN=HEL-S-100 PE=2 SV=1	40.307	1240200000	1137600000	1162000000	1083300000	1328800000	1415000000	1239100000	1250500000	1358000000	1512500000	1671700000	1544100000	1389000000	1447900000	1511900000	1467700000
Q5SRT3;Q53FB0;O00299	Chloride intracellular channel protein 1	CLIC1	>tr|Q5SRT3|Q5SRT3_HUMAN Chloride intracellular channel protein OS=Homo sapiens GN=CLIC1 PE=2 SV=2;>tr|Q53FB0|Q53FB0_HUMAN Chloride intracellular channel protein (Fragment) OS=Homo sapiens PE=2 SV=1;>sp|O00299|CLIC1_HUMAN Chloride intracellular channel prot	26.922	1230700000	1318900000	886300000	946610000	1268000000	1300500000	1285200000	1319900000	3329400000	3043700000	3032500000	2840000000	2788000000	2792000000	3174000000	2698100000
A0A023T787;Q9Y5S9;A0A0J9YW13	RNA-binding protein 8A	RBM8;RBM8A	>tr|A0A023T787|A0A023T787_HUMAN RNA-binding protein 8A OS=Homo sapiens GN=RBM8 PE=2 SV=1;>sp|Q9Y5S9|RBM8A_HUMAN RNA-binding protein 8A OS=Homo sapiens GN=RBM8A PE=1 SV=1	19.889	1222900000	1420900000	1111100000	1137700000	950400000	905070000	975430000	838770000	670960000	728850000	835050000	887140000	681520000	710010000	683420000	813670000
A0A024R663;Q86UP2;G3V4Y7;B7Z6P3;B3KWP6;G3V5P0;B3KP76;H0YJP2;H0YJZ8;G3V5G2;H0YJV5	Kinectin	KTN1	>tr|A0A024R663|A0A024R663_HUMAN Kinectin 1 (Kinesin receptor), isoform CRA_a OS=Homo sapiens GN=KTN1 PE=4 SV=1;>sp|Q86UP2|KTN1_HUMAN Kinectin OS=Homo sapiens GN=KTN1 PE=1 SV=1	156.27	1215400000	1319800000	1071500000	1153200000	1333200000	1311900000	1229200000	1254000000	3129500000	3075300000	2942700000	3080900000	2858800000	2965200000	2972600000	3114500000
Q5U0F4;Q53HU7;Q13347;Q5TFK1;Q9P1D9	Eukaryotic translation initiation factor 3 subunit I	EIF3S2;EIF3I	>tr|Q5U0F4|Q5U0F4_HUMAN Eukaryotic translation initiation factor 3 subunit I OS=Homo sapiens GN=EIF3S2 PE=2 SV=1;>tr|Q53HU7|Q53HU7_HUMAN Eukaryotic translation initiation factor 3 subunit I (Fragment) OS=Homo sapiens PE=2 SV=1;>sp|Q13347|EIF3I_HUMAN Eukary	36.501	1214100000	1190800000	908760000	1046300000	1175100000	1110000000	1214100000	1268500000	1547800000	1682600000	1617400000	1686500000	1543800000	1582100000	1640900000	1743100000
Q53FC3;O75340;A0A024QZ42;H0Y9X3;A0A087WZ38	Programmed cell death protein 6	PDCD6;hCG_1985580	>tr|Q53FC3|Q53FC3_HUMAN Programmed cell death 6 variant (Fragment) OS=Homo sapiens PE=2 SV=1;>sp|O75340|PDCD6_HUMAN Programmed cell death protein 6 OS=Homo sapiens GN=PDCD6 PE=1 SV=1;>tr|A0A024QZ42|A0A024QZ42_HUMAN HCG1985580, isoform CRA_c OS=Homo sapiens	21.896	1208300000	1271000000	1155600000	736330000	486400000	542310000	557280000	601910000	101780000	122560000	125310000	125920000	89866000	125440000	158380000	142110000
P04066;B5MDC5;B7Z362	Tissue alpha-L-fucosidase	FUCA1	>sp|P04066|FUCO_HUMAN Tissue alpha-L-fucosidase OS=Homo sapiens GN=FUCA1 PE=1 SV=4	53.688	1203800000	1316300000	1842000000	1726300000	1506200000	1579500000	1857700000	1740000000	434100000	397710000	396790000	389760000	404930000	416830000	449020000	440870000
Q13435;E9PPJ0;Q7Z3K9;E9PJ04;H0YCG1;E9PJT3;H0YEX5;E9PIL8	Splicing factor 3B subunit 2	SF3B2;DKFZp781L0540	>sp|Q13435|SF3B2_HUMAN Splicing factor 3B subunit 2 OS=Homo sapiens GN=SF3B2 PE=1 SV=2;>tr|E9PPJ0|E9PPJ0_HUMAN Splicing factor 3B subunit 2 OS=Homo sapiens GN=SF3B2 PE=1 SV=1;>tr|Q7Z3K9|Q7Z3K9_HUMAN Putative uncharacterized protein DKFZp781L0540 (Fragment)	100.23	1203500000	1133500000	1294100000	1305600000	1241300000	1166400000	1129700000	1227000000	2028600000	1939300000	2088400000	2210500000	1935400000	1895700000	2127100000	2116500000
Q59FV9;Q13308;Q86X91;B7Z471;F8WDG7;H7C5L0;C9J9E8;Q9NSQ6;H0Y8F1	Inactive tyrosine-protein kinase 7	PTK7	>tr|Q59FV9|Q59FV9_HUMAN PTK7 protein tyrosine kinase 7 isoform a variant (Fragment) OS=Homo sapiens PE=2 SV=1;>sp|Q13308|PTK7_HUMAN Inactive tyrosine-protein kinase 7 OS=Homo sapiens GN=PTK7 PE=1 SV=2;>tr|Q86X91|Q86X91_HUMAN Inactive tyrosine-protein kinas	84.364	1191900000	1364900000	911260000	967450000	1118300000	1118600000	826910000	860560000	30171000	0	0	0	0	0	0	0
Q99674	Cell growth regulator with EF hand domain protein 1	CGREF1	>sp|Q99674|CGRE1_HUMAN Cell growth regulator with EF hand domain protein 1 OS=Homo sapiens GN=CGREF1 PE=2 SV=2	31.905	1179000000	1237200000	1379000000	1586000000	886090000	812350000	1183200000	1334600000	323130000	311180000	219750000	218430000	186740000	169650000	157950000	175430000
Q9HB40;B4DP22;I3L4Z3;I3L506;I3L4Z9;I3L2N6	Retinoid-inducible serine carboxypeptidase	SCPEP1	>sp|Q9HB40|RISC_HUMAN Retinoid-inducible serine carboxypeptidase OS=Homo sapiens GN=SCPEP1 PE=1 SV=1;>tr|B4DP22|B4DP22_HUMAN Carboxypeptidase OS=Homo sapiens PE=2 SV=1	50.83	1173000000	1215300000	739440000	674470000	994630000	1087000000	1251600000	1074400000	265480000	316750000	203080000	271570000	380480000	430150000	337460000	308610000
A4D275;O15143;C9J4Z7;F8VXW2;C9JEY1;C9JQM8;C9JFG9;C9J6C8;C9JBJ7;C9K057;C9JTT6;C9JM51;F8WEB3	Actin-related protein 2/3 complex subunit 1B	ARPC1B	>tr|A4D275|A4D275_HUMAN Actin related protein 2/3 complex, subunit 1B, 41kDa OS=Homo sapiens GN=ARPC1B PE=2 SV=1;>sp|O15143|ARC1B_HUMAN Actin-related protein 2/3 complex subunit 1B OS=Homo sapiens GN=ARPC1B PE=1 SV=3;>tr|C9J4Z7|C9J4Z7_HUMAN Actin-related p	40.949	1166700000	1239900000	1137300000	1086900000	838190000	937960000	779230000	802790000	942140000	1039100000	1022900000	1041100000	1186300000	1228700000	1245100000	1397800000
O00154;B4DUX0;K7EKP8;B7Z957;Q6ZUV0	Cytosolic acyl coenzyme A thioester hydrolase	ACOT7	>sp|O00154|BACH_HUMAN Cytosolic acyl coenzyme A thioester hydrolase OS=Homo sapiens GN=ACOT7 PE=1 SV=3;>tr|B4DUX0|B4DUX0_HUMAN cDNA FLJ60167, highly similar to Cytosolic acyl coenzyme A thioester hydrolase(EC 3.1.2.2) OS=Homo sapiens PE=2 SV=1;>tr|K7EKP8|K	41.796	1161300000	1276400000	1586800000	1227600000	1627500000	1694600000	1824300000	1663200000	2061700000	2388200000	2256100000	2321700000	2428700000	2308500000	2341100000	2282100000
P07737;K7EJ44;I3L3D5	Profilin-1	PFN1	>sp|P07737|PROF1_HUMAN Profilin-1 OS=Homo sapiens GN=PFN1 PE=1 SV=2;>tr|K7EJ44|K7EJ44_HUMAN Profilin OS=Homo sapiens GN=PFN1 PE=1 SV=1	15.054	1154700000	1353200000	1004600000	943370000	1354600000	1461000000	1101900000	1218800000	7788300000	6938800000	6762000000	6768100000	6813900000	6464500000	5514200000	4960000000
P13473;B4E2S7;B7Z2R9;H0YCG2;B4DF49;A0A1B1HY22	Lysosome-associated membrane glycoprotein 2	LAMP2	>sp|P13473|LAMP2_HUMAN Lysosome-associated membrane glycoprotein 2 OS=Homo sapiens GN=LAMP2 PE=1 SV=2;>tr|B4E2S7|B4E2S7_HUMAN cDNA FLJ58780, highly similar to Homo sapiens lysosomal-associated membrane protein 2 (LAMP2), transcript variant LAMP2B, mRNA OS=	44.96	1154300000	1199800000	721770000	653180000	962340000	798240000	332530000	537520000	231570000	141400000	175700000	149830000	275560000	159260000	143290000	119950000
A0A024R0E5;P52907;A8K0T9	F-actin-capping protein subunit alpha-1	CAPZA1	>tr|A0A024R0E5|A0A024R0E5_HUMAN Capping protein (Actin filament) muscle Z-line, alpha 1, isoform CRA_a OS=Homo sapiens GN=CAPZA1 PE=3 SV=1;>sp|P52907|CAZA1_HUMAN F-actin-capping protein subunit alpha-1 OS=Homo sapiens GN=CAPZA1 PE=1 SV=3;>tr|A8K0T9|A8K0T9_	32.922	1153800000	1057100000	1131600000	1403100000	1264200000	1421900000	1619200000	1565900000	1604100000	1564700000	1637400000	1783000000	1503700000	1440000000	1455500000	1588700000
G3V4W0;B4DY08;B2R5W2;G3V4C1;B3KX96;B2R603;G3V2Q1;A8K9A4;P07910;G3V576;G3V2D6;D3DPI2;G3V251;G3V555;G3V575;G3V5X6;G3V3K6;G3V5V7;B4DQQ2;B4DMJ1;B4DSU6;Q6PKD2;P0DMR1;B7ZW38;A0A0G2JPF8;A0A0G2JNQ3;O60812;B2RXH8;G3V4M8;G3V2H6;Q569J8;E5RG71;B3KT61;B3KSX3;Q86SE5	Heterogeneous nuclear ribonucleoproteins C1/C2	HNRNPC;hCG_1641229	>tr|G3V4W0|G3V4W0_HUMAN Heterogeneous nuclear ribonucleoproteins C1/C2 (Fragment) OS=Homo sapiens GN=HNRNPC PE=1 SV=1;>tr|B4DY08|B4DY08_HUMAN Heterogeneous nuclear ribonucleoproteins C1/C2 OS=Homo sapiens GN=HNRNPC PE=1 SV=1;>tr|B2R5W2|B2R5W2_HUMAN Heterog	28.916	1150300000	1087000000	1571000000	1813700000	1284600000	1455900000	1564400000	1605900000	2481300000	2609300000	2148100000	2385100000	1900600000	1908800000	2260200000	2136000000
A0A0F7NGI8;Q32MZ4;Q05D04;B4DPC0;Q9H3B7;C9JTC6	Leucine-rich repeat flightless-interacting protein 1	LRRFIP1	>tr|A0A0F7NGI8|A0A0F7NGI8_HUMAN Leucine rich repeat (In FLII) interacting protein 1, isoform CRA_c OS=Homo sapiens GN=LRRFIP1 PE=2 SV=1;>sp|Q32MZ4|LRRF1_HUMAN Leucine-rich repeat flightless-interacting protein 1 OS=Homo sapiens GN=LRRFIP1 PE=1 SV=2;>tr|Q05	82.688	1143500000	1033200000	1320600000	1414100000	1099900000	1022300000	1281200000	1310900000	1089300000	1085000000	1077000000	1127000000	1281900000	1192400000	1218700000	1233500000
P05204	Non-histone chromosomal protein HMG-17	HMGN2	>sp|P05204|HMGN2_HUMAN Non-histone chromosomal protein HMG-17 OS=Homo sapiens GN=HMGN2 PE=1 SV=3	9.3926	1137600000	1126200000	933350000	1066900000	1142600000	1021600000	958870000	1072800000	5041200000	2729300000	4012900000	2255500000	3860500000	1898600000	3450300000	3366900000
A0A024R1Q5;P17050	Alpha-N-acetylgalactosaminidase	NAGA	>tr|A0A024R1Q5|A0A024R1Q5_HUMAN N-acetylgalactosaminidase, alpha-, isoform CRA_a OS=Homo sapiens GN=NAGA PE=3 SV=1;>sp|P17050|NAGAB_HUMAN Alpha-N-acetylgalactosaminidase OS=Homo sapiens GN=NAGA PE=1 SV=2	46.564	1131700000	1091800000	1136700000	1076800000	1232100000	1648400000	1255000000	1158500000	147190000	156390000	166160000	180240000	104430000	130550000	105470000	130200000
Q96CV8;P52888;Q9BW75;K7EP46;B4DU96;K7EKB6;K7EL02;K7EMU4;K7EIK4;K7EL32	Thimet oligopeptidase	THOP1	>tr|Q96CV8|Q96CV8_HUMAN Thimet oligopeptidase 1 OS=Homo sapiens GN=THOP1 PE=2 SV=1;>sp|P52888|THOP1_HUMAN Thimet oligopeptidase OS=Homo sapiens GN=THOP1 PE=1 SV=2;>tr|Q9BW75|Q9BW75_HUMAN THOP1 protein (Fragment) OS=Homo sapiens GN=THOP1 PE=2 SV=2;>tr|K7EP4	78.823	1129500000	1273200000	1152000000	1189300000	1117100000	1200600000	1058200000	1134200000	1489500000	1499000000	1493100000	1614800000	1436500000	1459000000	1670000000	1651600000
D3DSM4;D3DSM5;P39060;H7BXV5;Q8NG19;H7C457	Collagen alpha-1(XVIII) chain;Endostatin	COL18A1	>tr|D3DSM4|D3DSM4_HUMAN Collagen, type XVIII, alpha 1, isoform CRA_d OS=Homo sapiens GN=COL18A1 PE=4 SV=1;>tr|D3DSM5|D3DSM5_HUMAN Collagen, type XVIII, alpha 1, isoform CRA_b OS=Homo sapiens GN=COL18A1 PE=4 SV=1;>sp|P39060|COIA1_HUMAN Collagen alpha-1(XVII	135.51	1119400000	1038400000	1179600000	1126500000	626390000	638240000	670720000	702650000	5864200000	5869900000	6033700000	5569300000	3605900000	3473000000	4350500000	4093700000
Q7Z7M4;A0A0C4DFU2;P04179;A0A0C4DFU1;Q7Z7M6;Q4ZJI1;Q7Z7M7;F5H3C5;F5H4R2;F5GYZ5;Q7Z7M5;G8JLJ2;A0A0C4DG56;Q6LE88;Q9UG59;Q96AM7;G5E9P6;F5GXZ9	Superoxide dismutase;Superoxide dismutase [Mn], mitochondrial	SOD2	>tr|Q7Z7M4|Q7Z7M4_HUMAN Superoxide dismutase (Fragment) OS=Homo sapiens GN=SOD2 PE=2 SV=1;>tr|A0A0C4DFU2|A0A0C4DFU2_HUMAN Superoxide dismutase OS=Homo sapiens GN=SOD2 PE=1 SV=1;>sp|P04179|SODM_HUMAN Superoxide dismutase [Mn], mitochondrial OS=Homo sapiens	23.672	1117100000	1121200000	1996800000	1659700000	998050000	903750000	1241500000	1209200000	0	0	0	0	133360000	142070000	84255000	121860000
F8VZJ2;H0YHX9;A0A024RB41;Q13765;E9PAV3;B4DDI8;F8W0W4;F8W1N5;F8VNW4;F8VZ58;A8K6N6;Q9BZK3	Nascent polypeptide-associated complex subunit alpha;Nascent polypeptide-associated complex subunit alpha, muscle-specific form	NACA;hCG_2016482	>tr|F8VZJ2|F8VZJ2_HUMAN Nascent polypeptide-associated complex subunit alpha OS=Homo sapiens GN=NACA PE=1 SV=1;>tr|H0YHX9|H0YHX9_HUMAN Nascent polypeptide-associated complex subunit alpha (Fragment) OS=Homo sapiens GN=NACA PE=1 SV=1;>tr|A0A024RB41|A0A024RB	15.016	1113400000	1392800000	1310400000	1291200000	1361300000	1263900000	1291600000	1176100000	1836200000	2404000000	1773400000	1772800000	1771600000	1778700000	1784700000	1641300000
B7Z670;Q14CA1;C9JYY6;Q92823;F8W775;Q4KMQ7;A0A087X2B3;C9JH43;Q75ML9;C9J8B6;C9JF43;C9JUR7;A0A1B1PFW4	Neuronal cell adhesion molecule	NRCAM	>tr|B7Z670|B7Z670_HUMAN cDNA FLJ61703, highly similar to Neuronal cell adhesion molecule (Fragment) OS=Homo sapiens PE=2 SV=1;>tr|Q14CA1|Q14CA1_HUMAN NRCAM protein OS=Homo sapiens GN=NRCAM PE=2 SV=1;>tr|C9JYY6|C9JYY6_HUMAN Neuronal cell adhesion molecule O	127.59	1111300000	1051800000	1608700000	1585800000	810250000	906290000	1377200000	1217800000	0	0	0	0	0	0	0	0
Q59GB4;A0A1C7CYX9;Q8NAN9;E5RFU4;A9CQZ4			>tr|Q59GB4|Q59GB4_HUMAN Dihydropyrimidinase-like 2 variant (Fragment) OS=Homo sapiens PE=2 SV=1;>tr|A0A1C7CYX9|A0A1C7CYX9_HUMAN Dihydropyrimidinase-related protein 2 OS=Homo sapiens GN=DPYSL2 PE=1 SV=1	68.183	1105800000	1185100000	1359600000	1114000000	1542000000	1611400000	1528500000	1400400000	4973900000	4558700000	5249900000	5012300000	5488400000	5889400000	5798600000	5475300000
A0A024R9B8;Q9Y646;B4DJC2;E5RJA8;E5RH35;E5RJZ7;E5RJP8;B4E1W2	Carboxypeptidase Q	PGCP;CPQ	>tr|A0A024R9B8|A0A024R9B8_HUMAN Plasma glutamate carboxypeptidase, isoform CRA_a OS=Homo sapiens GN=PGCP PE=4 SV=1;>sp|Q9Y646|CBPQ_HUMAN Carboxypeptidase Q OS=Homo sapiens GN=CPQ PE=1 SV=1;>tr|B4DJC2|B4DJC2_HUMAN cDNA FLJ51665, highly similar to Homo sapie	51.887	1100300000	1217200000	1296400000	1161400000	1245900000	1439200000	1550400000	1611900000	337150000	372150000	338230000	332930000	243110000	298550000	342690000	341200000
Q9UKK9;A6NFX8;A6NJU6;A6NCQ0;C9JYY9;H0YEY4	ADP-sugar pyrophosphatase	NUDT5	>sp|Q9UKK9|NUDT5_HUMAN ADP-sugar pyrophosphatase OS=Homo sapiens GN=NUDT5 PE=1 SV=1;>tr|A6NFX8|A6NFX8_HUMAN ADP-sugar pyrophosphatase OS=Homo sapiens GN=NUDT5 PE=1 SV=1;>tr|A6NJU6|A6NJU6_HUMAN ADP-sugar pyrophosphatase OS=Homo sapiens GN=NUDT5 PE=1 SV=2;>t	24.327	1099200000	1133300000	1347100000	1178800000	1418300000	1391300000	1293300000	1202000000	1487300000	1279100000	1533000000	1314000000	1196500000	1344000000	1280000000	1242500000
Q9UJJ9;A2VDJ4;Q96RZ2;H0YEA7;A0A087WWA2;E9PQQ5	N-acetylglucosamine-1-phosphotransferase subunit gamma	GNPTG;RJD9	>sp|Q9UJJ9|GNPTG_HUMAN N-acetylglucosamine-1-phosphotransferase subunit gamma OS=Homo sapiens GN=GNPTG PE=1 SV=1;>tr|A2VDJ4|A2VDJ4_HUMAN GNPTG protein (Fragment) OS=Homo sapiens GN=GNPTG PE=2 SV=1;>tr|Q96RZ2|Q96RZ2_HUMAN N-acetylglucosamine-1-phosphate tra	33.973	1094500000	1159300000	1210300000	1154200000	1272400000	1424700000	1278300000	1155700000	476940000	492400000	472460000	444750000	476360000	527070000	544560000	549230000
V9HW95;Q15293;Q5J7V8;E9PP27	Reticulocalbin-1	HEL-S-84;RCN1	>tr|V9HW95|V9HW95_HUMAN Epididymis secretory protein Li 84 OS=Homo sapiens GN=HEL-S-84 PE=2 SV=1;>sp|Q15293|RCN1_HUMAN Reticulocalbin-1 OS=Homo sapiens GN=RCN1 PE=1 SV=1;>tr|Q5J7V8|Q5J7V8_HUMAN Proliferation-inducing gene 20 protein OS=Homo sapiens PE=2 SV	38.89	1091200000	1085900000	1403200000	1311400000	1075500000	1246300000	1322600000	1327900000	835120000	816350000	957380000	888210000	954350000	960820000	743530000	765510000
Q99584;D3DV53	Protein S100-A13	S100A13	>sp|Q99584|S10AD_HUMAN Protein S100-A13 OS=Homo sapiens GN=S100A13 PE=1 SV=1;>tr|D3DV53|D3DV53_HUMAN S100 calcium binding protein A13, isoform CRA_a (Fragment) OS=Homo sapiens GN=S100A13 PE=4 SV=1	11.471	1091000000	1056600000	1708600000	1605700000	1058900000	922870000	1646400000	1341600000	925500000	843930000	1041800000	792140000	1034700000	1127500000	1322000000	1210400000
B2R642;A8K6A6;A0A024R3I5;P43121;B3KXZ9	Cell surface glycoprotein MUC18	MCAM	>tr|B2R642|B2R642_HUMAN cDNA, FLJ92775, highly similar to Homo sapiens melanoma cell adhesion molecule (MCAM), mRNA OS=Homo sapiens PE=2 SV=1;>tr|A8K6A6|A8K6A6_HUMAN cDNA FLJ78619, highly similar to Homo sapiens melanoma cell adhesion molecule (MCAM), mRNA	71.635	1090400000	1136000000	1544400000	1631500000	805160000	873270000	960890000	1068300000	0	0	0	0	0	0	0	0
P23396;Q53G83;E9PL09;E9PPU1;Q9NQS8;H0YEU2;F2Z2S8;A7E2S3;H0YCJ7;H0YF32;E9PQ96;E9PSF4;E9PJH4;E9PQX2;H0YES8;E9PJN9	40S ribosomal protein S3	RPS3	>sp|P23396|RS3_HUMAN 40S ribosomal protein S3 OS=Homo sapiens GN=RPS3 PE=1 SV=2;>tr|Q53G83|Q53G83_HUMAN Ribosomal protein S3 variant (Fragment) OS=Homo sapiens PE=2 SV=1;>tr|E9PL09|E9PL09_HUMAN 40S ribosomal protein S3 OS=Homo sapiens GN=RPS3 PE=1 SV=1;>tr	26.688	1086500000	1211400000	1078700000	1134200000	1276000000	1115700000	1203500000	1074100000	1025000000	1146400000	979900000	992260000	1342900000	1420200000	1512800000	1542800000
P43034;B4DZN3;B4DF38;I3L495	Platelet-activating factor acetylhydrolase IB subunit alpha	PAFAH1B1	>sp|P43034|LIS1_HUMAN Platelet-activating factor acetylhydrolase IB subunit alpha OS=Homo sapiens GN=PAFAH1B1 PE=1 SV=2	46.637	1081000000	1220900000	1147800000	1128600000	1060900000	1123100000	1142400000	1143000000	1416700000	1511300000	1346600000	1350700000	1317000000	1370700000	1380100000	1445800000
A0A140VK46;P28070;B4DFL3	Proteasome subunit beta type-4	PSMB4	>tr|A0A140VK46|A0A140VK46_HUMAN Proteasome subunit beta type OS=Homo sapiens PE=2 SV=1;>sp|P28070|PSB4_HUMAN Proteasome subunit beta type-4 OS=Homo sapiens GN=PSMB4 PE=1 SV=4;>tr|B4DFL3|B4DFL3_HUMAN cDNA FLJ56661, highly similar to Proteasome subunit beta	29.204	1067500000	1132800000	923100000	880180000	997290000	1063400000	1226800000	1119500000	1421700000	1581100000	1521200000	1505400000	1521200000	1623600000	1525800000	1485500000
P04040;B4DWK8;Q8TAK2;A0A1C9J7V9	Catalase	CAT	>sp|P04040|CATA_HUMAN Catalase OS=Homo sapiens GN=CAT PE=1 SV=3;>tr|B4DWK8|B4DWK8_HUMAN Catalase OS=Homo sapiens PE=2 SV=1	59.755	1051400000	845040000	1202300000	1102000000	1113800000	1048600000	999230000	1074300000	604930000	559430000	671300000	688630000	574290000	595830000	664650000	612920000
A0A193DRS0;O15118;A0A0S2A5C8;A0A0A8JCD0;Q59GR1;B4DIP7;K7EQ23	Niemann-Pick C1 protein	NPC1	>tr|A0A193DRS0|A0A193DRS0_HUMAN Niemann-Pick C1 OS=Homo sapiens GN=NPC1 PE=4 SV=1;>sp|O15118|NPC1_HUMAN Niemann-Pick C1 protein OS=Homo sapiens GN=NPC1 PE=1 SV=2;>tr|A0A0S2A5C8|A0A0S2A5C8_HUMAN Truncated Niemann-Pick C1 OS=Homo sapiens GN=NPC1 PE=4 SV=1;>t	142.15	1051200000	987240000	1094000000	1138900000	919650000	964490000	1059200000	1110500000	0	0	0	0	0	0	0	0
P49773;D6REP8;D6RE99;D6RD60;D6RC06;A4D2H4	Histidine triad nucleotide-binding protein 1	HINT1	>sp|P49773|HINT1_HUMAN Histidine triad nucleotide-binding protein 1 OS=Homo sapiens GN=HINT1 PE=1 SV=2;>tr|D6REP8|D6REP8_HUMAN Histidine triad nucleotide-binding protein 1 OS=Homo sapiens GN=HINT1 PE=1 SV=1;>tr|D6RE99|D6RE99_HUMAN Histidine triad nucleotid	13.802	1048700000	862220000	1213700000	1154900000	815000000	1036600000	755110000	1100600000	1746800000	1489500000	2038500000	2099000000	2630800000	2454300000	1922600000	1849300000
A0A024R7F8;P13686;K7EJD9;K7EIP0;K7ESF2	Tartrate-resistant acid phosphatase type 5	ACP5	>tr|A0A024R7F8|A0A024R7F8_HUMAN Acid phosphatase 5, tartrate resistant, isoform CRA_a OS=Homo sapiens GN=ACP5 PE=4 SV=1;>sp|P13686|PPA5_HUMAN Tartrate-resistant acid phosphatase type 5 OS=Homo sapiens GN=ACP5 PE=1 SV=3	36.598	1048500000	1108900000	549200000	535530000	1863100000	1370000000	912560000	922440000	63465000	128870000	125500000	80670000	263260000	315980000	338160000	296250000
A0A090N7V5;O75223;M0QZK8;B3KMN7;B8ZZK2;H7BZK5;A0A0B4J1Y4	Gamma-glutamylcyclotransferase	GGCT	>tr|A0A090N7V5|A0A090N7V5_HUMAN Chromosome 7 open reading frame 24 OS=Homo sapiens GN=C7orf24 PE=4 SV=1;>sp|O75223|GGCT_HUMAN Gamma-glutamylcyclotransferase OS=Homo sapiens GN=GGCT PE=1 SV=1;>tr|M0QZK8|M0QZK8_HUMAN Uncharacterized protein OS=Homo sapiens P	21.007	1038400000	854880000	1452100000	1513400000	1313500000	1291500000	1199900000	1338300000	403930000	0	442910000	474480000	415010000	446040000	494830000	422990000
B4E1S6;M1VE83;M1VKI3;P31431	Syndecan;Tyrosine-protein kinase receptor;Syndecan-4	SDC4;SDC4-ROS1_S4;R34;SDC4-ROS1_S4;R32	>tr|B4E1S6|B4E1S6_HUMAN Syndecan OS=Homo sapiens GN=SDC4 PE=2 SV=1;>tr|M1VE83|M1VE83_HUMAN Tyrosine-protein kinase receptor OS=Homo sapiens GN=SDC4-ROS1_S4;R34 PE=2 SV=1;>tr|M1VKI3|M1VKI3_HUMAN Tyrosine-protein kinase receptor OS=Homo sapiens GN=SDC4-ROS1_	13.91	1037600000	1023000000	1231100000	1399100000	557580000	523160000	870870000	710230000	590010000	477910000	382720000	320500000	486180000	464620000	420930000	444580000
Q9H444;P59074;Q96CF2	Charged multivesicular body protein 4b	CHMP4B	>sp|Q9H444|CHM4B_HUMAN Charged multivesicular body protein 4b OS=Homo sapiens GN=CHMP4B PE=1 SV=1	24.95	1035900000	1076200000	1188300000	1244600000	837620000	735530000	835600000	879990000	1163000000	1181400000	894300000	925140000	918750000	932130000	984460000	934450000
A0A024R8V0;A0A0S2Z5A5;Q9UHD8;A0A024R8Q0;A0A0S2Z5W9;Q1WWK5;K7EL40;K7EK18;K7ER52;K7EIE4;K7EQD7;K7EJ51;K7ER14;K7ELJ9;K7EJZ2;K7ENL0;B4DTL7;K7EIR4;K7EKN4;K7EN52;K7ENQ5;K7EJL9;K7EJV0;K7EPY1;A2VCQ5;K7ER34;K7ERG1;K7EQ08;Q0VG55	Septin-9	40057	>tr|A0A024R8V0|A0A024R8V0_HUMAN Septin 9, isoform CRA_a OS=Homo sapiens GN=SEPT9 PE=3 SV=1;>tr|A0A0S2Z5A5|A0A0S2Z5A5_HUMAN Septin 9 isoform 1 (Fragment) OS=Homo sapiens GN=SEPT9 PE=2 SV=1;>sp|Q9UHD8|SEPT9_HUMAN Septin-9 OS=Homo sapiens GN=SEPT9 PE=1 SV=2;>	63.633	1027100000	823550000	653880000	680400000	781010000	787190000	798410000	835780000	744360000	748770000	666860000	711900000	733130000	728000000	719810000	767210000
A0A0A0MQY7;Q5VU97;B4DRP4	VWFA and cache domain-containing protein 1	CACHD1	>tr|A0A0A0MQY7|A0A0A0MQY7_HUMAN VWFA and cache domain-containing protein 1 OS=Homo sapiens GN=CACHD1 PE=1 SV=1;>sp|Q5VU97|CAHD1_HUMAN VWFA and cache domain-containing protein 1 OS=Homo sapiens GN=CACHD1 PE=2 SV=2	136.71	1026500000	980500000	1080900000	1096300000	881990000	870610000	986240000	922210000	0	0	0	0	0	0	0	0
Q17RA0;P40189;A0A0A0N0L5;A0A0A0N0L2;D6RH03;Q5FC05;Q5FC03	Interleukin-6 receptor subunit beta	IL6ST	>tr|Q17RA0|Q17RA0_HUMAN Interleukin 6 signal transducer (Gp130, oncostatin M receptor) OS=Homo sapiens GN=IL6ST PE=1 SV=1;>sp|P40189|IL6RB_HUMAN Interleukin-6 receptor subunit beta OS=Homo sapiens GN=IL6ST PE=1 SV=2;>tr|A0A0A0N0L5|A0A0A0N0L5_HUMAN IL6ST is	103.62	1017800000	1104900000	961520000	867400000	895370000	911680000	1005400000	899090000	18056000	0	0	0	0	0	0	0
B2RAK1;Q9UIQ6	Leucyl-cystinyl aminopeptidase;Leucyl-cystinyl aminopeptidase, pregnancy serum form	LNPEP	>tr|B2RAK1|B2RAK1_HUMAN cDNA, FLJ94965, highly similar to Homo sapiens leucyl/cystinyl aminopeptidase (LNPEP), mRNA OS=Homo sapiens PE=2 SV=1;>sp|Q9UIQ6|LCAP_HUMAN Leucyl-cystinyl aminopeptidase OS=Homo sapiens GN=LNPEP PE=1 SV=3	117.34	1016400000	936330000	707880000	757450000	692560000	674070000	602130000	757060000	227010000	28583000	24005000	17320000	60751000	56893000	47061000	63469000
Q3KT81		HLA-C	>tr|Q3KT81|Q3KT81_HUMAN MHC class I antigen OS=Homo sapiens GN=HLA-C PE=3 SV=1	40.696	1008700000	897050000	1637200000	2310800000	1430500000	1326200000	1591700000	2334800000	1007900000	966610000	910970000	739740000	986120000	1005400000	809490000	853810000
V9HW63;Q13162;H7C3T4;A6NG45;A6NJJ0	Peroxiredoxin-4	HEL-S-97n;PRDX4	>tr|V9HW63|V9HW63_HUMAN Epididymis secretory sperm binding protein Li 97n OS=Homo sapiens GN=HEL-S-97n PE=2 SV=1;>sp|Q13162|PRDX4_HUMAN Peroxiredoxin-4 OS=Homo sapiens GN=PRDX4 PE=1 SV=1;>tr|H7C3T4|H7C3T4_HUMAN Peroxiredoxin-4 (Fragment) OS=Homo sapiens GN	30.54	1007500000	924050000	993150000	1141000000	844600000	857720000	1155100000	1071200000	411250000	373530000	402950000	373380000	370060000	428230000	352540000	347650000
Q13200;Q59EG8;B4DM22;Q9NSM5;Q13041;C9JPC0;H7C1H2;H7C2Q3;F8WBS8	26S proteasome non-ATPase regulatory subunit 2	PSMD2;DKFZp564A2282	>sp|Q13200|PSMD2_HUMAN 26S proteasome non-ATPase regulatory subunit 2 OS=Homo sapiens GN=PSMD2 PE=1 SV=3;>tr|Q59EG8|Q59EG8_HUMAN Proteasome 26S non-ATPase subunit 2 variant (Fragment) OS=Homo sapiens PE=2 SV=1;>tr|B4DM22|B4DM22_HUMAN cDNA FLJ53357, highly	100.2	1005300000	959460000	761370000	778730000	974820000	973870000	911070000	973270000	2127700000	1833300000	1951900000	2211300000	2216000000	2130800000	2066000000	2037600000
M0QXB4;O14579;Q53HJ6;Q7Z4Z1;M0R061	Coatomer subunit epsilon	COPE	>tr|M0QXB4|M0QXB4_HUMAN Coatomer protein complex, subunit epsilon, isoform CRA_g OS=Homo sapiens GN=COPE PE=1 SV=1;>sp|O14579|COPE_HUMAN Coatomer subunit epsilon OS=Homo sapiens GN=COPE PE=1 SV=3;>tr|Q53HJ6|Q53HJ6_HUMAN Epsilon subunit of coatomer protein	36.923	1004700000	1060500000	815850000	934690000	1182300000	1200400000	1251900000	1157400000	1693000000	1773200000	1739500000	1746400000	1452300000	1370200000	1623100000	1760200000
F8WCF6;P59998;F8WDD7;A0A0A6YYG9;H7C0A3;R4GN08;Q9H7Z5;F8WE39;F8WDW3	Actin-related protein 2/3 complex subunit 4	ARPC4-TTLL3;ARPC4	>tr|F8WCF6|F8WCF6_HUMAN Actin-related protein 2/3 complex subunit 4 OS=Homo sapiens GN=ARPC4-TTLL3 PE=3 SV=1;>sp|P59998|ARPC4_HUMAN Actin-related protein 2/3 complex subunit 4 OS=Homo sapiens GN=ARPC4 PE=1 SV=3;>tr|F8WDD7|F8WDD7_HUMAN Actin-related protein	21.058	999270000	738700000	947260000	778100000	957720000	990040000	767780000	753510000	1186900000	1082100000	1062400000	1197700000	1330500000	1414600000	1209900000	1123300000
Q04721;Q6IQ50;D2WEZ3;B4DF04;A0A0B4J2B3;R4GN02;A0A096LNW5;A0A087X002;A0A087WY62;Q7Z3S9	Neurogenic locus notch homolog protein 2;Notch 2 extracellular truncation;Notch 2 intracellular domain	NOTCH2	>sp|Q04721|NOTC2_HUMAN Neurogenic locus notch homolog protein 2 OS=Homo sapiens GN=NOTCH2 PE=1 SV=3;>tr|Q6IQ50|Q6IQ50_HUMAN NOTCH2 protein OS=Homo sapiens GN=NOTCH2 PE=2 SV=2	265.4	991520000	860010000	1314200000	1290600000	851550000	819580000	1173900000	1183300000	0	0	0	0	0	0	0	0
Q9Y230;B3KNL2;M0R0Y3;B4DW30;X6R2L4;M0QXI6;M0R0Z0;M0QXZ7	RuvB-like 2	RUVBL2	>sp|Q9Y230|RUVB2_HUMAN RuvB-like 2 OS=Homo sapiens GN=RUVBL2 PE=1 SV=3;>tr|B3KNL2|B3KNL2_HUMAN RuvB-like helicase OS=Homo sapiens GN=RUVBL2 PE=2 SV=1;>tr|M0R0Y3|M0R0Y3_HUMAN RuvB-like helicase OS=Homo sapiens GN=RUVBL2 PE=1 SV=1	51.156	990950000	1338500000	1019100000	874900000	1285400000	1249400000	1260100000	1176400000	2785500000	2773600000	2541600000	2992300000	2187400000	2071800000	2335700000	2382400000
O75326;F5GYX3;B3KMH6;H3BMF9	Semaphorin-7A	SEMA7A	>sp|O75326|SEM7A_HUMAN Semaphorin-7A OS=Homo sapiens GN=SEMA7A PE=1 SV=1;>tr|F5GYX3|F5GYX3_HUMAN Semaphorin-7A OS=Homo sapiens GN=SEMA7A PE=1 SV=1	74.823	988660000	986940000	1282300000	1321500000	824480000	760550000	999830000	1023900000	0	0	0	0	0	0	0	0
Q15084	Protein disulfide-isomerase A6	PDIA6	>sp|Q15084|PDIA6_HUMAN Protein disulfide-isomerase A6 OS=Homo sapiens GN=PDIA6 PE=1 SV=1	48.121	986670000	1053000000	867220000	902300000	1333300000	1183600000	1257700000	1214100000	620620000	572350000	588030000	601700000	619220000	569510000	573080000	589520000
O43776;B4DN60;B4DGT6;K7EIU7;B4DF91;K7EPK2;K7EMQ6;K7EJ19;K7EQ35;REV__H7BZ55	Asparagine--tRNA ligase, cytoplasmic	NARS	>sp|O43776|SYNC_HUMAN Asparagine--tRNA ligase, cytoplasmic OS=Homo sapiens GN=NARS PE=1 SV=1;>tr|B4DN60|B4DN60_HUMAN cDNA FLJ52703, highly similar to Asparaginyl-tRNA synthetase, cytoplasmic (EC6.1.1.22) OS=Homo sapiens PE=2 SV=1	62.942	982380000	1020000000	796820000	789610000	1372700000	1363200000	1006200000	1093100000	883730000	962150000	900760000	1034800000	1269300000	1391100000	1146700000	1175400000
A0A140VK65;P21281;Q59HF3;B4DFM5;H0YC04;B4DQI9;Q71UA2;B4DWH7;C9JL73;P15313;E5RGH6;H0YAT8;C9JZ02;C9J5E3;C9JNS9	V-type proton ATPase subunit B, brain isoform	ATP6V1B2	>tr|A0A140VK65|A0A140VK65_HUMAN Testicular secretory protein Li 65 OS=Homo sapiens PE=2 SV=1;>sp|P21281|VATB2_HUMAN V-type proton ATPase subunit B, brain isoform OS=Homo sapiens GN=ATP6V1B2 PE=1 SV=3;>tr|Q59HF3|Q59HF3_HUMAN ATPase, H+ transporting, lysosom	56.5	979840000	1027600000	818830000	960280000	1058100000	995520000	1006500000	1196800000	1107500000	1044400000	1252900000	1240200000	998510000	1059400000	1136900000	1277000000
Q76LA1;P04080	Cystatin-B	CSTB	>tr|Q76LA1|Q76LA1_HUMAN CSTB protein OS=Homo sapiens GN=CSTB PE=2 SV=1;>sp|P04080|CYTB_HUMAN Cystatin-B OS=Homo sapiens GN=CSTB PE=1 SV=2	11.139	978190000	971600000	903130000	880500000	777150000	908440000	820940000	815750000	307690000	271130000	277840000	232570000	304380000	488660000	488650000	476670000
A0A024QZD5;P08621;A8KAQ5;M0QYR1;B3KPV0;M0QX04;Q9UFS1	U1 small nuclear ribonucleoprotein 70 kDa	SNRP70;SNRNP70	>tr|A0A024QZD5|A0A024QZD5_HUMAN Small nuclear ribonucleoprotein 70kDa polypeptide (RNP antigen), isoform CRA_b OS=Homo sapiens GN=SNRP70 PE=4 SV=1;>sp|P08621|RU17_HUMAN U1 small nuclear ribonucleoprotein 70 kDa OS=Homo sapiens GN=SNRNP70 PE=1 SV=2;>tr|A8KA	51.556	976000000	989060000	964800000	1047200000	746360000	720650000	988800000	878190000	819630000	837260000	879480000	954720000	860640000	800310000	841950000	1034600000
Q09666;B4DTV0;Q6ZQN2;Q8N274;Q13727;A8K171;P48552	Neuroblast differentiation-associated protein AHNAK	AHNAK	>sp|Q09666|AHNK_HUMAN Neuroblast differentiation-associated protein AHNAK OS=Homo sapiens GN=AHNAK PE=1 SV=2	629.09	971930000	918420000	813850000	800600000	1612400000	1567800000	1687700000	1602800000	9952200000	9615200000	9080300000	8884800000	9726700000	10039000000	10408000000	10341000000
O75937;S4R3J5	DnaJ homolog subfamily C member 8	DNAJC8	>sp|O75937|DNJC8_HUMAN DnaJ homolog subfamily C member 8 OS=Homo sapiens GN=DNAJC8 PE=1 SV=2	29.841	971510000	968780000	869830000	953400000	924420000	863220000	945330000	980370000	1242600000	1274400000	1361300000	1254900000	1378300000	1223300000	1489900000	1327900000
Q15393;A8K6V3;B3KQH1;B3KM77;J3QL37;J3QRB2;I3L4G7;J3QKV4	Splicing factor 3B subunit 3	SF3B3	>sp|Q15393|SF3B3_HUMAN Splicing factor 3B subunit 3 OS=Homo sapiens GN=SF3B3 PE=1 SV=4;>tr|A8K6V3|A8K6V3_HUMAN cDNA FLJ78677, highly similar to Homo sapiens splicing factor 3b, subunit 3, 130kDa (SF3B3), mRNA OS=Homo sapiens PE=2 SV=1;>tr|B3KQH1|B3KQH1_HUM	135.58	966930000	1033100000	872080000	762730000	1079100000	1199700000	1026100000	1004100000	1579300000	1584000000	1761400000	1834200000	1710600000	1875100000	1750900000	1791700000
Q6ZNJ9;B2R6P1;A0A1A7UP97;P34059;B7Z267;Q6YL38;Q96I49;H3BP66;Q9HAL1	N-acetylgalactosamine-6-sulfatase	FLJ00319;GALNS	>tr|Q6ZNJ9|Q6ZNJ9_HUMAN FLJ00319 protein (Fragment) OS=Homo sapiens GN=FLJ00319 PE=2 SV=1;>tr|B2R6P1|B2R6P1_HUMAN cDNA, FLJ93045, highly similar to Homo sapiens galactosamine (N-acetyl)-6-sulfate sulfatase (Morquiosyndrome, mucopolysaccharidosis type IVA)	51.113	960720000	977220000	1417900000	1839800000	707420000	722420000	826450000	798590000	321410000	528070000	441560000	416280000	310590000	314280000	389350000	437300000
P36578;Q59GY2;B4DMJ6;Q53G74;B4DFI6;H3BM89;B4DMJ2;H3BTP7;H3BU31;B4DP82	60S ribosomal protein L4	RPL4	>sp|P36578|RL4_HUMAN 60S ribosomal protein L4 OS=Homo sapiens GN=RPL4 PE=1 SV=5;>tr|Q59GY2|Q59GY2_HUMAN Ribosomal protein L4 variant (Fragment) OS=Homo sapiens PE=2 SV=1;>tr|B4DMJ6|B4DMJ6_HUMAN cDNA FLJ50996, highly similar to 60S ribosomal protein L4 OS=H	47.697	955870000	932850000	1117400000	1093500000	1357800000	1393600000	1291000000	1235600000	1323500000	1310300000	1138100000	1217100000	1438400000	1377100000	1490200000	1505300000
Q69YG1;P58546;C9JL85	Myotrophin	DKFZp761E1322;MTPN	>tr|Q69YG1|Q69YG1_HUMAN Myotrophin OS=Homo sapiens GN=DKFZp761E1322 PE=2 SV=1;>sp|P58546|MTPN_HUMAN Myotrophin OS=Homo sapiens GN=MTPN PE=1 SV=2;>tr|C9JL85|C9JL85_HUMAN Myotrophin OS=Homo sapiens GN=MTPN PE=1 SV=1	12.895	955710000	1025000000	1317900000	1217400000	992510000	996830000	877670000	819370000	1267700000	1248000000	1257200000	1196300000	1000200000	991950000	1329600000	1435000000
P18124;A0A024R814;A8MUD9;O95036;C9JIJ5;C9JZ88	60S ribosomal protein L7	RPL7;WUGSC:H_RG054D04.1	>sp|P18124|RL7_HUMAN 60S ribosomal protein L7 OS=Homo sapiens GN=RPL7 PE=1 SV=1;>tr|A0A024R814|A0A024R814_HUMAN Ribosomal protein L7, isoform CRA_a OS=Homo sapiens GN=RPL7 PE=4 SV=1;>tr|A8MUD9|A8MUD9_HUMAN 60S ribosomal protein L7 OS=Homo sapiens GN=RPL7 P	29.225	952900000	771810000	622010000	587120000	801130000	744540000	791720000	738610000	811520000	839730000	702780000	783600000	958560000	897750000	988140000	998220000
Q6NZ55;A8K4C8;P26373;J3QSB4;H3BTH3;O60250;J3KS98;B4DGL7;H3BUK8	60S ribosomal protein L13	RPL13	>tr|Q6NZ55|Q6NZ55_HUMAN 60S ribosomal protein L13 OS=Homo sapiens GN=RPL13 PE=2 SV=1;>tr|A8K4C8|A8K4C8_HUMAN 60S ribosomal protein L13 OS=Homo sapiens GN=RPL13 PE=2 SV=1;>sp|P26373|RL13_HUMAN 60S ribosomal protein L13 OS=Homo sapiens GN=RPL13 PE=1 SV=4;>tr	24.265	951290000	723740000	944480000	992840000	783160000	922680000	1304500000	1119900000	1230900000	1082900000	970520000	1057800000	1492500000	1522600000	1516600000	1581600000
A0A024R0R4;Q9UBE0;M0QZS6;B3KNJ4;M0QX65;B4DY66;M0R054;M0QYM8;M0R286;M0R375;M0QYP2	SUMO-activating enzyme subunit 1;SUMO-activating enzyme subunit 1, N-terminally processed	SAE1	>tr|A0A024R0R4|A0A024R0R4_HUMAN SUMO-1 activating enzyme subunit 1, isoform CRA_b OS=Homo sapiens GN=SAE1 PE=4 SV=1;>sp|Q9UBE0|SAE1_HUMAN SUMO-activating enzyme subunit 1 OS=Homo sapiens GN=SAE1 PE=1 SV=1;>tr|M0QZS6|M0QZS6_HUMAN SUMO-activating enzyme subu	38.449	949200000	886810000	981830000	919470000	1054100000	1048800000	1211400000	1193600000	1773000000	1755300000	1756100000	1735200000	1500400000	1609700000	1485000000	1531600000
J3KN36;A0A0G2JN29;A0A087X117;Q15155;P69849;Q5JPE7;A0A0G2JP90;A0A087WW46;Q1LZN2;H3BPS9;Q9H049;A0A087WTD5;I3L1G6;I3L0Q6;H3BTW1	Nodal modulator 1;Nodal modulator 3;Nodal modulator 2	NOMO3;NOMO1;NOMO2	>tr|J3KN36|J3KN36_HUMAN Nodal modulator 3 OS=Homo sapiens GN=NOMO3 PE=1 SV=1;>tr|A0A0G2JN29|A0A0G2JN29_HUMAN Nodal modulator 1 OS=Homo sapiens GN=NOMO1 PE=1 SV=1;>tr|A0A087X117|A0A087X117_HUMAN Nodal modulator 1 OS=Homo sapiens GN=NOMO1 PE=1 SV=1;>sp|Q1515	139.38	944650000	559840000	618720000	1010900000	577460000	654300000	637610000	697510000	47891000	120510000	95053000	43068000	0	116760000	381330000	201710000
Q53QE9;Q16851;A0A087WYS1;E7EUC7;B4DUP2;B2RAN1;D6W5E6;C9JQU9;C9J6Q0	UTP--glucose-1-phosphate uridylyltransferase	UGP2	>tr|Q53QE9|Q53QE9_HUMAN Putative uncharacterized protein UGP2 (Fragment) OS=Homo sapiens GN=UGP2 PE=4 SV=1;>sp|Q16851|UGPA_HUMAN UTP--glucose-1-phosphate uridylyltransferase OS=Homo sapiens GN=UGP2 PE=1 SV=5;>tr|A0A087WYS1|A0A087WYS1_HUMAN UTP--glucose-1-p	49.221	932300000	998120000	838300000	971850000	1152200000	926380000	1044300000	978140000	1375000000	1393400000	1487900000	1494400000	1586200000	1693800000	1608000000	1563300000
E7EUU4;B4DGF1;B2RU10;B2RU06;Q4LE58;Q04637;E7EX73;B4DSI9;E9PGM1;Q96I65;C9J6B6;C9J2Z7;C9K073;C9JF13;H7C0V6;C9JHW9;H7C044;O95065;F8WCF2;C9JIH5;C9JWH9	Eukaryotic translation initiation factor 4 gamma 1	EIF4G1;EIF4G1 variant protein	>tr|E7EUU4|E7EUU4_HUMAN Eukaryotic translation initiation factor 4 gamma 1 OS=Homo sapiens GN=EIF4G1 PE=1 SV=1;>tr|B4DGF1|B4DGF1_HUMAN cDNA FLJ56479, highly similar to Eukaryotic translation initiation factor 4 gamma 1 OS=Homo sapiens PE=2 SV=1;>tr|B2RU10|	171.64	929210000	1103400000	1030100000	1005200000	969970000	1060900000	914810000	969770000	647670000	670770000	735800000	663320000	760640000	711870000	743520000	854270000
P29144;Q5VZU9;B7Z920	Tripeptidyl-peptidase 2	TPP2	>sp|P29144|TPP2_HUMAN Tripeptidyl-peptidase 2 OS=Homo sapiens GN=TPP2 PE=1 SV=4;>tr|Q5VZU9|Q5VZU9_HUMAN Tripeptidyl-peptidase 2 OS=Homo sapiens GN=TPP2 PE=1 SV=1;>tr|B7Z920|B7Z920_HUMAN cDNA FLJ61714, highly similar to Tripeptidyl-peptidase 2 (EC 3.4.14.10	138.35	928700000	943240000	802910000	824020000	997360000	1002600000	823500000	829610000	629560000	667080000	658150000	661840000	654070000	659020000	706410000	745410000
Q04446;Q59ET0;E9PGM4;B4DUF1;B4DNJ3	1,4-alpha-glucan-branching enzyme	GBE1	>sp|Q04446|GLGB_HUMAN 1,4-alpha-glucan-branching enzyme OS=Homo sapiens GN=GBE1 PE=1 SV=3;>tr|Q59ET0|Q59ET0_HUMAN Glucan, branching enzyme 1 variant (Fragment) OS=Homo sapiens PE=2 SV=1;>tr|E9PGM4|E9PGM4_HUMAN 1,4-alpha-glucan-branching enzyme OS=Homo sapi	80.473	927580000	803880000	671550000	776850000	828420000	795320000	584730000	766320000	1912800000	2072700000	1829500000	2098900000	2224500000	2238900000	2304300000	2448700000
A0A0S2Z4C5;P04271;A8MRB1	Protein S100-B	S100B	>tr|A0A0S2Z4C5|A0A0S2Z4C5_HUMAN Protein S100 (Fragment) OS=Homo sapiens GN=S100B PE=2 SV=1;>sp|P04271|S100B_HUMAN Protein S100-B OS=Homo sapiens GN=S100B PE=1 SV=2	10.713	924700000	1204100000	152980000	96166000	2742600000	1568500000	565930000	494910000	0	0	0	0	0	0	0	0
A0A140VJJ2;P10768;X6RA14;H7BZT7;U3KQT1	S-formylglutathione hydrolase	ESD	>tr|A0A140VJJ2|A0A140VJJ2_HUMAN S-formylglutathione hydrolase OS=Homo sapiens GN=ESD PE=2 SV=1;>sp|P10768|ESTD_HUMAN S-formylglutathione hydrolase OS=Homo sapiens GN=ESD PE=1 SV=2;>tr|X6RA14|X6RA14_HUMAN S-formylglutathione hydrolase OS=Homo sapiens GN=ESD	31.462	924660000	909070000	1059200000	1117000000	825540000	787860000	899040000	900340000	1052300000	955690000	1241400000	1294500000	760440000	911650000	1070800000	874950000
A0A024R7S3;P09497;D6RJD1;H0Y9Q6	Clathrin light chain B	CLTB	>tr|A0A024R7S3|A0A024R7S3_HUMAN Clathrin, light polypeptide (Lcb), isoform CRA_c OS=Homo sapiens GN=CLTB PE=4 SV=1;>sp|P09497|CLCB_HUMAN Clathrin light chain B OS=Homo sapiens GN=CLTB PE=1 SV=1	23.181	916630000	894060000	828180000	1007700000	830640000	657160000	848670000	957900000	2247900000	2118300000	2012200000	2236100000	2045200000	1970500000	2375000000	2461700000
Q5T9B9;A8K2X4;A0A024R878;P17813;Q96CG0;F5GX88;B7Z6Y5;B4DYI8	Endoglin	ENG	>tr|Q5T9B9|Q5T9B9_HUMAN Endoglin (Osler-Rendu-Weber syndrome 1) OS=Homo sapiens GN=ENG PE=4 SV=1;>tr|A8K2X4|A8K2X4_HUMAN cDNA FLJ75401, highly similar to Homo sapiens endoglin (Osler-Rendu-Weber syndrome 1), mRNA OS=Homo sapiens PE=2 SV=1;>tr|A0A024R878|A0	67.541	915300000	987900000	943670000	1172300000	816490000	817410000	925310000	919930000	0	0	0	0	0	0	0	0
Q9BTY2;Q7Z6V2	Plasma alpha-L-fucosidase	FUCA2	>sp|Q9BTY2|FUCO2_HUMAN Plasma alpha-L-fucosidase OS=Homo sapiens GN=FUCA2 PE=1 SV=2	54.066	912560000	801310000	467180000	812600000	638840000	835050000	709350000	638690000	0	0	0	0	72877000	95770000	50619000	43887000
A0A024RCM3;Q13838;Q5STU3;A0A0G2JJZ9;F6WLT2;A0A140T9X3;B4DP52;Q59G92;A0A140T996;A0A140T9X9;F6S4E6;A0A0A0MT12;F6TRA5;F6UJC5;A0A140TA18;B4DIJ6;B4DIZ8;A0A140T9L4;A0A140T973;A0A140T9K1;F6QYI9;A0A0G2JJL7;F6R6M7;H0Y400;K7EN69;H0YCC6;Q7KYK3;A0A140T9K2;K7ENP6;A0A0G2JHN7;A0A140T9N3;K7EL56;K7EIL8;F6U6E2;F6S2B7;F6SXL5;B4DH55;B4DF34	Spliceosome RNA helicase DDX39B	hCG_2005638;DDX39B	>tr|A0A024RCM3|A0A024RCM3_HUMAN HCG2005638, isoform CRA_a OS=Homo sapiens GN=hCG_2005638 PE=4 SV=1;>sp|Q13838|DX39B_HUMAN Spliceosome RNA helicase DDX39B OS=Homo sapiens GN=DDX39B PE=1 SV=1;>tr|Q5STU3|Q5STU3_HUMAN Spliceosome RNA helicase DDX39B OS=Homo sa	48.991	912110000	880310000	829220000	867110000	1225200000	1349000000	1251600000	1081900000	2704700000	2813500000	2284100000	2442600000	2613000000	2624700000	2567300000	2643600000
Q9UBX1;A0A024R5G9;Q6FHS1;H0YD65;E9PSC2;H0YE42	Cathepsin F	CTSF	>sp|Q9UBX1|CATF_HUMAN Cathepsin F OS=Homo sapiens GN=CTSF PE=1 SV=1;>tr|A0A024R5G9|A0A024R5G9_HUMAN Cathepsin F, isoform CRA_a OS=Homo sapiens GN=CTSF PE=3 SV=1;>tr|Q6FHS1|Q6FHS1_HUMAN CTSF protein (Fragment) OS=Homo sapiens GN=CTSF PE=2 SV=1;>tr|H0YD65|H0	53.365	911450000	789040000	826270000	787020000	854580000	905150000	965490000	933160000	422900000	440820000	352840000	368690000	261750000	297410000	364880000	384620000
V9HW43;P04792;B4DL87;F8WE04;C9J3N8	Heat shock protein beta-1	HEL-S-102;HSPB1	>tr|V9HW43|V9HW43_HUMAN Epididymis secretory protein Li 102 OS=Homo sapiens GN=HEL-S-102 PE=2 SV=1;>sp|P04792|HSPB1_HUMAN Heat shock protein beta-1 OS=Homo sapiens GN=HSPB1 PE=1 SV=2;>tr|B4DL87|B4DL87_HUMAN cDNA FLJ52243, highly similar to Heat-shock prote	22.782	909920000	1211800000	867510000	852270000	979850000	1185700000	1004600000	1026500000	3758600000	3473100000	2990300000	3188600000	3798500000	3873100000	3483800000	3637800000
Q92484	Acid sphingomyelinase-like phosphodiesterase 3a	SMPDL3A	>sp|Q92484|ASM3A_HUMAN Acid sphingomyelinase-like phosphodiesterase 3a OS=Homo sapiens GN=SMPDL3A PE=1 SV=2	51.26	906230000	990900000	866120000	945290000	905100000	930540000	1122000000	1149100000	0	0	0	0	0	0	0	0
C9JF17;P05090;B4DGC3;C9JX71;F8WBT9	Apolipoprotein D	APOD	>tr|C9JF17|C9JF17_HUMAN Apolipoprotein D (Fragment) OS=Homo sapiens GN=APOD PE=1 SV=1;>sp|P05090|APOD_HUMAN Apolipoprotein D OS=Homo sapiens GN=APOD PE=1 SV=1;>tr|B4DGC3|B4DGC3_HUMAN cDNA FLJ57921, highly similar to Apolipoprotein D OS=Homo sapiens PE=2 SV	24.158	899400000	933520000	1479800000	1237800000	870910000	1027200000	979310000	946300000	0	0	0	0	0	0	0	0
Q53Y51;P30046;B4DJQ7;J3KQ18;A0A0F7RPW6;B5MC82;B4E259;A6NHG4;H7C342;A0A0F7RQT4	D-dopachrome decarboxylase;D-dopachrome decarboxylase-like protein	DDT;DDTL	>tr|Q53Y51|Q53Y51_HUMAN D-dopachrome tautomerase OS=Homo sapiens GN=DDT PE=2 SV=1;>sp|P30046|DOPD_HUMAN D-dopachrome decarboxylase OS=Homo sapiens GN=DDT PE=1 SV=3;>tr|B4DJQ7|B4DJQ7_HUMAN cDNA FLJ60602, moderately similar to D-dopachrome decarboxylase (EC	12.712	898020000	906550000	512020000	423200000	1111500000	1239600000	660210000	726890000	1771100000	1609600000	1728300000	1390100000	1378000000	1335000000	1716900000	1441100000
A0A024R983;P10155;B3KN94;H0Y9N5;D6RE09;G5E9R9;D6RDN1	60 kDa SS-A/Ro ribonucleoprotein	TROVE2	>tr|A0A024R983|A0A024R983_HUMAN TROVE domain family, member 2, isoform CRA_b OS=Homo sapiens GN=TROVE2 PE=4 SV=1;>sp|P10155|RO60_HUMAN 60 kDa SS-A/Ro ribonucleoprotein OS=Homo sapiens GN=TROVE2 PE=1 SV=2;>tr|B3KN94|B3KN94_HUMAN cDNA FLJ13982 fis, clone Y79	60.67	893460000	1062800000	1066100000	1134600000	878830000	917840000	874220000	926940000	488270000	539750000	475970000	526380000	490050000	515230000	501280000	493070000
A0A024R1N4;P12956;B1AHC9;B4DE32;B2RDN9;B4E356;Q6IC76;A8WDG6	X-ray repair cross-complementing protein 6	XRCC6	>tr|A0A024R1N4|A0A024R1N4_HUMAN X-ray repair complementing defective repair in Chinese hamster cells 6 (Ku autoantigen, 70kDa), isoform CRA_a OS=Homo sapiens GN=XRCC6 PE=4 SV=1;>sp|P12956|XRCC6_HUMAN X-ray repair cross-complementing protein 6 OS=Homo sapie	69.842	891510000	891660000	991130000	840670000	1128500000	1043800000	1074100000	1092400000	1379700000	1317700000	1234300000	1323900000	1726600000	1619000000	1696100000	1655300000
A8K517;P62266;D6RD47;D6RDJ2;D6RIX0;D6R9I7	40S ribosomal protein S23	RPS23	>tr|A8K517|A8K517_HUMAN Ribosomal protein S23, isoform CRA_a OS=Homo sapiens GN=RPS23 PE=2 SV=1;>sp|P62266|RS23_HUMAN 40S ribosomal protein S23 OS=Homo sapiens GN=RPS23 PE=1 SV=3;>tr|D6RD47|D6RD47_HUMAN 40S ribosomal protein S23 OS=Homo sapiens GN=RPS23 PE	15.807	890880000	988600000	813920000	725700000	754020000	781430000	777100000	630750000	634290000	670240000	597950000	516990000	822720000	679400000	774930000	804120000
P49189;B9EKV4;B4DE91;B4DX14;B4DYY1	4-trimethylaminobutyraldehyde dehydrogenase	ALDH9A1	>sp|P49189|AL9A1_HUMAN 4-trimethylaminobutyraldehyde dehydrogenase OS=Homo sapiens GN=ALDH9A1 PE=1 SV=3;>tr|B9EKV4|B9EKV4_HUMAN Aldehyde dehydrogenase 9 family, member A1 OS=Homo sapiens GN=ALDH9A1 PE=2 SV=1;>tr|B4DE91|B4DE91_HUMAN cDNA FLJ55534, highly si	53.801	889760000	779690000	845560000	1035300000	819100000	887180000	1054800000	980960000	479640000	486950000	496120000	618470000	552360000	502770000	533970000	620500000
A0A024R5M3;Q53HG7;Q14247;Q76MU0;B3KRK4;B4E358;H0YCD9;H0YEV2;A0A0B6XJY7	Src substrate cortactin	CTTN;EMS1	>tr|A0A024R5M3|A0A024R5M3_HUMAN Cortactin, isoform CRA_c OS=Homo sapiens GN=CTTN PE=4 SV=1;>tr|Q53HG7|Q53HG7_HUMAN Cortactin isoform a variant (Fragment) OS=Homo sapiens PE=2 SV=1;>sp|Q14247|SRC8_HUMAN Src substrate cortactin OS=Homo sapiens GN=CTTN PE=1 S	57.466	881920000	999410000	746000000	993260000	931890000	915640000	982350000	857560000	1161500000	1322600000	1061800000	1140600000	1326600000	1284600000	1171600000	1312100000
Q6FI03;Q5U0Q1;Q13283;Q53HH4;Q32P45;Q6ZP53;B7Z8K4;E5RIZ6;E5RI46;E5RIF8;E5RH42;E5RJU8;E5RH00;D6R9X5;D6R9A4;D6RBM9;D6REX8;D6RBR0;D6RE13;D6RBW8	Ras GTPase-activating protein-binding protein 1	G3BP;DKFZp686L1159;G3BP1	>tr|Q6FI03|Q6FI03_HUMAN G3BP protein OS=Homo sapiens GN=G3BP PE=2 SV=1;>tr|Q5U0Q1|Q5U0Q1_HUMAN Putative uncharacterized protein DKFZp686L1159 OS=Homo sapiens GN=G3BP PE=2 SV=1;>sp|Q13283|G3BP1_HUMAN Ras GTPase-activating protein-binding protein 1 OS=Homo s	52.164	880380000	1049900000	882000000	705370000	880230000	1097600000	977820000	879730000	1093900000	1113900000	951110000	961940000	1353200000	1362600000	1301200000	1180900000
A0A0K0K1L8;Q06323;Q6FHU3;Q86SZ9;H0YKK6;H0YLU2	Proteasome activator complex subunit 1	PSME1	>tr|A0A0K0K1L8|A0A0K0K1L8_HUMAN Epididymis secretory sperm binding protein Li 129m OS=Homo sapiens GN=HEL-S-129m PE=2 SV=1;>sp|Q06323|PSME1_HUMAN Proteasome activator complex subunit 1 OS=Homo sapiens GN=PSME1 PE=1 SV=1;>tr|Q6FHU3|Q6FHU3_HUMAN PSME1 protei	28.723	874240000	820740000	836510000	791690000	894920000	813200000	846530000	870970000	3744900000	3810200000	3116000000	3195500000	3498800000	3562400000	3261000000	3349700000
J3KR44;Q96FW1;Q659F9;F5H6Q1;F5GYJ8;B4DPD5;F5GYN4;F5H3F0;B3KUV5;B4E053	Ubiquitin thioesterase OTUB1	OTUB1;DKFZp564E242	>tr|J3KR44|J3KR44_HUMAN Ubiquitin thioesterase OS=Homo sapiens GN=OTUB1 PE=1 SV=2;>sp|Q96FW1|OTUB1_HUMAN Ubiquitin thioesterase OTUB1 OS=Homo sapiens GN=OTUB1 PE=1 SV=2;>tr|Q659F9|Q659F9_HUMAN Ubiquitin thioesterase OS=Homo sapiens GN=DKFZp564E242 PE=2 SV=	31.44	866790000	727440000	785540000	836340000	915670000	1046800000	1150500000	1009900000	1139600000	1289800000	1083100000	1134600000	805080000	910480000	1210900000	1096300000
B4DH37;O15400;B4DWC2	Syntaxin-7	STX7	>tr|B4DH37|B4DH37_HUMAN cDNA FLJ53760, highly similar to Syntaxin-7 OS=Homo sapiens PE=2 SV=1;>sp|O15400|STX7_HUMAN Syntaxin-7 OS=Homo sapiens GN=STX7 PE=1 SV=4	24.554	866480000	861440000	1082400000	1000300000	896640000	940510000	924290000	809240000	202700000	209100000	709150000	536180000	0	0	263560000	495090000
Q6LET3;A0A140VJL3;P00492;A0A0H3YEQ7;Q9NRG1	Hypoxanthine-guanine phosphoribosyltransferase	HPRT1	>tr|Q6LET3|Q6LET3_HUMAN HPRT1 protein (Fragment) OS=Homo sapiens GN=HPRT1 PE=2 SV=1;>tr|A0A140VJL3|A0A140VJL3_HUMAN Testicular tissue protein Li 89 OS=Homo sapiens PE=2 SV=1;>sp|P00492|HPRT_HUMAN Hypoxanthine-guanine phosphoribosyltransferase OS=Homo sapie	24.588	860560000	811440000	874480000	860990000	1041600000	1069800000	898380000	816550000	1759100000	1953300000	1658500000	1833400000	1966600000	1971700000	1759900000	1670000000
P35052;H7C410;A0A024R4D5;H7C024;Q59GI7;C9J4Y6;H7BZE9;Q53EX3;H7BZL4	Glypican-1;Secreted glypican-1	GPC1	>sp|P35052|GPC1_HUMAN Glypican-1 OS=Homo sapiens GN=GPC1 PE=1 SV=2;>tr|H7C410|H7C410_HUMAN Glypican-1 OS=Homo sapiens GN=GPC1 PE=1 SV=2;>tr|A0A024R4D5|A0A024R4D5_HUMAN Glypican 1, isoform CRA_c OS=Homo sapiens GN=GPC1 PE=3 SV=1;>tr|H7C024|H7C024_HUMAN Glyp	61.68	858540000	1025400000	1114800000	1274200000	909680000	924390000	913920000	910660000	437670000	436420000	383850000	398480000	440170000	606350000	452620000	514420000
Q03252;A0A0A7M1X5	Lamin-B2	LMNB2	>sp|Q03252|LMNB2_HUMAN Lamin-B2 OS=Homo sapiens GN=LMNB2 PE=1 SV=4	69.948	855520000	890960000	1066500000	1088800000	893950000	919190000	993010000	1019700000	3097300000	3500900000	3288100000	3545600000	2480200000	2806400000	3038200000	2759900000
V9HW89;Q00796;H0YLA4;B4DKI2;H0YKB3	Sorbitol dehydrogenase	HEL-S-95n;SORD	>tr|V9HW89|V9HW89_HUMAN Epididymis secretory sperm binding protein Li 95n OS=Homo sapiens GN=HEL-S-95n PE=2 SV=1;>sp|Q00796|DHSO_HUMAN Sorbitol dehydrogenase OS=Homo sapiens GN=SORD PE=1 SV=4;>tr|H0YLA4|H0YLA4_HUMAN Sorbitol dehydrogenase OS=Homo sapiens G	38.311	853810000	914090000	676840000	581140000	947140000	1009100000	741200000	747030000	391210000	278740000	320300000	330910000	268270000	278280000	374140000	371400000
P62280;M0QZC5;M0R1H5;M0R1H6	40S ribosomal protein S11	RPS11	>sp|P62280|RS11_HUMAN 40S ribosomal protein S11 OS=Homo sapiens GN=RPS11 PE=1 SV=3;>tr|M0QZC5|M0QZC5_HUMAN 40S ribosomal protein S11 OS=Homo sapiens GN=RPS11 PE=1 SV=1	18.431	851660000	835420000	819910000	823760000	934650000	961740000	752880000	687760000	979060000	1063500000	830700000	952760000	1355200000	1311900000	1420000000	1335800000
A0A024R326;Q6IPI1;P47914;F8WF43;C9IYI4	60S ribosomal protein L29	RPL29	>tr|A0A024R326|A0A024R326_HUMAN Ribosomal protein L29, isoform CRA_a OS=Homo sapiens GN=RPL29 PE=4 SV=1;>tr|Q6IPI1|Q6IPI1_HUMAN Ribosomal protein L29 OS=Homo sapiens GN=RPL29 PE=2 SV=1;>sp|P47914|RL29_HUMAN 60S ribosomal protein L29 OS=Homo sapiens GN=RPL2	17.553	849520000	776360000	624830000	681300000	657130000	725180000	676450000	782270000	1065000000	962580000	937480000	837700000	973360000	937610000	978020000	1000200000
A0A024R4M0;P46781;B5MCT8;C9JM19;B7Z732;A5D904;F2Z3C0;A8MXK4	40S ribosomal protein S9	RPS9	>tr|A0A024R4M0|A0A024R4M0_HUMAN 40S ribosomal protein S9 OS=Homo sapiens GN=RPS9 PE=1 SV=1;>sp|P46781|RS9_HUMAN 40S ribosomal protein S9 OS=Homo sapiens GN=RPS9 PE=1 SV=3;>tr|B5MCT8|B5MCT8_HUMAN 40S ribosomal protein S9 OS=Homo sapiens GN=RPS9 PE=1 SV=1;>t	22.591	840810000	795740000	1079200000	955130000	1052500000	1036100000	882900000	903840000	896430000	888540000	781080000	822740000	1015400000	949000000	1105000000	1121800000
E4W6B6;A0A024R1V4;P61353;B2R4D8;K7ELC7;K7EQQ9;K7ERY7;Q6LCU2	60S ribosomal protein L27	RPL27	>tr|E4W6B6|E4W6B6_HUMAN RPL27/NME2 fusion protein (Fragment) OS=Homo sapiens GN=RPL27 PE=2 SV=1;>tr|A0A024R1V4|A0A024R1V4_HUMAN 60S ribosomal protein L27 OS=Homo sapiens GN=RPL27 PE=3 SV=1;>sp|P61353|RL27_HUMAN 60S ribosomal protein L27 OS=Homo sapiens GN=	14.257	839350000	839300000	905060000	864790000	775540000	806200000	880040000	962920000	670740000	775910000	484410000	575180000	602850000	633140000	623890000	628220000
Q6FGJ9;P21266;A0A0A0MTN3;Q59EJ5;A4UJ43;B4E2J2;Q5T8R1;X5D7U4;H3BQT3;X5DNN9;B9ZVX7;X5D932;Q6ZSP8	Glutathione S-transferase Mu 3	GSTM3	>tr|Q6FGJ9|Q6FGJ9_HUMAN Glutathione S-transferase OS=Homo sapiens GN=GSTM3 PE=2 SV=1;>sp|P21266|GSTM3_HUMAN Glutathione S-transferase Mu 3 OS=Homo sapiens GN=GSTM3 PE=1 SV=3;>tr|A0A0A0MTN3|A0A0A0MTN3_HUMAN Glutathione S-transferase OS=Homo sapiens GN=GSTM3	26.559	837790000	747170000	900960000	960580000	1016700000	970130000	1301200000	1218100000	861940000	880350000	885980000	980210000	1207100000	1382000000	892240000	971690000
Q14766;E7EV71;B7ZLY3;C9JD84;B4DST8;B4DZD1;B4DNR7;B4DRF7;H7C0I7;C9JDW2;H7C4L5;H7BZ76;H7C2H7	Latent-transforming growth factor beta-binding protein 1	LTBP1	>sp|Q14766|LTBP1_HUMAN Latent-transforming growth factor beta-binding protein 1 OS=Homo sapiens GN=LTBP1 PE=1 SV=4;>tr|E7EV71|E7EV71_HUMAN Latent-transforming growth factor beta-binding protein 1 OS=Homo sapiens GN=LTBP1 PE=1 SV=2;>tr|B7ZLY3|B7ZLY3_HUMAN L	186.79	832040000	625050000	947130000	1203600000	668750000	690020000	797580000	832850000	0	0	0	0	0	0	0	0
Q53XC0;P05198;G3V4T5;H0YJS4;B4DM12	Eukaryotic translation initiation factor 2 subunit 1	EIF2S1	>tr|Q53XC0|Q53XC0_HUMAN Eukaryotic translation initiation factor 2, subunit 1 alpha, 35kDa, isoform CRA_a OS=Homo sapiens GN=EIF2S1 PE=2 SV=1;>sp|P05198|IF2A_HUMAN Eukaryotic translation initiation factor 2 subunit 1 OS=Homo sapiens GN=EIF2S1 PE=1 SV=3;>tr	36.112	829990000	728880000	668970000	606450000	752510000	714590000	757260000	745270000	1418500000	1437600000	1229600000	1238200000	1446500000	1512600000	1478500000	1585700000
F5GZ08;B7Z4G8;P51693;B7Z4Q2;B2R5S2;S4R3U6;K7EQJ4;K7EMN4;A4UCT6;K7ELK0	Amyloid-like protein 1;C30	APLP1	>tr|F5GZ08|F5GZ08_HUMAN Amyloid-like protein 1 OS=Homo sapiens GN=APLP1 PE=1 SV=1;>tr|B7Z4G8|B7Z4G8_HUMAN Amyloid-like protein 1 OS=Homo sapiens GN=APLP1 PE=1 SV=1;>sp|P51693|APLP1_HUMAN Amyloid-like protein 1 OS=Homo sapiens GN=APLP1 PE=1 SV=3;>tr|B7Z4Q2|	68.49	829710000	903130000	634320000	655440000	391800000	601070000	753060000	560570000	421430000	395730000	240850000	232130000	61613000	0	0	0
Q09328;Q53SV8;Q53SM9;Q53SZ9;Q71VM6	Alpha-1,6-mannosylglycoprotein 6-beta-N-acetylglucosaminyltransferase A	MGAT5	>sp|Q09328|MGT5A_HUMAN Alpha-1,6-mannosylglycoprotein 6-beta-N-acetylglucosaminyltransferase A OS=Homo sapiens GN=MGAT5 PE=2 SV=1	84.542	827810000	1001900000	877280000	761700000	508680000	516350000	747120000	616910000	0	0	0	0	0	0	0	0
A0A087X2D8;O60271;B4DS36;Q5JB53;A0A060L980;Q719J0;E9PFH7;B7ZMF3;A0A087WYG2;Q9UPT6;H0YBE9;Q7Z5Q8;D6RHI8;Q68CV8;H0YBS5;G1UI24;H0Y981	C-Jun-amino-terminal kinase-interacting protein 4	SPAG9	>tr|A0A087X2D8|A0A087X2D8_HUMAN C-Jun-amino-terminal kinase-interacting protein 4 OS=Homo sapiens GN=SPAG9 PE=1 SV=1;>sp|O60271|JIP4_HUMAN C-Jun-amino-terminal kinase-interacting protein 4 OS=Homo sapiens GN=SPAG9 PE=1 SV=4;>tr|B4DS36|B4DS36_HUMAN cDNA FLJ	145.17	823060000	930840000	886380000	1036500000	1054400000	1088600000	1093300000	1086100000	1046200000	1054600000	1033300000	959140000	1221500000	1196000000	1175400000	1173000000
A0A024R0R9;P54920;M0R2M1;M0R0Y2;M0R058;M0R0I4;A0A024R0V6;M0R027;M0R213;M0QZM9;M0QZN5;M0R031;B4DGP9;B4DIV0;A0A087WZQ7;Q9H115	Alpha-soluble NSF attachment protein	NAPA	>tr|A0A024R0R9|A0A024R0R9_HUMAN N-ethylmaleimide-sensitive factor attachment protein, alpha, isoform CRA_c OS=Homo sapiens GN=NAPA PE=4 SV=1;>sp|P54920|SNAA_HUMAN Alpha-soluble NSF attachment protein OS=Homo sapiens GN=NAPA PE=1 SV=3;>tr|M0R2M1|M0R2M1_HUMA	33.232	822700000	846350000	882460000	904940000	1041500000	1048500000	1113800000	1127400000	1500000000	1530900000	1515700000	1508600000	1557000000	1496900000	1624600000	1680900000
P23246;Q9BSV4;Q86VG2;Q6PIX2;H0Y9K7;H0Y9U2	Splicing factor, proline- and glutamine-rich	SFPQ	>sp|P23246|SFPQ_HUMAN Splicing factor, proline- and glutamine-rich OS=Homo sapiens GN=SFPQ PE=1 SV=2;>tr|Q9BSV4|Q9BSV4_HUMAN SFPQ protein (Fragment) OS=Homo sapiens GN=SFPQ PE=2 SV=2;>tr|Q86VG2|Q86VG2_HUMAN Splicing factor proline/glutamine-rich (Polypyrim	76.149	818030000	875910000	702360000	649580000	637050000	719510000	790670000	753160000	1354200000	1346300000	1450400000	1586100000	1702700000	1957900000	1486800000	1660200000
B7Z2D6;P0DN79;P35520;B7Z6W5;Q9NTF0;C9JMA6;H7C2H4;Q96EH7;H7C1W6;H7C2W0	Cystathionine beta-synthase	CBS;DKFZp727E011	>tr|B7Z2D6|B7Z2D6_HUMAN Cystathionine beta-synthase OS=Homo sapiens PE=2 SV=1;>sp|P0DN79|CBSL_HUMAN Cystathionine beta-synthase-like protein OS=Homo sapiens GN=CBSL PE=1 SV=1;>sp|P35520|CBS_HUMAN Cystathionine beta-synthase OS=Homo sapiens GN=CBS PE=1 SV=2	55.874	816910000	772720000	838260000	741370000	623030000	856280000	767470000	760670000	0	0	0	0	95553000	45166000	0	0
Q53FE8;Q53FF5;F2Z2K0;Q6ZQU3;R4GNE6;G3V4V8;R4GMY2		NSFL1C	>tr|Q53FE8|Q53FE8_HUMAN cDNA FLJ36526 fis, clone TRACH2003347, highly similar to NSFL1 cofactor p47 (Fragment) OS=Homo sapiens PE=2 SV=1;>tr|Q53FF5|Q53FF5_HUMAN p47 protein isoform a variant (Fragment) OS=Homo sapiens PE=2 SV=1;>tr|F2Z2K0|F2Z2K0_HUMAN NSFL	40.571	816590000	834840000	1034400000	944480000	998920000	1033100000	1214200000	1111200000	1440900000	1569700000	1491600000	1530600000	1702100000	1738900000	1773200000	1898300000
B4DVQ5;A1KYQ7;A0A024QYU9;Q99613;B4DRU0;B4DVU3;B4DDN4;B5ME19;B4E2Z6;B3KNZ4;A0A024QYX7;Q3B7B9;H3BPE4;H3BPE3;H3BTY8	Eukaryotic translation initiation factor 3 subunit C;Eukaryotic translation initiation factor 3 subunit C-like protein	EIF3C;EIF3S8;EIF3CL	>tr|B4DVQ5|B4DVQ5_HUMAN Eukaryotic translation initiation factor 3 subunit C OS=Homo sapiens GN=EIF3C PE=2 SV=1;>tr|A1KYQ7|A1KYQ7_HUMAN Eukaryotic translation initiation factor 3 subunit C OS=Homo sapiens GN=EIF3C PE=2 SV=1;>tr|A0A024QYU9|A0A024QYU9_HUMAN	103.64	811560000	799080000	683010000	631850000	920990000	907300000	928980000	838110000	1747800000	1775700000	1586300000	1623700000	1672900000	1712400000	1674200000	1649900000
E7DVW5;Q01469;I6L8B7;A8MUU1	Fatty acid-binding protein, epidermal	FABP5	>tr|E7DVW5|E7DVW5_HUMAN Fatty acid binding protein 5 (Psoriasis-associated) OS=Homo sapiens GN=FABP5 PE=3 SV=1;>sp|Q01469|FABP5_HUMAN Fatty acid-binding protein, epidermal OS=Homo sapiens GN=FABP5 PE=1 SV=3;>tr|I6L8B7|I6L8B7_HUMAN Fatty acid-binding protei	15.164	806790000	1173600000	1256700000	876280000	1492000000	1664200000	1510600000	1278200000	1065900000	1019700000	820170000	856920000	953300000	1126500000	960450000	927270000
A0A140VJZ4;P15374;A0A087WTB8;Q5TBK7	Ubiquitin carboxyl-terminal hydrolase isozyme L3	UCHL3	>tr|A0A140VJZ4|A0A140VJZ4_HUMAN Ubiquitin carboxyl-terminal hydrolase OS=Homo sapiens PE=2 SV=1;>sp|P15374|UCHL3_HUMAN Ubiquitin carboxyl-terminal hydrolase isozyme L3 OS=Homo sapiens GN=UCHL3 PE=1 SV=1;>tr|A0A087WTB8|A0A087WTB8_HUMAN Ubiquitin carboxyl-te	26.182	804680000	864530000	714180000	817700000	706020000	765490000	849000000	813320000	430150000	434160000	417370000	404940000	505520000	514320000	470850000	471900000
A8K525;A0A0S2Z4Z9;Q15233;H7C367;C9JYS8;C9IZL7;C9J4X2;A0A0S2Z4E7	Non-POU domain-containing octamer-binding protein	NONO	>tr|A8K525|A8K525_HUMAN cDNA FLJ76817, highly similar to Homo sapiens non-POU domain containing, octamer-binding (NONO), mRNA OS=Homo sapiens PE=2 SV=1;>tr|A0A0S2Z4Z9|A0A0S2Z4Z9_HUMAN Non-POU domain containing octamer-binding isoform 1 (Fragment) OS=Homo s	54.287	804620000	881030000	588880000	619100000	748120000	787700000	837680000	863260000	1482800000	1399900000	1604100000	1501400000	1389000000	1474500000	1428100000	1582100000
P33316;H0YNW5;A0A0C4DGL3;H0YKC5;H0YKI0;H0YMM5;H0YMP1	Deoxyuridine 5-triphosphate nucleotidohydrolase, mitochondrial	DUT	>sp|P33316|DUT_HUMAN Deoxyuridine 5-triphosphate nucleotidohydrolase, mitochondrial OS=Homo sapiens GN=DUT PE=1 SV=4;>tr|H0YNW5|H0YNW5_HUMAN Deoxyuridine 5-triphosphate nucleotidohydrolase, mitochondrial OS=Homo sapiens GN=DUT PE=1 SV=1;>tr|A0A0C4DGL3|A0	26.563	800520000	770120000	878110000	1174400000	824180000	716500000	954790000	946570000	458210000	458210000	363920000	358040000	404840000	349590000	401260000	378370000
Q53FT8;A0A140VK45;P20618;Q59GN1	Proteasome subunit beta type;Proteasome subunit beta type-1	PSMB1	>tr|Q53FT8|Q53FT8_HUMAN Proteasome subunit beta type (Fragment) OS=Homo sapiens PE=2 SV=1;>tr|A0A140VK45|A0A140VK45_HUMAN Proteasome subunit beta type OS=Homo sapiens PE=2 SV=1;>sp|P20618|PSB1_HUMAN Proteasome subunit beta type-1 OS=Homo sapiens GN=PSMB1 P	26.491	799970000	803970000	841660000	789250000	957450000	1141400000	767260000	745560000	1426800000	1460900000	1671200000	1658400000	1448300000	1607300000	1880900000	1706800000
B3KUZ8;A0A024R6W0;P00505;A8K482;B4DY39	Aspartate aminotransferase;Aspartate aminotransferase, mitochondrial	GOT2	>tr|B3KUZ8|B3KUZ8_HUMAN Aspartate aminotransferase OS=Homo sapiens PE=2 SV=1;>tr|A0A024R6W0|A0A024R6W0_HUMAN Aspartate aminotransferase OS=Homo sapiens GN=GOT2 PE=4 SV=1;>sp|P00505|AATM_HUMAN Aspartate aminotransferase, mitochondrial OS=Homo sapiens GN=GOT	41.326	799910000	969130000	1017800000	1007100000	1018400000	1014600000	1326000000	1287900000	618740000	657780000	661580000	686790000	792280000	867770000	862530000	855940000
Q15907;H3BMH2;H3BSC1;A0A024R5Z8;P62491;B4DMN1;B4DQU5;M0R2D0;M0R377;H3BN38;P57735	Ras-related protein Rab-11B;Ras-related protein Rab-11A	RAB11B;RAB11A	>sp|Q15907|RB11B_HUMAN Ras-related protein Rab-11B OS=Homo sapiens GN=RAB11B PE=1 SV=4;>tr|H3BMH2|H3BMH2_HUMAN Ras-related protein Rab-11A (Fragment) OS=Homo sapiens GN=RAB11A PE=4 SV=1;>tr|H3BSC1|H3BSC1_HUMAN Ras-related protein Rab-11A OS=Homo sapiens GN	24.488	796570000	812550000	841960000	760880000	702580000	690170000	697410000	746010000	791080000	773590000	797670000	800160000	772320000	867620000	854710000	915620000
F8W1A4;A0A140VK93;P54819;F8VY04;F8VZG5;B4DLK2;G3V213;F8VPP1	Adenylate kinase 2, mitochondrial;Adenylate kinase 2, mitochondrial;Adenylate kinase 2, mitochondrial, N-terminally processed	AK2	>tr|F8W1A4|F8W1A4_HUMAN Adenylate kinase 2, mitochondrial OS=Homo sapiens GN=AK2 PE=1 SV=1;>tr|A0A140VK93|A0A140VK93_HUMAN Adenylate kinase 2, mitochondrial OS=Homo sapiens GN=AK2 PE=2 SV=1;>sp|P54819|KAD2_HUMAN Adenylate kinase 2, mitochondrial OS=Homo sa	25.63	795000000	709130000	734420000	790770000	1140400000	1211500000	939270000	880080000	1135500000	1144700000	1195100000	1168800000	893740000	898490000	1118100000	1091200000
A0A024RC42;P19022;C9J8J8;C9J126;C9JMH2;Q8ND09	Cadherin-2	CDH2	>tr|A0A024RC42|A0A024RC42_HUMAN Cadherin 2, type 1, N-cadherin (Neuronal), isoform CRA_b OS=Homo sapiens GN=CDH2 PE=4 SV=1;>sp|P19022|CADH2_HUMAN Cadherin-2 OS=Homo sapiens GN=CDH2 PE=1 SV=4	99.808	794110000	756670000	852550000	823240000	568770000	630760000	701550000	622880000	2720800000	2969600000	2771500000	2755500000	2289700000	2373100000	2468900000	2588200000
A0A024RB14;P62854;Q75MH1;Q5JNZ5;Q76N57	40S ribosomal protein S26;Putative 40S ribosomal protein S26-like 1	RPS26;RPS26P11	>tr|A0A024RB14|A0A024RB14_HUMAN HCG20716 OS=Homo sapiens GN=RPS26 PE=4 SV=1;>sp|P62854|RS26_HUMAN 40S ribosomal protein S26 OS=Homo sapiens GN=RPS26 PE=1 SV=3;>tr|Q75MH1|Q75MH1_HUMAN HCG1745083 OS=Homo sapiens GN=RPS26 PE=4 SV=1;>sp|Q5JNZ5|RS26L_HUMAN Puta	13.015	793980000	1124400000	811490000	1086200000	853560000	813870000	1035300000	902840000	1012300000	986250000	800890000	941020000	1055000000	1048900000	1213600000	1011700000
E7EX17;B4DRM3;P23588;B4DEP6;B4DS01;Q7Z5Y0;F8VX11;F8VSC7;F8VP89;F8W0K0;F8VYE9;F8VRU1;Q6AI40	Eukaryotic translation initiation factor 4B	EIF4B	>tr|E7EX17|E7EX17_HUMAN Eukaryotic translation initiation factor 4B OS=Homo sapiens GN=EIF4B PE=1 SV=1;>tr|B4DRM3|B4DRM3_HUMAN cDNA FLJ54492, highly similar to Eukaryotic translation initiation factor 4B OS=Homo sapiens PE=2 SV=1;>sp|P23588|IF4B_HUMAN Euka	69.697	788660000	708350000	731830000	917740000	618940000	633830000	747220000	739560000	738360000	667520000	726100000	758270000	950520000	825300000	850860000	750860000
A0A0J9YXL8;A0A0J9YWU3;Q04671;C9JLG9;C9JDV3;A0A0G2JPT4	P protein	OCA2	>tr|A0A0J9YXL8|A0A0J9YXL8_HUMAN P protein (Fragment) OS=Homo sapiens GN=OCA2 PE=4 SV=1;>tr|A0A0J9YWU3|A0A0J9YWU3_HUMAN P protein (Fragment) OS=Homo sapiens GN=OCA2 PE=4 SV=1;>sp|Q04671|P_HUMAN P protein OS=Homo sapiens GN=OCA2 PE=1 SV=2;>tr|C9JLG9|C9JLG9_H	81.105	787270000	617810000	845680000	764600000	475320000	469450000	396340000	517400000	0	0	0	0	0	0	0	0
X6RKN2;H7BY57;O94856;B4DRH7;B3KUR8;D6RBU5;B4DHW3;D6RHX4;H7C0L6	Neurofascin	NFASC	>tr|X6RKN2|X6RKN2_HUMAN Neurofascin (Fragment) OS=Homo sapiens GN=NFASC PE=1 SV=1;>tr|H7BY57|H7BY57_HUMAN Neurofascin (Fragment) OS=Homo sapiens GN=NFASC PE=1 SV=1;>sp|O94856|NFASC_HUMAN Neurofascin OS=Homo sapiens GN=NFASC PE=1 SV=4;>tr|B4DRH7|B4DRH7_HUMA	131.13	785530000	751080000	892390000	882070000	757800000	787670000	773710000	727140000	0	0	0	0	0	0	0	0
J3KQ32;Q9NTK5;B4DK14;Q53SQ6;Q53SW9;C9JTK6;C9JCJ9	Obg-like ATPase 1	OLA1;PTD004	>tr|J3KQ32|J3KQ32_HUMAN Obg-like ATPase 1 OS=Homo sapiens GN=OLA1 PE=1 SV=1;>sp|Q9NTK5|OLA1_HUMAN Obg-like ATPase 1 OS=Homo sapiens GN=OLA1 PE=1 SV=2;>tr|B4DK14|B4DK14_HUMAN cDNA FLJ58890, highly similar to GTP-binding protein PTD004 OS=Homo sapiens PE=2 S	46.937	785270000	966240000	820770000	653640000	1015600000	1029700000	948800000	946520000	1340800000	1205600000	1113500000	1201600000	1322900000	1432200000	1332500000	1369100000
Q9H4A4;Q7RU04;A6NKB8;A0A087WU27;C9JMZ3;A0A087WUS4;H7C2T3	Aminopeptidase B	RNPEP	>sp|Q9H4A4|AMPB_HUMAN Aminopeptidase B OS=Homo sapiens GN=RNPEP PE=1 SV=2;>tr|Q7RU04|Q7RU04_HUMAN Aminopeptidase B OS=Homo sapiens GN=RNPEP PE=4 SV=1;>tr|A6NKB8|A6NKB8_HUMAN Aminopeptidase B OS=Homo sapiens GN=RNPEP PE=1 SV=1	72.595	784920000	852000000	786100000	913450000	945190000	960710000	896730000	807070000	569750000	589360000	642060000	696880000	643030000	663610000	706800000	686260000
Q6UW49	Sperm equatorial segment protein 1	SPESP1	>sp|Q6UW49|SPESP_HUMAN Sperm equatorial segment protein 1 OS=Homo sapiens GN=SPESP1 PE=1 SV=2	38.931	780950000	781380000	718710000	630880000	569710000	538470000	584330000	606570000	0	0	0	0	0	0	0	0
D3XNU5;A0A0U2ZQU7;P12830;A5D8W4;A0A087WX17;A0A087WU43;B3GN61;A0A0E3XJU3;Q9UII7;A0A087WXI5;H3BNC6;B4DNH0;H3BVI7;J3QKP1;B4DLF0;P22223	Cadherin-1;E-Cad/CTF1;E-Cad/CTF2;E-Cad/CTF3	CDH1	>tr|D3XNU5|D3XNU5_HUMAN E-cadherin 1 OS=Homo sapiens GN=CDH1 PE=4 SV=1;>tr|A0A0U2ZQU7|A0A0U2ZQU7_HUMAN E-cadherin 1 OS=Homo sapiens GN=CDH1 PE=4 SV=1;>sp|P12830|CADH1_HUMAN Cadherin-1 OS=Homo sapiens GN=CDH1 PE=1 SV=3;>tr|A5D8W4|A5D8W4_HUMAN CDH1 protein O	97.485	779810000	905410000	959540000	1003700000	832880000	868480000	709430000	680450000	0	0	0	0	0	0	0	0
P07108;B8ZWD1;A0A024RAF2;A0A0A0MTI5;B8ZWD9;B8ZWD8	Acyl-CoA-binding protein	DBI	>sp|P07108|ACBP_HUMAN Acyl-CoA-binding protein OS=Homo sapiens GN=DBI PE=1 SV=2;>tr|B8ZWD1|B8ZWD1_HUMAN Acyl-CoA-binding protein OS=Homo sapiens GN=DBI PE=1 SV=1;>tr|A0A024RAF2|A0A024RAF2_HUMAN Diazepam binding inhibitor (GABA receptor modulator, acyl-Coen	10.044	778640000	897440000	899650000	719970000	797250000	944070000	1048600000	904440000	1763000000	1806600000	1912700000	1829800000	1909100000	2111600000	2401900000	2305500000
Q59EF6;P17655;B2RCM3;B4DN77;B4E1R7;B3KUH9;Q6ZVC6	Calpain-2 catalytic subunit	CAPN2	>tr|Q59EF6|Q59EF6_HUMAN Calpain 2, large [catalytic] subunit variant (Fragment) OS=Homo sapiens PE=2 SV=1;>sp|P17655|CAN2_HUMAN Calpain-2 catalytic subunit OS=Homo sapiens GN=CAPN2 PE=1 SV=6;>tr|B2RCM3|B2RCM3_HUMAN cDNA, FLJ96158, highly similar to Homo sa	83.108	778040000	674940000	520290000	573260000	801340000	859570000	758980000	736320000	1188300000	1194100000	1088900000	1090700000	1263200000	1242000000	1265100000	1292500000
A8K651;Q07021;I3L3Q7;I3L3B0	Complement component 1 Q subcomponent-binding protein, mitochondrial	C1QBP	>tr|A8K651|A8K651_HUMAN cDNA FLJ75700, highly similar to Homo sapiens complement component 1, q subcomponent binding protein (C1QBP), nuclear gene encoding mitochondrial protein, mRNA OS=Homo sapiens PE=2 SV=1;>sp|Q07021|C1QBP_HUMAN Complement component 1	31.38	768620000	928020000	1497500000	1618000000	1768700000	2147200000	1987000000	1848800000	258200000	232320000	280480000	268400000	218690000	222310000	239260000	234200000
Q96P70	Importin-9	IPO9	>sp|Q96P70|IPO9_HUMAN Importin-9 OS=Homo sapiens GN=IPO9 PE=1 SV=3	115.96	764180000	788160000	620710000	529090000	859080000	920050000	837780000	850040000	936990000	892570000	786890000	827120000	822580000	908490000	829500000	763900000
P27824;Q16094;H0Y9Q7;D6RGY2;Q6ZP56;D6RFL1;D6RB85;D6RDP7;H0Y9H1;D6RAU8;D6RAQ8;D6RHJ3;D6RD16	Calnexin	CANX	>sp|P27824|CALX_HUMAN Calnexin OS=Homo sapiens GN=CANX PE=1 SV=2;>tr|Q16094|Q16094_HUMAN Calnexin (Fragment) OS=Homo sapiens PE=2 SV=1	67.567	761470000	652900000	827120000	746510000	708650000	758640000	840340000	932960000	165450000	171300000	115500000	139950000	149100000	148400000	144540000	182770000
B2RD79;P54578;A6NJA2;D3DUG9;B3KTG4;J3QQT6;J3KS55	Ubiquitin carboxyl-terminal hydrolase;Ubiquitin carboxyl-terminal hydrolase 14	USP14	>tr|B2RD79|B2RD79_HUMAN cDNA, FLJ96494, highly similar to Homo sapiens ubiquitin specific peptidase 14 (tRNA-guanine transglycosylase) (USP14), mRNA OS=Homo sapiens PE=2 SV=1;>sp|P54578|UBP14_HUMAN Ubiquitin carboxyl-terminal hydrolase 14 OS=Homo sapiens G	56.041	758440000	757680000	703620000	655920000	744270000	861480000	672400000	779460000	646960000	645300000	588120000	639580000	638520000	696780000	736860000	716500000
O95831;E9PMA0;A0A140VK04;Q5RZA0;Q5RZ99	Apoptosis-inducing factor 1, mitochondrial	AIFM1	>sp|O95831|AIFM1_HUMAN Apoptosis-inducing factor 1, mitochondrial OS=Homo sapiens GN=AIFM1 PE=1 SV=1;>tr|E9PMA0|E9PMA0_HUMAN Apoptosis-inducing factor 1, mitochondrial OS=Homo sapiens GN=AIFM1 PE=1 SV=1;>tr|A0A140VK04|A0A140VK04_HUMAN Testicular secretory	66.9	755870000	749970000	705510000	761860000	978080000	952620000	767520000	878460000	324910000	312150000	331080000	353420000	381090000	396110000	427510000	455020000
Q6IBS0;D6RG15;F8W645	Twinfilin-2	TWF2	>sp|Q6IBS0|TWF2_HUMAN Twinfilin-2 OS=Homo sapiens GN=TWF2 PE=1 SV=2;>tr|D6RG15|D6RG15_HUMAN Twinfilin-2 OS=Homo sapiens GN=TWF2 PE=1 SV=1	39.548	755230000	891450000	779100000	856950000	993520000	949340000	852950000	918430000	1478200000	1364700000	1181700000	1284200000	1417500000	1324400000	1295800000	1266700000
A0A024R5K1;Q9BR76;Q9NSK3;A0A087WW53;F5H390;Q59F81;B4DIU2;F5H0D2;Q2NNQ8;A9Z1Z3	Coronin;Coronin-1B	CORO1B;DKFZp762I166	>tr|A0A024R5K1|A0A024R5K1_HUMAN Coronin OS=Homo sapiens GN=CORO1B PE=3 SV=1;>sp|Q9BR76|COR1B_HUMAN Coronin-1B OS=Homo sapiens GN=CORO1B PE=1 SV=1;>tr|Q9NSK3|Q9NSK3_HUMAN Putative uncharacterized protein DKFZp762I166 (Fragment) OS=Homo sapiens GN=DKFZp762I1	54.234	755210000	748830000	776410000	840710000	808760000	853360000	1070500000	1014400000	802070000	720640000	802460000	737960000	778050000	877460000	1042600000	1057400000
A0A140VJK1;O76003	Glutaredoxin-3	GLRX3	>tr|A0A140VJK1|A0A140VJK1_HUMAN Testicular tissue protein Li 75 OS=Homo sapiens PE=2 SV=1;>sp|O76003|GLRX3_HUMAN Glutaredoxin-3 OS=Homo sapiens GN=GLRX3 PE=1 SV=2	37.432	755150000	632870000	812370000	916990000	752990000	754530000	839880000	932120000	1976900000	1875600000	1622000000	1804900000	2182600000	2202300000	1971500000	2103300000
Q86SZ7;Q2TNB3;A0A087X1Z3;Q9UL46;H0YM70;Q6FHK9;H0YKU2	Proteasome activator complex subunit 2	PSME2	>tr|Q86SZ7|Q86SZ7_HUMAN Full-length cDNA clone CS0DJ015YJ12 of T cells (Jurkat cell line) of Homo sapiens (human) OS=Homo sapiens GN=PSME2 PE=2 SV=1;>tr|Q2TNB3|Q2TNB3_HUMAN Cell migration-inducing protein 22 OS=Homo sapiens PE=2 SV=1;>tr|A0A087X1Z3|A0A087X	27.401	751370000	753090000	743010000	771730000	708180000	720390000	764860000	837320000	2464900000	2442100000	2192900000	2230900000	1923000000	1972900000	1823000000	1941900000
Q9H1E3;B4DTY3;Q6IA16	Nuclear ubiquitous casein and cyclin-dependent kinase substrate 1	NUCKS1	>sp|Q9H1E3|NUCKS_HUMAN Nuclear ubiquitous casein and cyclin-dependent kinase substrate 1 OS=Homo sapiens GN=NUCKS1 PE=1 SV=1	27.296	748490000	600750000	810110000	764700000	703370000	720950000	881050000	808580000	859850000	916680000	1078700000	938580000	945380000	647560000	1032900000	792240000
Q15370;B8ZZU8;I3L0M9;A0A0B4J296	Transcription elongation factor B polypeptide 2	TCEB2	>sp|Q15370|ELOB_HUMAN Transcription elongation factor B polypeptide 2 OS=Homo sapiens GN=TCEB2 PE=1 SV=1;>tr|B8ZZU8|B8ZZU8_HUMAN Transcription elongation factor B (SIII), polypeptide 2 (18kDa, elongin B), isoform CRA_b OS=Homo sapiens GN=TCEB2 PE=1 SV=1;>t	13.133	746360000	791680000	791710000	775040000	800400000	665320000	732380000	728600000	1203300000	1056800000	1107900000	1134800000	1084400000	1077600000	1249100000	1067600000
Q6LAF9			>tr|Q6LAF9|Q6LAF9_HUMAN Cathepsin B (Fragment) OS=Homo sapiens PE=2 SV=1	21.237	745760000	517300000	575870000	628290000	551900000	309960000	265770000	540260000	0	0	0	0	0	0	0	0
O75436;B4DLT1;S4R3Q6;A8K3C1;S4R2Y3	Vacuolar protein sorting-associated protein 26A	VPS26A	>sp|O75436|VP26A_HUMAN Vacuolar protein sorting-associated protein 26A OS=Homo sapiens GN=VPS26A PE=1 SV=2;>tr|B4DLT1|B4DLT1_HUMAN cDNA FLJ59716, highly similar to Vacuolar protein sorting 26A OS=Homo sapiens PE=2 SV=1;>tr|S4R3Q6|S4R3Q6_HUMAN Vacuolar prot	38.169	743350000	776290000	793350000	671400000	815560000	881770000	741560000	695220000	1033500000	913560000	1196200000	1189100000	1263800000	1308100000	1257100000	1153200000
A0A024RC70;P09958;H0YNB5;H0YLH7	Furin	FURIN	>tr|A0A024RC70|A0A024RC70_HUMAN Furin (Paired basic amino acid cleaving enzyme), isoform CRA_a OS=Homo sapiens GN=FURIN PE=3 SV=1;>sp|P09958|FURIN_HUMAN Furin OS=Homo sapiens GN=FURIN PE=1 SV=2	86.677	743170000	649240000	938570000	905420000	661280000	705080000	931820000	898150000	0	0	0	0	0	0	0	0
Q08257;A6NP24;C9JH92	Quinone oxidoreductase	CRYZ	>sp|Q08257|QOR_HUMAN Quinone oxidoreductase OS=Homo sapiens GN=CRYZ PE=1 SV=1;>tr|A6NP24|A6NP24_HUMAN Quinone oxidoreductase (Fragment) OS=Homo sapiens GN=CRYZ PE=1 SV=1;>tr|C9JH92|C9JH92_HUMAN Quinone oxidoreductase (Fragment) OS=Homo sapiens GN=CRYZ PE=1	35.206	741480000	756700000	621030000	612440000	622170000	674940000	698830000	682610000	339110000	378960000	376500000	412380000	439780000	437150000	389450000	486660000
P23470;O60420	Receptor-type tyrosine-protein phosphatase gamma	PTPRG	>sp|P23470|PTPRG_HUMAN Receptor-type tyrosine-protein phosphatase gamma OS=Homo sapiens GN=PTPRG PE=1 SV=4	162	741390000	820530000	909870000	852200000	751400000	643220000	812930000	710530000	304910000	278110000	236540000	296290000	207630000	206900000	284520000	280580000
J3QRS3;P19105;O14950;Q53HL1;Q2F834;Q71U02;Q6IBG1;P24844;J3KTJ1	Myosin regulatory light chain 12A;Myosin regulatory light chain 12B	MYL12A;MYL12B	>tr|J3QRS3|J3QRS3_HUMAN Myosin regulatory light chain 12A OS=Homo sapiens GN=MYL12A PE=1 SV=1;>sp|P19105|ML12A_HUMAN Myosin regulatory light chain 12A OS=Homo sapiens GN=MYL12A PE=1 SV=2;>sp|O14950|ML12B_HUMAN Myosin regulatory light chain 12B OS=Homo sapi	20.457	736070000	698640000	728630000	667920000	766840000	811520000	809530000	774460000	2637700000	2841600000	2518300000	2381200000	2505200000	2619600000	2610800000	2484700000
H7BYN4;Q02241;H0YKQ5;H0YME6;H0YMJ4	Kinesin-like protein KIF23	KIF23	>tr|H7BYN4|H7BYN4_HUMAN Kinesin-like protein OS=Homo sapiens GN=KIF23 PE=1 SV=1;>sp|Q02241|KIF23_HUMAN Kinesin-like protein KIF23 OS=Homo sapiens GN=KIF23 PE=1 SV=3;>tr|H0YKQ5|H0YKQ5_HUMAN Kinesin-like protein (Fragment) OS=Homo sapiens GN=KIF23 PE=1 SV=1;	109.13	734150000	715840000	723600000	774730000	734790000	806210000	798160000	759820000	0	0	0	0	0	0	0	0
Q53F35;Q92688	Acidic leucine-rich nuclear phosphoprotein 32 family member B	ANP32B	>tr|Q53F35|Q53F35_HUMAN Acidic (Leucine-rich) nuclear phosphoprotein 32 family, member B variant (Fragment) OS=Homo sapiens PE=2 SV=1;>sp|Q92688|AN32B_HUMAN Acidic leucine-rich nuclear phosphoprotein 32 family member B OS=Homo sapiens GN=ANP32B PE=1 SV=1	28.672	731720000	740020000	353890000	497280000	1070900000	1148600000	979940000	1012400000	2064200000	2286200000	2135100000	1990300000	2154700000	2247600000	1878100000	1912200000
A0A024QZ30;P31040;Q0QF12;D6RFM5;B3KT34;A0A087X1I3;B4DYN5;B3KYA5	Succinate dehydrogenase [ubiquinone] flavoprotein subunit, mitochondrial	SDHA	>tr|A0A024QZ30|A0A024QZ30_HUMAN Succinate dehydrogenase [ubiquinone] flavoprotein subunit, mitochondrial OS=Homo sapiens GN=SDHA PE=3 SV=1;>sp|P31040|SDHA_HUMAN Succinate dehydrogenase [ubiquinone] flavoprotein subunit, mitochondrial OS=Homo sapiens GN=SDH	72.691	728700000	913970000	354850000	357110000	0	0	776130000	881240000	0	0	0	0	0	0	0	0
H0YEX4;Q4KMG0;E9PPQ7;E9PRD8;H0YCZ4;E9PNF2;E9PN78	Cell adhesion molecule-related/down-regulated by oncogenes	CDON	>tr|H0YEX4|H0YEX4_HUMAN Cell adhesion molecule-related/down-regulated by oncogenes (Fragment) OS=Homo sapiens GN=CDON PE=1 SV=1;>sp|Q4KMG0|CDON_HUMAN Cell adhesion molecule-related/down-regulated by oncogenes OS=Homo sapiens GN=CDON PE=1 SV=2	69.629	728120000	634480000	730570000	679030000	542080000	555510000	614910000	643760000	0	0	0	0	0	0	0	0
B4DY09;Q53FG3;F4ZW62;Q12905;F4ZW63;X6R6Z1;A0A0A0MRL0	Interleukin enhancer-binding factor 2	ILF2	>tr|B4DY09|B4DY09_HUMAN Interleukin enhancer-binding factor 2 OS=Homo sapiens GN=ILF2 PE=1 SV=1;>tr|Q53FG3|Q53FG3_HUMAN Interleukin enhancer binding factor 2 variant (Fragment) OS=Homo sapiens PE=2 SV=1;>tr|F4ZW62|F4ZW62_HUMAN NF45 OS=Homo sapiens PE=1 SV=	38.91	725330000	719360000	596810000	468520000	655160000	774440000	512030000	690960000	754360000	879270000	1024400000	1070200000	1051200000	1099700000	993370000	1050500000
P37802;X6RJP6;B7Z5A2;C9J5W6;Q9UI15	Transgelin-2	TAGLN2	>sp|P37802|TAGL2_HUMAN Transgelin-2 OS=Homo sapiens GN=TAGLN2 PE=1 SV=3;>tr|X6RJP6|X6RJP6_HUMAN Transgelin-2 (Fragment) OS=Homo sapiens GN=TAGLN2 PE=1 SV=1	22.391	724600000	837910000	524000000	569700000	1016000000	1060800000	700820000	835340000	8069300000	7191300000	7431600000	7207600000	7316700000	6991800000	7634200000	7670800000
A0A140VK94;F6WQW2;P43487;C9JXG8;D3DX26;C9JGV6;C9JJ34;B7Z6U1;B4DE76;B3KUP2;C9JDM3;C9JIC6;Q5T0Z6;Q9C010	Ran-specific GTPase-activating protein	RANBP1	>tr|A0A140VK94|A0A140VK94_HUMAN RAN binding protein 1, isoform CRA_g OS=Homo sapiens GN=RANBP1 PE=2 SV=1;>tr|F6WQW2|F6WQW2_HUMAN Ran-specific GTPase-activating protein OS=Homo sapiens GN=RANBP1 PE=1 SV=1;>sp|P43487|RANG_HUMAN Ran-specific GTPase-activating	23.31	719150000	1029900000	1397400000	1500300000	1267100000	1025800000	1102700000	1269100000	2421000000	2526600000	2626800000	2507800000	2334500000	2551700000	2376600000	2337200000
H3BR35;Q7KZX8;P15170;B2RCT6;A8K2W7;B4DQM6;H3BSV8	Eukaryotic peptide chain release factor GTP-binding subunit ERF3A	GSPT1	>tr|H3BR35|H3BR35_HUMAN Eukaryotic peptide chain release factor GTP-binding subunit ERF3A (Fragment) OS=Homo sapiens GN=GSPT1 PE=1 SV=1;>tr|Q7KZX8|Q7KZX8_HUMAN G1 to S phase transition 1 OS=Homo sapiens PE=2 SV=1;>sp|P15170|ERF3A_HUMAN Eukaryotic peptide c	52.832	718440000	652680000	419210000	432670000	709540000	633200000	611580000	619070000	1102300000	1079200000	1192900000	1103900000	1294700000	1205900000	1262400000	1312600000
P12110;Q9BUM6;C9JH44;Q7LCA7;Q6FHW5;H7C0M5;D3VVI5	Collagen alpha-2(VI) chain	COL6A2	>sp|P12110|CO6A2_HUMAN Collagen alpha-2(VI) chain OS=Homo sapiens GN=COL6A2 PE=1 SV=4;>tr|Q9BUM6|Q9BUM6_HUMAN COL6A2 protein OS=Homo sapiens PE=2 SV=1	108.58	717390000	660580000	704700000	707700000	480270000	476720000	487840000	493200000	1469900000	1242700000	1193400000	1437500000	1162800000	1183300000	1180900000	1221700000
Q08211;Q58F26;Q6PJK6;B3KU66;REV__H0YA90	ATP-dependent RNA helicase A	DHX9	>sp|Q08211|DHX9_HUMAN ATP-dependent RNA helicase A OS=Homo sapiens GN=DHX9 PE=1 SV=4	140.96	715090000	635930000	592170000	611660000	641750000	649780000	500650000	483780000	1375700000	1428100000	1374400000	1370200000	1743300000	1738300000	1772600000	1803400000
Q14257;H0YL43;A8MXP8	Reticulocalbin-2	RCN2	>sp|Q14257|RCN2_HUMAN Reticulocalbin-2 OS=Homo sapiens GN=RCN2 PE=1 SV=1;>tr|H0YL43|H0YL43_HUMAN Reticulocalbin-2 (Fragment) OS=Homo sapiens GN=RCN2 PE=1 SV=1	36.876	713720000	555820000	905540000	739620000	701950000	634560000	565480000	1107300000	127930000	92499000	209520000	185430000	147060000	207140000	177570000	196910000
Q9UK23;K7EPH3;K7ERI4;K7EJ25;B4DZG9;K7EL75	N-acetylglucosamine-1-phosphodiester alpha-N-acetylglucosaminidase	NAGPA	>sp|Q9UK23|NAGPA_HUMAN N-acetylglucosamine-1-phosphodiester alpha-N-acetylglucosaminidase OS=Homo sapiens GN=NAGPA PE=1 SV=2;>tr|K7EPH3|K7EPH3_HUMAN N-acetylglucosamine-1-phosphodiester alpha-N-acetylglucosaminidase (Fragment) OS=Homo sapiens GN=NAGPA PE=1	56.072	711650000	662690000	999740000	961160000	726630000	697140000	934460000	867130000	0	0	0	0	0	0	0	0
Q15046;Q6ZTI3;H3BVA8;J3KRL2;H3BPV7;H3BRC9	Lysine--tRNA ligase	KARS	>sp|Q15046|SYK_HUMAN Lysine--tRNA ligase OS=Homo sapiens GN=KARS PE=1 SV=3;>tr|Q6ZTI3|Q6ZTI3_HUMAN cDNA FLJ44621 fis, clone BRACE2016896, highly similar to Lysyl-tRNA synthetase (EC 6.1.1.6) OS=Homo sapiens PE=2 SV=1	68.047	709520000	778810000	717980000	769380000	877750000	885940000	686390000	759240000	634850000	761280000	628240000	690720000	815460000	867270000	786140000	769450000
P09496;F8WF69;C9J8P9	Clathrin light chain A	CLTA	>sp|P09496|CLCA_HUMAN Clathrin light chain A OS=Homo sapiens GN=CLTA PE=1 SV=1;>tr|F8WF69|F8WF69_HUMAN Clathrin light chain A OS=Homo sapiens GN=CLTA PE=1 SV=1;>tr|C9J8P9|C9J8P9_HUMAN Clathrin light chain A OS=Homo sapiens GN=CLTA PE=1 SV=1	27.076	707870000	661550000	920530000	1038900000	678150000	675990000	882770000	933430000	1211900000	1136400000	1058700000	1315700000	1341700000	1307600000	1394900000	1388400000
H0YN88;A0A075B716;P08708;H0YN73;H3BNC9;A4D1Q6	40S ribosomal protein S17	RPS17	>tr|H0YN88|H0YN88_HUMAN 40S ribosomal protein S17 OS=Homo sapiens GN=RPS17 PE=1 SV=1;>tr|A0A075B716|A0A075B716_HUMAN 40S ribosomal protein S17 OS=Homo sapiens GN=RPS17 PE=1 SV=1;>sp|P08708|RS17_HUMAN 40S ribosomal protein S17 OS=Homo sapiens GN=RPS17 PE=1	15.919	705320000	588570000	486400000	492640000	646440000	646880000	536330000	521630000	489430000	564590000	444900000	464350000	609100000	636800000	537630000	618850000
Q09028;H0YF10;H0YCT5;H0YDK2;H0YEU5;B4DRT0;E9PNS2;E9PIC4;E9PNS6;C9JAJ9;C9JPP3	Histone-binding protein RBBP4	RBBP4	>sp|Q09028|RBBP4_HUMAN Histone-binding protein RBBP4 OS=Homo sapiens GN=RBBP4 PE=1 SV=3;>tr|H0YF10|H0YF10_HUMAN Histone-binding protein RBBP4 (Fragment) OS=Homo sapiens GN=RBBP4 PE=1 SV=1;>tr|H0YCT5|H0YCT5_HUMAN Histone-binding protein RBBP4 (Fragment) OS=	47.655	699220000	726250000	831280000	758090000	630340000	601350000	712540000	845210000	731980000	843230000	874220000	790730000	876620000	940730000	915160000	852220000
D3YTB1;A0A024R2G7;F8W727;P62910;D3YTI8;A0A090N8E7	60S ribosomal protein L32	RPL32	>tr|D3YTB1|D3YTB1_HUMAN 60S ribosomal protein L32 (Fragment) OS=Homo sapiens GN=RPL32 PE=1 SV=1;>tr|A0A024R2G7|A0A024R2G7_HUMAN Ribosomal protein L32, isoform CRA_a OS=Homo sapiens GN=RPL32 PE=4 SV=1;>tr|F8W727|F8W727_HUMAN 60S ribosomal protein L32 OS=Hom	15.616	699020000	588330000	542220000	682600000	646450000	647390000	629720000	632990000	967620000	955860000	629400000	723800000	1134700000	1066500000	1001400000	994630000
M0R0F0;A0A024R4Q8;M0R0R2;P46782;Q53G25;M0QZN2;Q59EK8	40S ribosomal protein S5;40S ribosomal protein S5, N-terminally processed	RPS5	>tr|M0R0F0|M0R0F0_HUMAN 40S ribosomal protein S5 (Fragment) OS=Homo sapiens GN=RPS5 PE=1 SV=1;>tr|A0A024R4Q8|A0A024R4Q8_HUMAN Ribosomal protein S5, isoform CRA_a OS=Homo sapiens GN=RPS5 PE=3 SV=1;>tr|M0R0R2|M0R0R2_HUMAN 40S ribosomal protein S5 OS=Homo sap	22.391	698850000	860750000	822490000	952980000	486000000	414820000	381610000	385530000	443900000	443540000	469270000	514430000	632420000	745420000	792060000	775510000
A4D2P1;A4D2P0;P63000;A4D2P2;A0A024R9T5;A0A024R1P2;P60763;P15153;B1AH77;B1AH78;B1AH80;J3KSC4;J3QLK0;Q59FQ0	Ras-related C3 botulinum toxin substrate 1;Ras-related C3 botulinum toxin substrate 3;Ras-related C3 botulinum toxin substrate 2	RAC1;hCG_20693;RAC2;RAC3	>tr|A4D2P1|A4D2P1_HUMAN Ras-related C3 botulinum toxin substrate 1 (Rho family, small GTP binding protein Rac1) OS=Homo sapiens GN=RAC1 PE=2 SV=1;>tr|A4D2P0|A4D2P0_HUMAN Ras-related C3 botulinum toxin substrate 1 (Rho family, small GTP binding protein Rac1	21.45	697720000	741210000	771870000	524430000	726400000	669990000	510170000	558010000	710250000	677290000	580640000	580570000	825360000	887450000	911470000	908340000
A0A087WTK0;A0A087WVC6;Q12913;Q9NPR5;E9PPH3;E9PJ83	Receptor-type tyrosine-protein phosphatase eta	PTPRJ	>tr|A0A087WTK0|A0A087WTK0_HUMAN Receptor-type tyrosine-protein phosphatase eta OS=Homo sapiens GN=PTPRJ PE=1 SV=1;>tr|A0A087WVC6|A0A087WVC6_HUMAN Receptor-type tyrosine-protein phosphatase eta OS=Homo sapiens GN=PTPRJ PE=1 SV=1;>sp|Q12913|PTPRJ_HUMAN Recep	146.07	695990000	864320000	1367900000	1212500000	665370000	833960000	717700000	842350000	143780000	104840000	119670000	122980000	27347000	78217000	95029000	78715000
Q5JPB8;Q9NY33;G3V1D3;G3V180;Q53HL4;Q53GT4;B4E357;E9PKK8;E9PQ14;E9PPK9;E9PQF2;E9PNX5	Dipeptidyl peptidase 3	DKFZp686O1117;DPP3	>tr|Q5JPB8|Q5JPB8_HUMAN Putative uncharacterized protein DKFZp686O1117 OS=Homo sapiens GN=DKFZp686O1117 PE=2 SV=1;>sp|Q9NY33|DPP3_HUMAN Dipeptidyl peptidase 3 OS=Homo sapiens GN=DPP3 PE=1 SV=2;>tr|G3V1D3|G3V1D3_HUMAN Dipeptidyl peptidase 3 OS=Homo sapiens	82.616	695270000	667960000	882470000	900070000	752040000	808660000	711730000	694860000	868130000	875020000	896580000	980630000	899770000	853960000	882310000	866260000
O95782;Q8N9K4;B4DXJ6	AP-2 complex subunit alpha-1	AP2A1	>sp|O95782|AP2A1_HUMAN AP-2 complex subunit alpha-1 OS=Homo sapiens GN=AP2A1 PE=1 SV=3;>tr|Q8N9K4|Q8N9K4_HUMAN cDNA FLJ36998 fis, clone BRACE2007295, highly similar to ALPHA-ADAPTIN A OS=Homo sapiens PE=2 SV=1	107.54	694570000	682100000	543070000	478920000	807890000	838670000	616430000	653860000	1939100000	2042900000	1854600000	2011300000	2324400000	2525100000	2265300000	2179100000
A0A024QZX3;P35237;A0A024QZX5;A0A087X1N8;Q8IXH2;A0A024QZT8	Serpin B6	SERPINB6	>tr|A0A024QZX3|A0A024QZX3_HUMAN Serpin peptidase inhibitor, clade B (Ovalbumin), member 6, isoform CRA_a OS=Homo sapiens GN=SERPINB6 PE=3 SV=1;>sp|P35237|SPB6_HUMAN Serpin B6 OS=Homo sapiens GN=SERPINB6 PE=1 SV=3;>tr|A0A024QZX5|A0A024QZX5_HUMAN Serpin B6 O	42.621	693190000	804970000	747410000	743460000	1066400000	1094700000	929150000	987370000	1918400000	2024400000	2123500000	1930200000	1832300000	1939900000	2152000000	2147100000
CON__P01966			>P01966 SWISS-PROT:P01966 (Bos taurus) Hemoglobin subunit alpha	15.184	692960000	665250000	671170000	545220000	391220000	406660000	495770000	551120000	910690000	973340000	867000000	792200000	565100000	604380000	668360000	697820000
A0A024RBL0;Q9NPF2;F8VXK3;A0A087WU70;C9J991;Q8NET6	Carbohydrate sulfotransferase 11	CHST11	>tr|A0A024RBL0|A0A024RBL0_HUMAN Carbohydrate (Chondroitin 4) sulfotransferase 11, isoform CRA_a OS=Homo sapiens GN=CHST11 PE=4 SV=1;>sp|Q9NPF2|CHSTB_HUMAN Carbohydrate sulfotransferase 11 OS=Homo sapiens GN=CHST11 PE=1 SV=1;>tr|F8VXK3|F8VXK3_HUMAN Carbohyd	41.554	692910000	748990000	431480000	368800000	495780000	527480000	412440000	397880000	0	0	0	0	0	0	0	0
B4DV79;A4D210;A0A024R821;P55884;B4DXN6;Q96G38;Q86UM1;C9JZG1;Q59FS8;C9JQN7	Eukaryotic translation initiation factor 3 subunit B	EIF3B;EIF3S9	>tr|B4DV79|B4DV79_HUMAN Eukaryotic translation initiation factor 3 subunit B OS=Homo sapiens GN=EIF3B PE=2 SV=1;>tr|A4D210|A4D210_HUMAN Eukaryotic translation initiation factor 3 subunit B OS=Homo sapiens GN=EIF3S9 PE=3 SV=1;>tr|A0A024R821|A0A024R821_HUMAN	85.134	691140000	772590000	803120000	799440000	824130000	832750000	743650000	696660000	1627600000	1626000000	1579300000	1702100000	1731500000	1717600000	1567900000	1612200000
A0A024R5K8;P50454;A8K259;E9PPV6;B4DN87;E9PR70;E9PK86;E9PMI5;E9PNX1;Q9NPA9;E9PKH2;E9PQ34;E9PJH8;E9PIG2;E9PRS3;H0YEP8;E9PLA6	Serpin H1	SERPINH1	>tr|A0A024R5K8|A0A024R5K8_HUMAN Serpin peptidase inhibitor, clade H (Heat shock protein 47), member 1, (Collagen binding protein 1), isoform CRA_a OS=Homo sapiens GN=SERPINH1 PE=3 SV=1;>sp|P50454|SERPH_HUMAN Serpin H1 OS=Homo sapiens GN=SERPINH1 PE=1 SV=2;	46.44	691010000	718330000	0	0	132870000	173530000	140980000	178390000	1304200000	1477500000	1477200000	1352100000	1374600000	1311000000	1331200000	1129200000
A0A024R324;P61586;B4DKN9;Q9BVT0;C9JNR4;C9JX21;A0A0B6XK12;Q5JR07;Q5JR05;Q5JR06;E9PN11;U3KQA9;U3KQV3;E9PLA2;C9JRM1;P62745	Transforming protein RhoA	RHOA;ARHA	>tr|A0A024R324|A0A024R324_HUMAN Ras homolog gene family, member A, isoform CRA_a OS=Homo sapiens GN=RHOA PE=4 SV=1;>sp|P61586|RHOA_HUMAN Transforming protein RhoA OS=Homo sapiens GN=RHOA PE=1 SV=1;>tr|B4DKN9|B4DKN9_HUMAN cDNA FLJ57740, highly similar to Tr	21.768	687900000	631470000	498050000	570690000	505910000	503960000	411080000	460700000	451060000	356030000	330330000	421470000	502710000	438210000	367200000	444000000
P32929	Cystathionine gamma-lyase	CTH	>sp|P32929|CGL_HUMAN Cystathionine gamma-lyase OS=Homo sapiens GN=CTH PE=1 SV=3	44.508	683970000	782060000	953640000	785310000	1034200000	1058000000	1138800000	1073900000	0	0	0	0	0	0	0	0
Q13151	Heterogeneous nuclear ribonucleoprotein A0	HNRNPA0	>sp|Q13151|ROA0_HUMAN Heterogeneous nuclear ribonucleoprotein A0 OS=Homo sapiens GN=HNRNPA0 PE=1 SV=1	30.84	682010000	860510000	917960000	938510000	709920000	759510000	725180000	644770000	1384500000	1376000000	1413500000	1292200000	1415300000	1511300000	1439500000	1411300000
O95373;B3KQG6;B3KNG9;E9PLJ0;E9PLB2	Importin-7	IPO7	>sp|O95373|IPO7_HUMAN Importin-7 OS=Homo sapiens GN=IPO7 PE=1 SV=1;>tr|B3KQG6|B3KQG6_HUMAN cDNA FLJ90427 fis, clone NT2RP3000481, highly similar to Importin-7 OS=Homo sapiens PE=2 SV=1	119.52	681620000	733130000	626670000	587550000	925780000	974720000	815460000	816600000	1096900000	1002700000	1009600000	1082900000	1278900000	1298100000	1168500000	1179700000
Q9UMS4;F5GY56;F5H2I0;H0YGF3;H0YGZ5	Pre-mRNA-processing factor 19	PRPF19	>sp|Q9UMS4|PRP19_HUMAN Pre-mRNA-processing factor 19 OS=Homo sapiens GN=PRPF19 PE=1 SV=1;>tr|F5GY56|F5GY56_HUMAN Pre-mRNA-processing factor 19 (Fragment) OS=Homo sapiens GN=PRPF19 PE=1 SV=1	55.18	679670000	635550000	689140000	757620000	767930000	782130000	783620000	801650000	1636600000	1927400000	1759800000	1597000000	1509600000	1842500000	1557400000	1545900000
D6RGI3;D6RER5;Q9NVA2;D6RDU5;Q96KC0;H0Y961;H0Y9G8;D6RDP1;D6R9Y6	Septin-11	40787	>tr|D6RGI3|D6RGI3_HUMAN Septin 11, isoform CRA_b OS=Homo sapiens GN=SEPT11 PE=1 SV=1;>tr|D6RER5|D6RER5_HUMAN Septin-11 OS=Homo sapiens GN=SEPT11 PE=1 SV=1;>sp|Q9NVA2|SEP11_HUMAN Septin-11 OS=Homo sapiens GN=SEPT11 PE=1 SV=3;>tr|D6RDU5|D6RDU5_HUMAN Septin-1	49.005	679280000	605570000	600160000	635030000	755290000	765650000	760730000	802180000	889990000	879710000	804050000	766150000	792140000	745700000	815290000	747860000
Q14444;G3V153;B3KXU8;E9PLA9;B4DSF8	Caprin-1	CAPRIN1	>sp|Q14444|CAPR1_HUMAN Caprin-1 OS=Homo sapiens GN=CAPRIN1 PE=1 SV=2;>tr|G3V153|G3V153_HUMAN Caprin-1 OS=Homo sapiens GN=CAPRIN1 PE=1 SV=1;>tr|B3KXU8|B3KXU8_HUMAN cDNA FLJ46087 fis, clone TESTI2009497, highly similar to GPI-anchored protein p137 OS=Homo sa	78.365	678860000	605620000	704270000	907700000	639630000	664280000	653010000	663550000	944470000	817720000	808630000	910810000	888030000	857800000	755600000	828600000
A0A024R1K8;Q15459;B4E091;F8WB66;H7C1L2;F8WC79	Splicing factor 3A subunit 1	SF3A1	>tr|A0A024R1K8|A0A024R1K8_HUMAN Splicing factor 3a, subunit 1, 120kDa, isoform CRA_a OS=Homo sapiens GN=SF3A1 PE=4 SV=1;>sp|Q15459|SF3A1_HUMAN Splicing factor 3A subunit 1 OS=Homo sapiens GN=SF3A1 PE=1 SV=1;>tr|B4E091|B4E091_HUMAN cDNA FLJ55438, highly sim	88.885	678450000	639120000	275790000	408530000	1181900000	1257200000	1014500000	1110800000	4544900000	3790800000	4576300000	4553900000	4270300000	4848400000	5082800000	4561800000
Q5JP53;Q5SU16;P07437;B7ZAF0;Q6LC01;B4DY90;Q5ST81;B7ZAK1;Q9BUU9;B4E052;B4DQN9;B4DMU8;Q96B85;B4DXZ5;Q1KSF8;B4DMJ5	Tubulin beta chain	TUBB;XTP3TPATP1	>tr|Q5JP53|Q5JP53_HUMAN Tubulin beta chain OS=Homo sapiens GN=TUBB PE=1 SV=1;>tr|Q5SU16|Q5SU16_HUMAN Tubulin beta chain OS=Homo sapiens GN=TUBB PE=2 SV=1;>sp|P07437|TBB5_HUMAN Tubulin beta chain OS=Homo sapiens GN=TUBB PE=1 SV=2;>tr|B7ZAF0|B7ZAF0_HUMAN Tub	47.766	674770000	619960000	432010000	412670000	1044800000	1254400000	936070000	863140000	2352900000	2294700000	2002900000	1765900000	2751800000	2872400000	1989200000	1854900000
P62316;K7ERG4;K7EJB5	Small nuclear ribonucleoprotein Sm D2	SNRPD2	>sp|P62316|SMD2_HUMAN Small nuclear ribonucleoprotein Sm D2 OS=Homo sapiens GN=SNRPD2 PE=1 SV=1;>tr|K7ERG4|K7ERG4_HUMAN Small nuclear ribonucleoprotein Sm D2 OS=Homo sapiens GN=SNRPD2 PE=1 SV=1	13.527	674700000	655600000	560430000	615510000	643970000	743530000	749340000	562640000	703760000	479130000	737930000	657820000	727550000	798820000	697510000	703040000
P35606;B4E2C9;D6RBT6;D6R997;D6RBZ7;D6RCL6;D6RBG7;H0Y938;H0YAC7	Coatomer subunit beta	COPB2	>sp|P35606|COPB2_HUMAN Coatomer subunit beta OS=Homo sapiens GN=COPB2 PE=1 SV=2	102.49	674170000	693830000	395580000	373630000	795840000	869910000	708080000	755760000	1097200000	1176900000	988240000	1152000000	1270600000	1267300000	1236000000	1275000000
D6R9P3;D6RD18;B4DMY3;D6RBZ0;Q53F64;Q99729	Heterogeneous nuclear ribonucleoprotein A/B	HNRNPAB	>tr|D6R9P3|D6R9P3_HUMAN Heterogeneous nuclear ribonucleoprotein A/B OS=Homo sapiens GN=HNRNPAB PE=1 SV=1;>tr|D6RD18|D6RD18_HUMAN Heterogeneous nuclear ribonucleoprotein A/B OS=Homo sapiens GN=HNRNPAB PE=1 SV=1;>tr|B4DMY3|B4DMY3_HUMAN cDNA FLJ60713, highly	30.302	673470000	638580000	829880000	818370000	592170000	485080000	821520000	804180000	699730000	730360000	832600000	757140000	931020000	990130000	904730000	949010000
P26012;Q9BUG9;Q59FN1	Integrin beta-8;Integrin beta	ITGB8	>sp|P26012|ITB8_HUMAN Integrin beta-8 OS=Homo sapiens GN=ITGB8 PE=2 SV=1;>tr|Q9BUG9|Q9BUG9_HUMAN Integrin beta OS=Homo sapiens GN=ITGB8 PE=2 SV=1	85.631	672850000	527460000	467100000	287480000	507630000	501560000	519230000	503840000	0	0	0	0	0	0	0	0
Q00839;B3KX72;B4DLR3;Q96BA7;Q7Z4Q5;Q5RI18;Q9UEL2	Heterogeneous nuclear ribonucleoprotein U	HNRNPU;HNRPU	>sp|Q00839|HNRPU_HUMAN Heterogeneous nuclear ribonucleoprotein U OS=Homo sapiens GN=HNRNPU PE=1 SV=6;>tr|B3KX72|B3KX72_HUMAN cDNA FLJ44920 fis, clone BRAMY3011501, highly similar to Heterogeneous nuclear ribonucleoprotein U OS=Homo sapiens PE=2 SV=1;>tr|B4	90.583	672090000	735580000	566370000	670890000	683330000	712500000	812850000	823560000	1022100000	983060000	1048500000	1158400000	907330000	934430000	794220000	960030000
Q9GZP0;H0YD37	Platelet-derived growth factor D;Platelet-derived growth factor D, latent form;Platelet-derived growth factor D, receptor-binding form	PDGFD	>sp|Q9GZP0|PDGFD_HUMAN Platelet-derived growth factor D OS=Homo sapiens GN=PDGFD PE=1 SV=1	42.848	670650000	615450000	600880000	606120000	570470000	529190000	537000000	581450000	713670000	663280000	595200000	646690000	534610000	496040000	511990000	581550000
Q15019;B5MCX3;C9J2Q4;H7C2Y0;C9JB25;C9J938;C9IY94;C9IZU3;H7C310;C9JQJ4;B5MD47;C9JZI2;A0A1B0GXJ2;C9JFT1;F8WB65;C9JT15;C9JSE7;H7C1T1	Septin-2	37500	>sp|Q15019|SEPT2_HUMAN Septin-2 OS=Homo sapiens GN=SEPT2 PE=1 SV=1;>tr|B5MCX3|B5MCX3_HUMAN Septin-2 OS=Homo sapiens GN=SEPT2 PE=1 SV=1;>tr|C9J2Q4|C9J2Q4_HUMAN Septin-2 (Fragment) OS=Homo sapiens GN=SEPT2 PE=1 SV=1;>tr|H7C2Y0|H7C2Y0_HUMAN Septin-2 (Fragment	41.487	669590000	829710000	755180000	788070000	1158100000	1189300000	1335700000	1266100000	1778600000	1859300000	1970500000	1884900000	1662000000	1691400000	1845100000	1830300000
CON__P17690			>P17690 SWISS-PROT:P17690 (Bos taurus) Beta-2-glycoprotein 1 precursor	38.252	668420000	747180000	714680000	681050000	487610000	544730000	585610000	601580000	426980000	402120000	422980000	505590000	320540000	340430000	368080000	362340000
A0A0A0MRU5;A0A024R644;O75503;A0A1B0GWI2;B4E1V6;A0A1B0GTI0;A0A087WZY0;A0A1B0GWJ7;A0A1C7CYZ2;A0A1B0GTR6;A0A1B0GTV7;A0A1B0GUE8;A0A1B0GV94;A0A1B0GVL0;A0A1B0GU14	Ceroid-lipofuscinosis neuronal protein 5	CLN5	>tr|A0A0A0MRU5|A0A0A0MRU5_HUMAN Ceroid-lipofuscinosis neuronal protein 5 OS=Homo sapiens GN=CLN5 PE=1 SV=1;>tr|A0A024R644|A0A024R644_HUMAN Ceroid-lipofuscinosis neuronal protein 5 OS=Homo sapiens GN=CLN5 PE=1 SV=1;>sp|O75503|CLN5_HUMAN Ceroid-lipofuscinosi	41.496	667800000	707440000	690550000	671390000	505590000	517080000	646120000	555620000	112980000	112180000	93110000	95797000	83451000	81144000	80480000	90454000
P07814;V9GYZ6;Q3KQZ8;B4DKX5;H6WCP5;B4DP50;V9GZ76	Bifunctional glutamate/proline--tRNA ligase;Glutamate--tRNA ligase;Proline--tRNA ligase	EPRS	>sp|P07814|SYEP_HUMAN Bifunctional glutamate/proline--tRNA ligase OS=Homo sapiens GN=EPRS PE=1 SV=5;>tr|V9GYZ6|V9GYZ6_HUMAN Bifunctional glutamate/proline--tRNA ligase (Fragment) OS=Homo sapiens GN=EPRS PE=1 SV=1;>tr|Q3KQZ8|Q3KQZ8_HUMAN EPRS protein (Fragm	170.59	667750000	663740000	609010000	669010000	766400000	779220000	732250000	730950000	595970000	598510000	654000000	730290000	809660000	794010000	878790000	849980000
Q9BZK7;B7Z475;A0A0D9SF63;A0A1B0GVH3;Q59F53;A0A024RBV9;O60907;A0A0D9SFI2;B4DP68;A0A024R189;Q9BQ87;A0A1B0GUU2;F8W9D8;C9IYU9;A0A068L529;C9JCW4;C9JLJ1;C9JTW8;C9JY82;C9JCK0;C9JBN1;C9JEC9;C9J3H2;C9J903;A0A0D9SEW5;A0A0D9SFS8;C9J7E1;A0A0D9SF25	F-box-like/WD repeat-containing protein TBL1XR1	TBL1XR1	>sp|Q9BZK7|TBL1R_HUMAN F-box-like/WD repeat-containing protein TBL1XR1 OS=Homo sapiens GN=TBL1XR1 PE=1 SV=1;>tr|B7Z475|B7Z475_HUMAN cDNA FLJ55712, highly similar to F-box-like/WD repeat protein TBL1XR1 OS=Homo sapiens PE=2 SV=1;>tr|A0A0D9SF63|A0A0D9SF63_HU	55.594	666170000	581900000	616890000	531810000	620780000	620890000	731390000	720600000	1248400000	1401500000	1400000000	1480800000	1005800000	1031800000	1187600000	1342000000
B2R6D0;Q99460;A0A087WW66;Q05CW6;Q05BX4;H7BZR6;C9J9M4;H7C378;F8WCE3	26S proteasome non-ATPase regulatory subunit 1	PSMD1	>tr|B2R6D0|B2R6D0_HUMAN cDNA, FLJ92896, highly similar to Homo sapiens proteasome (prosome, macropain) 26S subunit, non-ATPase, 1 (PSMD1), mRNA OS=Homo sapiens PE=2 SV=1;>sp|Q99460|PSMD1_HUMAN 26S proteasome non-ATPase regulatory subunit 1 OS=Homo sapiens	105.84	665600000	733640000	481590000	483490000	967680000	1035800000	795720000	768770000	2121200000	2182600000	2035200000	2109500000	2090500000	2149300000	1884600000	1961300000
F1T0E8;A0A087X235;F1T0E7;A0A087WWT4;Q9H1Z9;Q6PJ65	Tetraspanin-10	TSPAN10	>tr|F1T0E8|F1T0E8_HUMAN Tetraspanin OS=Homo sapiens GN=TSPAN10 PE=2 SV=1;>tr|A0A087X235|A0A087X235_HUMAN Tetraspanin OS=Homo sapiens GN=TSPAN10 PE=1 SV=1;>tr|F1T0E7|F1T0E7_HUMAN Tetraspanin OS=Homo sapiens GN=TSPAN10 PE=2 SV=1;>tr|A0A087WWT4|A0A087WWT4_HUM	36.517	665040000	755160000	894610000	962940000	860010000	765900000	891660000	909510000	0	0	0	0	0	0	0	0
B4DP80;Q8NCW5;Q5T3I4;Q6PGN4;Q5T3I3	NAD(P)H-hydrate epimerase	APOA1BP	>tr|B4DP80|B4DP80_HUMAN NAD(P)H-hydrate epimerase OS=Homo sapiens GN=APOA1BP PE=2 SV=1;>sp|Q8NCW5|NNRE_HUMAN NAD(P)H-hydrate epimerase OS=Homo sapiens GN=NAXE PE=1 SV=2	33.627	664460000	802860000	210410000	128840000	824350000	895370000	514890000	520760000	626700000	564640000	604030000	645530000	602370000	661750000	494020000	598460000
Q9H9L2;B1AN15;E7EN73;B2RBC8;Q8IZA0;H0Y4S8;B4DYG9;C9J519	Dyslexia-associated protein KIAA0319-like protein	KIAA0319L	>tr|Q9H9L2|Q9H9L2_HUMAN cDNA FLJ12672 fis, clone NT2RM4002339 (Fragment) OS=Homo sapiens PE=2 SV=1;>tr|B1AN15|B1AN15_HUMAN Dyslexia-associated protein KIAA0319-like protein (Fragment) OS=Homo sapiens GN=KIAA0319L PE=1 SV=1;>tr|E7EN73|E7EN73_HUMAN Dyslexia-	74.858	663880000	703980000	667940000	782000000	504070000	490020000	729260000	632840000	0	0	0	0	0	0	0	0
Q96IR1;B2R491;P62701;Q53HV1;Q8TD47;C9JEH7;A4FU11;Q496E4;P22090;Q53HI6;B7Z1M6	40S ribosomal protein S4;40S ribosomal protein S4, X isoform;40S ribosomal protein S4, Y isoform 2	RPS4X;RPS4Y2	>tr|Q96IR1|Q96IR1_HUMAN RPS4X protein (Fragment) OS=Homo sapiens GN=RPS4X PE=2 SV=2;>tr|B2R491|B2R491_HUMAN 40S ribosomal protein S4 OS=Homo sapiens GN=RPS4X PE=2 SV=1;>sp|P62701|RS4X_HUMAN 40S ribosomal protein S4, X isoform OS=Homo sapiens GN=RPS4X PE=1	27.259	663810000	591090000	691310000	679680000	563040000	539500000	509170000	557330000	781540000	935630000	937530000	809940000	1040700000	1111500000	1088400000	1100600000
C9IZG4;H0YDR4;C9IZQ5		CUTA	>tr|C9IZG4|C9IZG4_HUMAN Protein CutA OS=Homo sapiens GN=CUTA PE=1 SV=1	14.401	663810000	752730000	559130000	497170000	761450000	918040000	984180000	774120000	375250000	390170000	312840000	348360000	756540000	800690000	431560000	407010000
C9JR67;A0A0S2Z4P5;B7Z2R4;O43556;E9PEH6;B4DP78	Epsilon-sarcoglycan	SGCE	>tr|C9JR67|C9JR67_HUMAN Epsilon-sarcoglycan OS=Homo sapiens GN=SGCE PE=1 SV=1;>tr|A0A0S2Z4P5|A0A0S2Z4P5_HUMAN Sarcoglycan epsilon isoform 1 (Fragment) OS=Homo sapiens GN=SGCE PE=2 SV=1;>tr|B7Z2R4|B7Z2R4_HUMAN Epsilon-sarcoglycan OS=Homo sapiens GN=SGCE PE=	48.75	662070000	602700000	501880000	590020000	645650000	724010000	722490000	687410000	101150000	109700000	104840000	86486000	70308000	73891000	76016000	82814000
Q6NTA2;P14866;B2R959;M0QXS5;M0R1W6;B4DPK8;M0R076;B4DVF8;M0QYL7	Heterogeneous nuclear ribonucleoprotein L	HNRNPL	>tr|Q6NTA2|Q6NTA2_HUMAN HNRNPL protein (Fragment) OS=Homo sapiens GN=HNRNPL PE=2 SV=2;>sp|P14866|HNRPL_HUMAN Heterogeneous nuclear ribonucleoprotein L OS=Homo sapiens GN=HNRNPL PE=1 SV=2;>tr|B2R959|B2R959_HUMAN cDNA, FLJ94229, highly similar to Homo sapien	61.926	660910000	699470000	475290000	581480000	632080000	699690000	797630000	896250000	2468700000	2409800000	2207500000	2480800000	1875300000	2208400000	2346600000	2089400000
P46926;D6RAY7;A8K3S1;B3KMV2;D6R9P4;D6RFF8;D6R917;D6RB13;D6RFK5	Glucosamine-6-phosphate isomerase 1	GNPDA1	>sp|P46926|GNPI1_HUMAN Glucosamine-6-phosphate isomerase 1 OS=Homo sapiens GN=GNPDA1 PE=1 SV=1;>tr|D6RAY7|D6RAY7_HUMAN Glucosamine-6-phosphate isomerase (Fragment) OS=Homo sapiens GN=GNPDA1 PE=1 SV=1;>tr|A8K3S1|A8K3S1_HUMAN Glucosamine-6-phosphate isomeras	32.668	660830000	791110000	602680000	757940000	838920000	971960000	886210000	952720000	722720000	712070000	809650000	819960000	1477200000	1426600000	1298500000	1349900000
P62269;A0A0G2JQH2;Q5GGW2;J3JS69	40S ribosomal protein S18	RPS18	>sp|P62269|RS18_HUMAN 40S ribosomal protein S18 OS=Homo sapiens GN=RPS18 PE=1 SV=3	17.718	660530000	682640000	613610000	592040000	651110000	596830000	453570000	411360000	506450000	426350000	454430000	440500000	680630000	612910000	631090000	691500000
P51606;A6NKZ2;H7C1A7;H7C2G7	N-acylglucosamine 2-epimerase	RENBP	>sp|P51606|RENBP_HUMAN N-acylglucosamine 2-epimerase OS=Homo sapiens GN=RENBP PE=1 SV=2;>tr|A6NKZ2|A6NKZ2_HUMAN N-acylglucosamine 2-epimerase OS=Homo sapiens GN=RENBP PE=1 SV=2	48.83	660470000	649810000	492080000	516300000	561340000	589570000	597800000	622070000	0	0	0	0	0	0	0	0
P62263;H0YB22;E5RH77;A4D1M5	40S ribosomal protein S14	RPS14	>sp|P62263|RS14_HUMAN 40S ribosomal protein S14 OS=Homo sapiens GN=RPS14 PE=1 SV=3;>tr|H0YB22|H0YB22_HUMAN 40S ribosomal protein S14 (Fragment) OS=Homo sapiens GN=RPS14 PE=1 SV=1;>tr|E5RH77|E5RH77_HUMAN 40S ribosomal protein S14 OS=Homo sapiens GN=RPS14 PE	16.273	658360000	594350000	682590000	635680000	700710000	761810000	682590000	627920000	670030000	570740000	593250000	618060000	785210000	786790000	737690000	736370000
P13521;B4DQJ6;C9JQI2;C9JDT0	Secretogranin-2;Secretoneurin	SCG2	>sp|P13521|SCG2_HUMAN Secretogranin-2 OS=Homo sapiens GN=SCG2 PE=1 SV=2;>tr|B4DQJ6|B4DQJ6_HUMAN cDNA FLJ51276, highly similar to Secretogranin-2 OS=Homo sapiens PE=2 SV=1	70.94	651770000	566730000	923740000	868360000	692510000	634200000	878370000	932750000	9999700000	11156000000	9729500000	10407000000	10147000000	10558000000	10892000000	11124000000
A0A087WTT1;A0A024R9C1;P11940;E7EQV3;B4DZW4;E7ERJ7;B4DQX0;A0A024R9E2;B3KT93;H0YAR2;Q2VIP3;Q5VX58;Q3ZCS4;Q9H361;H0YBN4;H0YAP2;E5RGH3;E5RJB9;Q4VXU2;E5RH24;H0YB86;H0YAS6;H0YB75;H0YC10;E5RHG7;H0YAS7;E5RGC4;E5RFD8;L0R533;H0YEU6;Q147Y3;A8K8J2;Q3B867;B4DM75;Q59GZ7;Q53GL4;Q96DU9	Polyadenylate-binding protein 1;Polyadenylate-binding protein 3	PABPC1;PABPC3	>tr|A0A087WTT1|A0A087WTT1_HUMAN Polyadenylate-binding protein OS=Homo sapiens GN=PABPC1 PE=1 SV=1;>tr|A0A024R9C1|A0A024R9C1_HUMAN Polyadenylate-binding protein OS=Homo sapiens GN=PABPC1 PE=3 SV=1;>sp|P11940|PABP1_HUMAN Polyadenylate-binding protein 1 OS=Ho	58.535	649430000	668160000	707920000	617040000	688140000	728010000	714040000	690180000	683540000	691360000	625010000	639580000	886340000	914800000	898240000	952540000
P10586;Q59FI2;H0Y6Z7;Q5W9G3;Q308M3;A2A437;Q7Z3X4;B3KWM1;H0Y4H1;H0Y7Z9;G1UI20	Receptor-type tyrosine-protein phosphatase F	PTPRF	>sp|P10586|PTPRF_HUMAN Receptor-type tyrosine-protein phosphatase F OS=Homo sapiens GN=PTPRF PE=1 SV=2;>tr|Q59FI2|Q59FI2_HUMAN Protein tyrosine phosphatase, receptor type, F isoform 2 variant (Fragment) OS=Homo sapiens PE=2 SV=1;>tr|H0Y6Z7|H0Y6Z7_HUMAN Rec	212.88	648820000	743750000	959060000	1107100000	526090000	674880000	709100000	580370000	15350000	20007000	18442000	17208000	0	0	0	0
A8KA82;Q13217;X6R9L0	DnaJ homolog subfamily C member 3	DNAJC3	>tr|A8KA82|A8KA82_HUMAN DnaJ (Hsp40) homolog, subfamily C, member 3 OS=Homo sapiens GN=DNAJC3 PE=2 SV=1;>sp|Q13217|DNJC3_HUMAN DnaJ homolog subfamily C member 3 OS=Homo sapiens GN=DNAJC3 PE=1 SV=1;>tr|X6R9L0|X6R9L0_HUMAN DnaJ homolog subfamily C member 3 O	57.579	648280000	633290000	628420000	606110000	643810000	617720000	584910000	557960000	0	0	0	0	0	0	0	0
O95433;G3V438;H0YJG7;H0YJU2;H0YJ63;G3V3W9	Activator of 90 kDa heat shock protein ATPase homolog 1	AHSA1	>sp|O95433|AHSA1_HUMAN Activator of 90 kDa heat shock protein ATPase homolog 1 OS=Homo sapiens GN=AHSA1 PE=1 SV=1;>tr|G3V438|G3V438_HUMAN Activator of 90 kDa heat shock protein ATPase homolog 1 (Fragment) OS=Homo sapiens GN=AHSA1 PE=1 SV=1;>tr|H0YJG7|H0YJG	38.274	646210000	664290000	530580000	582030000	597530000	619410000	612420000	623980000	936470000	928870000	801530000	917720000	993810000	926380000	895060000	839180000
Q5U0I6;P62820;E7END7;B7Z8M7;Q96RD8;Q92927;B3KTE3;Q53SX4;H0YLJ8;H0YL94;G5ELZ6;G5ELZ5;G5EMR8;P59190	Ras-related protein Rab-1A	RAB1A	>tr|Q5U0I6|Q5U0I6_HUMAN H.sapiens ras-related Hrab1A protein OS=Homo sapiens GN=RAB1A PE=2 SV=1;>sp|P62820|RAB1A_HUMAN Ras-related protein Rab-1A OS=Homo sapiens GN=RAB1A PE=1 SV=3;>tr|E7END7|E7END7_HUMAN Ras-related protein Rab-1A OS=Homo sapiens GN=RAB1A	22.677	645640000	718170000	682670000	490370000	528140000	495690000	450120000	530400000	507950000	570100000	454950000	499600000	639740000	674460000	635360000	704250000
F5H442;Q99816;D3DQY6;L0L6B6;Q86SI0	Tumor susceptibility gene 101 protein	TSG101	>tr|F5H442|F5H442_HUMAN Tumor susceptibility gene 101 protein OS=Homo sapiens GN=TSG101 PE=1 SV=1;>sp|Q99816|TS101_HUMAN Tumor susceptibility gene 101 protein OS=Homo sapiens GN=TSG101 PE=1 SV=2;>tr|D3DQY6|D3DQY6_HUMAN Tumor susceptibility gene 101, isofor	40.917	643950000	746910000	682190000	875080000	334450000	335680000	291000000	240300000	44925000	0	0	0	54216000	23161000	0	35924000
J3QR09;J3KTE4;Q53G49;P84098;Q8IWR8;J3QL15	Ribosomal protein L19;60S ribosomal protein L19	RPL19	>tr|J3QR09|J3QR09_HUMAN Ribosomal protein L19 OS=Homo sapiens GN=RPL19 PE=1 SV=1;>tr|J3KTE4|J3KTE4_HUMAN Ribosomal protein L19 OS=Homo sapiens GN=RPL19 PE=1 SV=1;>tr|Q53G49|Q53G49_HUMAN Ribosomal protein L19 (Fragment) OS=Homo sapiens PE=2 SV=1;>sp|P84098|	23.134	642300000	730320000	444940000	388620000	725420000	591200000	671180000	657650000	1083900000	991530000	669900000	956490000	1132100000	1058900000	1378700000	1068300000
P30048;Q53HC2;A4UCS5	Thioredoxin-dependent peroxide reductase, mitochondrial	PRDX3	>sp|P30048|PRDX3_HUMAN Thioredoxin-dependent peroxide reductase, mitochondrial OS=Homo sapiens GN=PRDX3 PE=1 SV=3;>tr|Q53HC2|Q53HC2_HUMAN Peroxiredoxin 3 isoform a variant (Fragment) OS=Homo sapiens PE=2 SV=1	27.692	642280000	771180000	537840000	738750000	897400000	957280000	824660000	853120000	348470000	329380000	350590000	364200000	354740000	405460000	511510000	379130000
Q6IRT1;Q6FI45;P11766;Q5U043;Q2VIM7;H0YAG8;D6RFE4;D6R9G2;D6RAY0	Alcohol dehydrogenase class-3	ADH5	>tr|Q6IRT1|Q6IRT1_HUMAN S-(hydroxymethyl)glutathione dehydrogenase OS=Homo sapiens GN=ADH5 PE=2 SV=2;>tr|Q6FI45|Q6FI45_HUMAN S-(hydroxymethyl)glutathione dehydrogenase OS=Homo sapiens GN=ADH5 PE=2 SV=1;>sp|P11766|ADHX_HUMAN Alcohol dehydrogenase class-3 OS	39.724	641540000	767300000	1030200000	994790000	1051400000	1116800000	1140000000	1103400000	2015800000	2072200000	2324700000	2256500000	2231800000	2338900000	2364300000	2333700000
A0A024R9G4;Q9NUQ9;Q68D08;A0A087X178;Q3ZTR9;E5RJE1;E5RIR8;E5RJL8;E5RI16;E5RGI7;E5RFS4;E5RHU5;B3KRB1;Q9H0Q0;E5RK61	Protein FAM49B	FAM49B;DKFZp686B04128;BM009	>tr|A0A024R9G4|A0A024R9G4_HUMAN Family with sequence similarity 49, member B, isoform CRA_a OS=Homo sapiens GN=FAM49B PE=4 SV=1;>sp|Q9NUQ9|FA49B_HUMAN Protein FAM49B OS=Homo sapiens GN=FAM49B PE=1 SV=1;>tr|Q68D08|Q68D08_HUMAN Putative uncharacterized prote	36.748	631900000	580330000	839920000	429290000	641790000	671420000	666500000	581700000	249680000	280850000	312190000	352790000	403920000	418160000	387760000	361790000
P62495;B7Z7P8;I3L492;D6RJE8;D6RCB3	Eukaryotic peptide chain release factor subunit 1	ETF1	>sp|P62495|ERF1_HUMAN Eukaryotic peptide chain release factor subunit 1 OS=Homo sapiens GN=ETF1 PE=1 SV=3;>tr|B7Z7P8|B7Z7P8_HUMAN Eukaryotic peptide chain release factor subunit 1 OS=Homo sapiens GN=ETF1 PE=1 SV=1	49.03	631880000	722090000	581470000	632210000	809180000	774230000	759830000	763180000	929340000	990960000	848470000	912980000	966830000	999180000	1043400000	1097000000
B2R5W3;A0A024R3T8;P09874;B4E0E1;Q05D33;Q6PJL0;Q5VX84;Q5VX85;Q96P95	Poly [ADP-ribose] polymerase 1	PARP1	>tr|B2R5W3|B2R5W3_HUMAN Poly [ADP-ribose] polymerase OS=Homo sapiens PE=2 SV=1;>tr|A0A024R3T8|A0A024R3T8_HUMAN Poly [ADP-ribose] polymerase OS=Homo sapiens GN=PARP1 PE=4 SV=1;>sp|P09874|PARP1_HUMAN Poly [ADP-ribose] polymerase 1 OS=Homo sapiens GN=PARP1 PE	113.08	627800000	604900000	624420000	615310000	725180000	648760000	580260000	617440000	440510000	400430000	460400000	468430000	508860000	498710000	609540000	597000000
B7Z7Y3;Q96PD2;C9JIW6;Q14089	Discoidin, CUB and LCCL domain-containing protein 2	DCBLD2	>tr|B7Z7Y3|B7Z7Y3_HUMAN cDNA FLJ61618, highly similar to Discoidin, CUB and LCCL domain-containing protein 2 OS=Homo sapiens PE=2 SV=1;>sp|Q96PD2|DCBD2_HUMAN Discoidin, CUB and LCCL domain-containing protein 2 OS=Homo sapiens GN=DCBLD2 PE=1 SV=1	73.743	627690000	675700000	541860000	503200000	491960000	552480000	544140000	532580000	234370000	228680000	213020000	205490000	257570000	252340000	204110000	230200000
P36871;B4DFP1;B7Z6C2;B4DDQ8;Q9H1D2	Phosphoglucomutase-1	PGM1	>sp|P36871|PGM1_HUMAN Phosphoglucomutase-1 OS=Homo sapiens GN=PGM1 PE=1 SV=3;>tr|B4DFP1|B4DFP1_HUMAN cDNA FLJ51818, highly similar to Phosphoglucomutase-1 (EC 5.4.2.2) OS=Homo sapiens PE=2 SV=1;>tr|B7Z6C2|B7Z6C2_HUMAN cDNA FLJ50663, highly similar to Phosp	61.448	627660000	710950000	804330000	834940000	726870000	724980000	680820000	637620000	313720000	332070000	391620000	395950000	490830000	444050000	517620000	493330000
E5RJR5;P63208;E7ERH2;F8W8N3;E5RGM3	S-phase kinase-associated protein 1	SKP1	>tr|E5RJR5|E5RJR5_HUMAN S-phase kinase-associated protein 1 OS=Homo sapiens GN=SKP1 PE=1 SV=1;>sp|P63208|SKP1_HUMAN S-phase kinase-associated protein 1 OS=Homo sapiens GN=SKP1 PE=1 SV=2;>tr|E7ERH2|E7ERH2_HUMAN S-phase kinase-associated protein 1 (Fragment)	18.72	626080000	741840000	672350000	738630000	539160000	610770000	724390000	777060000	547530000	539900000	624340000	608790000	654250000	550650000	813630000	733070000
A0A024RDH8;P49207;Q5MK14	60S ribosomal protein L34	RPL34	>tr|A0A024RDH8|A0A024RDH8_HUMAN Ribosomal protein L34, isoform CRA_a OS=Homo sapiens GN=RPL34 PE=4 SV=1;>sp|P49207|RL34_HUMAN 60S ribosomal protein L34 OS=Homo sapiens GN=RPL34 PE=1 SV=3	13.293	624340000	494800000	620150000	661290000	652530000	592350000	707650000	918410000	467440000	441640000	441320000	427680000	484070000	455080000	495630000	541880000
B3KNG6;A0A024R755;H0Y875;B3KQK3		CALU	>tr|B3KNG6|B3KNG6_HUMAN cDNA FLJ14554 fis, clone NT2RM2001839, highly similar to Calumenin OS=Homo sapiens PE=2 SV=1;>tr|A0A024R755|A0A024R755_HUMAN Calumenin, isoform CRA_a OS=Homo sapiens GN=CALU PE=4 SV=1;>tr|H0Y875|H0Y875_HUMAN Calumenin (Fragment) OS=	37.106	622960000	520310000	661380000	809890000	572180000	621340000	916180000	932840000	238060000	178370000	193100000	208220000	202360000	265640000	236670000	186280000
Q16181;B4DUD6;Q8TC62;E7ES33;Q3LIE9;A4GYY8;A8K3D0;E7EPK1;B4DNE4;A0A024RA87;G3V1Q4;A0A023T695;B4DPQ6;Q59EY4;Q3B7A3;A0A0U1RRE1;A0A0U1RRH9;Q5JXL7;A0A0U1RRM2;A4D1Y2;A0A0U1RRD1;A0A0U1RQK0;D3DTZ7;J3QRT6;Q6ZU15	Septin-7	SEPT7;Nbla02942;DKFZp686F17268	>sp|Q16181|SEPT7_HUMAN Septin-7 OS=Homo sapiens GN=SEPT7 PE=1 SV=2;>tr|B4DUD6|B4DUD6_HUMAN cDNA FLJ54551, highly similar to Septin-7 OS=Homo sapiens PE=2 SV=1;>tr|Q8TC62|Q8TC62_HUMAN Septin 7 OS=Homo sapiens GN=SEPT7 PE=2 SV=3;>tr|E7ES33|E7ES33_HUMAN Septi	50.679	619880000	622140000	555470000	566950000	644470000	596670000	633410000	712060000	788090000	809510000	882730000	874910000	779220000	892420000	962530000	963410000
Q96J80;A4D1W8;Q9UM22	Mammalian ependymin-related protein 1	MERP1;UCC1;EPDR1	>tr|Q96J80|Q96J80_HUMAN Mammalian ependymin related protein 1 OS=Homo sapiens GN=MERP1 PE=2 SV=1;>tr|A4D1W8|A4D1W8_HUMAN Ependymin related protein 1 (Zebrafish), isoform CRA_b OS=Homo sapiens GN=UCC1 PE=4 SV=1;>sp|Q9UM22|EPDR1_HUMAN Mammalian ependymin-rel	38.14	616880000	649710000	887320000	727710000	401180000	421840000	503090000	507560000	0	0	0	0	0	0	0	0
S4R3N1;A8K012;A0A024R3X9;Q9Y3A3;B4DM50	MOB-like protein phocein	HSPE1-MOB4;PREI3;MOB4	>tr|S4R3N1|S4R3N1_HUMAN Protein HSPE1-MOB4 OS=Homo sapiens GN=HSPE1-MOB4 PE=3 SV=1;>tr|A8K012|A8K012_HUMAN cDNA FLJ76596, highly similar to Homo sapiens preimplantation protein 3 (PREI3), transcript variant 2, mRNA OS=Homo sapiens PE=2 SV=1;>tr|A0A024R3X9|	29.736	612990000	636410000	623320000	509350000	668560000	843640000	749410000	687530000	271980000	285610000	274000000	276570000	310770000	300260000	385300000	352260000
Q6IBA2;Q59G24;P53999;B7Z1Z0;Q6E433;D6RC37;D6R970	Activated RNA polymerase II transcriptional coactivator p15	PC4;SUB1	>tr|Q6IBA2|Q6IBA2_HUMAN PC4 protein OS=Homo sapiens GN=PC4 PE=2 SV=1;>tr|Q59G24|Q59G24_HUMAN Activated RNA polymerase II transcription cofactor 4 variant (Fragment) OS=Homo sapiens PE=2 SV=1;>sp|P53999|TCP4_HUMAN Activated RNA polymerase II transcriptional	14.395	607550000	0	0	397200000	271100000	246000000	201070000	264600000	703230000	872700000	880930000	734140000	543960000	649080000	667160000	700900000
Q5STK2;O15212;I7HJT1;A2AB88	Prefoldin subunit 6	PFDN6;HKE2	>tr|Q5STK2|Q5STK2_HUMAN Prefoldin subunit 6, isoform CRA_b OS=Homo sapiens GN=PFDN6 PE=2 SV=1;>sp|O15212|PFD6_HUMAN Prefoldin subunit 6 OS=Homo sapiens GN=PFDN6 PE=1 SV=1;>tr|I7HJT1|I7HJT1_HUMAN HLA class II region expressed gene KE2 OS=Homo sapiens GN=HKE	14.582	604530000	567700000	613050000	622200000	673740000	643700000	710640000	787360000	718040000	726420000	684890000	750530000	744840000	804540000	817430000	818030000
V9HWA0;B4DNW0;Q03154;A0A1B0GU86;A0A1B0GW23;C9JMV9;A0A1B0GV31;B4DPC3;C9JYZ0;A0A1B0GVA5;F8WC59;A0A1B0GTG3;A0A1B0GVZ3;A0A0S2Z385;A0A1B0GVG0;A0A1B0GU36;B4DFB5;A0A1B0GUT4	Aminoacylase-1	HEL-S-5;ABHD14A;ACY1;ABHD14A-ACY1	>tr|V9HWA0|V9HWA0_HUMAN Aminoacylase-1 OS=Homo sapiens GN=HEL-S-5 PE=2 SV=1;>tr|B4DNW0|B4DNW0_HUMAN cDNA FLJ60317, highly similar to Aminoacylase-1 (EC 3.5.1.14) OS=Homo sapiens PE=2 SV=1;>sp|Q03154|ACY1_HUMAN Aminoacylase-1 OS=Homo sapiens GN=ACY1 PE=1 SV	45.884	604320000	558310000	888760000	966860000	581380000	570460000	618500000	602470000	176550000	167040000	178350000	167710000	125050000	132490000	166640000	161170000
Q9UIW2;A4D1N7;A0A024R7A6;Q9HCM2	Plexin-A1	PLXNA1	>sp|Q9UIW2|PLXA1_HUMAN Plexin-A1 OS=Homo sapiens GN=PLXNA1 PE=1 SV=3	211.06	603750000	574080000	533070000	503160000	352160000	366490000	387230000	448400000	0	0	0	0	0	0	0	0
A0A140VJW5;P14868;D3DP78;Q53T60;Q53R85;C9J7S3;C9JLC1;H7BZ35;H7C278;C9JQM9	Aspartate--tRNA ligase, cytoplasmic	DARS	>tr|A0A140VJW5|A0A140VJW5_HUMAN Testicular tissue protein Li 192 OS=Homo sapiens PE=2 SV=1;>sp|P14868|SYDC_HUMAN Aspartate--tRNA ligase, cytoplasmic OS=Homo sapiens GN=DARS PE=1 SV=2;>tr|D3DP78|D3DP78_HUMAN Aspartyl-tRNA synthetase, isoform CRA_b OS=Homo s	57.136	601010000	743630000	630820000	601460000	764710000	806540000	757480000	712570000	1218100000	1274800000	1204600000	1145000000	1349300000	1360100000	1295000000	1298000000
B2R6S5;P30085;B4DDL4;Q5T0D2;B4DFW6	UMP-CMP kinase	CMPK;CMPK1	>tr|B2R6S5|B2R6S5_HUMAN UMP-CMP kinase OS=Homo sapiens GN=CMPK PE=2 SV=1;>sp|P30085|KCY_HUMAN UMP-CMP kinase OS=Homo sapiens GN=CMPK1 PE=1 SV=3;>tr|B4DDL4|B4DDL4_HUMAN cDNA FLJ53966, moderately similar to Homo sapiens cytidylate kinase (CMPK), mRNA OS=Homo	25.855	600980000	382560000	446810000	623980000	425810000	438090000	441370000	425720000	741170000	804410000	874790000	947660000	760070000	755660000	774430000	739740000
O95834;K7EIK7;B7Z2F5;A0A0C4DGQ7;C9JRL6;B7Z872;B7Z918;K7EKG3;K7ELI8;K7EII6;K7ERR2;K7EIM1;K7EQR0;K7ERY9;K7EKU5;K7EIZ0;K7ELB2;G3V500;G3V3N9;F8W717;B7Z650;B3KXA3;O00423;Q6ZMW3	Echinoderm microtubule-associated protein-like 2	EML2	>sp|O95834|EMAL2_HUMAN Echinoderm microtubule-associated protein-like 2 OS=Homo sapiens GN=EML2 PE=1 SV=1;>tr|K7EIK7|K7EIK7_HUMAN Echinoderm microtubule-associated protein-like 2 OS=Homo sapiens GN=EML2 PE=1 SV=1;>tr|B7Z2F5|B7Z2F5_HUMAN cDNA FLJ55918, high	70.678	599610000	672080000	709830000	660880000	551570000	569820000	616270000	627640000	0	0	178240000	0	0	0	0	0
Q9H773;H3BSA6;H3BPN2	dCTP pyrophosphatase 1	DCTPP1	>sp|Q9H773|DCTP1_HUMAN dCTP pyrophosphatase 1 OS=Homo sapiens GN=DCTPP1 PE=1 SV=1	18.681	596450000	649700000	591510000	514150000	641600000	690750000	623110000	613370000	743450000	785890000	617210000	697700000	717940000	667380000	693440000	652490000
A0A024R6S1;O60884;T2DN57;T2DPK5;A0A087WT48;I3L320	DnaJ homolog subfamily A member 2	DNAJA2	>tr|A0A024R6S1|A0A024R6S1_HUMAN DnaJ (Hsp40) homolog, subfamily A, member 2, isoform CRA_a OS=Homo sapiens GN=DNAJA2 PE=3 SV=1;>sp|O60884|DNJA2_HUMAN DnaJ homolog subfamily A member 2 OS=Homo sapiens GN=DNAJA2 PE=1 SV=1	45.745	593910000	459060000	347880000	437440000	340900000	386990000	332460000	395740000	318770000	350820000	274800000	305070000	317770000	291500000	278010000	273760000
Q7Z426;Q92734;Q05BK6;Q8TDJ5;C9JJP5;C9JTY3;C9JUE0;Q7Z427	Protein TFG;Tyrosine-protein kinase receptor	TFG;TFG/ALK fusion	>tr|Q7Z426|Q7Z426_HUMAN Putative MAPK activating protein OS=Homo sapiens PE=2 SV=1;>sp|Q92734|TFG_HUMAN Protein TFG OS=Homo sapiens GN=TFG PE=1 SV=2;>tr|Q05BK6|Q05BK6_HUMAN TFG protein OS=Homo sapiens GN=TFG PE=1 SV=1;>tr|Q8TDJ5|Q8TDJ5_HUMAN Tyrosine-prote	43.006	593900000	543270000	951720000	852710000	835700000	701530000	853260000	918760000	1232200000	1289500000	1196700000	1326600000	1129700000	1153300000	1330800000	1322900000
V9HW90;P00390;E5RI06;H0YC68;Q03504	Glutathione reductase, mitochondrial	HEL-75;GSR	>tr|V9HW90|V9HW90_HUMAN Epididymis luminal protein 75 OS=Homo sapiens GN=HEL-75 PE=2 SV=1;>sp|P00390|GSHR_HUMAN Glutathione reductase, mitochondrial OS=Homo sapiens GN=GSR PE=1 SV=2	56.256	593860000	387700000	748040000	801090000	621800000	702870000	719140000	557830000	514990000	563330000	593060000	559610000	478410000	486340000	630150000	637140000
Q13045;B4DIX0;Q59H95;B4DNA8;K7EQZ7;J3QQQ2;K7EP37;K7EP27;J3QLR6;J3KS39;J3QQU5	Protein flightless-1 homolog	FLII	>sp|Q13045|FLII_HUMAN Protein flightless-1 homolog OS=Homo sapiens GN=FLII PE=1 SV=2;>tr|B4DIX0|B4DIX0_HUMAN cDNA FLJ50778, highly similar to Protein flightless-1 homolog OS=Homo sapiens PE=2 SV=1;>tr|Q59H95|Q59H95_HUMAN Flightless I homolog variant (Fragm	144.75	593240000	595660000	551820000	0	164620000	565310000	139190000	108990000	859490000	849590000	952470000	826740000	966630000	1025000000	1089000000	1140300000
A0A140VJZ1;P45974;F5H571	Ubiquitin carboxyl-terminal hydrolase 5	USP5	>tr|A0A140VJZ1|A0A140VJZ1_HUMAN Testicular tissue protein Li 218 OS=Homo sapiens PE=2 SV=1;>sp|P45974|UBP5_HUMAN Ubiquitin carboxyl-terminal hydrolase 5 OS=Homo sapiens GN=USP5 PE=1 SV=2	95.785	590770000	681740000	539750000	469970000	708990000	692820000	686030000	677860000	2187100000	2184300000	2027300000	2163300000	1958700000	1927500000	2048100000	2111600000
E9PBS1;A0A024RD93;P22234;B4DGX3;D6RF62	Multifunctional protein ADE2;Phosphoribosylaminoimidazole-succinocarboxamide synthase;Phosphoribosylaminoimidazole carboxylase	PAICS	>tr|E9PBS1|E9PBS1_HUMAN Multifunctional protein ADE2 (Fragment) OS=Homo sapiens GN=PAICS PE=1 SV=1;>tr|A0A024RD93|A0A024RD93_HUMAN Phosphoribosylaminoimidazole carboxylase, phosphoribosylaminoimidazole succinocarboxamide synthetase, isoform CRA_c OS=Homo s	45.651	590740000	709810000	580300000	497270000	741420000	780030000	606920000	590870000	799650000	834780000	847760000	821130000	1001900000	974050000	904860000	891020000
F8VUX1;F8VY35;F8W0J6;F5H4R6;B7Z2V4;H0YIV4;A0A024RBB7;P55209;F8W020;F8VXI6;B7Z5H0;F8VVB5	Nucleosome assembly protein 1-like 1	NAP1L1	>tr|F8VUX1|F8VUX1_HUMAN Nucleosome assembly protein 1-like 1 (Fragment) OS=Homo sapiens GN=NAP1L1 PE=1 SV=1;>tr|F8VY35|F8VY35_HUMAN Nucleosome assembly protein 1-like 1 (Fragment) OS=Homo sapiens GN=NAP1L1 PE=1 SV=1;>tr|F8W0J6|F8W0J6_HUMAN Nucleosome assem	27.724	583810000	592070000	350180000	333610000	429560000	480840000	433000000	433270000	802900000	761460000	826770000	839340000	989350000	948850000	793230000	724450000
O15031;E2PU09;A0PK02;A6QRH1;Q3LIB1;H0Y6J7;A6QRG9	Plexin-B2	PLXNB2	>sp|O15031|PLXB2_HUMAN Plexin-B2 OS=Homo sapiens GN=PLXNB2 PE=1 SV=3	205.12	582710000	372790000	529140000	582260000	574850000	488670000	859400000	814340000	252590000	291770000	282390000	248140000	75698000	0	118310000	121620000
H0YA68;Q9Y2E5;E9PCD7;B7Z754;Q4VC00;Q05BN7;B3KQN1	Epididymis-specific alpha-mannosidase	MAN2B2	>tr|H0YA68|H0YA68_HUMAN Alpha-mannosidase (Fragment) OS=Homo sapiens GN=MAN2B2 PE=1 SV=1;>sp|Q9Y2E5|MA2B2_HUMAN Epididymis-specific alpha-mannosidase OS=Homo sapiens GN=MAN2B2 PE=1 SV=4;>tr|E9PCD7|E9PCD7_HUMAN Alpha-mannosidase OS=Homo sapiens GN=MAN2B2 PE	107.51	581390000	584510000	302650000	498920000	838770000	886400000	582790000	575190000	90900000	0	64012000	65544000	0	0	114120000	94754000
B3KN28;O95394;A0A087WT27;J3KN95;H0Y987;H0Y8I3;D6RIS6;D6RCD1;D6RCQ8;D6RC77;D6RF77	Phosphoacetylglucosamine mutase	PGM3	>tr|B3KN28|B3KN28_HUMAN cDNA FLJ13370 fis, clone PLACE1000653, highly similar to Phosphoacetylglucosamine mutase (EC 5.4.2.3) OS=Homo sapiens PE=2 SV=1;>sp|O95394|AGM1_HUMAN Phosphoacetylglucosamine mutase OS=Homo sapiens GN=PGM3 PE=1 SV=1;>tr|A0A087WT27|A	59.865	581350000	483520000	497970000	453530000	532900000	556540000	448650000	517400000	306490000	282210000	271590000	301460000	331870000	334970000	341550000	404300000
P12081;Q52NV4;B4DDD8;B3KWE1;B4E1C5;B4DEA2;E7ETE2;B2R7G6;P49590;D6RF05;B4DQ67;B4DSY5;B4DDN8;D6RJE6	Histidine--tRNA ligase, cytoplasmic	HARS;HRS	>sp|P12081|SYHC_HUMAN Histidine--tRNA ligase, cytoplasmic OS=Homo sapiens GN=HARS PE=1 SV=2;>tr|Q52NV4|Q52NV4_HUMAN Histidyl-tRNA synthetase OS=Homo sapiens GN=HRS PE=2 SV=1;>tr|B4DDD8|B4DDD8_HUMAN Histidine--tRNA ligase, cytoplasmic OS=Homo sapiens GN=HAR	57.41	579820000	596620000	828980000	596320000	631780000	630100000	627650000	615740000	1098600000	1080900000	1053900000	1097900000	1495200000	1482500000	1334700000	1412200000
B4DNR3;V9HW87;Q96IU4;B4DQI4;F8W9U3;B4DKK0	Alpha/beta hydrolase domain-containing protein 14B	HEL-S-299;ABHD14B	>tr|B4DNR3|B4DNR3_HUMAN cDNA FLJ52710, highly similar to Abhydrolase domain-containing protein 14B OS=Homo sapiens PE=2 SV=1;>tr|V9HW87|V9HW87_HUMAN Abhydrolase domain containing 14B, isoform CRA_a OS=Homo sapiens GN=HEL-S-299 PE=2 SV=1;>sp|Q96IU4|ABHEB_HU	19.796	579360000	592410000	378930000	408860000	604100000	595920000	499430000	492760000	705230000	694680000	637430000	787890000	789070000	927850000	701840000	544980000
A0A140VJP5;P31153;B4DEX8;B4E1K2;B4DN74;B4DFQ8;A8K455;Q00266	S-adenosylmethionine synthase isoform type-2;S-adenosylmethionine synthase	MAT2A	>tr|A0A140VJP5|A0A140VJP5_HUMAN S-adenosylmethionine synthase OS=Homo sapiens PE=2 SV=1;>sp|P31153|METK2_HUMAN S-adenosylmethionine synthase isoform type-2 OS=Homo sapiens GN=MAT2A PE=1 SV=1;>tr|B4DEX8|B4DEX8_HUMAN S-adenosylmethionine synthase OS=Homo sap	43.66	578080000	624080000	625520000	551050000	801140000	841910000	714630000	730480000	1771700000	1642900000	1939200000	2025800000	1949100000	1851100000	1989600000	1949100000
B2RCU8;H3BLU2;Q13449;F5H5G1;B7Z661;C9J5G3	Limbic system-associated membrane protein	LSAMP	>tr|B2RCU8|B2RCU8_HUMAN cDNA, FLJ96301, highly similar to Homo sapiens limbic system-associated membrane protein (LSAMP),mRNA OS=Homo sapiens PE=2 SV=1;>tr|H3BLU2|H3BLU2_HUMAN Limbic system-associated membrane protein (Fragment) OS=Homo sapiens GN=LSAMP PE	37.294	577550000	418570000	796760000	696250000	344050000	335410000	548980000	525680000	0	0	0	0	0	0	0	0
A8K9T9;A8K8N7;O15067;B4DJ26;Q6P4B4;Q9BR56;H0YGH1;J3QSG0;J3QSH6;J3KT98;J3KTQ5;J3KTL4	Phosphoribosylformylglycinamidine synthase	PFAS	>tr|A8K9T9|A8K9T9_HUMAN cDNA FLJ75059, highly similar to Homo sapiens phosphoribosylformylglycinamidine synthase (FGAR amidotransferase) (PFAS), mRNA OS=Homo sapiens PE=2 SV=1;>tr|A8K8N7|A8K8N7_HUMAN Phosphoribosylformylglycinamidine synthase (FGAR amidotr	144.64	576710000	399890000	537000000	521970000	375190000	243740000	494870000	490810000	613660000	689620000	601500000	730110000	481170000	568450000	527160000	558910000
B0QY89;Q9Y262;B4DQF6;B3KPB9;B0QY90;B3KNG0;Q8N7H0;Q7Z5X3;C9JHP4;C9K0Q7;B4DEH4;H7C3A0;H0Y7E6	Eukaryotic translation initiation factor 3 subunit L	EIF3L	>tr|B0QY89|B0QY89_HUMAN Eukaryotic translation initiation factor 3 subunit L OS=Homo sapiens GN=EIF3L PE=1 SV=1;>sp|Q9Y262|EIF3L_HUMAN Eukaryotic translation initiation factor 3 subunit L OS=Homo sapiens GN=EIF3L PE=1 SV=1;>tr|B4DQF6|B4DQF6_HUMAN Eukaryoti	70.901	576390000	617850000	648630000	546880000	750420000	746370000	734730000	723840000	1205300000	1164200000	1235500000	1228700000	1147800000	1211700000	1405100000	1344100000
A0A0C4DGQ5;P04632;U3KQE2;K7EIV0;A0A075B7C0;K7EKD8;K7ELJ7;U3KPR7;K7EM73;Q96L46;K7EMQ1	Calpain small subunit 1	CAPNS1	>tr|A0A0C4DGQ5|A0A0C4DGQ5_HUMAN Calpain small subunit 1 OS=Homo sapiens GN=CAPNS1 PE=1 SV=1;>sp|P04632|CPNS1_HUMAN Calpain small subunit 1 OS=Homo sapiens GN=CAPNS1 PE=1 SV=1;>tr|U3KQE2|U3KQE2_HUMAN Calpain small subunit 1 (Fragment) OS=Homo sapiens GN=CAP	33.786	575520000	532070000	596240000	710910000	505480000	586530000	675090000	639000000	808730000	872360000	641110000	821390000	635020000	636680000	703300000	695850000
Q14114;E9PKG2;E9PP15;H0YEV6;B3KU40;H0YEA5	Low-density lipoprotein receptor-related protein 8	LRP8	>sp|Q14114|LRP8_HUMAN Low-density lipoprotein receptor-related protein 8 OS=Homo sapiens GN=LRP8 PE=1 SV=4;>tr|E9PKG2|E9PKG2_HUMAN Low-density lipoprotein receptor-related protein 8 OS=Homo sapiens GN=LRP8 PE=1 SV=1	105.63	574610000	657330000	694950000	699970000	435200000	409240000	552840000	593400000	0	0	0	0	0	0	0	0
A6XND0;P17936;A6XND1;B4DP07;B4DN53;B3KTQ0;A6XNC9;B3KVF9;Q6ZSD0;B3KWK7;B3KRZ1;H0Y5K2;B3KVY6;B3KTS0;H0Y485;C9JMX4;B3KPF0;B3KRJ8;B3KTS7	Insulin-like growth factor-binding protein 3	IGFBP3	>tr|A6XND0|A6XND0_HUMAN Insulin-like growth factor binding protein 3 OS=Homo sapiens GN=IGFBP3 PE=1 SV=1;>sp|P17936|IBP3_HUMAN Insulin-like growth factor-binding protein 3 OS=Homo sapiens GN=IGFBP3 PE=1 SV=2;>tr|A6XND1|A6XND1_HUMAN Insulin-like growth fact	29.747	571570000	383090000	650440000	681030000	411680000	487360000	567060000	623540000	5706100000	6825500000	4939500000	5149800000	5698900000	5607600000	5243500000	6278700000
O00462;A8K6D3;A7LFP5;E9PFW2;B4DT18;Q59EG5	Beta-mannosidase	MANBA	>sp|O00462|MANBA_HUMAN Beta-mannosidase OS=Homo sapiens GN=MANBA PE=2 SV=3;>tr|A8K6D3|A8K6D3_HUMAN cDNA FLJ75873, highly similar to Homo sapiens mannosidase, beta A, lysosomal (MANBA), mRNA OS=Homo sapiens PE=2 SV=1;>tr|A7LFP5|A7LFP5_HUMAN Beta-mannosidase	100.89	571190000	695000000	541710000	564640000	520160000	611450000	747500000	722720000	243260000	251290000	141520000	265520000	218790000	230760000	258180000	227700000
B4DPZ5;B4DNU9;Q6NZI2;B3KRY5	Polymerase I and transcript release factor	PTRF	>tr|B4DPZ5|B4DPZ5_HUMAN cDNA FLJ53495, highly similar to Polymerase I and transcript release factor OS=Homo sapiens PE=2 SV=1;>tr|B4DNU9|B4DNU9_HUMAN cDNA FLJ55731, highly similar to Polymerase I and transcript release factor OS=Homo sapiens PE=2 SV=1;>sp|	40.483	570760000	0	125120000	84074000	143210000	94040000	65215000	0	595490000	657870000	439850000	436090000	487500000	596110000	472850000	575090000
CON__Q9Z2K1;CON__Q3ZAW8			>Q9Z2K1 SWISS-PROT:Q9Z2K1 Tax_Id=10090 Gene_Symbol=Krt16 Keratin, type I cytoskeletal 16;>Q3ZAW8 TREMBL:Q3ZAW8;Q9EQD6;Q9EQD7 Tax_Id=10090 Gene_Symbol=Krt16 Keratin intermediate filament 16a	51.606	567680000	582320000	518120000	556780000	0	279180000	290100000	270380000	459560000	437320000	490040000	519550000	445760000	530980000	453400000	356970000
Q8WWM9;K7EMC7;K7EIM9	Cytoglobin	CYGB	>sp|Q8WWM9|CYGB_HUMAN Cytoglobin OS=Homo sapiens GN=CYGB PE=1 SV=1;>tr|K7EMC7|K7EMC7_HUMAN Cytoglobin OS=Homo sapiens GN=CYGB PE=1 SV=1	21.404	567560000	601270000	283490000	271890000	736600000	697320000	560350000	562120000	0	0	0	0	0	0	0	0
O15511;B1ALC0;B3KTE1;Q6IPM3	Actin-related protein 2/3 complex subunit 5	ARPC5	>sp|O15511|ARPC5_HUMAN Actin-related protein 2/3 complex subunit 5 OS=Homo sapiens GN=ARPC5 PE=1 SV=3;>tr|B1ALC0|B1ALC0_HUMAN Actin-related protein 2/3 complex subunit 5 OS=Homo sapiens GN=ARPC5 PE=1 SV=1	16.32	566560000	407070000	426060000	397730000	483280000	432160000	496180000	417760000	479250000	499270000	495090000	538650000	471230000	507840000	506960000	467160000
P46779;H0YKD8;H0YLP6;Q59F34;H0YMF4;O60251	60S ribosomal protein L28	RPL28	>sp|P46779|RL28_HUMAN 60S ribosomal protein L28 OS=Homo sapiens GN=RPL28 PE=1 SV=3;>tr|H0YKD8|H0YKD8_HUMAN 60S ribosomal protein L28 OS=Homo sapiens GN=RPL28 PE=1 SV=1;>tr|H0YLP6|H0YLP6_HUMAN 60S ribosomal protein L28 OS=Homo sapiens GN=RPL28 PE=1 SV=1;>tr	15.747	562710000	691550000	396620000	528960000	470060000	533930000	529370000	500440000	490190000	442500000	428270000	421430000	534430000	487820000	478750000	549990000
Q14019;H3BT58	Coactosin-like protein	COTL1	>sp|Q14019|COTL1_HUMAN Coactosin-like protein OS=Homo sapiens GN=COTL1 PE=1 SV=3;>tr|H3BT58|H3BT58_HUMAN Coactosin-like protein OS=Homo sapiens GN=COTL1 PE=1 SV=1	15.945	558980000	541120000	692240000	833790000	608930000	705840000	732170000	716060000	2859200000	2669200000	2686500000	2679500000	2003300000	1963100000	2209900000	2282100000
Q6IAU5;B2R665;O15355;B4DDC8;B3KXL8;Q96IN7;Q59GB2	Protein phosphatase 1G	PPM1G	>tr|Q6IAU5|Q6IAU5_HUMAN PPM1G protein OS=Homo sapiens GN=PPM1G PE=2 SV=1;>tr|B2R665|B2R665_HUMAN cDNA, FLJ92810, highly similar to Homo sapiens protein phosphatase 1G (formerly 2C), magnesium-dependent, gamma isoform (PPM1G), mRNA OS=Homo sapiens PE=2 SV=1	59.271	556890000	590680000	827940000	935910000	1036900000	979290000	947160000	943850000	1189300000	1227300000	1187000000	1214300000	1096700000	1117600000	1036200000	1126800000
Q53T99;Q9GZL7;B4DRY7	Ribosome biogenesis protein WDR12	WDR12	>tr|Q53T99|Q53T99_HUMAN Ribosome biogenesis protein WDR12 OS=Homo sapiens GN=WDR12 PE=2 SV=1;>sp|Q9GZL7|WDR12_HUMAN Ribosome biogenesis protein WDR12 OS=Homo sapiens GN=WDR12 PE=1 SV=2;>tr|B4DRY7|B4DRY7_HUMAN cDNA FLJ51286, highly similar to WD repeat prot	47.707	555600000	426380000	349740000	436370000	339180000	326970000	372020000	334450000	336840000	301890000	301040000	330130000	320800000	281340000	257240000	245180000
A2VDK1;A0PJJ4;A0A024R4I8;Q9NT99;M0R2G0;C9J7V8;Q4JIW0;Q4JIV9;Q9HCJ2;Q9HBW1	Leucine-rich repeat-containing protein 4B	LRRC4B;hCG_1641511	>tr|A2VDK1|A2VDK1_HUMAN LRRC4B protein (Fragment) OS=Homo sapiens GN=LRRC4B PE=2 SV=1;>tr|A0PJJ4|A0PJJ4_HUMAN LRRC4B protein (Fragment) OS=Homo sapiens GN=LRRC4B PE=2 SV=1;>tr|A0A024R4I8|A0A024R4I8_HUMAN HCG1641511, isoform CRA_a OS=Homo sapiens GN=hCG_164	46.898	553610000	641030000	269150000	266620000	410250000	447170000	444500000	420680000	0	0	0	0	0	0	0	0
Q53GF5;A0A024RA52;P25787;C9JCK5;Q6MZI6	Proteasome subunit alpha type;Proteasome subunit alpha type-2	PSMA2	>tr|Q53GF5|Q53GF5_HUMAN Proteasome subunit alpha type (Fragment) OS=Homo sapiens PE=2 SV=1;>tr|A0A024RA52|A0A024RA52_HUMAN Proteasome subunit alpha type OS=Homo sapiens GN=PSMA2 PE=1 SV=1;>sp|P25787|PSA2_HUMAN Proteasome subunit alpha type-2 OS=Homo sapien	25.84	552580000	713840000	776900000	775630000	559020000	748730000	527090000	620330000	1676300000	1722800000	1789000000	1926100000	1867800000	1925800000	1644600000	1859500000
V9HWH1;P30740;B4E3A8	Leukocyte elastase inhibitor	HEL57;SERPINB1	>tr|V9HWH1|V9HWH1_HUMAN Epididymis luminal protein 57 OS=Homo sapiens GN=HEL57 PE=2 SV=1;>sp|P30740|ILEU_HUMAN Leukocyte elastase inhibitor OS=Homo sapiens GN=SERPINB1 PE=1 SV=1;>tr|B4E3A8|B4E3A8_HUMAN cDNA FLJ53963, highly similar to Leukocyte elastase in	42.741	551070000	530080000	550430000	571060000	585710000	654170000	538470000	526170000	739360000	673580000	693420000	685660000	746930000	775240000	799740000	743950000
F5GXJ9;Q13740	CD166 antigen	ALCAM	>tr|F5GXJ9|F5GXJ9_HUMAN CD166 antigen OS=Homo sapiens GN=ALCAM PE=1 SV=1;>sp|Q13740|CD166_HUMAN CD166 antigen OS=Homo sapiens GN=ALCAM PE=1 SV=2	59.528	550660000	537580000	848740000	672230000	507270000	496730000	639330000	626230000	907200000	1095500000	757320000	875960000	821310000	860790000	885900000	860290000
Q53SS8;Q15365	Poly(rC)-binding protein 1	PCBP1	>tr|Q53SS8|Q53SS8_HUMAN Epididymis secretory protein Li 85 OS=Homo sapiens GN=PCBP1 PE=2 SV=1;>sp|Q15365|PCBP1_HUMAN Poly(rC)-binding protein 1 OS=Homo sapiens GN=PCBP1 PE=1 SV=2	37.497	549680000	421840000	307040000	363750000	700220000	789980000	632190000	603630000	1600700000	1751900000	1611200000	1401900000	1713600000	1892800000	1741100000	1584400000
P62249;M0R210;M0R3H0;A0A087WZ27;M0R1M5;Q6IPX4;M0QX76;B4DP32	40S ribosomal protein S16	RPS16	>sp|P62249|RS16_HUMAN 40S ribosomal protein S16 OS=Homo sapiens GN=RPS16 PE=1 SV=2;>tr|M0R210|M0R210_HUMAN 40S ribosomal protein S16 OS=Homo sapiens GN=RPS16 PE=1 SV=1;>tr|M0R3H0|M0R3H0_HUMAN 40S ribosomal protein S16 OS=Homo sapiens GN=RPS16 PE=1 SV=1;>tr	16.445	548590000	536210000	506490000	437760000	418560000	444660000	396640000	376760000	470990000	515460000	526400000	512820000	607460000	649290000	693280000	752010000
D6R9C5		SPP1	>tr|D6R9C5|D6R9C5_HUMAN Osteopontin (Fragment) OS=Homo sapiens GN=SPP1 PE=1 SV=1	27.109	546850000	586690000	541030000	597290000	335570000	440570000	481140000	506050000	0	0	0	0	0	0	0	0
Q71UA6;Q15758;M0QXM4;M0QX44	Neutral amino acid transporter B(0)	SLC1A5	>tr|Q71UA6|Q71UA6_HUMAN Amino acid transporter OS=Homo sapiens GN=SLC1A5 PE=2 SV=1;>sp|Q15758|AAAT_HUMAN Neutral amino acid transporter B(0) OS=Homo sapiens GN=SLC1A5 PE=1 SV=2;>tr|M0QXM4|M0QXM4_HUMAN Amino acid transporter OS=Homo sapiens GN=SLC1A5 PE=1 S	56.583	546530000	620280000	467450000	616560000	625970000	669730000	440290000	451410000	0	0	0	0	75129000	67070000	80756000	75539000
Q1HBJ4;P28482;B4DHN0;Q499G7;Q7Z3H5;B3KR49;E9PBK7;H0YDH9;K7ELV1;K7EN18;B4E104;P31152;Q16659	Mitogen-activated protein kinase;Mitogen-activated protein kinase 1	MAPK1	>tr|Q1HBJ4|Q1HBJ4_HUMAN Mitogen-activated protein kinase OS=Homo sapiens GN=MAPK1 PE=3 SV=1;>sp|P28482|MK01_HUMAN Mitogen-activated protein kinase 1 OS=Homo sapiens GN=MAPK1 PE=1 SV=3;>tr|B4DHN0|B4DHN0_HUMAN Mitogen-activated protein kinase OS=Homo sapiens	41.389	546340000	612930000	503030000	481450000	660800000	724510000	540960000	565930000	868040000	814570000	812030000	820960000	1069000000	1035000000	1089300000	1105000000
B4E312;A0A075B7D9;Q92804;A0A075B7F4	TATA-binding protein-associated factor 2N	TAF15	>tr|B4E312|B4E312_HUMAN cDNA FLJ53422, highly similar to TATA-binding protein-associated factor 2N OS=Homo sapiens PE=2 SV=1;>tr|A0A075B7D9|A0A075B7D9_HUMAN TATA-binding protein-associated factor 2N OS=Homo sapiens GN=TAF15 PE=1 SV=1;>sp|Q92804|RBP56_HUMAN	40.078	542340000	563430000	665250000	626790000	241500000	224890000	261220000	265110000	321820000	330510000	279940000	287900000	324400000	321220000	298150000	293910000
B4DZ08;B2RBW5;A0A0K0K1H7;A2A274;Q99798;B4DLY4;B4DJW1;Q71UF1;B4DEC3;B4DW08;O75944	Aconitate hydratase, mitochondrial	ACO2	>tr|B4DZ08|B4DZ08_HUMAN Aconitate hydratase, mitochondrial OS=Homo sapiens PE=2 SV=1;>tr|B2RBW5|B2RBW5_HUMAN Aconitate hydratase, mitochondrial OS=Homo sapiens PE=2 SV=1;>tr|A0A0K0K1H7|A0A0K0K1H7_HUMAN Aconitate hydratase, mitochondrial OS=Homo sapiens GN=	83.412	541560000	846760000	827970000	824780000	1235000000	1196000000	1062700000	1032900000	22679000	65968000	80867000	28039000	198090000	202870000	187060000	200490000
Q9H1B5;A0A0C4DFW8;B4DT06	Xylosyltransferase 2	XYLT2	>sp|Q9H1B5|XYLT2_HUMAN Xylosyltransferase 2 OS=Homo sapiens GN=XYLT2 PE=1 SV=2;>tr|A0A0C4DFW8|A0A0C4DFW8_HUMAN Xylosyltransferase 2 OS=Homo sapiens GN=XYLT2 PE=1 SV=1;>tr|B4DT06|B4DT06_HUMAN Xylosyltransferase 2 OS=Homo sapiens GN=XYLT2 PE=1 SV=1	96.766	541490000	608810000	531120000	484120000	535810000	491290000	444890000	488360000	0	0	0	0	0	0	0	0
A0A024R3C3;A0A024R394;Q9UHD1;E9PHZ2;E9PPQ5;Q9NZ93;E9PIZ4;E9PSD5;E9PL00;E9PIF7	Cysteine and histidine-rich domain-containing protein 1	CHORDC1	>tr|A0A024R3C3|A0A024R3C3_HUMAN Cysteine and histidine-rich domain (CHORD)-containing 1, isoform CRA_b OS=Homo sapiens GN=CHORDC1 PE=4 SV=1;>tr|A0A024R394|A0A024R394_HUMAN Cysteine and histidine-rich domain (CHORD)-containing 1, isoform CRA_c OS=Homo sapie	35.33	540950000	534200000	317290000	317720000	658570000	605270000	566860000	606490000	598960000	630650000	477620000	606670000	555820000	551450000	437390000	503920000
P30050;Q59FI9;D3DS95;Q76P68	60S ribosomal protein L12	RPL12;hCG_21173	>sp|P30050|RL12_HUMAN 60S ribosomal protein L12 OS=Homo sapiens GN=RPL12 PE=1 SV=1;>tr|Q59FI9|Q59FI9_HUMAN Ribosomal protein L12 variant (Fragment) OS=Homo sapiens PE=2 SV=1;>tr|D3DS95|D3DS95_HUMAN HCG21173, isoform CRA_a OS=Homo sapiens GN=hCG_21173 PE=4	17.818	533750000	662900000	615780000	630720000	692040000	720810000	564450000	564510000	510330000	481760000	461520000	450900000	703530000	646710000	700970000	681610000
B2R5R5;P46976;Q8N5Y3;C9JQ42;G5E9W8;B4DSX6;C9J8R8;C9J7C7	Glycogenin-1	GYG1	>tr|B2R5R5|B2R5R5_HUMAN cDNA, FLJ92583, highly similar to Homo sapiens glycogenin (GYG), mRNA OS=Homo sapiens PE=2 SV=1;>sp|P46976|GLYG_HUMAN Glycogenin-1 OS=Homo sapiens GN=GYG1 PE=1 SV=4;>tr|Q8N5Y3|Q8N5Y3_HUMAN GYG1 protein (Fragment) OS=Homo sapiens GN=	39.353	533200000	475840000	461670000	457310000	469740000	531330000	422970000	431350000	393880000	386590000	354470000	387050000	450450000	455570000	466800000	472910000
B2R8Z8;O60506;Q05CK9;F6UXX1	Heterogeneous nuclear ribonucleoprotein Q	SYNCRIP	>tr|B2R8Z8|B2R8Z8_HUMAN cDNA, FLJ94136, highly similar to Homo sapiens synaptotagmin binding, cytoplasmic RNA interacting protein (SYNCRIP), mRNA OS=Homo sapiens PE=2 SV=1;>sp|O60506|HNRPQ_HUMAN Heterogeneous nuclear ribonucleoprotein Q OS=Homo sapiens GN=	69.601	529710000	790690000	952780000	905120000	1089200000	1148300000	962230000	912400000	897140000	947810000	977960000	989620000	971220000	1020100000	838740000	958460000
B4DRC8;Q5JS37;C9J973;Q68DP7	NHL repeat-containing protein 3	NHLRC3	>tr|B4DRC8|B4DRC8_HUMAN cDNA FLJ50047 OS=Homo sapiens PE=2 SV=1;>sp|Q5JS37|NHLC3_HUMAN NHL repeat-containing protein 3 OS=Homo sapiens GN=NHLRC3 PE=2 SV=1;>tr|C9J973|C9J973_HUMAN NHL repeat-containing protein 3 OS=Homo sapiens GN=NHLRC3 PE=1 SV=1	38.268	529030000	507740000	477470000	430750000	337770000	407990000	496930000	450330000	0	0	0	0	0	0	0	0
B5BUB1;Q9Y265;E7ETR0;B3KRS7;H7C4G5;J3QLR1;H7C4I3	RuvB-like 1	RUVBL1	>tr|B5BUB1|B5BUB1_HUMAN RuvB-like helicase (Fragment) OS=Homo sapiens GN=RUVBL1 PE=2 SV=1;>sp|Q9Y265|RUVB1_HUMAN RuvB-like 1 OS=Homo sapiens GN=RUVBL1 PE=1 SV=1;>tr|E7ETR0|E7ETR0_HUMAN RuvB-like helicase OS=Homo sapiens GN=RUVBL1 PE=1 SV=1;>tr|B3KRS7|B3KRS	50.215	526550000	588990000	639950000	564390000	811380000	833740000	788490000	727840000	1715600000	1584200000	1692400000	1763800000	1598700000	1810500000	1640000000	1571800000
A0A024RDG1;O60763;REV__R4GMN2;REV__Q5VZ89;REV__R4GNB2;REV__R4GN35	General vesicular transport factor p115	VDP;USO1	>tr|A0A024RDG1|A0A024RDG1_HUMAN Vesicle docking protein p115, isoform CRA_a OS=Homo sapiens GN=VDP PE=4 SV=1;>sp|O60763|USO1_HUMAN General vesicular transport factor p115 OS=Homo sapiens GN=USO1 PE=1 SV=2	107.89	526040000	490190000	545010000	466800000	777510000	716030000	802410000	811740000	731570000	716380000	762630000	750320000	727740000	776740000	754430000	808320000
B2R5T5;P10644;Q68DQ4;K7EPB2;Q15300;K7EIE5;K7EID3;K7EJ40;K7EK41;K7EMZ6;K7EMU2;A6YCE1;K7EM13;Q96P62;K7EQK3;A6YCE2;X6RAV4;H7BYW5;A0A024R802;B4DM81;A8K099;P31321;K7EPR5;C9JSK5;K7EKR1;Q6NS41	cAMP-dependent protein kinase type I-alpha regulatory subunit;cAMP-dependent protein kinase type I-alpha regulatory subunit, N-terminally processed	PRKAR1A;DKFZp779L0468;RET/PTC2	>tr|B2R5T5|B2R5T5_HUMAN Protein kinase, cAMP-dependent, regulatory, type I, alpha (Tissue specific extinguisher 1), isoform CRA_a OS=Homo sapiens GN=PRKAR1A PE=2 SV=1;>sp|P10644|KAP0_HUMAN cAMP-dependent protein kinase type I-alpha regulatory subunit OS=Ho	42.981	523480000	472000000	506490000	572860000	624250000	666660000	622300000	664380000	611560000	640230000	561360000	521300000	649580000	646450000	654180000	680510000
A0A0S2Z5H7;Q9BT78;Q53FV3;B3KM48;D6RFN0;D6RAX7;D6RD63;D6REK7	COP9 signalosome complex subunit 4	COPS4	>tr|A0A0S2Z5H7|A0A0S2Z5H7_HUMAN COP9 constitutive photomorphogenic-like protein subunit 4 isoform 1 (Fragment) OS=Homo sapiens GN=COPS4 PE=2 SV=1;>sp|Q9BT78|CSN4_HUMAN COP9 signalosome complex subunit 4 OS=Homo sapiens GN=COPS4 PE=1 SV=1;>tr|Q53FV3|Q53FV3_	46.268	521660000	544270000	464150000	382080000	618920000	518630000	489950000	568710000	1123100000	1154500000	1182800000	1092300000	1248600000	1243600000	1079300000	1054100000
A0A140VJK6;P49915;B4DUT7;Q53F90	GMP synthase [glutamine-hydrolyzing]	GMPS	>tr|A0A140VJK6|A0A140VJK6_HUMAN Testicular tissue protein Li 82 OS=Homo sapiens PE=2 SV=1;>sp|P49915|GUAA_HUMAN GMP synthase [glutamine-hydrolyzing] OS=Homo sapiens GN=GMPS PE=1 SV=1;>tr|B4DUT7|B4DUT7_HUMAN cDNA FLJ57604, highly similar to GMP synthase (gl	76.715	519860000	407160000	326430000	468480000	654750000	636130000	587270000	587380000	1525800000	1146800000	1394900000	1319800000	1191000000	1249500000	1259600000	1249400000
B2R8R5;Q13263;M0R0K9;M0R3C0;M0R2I3	Transcription intermediary factor 1-beta	TRIM28	>tr|B2R8R5|B2R8R5_HUMAN cDNA, FLJ94025, highly similar to Homo sapiens tripartite motif-containing 28 (TRIM28), mRNA OS=Homo sapiens PE=2 SV=1;>sp|Q13263|TIF1B_HUMAN Transcription intermediary factor 1-beta OS=Homo sapiens GN=TRIM28 PE=1 SV=5;>tr|M0R0K9|M0	88.559	519180000	542610000	522760000	428630000	700760000	737330000	627890000	760660000	2130800000	2213700000	2205300000	2143300000	1975200000	1865600000	1830400000	1811800000
CON__Q9TRI1			>Q9TRI1 TREMBL:Q9TRI1 (Bos taurus) similar to inter-alpha-trypsin inhibitor heavy chain2	106.19	514670000	640960000	498480000	477730000	249830000	216600000	308930000	334400000	278980000	233070000	369820000	381470000	146430000	115400000	133260000	149490000
P16519	Neuroendocrine convertase 2	PCSK2	>sp|P16519|NEC2_HUMAN Neuroendocrine convertase 2 OS=Homo sapiens GN=PCSK2 PE=2 SV=2	70.564	514470000	475040000	342680000	380870000	375670000	398620000	463120000	486580000	1951300000	2055300000	1660800000	1618400000	1542300000	1559700000	1854600000	1755100000
Q86WC4;A0A0S2VEL3;A0A0A0MSP4	Osteopetrosis-associated transmembrane protein 1	OSTM1	>sp|Q86WC4|OSTM1_HUMAN Osteopetrosis-associated transmembrane protein 1 OS=Homo sapiens GN=OSTM1 PE=1 SV=1	37.256	511520000	595710000	733340000	597980000	483570000	686530000	708870000	612560000	0	0	0	0	0	0	0	0
A0A024R201;Q9UNM6;Q53GN6;B2RBM7;Q9Y6E3;B4DJ66;J3KNQ3;A0A087WUL9;E9PL38;H0YD73;Q9UNM7;E9PQG3;E9PPD2;Q5HYL3;F8W8J6	26S proteasome non-ATPase regulatory subunit 13	PSMD13	>tr|A0A024R201|A0A024R201_HUMAN Proteasome (Prosome, macropain) 26S subunit, non-ATPase, 13, isoform CRA_a OS=Homo sapiens GN=PSMD13 PE=4 SV=1;>sp|Q9UNM6|PSD13_HUMAN 26S proteasome non-ATPase regulatory subunit 13 OS=Homo sapiens GN=PSMD13 PE=1 SV=2;>tr|Q5	42.918	510790000	596230000	439730000	450080000	627300000	751240000	637070000	658680000	1341700000	1393600000	1230000000	1309800000	1319300000	1440800000	1297400000	1402000000
O60486;F8VUW4;F8W095;F8W1K6;B4DHQ7	Plexin-C1	PLXNC1	>sp|O60486|PLXC1_HUMAN Plexin-C1 OS=Homo sapiens GN=PLXNC1 PE=1 SV=1	175.74	509560000	470180000	582070000	573090000	332150000	326090000	357940000	336670000	0	0	0	0	0	0	0	0
Q5U676;O94766;G3V150;B4DNL8;E9PNA1;A8K1V3;Q29RV3;A0A087WXU9;Q9NPZ5	Galactosylgalactosylxylosylprotein 3-beta-glucuronosyltransferase 3	B3GAT3	>tr|Q5U676|Q5U676_HUMAN B3GAT3 protein (Fragment) OS=Homo sapiens GN=B3GAT3 PE=2 SV=1;>sp|O94766|B3GA3_HUMAN Galactosylgalactosylxylosylprotein 3-beta-glucuronosyltransferase 3 OS=Homo sapiens GN=B3GAT3 PE=1 SV=2;>tr|G3V150|G3V150_HUMAN Beta-1,3-glucuronyl	37.828	505370000	476590000	416160000	331990000	302060000	307530000	340240000	327360000	0	0	0	0	0	0	0	0
Q53GE2;Q53GC7;A4D0V4;P47755;F8W9N7;B4DE01;A0A0D9SET8;C9JUG7;F8WED3	F-actin-capping protein subunit alpha-2	CAPZA2	>tr|Q53GE2|Q53GE2_HUMAN Capping protein (Actin filament) muscle Z-line, alpha 2 variant (Fragment) OS=Homo sapiens PE=2 SV=1;>tr|Q53GC7|Q53GC7_HUMAN Capping protein (Actin filament) muscle Z-line, alpha 2 variant (Fragment) OS=Homo sapiens PE=2 SV=1;>tr|A4	32.967	504920000	436660000	352230000	351460000	805540000	773520000	490790000	506350000	735220000	791330000	795260000	785150000	704030000	787840000	845400000	763660000
Q6IBR8;B5BU01;P20042;Q96I16;Q3B7I9;Q59GZ3	Eukaryotic translation initiation factor 2 subunit 2	EIF2S2	>tr|Q6IBR8|Q6IBR8_HUMAN EIF2S2 protein OS=Homo sapiens GN=EIF2S2 PE=2 SV=1;>tr|B5BU01|B5BU01_HUMAN Eukaryotic translation initiation factor 2 beta OS=Homo sapiens GN=EIF2S2 PE=2 SV=1;>sp|P20042|IF2B_HUMAN Eukaryotic translation initiation factor 2 subunit	38.388	504850000	628520000	629170000	647200000	549770000	582060000	728430000	702500000	789020000	796650000	583190000	735610000	831150000	845540000	758880000	752150000
A0A024R0A1;P09603;B4DTX0;F6MF51;E9PJA2;Q59H07;E9PKP4;H7BY18;E9PQ08	Macrophage colony-stimulating factor 1;Processed macrophage colony-stimulating factor 1	CSF1	>tr|A0A024R0A1|A0A024R0A1_HUMAN Macrophage colony-stimulating factor 1 OS=Homo sapiens GN=CSF1 PE=4 SV=1;>sp|P09603|CSF1_HUMAN Macrophage colony-stimulating factor 1 OS=Homo sapiens GN=CSF1 PE=1 SV=2;>tr|B4DTX0|B4DTX0_HUMAN cDNA FLJ60891, highly similar to	60.119	504350000	625250000	619590000	610440000	330300000	355750000	471030000	416170000	214640000	204590000	166510000	164820000	182130000	210650000	205880000	210980000
Q15008;B3KT66;C9J7B7;C9J0E9;H7C531	26S proteasome non-ATPase regulatory subunit 6	PSMD6	>sp|Q15008|PSMD6_HUMAN 26S proteasome non-ATPase regulatory subunit 6 OS=Homo sapiens GN=PSMD6 PE=1 SV=1;>tr|B3KT66|B3KT66_HUMAN Proteasome (Prosome, macropain) 26S subunit, non-ATPase, 6, isoform CRA_c OS=Homo sapiens GN=PSMD6 PE=2 SV=1	45.531	500740000	485740000	436000000	455550000	602440000	578780000	445860000	492200000	844020000	866710000	848350000	904980000	1185800000	1212800000	966470000	946410000
A0A024R4Z6;Q08945;Q59GH7;E9PMD4;A0A0U1RRK2;E9PPZ7	FACT complex subunit SSRP1	SSRP1	>tr|A0A024R4Z6|A0A024R4Z6_HUMAN Structure specific recognition protein 1, isoform CRA_a OS=Homo sapiens GN=SSRP1 PE=4 SV=1;>sp|Q08945|SSRP1_HUMAN FACT complex subunit SSRP1 OS=Homo sapiens GN=SSRP1 PE=1 SV=1	81.074	500690000	514750000	561470000	548680000	574440000	636420000	646460000	623130000	847910000	922060000	799250000	839110000	828230000	823960000	837360000	864080000
D3DWY7;P61758;Q6FH24;B4DWR3	Prefoldin subunit 3	VBP1	>tr|D3DWY7|D3DWY7_HUMAN von Hippel-Lindau binding protein 1, isoform CRA_b OS=Homo sapiens GN=VBP1 PE=4 SV=1;>sp|P61758|PFD3_HUMAN Prefoldin subunit 3 OS=Homo sapiens GN=VBP1 PE=1 SV=3;>tr|Q6FH24|Q6FH24_HUMAN Prefoldin subunit 3 OS=Homo sapiens GN=VBP1 PE=	26.535	499130000	457200000	389870000	290370000	276660000	411220000	501950000	491950000	292080000	295300000	270110000	309760000	407640000	436260000	289560000	390120000
A0A087WXM8;I7KDP0;G0TQY6;A0A0A1TTQ0;P50895;A0A1A9C7B7;I7L574;A0A068W6H0;K7ENU8;A0A142CG40;A9YWT4;A0A172M5V3;A0A0U3LNL0;A0A0U4DJH2;K7ERB7;A0A0U4CBV7;A9LST5	Basal cell adhesion molecule	LU;BCAM	>tr|A0A087WXM8|A0A087WXM8_HUMAN Basal cell adhesion molecule OS=Homo sapiens GN=BCAM PE=1 SV=1;>tr|I7KDP0|I7KDP0_HUMAN Lutheran blood group OS=Homo sapiens GN=LU PE=4 SV=1;>tr|G0TQY6|G0TQY6_HUMAN Lutheran blood group OS=Homo sapiens GN=LU PE=2 SV=1;>tr|A0A	63.693	498980000	533300000	698360000	794550000	566310000	606740000	648880000	630340000	494580000	476170000	520860000	485220000	309640000	302750000	381680000	363640000
Q13442;F8WBW6	28 kDa heat- and acid-stable phosphoprotein	PDAP1	>sp|Q13442|HAP28_HUMAN 28 kDa heat- and acid-stable phosphoprotein OS=Homo sapiens GN=PDAP1 PE=1 SV=1	20.63	498080000	461740000	589290000	639920000	636050000	592640000	623240000	648100000	762270000	765410000	737320000	733950000	637320000	633360000	683910000	684200000
A0A024RC48;Q10472;Q05BM8;A8KAJ7;Q68VJ7;K7EJV8;B3KY85;Q8IUC8;H7C2I5	Polypeptide N-acetylgalactosaminyltransferase 1;Polypeptide N-acetylgalactosaminyltransferase 1 soluble form	GALNT1	>tr|A0A024RC48|A0A024RC48_HUMAN Polypeptide N-acetylgalactosaminyltransferase OS=Homo sapiens GN=GALNT1 PE=3 SV=1;>sp|Q10472|GALT1_HUMAN Polypeptide N-acetylgalactosaminyltransferase 1 OS=Homo sapiens GN=GALNT1 PE=1 SV=1;>tr|Q05BM8|Q05BM8_HUMAN Polypeptide	64.218	497410000	472560000	474300000	530000000	499280000	397030000	456470000	483520000	0	0	0	0	0	0	0	0
A0A024R9I0;P21283;E7EV59;B7Z593	V-type proton ATPase subunit C 1	ATP6V1C1	>tr|A0A024R9I0|A0A024R9I0_HUMAN ATPase, H+ transporting, lysosomal 42kDa, V1 subunit C1, isoform CRA_a OS=Homo sapiens GN=ATP6V1C1 PE=2 SV=1;>sp|P21283|VATC1_HUMAN V-type proton ATPase subunit C 1 OS=Homo sapiens GN=ATP6V1C1 PE=1 SV=4;>tr|E7EV59|E7EV59_HUM	43.941	496720000	578500000	554930000	475160000	502770000	474220000	449260000	440560000	206620000	198170000	216050000	236490000	250040000	309680000	299050000	269950000
I4AY87;P14174;A6MUU8	Macrophage migration inhibitory factor	MIF	>tr|I4AY87|I4AY87_HUMAN Macrophage migration inhibitory factor (Fragment) OS=Homo sapiens GN=MIF PE=1 SV=1;>sp|P14174|MIF_HUMAN Macrophage migration inhibitory factor OS=Homo sapiens GN=MIF PE=1 SV=4	12.476	495410000	545080000	789300000	327730000	535280000	532150000	426860000	432920000	0	0	0	0	1548200000	1670000000	795410000	679900000
A0A024R9D2;Q86UE4;E5RJU9;H0YBJ8;H0YB56	Protein LYRIC	MTDH	>tr|A0A024R9D2|A0A024R9D2_HUMAN Metadherin, isoform CRA_a OS=Homo sapiens GN=MTDH PE=4 SV=1;>sp|Q86UE4|LYRIC_HUMAN Protein LYRIC OS=Homo sapiens GN=MTDH PE=1 SV=2;>tr|E5RJU9|E5RJU9_HUMAN Protein LYRIC OS=Homo sapiens GN=MTDH PE=1 SV=1	63.836	495100000	591590000	447270000	466550000	471580000	515530000	608500000	635430000	510510000	487420000	484280000	540690000	435500000	467720000	545210000	493610000
H0YNK6;Q59FM9;Q06418;Q12787;H0YN24	Tyrosine-protein kinase receptor TYRO3	TYRO3	>tr|H0YNK6|H0YNK6_HUMAN Tyrosine-protein kinase receptor TYRO3 OS=Homo sapiens GN=TYRO3 PE=1 SV=1;>tr|Q59FM9|Q59FM9_HUMAN TYRO3 protein tyrosine kinase variant (Fragment) OS=Homo sapiens PE=3 SV=1;>sp|Q06418|TYRO3_HUMAN Tyrosine-protein kinase receptor TYR	92.315	490550000	418890000	600010000	486320000	414680000	347850000	293410000	343100000	0	0	0	0	0	0	0	0
Q2LE71;B2R4D5;O15145;B4DM63;C9JZD1;F8VR50	Actin-related protein 2/3 complex subunit 3	ARPC3	>tr|Q2LE71|Q2LE71_HUMAN Actin-related protein 2/3 complex subunit 3 OS=Homo sapiens GN=ARPC3 PE=2 SV=1;>tr|B2R4D5|B2R4D5_HUMAN Actin-related protein 2/3 complex subunit 3 OS=Homo sapiens PE=2 SV=1;>sp|O15145|ARPC3_HUMAN Actin-related protein 2/3 complex su	20.564	486680000	550510000	453220000	518270000	553540000	536860000	442990000	526620000	909170000	867440000	680860000	884420000	754820000	748700000	775580000	942470000
A0A024R830;P29218;A0A140VJL8;H0YBL1;E5RG13;E5RIP7;E5RG94;E5RIF4;E5RHE9;E5RI82;E5RGY4	Inositol monophosphatase 1	IMPA1	>tr|A0A024R830|A0A024R830_HUMAN Inositol(Myo)-1(Or 4)-monophosphatase 1, isoform CRA_a OS=Homo sapiens GN=IMPA1 PE=4 SV=1;>sp|P29218|IMPA1_HUMAN Inositol monophosphatase 1 OS=Homo sapiens GN=IMPA1 PE=1 SV=1;>tr|A0A140VJL8|A0A140VJL8_HUMAN Testicular tissue	30.188	486670000	486820000	665650000	594100000	556130000	520520000	666900000	629670000	287010000	310380000	265960000	270130000	286020000	304850000	367980000	372310000
Q5U071;P26583;D6R9A6	High mobility group protein B2	HMGB2	>tr|Q5U071|Q5U071_HUMAN High-mobility group box 2 OS=Homo sapiens PE=2 SV=1;>sp|P26583|HMGB2_HUMAN High mobility group protein B2 OS=Homo sapiens GN=HMGB2 PE=1 SV=2;>tr|D6R9A6|D6R9A6_HUMAN High mobility group protein B2 (Fragment) OS=Homo sapiens GN=HMGB2	23.904	486400000	417810000	383700000	460890000	606370000	634460000	497090000	542830000	947950000	1192000000	1170200000	1243600000	969430000	1079000000	1263900000	1142200000
Q96MU8;H7BZ87	Kremen protein 1	KREMEN1	>sp|Q96MU8|KREM1_HUMAN Kremen protein 1 OS=Homo sapiens GN=KREMEN1 PE=1 SV=3	51.744	486140000	555180000	543810000	638080000	451630000	464410000	575990000	527010000	0	0	0	0	0	0	0	0
Q0QEW2;G3V203;H0YHA7;A0A024QZD1;J3QQ67;Q07020;F8VUA6;F8VYV2;B4DDY5;A0A075B7A0	60S ribosomal protein L18	RPL18	>tr|Q0QEW2|Q0QEW2_HUMAN Ribosomal protein L18 (Fragment) OS=Homo sapiens GN=RPL18 PE=2 SV=1;>tr|G3V203|G3V203_HUMAN 60S ribosomal protein L18 OS=Homo sapiens GN=RPL18 PE=1 SV=1;>tr|H0YHA7|H0YHA7_HUMAN 60S ribosomal protein L18 (Fragment) OS=Homo sapiens GN	18.732	485870000	477110000	826820000	726880000	598570000	613510000	688840000	743490000	713890000	685560000	497380000	488380000	537290000	552600000	598330000	669040000
P04899;B3KX51;Q96C71;B3KP24;Q6LCB5;Q93020	Guanine nucleotide-binding protein G(i) subunit alpha-2	GNAI2;WUGSC:H_LUCA15.1;WUGSC:H_LUCA16.1	>sp|P04899|GNAI2_HUMAN Guanine nucleotide-binding protein G(i) subunit alpha-2 OS=Homo sapiens GN=GNAI2 PE=1 SV=3;>tr|B3KX51|B3KX51_HUMAN cDNA FLJ44754 fis, clone BRACE3030748, highly similar to Guanine nucleotide-binding protein G(i), alpha-2 subunit OS=H	40.45	484560000	423850000	383000000	397820000	452970000	466730000	312390000	360260000	251220000	305290000	230390000	242270000	215770000	223240000	263820000	252280000
B4E367;Q6UX71	Plexin domain-containing protein 2	PLXDC2	>tr|B4E367|B4E367_HUMAN cDNA FLJ61564, highly similar to Plexin domain-containing protein 2 OS=Homo sapiens PE=2 SV=1;>sp|Q6UX71|PXDC2_HUMAN Plexin domain-containing protein 2 OS=Homo sapiens GN=PLXDC2 PE=1 SV=1	58.183	483950000	386440000	315540000	316720000	225320000	228880000	289420000	264470000	223760000	248960000	191140000	192530000	141660000	129140000	160720000	183600000
B4DNZ2;Q8N8F1;Q8IYF4;Q49A43;Q05DH5;Q9UBQ6;O00245;C9JEG3;C9IYF5;F5GZK1	Exostosin-like 2;Processed exostosin-like 2	EXTL2	>tr|B4DNZ2|B4DNZ2_HUMAN cDNA FLJ57132, highly similar to Exostosin-like 2 (EC 2.4.1.223) OS=Homo sapiens PE=2 SV=1;>tr|Q8N8F1|Q8N8F1_HUMAN Exostoses (Multiple)-like 2, isoform CRA_b OS=Homo sapiens GN=EXTL2 PE=2 SV=1;>tr|Q8IYF4|Q8IYF4_HUMAN Exostoses (Mult	35.884	483340000	481620000	213700000	186240000	397740000	439000000	400450000	348910000	93596000	114360000	0	101320000	0	0	0	0
A0A024R3V8;Q99598;C4P0D6;C4P0D8;Q5VVQ1;C4P0D4;Q7Z3N9;Q9NRI2	Translin-associated protein X	TSNAX;DISC1	>tr|A0A024R3V8|A0A024R3V8_HUMAN Translin-associated factor X, isoform CRA_c OS=Homo sapiens GN=TSNAX PE=4 SV=1;>sp|Q99598|TSNAX_HUMAN Translin-associated protein X OS=Homo sapiens GN=TSNAX PE=1 SV=1;>tr|C4P0D6|C4P0D6_HUMAN Disrupted in schizophrenia 1 isof	33.112	482140000	421720000	421120000	350010000	416870000	508710000	494520000	455920000	527080000	495890000	482550000	545870000	476950000	458320000	543540000	520390000
Q53HS0;A8K3A8;P47897;Q96AW5;A0A1B0GVU9;B4DNN3;Q9BUZ3;B4DDN1;Q9H3A5;H7C0R3;A0A0U1RQT0;A0A0U1RR66;C9J165;A0A0U1RQX5;B7Z840;A0A0U1RRC8;A0A0U1RQJ6;A0A0U1RQL2;A0A0U1RQX9;A0A0U1RRI9;A0A0U1RQE9;A0A0U1RQQ5;A0A0U1RRJ7;A0A1B0GTT3;A0A0U1RQM8;A0A0U1RQU2;B4DTH6;A0A0U1RR79;F2Z2V6;I3QNU8	Glutamine--tRNA ligase	QARS	>tr|Q53HS0|Q53HS0_HUMAN Glutaminyl-tRNA synthetase variant (Fragment) OS=Homo sapiens PE=2 SV=1;>tr|A8K3A8|A8K3A8_HUMAN cDNA FLJ75085, highly similar to Homo sapiens glutaminyl-tRNA synthetase (QARS), mRNA OS=Homo sapiens PE=2 SV=1;>sp|P47897|SYQ_HUMAN Glu	87.71	479750000	507650000	507960000	547760000	541560000	521880000	536960000	577600000	503970000	512480000	547240000	501380000	624600000	619680000	636670000	646580000
O43765;K7EMD6;B4DEA6	Small glutamine-rich tetratricopeptide repeat-containing protein alpha	SGTA	>sp|O43765|SGTA_HUMAN Small glutamine-rich tetratricopeptide repeat-containing protein alpha OS=Homo sapiens GN=SGTA PE=1 SV=1;>tr|K7EMD6|K7EMD6_HUMAN Small glutamine-rich tetratricopeptide repeat-containing protein alpha (Fragment) OS=Homo sapiens GN=SGTA	34.063	479690000	402320000	402760000	497310000	386340000	389150000	518560000	507210000	525080000	481000000	475560000	490210000	460290000	465020000	458520000	483400000
Q16655	Melanoma antigen recognized by T-cells 1	MLANA	>sp|Q16655|MAR1_HUMAN Melanoma antigen recognized by T-cells 1 OS=Homo sapiens GN=MLANA PE=1 SV=1	13.157	477520000	425870000	472070000	646950000	625830000	728460000	674210000	738910000	0	0	0	0	0	0	0	0
P48163;A8K168;B4DX99;Q8WVX2	NADP-dependent malic enzyme;Malic enzyme	ME1	>sp|P48163|MAOX_HUMAN NADP-dependent malic enzyme OS=Homo sapiens GN=ME1 PE=1 SV=1;>tr|A8K168|A8K168_HUMAN Malic enzyme OS=Homo sapiens PE=2 SV=1;>tr|B4DX99|B4DX99_HUMAN Malic enzyme OS=Homo sapiens PE=2 SV=1	64.149	475230000	609630000	571000000	577620000	430310000	480110000	528860000	583540000	251580000	254980000	272180000	284230000	284470000	289930000	307690000	296430000
G5EA37;B4DX63;A0A024R8L5;Q5MNZ9;K7ELY0;K7EK57	WD repeat domain phosphoinositide-interacting protein 1	WIPI1	>tr|G5EA37|G5EA37_HUMAN WD repeat domain phosphoinositide-interacting protein 1 OS=Homo sapiens GN=WIPI1 PE=1 SV=1;>tr|B4DX63|B4DX63_HUMAN cDNA FLJ57645, highly similar to WD repeat domain phosphoinositide-interacting protein 1 OS=Homo sapiens PE=2 SV=1;>t	39.942	474830000	437010000	395170000	382660000	521980000	504330000	479930000	504160000	0	0	0	0	0	0	0	0
B4DPJ2;Q5T0G8;B7Z6L0;P50995;Q6ICS0;Q59EP1;H0Y6E1	Annexin;Annexin A11	ANXA11	>tr|B4DPJ2|B4DPJ2_HUMAN Annexin OS=Homo sapiens PE=2 SV=1;>tr|Q5T0G8|Q5T0G8_HUMAN Annexin OS=Homo sapiens GN=ANXA11 PE=2 SV=1;>tr|B7Z6L0|B7Z6L0_HUMAN Annexin OS=Homo sapiens PE=2 SV=1;>sp|P50995|ANX11_HUMAN Annexin A11 OS=Homo sapiens GN=ANXA11 PE=1 SV=1;>	45.597	474130000	436860000	518490000	409150000	215380000	183440000	273870000	262720000	68132000	72928000	81141000	99090000	54975000	72704000	45897000	51622000
Q9Y678;Q8WUI6;B3KW21;H0Y8X7;H0Y8G2;D6RG17	Coatomer subunit gamma-1	COPG1;COPG	>sp|Q9Y678|COPG1_HUMAN Coatomer subunit gamma-1 OS=Homo sapiens GN=COPG1 PE=1 SV=1;>tr|Q8WUI6|Q8WUI6_HUMAN COPG protein (Fragment) OS=Homo sapiens GN=COPG PE=2 SV=2;>tr|B3KW21|B3KW21_HUMAN cDNA FLJ41945 fis, clone PLACE6019676, highly similar to Coatomer s	97.717	473390000	569630000	481740000	574680000	736760000	736210000	768050000	792370000	1162600000	1322800000	1308800000	1365400000	1570700000	1488600000	1390500000	1512400000
Q06210;B3KMR8;B2RB90;A0A0S2Z4X9;O94808;B3KM63;B4DN38;A0A0S2Z4W6;E5RJP4	Glutamine--fructose-6-phosphate aminotransferase [isomerizing] 1	GFPT1	>sp|Q06210|GFPT1_HUMAN Glutamine--fructose-6-phosphate aminotransferase [isomerizing] 1 OS=Homo sapiens GN=GFPT1 PE=1 SV=3	78.806	473260000	437860000	366680000	408470000	555850000	611730000	595600000	568920000	342820000	300390000	311180000	335820000	364170000	375630000	318940000	369740000
V9HWH9;P31949;B2R5H0	Protein S100;Protein S100-A11;Protein S100-A11, N-terminally processed	HEL-S-43;S100A11	>tr|V9HWH9|V9HWH9_HUMAN Protein S100 OS=Homo sapiens GN=HEL-S-43 PE=2 SV=1;>sp|P31949|S10AB_HUMAN Protein S100-A11 OS=Homo sapiens GN=S100A11 PE=1 SV=2;>tr|B2R5H0|B2R5H0_HUMAN Protein S100 OS=Homo sapiens PE=2 SV=1	11.74	473170000	294460000	241130000	155410000	132400000	164360000	364320000	187970000	1626600000	1187900000	1345100000	1166800000	1792700000	1075000000	992650000	1097600000
F6TLX2;Q9Y3E8;B4DX01;A8K8F0;B3KV49;B7Z403;Q9HC38;I3L3Q4;I3L1I0;I3L1F4	Glyoxalase domain-containing protein 4	C17orf25;GLOD4	>tr|F6TLX2|F6TLX2_HUMAN Glyoxalase domain-containing protein 4 OS=Homo sapiens GN=GLOD4 PE=1 SV=1;>tr|Q9Y3E8|Q9Y3E8_HUMAN CGI-150 protein OS=Homo sapiens PE=2 SV=1;>tr|B4DX01|B4DX01_HUMAN cDNA FLJ59092 OS=Homo sapiens PE=2 SV=1;>tr|A8K8F0|A8K8F0_HUMAN cDNA	54.719	468300000	522960000	448740000	512500000	600270000	639180000	475380000	530230000	485530000	510670000	524900000	555150000	579140000	514990000	682450000	642510000
A0A090N7T9;Q12765;A0A024RA21;B4DH22;B4DIV7;C9K052;C9J7U9;B8ZZP4;B4DE46	Secernin-1	SCRN1	>tr|A0A090N7T9|A0A090N7T9_HUMAN Secernin 1 OS=Homo sapiens GN=SCRN1 PE=4 SV=1;>sp|Q12765|SCRN1_HUMAN Secernin-1 OS=Homo sapiens GN=SCRN1 PE=1 SV=2;>tr|A0A024RA21|A0A024RA21_HUMAN Secernin 1, isoform CRA_a OS=Homo sapiens GN=SCRN1 PE=4 SV=1;>tr|B4DH22|B4DH2	46.382	468110000	476560000	617290000	665270000	441440000	494930000	589750000	582170000	661780000	686000000	561390000	593530000	594250000	647070000	666610000	637980000
P54136;B4DXW6;E5RJM9;E5RH09	Arginine--tRNA ligase, cytoplasmic	RARS	>sp|P54136|SYRC_HUMAN Arginine--tRNA ligase, cytoplasmic OS=Homo sapiens GN=RARS PE=1 SV=2;>tr|B4DXW6|B4DXW6_HUMAN cDNA FLJ50285, highly similar to Arginyl-tRNA synthetase (EC 6.1.1.19) OS=Homo sapiens PE=2 SV=1	75.378	467450000	520290000	346890000	408920000	547850000	552350000	512140000	550570000	957630000	995680000	1067900000	1031500000	1225400000	1353200000	1222800000	1234700000
A0A024R5Q7;P30520;B4E1L0;Q8N142;G3V5D8;G3V232;S4R2Z1;G3V2N1;B3KTV4	Adenylosuccinate synthetase isozyme 2	ADSS	>tr|A0A024R5Q7|A0A024R5Q7_HUMAN Adenylosuccinate synthetase isozyme 2 OS=Homo sapiens GN=ADSS PE=3 SV=1;>sp|P30520|PURA2_HUMAN Adenylosuccinate synthetase isozyme 2 OS=Homo sapiens GN=ADSS PE=1 SV=3;>tr|B4E1L0|B4E1L0_HUMAN Adenylosuccinate synthetase isozy	50.097	465990000	527140000	457500000	416250000	519610000	516640000	446600000	458090000	678800000	699780000	707120000	670250000	766900000	742840000	681800000	693920000
P62136;A0A140VJS9;B3KXM2;E9PMD7;F5H1L6;F5H037;C0STL0	Serine/threonine-protein phosphatase PP1-alpha catalytic subunit;Serine/threonine-protein phosphatase	PPP1CA	>sp|P62136|PP1A_HUMAN Serine/threonine-protein phosphatase PP1-alpha catalytic subunit OS=Homo sapiens GN=PPP1CA PE=1 SV=1;>tr|A0A140VJS9|A0A140VJS9_HUMAN Serine/threonine-protein phosphatase OS=Homo sapiens PE=2 SV=1;>tr|B3KXM2|B3KXM2_HUMAN Serine/threoni	37.512	464330000	478880000	294350000	265240000	513180000	658210000	567520000	535360000	1972500000	2235100000	1959800000	1932400000	1860200000	1947900000	1863200000	1793700000
CON__Q58D62			>Q58D62 SWISS-PROT:Q58D62 (Bos taurus) Fetuin-B precursor	42.663	462850000	441380000	604360000	567920000	175690000	134330000	261970000	307720000	148110000	132270000	472210000	532920000	0	60648000	139400000	114970000
Q01650;Q96QB2;A0A0C4DGL4;Q2MCL6;H0YJ95;G3V4Z6;B4DVT0;A0A0S2Z502;A0A024R719;Q9UM01;Q92536	Large neutral amino acids transporter small subunit 1	SLC7A5;lat1	>sp|Q01650|LAT1_HUMAN Large neutral amino acids transporter small subunit 1 OS=Homo sapiens GN=SLC7A5 PE=1 SV=2;>tr|Q96QB2|Q96QB2_HUMAN Sodium-independent neutral amino acid transporter LAT1 OS=Homo sapiens GN=lat1 PE=4 SV=1	55.01	460910000	477970000	435880000	419190000	407030000	376740000	359870000	320380000	0	0	0	0	64873000	63594000	52952000	73927000
Q567R6;A4D1U3;Q04837;A0A0G2JLD8;E7EUY5;B7Z268;C9K0U8	Single-stranded DNA-binding protein;Single-stranded DNA-binding protein, mitochondrial	SSBP1	>tr|Q567R6|Q567R6_HUMAN Single-stranded DNA-binding protein OS=Homo sapiens GN=SSBP1 PE=2 SV=1;>tr|A4D1U3|A4D1U3_HUMAN Single-stranded DNA-binding protein OS=Homo sapiens GN=SSBP1 PE=2 SV=1;>sp|Q04837|SSBP_HUMAN Single-stranded DNA-binding protein, mitocho	17.359	460410000	690620000	468330000	449270000	656130000	667460000	680830000	725560000	71833000	75315000	108850000	76194000	348650000	377370000	350860000	336250000
A0A024R2Q3;P35222;B4DSW9;B4DL06;B4DGU4;B5BU28;E7EMJ5;G9GAG7;E9PDF9;E7EV28;Q7KZ86	Catenin beta-1	CTNNB1	>tr|A0A024R2Q3|A0A024R2Q3_HUMAN Catenin (Cadherin-associated protein), beta 1, 88kDa, isoform CRA_a OS=Homo sapiens GN=CTNNB1 PE=4 SV=1;>sp|P35222|CTNB1_HUMAN Catenin beta-1 OS=Homo sapiens GN=CTNNB1 PE=1 SV=1;>tr|B4DSW9|B4DSW9_HUMAN cDNA FLJ59415, highly	85.496	460190000	439190000	416330000	511290000	538550000	517970000	473850000	449270000	1155600000	1142000000	1134500000	1220700000	1463000000	1393400000	1248300000	1334200000
V9HWF9;O95861;A6NF51;B7Z9J7;F8VVW8;F8W1J0;F8VZG4;F8VRY7	3(2),5-bisphosphate nucleotidase 1	HEL20;BPNT1	>tr|V9HWF9|V9HWF9_HUMAN Epididymis luminal protein 20 OS=Homo sapiens GN=HEL20 PE=2 SV=1;>sp|O95861|BPNT1_HUMAN 3(2),5-bisphosphate nucleotidase 1 OS=Homo sapiens GN=BPNT1 PE=1 SV=1;>tr|A6NF51|A6NF51_HUMAN 3(2),5-bisphosphate nucleotidase 1 OS=Homo s	33.392	460180000	498220000	541880000	566570000	408390000	466520000	586910000	611100000	402560000	349030000	416200000	492100000	474460000	550860000	441960000	500940000
Q9Y383;B3KSL5;A0A0A6YYJ8;B3KRR1;Q75M91;V9GZ75;F8WEU3	Putative RNA-binding protein Luc7-like 2	LUC7L2	>sp|Q9Y383|LC7L2_HUMAN Putative RNA-binding protein Luc7-like 2 OS=Homo sapiens GN=LUC7L2 PE=1 SV=2;>tr|B3KSL5|B3KSL5_HUMAN cDNA FLJ36545 fis, clone TRACH2006670, highly similar to RNA-binding protein Luc7-like 2 OS=Homo sapiens PE=2 SV=1;>tr|A0A0A6YYJ8|A0	46.513	459420000	380450000	384150000	539440000	481190000	476010000	474240000	502760000	635420000	667670000	524920000	601540000	577960000	561310000	667830000	756030000
P12270;Q58F23;Q504U6;A0PJC9;Q9UE33;Q5SWX9	Nucleoprotein TPR	TPR	>sp|P12270|TPR_HUMAN Nucleoprotein TPR OS=Homo sapiens GN=TPR PE=1 SV=3	267.29	459220000	448960000	533050000	566660000	628950000	625040000	731320000	686480000	821190000	945460000	895390000	905070000	793840000	774710000	693600000	739370000
Q9UBI6;Q53GD1	Guanine nucleotide-binding protein G(I)/G(S)/G(O) subunit gamma-12;Guanine nucleotide-binding protein subunit gamma	GNG12	>sp|Q9UBI6|GBG12_HUMAN Guanine nucleotide-binding protein G(I)/G(S)/G(O) subunit gamma-12 OS=Homo sapiens GN=GNG12 PE=1 SV=3;>tr|Q53GD1|Q53GD1_HUMAN Guanine nucleotide-binding protein subunit gamma (Fragment) OS=Homo sapiens PE=2 SV=1	8.0061	459100000	422670000	415510000	406110000	371960000	339840000	254860000	258700000	0	0	0	0	0	0	0	0
B7ZLP5;A8K329;Q15424;B7Z2Z1;B7Z5X3;B7Z959;B7Z1C7;B7Z2F6;B7Z2H3;K7ES42;K7EII0	Scaffold attachment factor B1	SAFB	>tr|B7ZLP5|B7ZLP5_HUMAN SAFB protein OS=Homo sapiens GN=SAFB PE=2 SV=1;>tr|A8K329|A8K329_HUMAN cDNA FLJ76656, highly similar to Homo sapiens scaffold attachment factor B (SAFB), mRNA OS=Homo sapiens PE=2 SV=1;>sp|Q15424|SAFB1_HUMAN Scaffold attachment fact	102.58	458380000	464870000	716100000	732020000	741590000	725500000	758490000	736420000	785570000	685530000	783490000	710090000	625920000	645870000	711480000	667880000
V9HWB5;Q15181;Q5SQT6	Inorganic pyrophosphatase	HEL-S-66p;PPA1	>tr|V9HWB5|V9HWB5_HUMAN Epididymis secretory sperm binding protein Li 66p OS=Homo sapiens GN=HEL-S-66p PE=2 SV=1;>sp|Q15181|IPYR_HUMAN Inorganic pyrophosphatase OS=Homo sapiens GN=PPA1 PE=1 SV=2;>tr|Q5SQT6|Q5SQT6_HUMAN Inorganic pyrophosphatase OS=Homo sap	32.66	457570000	548750000	433500000	352750000	718140000	640690000	559820000	504770000	2479400000	2722800000	2512800000	2447200000	2453300000	2544100000	2462600000	2330700000
Q6FHM2;P62879;E7EP32;C9JIS1;C9JXA5;C9JZN1;F5H8J8;F5H100;F5H0S8;Q59G26;E9PCP0;F1T0G5;F1T0G4;P16520	Guanine nucleotide-binding protein G(I)/G(S)/G(T) subunit beta-2	GNB2	>tr|Q6FHM2|Q6FHM2_HUMAN GNB2 protein OS=Homo sapiens GN=GNB2 PE=2 SV=1;>sp|P62879|GBB2_HUMAN Guanine nucleotide-binding protein G(I)/G(S)/G(T) subunit beta-2 OS=Homo sapiens GN=GNB2 PE=1 SV=3;>tr|E7EP32|E7EP32_HUMAN Guanine nucleotide-binding protein G(I)/	37.331	457190000	550670000	599280000	550870000	470780000	641770000	452380000	500540000	427490000	382510000	394110000	353140000	407840000	393010000	399010000	403630000
[truncated: 2,701 more rows]
