# Supplementary material for: Amyloid aggregates accumulate in melanoma metastasis modulating YAP activity
Source: EMBO Rep. 2020 Aug 4;21(9):e50446. doi: 10.15252/embr.202050446 (PMC7507035; doi:10.15252/embr.202050446)
Supplement: Supplementary file 11 — DatasetEV10 [file EMBR-21-e50446-s011.xlsx]

## Sheet: Readme
Expanded View (EV) Datasets:
Dataset EV10: Secretome proteomics of IGR37 treated with DMSO vs NB360 25 µM
Proteins statistically significant in melanoma cell lines IGR37 DMSO versus IGR37 NB360
Legend
Protein IDs	Uniprot IDs for protein
Majority protein IDs	Best Uniprot ID
Protein names	Protein names
Gene names	Gene names of protein hits
z-score intensity_IGR37_DMSO_1	z-score intensity_IGR37_DMSO_1
z-score intensity_IGR37_DMSO_1r	z-score intensity_IGR37_DMSO_1r
z-score intensity_IGR37_DMSO_2	z-score intensity_IGR37_DMSO_2
z-score intensity_IGR37_DMSO_2r	z-score intensity_IGR37_DMSO_2r
z-score intensity_IGR37_NB-360_1	z-score intensity_IGR37_NB-360_1
z-score intensity_IGR37_NB-360_1r	z-score intensity_IGR37_NB-360_1r
z-score intensity_IGR37_NB-360_2	z-score intensity_IGR37_NB-360_2
z-score intensity_IGR37_NB-360_2r	z-score intensity_IGR37_NB-360_2r
z-score intensity_IGR39_DMSO_1	z-score intensity_IGR39_DMSO_1
z-score intensity_IGR39_DMSO_1r	z-score intensity_IGR39_DMSO_1r
z-score intensity_IGR39_DMSO_2	z-score intensity_IGR39_DMSO_2
z-score intensity_IGR39_DMSO_2r	z-score intensity_IGR39_DMSO_2r
z-score intensity_IGR39_NB-360_1	z-score intensity_IGR39_NB-360_1
z-score intensity_IGR39_NB-360_1r	z-score intensity_IGR39_NB-360_1r
z-score intensity_IGR39_NB-360_2	z-score intensity_IGR39_NB-360_2
z-score intensity_IGR39_NB-360_2r	z-score intensity_IGR39_NB-360_2r
ANOVA Significant IGR37 DMSO vs IGR37 NB-360 vs IGR39 DMSO vs IGR39 NB-360	if "+" then the hit was ANOVA significant IGR39 DMSO vs IGR39 NB-360 vs IGR37 DMSO vs IGR37 NB-360
t-test Significant IGR37 DMSO vs IGR37 NB-360	if "+" then the hit was t-test significant IGR37 DMSO vs IGR37 NB-360
t-test Significant IGR39 DMSO vs IGR39 NB-360	if "+" then the hit was t-test significant IGR39 DMSO vs IGR39 NB-360
t-test Significant IGR37 vs IGR39	if "+" then the hit was t-test significant IGR37 vs IGR39
Q-value	Q-value correnspond to FDR value
=-Log ANOVA p value	minus log10 of the ANOVA-test p value
=-Log t-test p value IGR37 DMSO vs IGR37 NB-360	minus log10 of the Student's t-test p value of IGR37 DMSO vs IGR37 NB-360
t-test Difference IGR37 DMSO vs IGR37 NB-360	log2 ratio of IGR37 DMSO vs IGR37 NB-360
=-Log t-test p value_IGR39 DMSO vs IGR39 NB-360	minus log10 of the Student's t-test p value of IGR39 DMSO vs IGR39 NB-360
t-test Difference_IGR39 DMSO vs IGR39 NB-360	log2 ratio of IGR39 DMSO vs IGR39 NB-360
=-Log t-test p value_IGR37 vs IGR39	minus log10 of the Student's t-test p value of IGR37 vs IGR39
t-test Difference_ IGR37 vs IGR39	log2 ratio of IGR37 vs IGR39

## Sheet: Dataset EV10
Protein IDs	Majority protein IDs	Protein names	Gene names	z-score intensity_IGR37_DMSO_1	z-score intensity_IGR37_DMSO_1r	z-score intensity_IGR37_DMSO_2	z-score intensity_IGR37_DMSO_2r	z-score intensity_IGR37_NB-360_1	z-score intensity_IGR37_NB-360_1r	z-score intensity_IGR37_NB-360_2	z-score intensity_IGR37_NB-360_2r	z-score intensity_IGR39_DMSO_1	z-score intensity_IGR39_DMSO_1r	z-score intensity_IGR39_DMSO_2	z-score intensity_IGR39_DMSO_2r	z-score intensity_IGR39_NB-360_1	z-score intensity_IGR39_NB-360_1r	z-score intensity_IGR39_NB-360_2	z-score intensity_IGR39_NB-360_2r	Mean z-score intensity_IGR37_DMSO	Mean z-score intensity_IGR37_NB-360	Mean z-score intensity_IGR39_DMSO	Mean z-score intensity_IGR39_NB-360	ANOVA Significant IGR37 DMSO vs IGR37 NB-360 vs IGR39 DMSO vs IGR39 NB-360	t-test Significant IGR37 DMSO vs IGR37 NB-360	t-test Significant IGR39 DMSO vs IGR39 NB-360	t-test Significant IGR37 vs IGR39	Q-value	=-Log ANOVA p value	=-Log t-test p value IGR37 DMSO vs IGR37 NB-360	t-test Difference IGR37 DMSO vs IGR37 NB-360	=-Log t-test p value_IGR39 DMSO vs IGR39 NB-360	t-test Difference_IGR39 DMSO vs IGR39 NB-360	=-Log t-test p value_IGR37 vs IGR39	t-test Difference_ IGR37 vs IGR39
A0A024QZL1;P10124	A0A024QZL1;P10124	Serglycin	PRG1;SRGN	1.36995	1.40697	2.01129	1.17647	-0.891256	-1.63315	-0.589894	-1.13987	-0.0325546	-0.225832	-0.127501	-0.468474	-0.0190192	-0.512265	-0.195178	-0.129691	1.49117	-1.06354	-0.21359	-0.214038	+	+		+	0	6.09663	3.96666	2.55472	0.00105462	0.00044786	3.80366	1.70476
V9HW65;A0A024R5Z7;P07355;H0YN42;H0YMD0;H0YMU9;H0YM50;A6NMY6;B3KRQ1;H0YN28;H0YL33;H0YNP5;H0YKS4;B4DNH8;H0YMM1;H0YKZ7;H0YLV6;H0YMT9;H0YKX9;H0YNA0;H0YKL9;H0YMW4;H0YKV8;H0YN52;H0YMD9;H0YNB8;H0YKN4;H0YLE2	V9HW65;A0A024R5Z7;P07355;H0YN42;H0YMD0;H0YMU9;H0YM50;A6NMY6;B3KRQ1;H0YN28;H0YL33;H0YNP5;H0YKS4;B4DNH8	Annexin;Annexin A2;Putative annexin A2-like protein	HEL-S-270;ANXA2;ANXA2P2	1.02446	1.15893	1.44843	0.864747	-0.998409	-0.235553	-1.81527	-2.22064	0.397516	-0.078728	0.517929	0.150201	-0.0744018	-0.0235689	-0.144703	0.0290665	1.12414	-1.31747	0.246729	-0.0534018	+	+		+	0	3.99284	2.74946	2.44161	1.14075	0.300131	2.53844	0.87741
B4E312;A0A075B7D9;Q92804;A0A075B7F4	B4E312;A0A075B7D9;Q92804	TATA-binding protein-associated factor 2N	TAF15	1.2212	1.36686	2.07009	1.80447	-0.856585	-0.971304	-0.720386	-0.693519	-0.301845	-0.241826	-0.591094	-0.536118	-0.284026	-0.305989	-0.465325	-0.494609	1.61566	-0.810448	-0.417721	-0.387487	+	+		+	0	7.78984	4.64474	2.4261	0.110373	-0.0302338	4.1142	2.03338
Q59H57;B4DR70;A8K4H1;Q8TBR3;Q6IBQ5;H3BPE7;Q13344;P35637;Q70T18	Q59H57;B4DR70;A8K4H1;Q8TBR3;Q6IBQ5;H3BPE7;Q13344;P35637;Q70T18	RNA-binding protein FUS	FUS	1.80999	1.65126	0.280696	1.37651	-0.919492	-0.85107	-0.650458	-2.10727	0.13684	0.256259	-0.490262	-0.352908	0.0737302	0.185925	-0.302463	-0.0972821	1.27961	-1.13207	-0.112518	-0.0350225	+	+		+	0	3.54819	2.63317	2.41169	0.138987	-0.0774952	1.92842	1.39213
E9PRJ3;E9PMR4;Q53FU5;A0A024RCB3;P48509	E9PRJ3;E9PMR4;Q53FU5;A0A024RCB3;P48509	CD151 antigen	CD151	1.79667	1.64617	1.58124	1.31962	-0.774816	-0.774816	-0.774816	-0.774816	-0.774816	-0.774816	-0.774816	-0.774816	-0.00732348	-0.0128005	-0.131961	0.00691668	1.58593	-0.774816	-0.774816	-0.0362921	+	+	+	+	0.00033445	11.8794	6.43216	2.36074	6.34996	-0.738524	6.43216	2.36074
W8DYQ2;W8DYI2;W8DXL6;A0A0S2Z539;W8DY43;A0A0S2Z4H5;W8DXU8;A3QNQ0;D2JYI1;P37173	W8DYQ2;W8DYI2;W8DXL6;A0A0S2Z539;W8DY43;A0A0S2Z4H5;W8DXU8;A3QNQ0;D2JYI1;P37173	TGF-beta receptor type-2	TGFBR2	1.83674	1.50885	1.70089	1.6494	-0.55799	-0.55799	-0.55799	-0.55799	-0.55799	-0.55799	-0.55799	-0.55799	-0.55799	-0.55799	-0.55799	-0.55799	1.67397	-0.55799	-0.55799	-0.55799	+	+		+	0	14.1437	7.28353	2.23196	0	0	7.28353	2.23196
A0A024R918;O75063;X6RH03	A0A024R918;O75063	Glycosaminoglycan xylosylkinase	FAM20B	1.4924	1.81035	1.6358	1.75627	-0.557902	-0.557902	-0.557902	-0.557902	-0.557902	-0.557902	-0.557902	-0.557902	-0.557902	-0.557902	-0.557902	-0.557902	1.6737	-0.557902	-0.557902	-0.557902	+	+		+	0	13.9301	7.17679	2.23161	0	0	7.17679	2.23161
B2RC95;Q9UP38	B2RC95;Q9UP38	Frizzled-1	FZD1	1.82498	1.48272	1.67957	1.70738	-0.557888	-0.557888	-0.557888	-0.557888	-0.557888	-0.557888	-0.557888	-0.557888	-0.557888	-0.557888	-0.557888	-0.557888	1.67366	-0.557888	-0.557888	-0.557888	+	+		+	0.001853	13.8983	7.16091	2.23155	0	0	7.16091	2.23155
A0A0M5MRY8;A0A0M4UT83	A0A0M5MRY8;A0A0M4UT83			1.72582	1.45743	1.68753	1.82142	-0.557683	-0.557683	-0.557683	-0.557683	-0.557683	-0.557683	-0.557683	-0.557683	-0.557683	-0.557683	-0.557683	-0.557683	1.67305	-0.557683	-0.557683	-0.557683	+	+		+	0.0012622	13.4643	6.94417	2.23073	0	0	6.94417	2.23073
Q7Z5U1;Q05D20;Q6P0P7;Q6PJV4	Q7Z5U1;Q05D20;Q6P0P7;Q6PJV4		THRAP3	1.81568	1.59572	1.79576	1.48375	-0.557576	-0.557576	-0.557576	-0.557576	-0.557576	-0.557576	-0.557576	-0.557576	-0.557576	-0.557576	-0.557576	-0.557576	1.67273	-0.557576	-0.557576	-0.557576	+	+		+	0	13.264	6.8441	2.23031	0	0	6.8441	2.23031
B4E380;K7EK07;B2R4P9;Q71DI3;Q16695;P84243;P68431;K7EMV3;B4DEB1;B2R6Y1;K7ES00;Q6NXT2;K7EP01;A8K4Y7;Q6TXQ4	B4E380;K7EK07;B2R4P9;Q71DI3;Q16695;P84243;P68431;K7EMV3;B4DEB1;B2R6Y1;K7ES00;Q6NXT2;K7EP01;A8K4Y7	Histone H3;Histone H3.2;Histone H3.1t;Histone H3.3;Histone H3.1;Histone H3.3C	H3F3B;H3F3A;HIST2H3A;HIST3H3;HIST1H3A;H3F3C	1.85933	1.71345	1.46443	1.65303	-0.55752	-0.55752	-0.55752	-0.55752	-0.55752	-0.55752	-0.55752	-0.55752	-0.55752	-0.55752	-0.55752	-0.55752	1.67256	-0.55752	-0.55752	-0.55752	+	+		+	0.0053129	13.1635	6.79392	2.23008	0	0	6.79392	2.23008
Q6ZMJ2;B4DVB2	Q6ZMJ2	Scavenger receptor class A member 5	SCARA5	1.4474	1.59467	1.74299	1.89793	-0.556917	-0.556917	-0.556917	-0.556917	-0.556917	-0.556917	-0.556917	-0.556917	-0.556917	-0.556917	-0.556917	-0.556917	1.67075	-0.556917	-0.556917	-0.556917	+	+		+	0	12.2837	6.3547	2.22767	0	0	6.3547	2.22767
B3KVJ8;Q96RY8;P51798;B7Z9L3;B4E3N4;Q2VPA2;B3KUD9;B3KXZ3;Q9BSM4;Q9BRN4;H0Y2M6;H3BNG8;I3L470	B3KVJ8;Q96RY8;P51798;B7Z9L3;B4E3N4;Q2VPA2;B3KUD9;B3KXZ3;Q9BSM4;Q9BRN4;H0Y2M6	H(+)/Cl(-) exchange transporter 7	CLCN7	1.82029	1.39181	1.5777	1.88383	-0.556136	-0.556136	-0.556136	-0.556136	-0.556136	-0.556136	-0.556136	-0.556136	-0.556136	-0.556136	-0.556136	-0.556136	1.66841	-0.556136	-0.556136	-0.556136	+	+		+	0	11.4626	5.945	2.22454	0	0	5.945	2.22454
G3V2T1;Q4VAZ2;B2R9U8;Q92186;Q4VAY9;C6G488	G3V2T1;Q4VAZ2;B2R9U8;Q92186;Q4VAY9;C6G488	Alpha-2,8-sialyltransferase 8B	ST8SIA2	1.60561	1.46054	1.61407	1.99311	-0.556111	-0.556111	-0.556111	-0.556111	-0.556111	-0.556111	-0.556111	-0.556111	-0.556111	-0.556111	-0.556111	-0.556111	1.66833	-0.556111	-0.556111	-0.556111	+	+		+	0	11.4402	5.93383	2.22444	0	0	5.93383	2.22444
K7EJT5;K7EP65;K7EKS7;K7ELC4;K7EMH1;K7ERI7;Q7Z4W8;P35268	K7EJT5;K7EP65;K7EKS7;K7ELC4;K7EMH1;K7ERI7;Q7Z4W8;P35268	60S ribosomal protein L22	RPL22	1.7206	1.6688	1.94744	1.32716	-0.555334	-0.555334	-0.555334	-0.555334	-0.555334	-0.555334	-0.555334	-0.555334	-0.555334	-0.555334	-0.555334	-0.555334	1.666	-0.555334	-0.555334	-0.555334	+	+		+	0	10.8248	5.62701	2.22134	0	0	5.62701	2.22134
Q8TCZ8	Q8TCZ8	Apolipoprotein E	APOE	1.76704	1.27472	1.76784	1.85188	-0.555123	-0.555123	-0.555123	-0.555123	-0.555123	-0.555123	-0.555123	-0.555123	-0.555123	-0.555123	-0.555123	-0.555123	1.66537	-0.555123	-0.555123	-0.555123	+	+		+	0	10.6807	5.55516	2.22049	0	0	5.55516	2.22049
Q9UEL6;A0A024R8Y3;Q9UEL4;Q5U0H8;A8K5D4;O95297;F8WFC4	Q9UEL6;A0A024R8Y3;Q9UEL4;Q5U0H8;A8K5D4;O95297	Myelin protein zero-like protein 1	MPZL1	2.07318	1.46662	1.60657	1.5094	-0.554647	-0.554647	-0.554647	-0.554647	-0.554647	-0.554647	-0.554647	-0.554647	-0.554647	-0.554647	-0.554647	-0.554647	1.66394	-0.554647	-0.554647	-0.554647	+	+		+	0	10.3815	5.4061	2.21859	0	0	5.4061	2.21859
A8K2W6;A0A024RD39;Q13093;B4DLM5;B4DG88	A8K2W6;A0A024RD39;Q13093;B4DLM5;B4DG88	Platelet-activating factor acetylhydrolase	PLA2G7	1.9845	1.79375	1.54978	1.32452	-0.554379	-0.554379	-0.554379	-0.554379	-0.554379	-0.554379	-0.554379	-0.554379	-0.554379	-0.554379	-0.554379	-0.554379	1.66314	-0.554379	-0.554379	-0.554379	+	+		+	0	10.2273	5.3293	2.21752	0	0	5.3293	2.21752
I3L4J1;A0A024R705;Q9UN37;Q9NXK5;Q9UF30	I3L4J1;A0A024R705;Q9UN37;Q9NXK5;Q9UF30	Vacuolar protein sorting-associated protein 4A	VPS4A;DKFZp434E0418	1.17936	1.97146	1.95264	1.5063	-0.550813	-0.550813	-0.550813	-0.550813	-0.550813	-0.550813	-0.550813	-0.550813	-0.550813	-0.550813	-0.550813	-0.550813	1.65244	-0.550813	-0.550813	-0.550813	+	+		+	0.0027322	8.75156	4.59524	2.20325	0	0	4.59524	2.20325
A2A2V4;A0A0Y0IMM4;H3BLW8;A0A0A0MTB2;A0A024RD37;A0A024RD33;A0A0A0MSH7;A0A0A0MSI7;A0A0A0MSH5;J3KPA4;P15692	A2A2V4;A0A0Y0IMM4;H3BLW8;A0A0A0MTB2;A0A024RD37;A0A024RD33;A0A0A0MSH7;A0A0A0MSI7;A0A0A0MSH5;J3KPA4;P15692	Vascular endothelial growth factor A	VEGFA;VEGF	0.152825	0.6047	0.673209	0.959531	-1.60394	-1.60394	-1.60394	-1.60394	0.966388	0.603173	0.592643	0.683804	-0.2503	0.651857	0.530146	0.247789	0.597566	-1.60394	0.711502	0.294873	+	+			0	6.8512	4.92974	2.20151	0.977162	0.416629	0.245955	-0.113936
P60880;A0A0A0MSS0	P60880;A0A0A0MSS0	Synaptosomal-associated protein 25	SNAP25	1.87866	1.0062	1.86294	1.83695	-0.54873	-0.54873	-0.54873	-0.54873	-0.54873	-0.54873	-0.54873	-0.54873	-0.54873	-0.54873	-0.54873	-0.54873	1.64619	-0.54873	-0.54873	-0.54873	+	+		+	0	8.16827	4.30578	2.19492	0	0	4.30578	2.19492
Q9BS40;H7C5A4	Q9BS40	Latexin	LXN	1.46983	1.14304	1.75938	2.19965	-0.547659	-0.547659	-0.547659	-0.547659	-0.547659	-0.547659	-0.547659	-0.547659	-0.547659	-0.547659	-0.547659	-0.547659	1.64298	-0.547659	-0.547659	-0.547659	+	+		+	0	7.9135	4.17951	2.19064	0	0	4.17951	2.19064
I3L462;I3L0L6;Q9H6Y7;I3L1K4;K7EN24;I3L0V7;I3L2D4;I3L2Y3	I3L462;I3L0L6;Q9H6Y7;I3L1K4;K7EN24;I3L0V7;I3L2D4;I3L2Y3	E3 ubiquitin-protein ligase RNF167	RNF167	1.23771	1.32456	1.64241	2.33499	-0.544972	-0.544972	-0.544972	-0.544972	-0.544972	-0.544972	-0.544972	-0.544972	-0.544972	-0.544972	-0.544972	-0.544972	1.63492	-0.544972	-0.544972	-0.544972	+	+		+	0.0027515	7.36842	3.90972	2.17989	0	0	3.90972	2.17989
B2RA72;Q7LBR1	B2RA72;Q7LBR1	Charged multivesicular body protein 1b	CHMP1B	1.14869	1.29327	1.88809	2.20902	-0.544923	-0.544923	-0.544923	-0.544923	-0.544923	-0.544923	-0.544923	-0.544923	-0.544923	-0.544923	-0.544923	-0.544923	1.63477	-0.544923	-0.544923	-0.544923	+	+		+	0.0072548	7.35943	3.90528	2.17969	0	0	3.90528	2.17969
Q8WXD2	Q8WXD2	Secretogranin-3	SCG3	1.24452	1.3922	2.37898	1.51597	-0.544306	-0.544306	-0.544306	-0.544306	-0.544306	-0.544306	-0.544306	-0.544306	-0.544306	-0.544306	-0.544306	-0.544306	1.63292	-0.544306	-0.544306	-0.544306	+	+		+	0.00094877	7.24969	3.85104	2.17722	0	0	3.85104	2.17722
M0R0F0;A0A024R4Q8;M0R0R2;P46782;Q53G25;M0QZN2;Q59EK8	M0R0F0;A0A024R4Q8;M0R0R2;P46782;Q53G25;M0QZN2	40S ribosomal protein S5;40S ribosomal protein S5, N-terminally processed	RPS5	0.443361	1.28658	1.08731	1.76694	-0.66522	-1.03595	-1.20891	-1.1885	-0.884489	-0.886364	-0.752355	-0.517149	0.097375	0.68591	0.928824	0.842627	1.14605	-1.02465	-0.760089	0.638684	+	+	+	+	0	5.37878	3.43769	2.17069	3.29641	-1.39877	3.2446	1.90614
B4DV87;E9PS74;B0AZP8;A8K2X6;A0A024R4Y2;Q8NBI5;H0YD64	B4DV87;E9PS74;B0AZP8;A8K2X6;A0A024R4Y2;Q8NBI5;H0YD64	Solute carrier family 43 member 3	SLC43A3;hCG_39762	2.15677	1.19889	1.10602	2.04067	-0.541863	-0.541863	-0.541863	-0.541863	-0.541863	-0.541863	-0.541863	-0.541863	-0.541863	-0.541863	-0.541863	-0.541863	1.62559	-0.541863	-0.541863	-0.541863	+	+		+	0.0027523	6.85672	3.657	2.16745	0	0	3.657	2.16745
B3KRV7;Q6IAV0;Q53HW6;A8K2M5;A0A1B1RVA9;P06858;B7Z4C6;Q71UV2;Q4JIZ7;E7EW14;E5RJI0;E5RHN7	B3KRV7;Q6IAV0;Q53HW6;A8K2M5;A0A1B1RVA9;P06858;B7Z4C6;Q71UV2	Lipoprotein lipase	LPL	1.33261	1.11563	2.41005	1.63142	-0.540808	-0.540808	-0.540808	-0.540808	-0.540808	-0.540808	-0.540808	-0.540808	-0.540808	-0.540808	-0.540808	-0.540808	1.62243	-0.540808	-0.540808	-0.540808	+	+		+	0	6.7045	3.58193	2.16323	0	0	3.58193	2.16323
B7Z4E8;O43529;C9J5X0;B8ZZ48;C9JUE4;C9JWY0	B7Z4E8;O43529	Carbohydrate sulfotransferase 10	CHST10	1.33793	0.977285	2.23042	1.94225	-0.540658	-0.540658	-0.540658	-0.540658	-0.540658	-0.540658	-0.540658	-0.540658	-0.540658	-0.540658	-0.540658	-0.540658	1.62197	-0.540658	-0.540658	-0.540658	+	+		+	0	6.68349	3.57157	2.16263	0	0	3.57157	2.16263
B4DE96;B4DIH9;A0A024R061;P51809;B2R6P4;B4DMB4;A0A024R074	B4DE96;B4DIH9;A0A024R061;P51809;B2R6P4;B4DMB4;A0A024R074	Vesicle-associated membrane protein 7	SYBL1;VAMP7	1.06093	1.21961	2.31204	1.88328	-0.539655	-0.539655	-0.539655	-0.539655	-0.539655	-0.539655	-0.539655	-0.539655	-0.539655	-0.539655	-0.539655	-0.539655	1.61896	-0.539655	-0.539655	-0.539655	+	+		+	0	6.54795	3.50478	2.15862	0	0	3.50478	2.15862
Q5VSG8;E9PMU5;B4DW72;H0YCZ3	Q5VSG8;E9PMU5;B4DW72	Glycoprotein endo-alpha-1,2-mannosidase-like protein	MANEAL	1.85755	2.3213	0.944022	1.33828	-0.53843	-0.53843	-0.53843	-0.53843	-0.53843	-0.53843	-0.53843	-0.53843	-0.53843	-0.53843	-0.53843	-0.53843	1.61529	-0.53843	-0.53843	-0.53843	+	+		+	0	6.39188	3.42793	2.15372	0	0	3.42793	2.15372
A0A140T9X0;A2AB09;A0A140T9R1;Q6IB58;Q5ST80;Q53HQ0;O75955;A0A140T907;A0A140T9W4;A2VCL5;A0A140T9B1;A0A140T957;A0A140T910;A0A140T9C3;A0A140T959;A2AB13;A2AB11;A0A0G2JJQ6;A2AB12;A2AB10	A0A140T9X0;A2AB09;A0A140T9R1;Q6IB58;Q5ST80;Q53HQ0;O75955;A0A140T907;A0A140T9W4;A2VCL5	Flotillin-1	FLOT1	1.18615	1.1573	2.47226	1.63518	-0.537574	-0.537574	-0.537574	-0.537574	-0.537574	-0.537574	-0.537574	-0.537574	-0.537574	-0.537574	-0.537574	-0.537574	1.61272	-0.537574	-0.537574	-0.537574	+	+		+	0	6.28837	3.377	2.1503	0	0	3.377	2.1503
D3DSC5;H9KV31;O15394;B7Z5K2	D3DSC5;H9KV31;O15394;B7Z5K2	Neural cell adhesion molecule 2	NCAM2	0.897952	1.2411	2.34061	1.93534	-0.534584	-0.534584	-0.534584	-0.534584	-0.534584	-0.534584	-0.534584	-0.534584	-0.534584	-0.534584	-0.534584	-0.534584	1.60375	-0.534584	-0.534584	-0.534584	+	+		+	0	5.95733	3.21432	2.13833	0	0	3.21432	2.13833
Q9H444;P59074;Q96CF2	Q9H444	Charged multivesicular body protein 4b	CHMP4B	0.340714	0.612937	1.37016	1.75047	-0.998653	-1.68826	-1.0123	-0.712446	1.19927	1.32356	-0.615783	-0.407462	-0.450625	-0.360245	-0.00675901	-0.344573	1.01857	-1.10291	0.374896	-0.290551	+	+			0	2.42652	2.81211	2.12149	0.600972	0.665445	0.479496	0.643677
P52815;B4DLN1;Q96Q74;Q15693;A4UCS1	P52815;B4DLN1;Q96Q74	39S ribosomal protein L12, mitochondrial	MRPL12;MRPL7/L12	0.736042	0.74266	0.559219	0.0596465	-1.58519	-1.58519	-1.58519	-1.58519	0.626395	1.32399	0.236978	0.339015	0.721385	0.794482	0.260103	-0.0591641	0.524392	-1.58519	0.631594	0.429201	+	+			0	5.52429	4.91985	2.10958	0.262107	0.202392	0.138443	-0.107202
H0YFW7;Q9NS93;F5H587;F5GXE1;F5H7C5;F5GWC3;H0YFT0;H0YFM3	H0YFW7;Q9NS93;F5H587;F5GXE1;F5H7C5;F5GWC3;H0YFT0;H0YFM3	Transmembrane 7 superfamily member 3	TM7SF3	2.64703	1.62978	0.986972	1.03035	-0.52451	-0.52451	-0.52451	-0.52451	-0.52451	-0.52451	-0.52451	-0.52451	-0.52451	-0.52451	-0.52451	-0.52451	1.57353	-0.52451	-0.52451	-0.52451	+	+		+	0.00097975	5.08891	2.78918	2.09804	0	0	2.78918	2.09804
P20933;H0Y9C7;H0Y8L9	P20933;H0Y9C7	N(4)-(beta-N-acetylglucosaminyl)-L-asparaginase;Glycosylasparaginase alpha chain;Glycosylasparaginase beta chain	AGA	1.36019	2.79675	0.896786	1.14824	-0.516831	-0.516831	-0.516831	-0.516831	-0.516831	-0.516831	-0.516831	-0.516831	-0.516831	-0.516831	-0.516831	-0.516831	1.55049	-0.516831	-0.516831	-0.516831	+	+		+	0	4.58921	2.54577	2.06732	0	0	2.54577	2.06732
Q6FHL8;Q5M8T4;B2RCP7;B3KRV6;P29279;B3KWK5	Q6FHL8;Q5M8T4;B2RCP7;B3KRV6;P29279;B3KWK5	Connective tissue growth factor	CTGF	-0.107851	0.174139	1.58014	1.12061	-1.35938	-1.35938	-1.35938	-1.35938	0.94893	1.29147	0.68739	0.68559	-0.453904	-0.22616	-0.0567888	-0.206043	0.69176	-1.35938	0.903345	-0.235724	+	+	+		0	4.55483	2.68796	2.05114	3.3381	1.13907	0.198459	-0.211582
Q8NC51;Q5VU21;Q63HR1;D3DQ69;D3DQ70	Q8NC51;Q5VU21;Q63HR1;D3DQ69;D3DQ70	Plasminogen activator inhibitor 1 RNA-binding protein	SERBP1;DKFZp686P17171	2.28808	2.1722	0.594171	1.08094	-0.463845	-0.173868	-0.702876	-0.635805	-0.772374	-0.663775	-0.576297	-0.484395	-0.620821	-0.289745	-0.48839	-0.263202	1.53385	-0.494098	-0.62421	-0.41554	+	+		+	0	4.37954	2.47922	2.02795	1.02867	-0.208671	2.67323	2.15806
F5CTF3;D6RFG8;P27707;D6RCP9;B4E0A5	F5CTF3;D6RFG8;P27707;D6RCP9	Deoxycytidine kinase	DCK	1.07743	1.23944	0.852725	1.00313	-0.962152	-0.962152	-0.962152	-0.962152	1.0836	0.860963	0.783409	0.796517	-0.962152	-0.962152	-0.962152	-0.962152	1.04318	-0.962152	0.881122	-0.962152	+	+	+	+	0	11.7959	6.56323	2.00533	6.71873	1.84328	0.74878	0.162059
Q9HC57	Q9HC57	WAP four-disulfide core domain protein 1	WFDC1	1.44587	0.0398332	2.39167	2.06127	-0.494887	-0.494887	-0.494887	-0.494887	-0.494887	-0.494887	-0.494887	-0.494887	-0.494887	-0.494887	-0.494887	-0.494887	1.48466	-0.494887	-0.494887	-0.494887	+	+		+	0.0066958	3.56724	2.05096	1.97955	0	0	2.05096	1.97955
A8K5S3;P53990;H3BMU1;H3BUI0;H3BQF7;J3KR23;B4DLP1;B4DM80;F5GXM3;B4DHF3;B4DXC9;H3BRE2;H3BPP6	A8K5S3;P53990;H3BMU1;H3BUI0;H3BQF7;J3KR23;B4DLP1;B4DM80	IST1 homolog	IST1	1.10313	1.8509	1.84968	1.5295	-0.534984	-0.545167	-0.406699	0.0216709	-0.312531	-1.17423	-0.648473	-0.794599	-0.739073	-0.200434	-0.15744	-0.841248	1.5833	-0.366295	-0.732458	-0.484549	+	+		+	0	5.82321	3.92348	1.9496	0.439792	-0.24791	4.03458	2.31576
P98172	P98172	Ephrin-B1	EFNB1	0.945607	0.675913	-0.0518054	-0.256837	-1.57936	-1.57936	-1.57936	-1.57936	0.793181	0.826654	0.587289	0.461709	0.644837	0.29236	0.343543	1.05497	0.328219	-1.57936	0.667208	0.583927	+	+			0	5.64511	3.25131	1.90758	0.164393	0.0832799	0.520913	-0.338989
B4DYY5;F8W726;Q14157;Q5VU77;Q5VU81;Q5VU80;Q5VU79;Q5VU78;B4DZJ6	B4DYY5;F8W726;Q14157;Q5VU77;Q5VU81;Q5VU80;Q5VU79;Q5VU78;B4DZJ6	Ubiquitin-associated protein 2-like	UBAP2L	2.55871	1.34526	0.724817	0.55578	-0.809144	0.0508622	-1.19527	-0.480948	-0.315477	-0.841799	-0.923711	-0.856617	0.040709	-0.599219	0.851321	-0.105278	1.29614	-0.608625	-0.734401	0.0468833	+	+		+	0	2.66148	1.95926	1.90477	1.2441	-0.781284	2.28056	2.03054
A0A024RAQ1;P16989;A0A024RAV4;Q96GD7;Q59EB5;A0A0D9SEI8	A0A024RAQ1;P16989;A0A024RAV4;Q96GD7	Y-box-binding protein 3	CSDA;YBX3	1.1822	1.26496	2.00742	1.9197	-0.540963	-0.46275	-0.102991	-0.050814	-0.545716	-0.537864	-0.935232	-0.538897	-0.265306	-0.662571	-0.925726	-0.805462	1.59357	-0.289379	-0.639427	-0.664766	+	+		+	0	6.3456	3.56314	1.88295	0.0510422	0.0253392	4.09471	2.233
B4DK26;Q5ZPR3;A8K9J6;A0A0C4DGH0;A8K6Q6;H0YK40;H0YK59;H0YL10;H0YLT8;H0YN85;H0YN29;B4DPW3;H3BM68	B4DK26;Q5ZPR3;A8K9J6;A0A0C4DGH0;A8K6Q6	CD276 antigen	CD276	1.58502	1.54707	1.74055	1.66082	0.122505	-0.224827	-0.424199	-0.456811	-0.665667	-0.687843	-0.687834	-0.710826	-0.710826	-0.710826	-0.686242	-0.690058	1.63336	-0.245833	-0.688043	-0.699488	+	+		+	0	10.3547	4.97907	1.8792	0.45405	0.0114456	8.51736	2.32141
Q5U0B9;Q9Y240;V9H0X6;M0R081;A0AUH1	Q5U0B9;Q9Y240;V9H0X6	C-type lectin domain family 11 member A	CLEC11A	0.761029	1.14144	1.08744	1.59208	-1.05006	-1.10895	-0.440263	-0.288921	1.06638	0.819386	0.261722	0.3811	-1.32623	-1.26029	-1.02221	-0.61364	1.1455	-0.722049	0.632147	-1.05559	+	+	+	+	0	5.36872	3.34487	1.86755	3.31107	1.68774	1.04665	0.513352
A0A024R8F5;Q9UHF1;R4GMT3	A0A024R8F5;Q9UHF1	Epidermal growth factor-like protein 7	EGFL7	-0.464957	1.9857	1.95899	2.09976	-0.464957	-0.464957	-0.464957	-0.464957	-0.464957	-0.464957	-0.464957	-0.464957	-0.464957	-0.464957	-0.464957	-0.464957	1.39487	-0.464957	-0.464957	-0.464957	+	+		+	0	2.66643	1.61761	1.85983	0	0	1.61761	1.85983
F2Z2X4;Q9C0E2;Q8IVQ8;Q0VG75;Q86VC1;B4DZ59	F2Z2X4;Q9C0E2;Q8IVQ8;Q0VG75;Q86VC1	Exportin-4	XPO4	1.92752	2.08045	-0.464938	2.03623	-0.464938	-0.464938	-0.464938	-0.464938	-0.464938	-0.464938	-0.464938	-0.464938	-0.464938	-0.464938	-0.464938	-0.464938	1.39482	-0.464938	-0.464938	-0.464938	+	+		+	0	2.66598	1.61739	1.85975	0	0	1.61739	1.85975
Q9UK79;F5H1T4;J3QLU9;X5DNK3;P04626;B4DLA2	Q9UK79;F5H1T4;J3QLU9;X5DNK3;P04626;B4DLA2	Receptor tyrosine-protein kinase erbB-2	HER-2;ERBB2	1.80394	2.00904	-0.463809	2.21653	-0.463809	-0.463809	-0.463809	-0.463809	-0.463809	-0.463809	-0.463809	-0.463809	-0.463809	-0.463809	-0.463809	-0.463809	1.39143	-0.463809	-0.463809	-0.463809	+	+		+	0	2.63861	1.60424	1.85523	0	0	1.60424	1.85523
O75607	O75607	Nucleoplasmin-3	NPM3	0.129016	0.226666	0.459419	0.227647	-1.59228	-1.59228	-1.59228	-1.59228	1.17206	0.29961	1.20323	0.800541	0.745572	0.290067	0.447131	0.368174	0.260687	-1.59228	0.86886	0.462736	+	+		+	0	7.48882	6.71088	1.85297	0.879585	0.406125	1.47147	-0.608174
Q9P1H1;F5H170;Q8N2A9;Q8WW22;C9JDE6	Q9P1H1;F5H170;Q8N2A9;Q8WW22;C9JDE6	DnaJ homolog subfamily A member 4	DNAJA4	1.65298	1.90994	-0.460357	2.42172	-0.460357	-0.460357	-0.460357	-0.460357	-0.460357	-0.460357	-0.460357	-0.460357	-0.460357	-0.460357	-0.460357	-0.460357	1.38107	-0.460357	-0.460357	-0.460357	+	+		+	0.0064084	2.55724	1.56514	1.84143	0	0	1.56514	1.84143
U3KPU6;A8K3J4;Q9ULX7	U3KPU6;A8K3J4;Q9ULX7	Carbonic anhydrase 14	CA14	-0.458309	1.44909	2.30082	2.20811	-0.458309	-0.458309	-0.458309	-0.458309	-0.458309	-0.458309	-0.458309	-0.458309	-0.458309	-0.458309	-0.458309	-0.458309	1.37493	-0.458309	-0.458309	-0.458309	+	+		+	0	2.51051	1.54268	1.83324	0	0	1.54268	1.83324
B7ZA76;B4DIA9;Q8IX04;B4DWH4	B7ZA76;B4DIA9;Q8IX04;B4DWH4	Ubiquitin-conjugating enzyme E2 variant 3	UEVLD	-0.455137	1.34463	2.43893	2.13323	-0.455137	-0.455137	-0.455137	-0.455137	-0.455137	-0.455137	-0.455137	-0.455137	-0.455137	-0.455137	-0.455137	-0.455137	1.36541	-0.455137	-0.455137	-0.455137	+	+		+	0	2.44027	1.50892	1.82055	0	0	1.50892	1.82055
I3RW89;E2G051;Q29939;Q59EE1;S5RFZ0;Q6DU50;Q6DU44;A0A0F7WBW2;Q2L6I5;P13747;B4DQ91;A8K8M6;A0A0F7W1Q1;B4DL31;W0NXW9;W0NTJ0;S4W2A6;Q9MW44;Q29896;B4DVK7;Q7Z367;Q30171;Q9TNU7;Q30168	I3RW89;E2G051;Q29939;Q59EE1;S5RFZ0;Q6DU50;Q6DU44;A0A0F7WBW2;Q2L6I5;P13747;B4DQ91;A8K8M6;A0A0F7W1Q1;B4DL31;W0NXW9;W0NTJ0;S4W2A6;Q9MW44;Q29896;B4DVK7;Q7Z367;Q30171	HLA class I histocompatibility antigen, alpha chain E	HLA-E;HLA-B;DKFZp686P19218	1.30821	2.15636	-0.454241	2.44056	-0.454241	-0.454241	-0.454241	-0.454241	-0.454241	-0.454241	-0.454241	-0.454241	-0.454241	-0.454241	-0.454241	-0.454241	1.36272	-0.454241	-0.454241	-0.454241	+	+		+	0	2.42088	1.4996	1.81696	0	0	1.4996	1.81696
E7EVJ3;B7Z1Q0;A8K8T3;P52848;Q59GK2	E7EVJ3;B7Z1Q0;A8K8T3;P52848;Q59GK2	Bifunctional heparan sulfate N-deacetylase/N-sulfotransferase 1;Heparan sulfate N-deacetylase 1;Heparan sulfate N-sulfotransferase 1	NDST1	1.55934	1.58194	-0.451169	2.72392	-0.451169	-0.451169	-0.451169	-0.451169	-0.451169	-0.451169	-0.451169	-0.451169	-0.451169	-0.451169	-0.451169	-0.451169	1.35351	-0.451169	-0.451169	-0.451169	+	+		+	0.00096743	2.35585	1.46833	1.80468	0	0	1.46833	1.80468
A4D275;O15143;C9J4Z7;F8VXW2;C9JEY1;C9JQM8;C9JFG9;C9J6C8;C9JBJ7;C9K057;C9JTT6;C9JM51;F8WEB3	A4D275;O15143;C9J4Z7;F8VXW2;C9JEY1;C9JQM8;C9JFG9;C9J6C8	Actin-related protein 2/3 complex subunit 1B	ARPC1B	0.557752	0.972483	0.391179	0.105627	-1.3035	-0.738227	-1.63755	-1.50406	-0.714544	-0.165195	-0.25698	-0.153863	0.6688	0.909027	1.00195	1.8671	0.50676	-1.29583	-0.322645	1.11172	+	+	+	+	0	4.94723	3.27543	1.80259	2.56395	-1.43436	1.99311	0.829406
Q59ER6;Q4KMG6;B2RBF7;Q9Y5E7	Q59ER6;Q4KMG6;B2RBF7;Q9Y5E7	Protocadherin beta-2	PCDHB2	-0.443097	1.22767	1.68826	2.84434	-0.443097	-0.443097	-0.443097	-0.443097	-0.443097	-0.443097	-0.443097	-0.443097	-0.443097	-0.443097	-0.443097	-0.443097	1.32929	-0.443097	-0.443097	-0.443097	+	+		+	0.0024495	2.19495	1.39087	1.77239	0	0	1.39087	1.77239
Q9H974	Q9H974	Queuine tRNA-ribosyltransferase subunit QTRTD1	QTRTD1	0.984498	1.98673	-0.440134	2.75052	-0.440134	-0.440134	-0.440134	-0.440134	-0.440134	-0.440134	-0.440134	-0.440134	-0.440134	-0.440134	-0.440134	-0.440134	1.3204	-0.440134	-0.440134	-0.440134	+	+		+	0.0015504	2.1392	1.36401	1.76054	0	0	1.36401	1.76054
Q6NUL1;D3DR24;Q93063;B7Z431;E9PNL9	Q6NUL1;D3DR24;Q93063	Exostosin-2	EXT2	0.575084	0.875322	3.03764	0.970133	-0.322826	-0.80657	-0.189018	0.102808	-0.551445	-0.752538	-0.890932	-0.0740718	-0.783122	-0.701563	-0.104911	-0.383995	1.36454	-0.303901	-0.567247	-0.493398	+	+		+	0	2.50843	1.50856	1.66845	0.115956	-0.0738488	1.76614	1.93179
B4DMR3;A0A024R498;C9JN98;C9K031	B4DMR3;A0A024R498;C9JN98		SERPINE2	1.28438	1.25758	-0.221458	0.668951	-0.836683	-0.836478	-0.981947	-0.842309	-0.882922	-0.502575	-1.13775	-1.17662	1.06393	1.14198	1.15579	0.846132	0.747363	-0.874354	-0.924967	1.05196	+	+	+	+	0	4.99787	2.42054	1.62172	4.60129	-1.97692	2.3117	1.67233
Q8NBJ5;M0QYH0;B3KQ10;Q8WUI9;Q9H6F1;M0QX72;Q6IPW8	Q8NBJ5	Procollagen galactosyltransferase 1	COLGALT1	0.341114	1.35193	2.59815	1.57192	-0.0594831	-0.24832	0.0699083	-0.299827	-0.675258	-0.782046	-0.354538	-0.625103	-0.776813	-0.703343	-0.724843	-0.683445	1.46578	-0.13443	-0.609236	-0.722111	+	+		+	0	3.97813	1.83844	1.60021	0.56655	0.112875	2.33951	2.07501
O14744;B2RDD7;G3V580;G3V5L5;G3V2L6;C9JSX3;B4DV00;G3V2X6;H0YJX6;H0YJ77;G3V507;G3V2F5;G3V5T6;H0YJD3;H7BZ44	O14744;B2RDD7;G3V580;G3V5L5;G3V2L6;C9JSX3;B4DV00	Protein arginine N-methyltransferase 5;Protein arginine N-methyltransferase 5, N-terminally processed;Protein arginine N-methyltransferase 5	PRMT5	-0.454934	0.204759	0.268864	0.209838	-1.52325	-1.52325	-1.52325	-1.52325	0.474383	0.396171	0.457905	0.278344	1.32208	1.07898	0.771997	1.08462	0.0571317	-1.52325	0.401701	1.06442	+	+	+	+	0	8.25835	4.03834	1.58038	2.80704	-0.662718	1.00229	-0.344569
A0A024R1P8;O95502	A0A024R1P8;O95502	Neuronal pentraxin receptor	NPTXR	1.63695	0.718436	0.650954	0.881423	-0.925112	-0.886775	-0.11197	-0.43346	0.947784	1.656	0.222972	0.111101	-1.25445	-1.19706	-0.913678	-1.10312	0.971941	-0.589329	0.734464	-1.11708	+	+	+		0	4.05384	2.70659	1.56127	2.63286	1.85154	0.224648	0.237475
B4E1S6;M1VE83;M1VKI3;P31431	B4E1S6;M1VE83;M1VKI3;P31431	Syndecan;Tyrosine-protein kinase receptor;Syndecan-4	SDC4;SDC4-ROS1_S4;R34;SDC4-ROS1_S4;R32	1.07801	1.03353	1.66753	2.17935	-0.384403	-0.489267	0.570058	0.0806562	-0.285603	-0.627124	-0.917128	-1.10669	-0.601929	-0.667613	-0.800718	-0.728667	1.48961	-0.0557389	-0.734136	-0.699732	+	+		+	0	4.81264	2.26636	1.54535	0.0665687	-0.0344034	3.31752	2.22374
V9HWB9;P00338;B4DJI1;F5GXY2;F5GYU2;F5GXH2;F5H5J4;F5H6W8;F5GZQ4;F5H8H6;F5GXC7;F5GWW2;A0A087WUM2;Q96L19;Q6ZMR3;F5GXU1;F5H5G7;F5H155;G3XAP5;F5H245;G9BCY8;G9BCY7;D6NKH9;A0A140VKA7;P07864	V9HWB9;P00338;B4DJI1	L-lactate dehydrogenase;L-lactate dehydrogenase A chain	HEL-S-133P;LDHA	0.0522252	0.0922538	0.060074	0.0898992	-1.22817	-1.37886	-1.65127	-1.60457	-0.0940232	-0.21751	0.717015	0.862741	0.800474	0.780328	1.40587	1.31352	0.073613	-1.46572	0.317056	1.07505	+	+			0	5.80566	5.33456	1.53933	1.24784	-0.757994	0.385519	-0.243442
Q8IUE6;A2RUA4	Q8IUE6;A2RUA4	Histone H2A type 2-B;Histone H2A	HIST2H2AB	0.664015	1.25204	2.41663	1.29485	-0.388292	-0.0368584	-0.0110271	0.0408848	0.247431	-0.0815591	-0.463729	-0.620046	-1.07859	-1.07859	-1.07859	-1.07859	1.40688	-0.0988232	-0.229476	-1.07859	+	+	+	+	0	4.58797	2.13462	1.50571	2.31782	0.849112	2.12024	1.63636
Q15907;H3BMH2;H3BSC1;A0A024R5Z8;P62491;B4DMN1;B4DQU5;M0R2D0;M0R377;H3BN38;P57735	Q15907;H3BMH2;H3BSC1;A0A024R5Z8;P62491;B4DMN1	Ras-related protein Rab-11B;Ras-related protein Rab-11A	RAB11B;RAB11A	0.123864	0.378813	0.848025	-0.445541	-1.37567	-1.57366	-1.45815	-0.68278	0.0362759	-0.242763	0.141414	0.18114	-0.263025	1.25741	1.05144	2.02321	0.22629	-1.27256	0.0290167	1.01726	+	+			0	2.92474	2.36828	1.49886	1.05751	-0.988242	0.287285	0.197273
E9PQR7;Q548N1;Q9UK41;E9PM90;A0A0S2Z5H5;E9PR04;E9PLM9	E9PQR7;Q548N1;Q9UK41;E9PM90;A0A0S2Z5H5	Vacuolar protein sorting-associated protein 28 homolog	VPS28	1.75999	2.07074	0.343504	1.17688	-0.177105	0.137943	-0.250475	-0.307454	-0.63004	0.391979	-0.47462	-0.442098	-0.74277	-0.575078	-1.99148	-0.289922	1.33778	-0.149273	-0.288695	-0.899812	+	+		+	0	2.92146	2.04164	1.48705	0.667646	0.611116	1.9763	1.62647
P22304;B4DGD7;Q14603;H0YB91;O60597;B3KWA1;B4DIX1	P22304;B4DGD7	Iduronate 2-sulfatase;Iduronate 2-sulfatase 42 kDa chain;Iduronate 2-sulfatase 14 kDa chain	IDS	1.25829	1.24402	1.30153	1.03492	-0.413475	-0.481555	-0.0995334	0.0553976	0.641014	-2.58088	0.264053	-0.143226	-0.555655	-0.0388985	-0.506545	-0.979452	1.20969	-0.234791	-0.45476	-0.520138	+	+		+	0	1.62424	4.30086	1.44448	0.029879	0.0653775	1.20394	1.66445
F5H442;Q99816;D3DQY6;L0L6B6;Q86SI0	F5H442;Q99816;D3DQY6	Tumor susceptibility gene 101 protein	TSG101	1.21889	1.5538	1.34328	1.97072	0.212129	0.216131	0.0707931	-0.0941266	-0.729653	-0.875787	-0.875787	-0.875787	-0.699431	-0.800448	-0.875787	-0.758932	1.52167	0.101232	-0.839253	-0.783649	+	+		+	0	8.83495	3.65251	1.42044	0.486318	-0.0556043	5.07839	2.36092
A0A023T787;Q9Y5S9;A0A0J9YW13	A0A023T787;Q9Y5S9	RNA-binding protein 8A	RBM8;RBM8A	1.43337	2.34273	0.9199	1.04207	0.181847	-0.0263421	0.296803	-0.330841	-1.10155	-0.835675	-0.347926	-0.10869	-1.05305	-0.922202	-1.04432	-0.446119	1.43452	0.0303667	-0.59846	-0.866423	+	+		+	0	4.41667	2.15255	1.40415	0.449727	0.267963	2.68299	2.03298
V9HWN7;P04075;J3KPS3;H3BQN4;H3BPS8;A0A0M4FNU3;H3BUH7;H3BR04;H3BMQ8;H3BU78;A4UCS9;H3BR68;A4UCT0;B7Z1Z9;B7Z3K7;B7Z1L5;Q8NHT3;A0A087WXX2;A8K430;A0A024R145;P05062	V9HWN7;P04075;J3KPS3;H3BQN4;H3BPS8;A0A0M4FNU3;H3BUH7	Fructose-bisphosphate aldolase A	HEL-S-87p;ALDOA	-0.555737	0.0338263	0.42357	1.24416	-1.93164	-1.24654	-0.496362	-0.747182	0.495125	0.0106101	0.746708	0.777156	-0.534423	-0.938629	0.811029	1.90833	0.286455	-1.10543	0.5074	0.311577	+	+			0	1.19634	1.52123	1.39189	0.107209	0.195824	0.210985	-0.220944
A8KAH9;P62834;Q5U0C3;A0A075B6Q0	A8KAH9;P62834;Q5U0C3;A0A075B6Q0	Ras-related protein Rap-1A	RAP1A	1.89171	1.20866	1.96325	0.238166	-0.0348805	-0.211096	-0.469095	0.481335	-0.444451	0.699424	-1.04376	-0.778562	-0.765259	-0.716407	-1.1371	-0.881936	1.32545	-0.0584341	-0.391837	-0.875175	+	+		+	0	2.86092	1.66976	1.38388	0.573221	0.483339	1.67329	1.71728
Q96GX9;B4DY17;S4R3D6	Q96GX9;B4DY17;S4R3D6	Methylthioribulose-1-phosphate dehydratase	APIP	1.51002	2.10556	1.33008	0.965567	-0.0352634	0.167593	0.271019	-0.0253833	-0.799182	-1.14141	-0.693655	-0.451698	-1.13826	-0.969035	-0.448755	-0.647197	1.47781	0.0944913	-0.771486	-0.800812	+	+		+	0	5.95712	2.83748	1.38331	0.0485897	0.0293249	3.72159	2.24929
Q0VAS5;B2R4R0;P62805;Q6B823	Q0VAS5;B2R4R0;P62805	Histone H4	HIST1H4H;HIST1H4A	0.655471	0.966647	1.97323	2.08404	-0.262891	0.0355295	0.256901	0.125715	-1.32304	-1.22803	-0.34984	-0.377448	-0.831932	-0.736224	-0.519105	-0.46903	1.41985	0.0388136	-0.819589	-0.639073	+	+		+	0	4.12498	1.98972	1.38103	0.267647	-0.180515	2.6257	2.23943
Q9NZZ3	Q9NZZ3	Charged multivesicular body protein 5	CHMP5	1.59206	0.505445	1.78998	1.60908	0.0384506	0.617937	-0.24737	-0.360927	-0.787454	-0.980332	-0.140777	-1.21331	0.140818	-1.07872	-0.251049	-1.23383	1.37414	0.0120226	-0.780468	-0.605695	+	+		+	0	3.34272	2.0091	1.36212	0.168235	-0.174773	2.93143	2.15461
Q496C9;Q8TEA8;A0A087WZV9	Q496C9;Q8TEA8;A0A087WZV9	D-tyrosyl-tRNA(Tyr) deacylase;D-tyrosyl-tRNA(Tyr) deacylase 1	DTD1	-0.760114	-0.190813	0.195601	0.486986	-1.57891	-1.50971	-1.19027	-1.38935	1.26649	0.574724	0.506017	-0.232951	0.975224	0.85128	0.798885	1.19691	-0.067085	-1.41706	0.52857	0.955575	+	+		+	0	4.58781	2.51228	1.34998	0.639794	-0.427007	0.710617	-0.595654
B4DPJ2;Q5T0G8;B7Z6L0;P50995;Q6ICS0;Q59EP1;H0Y6E1	B4DPJ2;Q5T0G8;B7Z6L0;P50995;Q6ICS0;Q59EP1	Annexin;Annexin A11	ANXA11	1.58146	1.36037	1.84461	1.196	0.0465483	-0.142921	0.393513	0.327371	-0.826931	-0.798481	-0.749761	-0.643287	-0.904979	-0.79981	-0.95883	-0.924869	1.49561	0.156128	-0.754615	-0.897122	+	+		+	0	8.62976	3.41432	1.33948	1.44301	0.142507	5.32139	2.25022
P40126;A8KAQ0;O75767;A0A0A0MTD3;Q0PK43;Q9NQD7;Q9NQD8	P40126;A8KAQ0;O75767	L-dopachrome tautomerase	DCT;TRP-2	1.44081	1.36965	1.44279	1.7861	0.135115	0.13234	0.17459	0.24248	-0.840484	-0.840484	-0.840484	-0.840484	-0.840484	-0.840484	-0.840484	-0.840484	1.50984	0.171131	-0.840484	-0.840484	+	+		+	0	12.269	5.04293	1.3387	0	0	6.57931	2.35032
Q59GM9	Q59GM9	Phosphorylase		0.379153	0.515533	1.24863	0.724497	-0.301985	-0.0544375	-1.02324	-1.10461	-1.42741	-1.43811	-1.05647	-0.671015	1.01942	1.0962	0.905192	1.18865	0.716953	-0.621068	-1.14825	1.05237	+	+	+	+	0	5.23304	2.21427	1.33802	4.57994	-2.20062	3.39617	1.8652
E9LUE6;Q59EN6;P17405;E9LUE7;H0YEP5;E9LUE8;Q8IUN0;G3V1E1;E9LUE9;E9PQT3;E9PL59;Q13810;Q15496;E9PPK6	E9LUE6;Q59EN6;P17405;E9LUE7;H0YEP5;E9LUE8;Q8IUN0;G3V1E1;E9LUE9;E9PQT3	Sphingomyelin phosphodiesterase	SMPD1	0.852413	1.02936	0.950281	2.8023	-0.0610627	0.0321668	0.109637	0.21456	-0.741206	-0.741206	-0.741206	-0.741206	-0.741206	-0.741206	-0.741206	-0.741206	1.40859	0.0738253	-0.741206	-0.741206	+	+		+	0	4.08877	1.53042	1.33476	0	0	2.4389	2.14979
Q8TCJ8;Q8NCK5;B2RDP6;A0MNN5;Q9BQ67;B4DTI1;M0QX71	Q8TCJ8;Q8NCK5;B2RDP6;A0MNN5;Q9BQ67	Glutamate-rich WD repeat-containing protein 1	DKFZp564C172;GRWD1	-0.824239	0.565178	1.04484	1.24564	-0.824239	-0.824239	-0.824239	-0.824239	-0.824239	-0.824239	-0.824239	-0.824239	1.76084	1.2748	0.637703	0.889148	0.507855	-0.824239	-0.824239	1.14062	+	+	+	+	0	3.50107	1.53834	1.3321	3.69993	-1.96486	1.53834	1.3321
B4E367;Q6UX71	B4E367;Q6UX71	Plexin domain-containing protein 2	PLXDC2	2.51456	1.47144	0.712985	0.725608	-0.252148	-0.214065	0.433565	0.166661	-0.268836	0.000742132	-0.61779	-0.602921	-1.14711	-1.28104	-0.94321	-0.69845	1.35615	0.0335032	-0.372201	-1.01745	+	+	+	+	0	3.81571	1.56627	1.32265	1.78867	0.64525	2.06807	1.72835
H0YJ34;A0A024R687;Q96AC1;A0A0U1RRM8;G3V3J0;H0YJB6;G3V5R2;G3V281;Q49AC8;G3V1L6;Q54A15;B2RAX1;Q9BQL6	H0YJ34;A0A024R687;Q96AC1;A0A0U1RRM8	Fermitin family homolog 2	FERMT2;PLEKHC1	-0.584082	0.451735	-0.485743	0.298858	-1.81994	-1.6298	-1.69781	-0.449103	0.433415	0.951008	0.886362	1.38121	0.615984	0.483743	0.589241	0.574922	-0.079808	-1.39916	0.912999	0.565972	+	+		+	0	4.20622	1.71891	1.31936	0.895789	0.347027	1.63116	-0.992807
A0A024R324;P61586;B4DKN9;Q9BVT0;C9JNR4;C9JX21;A0A0B6XK12;Q5JR07;Q5JR05;Q5JR06;E9PN11;U3KQA9;U3KQV3;E9PLA2;C9JRM1;P62745	A0A024R324;P61586;B4DKN9;Q9BVT0;C9JNR4;C9JX21	Transforming protein RhoA	RHOA;ARHA	2.22586	1.6392	0.252128	1.00731	0.333843	0.31357	-0.652033	-0.136171	-0.236391	-1.22435	-1.49153	-0.544016	0.300575	-0.369983	-1.10822	-0.309789	1.28112	-0.0351977	-0.874072	-0.371854	+	+		+	0	2.56069	1.46244	1.31632	0.574189	-0.502217	2.24065	2.15519
B0YJ88;P35241;B7Z2S7;Q6PKD3;Q05CU6;Q9NST9;E9PKN5	B0YJ88;P35241;B7Z2S7;Q6PKD3;Q05CU6	Radixin	RDX	1.52682	1.57682	1.2865	1.50951	0.295891	0.32375	-0.240906	0.268325	-1.18459	-1.26084	-0.876383	-0.895445	-0.551607	-0.636797	-0.607765	-0.533279	1.47491	0.161765	-1.05431	-0.582362	+	+	+	+	0	9.0412	3.92137	1.31315	2.45657	-0.471952	6.17822	2.52922
Q53FC3;O75340;A0A024QZ42;H0Y9X3;A0A087WZ38	Q53FC3;O75340;A0A024QZ42	Programmed cell death protein 6	PDCD6;hCG_1985580	1.72947	1.87673	1.6057	0.621018	0.0340402	0.165349	0.200507	0.305324	-0.869267	-0.820464	-0.814005	-0.812572	-0.897248	-0.8137	-0.736338	-0.774549	1.45823	0.176305	-0.829077	-0.805459	+	+		+	0	6.53707	2.35003	1.28193	0.262266	-0.0236184	3.70062	2.28731
P67809;Q6PKI6;Q7KZ24;H0Y449;C9J5V9;A0JLU4;Q2VIK8;B2RCC2;Q9Y2T7;Q15905;Q59HE1	P67809;Q6PKI6;Q7KZ24;H0Y449;C9J5V9	Nuclease-sensitive element-binding protein 1	YBX1	1.33008	0.628778	1.40808	2.30864	0.0984928	-0.207899	0.272436	0.436644	-0.753333	-0.403866	-0.896004	-0.695778	-0.871607	-0.834981	-1.10365	-0.716038	1.41889	0.149918	-0.687245	-0.881569	+	+		+	0	4.99781	1.84958	1.26898	0.721769	0.194324	2.96046	2.10614
A0A0A0MTC7;A0A0A0MQS9;Q16363;H0UI49;B7Z938;H0Y351;H0YAQ5;H0YAP9;Q05CF9;E5RFQ2	A0A0A0MTC7;A0A0A0MQS9;Q16363;H0UI49;B7Z938	Laminin subunit alpha-4	LAMA4	0.792351	0.737459	1.62892	1.50557	-0.11554	-0.241131	0.133402	-0.17205	-1.71997	-0.966921	-1.5121	-1.22868	0.898524	0.412092	-0.311831	0.159914	1.16607	-0.0988298	-1.35692	0.289675	+	+	+	+	0	5.05068	2.66149	1.2649	2.80604	-1.64659	3.93406	2.52299
B4DN59;A8K309;P16070;H0YD13;H0Y2P0;H0YDW7;H0YCV9;H0Y5E4;E9PKC6;C1PHC3;Q86UZ1;H0YE40;H0YDX6;B4E2X0;H0YD17;J3KN83;H0YF08;H0YD90;H0YEV3;H0YEU1	B4DN59;A8K309;P16070;H0YD13;H0Y2P0;H0YDW7;H0YCV9;H0Y5E4;E9PKC6	CD44 antigen	CD44	-0.578006	0.108188	-0.161842	0.193904	-1.39579	-1.94419	-1.0582	-1.09147	0.449756	-0.0554607	0.439655	0.459393	0.590516	1.13734	1.25781	1.6484	-0.109439	-1.37241	0.323336	1.15852	+	+	+	+	0	5.33546	2.47769	1.26297	1.78984	-0.835178	1.04362	-0.432775
B3KPR2;O43155	B3KPR2;O43155	Leucine-rich repeat transmembrane protein FLRT2	FLRT2	1.07719	1.34288	1.51838	1.37924	-0.129673	-0.0416538	0.333816	0.164177	-1.35225	-1.35225	-1.35225	-1.35225	-0.131031	-0.407185	-0.102038	0.404891	1.32942	0.0816666	-1.35225	-0.0588407	+	+	+	+	0	8.03531	3.96925	1.24776	3.58253	-1.29341	6.96109	2.68167
B4DVJ0;K7EIL4;K7ESF4;Q8N196	B4DVJ0	Glucose-6-phosphate isomerase		1.43192	1.78809	0.744464	0.657616	-0.192802	0.244361	0.0579815	-0.465053	-1.6935	-1.72072	-0.57044	-0.905143	-0.281113	-0.563121	0.696649	0.770811	1.15552	-0.0888781	-1.22245	0.155807	+	+	+	+	0	3.33521	2.13328	1.2444	1.6745	-1.37826	3.01299	2.37798
J9R021;Q14152;Q24JU4;Q7Z5T5;Q6P1R0;Q05BS0;Q3B770	J9R021;Q14152;Q24JU4;Q7Z5T5	Eukaryotic translation initiation factor 3 subunit A	eIF3a;EIF3A	-0.0769559	-0.276668	-0.612121	0.490974	-1.79349	-1.31189	-1.46402	-0.86176	0.079589	0.0296611	0.325328	0.59291	1.21779	1.0238	1.26408	1.37277	-0.118693	-1.35779	0.256872	1.21961	+	+	+	+	0	5.81407	2.20121	1.2391	3.19457	-0.962737	0.685818	-0.375565
P13497;A5PLK9;Q9Y6L7;Q3MIM8;B7ZKR5;E9PD25;B7ZLW3;O43897	P13497;A5PLK9	Bone morphogenetic protein 1;Metalloendopeptidase	BMP1	1.45392	1.2222	0.772926	1.56968	-0.266715	-0.184034	0.170746	0.366605	0.405476	0.418147	-0.312674	-0.215174	-1.50415	-1.70838	-1.05423	-1.13434	1.25468	0.0216505	0.0739438	-1.35027	+	+	+	+	0	5.75592	2.756	1.23303	2.90186	1.42422	2.37758	1.18074
Q8IY97;A0A140VJE7;B3KXW5;O43747;B4DS96;B4DDL1;H3BNR4;H3BN71;B4DGE1;H3BR36;H3BUN9;H3BRM7;H3BN75;H3BNN2;H3BS13;H3BV30;B3KNW1	Q8IY97;A0A140VJE7;B3KXW5;O43747;B4DS96;B4DDL1	AP-1 complex subunit gamma-1	AP1G1	1.34574	1.92238	0.592431	1.60777	0.115197	-0.424139	0.712636	0.163873	-0.785062	-1.30247	-1.2582	-0.997394	-0.13208	-0.6501	-0.249826	-0.660758	1.36708	0.141892	-1.08578	-0.423191	+	+	+	+	0	4.79431	1.80685	1.22519	1.9651	-0.662589	3.67703	2.45286
A8K5D8;A8K4G7;A0A024R2C5;O75351;Q6PJZ4;K7EL71;K7EKZ3;B3KNH6;Q6PIW4	A8K5D8;A8K4G7;A0A024R2C5;O75351	Vacuolar protein sorting-associated protein 4B	VPS4B	0.960787	1.24365	1.95373	1.57666	-0.0131786	0.505878	0.46445	-0.0889617	-1.06557	-0.632267	-1.10114	-0.675885	-0.899646	-0.516192	-0.881201	-0.831119	1.43371	0.217047	-0.868715	-0.782039	+	+		+	0	6.29793	2.4297	1.21666	0.227174	-0.0866743	4.05648	2.30242
P47972	P47972	Neuronal pentraxin-2	NPTX2	0.444297	0.249611	1.47954	1.22988	-0.496325	-0.608044	0.0479587	-0.251733	1.11246	1.06623	0.503197	0.556776	-1.4771	-1.71587	-1.09888	-1.042	0.850832	-0.327036	0.809666	-1.33346	+	+	+		0	4.88558	1.91924	1.17787	4.08746	2.14313	0.0422114	0.0411665
Q8IZX9;B4DSS7;Q9BZM5;J7HHH7;Q5VY80;J7HBC9;Q4V9S8;C9JAK3;Q6H3X3;J7HBD2;Q4V753;J7HEN7;J7HEM2;J7HHG3;J7HBB6;J7HBF1;J7HBE3;J7HBC7	Q8IZX9;B4DSS7;Q9BZM5;J7HHH7;Q5VY80;J7HBC9;Q4V9S8;C9JAK3;Q6H3X3	NKG2D ligand 2;Retinoic acid early transcript 1L protein;Retinoic acid early transcript 1G protein	ULBP2;RAET1L;RAET1H;RAET1G	0.780623	0.754524	2.13508	1.70748	-0.00443986	-0.224066	0.65409	0.365838	-0.297003	-0.813621	-0.566847	-0.528747	-1.3031	-1.31127	-0.504746	-0.843798	1.34443	0.197856	-0.551555	-0.990729	+	+		+	0	4.26572	1.56228	1.14657	1.0202	0.439174	2.72239	1.89598
A0A024R759;P08581;A0A024R728;E6Y365;B5A929;B5A930;B4DLF5;B5A934;B5A933;B5A937;B5A936;B5A931;B5A935;B5A938;Q59EB3;B5A939;B5A941;B5A942;H7C174;B5A943;B5A940;C9JKM5;H7C130;H2E272;B4DPY6;H7C3Z8;B4E058;H7C074;B2R8C2;G9JXB8;A0A087WZG2;Q9H3Y6;P42685;Q04912	A0A024R759;P08581;A0A024R728;E6Y365;B5A929;B5A930;B4DLF5;B5A934;B5A933;B5A937;B5A936;B5A931	Hepatocyte growth factor receptor	MET	1.64186	1.50923	1.21273	1.4183	0.307203	0.115029	0.353501	0.43877	-0.872923	-0.874733	-0.880232	-0.880232	-0.872736	-0.871146	-0.870496	-0.874115	1.44553	0.303626	-0.87703	-0.872123	+	+		+	0	11.4674	4.25795	1.1419	1.26712	-0.0049064	6.64622	2.32256
A0A024R0A1;P09603;B4DTX0;F6MF51;E9PJA2;Q59H07;E9PKP4;H7BY18;E9PQ08	A0A024R0A1;P09603;B4DTX0;F6MF51;E9PJA2;Q59H07;E9PKP4	Macrophage colony-stimulating factor 1;Processed macrophage colony-stimulating factor 1	CSF1	0.925668	1.62064	1.58811	1.53551	-0.0748289	0.0714662	0.734133	0.41878	-0.739681	-0.797451	-1.01635	-1.02606	-0.926559	-0.762616	-0.790036	-0.760719	1.41748	0.287388	-0.894886	-0.809983	+	+		+	0	7.16453	2.43767	1.13009	0.456054	-0.0849028	4.85462	2.31237
A0A0U2N547;A0A024RDA0;P10721;D5MAV8;Q8TCG9;D5MAV9	A0A0U2N547;A0A024RDA0;P10721	Mast/stem cell growth factor receptor Kit	KIT	1.3138	1.1765	1.67285	1.59015	0.170896	0.179816	0.498871	0.385121	-0.873501	-0.873501	-0.873501	-0.873501	-0.873501	-0.873501	-0.873501	-0.873501	1.43832	0.308676	-0.873501	-0.873501	+	+		+	0	10.3141	3.68924	1.12965	0	0	5.97967	2.31183
Q5TEC6	Q5TEC6	Histone H3	HIST2H3PS2	1.25407	1.07766	1.77788	1.40861	0.31241	-0.206561	0.4979	0.415088	-1.13081	-1.18833	-1.10693	-1.18595	-0.213629	-0.276426	-0.509907	-0.925084	1.37955	0.254709	-1.15301	-0.481262	+	+	+	+	0	6.92276	2.68444	1.12485	2.2149	-0.671741	5.55292	2.53256
Q9GZP0;H0YD37	Q9GZP0	Platelet-derived growth factor D;Platelet-derived growth factor D, latent form;Platelet-derived growth factor D, receptor-binding form	PDGFD	1.30031	0.400396	0.162865	0.248291	-0.332902	-1.00588	-0.878556	-0.153898	2.00165	1.18016	0.070265	0.909694	-0.91752	-1.54632	-1.28629	-0.152268	0.527965	-0.592809	1.04044	-0.975599	+	+	+		0	2.82516	1.81623	1.12077	2.16167	2.01604	0.489988	-0.512478
Q9NZ53	Q9NZ53	Podocalyxin-like protein 2	PODXL2	1.5227	1.29751	1.10428	1.58608	-0.820284	0.473973	0.749557	0.648451	-0.820284	-0.820284	-0.820284	-0.820284	-0.820284	-0.820284	-0.820284	-0.820284	1.37764	0.262924	-0.820284	-0.820284	+	+		+	0.00066467	5.1555	1.57455	1.11472	0	0	5.9876	2.19793
F8WC54;A0AVL1;Q13443;C9J6H5;C9JPM3	F8WC54;A0AVL1;Q13443	Disintegrin and metalloproteinase domain-containing protein 9	ADAM9	1.33035	1.76038	1.07937	1.47435	-0.165511	0.117788	0.536174	0.702464	-0.565572	-0.786714	-0.892877	-0.89118	-0.987871	-0.987153	-0.819675	-0.90433	1.41111	0.297729	-0.784086	-0.924757	+	+		+	0	7.17899	2.42206	1.11339	0.806336	0.140671	5.00439	2.1952
A0A024R7Z5;O00560;B4DHN5;E9PBU7;B4DQ93	A0A024R7Z5;O00560;B4DHN5;E9PBU7;B4DQ93	Syntenin-1	SDCBP	1.21168	1.39611	1.56563	1.55402	0.291772	0.364985	0.372596	0.318539	-0.880091	-0.882287	-0.896959	-0.893996	-0.88468	-0.879064	-0.878227	-0.880027	1.43186	0.336973	-0.888333	-0.880499	+	+		+	0	12.9459	4.86642	1.09489	0.89388	-0.00783353	6.85629	2.32019
B4DKD1;B2RCL0;Q9BSA4;Q8N3U8	B4DKD1;B2RCL0;Q9BSA4	Protein tweety homolog;Protein tweety homolog 2	TTYH2	1.27363	1.16091	1.72212	1.54177	0.315522	0.337178	0.398833	0.305206	-0.881896	-0.881896	-0.881896	-0.881896	-0.881896	-0.881896	-0.881896	-0.881896	1.42461	0.339185	-0.881896	-0.881896	+	+		+	0	10.7876	3.81263	1.08542	0	0	5.73939	2.3065
Q0P6D2	Q0P6D2	Protein FAM69C	FAM69C	1.46973	1.21863	1.48321	1.51705	0.304834	0.195357	0.484948	0.427878	-0.887704	-0.887704	-0.887704	-0.887704	-0.887704	-0.887704	-0.887704	-0.887704	1.42216	0.353254	-0.887704	-0.887704	+	+		+	0	12.424	4.55056	1.0689	0	0	7.34157	2.30986
Q5VYK3;J3KN16;B3KXF2;R4GMY1;F6XAQ5;R4GMY3	Q5VYK3;J3KN16;B3KXF2	Proteasome-associated protein ECM29 homolog	ECM29;KIAA0368	0.702511	-1.28269	-0.0315346	-0.256777	-1.28269	-1.28269	-1.28269	-1.28269	0.0278361	0.319272	0.371119	0.6953	1.05881	1.55468	1.04225	0.929976	-0.217123	-1.28269	0.353382	1.14643	+	+	+	+	0	4.26245	1.3902	1.06557	2.18029	-0.793046	0.629014	-0.570503
E7ENQ1;G3XAA2;H7C360;V9HWH3;G5E948;B7Z3V5;Q53TX8;E7EN19;E7ESS2;B7Z388;A0A0D9SEY1;O95819;C9J840;E7EX83;A0A0D9SG62;H7C0P6;Q5MD60;Q9UKE5;H7C3Z6;C9J338;Q8N4C8;I3L2I2;Q9HBM9;Q7Z4L4;Q59FL0	E7ENQ1;G3XAA2;H7C360;V9HWH3;G5E948;B7Z3V5;Q53TX8;E7EN19;E7ESS2;B7Z388;A0A0D9SEY1;O95819;C9J840;E7EX83;A0A0D9SG62;H7C0P6;Q5MD60;Q9UKE5	Mitogen-activated protein kinase kinase kinase kinase 4;TRAF2 and NCK-interacting protein kinase	MAP4K4;HEL-S-31;TNIK	0.756432	0.90726	0.624665	2.08851	0.00343769	0.0545988	0.0945192	0.0408218	-1.05529	-1.05529	-1.05529	-1.05529	-0.805881	-0.663458	1.71497	-0.594708	1.09422	0.0483444	-1.05529	-0.0872692	+	+		+	0	2.13271	1.67758	1.04587	0.798158	-0.968025	3.16003	2.14951
V9HWE0;P08758;D6RBL5;D6RBE9;E9PHT9;B4DNG6;D6RCN3	V9HWE0;P08758;D6RBL5;D6RBE9;E9PHT9	Annexin;Annexin A5	HEL-S-7;ANXA5	1.26614	1.01344	1.6839	1.58191	0.814026	0.504751	0.057699	0.0572827	-0.856888	-0.929263	-0.782181	-0.814716	-0.918564	-0.876038	-0.918522	-0.882969	1.38635	0.35844	-0.845762	-0.899023	+	+		+	0	7.51259	2.28611	1.02791	0.781522	0.0532614	5.1356	2.23211
B2R5R1;A0A024RA55;Q14956;A8K7R3;B4E3D4;B4DLJ7;B4DLL5;B4DLL8;B4DN79;Q96F58;Q8IXJ5;B4DKZ5;B4DZS5	B2R5R1;A0A024RA55;Q14956;A8K7R3;B4E3D4;B4DLJ7;B4DLL5;B4DLL8;B4DN79	Transmembrane glycoprotein NMB	GPNMB	1.64083	1.10646	1.31903	1.53078	0.394373	0.162113	0.497829	0.470923	-0.873922	-0.887927	-0.936778	-0.945273	-0.858114	-0.855881	-0.88903	-0.875416	1.39928	0.38131	-0.910975	-0.86961	+	+		+	0	10.2881	3.45076	1.01797	1.11915	-0.0413646	5.90505	2.31025
P40967;F8VZC6;F8VXH8;H0YIJ2;F8VYZ1;F8VZV2;F8VUB1;F8W1D1	P40967;F8VZC6;F8VXH8;H0YIJ2	Melanocyte protein PMEL;M-alpha;M-beta	PMEL	1.5701	2.01873	1.0166	0.898842	0.225092	0.283937	0.529515	0.408296	-0.868889	-0.868889	-0.868889	-0.868889	-0.868889	-0.868889	-0.868889	-0.868889	1.37607	0.36171	-0.868889	-0.868889	+	+		+	0	6.98521	2.03877	1.01436	0	0	3.88181	2.24496
O00468;A0A087X208;Q5XG79;B3KMM7;H0Y5U1;Q15952	O00468;A0A087X208	Agrin;Agrin N-terminal 110 kDa subunit;Agrin C-terminal 110 kDa subunit;Agrin C-terminal 90 kDa fragment;Agrin C-terminal 22 kDa fragment	AGRN	0.796901	0.755854	1.82773	2.0153	0.0654446	0.158051	0.652736	0.478948	-0.809147	-0.798929	-0.844776	-0.868214	-0.878579	-0.907023	-0.82331	-0.820984	1.34895	0.338795	-0.830267	-0.857474	+	+		+	0	5.44448	1.50968	1.01015	0.461548	0.0272076	3.21365	2.17921
G3XAI2;P07942;Q8TAS6;E7EPA6	G3XAI2;P07942;Q8TAS6	Laminin subunit beta-1	LAMB1	0.8273	0.675802	2.02399	1.8765	0.32402	0.307115	0.431248	0.306162	-0.766943	-0.74018	-0.920272	-0.894236	-0.875098	-0.828771	-0.84668	-0.899955	1.3509	0.342136	-0.830408	-0.862626	+	+		+	0	5.55692	1.55318	1.00876	0.280421	0.0322184	3.09211	2.18131
F5H4Q5;B4DYD9;A5D8V6	F5H4Q5;B4DYD9;A5D8V6	Vacuolar protein sorting-associated protein 37C	VPS37C	1.15611	0.745383	1.67767	1.85941	0.0582524	-0.0284935	0.561882	0.813374	-0.855449	-0.855449	-0.855449	-0.855449	-0.855449	-0.855449	-0.855449	-0.855449	1.35964	0.351254	-0.855449	-0.855449	+	+		+	0	6.00819	1.68363	1.00839	0	0	3.90788	2.21509
P12109;A0A087X0S5;B4DRR8;D3DSM7;B4DQV1;Q8TBN2;Q05BT9	P12109;A0A087X0S5;B4DRR8;D3DSM7	Collagen alpha-1(VI) chain	COL6A1	0.212963	0.00815995	-0.317157	-0.226772	-1.21994	-1.12848	-0.994333	-0.977475	1.71365	1.84636	1.40376	1.05549	-0.497211	-0.610194	-0.0610642	-0.207762	-0.0807015	-1.08006	1.50482	-0.344058	+	+	+	+	0	7.25834	3.5474	0.999354	3.84346	1.84887	3.52027	-1.58552
Q6IT96;Q13547;B5BU61;Q5TEE2;B4DSK9;B7Z3S4;Q5HYD4;B4DRG0	Q6IT96;Q13547;B5BU61;Q5TEE2;B4DSK9;B7Z3S4	Histone deacetylase;Histone deacetylase 1	HDAC1	-0.0913817	-0.512068	-0.373171	-0.304029	-1.67602	-0.241111	-1.67602	-1.67602	0.870143	0.704588	0.849938	0.884432	0.690299	0.930526	0.262314	1.35759	-0.320162	-1.31729	0.827275	0.810182	+	+		+	0	4.46548	1.44894	0.997132	0.0251149	0.0170933	4.65632	-1.14744
X5DNM4;Q04760;V9HW62	X5DNM4;Q04760;V9HW62	Lactoylglutathione lyase	GLO1;HEL-S-74	1.33766	1.11226	1.65956	1.26548	-0.544474	0.702513	0.691172	0.557337	-1.04042	-0.640365	-1.18601	-1.00269	-0.737493	-0.656862	-0.695425	-0.822247	1.34374	0.351637	-0.967371	-0.728007	+	+		+	0	5.69463	1.66556	0.992105	1.01865	-0.239365	5.10618	2.31111
A0A024RAB6;P98160;Q59EG0;Q2VPA1;A0A0U1RQT3;H7BYA5;H0Y5A9	A0A024RAB6;P98160;Q59EG0	Basement membrane-specific heparan sulfate proteoglycan core protein;Endorepellin;LG3 peptide	HSPG2	1.13238	1.06688	1.55216	1.76835	0.179061	0.186371	0.515383	0.67251	-0.857212	-0.845927	-0.908522	-0.889633	-0.914329	-0.913171	-0.878745	-0.865559	1.37994	0.388331	-0.875323	-0.892951	+	+		+	0	8.27192	2.5039	0.991612	0.410544	0.0176275	4.9619	2.25527
H0YN65;Q8NCH0	H0YN65;Q8NCH0	Carbohydrate sulfotransferase 14	CHST14	1.41815	1.63398	1.3416	1.11769	0.411542	0.71604	-0.0893201	0.541824	-0.886439	-0.886439	-0.886439	-0.886439	-0.886439	-0.886439	-0.886439	-0.886439	1.37785	0.395021	-0.886439	-0.886439	+	+		+	0	8.4243	2.53863	0.982835	0	0	6.15015	2.2643
K4RH61;B2R6P3;P50281;F8W1B7;Q7KZY0;Q2PW48;Q86VV6;A0A024R6U8;Q9Y5R2;P51511	K4RH61;B2R6P3;P50281;F8W1B7	Matrix metalloproteinase-14	MMP14	1.42568	1.70953	1.21184	1.19229	0.204217	0.337759	0.470533	0.608021	-0.894984	-0.894984	-0.894984	-0.894984	-0.894984	-0.894984	-0.894984	-0.894984	1.38483	0.405133	-0.894984	-0.894984	+	+		+	0	10.0586	3.23519	0.979702	0	0	5.85223	2.27982
A0A140VJJ2;P10768;X6RA14;H7BZT7;U3KQT1	A0A140VJJ2;P10768;X6RA14;H7BZT7;U3KQT1	S-formylglutathione hydrolase	ESD	-0.322516	-0.424364	0.556428	0.934032	-0.970062	-1.21622	-0.48989	-0.481397	0.511351	-0.119798	1.74673	2.09363	-1.39536	-0.407509	0.63221	-0.647268	0.185895	-0.789392	1.05798	-0.454482	+	+		+	0	1.60713	1.37367	0.975288	1.19465	1.51246	0.684179	-0.872084
B3KQQ7;A0A024R5F9;O43505;B4DEN5;B4DGI0	B3KQQ7;A0A024R5F9;O43505;B4DEN5	N-acetyllactosaminide beta-1,3-N-acetylglucosaminyltransferase	B3GNT6;B3GNT1	1.23481	1.55452	1.85413	0.814761	0.1971	0.424868	0.627786	0.316564	-0.713606	-0.723292	-0.923213	-0.933904	-0.985007	-0.866046	-0.943262	-0.936209	1.36456	0.39158	-0.823504	-0.932631	+	+		+	0	7.35959	2.16845	0.972976	0.832741	0.109127	4.10555	2.18806
Q59EG2;Q96BB4;P78552	Q59EG2;Q96BB4;P78552	Interleukin-13 receptor subunit alpha-1	IL13RA1	1.52276	0.671706	1.55879	1.68047	0.51687	0.0609667	0.708291	0.280231	-0.87501	-0.87501	-0.87501	-0.87501	-0.87501	-0.87501	-0.87501	-0.87501	1.35843	0.39159	-0.87501	-0.87501	+	+		+	0	6.93315	1.92869	0.966841	0	0	4.14978	2.23344
A0A024R816;Q9C0H2;H7C3T6;Q69YH1	A0A024R816;Q9C0H2	Protein tweety homolog;Protein tweety homolog 3	TTYH3	1.29466	1.58168	1.23738	1.42839	0.462494	0.387468	0.315173	0.515734	-0.902871	-0.902871	-0.902871	-0.902871	-0.902871	-0.902871	-0.902871	-0.902871	1.38553	0.420217	-0.902871	-0.902871	+	+		+	0	12.7646	4.45918	0.965309	0	0	7.0282	2.2884
Q9P265;Q96IB4;Q7Z3H2;Q96NX2;Q8N7L2;Q14689;H0Y7Q3;Q86XV3;E7EPU2;A0A0U1RQW6;Q9Y2E4	Q9P265;Q96IB4	Disco-interacting protein 2 homolog B	DIP2B	1.36674	1.41706	1.37654	1.37331	0.569393	0.424042	0.519249	0.184439	-0.903845	-0.903845	-0.903845	-0.903845	-0.903845	-0.903845	-0.903845	-0.903845	1.38341	0.424281	-0.903845	-0.903845	+	+		+	0	12.8894	4.50297	0.959129	0	0	11.9853	2.28726
Q86U62;Q6IBT1;E9KL30;Q99436;B2RAQ9;Q5TBG5	Q86U62;Q6IBT1;E9KL30;Q99436;B2RAQ9	Proteasome subunit beta type;Proteasome subunit beta type-7	PSMB7	-0.674415	-0.382756	-0.762847	0.478318	-1.55538	-1.43723	-1.04875	-1.13455	0.56699	0.754878	0.309123	0.180429	1.39715	1.06115	0.909454	1.33843	-0.335425	-1.29398	0.452855	1.17655	+	+	+	+	0	5.56072	1.6836	0.958553	2.23852	-0.723693	1.35231	-0.78828
O43278;H3BVD9;B4DTF6;B2RBU9;H3BTQ8;H3BR01;H3BMB6;H3BSM2;H3BNW5	O43278;H3BVD9;B4DTF6;B2RBU9;H3BTQ8;H3BR01	Kunitz-type protease inhibitor 1	SPINT1	1.1779	1.35268	1.40655	1.31874	0.244652	0.433602	0.351401	0.439213	-0.189316	-0.126557	-1.21	-0.35888	-1.21	-1.21	-1.21	-1.21	1.31397	0.367217	-0.471188	-1.21	+	+	+	+	0	7.14822	5.11484	0.946749	1.58713	0.738809	3.36587	1.78515
A0A0S2Z3D5;P02649;J9ZVQ3;H0Y7L5;E9PEV4;E7ERP7;Q6LBZ1;A0A0S2Z3J5;A0A0S2Z3B1;D9ZB55;Q6LA97;Q6ZP45;Q13791	A0A0S2Z3D5;P02649;J9ZVQ3;H0Y7L5;E9PEV4;E7ERP7;Q6LBZ1	Apolipoprotein E	APOE	1.36876	1.3273	1.35625	1.46715	0.375825	0.376932	0.498614	0.493857	-0.90846	-0.90846	-0.90846	-0.90846	-0.90846	-0.90846	-0.905472	-0.90846	1.37987	0.436307	-0.90846	-0.907713	+	+		+	0	16.1558	6.05647	0.943559	0.44865	-0.00074704	9.43499	2.28833
B4DPP0;A6NNI4;G8JLH6;P21926;Q56CY1;A0A087WU13;B4DK09;F5GXT1	B4DPP0;A6NNI4;G8JLH6;P21926;Q56CY1;A0A087WU13;B4DK09	CD9 antigen	CD9;BTCC-1	1.19926	1.04009	1.61614	1.61391	0.386843	0.388577	0.521621	0.441662	-0.911644	-0.910162	-0.909646	-0.913947	-0.885956	-0.888779	-0.898455	-0.889522	1.36735	0.434676	-0.91135	-0.890678	+	+	+	+	0	10.0029	3.09702	0.932676	3.44025	-0.0206717	5.34722	2.2787
A0A087WZU5;A0A024RCI0;B4DRB0;B4DUZ1;B3KQJ7;Q59ED5;O43657;A0A087WYV6	A0A087WZU5;A0A024RCI0;B4DRB0;B4DUZ1;B3KQJ7;Q59ED5;O43657;A0A087WYV6	Tetraspanin-6	TSPAN6	1.09217	1.2386	1.69654	1.43584	0.457709	0.389003	0.579505	0.335131	-0.903063	-0.903063	-0.903063	-0.903063	-0.903063	-0.903063	-0.903063	-0.903063	1.36579	0.440337	-0.903063	-0.903063	+	+		+	0	10.3249	3.22167	0.925452	0	0	5.62812	2.26885
A0A024R3H2;Q92673;E9PPB3;E9PS32;B4DHG9;E9PP43;B4DYT0;B4DJ13;E9PKB0;B4DG45	A0A024R3H2;Q92673;E9PPB3;E9PS32;B4DHG9;E9PP43;B4DYT0;B4DJ13	Sortilin-related receptor	SORL1	1.20536	1.39705	1.51444	1.36373	0.333776	0.58977	0.465601	0.39998	-0.908713	-0.908713	-0.908713	-0.908713	-0.908713	-0.908713	-0.908713	-0.908713	1.37014	0.447282	-0.908713	-0.908713	+	+		+	0	13.0293	4.47376	0.922863	0	0	7.49628	2.27886
P62249;M0R210;M0R3H0;A0A087WZ27;M0R1M5;Q6IPX4;M0QX76;B4DP32	P62249;M0R210;M0R3H0;A0A087WZ27;M0R1M5;Q6IPX4	40S ribosomal protein S16	RPS16	0.225393	0.109146	-0.169922	-0.815289	-0.995574	-0.750498	-1.2014	-1.38807	-0.503263	-0.0856944	0.0170309	-0.110484	0.778175	1.17095	1.58402	2.13548	-0.162668	-1.08389	-0.170603	1.41716	+	+	+		0	4.75193	1.84416	0.921218	2.64744	-1.58776	0.0102896	0.00793439
V9HWC0;P26038;Q6PJT4;B7Z4C7;Q9UJU1	V9HWC0;P26038;Q6PJT4	Moesin	HEL70;MSN	0.0839376	0.239881	-0.827035	-0.340277	-0.889166	-0.700717	-1.53639	-1.37592	-0.372371	0.132901	-0.31271	0.172813	1.65366	1.50882	1.17678	1.3858	-0.210873	-1.12555	-0.0948418	1.43126	+	+	+		0	5.5101	1.59104	0.914676	3.89137	-1.52611	0.159881	-0.116032
Q8TBK5;Q8N5Z7;A0A024RBK3;Q9HBB3;Q02878;B2R4K7;B4DRX3;F8VZ45;U3KQR5;F8VR69;F8VZA3;F8VWR1;F8VU16	Q8TBK5;Q8N5Z7;A0A024RBK3;Q9HBB3;Q02878;B2R4K7;B4DRX3	60S ribosomal protein L6	RPL6	0.011885	-0.0584304	-0.694324	-0.0590417	-0.710833	-0.67965	-1.74355	-1.3186	0.401981	0.12867	0.0308397	-0.754245	0.734602	1.77343	1.56493	1.37233	-0.199978	-1.11316	-0.0481886	1.36132	+	+	+		0	4.2751	1.6146	0.91318	2.25169	-1.40951	0.201326	-0.151789
Q8WUM4;Q4W4Y1;B7Z5C1;B4DHD2;C9IZF9;F8WEQ7;F8WBR8;F8WDK9	Q8WUM4;Q4W4Y1;B7Z5C1;B4DHD2	Programmed cell death 6-interacting protein	PDCD6IP;DRIP4	1.29048	1.26875	1.31457	1.57141	0.420247	0.562804	0.533874	0.321256	-0.946804	-0.940337	-0.970131	-0.946411	-0.897819	-0.85517	-0.873365	-0.853363	1.3613	0.459545	-0.950921	-0.869929	+	+	+	+	0	12.6282	4.24758	0.901759	3.2397	-0.0809915	7.25515	2.31223
P38159;H3BT71;H0Y6E7;B4E352;Q2VIN3;Q96E39;B3KRG5;H3BUY5;H3BR27;H3BNC1;A0A1B0GUK8;A8K8A6;O75526;F1T0J8;Q8IZ40;Q8N7X1	P38159;H3BT71;H0Y6E7;B4E352;Q2VIN3;Q96E39;B3KRG5;H3BUY5	RNA-binding motif protein, X chromosome;RNA-binding motif protein, X chromosome, N-terminally processed;RNA binding motif protein, X-linked-like-1	RBMX;RBMXL1	-0.428416	-0.634255	-0.231636	-0.358471	-1.3539	-1.5733	-1.28216	-1.04121	0.604663	0.643603	0.505795	0.473439	0.925295	0.752543	1.59723	1.40078	-0.413194	-1.31264	0.556875	1.16896	+	+	+	+	0	7.45941	3.20217	0.899449	1.63709	-0.612087	4.33414	-0.970069
A0A0U1SHW4;P17181;A0A0U1UAU5;A0A0U1UAT9;A0A0U1UAT8;C9J114	A0A0U1SHW4;P17181;A0A0U1UAU5;A0A0U1UAT9;A0A0U1UAT8;C9J114	Interferon alpha/beta receptor 1	IFNAR1	1.14181	1.13943	1.64357	1.47357	0.48829	0.281806	0.594896	0.503153	-0.908316	-0.908316	-0.908316	-0.908316	-0.908316	-0.908316	-0.908316	-0.908316	1.34959	0.467036	-0.908316	-0.908316	+	+		+	0	10.2942	3.0983	0.88256	0	0	5.7211	2.25791
B2R6K4;A0A024R056;P62873;F6UT28;B1AKQ8;F6X3N5;Q71UM6;B3KVK2;Q71UM7	B2R6K4;A0A024R056;P62873;F6UT28;B1AKQ8;F6X3N5;Q71UM6;B3KVK2	Guanine nucleotide-binding protein G(I)/G(S)/G(T) subunit beta-1	GNB1	1.56181	2.08748	0.917523	0.671386	0.564257	0.401829	0.417443	0.329397	-0.848371	-0.872226	-1.01514	-1.02338	-0.905189	-0.772904	-0.872876	-0.641053	1.30955	0.428231	-0.939779	-0.798006	+	+		+	0	5.86961	1.461	0.88132	0.964429	-0.141772	3.35779	2.24933
Q6P163;A0A024R0T9;A0A0S2Z3C2;K7ER74;P02655;V9GYJ8	Q6P163;A0A024R0T9;A0A0S2Z3C2;K7ER74;P02655	Apolipoprotein C-II	APOC2;APOC4-APOC2	0.996043	0.899232	1.45854	1.95124	0.417242	0.315487	0.411046	0.682246	-0.891385	-0.891385	-0.891385	-0.891385	-0.891385	-0.891385	-0.891385	-0.891385	1.32626	0.456505	-0.891385	-0.891385	+	+		+	0	7.26683	1.85198	0.86976	0	0	4.02762	2.21765
A0A0J9YXL8;A0A0J9YWU3;Q04671;C9JLG9;C9JDV3;A0A0G2JPT4	A0A0J9YXL8;A0A0J9YWU3;Q04671;C9JLG9;C9JDV3	P protein	OCA2	1.4389	0.933704	1.61304	1.37132	0.508907	0.491407	0.273449	0.634358	-0.908136	-0.908136	-0.908136	-0.908136	-0.908136	-0.908136	-0.908136	-0.908136	1.33924	0.47703	-0.908136	-0.908136	+	+		+	0	9.58028	2.73681	0.862212	0	0	5.35038	2.24738
P17643;Q6LES1;B4DNE6;E7EQI3;C9JZ52	P17643;Q6LES1;B4DNE6	5,6-dihydroxyindole-2-carboxylic acid oxidase	TYRP1	1.07419	0.980983	1.75851	1.50075	0.222844	0.280114	0.671	0.703663	-0.899006	-0.899006	-0.899006	-0.899006	-0.899006	-0.899006	-0.899006	-0.899006	1.32861	0.469405	-0.899006	-0.899006	+	+		+	0	7.96215	2.08162	0.859202	0	0	4.73411	2.22761
A8K6Q8;P02786;G3V0E5;B7Z2I6;H7C3V5;F8WBE5;Q9UP52	A8K6Q8;P02786;G3V0E5	Transferrin receptor protein 1;Transferrin receptor protein 1, serum form	TFRC	1.27954	1.53534	1.36205	1.19653	0.502727	0.478018	0.505411	0.485375	-0.93201	-0.931874	-0.942076	-0.939813	-0.901432	-0.900372	-0.897179	-0.900233	1.34336	0.492883	-0.936443	-0.899804	+	+	+	+	0	13.7751	4.62955	0.850481	4.91639	-0.0366389	7.16617	2.27981
A0A140VJC8;P05067;E9PG40;B4DJT9;A0A0A0MRG2;B4DGD0;B4DQM1;H7C0V9;B4DM00;B4DMD5;H7C2L2;B7Z313;L7XE61	A0A140VJC8;P05067;E9PG40;B4DJT9;A0A0A0MRG2;B4DGD0;B4DQM1;H7C0V9;B4DM00;B4DMD5	Amyloid beta A4 protein;N-APP;Soluble APP-alpha;Soluble APP-beta;C99;Beta-amyloid protein 42;Beta-amyloid protein 40;C83;P3(42);P3(40);C80;Gamma-secretase C-terminal fragment 59;Gamma-secretase C-terminal fragment 57;Gamma-secretase C-terminal fragment 50;C31	APP	1.11982	1.24732	1.45697	1.46435	0.219946	0.320753	0.63924	0.805481	-0.768182	-0.750573	-0.872215	-0.820373	-1.01042	-1.00396	-1.00386	-1.0443	1.32212	0.496355	-0.802836	-1.01564	+	+	+	+	0	9.57606	2.67594	0.825761	3.47476	0.212799	6.46493	2.12495
O60486;F8VUW4;F8W095;F8W1K6;B4DHQ7	O60486	Plexin-C1	PLXNC1	1.22789	1.06205	1.53325	1.49543	0.480778	0.455258	0.589386	0.499813	-0.917983	-0.917983	-0.917983	-0.917983	-0.917983	-0.917983	-0.917983	-0.917983	1.32965	0.506309	-0.917983	-0.917983	+	+		+	0	11.3487	3.40863	0.823349	0	0	5.99945	2.24764
B3KSS4;A8K4I1;A0A0C4DG49;P15151;A0A0A0MSA9;K7EMC6	B3KSS4;A8K4I1;A0A0C4DG49;P15151;A0A0A0MSA9	Poliovirus receptor	PVR	1.33021	0.852868	1.4934	1.57075	0.188789	0.400006	0.787675	0.633576	-0.888364	-0.875513	-0.91762	-0.901751	-0.932265	-0.934356	-0.87394	-0.933464	1.31181	0.502511	-0.895812	-0.918506	+	+		+	0	8.28962	2.0946	0.809295	0.620349	0.0226941	5.02538	2.20762
Q96J80;A4D1W8;Q9UM22	Q96J80;A4D1W8;Q9UM22	Mammalian ependymin-related protein 1	MERP1;UCC1;EPDR1	0.992818	1.09399	1.82621	1.33435	0.328113	0.39178	0.642161	0.655936	-0.90817	-0.90817	-0.90817	-0.90817	-0.90817	-0.90817	-0.90817	-0.90817	1.31184	0.504498	-0.90817	-0.90817	+	+		+	0	8.40166	2.1253	0.807345	0	0	4.68133	2.22001
O75054	O75054	Immunoglobulin superfamily member 3	IGSF3	0.99189	1.12849	1.46007	1.66156	0.441751	0.432454	0.648551	0.569183	-0.916743	-0.916743	-0.916743	-0.916743	-0.916743	-0.916743	-0.916743	-0.916743	1.3105	0.522985	-0.916743	-0.916743	+	+		+	0	9.62039	2.55661	0.787517	0	0	5.18398	2.22724
Q96FE5;H0YMX3;H3BN48;H3BMN3;H3BQ49;B7ZMN0;Q7L985	Q96FE5;H0YMX3	Leucine-rich repeat and immunoglobulin-like domain-containing nogo receptor-interacting protein 1	LINGO1	0.914218	1.3275	1.40308	1.58323	0.399618	0.394844	0.684342	0.635549	-0.917799	-0.917799	-0.917799	-0.917799	-0.917799	-0.917799	-0.917799	-0.917799	1.30701	0.528588	-0.917799	-0.917799	+	+		+	0	9.64119	2.54029	0.778421	0	0	5.37743	2.22481
Q9H993;F5GZY1;B4DPT6	Q9H993	UPF0364 protein C6orf211	C6orf211	0.80163	1.03448	1.9413	1.329	0.10309	0.627845	0.696052	0.567738	-0.868541	-0.659998	-0.677507	-0.780995	-0.936226	-0.977464	-1.22058	-0.979816	1.2766	0.498681	-0.74676	-1.02852	+	+	+	+	0	6.53958	1.48978	0.777919	1.8808	0.281761	3.70813	2.02336
Q58A54;B3KNV8;Q6P9A2	Q58A54;B3KNV8;Q6P9A2	Polypeptide N-acetylgalactosaminyltransferase 18	GalNAc-T18;GALNT18	1.18767	1.25486	1.34824	1.45411	0.418029	0.414038	0.653194	0.674889	-0.925628	-0.925628	-0.925628	-0.925628	-0.925628	-0.925628	-0.925628	-0.925628	1.31122	0.540037	-0.925628	-0.925628	+	+		+	0	12.5395	3.7995	0.77118	0	0	7.69702	2.23685
Q5VW32;Q5VW33;F5GXQ0;B7Z953;B7Z1V1	Q5VW32;Q5VW33;F5GXQ0;B7Z953;B7Z1V1	BRO1 domain-containing protein BROX	BROX	1.16466	1.23674	1.52148	1.28083	0.363608	0.536393	0.85321	0.431853	-0.923596	-0.923596	-0.923596	-0.923596	-0.923596	-0.923596	-0.923596	-0.923596	1.30093	0.546266	-0.923596	-0.923596	+	+		+	0	10.6278	2.8881	0.75466	0	0	6.93269	2.22452
H3BLV0;B1AP13;H7BY55;P08174;B2R658;A0A172WBW8;Q8TD12;Q8TD11;Q8TD13;B1AP15;B4DUF2;B4DPY4;Q8TD14	H3BLV0;B1AP13;H7BY55;P08174;B2R658;A0A172WBW8;Q8TD12;Q8TD11;Q8TD13	Complement decay-accelerating factor	CD55	1.27908	1.20221	1.39086	1.35231	0.481146	0.497953	0.648396	0.584928	-0.92961	-0.92961	-0.92961	-0.92961	-0.92961	-0.92961	-0.92961	-0.92961	1.30611	0.553106	-0.92961	-0.92961	+	+		+	0	15.0331	4.92944	0.753009	0	0	8.55039	2.23572
A0A024R3Z6;Q7L1Q6;Q53FN7;D3DN77;C9IZ80;B3KU41;C9JFN4;H0Y503;C9JV57;C9J188;C9JWF5;Q3LIC9	A0A024R3Z6;Q7L1Q6;Q53FN7;D3DN77;C9IZ80;B3KU41	Basic leucine zipper and W2 domain-containing protein 1	BZW1;hCG_2022736	-0.704195	-0.606682	-0.425018	0.0518814	-1.08927	-1.34377	-1.19713	-1.04271	0.16299	0.341607	0.0242215	0.376065	1.71769	1.61971	0.641881	1.47273	-0.421003	-1.16822	0.226221	1.363	+	+	+	+	0	6.13769	2.21352	0.747216	2.33596	-1.13678	1.87294	-0.647224
P28074;A0A140VJS7;H0YJM8	P28074;A0A140VJS7	Proteasome subunit beta type-5	PSMB5	-0.494928	-0.0384312	-0.618571	-0.541649	-1.59504	-1.59504	-0.78331	-0.682169	0.104279	0.191801	0.473491	0.260669	1.90178	1.04581	1.03	1.3413	-0.423395	-1.16389	0.25756	1.32972	+	+	+	+	0	5.50719	1.40604	0.740496	2.57111	-1.07217	2.36784	-0.680955
E7EWD3;A0A024R3W8;O75077;B4DL48;Q53TK5;Q53RX4;Q53TC0	E7EWD3;A0A024R3W8;O75077;B4DL48;Q53TK5	Disintegrin and metalloproteinase domain-containing protein 23	ADAM23	1.30046	1.42601	0.991858	1.46861	0.568889	0.433264	0.584896	0.64023	-0.926778	-0.926778	-0.926778	-0.926778	-0.926778	-0.926778	-0.926778	-0.926778	1.29673	0.55682	-0.926778	-0.926778	+	+		+	0	11.3282	3.14968	0.739916	0	0	6.07533	2.22351
O60637;H0YKJ9;B4DEK8;H0YMH8	O60637;H0YKJ9;B4DEK8	Tetraspanin-3	TSPAN3	1.48226	1.74242	0.9702	0.947191	0.641967	0.588261	0.529047	0.425113	-0.915808	-0.915808	-0.915808	-0.915808	-0.915808	-0.915808	-0.915808	-0.915808	1.28552	0.546097	-0.915808	-0.915808	+	+		+	0	8.46888	1.98043	0.739421	0	0	4.52527	2.20133
Q02952;Q5CZB5;Q86TJ9;Q6NSG9	Q02952	A-kinase anchor protein 12	AKAP12	-0.346856	-0.320713	-0.914208	-0.238387	-1.27769	-1.32771	-1.5021	-0.644497	0.906708	1.86409	0.596565	0.264662	1.33555	0.643654	0.0142741	0.946653	-0.455041	-1.188	0.908006	0.735033	+	+		+	0	3.71058	1.62811	0.732958	0.148821	0.172974	1.94862	-1.36305
Q9P2B2;A0A024R0J4;Q9H3U3	Q9P2B2;A0A024R0J4	Prostaglandin F2 receptor negative regulator	PTGFRN	1.24687	1.06077	1.38839	1.47677	0.483886	0.763975	0.569387	0.427868	-0.909824	-0.902257	-0.907395	-0.86998	-0.955277	-0.954365	-0.969317	-0.949493	1.2932	0.561279	-0.897364	-0.957113	+	+	+	+	0	11.2847	3.11409	0.731919	2.96193	0.059749	6.46396	2.19056
Q15717;M0QZR9;M0R055;B1AM48;B7Z5E0;B1APY9;B1APY8;A0A0A0MRX1;A0A0R4J2E6;Q12926;P26378	Q15717;M0QZR9	ELAV-like protein 1	ELAVL1	-0.488954	-0.424139	-0.522548	-0.611677	-1.2425	-1.2425	-1.2425	-1.2425	1.3709	1.41092	1.04617	1.40363	0.312086	0.528873	0.489673	0.455056	-0.511829	-1.2425	1.3079	0.446422	+	+	+	+	0	11.7643	5.82276	0.730666	3.88068	0.861481	5.85652	-1.81973
A0A024R151;Q8WWI5	A0A024R151;Q8WWI5	Choline transporter-like protein 1	SLC44A1	1.18083	1.35124	1.48826	1.14682	0.388536	0.570943	0.634493	0.675793	-0.929614	-0.929614	-0.929614	-0.929614	-0.929614	-0.929614	-0.929614	-0.929614	1.29179	0.567441	-0.929614	-0.929614	+	+		+	0	12.0362	3.41785	0.724346	0	0	6.86349	2.2214
P25391;Q7Z5W6;B3KRN6;Q6P6D3;B3KSD8;Q8IXG5	P25391	Laminin subunit alpha-1	LAMA1	1.2794	1.20281	1.33163	1.36105	0.562187	0.62309	0.560226	0.548045	-0.933554	-0.933554	-0.933554	-0.933554	-0.933554	-0.933554	-0.933554	-0.933554	1.29372	0.573387	-0.933554	-0.933554	+	+		+	0	17.0793	5.8178	0.720335	0	0	9.01773	2.22728
A0A024R0Q4;Q8IV08;B4DEL6;M0R1F7;M0R3G9;M0R2W7;E2QRG1	A0A024R0Q4;Q8IV08;B4DEL6	Phospholipase D3	PLD3	0.996875	0.93446	1.71581	1.43872	0.628198	0.417225	0.731274	0.495707	-0.926345	-0.904226	-0.899777	-0.93178	-0.947883	-0.927842	-0.906933	-0.913483	1.27147	0.568101	-0.915532	-0.924035	+	+		+	0	8.53853	1.91514	0.703365	0.294968	0.00850347	4.64118	2.187
A0A024R4J8;Q92876;Q6JIA6;E7ETY0	A0A024R4J8;Q92876	Kallikrein-6	KLK6	1.2808	1.31829	0.937749	1.58108	0.611568	0.540112	0.559433	0.601629	-0.928832	-0.928832	-0.928832	-0.928832	-0.928832	-0.928832	-0.928832	-0.928832	1.27948	0.578186	-0.928832	-0.928832	+	+		+	0	10.6252	2.724	0.701293	0	0	5.53482	2.20831
A0A024R7I3;P61006;H0YMN7;Q59EP4;B4DMS1;M0R257;A8K6I8;A0A0A1HAV6;A0A024R7I7;B4DE50;P20337;P20336;Q96E17	A0A024R7I3;P61006	Ras-related protein Rab-8A	RAB8A	1.29416	0.932171	1.63414	1.23642	0.804913	0.446823	0.640739	0.405135	-0.924313	-0.924313	-0.924313	-0.924313	-0.924313	-0.924313	-0.924313	-0.924313	1.27422	0.574402	-0.924313	-0.924313	+	+		+	0	9.3231	2.19324	0.699821	0	0	5.30468	2.19854
B7Z7F2;B7ZAT4;B7Z7Q4;Q8WZA1	B7Z7F2;B7ZAT4;B7Z7Q4;Q8WZA1	Protein O-linked-mannose beta-1,2-N-acetylglucosaminyltransferase 1	POMGNT1	1.10253	1.68615	1.14876	1.13982	0.747929	0.744024	0.2375	0.578751	-0.923184	-0.923184	-0.923184	-0.923184	-0.923184	-0.923184	-0.923184	-0.923184	1.26932	0.577051	-0.923184	-0.923184	+	+		+	0	8.94807	2.03055	0.692266	0	0	5.37983	2.1925
A8KAQ3;Q99523;A0A0J9YX61;A0A0J9YVX1;A0A0J9YVU2;A0A0J9YY30	A8KAQ3;Q99523	Sortilin	SORT1	1.42771	1.40711	1.18824	1.08701	0.47774	0.786751	0.510346	0.572887	-0.932224	-0.932224	-0.932224	-0.932224	-0.932224	-0.932224	-0.932224	-0.932224	1.27752	0.586931	-0.932224	-0.932224	+	+		+	0	11.686	3.14903	0.690586	0	0	6.71719	2.20974
A8K6K4;Q9NPH3;C9J1D9;C9J9W1;C9JT28;H7C3W4	A8K6K4;Q9NPH3	Interleukin-1 receptor accessory protein	IL1RAP	1.0827	1.25508	1.57155	1.18837	0.379376	0.595072	0.774964	0.593064	-0.927343	-0.924873	-0.923145	-0.953135	-0.925193	-0.930883	-0.927061	-0.92855	1.27442	0.585619	-0.932124	-0.927922	+	+		+	0	10.6343	2.69162	0.688808	0.237637	-0.00420213	6.11037	2.20655
B0AZM0;Q6FG22;B2R776;B2R615;A0A024R4E3;Q13303;Q5TG81;Q5TG80;Q6FG44;A8K1X9;K7EKU4;K7EIR5;Q5TG84	B0AZM0;Q6FG22;B2R776;B2R615;A0A024R4E3;Q13303;Q5TG81;Q5TG80;Q6FG44;A8K1X9	Voltage-gated potassium channel subunit beta-2	KCNAB2	1.30314	1.46253	1.41301	0.826754	1.01816	0.889677	0.178982	0.170488	-0.907843	-0.907843	-0.907843	-0.907843	-0.907843	-0.907843	-0.907843	-0.907843	1.25136	0.564327	-0.907843	-0.907843	+	+		+	0	6.9659	1.36329	0.687031	0	0	5.23168	2.1592
Q969P0;C9J8Z4;Q8NF83	Q969P0;C9J8Z4	Immunoglobulin superfamily member 8	IGSF8	1.47116	1.60399	0.845586	1.15214	0.636427	0.667455	0.500161	0.523472	-0.925589	-0.925589	-0.925589	-0.925589	-0.925589	-0.921268	-0.925589	-0.925589	1.26822	0.581879	-0.925589	-0.924509	+	+		+	0	9.20998	2.11168	0.68634	0.44865	-0.00108019	4.8784	2.19381
Q09328;Q53SV8;Q53SM9;Q53SZ9;Q71VM6	Q09328	Alpha-1,6-mannosylglycoprotein 6-beta-N-acetylglucosaminyltransferase A	MGAT5	1.16438	1.60342	1.28914	0.997652	0.359553	0.378896	0.960882	0.632502	-0.923302	-0.923302	-0.923302	-0.923302	-0.923302	-0.923302	-0.923302	-0.923302	1.26365	0.582958	-0.923302	-0.923302	+	+		+	0	8.77259	1.93455	0.680688	0	0	5.58905	2.18695
B2R642;A8K6A6;A0A024R3I5;P43121;B3KXZ9	B2R642;A8K6A6;A0A024R3I5;P43121;B3KXZ9	Cell surface glycoprotein MUC18	MCAM	0.836825	0.910063	1.56599	1.70588	0.378702	0.488093	0.628819	0.80133	-0.914463	-0.914463	-0.914463	-0.914463	-0.914463	-0.914463	-0.914463	-0.914463	1.25469	0.574236	-0.914463	-0.914463	+	+		+	0	7.54966	1.52313	0.680455	0	0	4.17474	2.16915
Q8TB96	Q8TB96	T-cell immunomodulatory protein	ITFG1	1.15716	1.24674	1.60236	1.07377	0.434161	0.506838	0.761417	0.660506	-0.930368	-0.930368	-0.930368	-0.930368	-0.930368	-0.930368	-0.930368	-0.930368	1.27001	0.590731	-0.930368	-0.930368	+	+		+	0	10.4468	2.58007	0.679276	0	0	5.85164	2.20037
A0A0K0K1J1;P01034	A0A0K0K1J1;P01034	Cystatin-C	CST3	0.936666	0.772938	1.51601	1.76465	0.47334	0.371933	0.80551	0.655896	-0.967688	-0.860461	-0.99025	-0.891448	-0.905845	-0.881199	-0.933727	-0.866324	1.24757	0.57667	-0.927462	-0.896774	+	+		+	0	7.22486	1.41643	0.670896	0.394711	-0.0306883	4.02791	2.17503
X5D2F4;Q7L576;B3KWV6;B3KWT5;A0A0G2JR96;A0A0G2JQT1;H0YL50;A0A0G2JQH3;A0A087WVZ5	X5D2F4;Q7L576;B3KWV6;B3KWT5	Cytoplasmic FMR1-interacting protein 1	CYFIP1	-0.670759	-0.504669	-0.66871	-0.000931861	-0.954332	-1.02002	-0.994061	-1.55062	0.306319	0.440648	0.256116	0.0196728	2.05056	1.52086	1.0671	0.702819	-0.461267	-1.12976	0.255689	1.33533	+	+	+	+	0	5.30664	1.70522	0.66849	1.91775	-1.07965	2.12814	-0.716956
B8ZX62;P00750;B4DRD3;E7ESF4;B4DV92;B4DNJ1;B4DN26;E5RGA1;E5RHG4;Q5HYM8;H0YBH9;Q8NG20	B8ZX62;P00750;B4DRD3;E7ESF4;B4DV92;B4DNJ1;B4DN26	Tissue-type plasminogen activator;Tissue-type plasminogen activator chain A;Tissue-type plasminogen activator chain B	PLAT	1.42016	1.28148	1.24764	1.11786	0.635403	0.521166	0.467766	0.795641	-0.929511	-0.927497	-0.952323	-0.937996	-0.941141	-0.933883	-0.934193	-0.930567	1.26679	0.604994	-0.936832	-0.934946	+	+		+	0	12.3458	3.34974	0.66179	0.115562	-0.00188558	7.46553	2.20362
Q5JQ44;P61225;F6U784;P10114	Q5JQ44;P61225	Ras-related protein Rap-2b	DKFZp547A0616;RAP2B	0.964315	1.25014	1.2549	1.57722	0.674712	0.666656	0.495179	0.580424	-0.932944	-0.932944	-0.932944	-0.932944	-0.932944	-0.932944	-0.932944	-0.932944	1.26164	0.604243	-0.932944	-0.932944	+	+		+	0	10.6648	2.59979	0.657403	0	0	5.65474	2.19459
A8K9E4;B4E0I2;P22894;H7C1M3;B4E0T0	A8K9E4;B4E0I2;P22894;H7C1M3;B4E0T0	Neutrophil collagenase	MMP8	1.04379	1.33436	1.27771	1.39413	0.422171	0.464415	0.750559	0.785359	-0.934063	-0.934063	-0.934063	-0.934063	-0.934063	-0.934063	-0.934063	-0.934063	1.2625	0.605626	-0.934063	-0.934063	+	+		+	0	11.0968	2.77951	0.656874	0	0	6.92137	2.19656
Q9UIW2;A4D1N7;A0A024R7A6;Q9HCM2	Q9UIW2	Plexin-A1	PLXNA1	1.46071	1.34301	1.18033	1.06168	0.462689	0.519534	0.601806	0.844459	-0.934278	-0.934278	-0.934278	-0.934278	-0.934278	-0.934278	-0.934278	-0.934278	1.26143	0.607122	-0.934278	-0.934278	+	+		+	0	11.0929	2.76918	0.654313	0	0	6.56536	2.19571
H0YNK6;Q59FM9;Q06418;Q12787;H0YN24	H0YNK6;Q59FM9;Q06418;Q12787	Tyrosine-protein kinase receptor TYRO3	TYRO3	1.2137	0.901262	1.69093	1.19525	0.882906	0.591532	0.354177	0.570822	-0.925073	-0.925073	-0.925073	-0.925073	-0.925073	-0.925073	-0.925073	-0.925073	1.25029	0.599859	-0.925073	-0.925073	+	+		+	0	8.60869	1.79349	0.650426	0	0	4.95449	2.17536
A0A024R972;P11047;Q6NVY8;R4GNC7;Q8N2D6;Q9Y6N6	A0A024R972;P11047	Laminin subunit gamma-1	LAMC1	0.933646	1.06448	1.32676	1.67286	0.415604	0.469117	0.772088	0.741974	-0.821267	-0.759229	-0.971023	-0.951002	-0.960178	-0.90752	-1.02557	-1.00073	1.24944	0.599696	-0.87563	-0.973499	+	+		+	0	8.62207	1.87739	0.64974	0.860262	0.0978705	4.78188	2.12507
A0A0S2Z6B4;Q9H173;D6REA1;A0A0S2Z5K6;D6RIU8;D6RG16;D6RBP7;D6RAI3;A0RZG6;A0RZB6;D6R940	A0A0S2Z6B4;Q9H173;D6REA1;A0A0S2Z5K6	Nucleotide exchange factor SIL1	SIL1	1.41993	1.69357	0.846881	1.02425	0.460461	0.827815	0.433204	0.670723	-0.843407	-0.976117	-0.891287	-0.938159	-0.942483	-0.950928	-0.935407	-0.899047	1.24616	0.598051	-0.912243	-0.931966	+	+		+	0	8.13187	1.64544	0.648107	0.261639	0.0197238	4.51006	2.1584
B2R6F3;P84103;A0A087X2D0	B2R6F3;P84103;A0A087X2D0	Serine/arginine-rich splicing factor 3	SFRS3;SRSF3	-0.345039	-0.0910977	-0.875842	-0.949944	-1.38429	-1.2943	-1.03515	-1.09505	1.09101	1.19084	1.15654	1.36829	0.686195	0.910327	0.348731	0.318781	-0.565481	-1.2022	1.20167	0.566009	+	+	+	+	0	6.92687	1.53509	0.636717	2.21409	0.635663	3.74546	-1.76715
Q8IWU5;B1AMP9;Q5BKT1;Q6DKK3;H0Y872	Q8IWU5	Extracellular sulfatase Sulf-2	SULF2	-0.596079	-0.840321	-0.743838	-0.127895	-1.32278	-1.3602	-0.961291	-1.19737	0.918852	1.16	1.00588	0.894239	0.232922	0.414838	1.24309	1.27996	-0.577033	-1.21041	0.994743	0.792702	+	+		+	0	5.85128	1.8836	0.633377	0.303241	0.202039	4.05898	-1.57177
H7BXT3;A0A024RCE2;A0A024RCD0;A0A087WZR0;A0A087WY68;P29122;H0Y3Q0;Q59H04;A0A087X025;H0YKZ4	H7BXT3;A0A024RCE2;A0A024RCD0;A0A087WZR0;A0A087WY68;P29122;H0Y3Q0;Q59H04	Proprotein convertase subtilisin/kexin type 6	PCSK6	1.32304	1.53541	1.07004	1.06256	0.744644	0.532538	0.329394	0.85437	-0.931499	-0.931499	-0.931499	-0.931499	-0.931499	-0.931499	-0.931499	-0.931499	1.24776	0.615236	-0.931499	-0.931499	+	+		+	0	9.5888	2.09433	0.632526	0	0	5.89143	2.17926
C9J2H1;Q86UX2;G5E9D8;A0A096LP62;Q96JW9;H7C5A6	C9J2H1;Q86UX2;G5E9D8;A0A096LP62	Inter-alpha-trypsin inhibitor heavy chain H5	ITIH5	1.4667	1.55506	1.01666	0.948541	0.667092	0.695369	0.557511	0.551581	-0.932313	-0.932313	-0.932313	-0.932313	-0.932313	-0.932313	-0.932313	-0.932313	1.24674	0.617888	-0.932313	-0.932313	+	+		+	0	9.71506	2.1305	0.628851	0	0	5.1057	2.17905
R4GMM8;B4DVQ1;F8W703;Q9HCK4;F8WBR3;A0A087WWM5;Q8NCE6	R4GMM8;B4DVQ1;F8W703;Q9HCK4;F8WBR3;A0A087WWM5;Q8NCE6	Roundabout homolog 2	ROBO2	1.46159	1.09265	1.15262	1.30056	0.679928	0.577799	0.646072	0.60778	-0.939875	-0.939875	-0.939875	-0.939875	-0.939875	-0.939875	-0.939875	-0.939875	1.25185	0.627895	-0.939875	-0.939875	+	+		+	0	12.9382	3.47466	0.623961	0	0	6.72828	2.19173
B4DJ06;O60279;H7C2K7	B4DJ06;O60279;H7C2K7	Sushi domain-containing protein 5	SUSD5	1.22387	1.23764	1.24359	1.29276	0.430823	0.594132	0.76406	0.740286	-0.940894	-0.940894	-0.940894	-0.940894	-0.940894	-0.940894	-0.940894	-0.940894	1.24946	0.632325	-0.940894	-0.940894	+	+		+	0	13.3827	3.65231	0.617138	0	0	11.1558	2.19036
B4E2V5;B4DZK8;A0A024R882;P27105;F8VSL7;B4E310	B4E2V5;B4DZK8;A0A024R882;P27105	Erythrocyte band 7 integral membrane protein	STOM	0.984785	1.25702	1.32137	1.22008	0.637168	0.607429	0.611543	0.464622	-1.31872	-1.31872	-1.31872	-1.31872	-0.28214	-0.494245	-0.435449	-0.61729	1.19581	0.58019	-1.31872	-0.457281	+	+	+	+	0	11.6943	3.50609	0.615623	4.77043	-0.861442	7.38546	2.51454
A0A024R1U8;P22692	A0A024R1U8;P22692	Insulin-like growth factor-binding protein 4	IGFBP4	1.0049	0.927999	1.34912	1.64947	0.534492	0.414032	0.672103	0.851826	-0.797255	-0.704245	-0.956219	-0.90628	-1.00159	-1.02185	-1.06262	-0.953876	1.23287	0.618113	-0.841	-1.00998	+	+	+	+	0	8.49466	1.73989	0.614759	1.49592	0.168986	4.65189	2.07387
A0A024RDF4;A0A024RDF3;Q14103;H0Y8G5;H0YA96;Q12771;B4DTC3;A0A024RDB4;D6RAF8;D6RD83;D6RF44;B4E0W4;D6RBQ9	A0A024RDF4;A0A024RDF3;Q14103;H0Y8G5;H0YA96;Q12771;B4DTC3;A0A024RDB4;D6RAF8	Heterogeneous nuclear ribonucleoprotein D0	HNRPD;HNRNPD	-0.495846	-0.149077	-1.07894	-0.706078	-1.06484	-1.01705	-1.55201	-1.23947	0.601207	0.924172	0.943025	1.06376	0.89218	1.02148	0.650337	1.20715	-0.607485	-1.21834	0.883041	0.942787	+	+		+	0	6.84096	1.42862	0.610858	0.148764	-0.0597466	3.31442	-1.49052
Q9UBI6;Q53GD1	Q9UBI6;Q53GD1	Guanine nucleotide-binding protein G(I)/G(S)/G(O) subunit gamma-12;Guanine nucleotide-binding protein subunit gamma	GNG12	1.40797	1.22216	1.18564	1.1377	0.963522	0.799699	0.366272	0.385857	-0.933603	-0.933603	-0.933603	-0.933603	-0.933603	-0.933603	-0.933603	-0.933603	1.23837	0.628838	-0.933603	-0.933603	+	+		+	0	9.63555	2.03991	0.60953	0	0	7.56652	2.17197
A8K335;Q92820;B4DVI2	A8K335;Q92820	Gamma-glutamyl hydrolase	GGH	1.12539	1.1564	1.53706	1.14832	0.425416	0.638387	0.81782	0.648721	-0.889032	-0.902936	-0.902128	-0.976983	-0.943125	-0.923266	-0.972831	-0.987204	1.24179	0.632586	-0.91777	-0.956607	+	+		+	0	10.7652	2.51733	0.609204	0.779478	0.0388365	6.17485	2.15956
A0A024R191;Q7Z4W7;P57729;H0YDB7;H0YEA4	A0A024R191;Q7Z4W7;P57729;H0YDB7	Ras-related protein Rab-38	RAB38	0.84646	1.21241	1.4326	1.45871	0.735002	0.463269	0.807202	0.509952	-0.933201	-0.933201	-0.933201	-0.933201	-0.933201	-0.933201	-0.933201	-0.933201	1.23754	0.628856	-0.933201	-0.933201	+	+		+	0	9.5207	1.99499	0.608689	0	0	5.31308	2.17075
A8K0I8;Q8NFT8;B4E370;B4E399	A8K0I8;Q8NFT8;B4E370;B4E399	Delta and Notch-like epidermal growth factor-related receptor	DNER	1.19808	1.0439	1.09763	1.60744	0.412372	0.596728	0.781013	0.744184	-0.935168	-0.935168	-0.935168	-0.935168	-0.935168	-0.935168	-0.935168	-0.935168	1.23676	0.633574	-0.935168	-0.935168	+	+		+	0	9.91256	2.12318	0.603187	0	0	5.57961	2.17193
P12110;Q9BUM6;C9JH44;Q7LCA7;Q6FHW5;H7C0M5;D3VVI5	P12110;Q9BUM6	Collagen alpha-2(VI) chain	COL6A2	-0.572896	-0.728696	-0.607698	-0.599471	-1.22319	-1.23293	-1.20243	-1.18773	1.49084	0.867753	0.732549	1.40199	0.648629	0.70485	0.698268	0.810161	-0.62719	-1.21157	1.12328	0.715477	+	+		+	0	8.61723	5.45131	0.58438	1.10554	0.407806	4.00168	-1.75047
A0A087WXB8;Q9Y274;C9J480;C9JWJ3;C9J0E2;C9JXM2;C9IZL6;C9J9Y4;C9JWI9;C9JMW7	A0A087WXB8;Q9Y274;C9J480;C9JWJ3;C9J0E2	Type 2 lactosamine alpha-2,3-sialyltransferase	ST3GAL6	1.41845	1.45341	1.11061	0.922648	0.61966	0.723415	0.638784	0.634931	-0.940238	-0.940238	-0.940238	-0.940238	-0.940238	-0.940238	-0.940238	-0.940238	1.22628	0.654197	-0.940238	-0.940238	+	+		+	0	10.7767	2.35137	0.572082	0	0	5.58214	2.16652
A0A140VK00;P25311;C9JEV0;A0JLQ0;H7BZJ8	A0A140VK00;P25311;C9JEV0	Zinc-alpha-2-glycoprotein	AZGP1	1.19514	0.910346	1.37499	1.42046	0.550551	0.539532	0.667915	0.856639	-0.939446	-0.939446	-0.939446	-0.939446	-0.939446	-0.939446	-0.939446	-0.939446	1.22523	0.653659	-0.939446	-0.939446	+	+		+	0	10.4714	2.22981	0.571574	0	0	5.82276	2.16468
A0A024RAJ9;P15848;A8K4A0;D6RDH0;Q5FYB1	A0A024RAJ9;P15848;A8K4A0	Arylsulfatase B	ARSB	1.19618	1.41082	1.11743	1.19726	0.612754	0.669618	0.614232	0.742053	-0.945044	-0.945044	-0.945044	-0.945044	-0.945044	-0.945044	-0.945044	-0.945044	1.23042	0.659664	-0.945044	-0.945044	+	+		+	0	13.9767	3.73879	0.570759	0	0	7.40693	2.17547
Q7Z3Z9;A8K139;P32004;Q86SE4;H0Y5C3;E7EPI4;E7EVM4;Q7Z2I3;E9PHJ4;Q7Z2J0;E7EMY4;Q7Z2J8;Q7Z2J6;Q7Z2J9	Q7Z3Z9;A8K139;P32004;Q86SE4	Neural cell adhesion molecule L1	L1CAM	1.04891	1.09942	1.32471	1.43463	0.558435	0.5476	0.771692	0.751442	-0.918141	-0.932854	-0.986729	-0.986206	-0.922587	-0.935522	-0.937763	-0.917035	1.22692	0.657292	-0.955982	-0.928227	+	+		+	0	11.5602	2.69267	0.569625	0.732558	-0.0277555	6.39786	2.1829
Q9BV28;A0A0B4J269;Q13509;Q53G92;B2RBD5;Q3ZCR3;G3V2A3;A4UCU2;G3V5W4;G3V2R8;G3V3R4;G3V2N6	Q9BV28;A0A0B4J269;Q13509;Q53G92;B2RBD5;Q3ZCR3	Tubulin beta-3 chain	TUBB3	-0.39725	-0.260765	-1.19606	-0.66682	-1.19606	-1.19606	-1.19606	-1.19606	0.858846	0.981435	0.423094	0.717136	0.812624	1.09943	1.2466	1.16598	-0.630224	-1.19606	0.745128	1.08116	+	+		+	0	7.20517	1.47109	0.565837	1.15353	-0.33603	2.92086	-1.37535
P78539;V9HW11	P78539;V9HW11	Sushi repeat-containing protein SRPX	SRPX;HEL-S-83p	0.918462	1.44426	1.4459	1.06285	0.812866	0.781447	0.416983	0.612329	-0.93589	-0.956381	-0.986147	-0.969427	-0.944892	-0.893487	-0.909894	-0.898979	1.21787	0.655906	-0.961961	-0.911813	+	+	+	+	0	9.56849	1.87144	0.561961	1.72961	-0.0501479	5.44767	2.17983
Q5U676;O94766;G3V150;B4DNL8;E9PNA1;A8K1V3;Q29RV3;A0A087WXU9;Q9NPZ5	Q5U676;O94766;G3V150;B4DNL8	Galactosylgalactosylxylosylprotein 3-beta-glucuronosyltransferase 3	B3GAT3	1.57472	1.43194	1.13214	0.714566	0.56608	0.593218	0.755495	0.691596	-0.93247	-0.93247	-0.93247	-0.93247	-0.93247	-0.93247	-0.93247	-0.93247	1.21334	0.651597	-0.93247	-0.93247	+	+		+	0	8.63629	1.55135	0.561746	0	0	4.53857	2.14581
Q9HCU4	Q9HCU4	Cadherin EGF LAG seven-pass G-type receptor 2	CELSR2	1.38369	1.36135	1.17779	0.967822	0.630657	0.527497	0.752789	0.74253	-0.943016	-0.943016	-0.943016	-0.943016	-0.943016	-0.943016	-0.943016	-0.943016	1.22266	0.663368	-0.943016	-0.943016	+	+		+	0	11.6065	2.64142	0.559295	0	0	6.2863	2.16568
O60568;B3KQQ3;Q9UG85;H7C2V1;H7C2S8;B4DMP0;B4DPX5;H7C0B8;C9JU11;C9JIX5;H7C2A8	O60568;B3KQQ3;Q9UG85	Procollagen-lysine,2-oxoglutarate 5-dioxygenase 3	PLOD3;DKFZp564O1822	1.31142	1.11311	1.17741	1.29394	0.492391	0.619312	0.78084	0.772835	-0.930166	-0.932447	-0.962822	-0.952157	-0.958995	-0.94782	-0.939431	-0.937417	1.22397	0.666345	-0.944398	-0.945916	+	+		+	0	13.0152	3.2592	0.557625	0.0577491	0.00151773	8.0988	2.16837
A0A024R983;P10155;B3KN94;H0Y9N5;D6RE09;G5E9R9;D6RDN1	A0A024R983;P10155;B3KN94	60 kDa SS-A/Ro ribonucleoprotein	TROVE2	0.625729	1.30102	1.31418	1.58735	0.567387	0.722951	0.549003	0.75924	-0.990089	-0.784797	-1.03914	-0.838114	-0.982991	-0.882578	-0.938208	-0.970948	1.20707	0.649645	-0.913035	-0.943681	+	+		+	0	7.98444	1.411	0.557425	0.186033	0.0306463	4.22034	2.12011
Q6UVK1;A2VCL1	Q6UVK1	Chondroitin sulfate proteoglycan 4	CSPG4	0.935438	1.0469	1.42298	1.45011	0.500282	0.60943	0.764276	0.790282	-0.946872	-0.936964	-0.967302	-0.968008	-0.934726	-0.929756	-0.917166	-0.918904	1.21386	0.666068	-0.954786	-0.925138	+	+	+	+	0	10.0864	2.00463	0.547789	1.82407	-0.0296486	5.51063	2.16864
P08582;Q53XS6;C9JVN1	P08582	Melanotransferrin	MFI2	1.11146	1.09598	1.25987	1.39966	0.504367	0.547205	0.821011	0.81249	-0.944005	-0.944005	-0.944005	-0.944005	-0.944005	-0.944005	-0.944005	-0.944005	1.21674	0.671268	-0.944005	-0.944005	+	+		+	0	11.5943	2.58224	0.545473	0	0	7.06759	2.16075
A5PLM9;A0A024R276;P07711;B3KQK4;Q5T8F0;Q5K630;Q6LAF7;Q5NE16	A5PLM9;A0A024R276;P07711;B3KQK4;Q5T8F0	Cathepsin L1;Cathepsin L1 heavy chain;Cathepsin L1 light chain	CTSL1;CTSL	1.2478	0.864124	1.15524	1.56644	0.444996	0.643924	0.8298	0.750742	-0.961503	-0.954079	-0.959675	-0.974955	-0.934514	-0.915542	-0.889245	-0.91355	1.2084	0.667366	-0.962553	-0.913213	+	+	+	+	0	9.43777	1.75282	0.541035	2.52206	-0.0493402	5.2574	2.17095
Q92729	Q92729	Receptor-type tyrosine-protein phosphatase U	PTPRU	1.17951	1.29419	1.38218	0.999261	0.669261	0.708122	0.68411	0.658835	-0.946934	-0.946934	-0.946934	-0.946934	-0.946934	-0.946934	-0.946934	-0.946934	1.21379	0.680082	-0.946934	-0.946934	+	+		+	0	13.0637	3.16471	0.533703	0	0	6.68407	2.16072
Q96PU5;A0A024R281;A0A024R2A4;A0A1B0GVY1;B7Z6K0;K7ERN1;B7Z2P9;Q5XLQ3;K7ENS6;K7EQC5;H0Y8H4;K7EN51	Q96PU5;A0A024R281;A0A024R2A4;A0A1B0GVY1;B7Z6K0;K7ERN1;B7Z2P9	E3 ubiquitin-protein ligase NEDD4-like;E3 ubiquitin-protein ligase	NEDD4L;ZNF227	0.970191	1.30722	1.32211	1.25392	0.660286	0.687449	0.645176	0.729034	-0.946923	-0.946923	-0.946923	-0.946923	-0.946923	-0.946923	-0.946923	-0.946923	1.21336	0.680486	-0.946923	-0.946923	+	+		+	0	12.9994	3.13262	0.532874	0	0	6.69314	2.16028
A0A024R104;Q12860;F8VQW3;F8VX96;F8VUI8;F8VUI9	A0A024R104;Q12860	Contactin-1	CNTN1	1.16526	1.1324	1.18086	1.3724	0.84658	0.61145	0.732235	0.533019	-0.946776	-0.946776	-0.946776	-0.946776	-0.946776	-0.946776	-0.946776	-0.946776	1.21273	0.680821	-0.946776	-0.946776	+	+		+	0	12.8079	3.04405	0.53191	0	0	7.77842	2.15951
Q9NPF0;M0R100	Q9NPF0	CD320 antigen	CD320	1.14531	1.26554	1.20757	1.19266	0.389408	0.534557	0.916442	0.876549	-1.03626	-0.863656	-0.859032	-0.868439	-1.03626	-1.03626	-0.791869	-1.03626	1.20277	0.679239	-0.906847	-0.975162	+	+		+	0	9.95988	2.13832	0.523531	0.401874	0.0683156	7.93716	2.10962
B3KX75;O00533	B3KX75;O00533	Neural cell adhesion molecule L1-like protein;Processed neural cell adhesion molecule L1-like protein	CHL1	1.15198	1.02097	1.10714	1.54298	0.609313	0.585323	0.778672	0.756733	-0.944139	-0.944139	-0.944139	-0.944139	-0.944139	-0.944139	-0.944139	-0.944139	1.20577	0.68251	-0.944139	-0.944139	+	+		+	0	10.9186	2.22491	0.523257	0	0	5.80611	2.14991
Q96IR1;B2R491;P62701;Q53HV1;Q8TD47;C9JEH7;A4FU11;Q496E4;P22090;Q53HI6;B7Z1M6	Q96IR1;B2R491;P62701;Q53HV1;Q8TD47	40S ribosomal protein S4;40S ribosomal protein S4, X isoform;40S ribosomal protein S4, Y isoform 2	RPS4X;RPS4Y2	-0.564889	-0.89687	-0.439346	-0.492439	-1.02492	-1.13239	-1.27085	-1.05099	-0.0274284	0.676023	0.684696	0.102223	1.15569	1.4789	1.37345	1.42914	-0.598386	-1.11979	0.358878	1.3593	+	+	+	+	0	7.73555	2.3718	0.521402	2.60529	-1.00042	2.37623	-0.957264
Q1RMC8;A0A087WTM1;Q2M1J3;Q9Y6N7;A0A087WZ85;A0A0A0MSX4;B7Z687;B4DMJ0;H7C4Y7	Q1RMC8;A0A087WTM1;Q2M1J3;Q9Y6N7;A0A087WZ85;A0A0A0MSX4	Roundabout homolog 1	ROBO1	1.34167	0.731103	1.48843	1.21999	0.736678	0.598883	0.663842	0.707834	-0.877673	-0.770697	-0.931349	-0.861288	-1.19522	-1.00353	-0.941638	-0.907038	1.1953	0.676809	-0.860252	-1.01186	+	+		+	0	9.00013	1.67914	0.51849	1.08984	0.151605	4.7482	2.05555
Q14114;E9PKG2;E9PP15;H0YEV6;B3KU40;H0YEA5	Q14114;E9PKG2	Low-density lipoprotein receptor-related protein 8	LRP8	0.930501	1.19962	1.32201	1.33834	0.476952	0.392496	0.859676	0.991632	-0.938903	-0.938903	-0.938903	-0.938903	-0.938903	-0.938903	-0.938903	-0.938903	1.19762	0.680189	-0.938903	-0.938903	+	+		+	0	9.2566	1.61275	0.517428	0	0	6.31607	2.13652
Q8NHP8;H0YIX0	Q8NHP8	Putative phospholipase B-like 2;Putative phospholipase B-like 2 32 kDa form;Putative phospholipase B-like 2 45 kDa form	PLBD2	1.16417	1.15562	1.43679	1.04659	0.587032	0.434458	0.906784	0.816305	-0.936865	-0.915279	-0.975785	-0.95362	-0.960482	-0.985926	-0.918779	-0.901014	1.20079	0.686145	-0.945387	-0.94155	+	+		+	0	10.4433	2.04058	0.514648	0.0584514	-0.00383727	6.62306	2.14618
Q12841;B4DTZ8;C9J5G4;Q9BZQ0;H7C4W4	Q12841;B4DTZ8	Follistatin-related protein 1	FSTL1	1.0454	0.841808	1.38199	1.49381	0.530765	0.560276	0.840433	0.778984	-0.780515	-0.758264	-0.827216	-0.803752	-1.09904	-1.10953	-1.05632	-1.03882	1.19075	0.677615	-0.792437	-1.07593	+	+	+	+	0	9.33301	1.63824	0.513136	4.81563	0.283492	4.91844	1.98319
Q53FV4;P51884	Q53FV4;P51884	Lumican	LUM	1.17583	1.59298	0.982221	0.983177	0.516533	0.765037	0.805681	0.71942	-0.905566	-0.916855	-0.888543	-0.899048	-1.02288	-1.03305	-0.937331	-0.937617	1.18355	0.701668	-0.902503	-0.982719	+	+	+	+	0	9.67484	1.65256	0.481885	1.61158	0.080215	5.16878	2.08606
P29966;Q6NVI1;Q05C82	P29966;Q6NVI1	Myristoylated alanine-rich C-kinase substrate	MARCKS	1.29479	0.949551	1.10882	1.39755	0.743608	0.669626	0.643104	0.773496	-0.881933	-0.863991	-1.02012	-0.908132	-0.899876	-0.939496	-1.09567	-0.971321	1.18768	0.707458	-0.918544	-0.976591	+	+		+	0	11.2724	2.44158	0.480218	0.479735	0.0580468	5.99288	2.10622
Q6FI51;Q6FHS4;P25685;B4DKK9;M0R080;M0R1D6;M0QZD0;M0QYT3;M0QXK0;M0R128;A0A1B0GX60;B4DNN2	Q6FI51;Q6FHS4;P25685;B4DKK9	DnaJ homolog subfamily B member 1	DNAJB1	-0.735338	-0.816139	-0.357473	-0.46918	-0.834052	-1.14954	-1.02451	-1.28532	0.757747	0.834704	0.228198	-0.00851541	1.25454	0.226276	1.50102	1.87758	-0.594533	-1.07336	0.453033	1.21485	+	+		+	0	4.50234	1.78995	0.478824	0.952995	-0.761822	2.39866	-1.04757
B4DDM7;B4E1D1;B4DNK6;O75354;H0Y473;B4DU64;H0Y3D0;B4DYE7;Q5QPJ3;H0Y6Q1;Q5QPI9;Q5QPJ4;Q5QPJ6;B4DT27;Q5QPJ7;Q5QPI7;B4DHS2	B4DDM7;B4E1D1;B4DNK6;O75354;H0Y473;B4DU64;H0Y3D0;B4DYE7;Q5QPJ3;H0Y6Q1;Q5QPI9	Ectonucleoside triphosphate diphosphohydrolase 6	ENTPD6	1.37093	1.16389	1.12304	1.08341	0.830911	0.37962	0.781916	0.842584	-0.947038	-0.947038	-0.947038	-0.947038	-0.947038	-0.947038	-0.947038	-0.947038	1.18532	0.708758	-0.947038	-0.947038	+	+		+	0	10.8423	2.01254	0.47656	0	0	7.31232	2.13236
D6R9C5	D6R9C5		SPP1	1.10356	1.25277	1.08176	1.29247	0.312249	0.705507	0.857454	0.95075	-0.944566	-0.944566	-0.944566	-0.944566	-0.944566	-0.944566	-0.944566	-0.944566	1.18264	0.70649	-0.944566	-0.944566	+	+		+	0	9.99206	1.71225	0.476151	0	0	7.80759	2.12721
Q9C0C4;Q9NX92;Q53RE7;Q6P5A5;Q8NBN9;Q71RG3;C9JV89;C9J4M7;Q5TCJ7;Q5TCI6;B4DKS5;Q6MZT6;Q5TCJ5;Q9H3S1	Q9C0C4;Q9NX92;Q53RE7;Q6P5A5	Semaphorin-4C	SEMA4C	1.07949	0.973582	1.22798	1.45198	0.681248	0.558965	0.835104	0.777237	-0.948198	-0.948198	-0.948198	-0.948198	-0.948198	-0.948198	-0.948198	-0.948198	1.18326	0.713139	-0.948198	-0.948198	+	+		+	0	11.1675	2.10711	0.470118	0	0	6.06517	2.13145
X5DR95;Q13591;B4DE33;X5DPA6;D6RAF4;C9JKR3;B7Z2B3;B5ME80;F8WAT5;Q9P283	X5DR95;Q13591;B4DE33	Semaphorin-5A	SEMA5A	1.06488	1.15829	1.34444	1.1763	0.664377	0.607329	0.859874	0.735436	-0.938034	-0.942184	-0.938996	-0.933303	-0.975749	-0.974346	-0.951522	-0.956798	1.18598	0.716754	-0.938129	-0.964604	+	+	+	+	0	13.2822	2.97318	0.469225	2.21421	0.0264742	7.54836	2.12411
A0A0A0MRU5;A0A024R644;O75503;A0A1B0GWI2;B4E1V6;A0A1B0GTI0;A0A087WZY0;A0A1B0GWJ7;A0A1C7CYZ2;A0A1B0GTR6;A0A1B0GTV7;A0A1B0GUE8;A0A1B0GV94;A0A1B0GVL0;A0A1B0GU14	A0A0A0MRU5;A0A024R644;O75503;A0A1B0GWI2;B4E1V6	Ceroid-lipofuscinosis neuronal protein 5	CLN5	1.11973	1.26252	1.20168	1.13266	0.535426	0.576815	1.04164	0.715641	-0.878812	-0.881694	-0.950387	-0.940708	-0.98518	-0.99349	-0.995882	-0.959954	1.17915	0.71738	-0.9129	-0.983626	+	+	+	+	0	11.1142	2.08093	0.461768	1.85076	0.0707263	8.6075	2.09205
P62906;Q1JQ76;A0A024RCW3	P62906;Q1JQ76	60S ribosomal protein L10a;Ribosomal protein	RPL10A	1.26189	1.08158	1.15975	1.15608	0.50826	0.387795	1.12127	0.810873	-1.11098	-0.995643	-1.12186	-1.1584	-0.743873	-0.749522	-0.798899	-0.808319	1.16482	0.707049	-1.09672	-0.775153	+	+	+	+	0	9.2675	1.45956	0.457774	3.77086	-0.321568	8.05106	2.26155
P13591;A0A087WX77;A0A087WWD4;A0A087WV75;A0A0D9SF98;A0A087WWJ5;B4DSQ7;A0A087X1V2;A0A087WVU1;O00557;B7Z8D6;A0A087WZS4;A0A0C4DGS4;A0A0D9SF30;A0A087WTR3	P13591;A0A087WX77;A0A087WWD4;A0A087WV75	Neural cell adhesion molecule 1	NCAM1	1.00987	0.789003	1.49449	1.38895	0.541407	0.771576	0.740443	0.803786	-0.895282	-0.909135	-0.951126	-0.960172	-0.984892	-0.9724	-0.937723	-0.928794	1.17058	0.714303	-0.928929	-0.955952	+	+		+	0	9.17725	1.39838	0.456275	0.618503	0.0270235	4.83875	2.09951
Q07954;Q59FG2;Q6LBN5;Q6PJ72;Q7Z7K9;H0YJI8;Q9NZR2;Q4ZFV5;Q53S26;REV__Q6LBN5;REV__Q07954	Q07954	Prolow-density lipoprotein receptor-related protein 1;Low-density lipoprotein receptor-related protein 1 85 kDa subunit;Low-density lipoprotein receptor-related protein 1 515 kDa subunit;Low-density lipoprotein receptor-related protein 1 intracellular domain	LRP1	0.902229	0.941221	1.31842	1.50065	0.528713	0.857463	0.799172	0.66199	-1.11592	-1.08538	-1.07165	-1.03521	-0.854314	-0.856295	-0.751144	-0.739939	1.16563	0.711834	-1.07704	-0.800423	+	+	+	+	0	9.43822	1.49383	0.453793	3.60081	-0.276617	5.30351	2.24267
A8K0B6;D3DSQ1;Q53H01;B3KUZ6;A0A1B0GUG1;A0A1B0GV06;B1B5S8;B1B5T7;B1B5T0;B1B5S6;B1B5S7;A0A1B0GVC9;B1B5Q2;B1B5S5;A0A1B0GV88	A8K0B6;D3DSQ1;Q53H01;B3KUZ6;A0A1B0GUG1;A0A1B0GV06		ASAH1	1.40349	1.39166	0.968237	0.924817	0.692145	0.747693	0.800396	0.656361	-0.945013	-0.948009	-0.944365	-0.949855	-0.950954	-0.951276	-0.948995	-0.946328	1.17205	0.724149	-0.94681	-0.949388	+	+		+	0	10.5795	1.80388	0.447901	0.734413	0.00257783	5.45861	2.11886
Q6UW49	Q6UW49	Sperm equatorial segment protein 1	SPESP1	1.32843	1.32969	1.14682	0.890535	0.712044	0.620887	0.754704	0.819599	-0.950338	-0.950338	-0.950338	-0.950338	-0.950338	-0.950338	-0.950338	-0.950338	1.17387	0.726808	-0.950338	-0.950338	+	+		+	0	11.5346	2.14687	0.447058	0	0	6.05406	2.1242
Q6IMJ8;A8K1K6;A8K104;Q99784;Q96BL8;F5H810;F8W870;F5GZQ2;Q6IMJ7;B3KR22;H0YFB9;Q6IMJ0;Q96PB7	Q6IMJ8;A8K1K6;A8K104;Q99784;Q96BL8;F5H810	Noelin	OLFM1	1.19117	1.24075	0.919392	1.32758	0.717413	0.869674	0.713871	0.630383	-0.877268	-0.890748	-0.969698	-0.925546	-1.0003	-1.00725	-0.96498	-0.974449	1.16972	0.732835	-0.915815	-0.986745	+	+	+	+	0	11.9223	2.30106	0.43689	1.66733	0.0709299	6.35999	2.08554
B4DG62;A8K7J7;A0A024QZK7;Q59FD4;B3KXY9;P19367;B3KRA9;B1AR63;B1AR62;B1AR61;B3KT70;A8K4Q9;Q2TB90;B4E0J9	B4DG62;A8K7J7;A0A024QZK7;Q59FD4;B3KXY9;P19367;B3KRA9	Hexokinase-1	HK1	-0.730318	-0.646896	-0.664137	-0.526591	-1.07251	-1.07251	-1.07251	-1.07251	0.801193	0.527617	0.289735	0.0600425	0.858238	1.5849	1.97176	0.764505	-0.641985	-1.07251	0.419647	1.29485	+	+		+	0	5.84532	4.27159	0.430528	1.41477	-0.875205	3.18203	-1.06163
P20827;B2R7U1;A8K0M4	P20827;B2R7U1;A8K0M4	Ephrin-A1;Ephrin-A1, secreted form	EFNA1	1.20116	1.10124	1.42251	0.939542	0.68315	0.665435	0.868057	0.730346	-0.951431	-0.951431	-0.951431	-0.951431	-0.951431	-0.951431	-0.951431	-0.951431	1.16611	0.736747	-0.951431	-0.951431	+	+		+	0	11.5739	2.08244	0.429368	0	0	6.11417	2.11755
O15240;Q05BJ3	O15240	Neurosecretory protein VGF;Neuroendocrine regulatory peptide-1;Neuroendocrine regulatory peptide-2;Antimicrobial peptide VGF[554-577]	VGF	1.19259	0.965881	1.22324	1.27636	0.576303	0.540403	0.88547	0.941874	-0.950266	-0.950266	-0.950266	-0.950266	-0.950266	-0.950266	-0.950266	-0.950266	1.16452	0.736012	-0.950266	-0.950266	+	+		+	0	10.993	1.86756	0.428506	0	0	7.11772	2.11478
Q7Z4V5;M0R0J3;K7EPS6;A0A087WX58;K7ERA4;Q59H67;A0A087WT54;A0A087WZ99	Q7Z4V5	Hepatoma-derived growth factor-related protein 2	HDGFRP2	-0.707641	-0.701123	-0.503684	-0.83158	-1.0831	-1.08729	-1.12854	-1.12409	0.901486	1.72665	0.415452	1.31435	0.572475	1.20176	0.227244	0.807617	-0.686007	-1.10576	1.08948	0.702274	+	+		+	0	5.54166	3.05303	0.419747	0.511691	0.387211	3.07077	-1.77549
Q01650;Q96QB2;A0A0C4DGL4;Q2MCL6;H0YJ95;G3V4Z6;B4DVT0;A0A0S2Z502;A0A024R719;Q9UM01;Q92536	Q01650;Q96QB2	Large neutral amino acids transporter small subunit 1	SLC7A5;lat1	1.21536	1.30128	1.0893	1.00525	0.944012	0.791467	0.706508	0.507631	-1.10585	-1.10585	-1.10585	-1.10585	-0.779136	-0.785578	-0.839172	-0.733539	1.1528	0.737405	-1.10585	-0.784356	+	+	+	+	0	11.4202	1.99699	0.415393	5.23355	-0.321489	7.39509	2.25864
Q99988;A0A0A0MTT8	Q99988	Growth/differentiation factor 15	GDF15	1.2034	1.27245	1.17755	0.981194	0.916739	0.93022	0.567361	0.561708	-0.951328	-0.951328	-0.951328	-0.951328	-0.951328	-0.951328	-0.951328	-0.951328	1.15865	0.744007	-0.951328	-0.951328	+	+		+	0	11.1221	1.85276	0.414642	0	0	7.34913	2.10998
B1AKJ5;O43847;B4DRI0;Q6UUU9;G3V1R5;Q96L67;F5H7V1;H0Y5G9;B4DYV0	B1AKJ5;O43847;B4DRI0;Q6UUU9;G3V1R5;Q96L67;F5H7V1	Nardilysin	NRD1	-0.855208	-0.742962	-0.406128	-0.857709	-0.816831	-1.11837	-1.34728	-1.20551	0.555994	0.650734	0.445479	0.898599	1.37952	1.06548	1.37923	0.974968	-0.715502	-1.122	0.637702	1.1998	+	+	+	+	0	8.24043	1.40719	0.406495	2.11493	-0.562095	4.08748	-1.3532
A0A024RA40;Q9H3G5;B3KW79;O75225;H7C0X5;H7C218;Q9NZ90;Q75MM4;C9JLV0;C9JI22;C9JVI2;C9JZ94;C9J6L4	A0A024RA40;Q9H3G5;B3KW79;O75225;H7C0X5	Probable serine carboxypeptidase CPVL	CPVL	1.30723	1.35027	0.913297	1.03024	0.609484	0.732957	0.795312	0.880279	-0.952384	-0.952384	-0.952384	-0.952384	-0.952384	-0.952384	-0.952384	-0.952384	1.15026	0.754508	-0.952384	-0.952384	+	+		+	0	11.1454	1.77672	0.395752	0	0	5.96918	2.10265
D6RHI9;A0A087WZM2;A6XND5;O00584;D6REQ6;H0YAE9;A0A087WWI1;Q8TCU1;J3QQ64	D6RHI9;A0A087WZM2;A6XND5;O00584;D6REQ6;H0YAE9	Ribonuclease T2	RNASET2	1.07995	1.10846	1.02607	1.35707	0.598752	0.556311	1.0733	0.773507	-0.785647	-0.81806	-0.918586	-0.814669	-1.10707	-1.08958	-1.07077	-0.969036	1.14289	0.750467	-0.83424	-1.05911	+	+	+	+	0	10.1869	1.52561	0.39242	2.73781	0.224873	6.57385	1.97713
Q9BXX0;Q8N5L1	Q9BXX0	EMILIN-2	EMILIN2	1.24036	1.12845	1.04028	1.1918	0.715349	0.736452	0.891924	0.712311	-0.957115	-0.957115	-0.957115	-0.957115	-0.957115	-0.957115	-0.957115	-0.957115	1.15022	0.764009	-0.957115	-0.957115	+	+		+	0	14.6953	3.14094	0.386212	0	0	8.30197	2.10734
O75096;D3DQQ7;E9PNJ5	O75096;D3DQQ7	Low-density lipoprotein receptor-related protein 4	LRP4	0.908347	1.2807	1.29925	1.09051	0.724863	0.717397	0.897367	0.720142	-0.954822	-0.954822	-0.954822	-0.954822	-0.954822	-0.954822	-0.954822	-0.954822	1.1447	0.764942	-0.954822	-0.954822	+	+		+	0	12.0179	2.01004	0.37976	0	0	6.33869	2.09953
B4E342;A3KC71;Q76M96;H7C5K4;A8KA16	B4E342;A3KC71;Q76M96;H7C5K4;A8KA16	Coiled-coil domain-containing protein 80	okuribin;CCDC80	1.35522	0.888943	0.926081	1.35943	0.580021	0.806734	0.818795	0.813796	-1.00688	-1.00688	-1.00688	-0.500833	-1.00688	-1.00688	-1.00688	-1.00688	1.13242	0.754837	-0.880368	-1.00688	+	+		+	0	8.75835	1.41916	0.377582	0.44865	0.126513	4.49523	2.01279
Q59F90;Q96GW7;A8K144;Q9NT67;Q8IWX2;Q5T3I6;Q5T3I7;V9GY88;Q5T3I8;A0A024R7M3;Q4LE67;O14594	Q59F90;Q96GW7;A8K144;Q9NT67	Brevican core protein	BCAN;DKFZp761L191	1.13835	1.19225	1.11121	1.13891	0.685428	0.668399	0.914052	0.813067	-0.957709	-0.957709	-0.957709	-0.957709	-0.957709	-0.957709	-0.957709	-0.957709	1.14518	0.770236	-0.957709	-0.957709	+	+		+	0	14.7568	3.09992	0.374944	0	0	10.7302	2.10289
Q59FD5;B7Z613;C9JZE8;C9J8H8;B7Z248;A0A024RBV7;A0A024RBX1;Q13491	Q59FD5;B7Z613		GPM6B	0.92623	1.07862	1.05086	1.49356	0.78259	0.703083	0.615384	0.959197	-0.951191	-0.951191	-0.951191	-0.951191	-0.951191	-0.951191	-0.951191	-0.951191	1.13732	0.765064	-0.951191	-0.951191	+	+		+	0	10.2401	1.38884	0.372255	0	0	5.56787	2.08851
O15230;A0A087WYH7;A0A075B783;Q566Q1;A0A0A0MSA0;B0YJ32;Q16787;A0PJJ8;O14637	O15230	Laminin subunit alpha-5	LAMA5	-0.835724	-0.867781	-0.506416	-0.359298	-0.897325	-1.03248	-1.0774	-1.01038	1.82507	1.60188	1.18122	1.28995	0.123258	0.0433681	0.243847	0.278215	-0.642305	-1.0044	1.47453	0.172172	+	+	+	+	0	8.40706	1.49157	0.362093	3.78415	1.30236	4.46976	-2.11684
Q76LA1;P04080	Q76LA1;P04080	Cystatin-B	CSTB	1.25573	1.23269	0.993348	0.914244	0.552978	1.01191	0.706049	0.687907	-1.08805	-1.21585	-1.19239	-1.35063	-1.09962	-0.455456	-0.455491	-0.497368	1.099	0.739711	-1.21173	-0.626984	+	+	+	+	0	8.2283	1.49461	0.359291	1.89453	-0.584746	6.33707	2.31073
A0A024R412;A0A024R3W6;X5D7M1;Q7LBX6;X5D2Q8;O60462;B7ZL68;Q7Z3T9;A8K4G9;C9JH98;Q96GU8	A0A024R412;A0A024R3W6;X5D7M1;Q7LBX6;X5D2Q8;O60462;B7ZL68;Q7Z3T9;A8K4G9	Neuropilin-2	NRP2;DKFZp686J1169	1.01603	1.20426	1.18665	1.13487	0.632284	0.798917	0.853389	0.840698	-0.960481	-0.943724	-0.960481	-0.960481	-0.960481	-0.960481	-0.960481	-0.960481	1.13545	0.781322	-0.956292	-0.960481	+	+		+	0	14.2408	2.75239	0.35413	0.44865	0.00418931	8.31702	2.09174
P11717;S4R328;B4DUY7;Q13660;Q13661	P11717	Cation-independent mannose-6-phosphate receptor	IGF2R	1.0273	1.00963	1.17672	1.30938	0.634421	0.684791	0.901999	0.906867	-0.968174	-0.962947	-0.972956	-0.970168	-0.947319	-0.946491	-0.943543	-0.939512	1.13076	0.78202	-0.968561	-0.944216	+	+	+	+	0	12.1004	1.88052	0.348739	3.9346	-0.0243454	7.02597	2.09932
P60866;G3XAN0;E5RIP1;E5RJX2	P60866;G3XAN0	40S ribosomal protein S20	RPS20	-0.720892	-0.718055	-0.597018	-0.888389	-0.925393	-1.23574	-0.925582	-1.18953	0.753231	1.92312	0.52219	0.441751	0.854662	1.31151	0.760607	0.633519	-0.731089	-1.06906	0.910073	0.890074	+	+		+	0	5.06893	1.78039	0.337972	0.0181208	0.0199992	2.4777	-1.64116
B4DJQ8;P53634;H0YCY8;I3V9V3;I3V9T0;I3V9V6	B4DJQ8;P53634	Dipeptidyl peptidase 1;Dipeptidyl peptidase 1 exclusion domain chain;Dipeptidyl peptidase 1 heavy chain;Dipeptidyl peptidase 1 light chain	CTSC	1.08227	0.973583	1.19862	1.19885	0.778788	0.548815	0.838656	1.03025	-0.903417	-0.849818	-0.990454	-0.980531	-0.973265	-0.996112	-0.997113	-0.959123	1.11333	0.799127	-0.931055	-0.981403	+	+		+	0	11.2473	1.4957	0.314202	0.708057	0.0503483	7.22308	2.04438
H0YEX4;Q4KMG0;E9PPQ7;E9PRD8;H0YCZ4;E9PNF2;E9PN78	H0YEX4;Q4KMG0	Cell adhesion molecule-related/down-regulated by oncogenes	CDON	1.21838	0.938471	1.22571	1.07164	0.662267	0.702412	0.879972	0.966211	-0.958133	-0.958133	-0.958133	-0.958133	-0.958133	-0.958133	-0.958133	-0.958133	1.11355	0.802716	-0.958133	-0.958133	+	+		+	0	12.1493	1.69111	0.310835	0	0	7.06955	2.07168
A0A087X232;B3KNX0;P09871;F8WCZ6;A8K2N0;H0Y5D1;F5H7T4;B5MCV4	A0A087X232;B3KNX0;P09871;F8WCZ6;A8K2N0	Complement C1s subcomponent;Complement C1s subcomponent heavy chain;Complement C1s subcomponent light chain	C1S	-0.76904	-0.675006	-0.570803	-0.596914	-1.00205	-0.96611	-0.944259	-0.904783	1.46019	1.8388	1.44074	1.40735	-0.0660355	0.111863	0.183874	0.0521856	-0.652941	-0.9543	1.53677	0.0704718	+	+	+	+	0	10.9826	3.07173	0.301359	4.862	1.4663	5.96675	-2.18971
Q8N357;F8WCT7;B4DS67;B4DLH2	Q8N357;F8WCT7;B4DS67;B4DLH2	Solute carrier family 35 member F6	SLC35F6;C2orf18	1.16948	1.0625	1.03624	1.14175	0.822128	0.660704	0.890514	0.908417	-0.961467	-0.961467	-0.961467	-0.961467	-0.961467	-0.961467	-0.961467	-0.961467	1.10249	0.820441	-0.961467	-0.961467	+	+		+	0	14.3864	2.3221	0.282053	0	0	9.05856	2.06396
Q5U0F3;Q5U0F2;A0A0S2Z4D4;B4DI21;A8K9L3;P60201;B4DI30;Q9P2Z7;B1B1G1;B1B1G2;B1B1G3;B1B1G4;B1B1G6	Q5U0F3;Q5U0F2;A0A0S2Z4D4;B4DI21;A8K9L3;P60201;B4DI30	Myelin proteolipid protein	PLP1	0.996662	1.109	1.15433	1.1477	0.760124	0.94686	0.799691	0.781284	-0.961955	-0.961955	-0.961955	-0.961955	-0.961955	-0.961955	-0.961955	-0.961955	1.10192	0.82199	-0.961955	-0.961955	+	+		+	0	15.1424	2.61237	0.279932	0	0	8.68843	2.06388
A0A0A0MQY7;Q5VU97;B4DRP4	A0A0A0MQY7;Q5VU97	VWFA and cache domain-containing protein 1	CACHD1	1.05185	0.961607	1.15857	1.18878	0.768352	0.746027	0.972867	0.847255	-0.961913	-0.961913	-0.961913	-0.961913	-0.961913	-0.961913	-0.961913	-0.961913	1.0902	0.833625	-0.961913	-0.961913	+	+		+	0	13.7568	1.90026	0.256576	0	0	7.75421	2.05211
P18065;C9JMY1;Q59FF1	P18065;C9JMY1	Insulin-like growth factor-binding protein 2	IGFBP2	-0.787332	-0.781489	-0.670414	-0.633639	-1.01326	-0.927731	-0.951049	-0.975206	1.68583	1.52989	1.31004	1.45721	0.119759	0.171598	0.210437	0.255356	-0.718218	-0.966811	1.49574	0.189287	+	+	+	+	0	12.4523	2.9297	0.248593	5.37148	1.30645	6.60578	-2.21396
J3QLE5;Q66K91;Q5XPV6;B4DVS0;X5DP00;Q9UIS4;Q15182;P63162;P14678;J3KRY3;S4R3P3;Q6LBS1;Q53HE7	J3QLE5;Q66K91;Q5XPV6;B4DVS0;X5DP00;Q9UIS4;Q15182;P63162;P14678;J3KRY3;S4R3P3;Q6LBS1;Q53HE7	Small nuclear ribonucleoprotein-associated protein;Small nuclear ribonucleoprotein-associated protein N;Small nuclear ribonucleoprotein-associated proteins B and B	SNRPN;SNRPB	-0.974152	-0.945542	-0.63411	-0.6811	-1.07561	-1.0955	-0.993415	-1.01221	0.403151	0.604507	1.40905	0.830579	0.549365	1.0661	1.40188	1.147	-0.808726	-1.04418	0.811822	1.04109	+	+		+	0	6.47334	1.3781	0.235457	0.35019	-0.229265	3.34292	-1.62055
Q8N4S1;A0A024RDE1;Q14515;B4DV72;B7ZB68;B4DNS6;B4E397;B4DFZ4;F5H4Y3;D6RA29;F5H331;C9JJR8;E9PC64	Q8N4S1;A0A024RDE1;Q14515;B4DV72;B7ZB68;B4DNS6;B4E397;B4DFZ4	SPARC-like protein 1	SPARCL1	1.12174	1.09507	1.01804	1.07043	0.900911	0.818007	0.826918	0.866413	-0.964692	-0.964692	-0.964692	-0.964692	-0.964692	-0.964692	-0.964692	-0.964692	1.07632	0.853062	-0.964692	-0.964692	+	+		+	0	18.5313	3.58349	0.223259	0	0	9.96764	2.04101
A0A024R8Q1;P10253;I3L0S5;I3L3L3;I3L2V9	A0A024R8Q1;P10253	Lysosomal alpha-glucosidase;76 kDa lysosomal alpha-glucosidase;70 kDa lysosomal alpha-glucosidase	GAA	1.00041	1.1013	1.10106	1.08268	0.766094	0.904795	0.877559	0.882843	-0.936352	-0.929701	-0.971294	-0.969579	-0.996325	-0.96999	-0.971528	-0.971967	1.07136	0.857823	-0.951731	-0.977453	+	+		+	0	16.7219	2.79002	0.213538	1.0607	0.025721	9.47823	2.02309
Q5TZZ9;P04083;B5BU38;Q5T3N1;B4DL19;Q5T3N0;Q05BR2	Q5TZZ9;P04083;B5BU38;Q5T3N1	Annexin;Annexin A1	ANXA1	-0.859051	-0.895666	-0.806236	-0.828265	-1.05819	-1.05819	-1.05819	-1.05819	0.527023	1.14148	1.21787	1.18248	0.77155	0.869174	0.995352	0.917058	-0.847304	-1.05819	1.01721	0.888284	+	+		+	0	9.29886	4.44204	0.210889	0.320018	0.128931	4.53724	-1.86452
D3DSM4;D3DSM5;P39060;H7BXV5;Q8NG19;H7C457	D3DSM4;D3DSM5;P39060;H7BXV5;Q8NG19;H7C457	Collagen alpha-1(XVIII) chain;Endostatin	COL18A1	-0.8018	-0.838843	-0.774269	-0.798553	-1.02727	-1.02185	-1.00699	-0.992391	1.36812	1.37073	1.44564	1.23326	0.335344	0.274565	0.675869	0.558428	-0.803366	-1.01213	1.35444	0.461052	+	+	+	+	0	11.857	4.9892	0.208758	3.86515	0.893388	8.19143	-2.15781
A0A024RC42;P19022;C9J8J8;C9J126;C9JMH2;Q8ND09	A0A024RC42;P19022	Cadherin-2	CDH2	-0.878043	-0.915662	-0.819325	-0.848775	-1.10446	-1.04217	-0.971044	-1.05009	1.05783	1.30781	1.10877	1.09269	0.624673	0.708471	0.804727	0.924595	-0.865451	-1.04194	1.14177	0.765616	+	+	+	+	0	12.5355	2.67515	0.176489	2.33619	0.376159	7.32347	-2.00723
A0A024R1S8;Q14847;A8K1D2;C9J9W2;B4DIC4;B4DJI4;F6S2S5;J3KSN1;Q9NPR7;K7ESD6;B7ZB56;Q59FZ8	A0A024R1S8;Q14847;A8K1D2;C9J9W2	LIM and SH3 domain protein 1	LASP1	-0.928185	-0.897303	-0.914953	-0.836228	-1.0336	-1.02085	-0.974831	-1.00135	0.895338	0.865953	0.407117	0.862687	1.01914	1.14992	1.12045	1.2867	-0.894167	-1.00766	0.757774	1.14405	+	+	+	+	0	10.6828	2.48967	0.113491	1.61046	-0.386278	5.06321	-1.65194
Q08629;A0A0A0MQX7;D3DQB3;D6RB21;O60400;D6RAM7;E7ENT7;B4DFW5;E7EQ24;H0YA19;E7ENY3;E7ENM6;B4DI52;A0A0A0MTJ2;Q9BQ16	Q08629;A0A0A0MQX7;D3DQB3	Testican-1	SPOCK1	-0.886379	-0.913687	-0.966615	-0.919642	-1.02287	-1.02999	-0.989544	-0.976535	1.08786	1.06763	0.751879	0.843118	0.858086	0.906492	1.1369	1.0533	-0.921581	-1.00473	0.937622	0.988695	+	+		+	0	11.7483	2.1213	0.0831541	0.190699	-0.0510732	6.23124	-1.8592
A0A024R884;Q4LE33;P24821;E9PC84;A7MBN2;B4E1W8;F5H5D6;Q6MZI1	A0A024R884;Q4LE33;P24821;E9PC84;A7MBN2	Tenascin	TNC;TNC variant protein	-0.91341	-0.923662	-0.892953	-0.899449	-0.994082	-0.985768	-0.981993	-0.989945	1.25181	1.25433	1.21799	1.16522	0.643761	0.636958	0.752732	0.658469	-0.907369	-0.987947	1.22234	0.67298	+	+	+	+	0	17.6122	4.45426	0.0805787	5.44465	0.549356	10.1007	-2.1297
P10909;H0YLK8;H0YC35;B4DW11;E7ERK6;E7ETB4;E5RJZ5;H0YAS8;E5RGB0;E5RH61;Q8IWL5;E5RG36;Q8IWM0	P10909;H0YLK8;H0YC35	Clusterin;Clusterin beta chain;Clusterin alpha chain;Clusterin	CLU	-0.931725	-0.929382	-0.924147	-0.918027	-0.955701	-0.939615	-0.955701	-0.937501	1.29451	1.3922	0.979341	1.02189	0.279494	1.10791	0.539852	0.876597	-0.92582	-0.94713	1.17199	0.700963	+	+		+	0	8.2819	1.97459	0.0213093	1.18762	0.471025	6.08222	-2.09781
Q9Y4K0;W6I206;W8QRJ0;B4DDQ4;E5RHH3;E5RFY0;H0YAP6;E5RJL2;E5RI22	Q9Y4K0;W6I206;W8QRJ0	Lysyl oxidase homolog 2	LOXL2	-0.940079	-0.940559	-0.939122	-0.930812	-0.954191	-0.954191	-0.954191	-0.947624	1.21346	1.63136	0.69764	0.83077	0.768087	0.771754	0.817224	0.830468	-0.937643	-0.952549	1.09331	0.796883	+	+		+	0	8.238	2.72945	0.014906	0.679894	0.296426	4.15386	-2.03095
A0A087X0K0;P39059;B3KTP7	A0A087X0K0;P39059	Collagen alpha-1(XV) chain;Restin;Restin-2;Restin-3;Restin-4	COL15A1	-0.94602	-0.943008	-0.946331	-0.955172	-0.959634	-0.962027	-0.959277	-0.959991	1.19569	1.12161	1.31881	1.07763	0.756479	0.685452	0.751893	0.723905	-0.947633	-0.960232	1.17843	0.729432	+	+	+	+	0	15.203	2.4679	0.0125998	3.73059	0.449001	7.80366	-2.12607
X5D2M8;Q14764;X5D7K9;B4DDR2;B4DXN0;B4DP93;X5DNU0;X5D7S8;X5DP24;H3BQK6;X5DP17;X5D7R7;H3BRL2;H3BUK7;H3BNF6;H3BP76;I3L155;H3BNF2;H3BUP3;H3BQE7;H3BPZ2	X5D2M8;Q14764;X5D7K9;B4DDR2;B4DXN0;B4DP93;X5DNU0;X5D7S8	Major vault protein	MVP	-0.955825	-0.954478	-0.955942	-0.956752	-0.946438	-0.942722	-0.951809	-0.950047	0.672654	0.73136	0.733801	0.672525	1.17044	1.15515	1.25163	1.22645	-0.955749	-0.947754	0.702585	1.20092	+	+	+	+	0	18.6156	2.07905	-0.00799541	5.63563	-0.498333	10.0564	-1.65833
A0A024R5M9;Q4LE64;Q14980;A0A087WY61;A0A024R5G4;Q59HB8;Q7Z757;F5H4J1;A8K394;Q3SYK8;F5H6Y5;Q96HN5;H0YFY6;K4DIE0;Q9UPG3;G1UI36;F5H2F3;F5H3L6;F5H0Z7;F5H763;Q86XH4;F5GZW1;F5H1L0;F8W6T3;F5GWK2;F5H073;F5H068;F5H7R5;F5H4Y4;F5GWA2	A0A024R5M9;Q4LE64;Q14980;A0A087WY61;A0A024R5G4;Q59HB8;Q7Z757	Nuclear mitotic apparatus protein 1	NUMA1;NUMA1 variant protein	-0.957795	-0.965132	-0.978525	-0.96173	-0.933059	-0.93999	-0.958905	-0.947163	0.856442	0.982756	1.32405	1.31644	0.832887	0.696681	0.818868	0.814171	-0.965796	-0.944779	1.11992	0.790652	+	+		+	0	11.0441	1.59222	-0.0210162	1.44008	0.329271	5.66381	-2.08572
Q14204;B4DSR6;H0YJ21;Q6P2H7;Q92862;Q9NRC3	Q14204	Cytoplasmic dynein 1 heavy chain 1	DYNC1H1	-0.915181	-0.926204	-0.926051	-0.93046	-0.869806	-0.90236	-0.91695	-0.901134	0.360777	0.407451	0.571424	0.598567	1.36404	1.70105	1.0643	1.22055	-0.924474	-0.897562	0.484555	1.33749	+	+	+	+	0	10.0599	1.3768	-0.0269119	2.92366	-0.852927	6.4459	-1.40903
Q15149;D3DWL0;Q96IE3;E9PMV1;H0YDN1;E9PKG0;E9PIA2;E9PQ28	Q15149	Plectin	PLEC	-0.95853	-0.991885	-1.01145	-1.00829	-0.922239	-0.955712	-0.927371	-0.934545	0.7972	0.760835	1.00261	0.908592	1.06882	1.1701	1.00199	0.999877	-0.992539	-0.934967	0.867309	1.0602	+	+	+	+	0	14.016	2.17712	-0.0575714	1.52792	-0.192887	7.29116	-1.85985
Q9NS15;B9EG76;E9PKW1;B4DRN5;H0YC99;B4DQL8;E9PJR2;B3KW84;E9PR84;H0YCX6;E9PQR0;E9PPT7;H0YCQ2;Q8WYU6;E9PRF2;E9PR75;H0YE75	Q9NS15;B9EG76;E9PKW1;B4DRN5;H0YC99;B4DQL8	Latent-transforming growth factor beta-binding protein 3	LTBP3	-0.889982	-0.905394	-0.901037	-0.855654	-0.849473	-0.814564	-0.796908	-0.76007	1.82479	1.66905	1.23475	1.18859	0.205481	0.209112	0.149882	0.291421	-0.888017	-0.805254	1.4793	0.213974	+	+	+	+	0	9.59871	2.0501	-0.0827631	3.65326	1.26532	5.24741	-2.36731
J3QRS3;P19105;O14950;Q53HL1;Q2F834;Q71U02;Q6IBG1;P24844;J3KTJ1	J3QRS3;P19105;O14950;Q53HL1;Q2F834	Myosin regulatory light chain 12A;Myosin regulatory light chain 12B	MYL12A;MYL12B	-0.976684	-1.01616	-0.984531	-1.04857	-0.944229	-0.897102	-0.899201	-0.936192	1.02909	1.24415	0.903147	0.758539	0.88933	1.00999	1.00071	0.867707	-1.00649	-0.919181	0.983732	0.941934	+	+		+	0	11.5611	2.27443	-0.0873054	0.14543	0.041795	5.87525	-1.99022
A0A024R7T3;P52597;B4DKS8;A0A1B0GW42	A0A024R7T3;P52597;B4DKS8	Heterogeneous nuclear ribonucleoprotein F;Heterogeneous nuclear ribonucleoprotein F, N-terminally processed	HNRPF;HNRNPF	-0.995371	-1.00046	-1.03472	-1.01247	-0.880048	-0.894551	-0.956021	-0.950734	0.962821	1.08966	0.860695	0.946756	0.807115	1.00996	1.04791	0.999453	-1.01076	-0.920338	0.964983	0.966109	+	+		+	0	13.6271	2.27401	-0.0904163	0.00524566	-0.00112529	7.86024	-1.97574
A8K8D9;P11413;Q2VF42;Q2Q9H2;Q2Q9B7;B4DYA7;E7EUI8;Q0PHS1;E7EM57;E9PD92;I3V9R4;Q0PHS3;Q0PHS2;Q0PHS5;A7IZZ3;Q0PHS6;A2IBT6;B6ZHS6	A8K8D9;P11413;Q2VF42;Q2Q9H2;Q2Q9B7;B4DYA7;E7EUI8;Q0PHS1;E7EM57;E9PD92	Glucose-6-phosphate 1-dehydrogenase	G6PD	-0.915778	-0.967109	-1.05798	-0.961726	-0.890016	-0.874188	-0.863037	-0.876495	0.561611	0.626976	0.465421	0.502525	1.30498	1.14849	1.43706	1.35926	-0.975648	-0.875934	0.539133	1.31245	+	+	+	+	0	13.4955	1.78159	-0.0997145	4.46701	-0.773316	7.2707	-1.51478
V9HWA6;P60981;F6RFD5;B7Z9M9	V9HWA6;P60981;F6RFD5;B7Z9M9	Destrin	HEL32;DSTN	-1.08476	-1.04216	-0.937237	-0.979506	-0.872308	-0.81896	-0.933293	-0.937085	1.38006	1.21588	1.04233	1.01868	0.636619	0.691388	0.898041	0.722307	-1.01092	-0.890411	1.16424	0.737089	+	+	+	+	0	11.6069	1.5039	-0.120502	2.24944	0.427148	6.46943	-2.17515
P26196;B2R858;Q8IV96	P26196;B2R858	Probable ATP-dependent RNA helicase DDX6	DDX6	-0.956698	-0.956698	-0.956698	-0.956698	-0.798056	-0.729264	-0.956698	-0.847839	0.773233	0.226351	0.44256	0.417778	1.56953	1.61349	0.732518	1.38319	-0.956698	-0.832964	0.46498	1.32468	+	+	+	+	0	7.60422	1.38179	-0.123734	1.9899	-0.859702	4.79946	-1.42168
V9HWB7;P21399;Q9HBB2;Q59FI0;Q7Z2Y2;F5H2R8;F5H143;F5H3Z7;E9PEF1;B4DIM1;Q8IW54;B3KT60;O00408	V9HWB7;P21399;Q9HBB2;Q59FI0	Cytoplasmic aconitate hydratase	HEL60;ACO1;IRP1	-0.994716	-0.954754	-0.934243	-1.00849	-0.959542	-0.806899	-0.709473	-0.819866	0.184522	0.497013	0.618933	0.681991	0.982956	1.43678	0.933713	1.85207	-0.973051	-0.823945	0.495615	1.30138	+	+	+	+	0	7.38238	1.47574	-0.149105	1.79824	-0.805765	4.91804	-1.46867
Q15404;Q32Q10;B0YJ73	Q15404;Q32Q10;B0YJ73	Ras suppressor protein 1	RSU1	-1.00859	-1.00859	-1.00859	-1.00859	-0.755709	-0.917614	-0.79931	-0.955524	0.856764	0.642247	0.826301	0.397632	1.55618	0.730261	1.14087	1.31225	-1.00859	-0.857039	0.680736	1.18489	+	+		+	0	8.28251	1.72871	-0.151548	1.31965	-0.504154	5.42153	-1.68932
A0A087X2I1;P62333;V9HW24;H0YJC0;H0YJS8;H0YJX2;B4DR91;H0YJE9;H0YJT1	A0A087X2I1;P62333;V9HW24	26S protease regulatory subunit 10B	PSMC6;HEL-S-73	-1.03479	-1.03479	-1.03479	-1.03479	-0.904248	-0.896065	-0.895869	-0.836737	0.919412	0.981152	0.815708	0.987426	1.00041	1.22118	0.620969	1.12582	-1.03479	-0.88323	0.925925	0.992095	+	+		+	0	10.4205	4.1626	-0.151559	0.188683	-0.0661703	8.32773	-1.96071
V9HWB5;Q15181;Q5SQT6	V9HWB5;Q15181;Q5SQT6	Inorganic pyrophosphatase	HEL-S-66p;PPA1	-1.03054	-0.941304	-1.0541	-1.13313	-0.775525	-0.851324	-0.93047	-0.984347	0.948193	1.18641	0.980881	0.91668	0.922649	1.01151	0.931751	0.802663	-1.03977	-0.885417	1.00804	0.917143	+	+		+	0	12.3307	1.36517	-0.154351	0.57083	0.0908953	6.88276	-2.04781
Q59GB4;A0A1C7CYX9;Q8NAN9;E5RFU4;A9CQZ4	Q59GB4;A0A1C7CYX9			-1.0764	-1.03804	-0.953619	-1.07243	-0.86538	-0.831806	-0.871911	-0.933882	0.794865	0.594004	0.928385	0.813441	1.04376	1.23775	1.19383	1.03743	-1.03512	-0.875745	0.782674	1.12819	+	+	+	+	0	12.4689	2.37805	-0.159377	2.14687	-0.34552	6.48593	-1.8178
A0A140VJZ1;P45974;F5H571	A0A140VJZ1;P45974	Ubiquitin carboxyl-terminal hydrolase 5	USP5	-1.01455	-0.893547	-1.08242	-1.17524	-0.8573	-0.878809	-0.887841	-0.898708	1.10885	1.10513	0.896289	1.07719	0.805039	0.763537	0.923957	1.00842	-1.04144	-0.880664	1.04686	0.875238	+	+		+	0	12.3082	1.43878	-0.160775	1.19855	0.171626	6.74642	-2.08831
V9HWC7;P30041;A4UCS6;B4DUK1	V9HWC7;P30041	Peroxiredoxin-6	HEL-S-128m;PRDX6	-1.06102	-1.06672	-1.04617	-1.01065	-0.856617	-0.844577	-0.894584	-0.935199	1.13731	0.995876	0.998565	0.904211	0.915729	0.907301	1.01012	0.846418	-1.04614	-0.882744	1.00899	0.919892	+	+		+	0	14.4821	3.30389	-0.163394	0.744079	0.0890969	7.87411	-2.05513
Q09666;B4DTV0;Q6ZQN2;Q8N274;Q13727;A8K171;P48552	Q09666	Neuroblast differentiation-associated protein AHNAK	AHNAK	-1.0251	-1.03721	-1.06087	-1.06387	-0.880148	-0.890242	-0.863107	-0.882321	1.00728	0.931016	0.809959	0.765714	0.95625	1.02693	1.11044	1.09528	-1.04676	-0.878954	0.878492	1.04723	+	+		+	0	14.2345	5.30741	-0.167808	1.37286	-0.16873	7.388	-1.92526
Q9Y490;B4DGF3	Q9Y490	Talin-1	TLN1	-0.839705	-0.984369	-1.12988	-1.05465	-0.806701	-0.805557	-0.900835	-0.809773	0.426498	0.389097	0.588929	0.650541	1.44728	1.5016	1.09808	1.22944	-1.00215	-0.830716	0.513766	1.3191	+	+	+	+	0	10.7026	1.38836	-0.171435	3.40855	-0.805335	5.6057	-1.51592
V9HWI5;P23528;G3V1A4;E9PP50;E9PK25;E9PQB7;B4E112;E9PLJ3;E9PS23	V9HWI5;P23528;G3V1A4;E9PP50;E9PK25;E9PQB7;B4E112;E9PLJ3;E9PS23	Cofilin-1	HEL-S-15;CFL1	-1.02218	-0.911511	-1.04018	-1.2273	-0.923572	-0.824555	-0.840279	-0.885099	0.851053	0.91515	1.14012	0.958091	0.745911	1.0705	1.14533	0.848528	-1.05029	-0.868376	0.966104	0.952567	+	+		+	0	10.6798	1.40683	-0.181916	0.042003	0.0135375	6.28011	-2.0164
Q9UMS4;F5GY56;F5H2I0;H0YGF3;H0YGZ5	Q9UMS4;F5GY56	Pre-mRNA-processing factor 19	PRPF19	-1.05895	-1.14796	-1.03985	-0.901701	-0.880902	-0.852256	-0.84925	-0.812877	0.871504	1.45815	1.12004	0.791617	0.615301	1.28687	0.71173	0.688531	-1.03712	-0.848821	1.06033	0.825608	+	+		+	0	7.96336	1.92707	-0.188294	0.497114	0.234718	4.94191	-2.09744
A8K2M0;P43686	A8K2M0;P43686	26S protease regulatory subunit 6B	PSMC4	-1.00673	-1.0163	-0.946424	-1.15256	-0.830785	-0.706223	-0.923196	-0.889592	1.22096	0.912052	0.463128	0.520871	1.20902	1.47603	0.67044	0.999318	-1.0305	-0.837449	0.779253	1.0887	+	+		+	0	7.25684	1.61329	-0.193056	0.592856	-0.309449	4.20871	-1.80976
V9HWE8;P52565;J3KTF8;J3QQX2;J3QW41;A0A0S2Z3D9;J3KRE2;J3KRY1;J3KS60	V9HWE8;P52565;J3KTF8;J3QQX2;J3QW41;A0A0S2Z3D9;J3KRE2;J3KRY1	Rho GDP-dissociation inhibitor 1	HEL-S-47e;ARHGDIA	-1.0307	-0.937903	-1.05331	-1.18317	-0.744863	-0.791929	-0.899945	-0.992293	0.642467	1.10147	0.974094	0.842832	1.19554	1.20465	0.777933	0.89512	-1.05127	-0.857258	0.890216	1.01831	+	+		+	0	9.5461	1.38163	-0.194011	0.38424	-0.128094	5.66616	-1.94149
F8WE86;B5MBX2;P20062	F8WE86;B5MBX2;P20062	Transcobalamin-2	TCN2	-0.964548	-0.964548	-0.964548	-0.964548	-0.964548	-0.72814	-0.672578	-0.703313	2.02153	0.539444	1.252	0.428118	0.364148	0.227505	0.619331	1.4747	-0.964548	-0.767145	1.06027	0.671421	+	+		+	0	4.11023	1.59506	-0.197403	0.363451	0.388854	2.81604	-2.02482
B3KY63;F5GWX5;A0A0C4DGG9;Q14839;B3KRD4;F5H6N4;Q05CG6	B3KY63;F5GWX5;A0A0C4DGG9;Q14839	Chromodomain-helicase-DNA-binding protein 4	CHD4	-0.808369	-0.938004	-1.11285	-1.01405	-0.748954	-0.714994	-0.764307	-0.850867	0.178635	0.336372	1.42231	1.72044	0.237619	1.60458	0.780208	0.672228	-0.968318	-0.76978	0.914439	0.823659	+	+		+	0	3.92531	1.51719	-0.198536	0.0674575	0.090782	2.53066	-1.88276
Q6P6D7;Q6FHU2;Q53G35;P18669;Q0D2Q6;Q6FHK8;B4DKL5;P15259;B4DJA4;A4D2J6;Q8N0Y7;B7ZW15	Q6P6D7;Q6FHU2;Q53G35;P18669;Q0D2Q6;Q6FHK8;B4DKL5	Phosphoglycerate mutase;Phosphoglycerate mutase 1	PGAM1	-1.10037	-1.10653	-1.06387	-0.926566	-0.864002	-0.662037	-0.966691	-0.903736	0.767191	0.944066	1.07159	1.48507	0.669183	0.848825	0.93784	0.870041	-1.04933	-0.849116	1.06698	0.831472	+	+		+	0	9.03166	1.36965	-0.200218	0.701404	0.235507	4.96388	-2.11631
A0A024R1A3;P22314;B4DDE4;B4DL67;Q5JRR6;B3KUJ2;Q5JRR9;Q5JRS0;Q5JRS2;Q5JRS1;Q5JRS3;Q712V1	A0A024R1A3;P22314;B4DDE4;B4DL67	Ubiquitin-like modifier-activating enzyme 1	UBE1;UBA1	-0.903225	-0.990314	-1.18214	-1.17057	-0.752773	-0.815591	-0.933595	-0.915114	0.890522	0.795515	0.984749	0.872611	0.771894	1.06392	1.16957	1.11454	-1.06156	-0.854268	0.885849	1.02998	+	+		+	0	10.9069	1.37052	-0.207294	0.727634	-0.144132	6.53608	-1.94741
B4E0X8;E9PEB5;B4DT31;Q96AE4;B4DWL1;Q59FU3;Q6PJY1;C9JSZ1	B4E0X8;E9PEB5;B4DT31;Q96AE4;B4DWL1;Q59FU3;Q6PJY1	Far upstream element-binding protein 1	FUBP1	-0.951899	-1.10835	-1.10835	-1.10835	-0.837192	-0.943414	-0.78376	-0.833359	0.849423	1.02988	0.806977	1.24586	0.85338	0.880438	1.03939	0.969325	-1.06924	-0.849431	0.983035	0.935633	+	+		+	0	11.152	2.27515	-0.219805	0.168719	0.0474015	5.8761	-2.05227
O00231;B4DTS5;J3QRY4;J3QS13	O00231;B4DTS5	26S proteasome non-ATPase regulatory subunit 11	PSMD11	-0.879374	-0.958043	-1.16124	-1.22142	-0.882497	-0.799046	-0.818368	-0.840703	0.989416	0.548417	0.796558	0.620065	1.27286	1.27203	0.949253	1.11209	-1.05502	-0.835153	0.738614	1.15156	+	+	+	+	0	9.99214	1.41544	-0.219864	1.78354	-0.412943	5.08994	-1.79363
A6NNK5;Q12888;B7Z3E7;A8KA50;C9JXV0;H7C3N7;A0A0R9RRX7;Q05D73;M0R142	A6NNK5;Q12888;B7Z3E7;A8KA50;C9JXV0	Tumor suppressor p53-binding protein 1	TP53BP1	-1.06327	-1.06327	-1.06327	-1.06327	-0.697334	-0.765062	-0.834306	-1.06327	0.873027	0.643625	1.15861	1.22268	0.649739	1.01535	0.949253	1.10076	-1.06327	-0.839993	0.974486	0.928775	+	+		+	0	8.94019	1.51113	-0.223277	0.101133	0.0457104	5.2934	-2.03776
A0A024RB22;Q8TAQ2;Q59G16;F8VXC8;B4DF22;Q658P9;F8VZW6	A0A024RB22;Q8TAQ2;Q59G16;F8VXC8;B4DF22	SWI/SNF complex subunit SMARCC2	SMARCC2	-0.697099	-0.722063	-0.669626	-0.664609	-0.493429	-0.624401	-0.380475	-0.348468	-0.0510681	3.41727	0.00995549	0.379112	0.136417	-0.00524005	0.127155	0.586569	-0.688349	-0.461693	0.938817	0.211225	+	+		+	0	1.1446	1.91617	-0.226656	0.376236	0.727592	1.00797	-1.62717
A0A140VJS6;P49721;B7Z478;Q59FJ0;A0A087WVV1	A0A140VJS6;P49721;B7Z478;Q59FJ0;A0A087WVV1	Proteasome subunit beta type-2;Proteasome subunit beta type	PSMB2	-1.04208	-0.994273	-1.18615	-0.904635	-0.750146	-0.810657	-0.746917	-0.904322	1.09136	1.24845	0.0598253	0.994464	0.540788	0.861742	1.05327	1.48928	-1.03178	-0.80301	0.848525	0.98627	+	+		+	0	5.74641	1.78339	-0.228773	0.158744	-0.137747	3.32278	-1.88031
F1T0B3;A0A087X2G1;A3RJH1;Q92499;B4DP70	F1T0B3;A0A087X2G1;A3RJH1;Q92499;B4DP70	ATP-dependent RNA helicase DDX1	DDX1	-1.19952	-1.04468	-0.935693	-1.06171	-0.824238	-0.944093	-0.776959	-0.762672	0.647149	0.540385	0.762353	1.31462	0.934668	0.949583	1.07087	1.32993	-1.0604	-0.82699	0.816127	1.07126	+	+		+	0	8.34079	1.85563	-0.23341	0.622242	-0.255136	4.33306	-1.87653
R4GNH3;A8K781;A0A140VK42;P17980;E9PM69;E9PKD5;E9PMD8;E9PN50;E9PLG2	R4GNH3;A8K781;A0A140VK42;P17980;E9PM69;E9PKD5;E9PMD8;E9PN50	26S protease regulatory subunit 6A	PSMC3	-1.03332	-0.888293	-1.131	-1.14953	-0.873654	-0.767216	-0.788635	-0.830814	0.819737	0.877877	0.631209	0.803843	0.676624	0.703151	1.68447	1.26555	-1.05054	-0.81508	0.783167	1.08245	+	+		+	0	7.22045	1.97749	-0.235455	0.563808	-0.299282	6.34645	-1.8337
Q6IAX5;P60228;B2R806;B3KW56;E5RGA2;A0A161SXE1;E5RHS5;H0YBR5;E5RIT4;H0YAW4;E5RIP5;E5RJ25;E5RII3	Q6IAX5;P60228;B2R806;B3KW56;E5RGA2	Eukaryotic translation initiation factor 3 subunit E	EIF3S6;EIF3E	-1.17792	-1.0273	-1.01802	-1.07802	-0.794951	-0.888551	-0.861745	-0.806048	0.973904	0.803062	0.773807	1.06378	0.816296	1.06143	0.862562	1.29772	-1.07532	-0.837824	0.903638	1.0095	+	+		+	0	10.4865	2.83252	-0.237493	0.350705	-0.105864	6.59552	-1.97895
P62136;A0A140VJS9;B3KXM2;E9PMD7;F5H1L6;F5H037;C0STL0	P62136;A0A140VJS9;B3KXM2;E9PMD7	Serine/threonine-protein phosphatase PP1-alpha catalytic subunit;Serine/threonine-protein phosphatase	PPP1CA	-0.964931	-0.946074	-1.18523	-1.22295	-0.901621	-0.71366	-0.831195	-0.872875	0.98968	1.33001	0.973221	0.93771	0.844137	0.957798	0.848026	0.757952	-1.0798	-0.829838	1.05766	0.851978	+	+		+	0	10.7389	1.62081	-0.249959	1.06614	0.205678	5.77121	-2.13745
Q8N6N5;Q8IZ29;P68371;Q8IWP6;B3KML9;Q96HX0;A4UCT2;Q6P602;B4DNW1	Q8N6N5;Q8IZ29;P68371;Q8IWP6;B3KML9;Q96HX0	Tubulin beta-4B chain	TUBB2C;TUBB4B	-0.958825	-1.00747	-1.17237	-1.13722	-0.786382	-0.735748	-0.843074	-0.884367	1.13469	1.17838	0.550519	0.78649	1.20357	1.3429	0.584921	0.743985	-1.06897	-0.812393	0.91252	0.968844	+	+		+	0	7.51322	2.26456	-0.256578	0.0871531	-0.0563278	4.80905	-1.98149
A0A024RAV2;P46063;F8WA66;F8WD97;F5H2L2;F5H4P4;F5H3W0;F5GYB7	A0A024RAV2;P46063	ATP-dependent DNA helicase Q1	RECQL	-0.910397	-1.00456	-1.06857	-1.01796	-0.934574	-0.753816	-0.648326	-0.638137	0.180519	0.25485	0.474489	0.569938	1.54266	1.88113	1.05397	1.01879	-1.00037	-0.743713	0.369949	1.37414	+	+	+	+	0	7.58712	1.81952	-0.256659	2.35817	-1.00419	5.1023	-1.37032
Q7Z434	Q7Z434	Mitochondrial antiviral-signaling protein	MAVS	-0.998853	-0.998853	-0.998853	-0.998853	-0.689449	-0.632475	-0.64324	-0.998853	0.376457	0.286956	0.330569	0.418903	1.5569	1.64269	1.584	0.762964	-0.998853	-0.741004	0.353221	1.38664	+	+	+	+	0	7.83145	1.6025	-0.257849	2.56996	-1.03342	8.22916	-1.35207
G8JLB6;P31943;E9PCY7;D6RBM0;H0YB39;E5RGV0;D6RIT2;D6RIU0;E7EQJ0;D6RAM1;D6R9T0;D6RFM3;E7EN40;D6RDU3;D6RJ04;D6RIH9;Q68DG4;H0YBD7;H0YBG7;D6RDL0;B4DP51;B4DFK9;D6R9D3;D6RF17;E5RGH4;B4DP00;H0YAQ2;E5RJ94	G8JLB6;P31943;E9PCY7;D6RBM0;H0YB39;E5RGV0;D6RIT2;D6RIU0	Heterogeneous nuclear ribonucleoprotein H;Heterogeneous nuclear ribonucleoprotein H, N-terminally processed	HNRNPH1	-1.08646	-1.08646	-1.08646	-1.08646	-0.792154	-0.778263	-0.868529	-0.842726	1.05477	1.32335	0.627594	1.08307	0.847785	0.964317	0.790258	0.936386	-1.08646	-0.820418	1.0222	0.884687	+	+		+	0	9.94872	4.80625	-0.266045	0.40338	0.137508	5.18414	-2.10866
Q6IBN1;Q5EC54;A0A024R228;P61978;B4DFF1	Q6IBN1;Q5EC54;A0A024R228;P61978;B4DFF1	Heterogeneous nuclear ribonucleoprotein K	HNRPK;HNRNPK	-1.06117	-0.98333	-1.20003	-1.12644	-0.78908	-0.80471	-0.838721	-0.86798	0.936229	1.19444	0.865143	0.918536	1.01769	0.909032	1.05383	0.776552	-1.09274	-0.825123	0.978587	0.939276	+	+		+	0	11.698	2.78349	-0.267618	0.156392	0.0393097	6.44811	-2.07133
Q86U42;B4DEH8;G3V4T2;H0YJH9;B6RF28;A6NDY0	Q86U42;B4DEH8;G3V4T2	Polyadenylate-binding protein 2	PABPN1	-1.18101	-1.1122	-1.02494	-1.03295	-0.789256	-0.877688	-0.786425	-0.822954	0.84802	0.780867	0.914971	1.20264	0.775163	0.75166	1.25648	1.09762	-1.08778	-0.819081	0.936624	0.970231	+	+		+	0	9.65356	3.13701	-0.268692	0.0781766	-0.0336067	6.0295	-2.0244
V9HW58;Q13561;Q53H88;B3KTX4;A8K8J9;F8W1I6;H0YI98;F8VW18;F8VX93;F8VRV7;H0YHL1;F8W0U6	V9HW58;Q13561;Q53H88;B3KTX4;A8K8J9;F8W1I6;H0YI98;F8VW18	Dynactin subunit 2	HEL-S-77;DCTN2	-1.16235	-1.09671	-0.98475	-1.13049	-0.750613	-0.907747	-0.695762	-0.938773	1.02957	1.18244	1.03272	0.835783	0.880639	0.905231	0.955006	0.845817	-1.09357	-0.823224	1.02013	0.896673	+	+		+	0	11.9711	2.05981	-0.270352	0.825888	0.123453	6.68355	-2.1137
B2R8R5;Q13263;M0R0K9;M0R3C0;M0R2I3	B2R8R5;Q13263;M0R0K9	Transcription intermediary factor 1-beta	TRIM28	-1.06545	-1.03403	-1.06065	-1.18691	-0.821891	-0.772838	-0.919636	-0.741545	1.09629	1.20749	1.19622	1.11306	0.887577	0.740565	0.69335	0.668401	-1.08676	-0.813978	1.15326	0.747473	+	+	+	+	0	13.4966	2.72643	-0.272783	3.42768	0.405792	8.39396	-2.24003
B2ZZ89;Q01082;A0A087WUZ3;D6W5C0;K9MS24;F8W6C1;B4DIF8;O15020;A4QPE4;B2RMN7;A0A024R674;Q59FP5;P11277;Q8WYB3;Q71VG1;Q53RC4;Q59FA9;E9PJZ2;O14724	B2ZZ89;Q01082;A0A087WUZ3;D6W5C0;K9MS24	Spectrin beta chain, non-erythrocytic 1	SPTBN1	-0.941481	-1.0268	-1.12738	-1.264	-0.758049	-0.640683	-0.942624	-0.911168	0.711648	0.791568	0.876608	0.810679	1.07842	1.26153	0.982315	1.09941	-1.08992	-0.813131	0.797626	1.10542	+	+	+	+	0	11.1934	1.50896	-0.276782	2.4249	-0.307793	6.51096	-1.88754
A0A140VJP5;P31153;B4DEX8;B4E1K2;B4DN74;B4DFQ8;A8K455;Q00266	A0A140VJP5;P31153;B4DEX8	S-adenosylmethionine synthase isoform type-2;S-adenosylmethionine synthase	MAT2A	-1.11893	-1.04629	-1.04401	-1.16162	-0.766659	-0.702272	-0.903283	-0.878252	0.766132	0.56272	1.03066	1.16743	1.0463	0.891527	1.11026	1.0463	-1.09271	-0.812617	0.881735	1.0236	+	+		+	0	9.89412	2.636	-0.280098	0.444829	-0.141859	5.13499	-1.97445
Q86TY5;Q6FGL0;A0A024R693;Q59FR8;P17931;Q6NVH9;G3V3R6	Q86TY5;Q6FGL0;A0A024R693;Q59FR8;P17931;Q6NVH9;G3V3R6	Galectin;Galectin-3	LGALS3;hCG_22119	0.594135	1.02473	0.842015	0.780792	1.1222	0.93514	1.21227	1.13015	-1.0405	-1.04865	-1.06898	-1.09624	-0.817192	-0.828731	-0.855202	-0.88595	0.810418	1.09994	-1.06359	-0.846769	+	+	+	+	0	11.7063	1.46146	-0.289521	4.47546	-0.216822	6.10768	1.87401
P13639;Q8TA90;B4DPU3;Q6PK56;B4DRE8;B4DMC6;Q6W6M8;M0R0I6	P13639;Q8TA90;B4DPU3;Q6PK56	Elongation factor 2	EEF2	-0.87228	-0.929495	-1.21689	-1.2906	-0.790991	-0.665018	-0.811437	-0.880689	0.477645	0.799008	0.587294	0.741298	1.1395	1.01847	1.36572	1.32846	-1.07732	-0.787034	0.651311	1.21304	+	+	+	+	0	9.75472	1.37312	-0.290283	2.66471	-0.561727	5.01382	-1.72863
P54136;B4DXW6;E5RJM9;E5RH09	P54136;B4DXW6	Arginine--tRNA ligase, cytoplasmic	RARS	-0.979589	-0.829448	-1.32215	-1.1459	-0.751139	-0.738353	-0.852606	-0.743411	0.413214	0.521329	0.726536	0.623109	1.17406	1.53719	1.16667	1.20048	-1.06927	-0.771377	0.571047	1.2696	+	+	+	+	0	9.7773	1.45863	-0.297893	3.10558	-0.698553	4.90347	-1.64032
B3KNE8;Q9Y5Z0	B3KNE8;Q9Y5Z0	Beta-secretase 2	BACE2	0.687788	0.831749	0.866926	0.837797	0.805746	1.23718	1.16501	1.22841	-0.957575	-0.957575	-0.957575	-0.957575	-0.957575	-0.957575	-0.957575	-0.957575	0.806065	1.10909	-0.957575	-0.957575	+	+		+	0	11.6202	1.48067	-0.303021	0	0	8.02952	1.76364
V9HW35;P30044	V9HW35;P30044	Peroxiredoxin-5, mitochondrial	HEL-S-55;PRDX5	-1.06346	-1.04351	-1.02377	-1.08817	-0.632735	-0.596791	-0.81355	-0.932081	0.385322	0.212803	0.888403	0.405658	1.49091	1.12743	1.24542	1.43813	-1.05473	-0.743789	0.473047	1.32547	+	+	+	+	0	8.88802	2.09443	-0.310939	2.6439	-0.852425	4.3548	-1.52777
E7EX90;Q14203;Q6MZZ3;Q6AWB1;Q6AWB3;Q59F36;O95654;E7EWF7;H8Y0Y3;C9JZA4;C9JTE5;C9JJN7;C9JJD0;C9JKG6;E9PCY0;C9J1B7	E7EX90;Q14203;Q6MZZ3;Q6AWB1;Q6AWB3	Dynactin subunit 1	DCTN1;DKFZp686I0746;DKFZp686E0752;DKFZp686E191	-1.11722	-1.07151	-1.14885	-1.01018	-0.767355	-0.798094	-0.738578	-0.797164	0.53583	1.16113	0.709143	0.637148	1.25153	1.5753	0.694177	0.88468	-1.08694	-0.775298	0.760813	1.10142	+	+		+	0	7.51999	4.07517	-0.31164	0.688371	-0.34061	4.90836	-1.84775
B4DRV4;F5GY03;E5RK62;Q6QE20	B4DRV4;F5GY03;E5RK62		SPARC	-0.982567	-0.990436	-0.517629	-0.739504	-0.510322	-0.441284	-0.457168	-0.562693	2.08801	1.97828	1.32797	0.928115	-0.368555	-0.388204	-0.240987	-0.123024	-0.807534	-0.492867	1.58059	-0.280193	+	+	+	+	0	6.32517	1.45418	-0.314667	3.23897	1.86079	3.70445	-2.38813
A0A140VK70;P35998;Q75L23;C9JLS9;B7Z571	A0A140VK70;P35998;Q75L23	26S protease regulatory subunit 7	PSMC2	-1.11698	-1.08654	-1.22138	-1.01815	-0.713252	-0.784851	-0.841087	-0.829865	1.13206	0.935401	0.76958	0.724764	1.18942	1.2052	0.900803	0.754881	-1.11076	-0.792264	0.890451	1.01258	+	+		+	0	9.89809	3.09549	-0.318498	0.366829	-0.122125	5.95433	-2.00121
B3KN57;O60749;B3KML1;Q53GG3;D6RC15	B3KN57;O60749;B3KML1;Q53GG3	Sorting nexin-2	SNX2	-1.02325	-1.02148	-1.15987	-1.18346	-0.66727	-0.78327	-0.803193	-0.830172	0.347664	1.18461	0.507712	0.869717	1.25844	1.03928	1.17916	1.08539	-1.09702	-0.770976	0.727426	1.14057	+	+		+	0	8.46246	2.9358	-0.326039	1.11377	-0.413141	4.10563	-1.82444
A0A024R1K8;Q15459;B4E091;F8WB66;H7C1L2;F8WC79	A0A024R1K8;Q15459;B4E091	Splicing factor 3A subunit 1	SF3A1	-1.02424	-1.04442	-1.23083	-1.16273	-0.76593	-0.727296	-0.85182	-0.80241	0.959547	0.572636	0.975658	0.964165	0.818656	1.11527	1.23553	0.968218	-1.11556	-0.786864	0.868001	1.03442	+	+		+	0	10.1867	2.97389	-0.328691	0.585823	-0.166417	5.72633	-1.98356
Q75MT9;Q6FHZ0;A0A024R4K3;P40926;Q0QF37;G3XAL0;B3KTM1	Q75MT9;Q6FHZ0;A0A024R4K3;P40926;Q0QF37;G3XAL0;B3KTM1	Malate dehydrogenase;Malate dehydrogenase, mitochondrial	MDH2	0.784667	0.945491	0.869448	0.564803	1.09144	1.32193	1.08577	0.986819	-1.01684	-0.988764	-0.931141	-0.937706	-0.95386	-0.945571	-0.910855	-0.96562	0.791102	1.12149	-0.968613	-0.943976	+	+		+	0	11.5612	1.64212	-0.330386	0.469573	-0.0246372	6.08837	1.75972
G5EA37;B4DX63;A0A024R8L5;Q5MNZ9;K7ELY0;K7EK57	G5EA37;B4DX63;A0A024R8L5;Q5MNZ9;K7ELY0	WD repeat domain phosphoinositide-interacting protein 1	WIPI1	1.00868	0.852058	0.678794	0.626989	1.20393	1.13084	1.0298	1.13013	-0.957652	-0.957652	-0.957652	-0.957652	-0.957652	-0.957652	-0.957652	-0.957652	0.79163	1.12367	-0.957652	-0.957652	+	+		+	0	12.4401	1.90972	-0.332045	0	0	6.01078	1.74928
Q9Y5B9;Q0VGA3	Q9Y5B9	FACT complex subunit SPT16	SUPT16H	-0.994396	-1.03351	-1.05666	-1.10803	-0.622231	-0.708237	-0.774342	-0.756748	0.55943	0.419104	0.564426	0.446819	0.815611	2.1095	0.81719	1.32208	-1.04815	-0.71539	0.497445	1.2661	+	+		+	0	6.225	3.69641	-0.33276	1.33127	-0.76865	7.41926	-1.54559
P42166	P42166	Lamina-associated polypeptide 2, isoform alpha;Thymopoietin;Thymopentin	TMPO	-1.03475	-1.13647	-1.09481	-1.03311	-0.638678	-0.732687	-0.761888	-0.796734	1.80733	0.684169	1.08148	1.01922	0.303142	0.287782	0.999304	1.04669	-1.07478	-0.732497	1.14805	0.659229	+	+		+	0	6.08101	3.72657	-0.342287	0.761133	0.488822	4.07096	-2.22283
A0A0R4J2E8;A8MXP9;P43243;Q5CZA7;B3KM87;B4DRS1;Q68D11;Q9H4N1;B4DF66;Q68E03;D6REM6;H0Y8T4;D6R991;D6RAM9;D6RAY2;D6RBI2;D6RBK5;D6RE02;D6RIA2	A0A0R4J2E8;A8MXP9;P43243;Q5CZA7;B3KM87;B4DRS1;Q68D11;Q9H4N1;B4DF66;Q68E03;D6REM6	Matrin-3	MATR3;DKFZp686K0542;DKFZp686K23100;DKFZp686L22104	-1.11633	-1.11633	-1.11633	-1.11633	-0.646912	-0.550604	-1.11633	-0.778335	0.978577	1.38131	0.858043	0.881059	1.05854	0.686134	0.814939	0.898897	-1.11633	-0.773045	1.02475	0.864627	+	+		+	0	8.76936	1.49366	-0.343285	0.507981	0.160121	5.66481	-2.14108
A0A140VK27;P09960;B4DVZ8;Q59ES1;Q49AK0;B4DEH5	A0A140VK27;P09960;B4DVZ8	Leukotriene A-4 hydrolase;Leukotriene A(4) hydrolase	LTA4H	-1.00656	-1.20045	-0.90325	-1.27922	-0.912398	-0.566332	-0.617651	-0.919538	0.785803	0.578743	1.40252	1.19524	0.620691	0.47566	1.17962	1.16712	-1.09737	-0.75398	0.990576	0.860773	+	+		+	0	6.54944	1.44155	-0.343389	0.19512	0.129803	4.26204	-2.08794
A0A024R694;P12814;Q86TX4;H7C5W8;P35609;G3V2W4;G3V2N5;H0YJW3;B4DRP5;B7Z2N5;H0YJ11;B2R8Y4;Q08043;B7Z4P6;B7Z4K1;Q59FD9;F6THM6;B4DZQ2;A0A087WSZ2;B7Z4V1;Q5ZEZ4;G3V5M4;Q4VAM3;G3V2E8;G3V380;B7Z4P8;Q4JCP9	A0A024R694;P12814;Q86TX4	Alpha-actinin-1	ACTN1	-1.22104	-1.01847	-1.12729	-1.16336	-0.7725	-0.603494	-0.850992	-0.893417	0.992023	1.02086	0.822808	0.97604	0.937819	0.867284	1.08236	0.95137	-1.13254	-0.780101	0.952933	0.959708	+	+		+	0	12.1445	2.42542	-0.352441	0.0371759	-0.00677545	7.35736	-2.08547
B2RDX5;Q53GX7;P26639;Q5M7Z9;B3KTN2;B4DKZ9;D6R9F8;D6RCA5;D6RDJ6;D6RBR8;D6RJ97;D6RHV7;D6RCS6;B7ZLP8;A2RTX5	B2RDX5;Q53GX7;P26639;Q5M7Z9;B3KTN2;B4DKZ9	Threonine--tRNA ligase, cytoplasmic	TARS	-1.17607	-1.29256	-0.984946	-1.02948	-0.764697	-0.696053	-0.645152	-0.962676	0.568906	0.687351	0.86722	0.967188	0.994597	1.02494	1.23308	1.20836	-1.12076	-0.767145	0.772666	1.11524	+	+	+	+	0	10.1191	1.93039	-0.353621	1.70971	-0.342578	5.52573	-1.89343
B7ZVZ1;A6NMH6;A6NFQ9;F8W8I8;Q92599;A0A087X142;C9JV02;A0A0A0MRP8;C9J4G8	B7ZVZ1;A6NMH6;A6NFQ9;F8W8I8;Q92599;A0A087X142	Septin-8	39692	-0.988734	-0.899573	-1.10893	-1.47509	-0.842781	-0.731153	-0.715051	-0.762856	0.771857	0.834349	1.21716	1.1927	0.948765	1.186	0.577724	0.795614	-1.11808	-0.76296	1.00402	0.877026	+	+		+	0	8.09689	1.47145	-0.355122	0.308566	0.126991	4.75964	-2.1221
B3KY12;A8K7V1;Q12874;A8K566;Q53HM6;B4DW90	B3KY12;A8K7V1;Q12874;A8K566;Q53HM6;B4DW90	Splicing factor 3A subunit 3	SF3A3	-1.23554	-1.38271	-0.89531	-0.952374	-0.781516	-0.87258	-0.690643	-0.673488	0.972912	0.568628	1.3165	1.21888	0.588774	0.769538	1.13298	0.915967	-1.11648	-0.754557	1.01923	0.851815	+	+		+	0	7.60759	1.56634	-0.361929	0.356323	0.167413	4.36368	-2.13571
P41091;Q2VIR3;F8W810;H7BZU1	P41091;Q2VIR3;F8W810	Eukaryotic translation initiation factor 2 subunit 3;Putative eukaryotic translation initiation factor 2 subunit 3-like protein	EIF2S3;EIF2S3L	-1.19301	-1.02731	-1.05078	-1.07543	-0.56143	-0.511322	-0.977002	-0.846767	0.4632	0.356314	0.554827	0.614817	1.3327	1.07109	1.41385	1.43625	-1.08663	-0.72413	0.497289	1.31347	+	+	+	+	0	9.82374	1.66037	-0.362502	3.71563	-0.816184	6.41197	-1.58392
P0DMV9;P0DMV8;A8K5I0;A0A0G2JIW1;B4DNT8;Q59EJ3;B4DWK5;B4DI39;B4DFN9;B4E1S9;B4E388;B4DVU9;V9GZ37;B3KTT5;B4DNX1;B4E1T6;Q9UQC1;B4DNV4	P0DMV9;P0DMV8;A8K5I0;A0A0G2JIW1;B4DNT8;Q59EJ3;B4DWK5;B4DI39;B4DFN9;B4E1S9;B4E388;B4DVU9;V9GZ37;B3KTT5;B4DNX1;B4E1T6		HEL-S-103;HSPA1A	-0.904225	-1.21376	-1.14101	-1.19234	-0.883802	-0.580854	-0.712829	-0.822683	0.718771	0.663894	0.804657	0.512545	1.16353	1.52011	1.11055	0.957454	-1.11283	-0.750042	0.674967	1.18791	+	+	+	+	0	9.48799	2.0076	-0.362794	2.06232	-0.512944	5.86424	-1.7878
Q9UJU6;Q59FH4;H0Y5J4;B4DDU5;B4DKZ4;F8WBG8;B4DNX5	Q9UJU6;Q59FH4;H0Y5J4;B4DDU5;B4DKZ4	Drebrin-like protein	DBNL	-1.11649	-0.761546	-1.37779	-1.16565	-0.767464	-0.783934	-0.716019	-0.701709	0.911623	1.4154	0.89293	1.34557	0.637176	0.892084	0.313163	0.982669	-1.10537	-0.742282	1.14138	0.706273	+	+		+	0	7.51863	1.50992	-0.36309	1.11133	0.435106	4.67212	-2.24675
C9JR67;A0A0S2Z4P5;B7Z2R4;O43556;E9PEH6;B4DP78	C9JR67;A0A0S2Z4P5;B7Z2R4;O43556;E9PEH6;B4DP78	Epsilon-sarcoglycan	SGCE	1.02132	0.817147	0.470425	0.77354	0.964853	1.23433	1.22911	1.10847	-0.907694	-0.878291	-0.895004	-0.958124	-1.01376	-1.00144	-0.994131	-0.970752	0.770608	1.13419	-0.909778	-0.995021	+	+	+	+	0	10.6829	1.50168	-0.363582	2.33347	0.0852421	5.19062	1.68039
Q6IRT1;Q6FI45;P11766;Q5U043;Q2VIM7;H0YAG8;D6RFE4;D6R9G2;D6RAY0	Q6IRT1;Q6FI45;P11766;Q5U043;Q2VIM7;H0YAG8	Alcohol dehydrogenase class-3	ADH5	-1.44983	-1.26184	-0.86886	-0.921791	-0.83717	-0.739411	-0.704732	-0.759441	0.604407	0.688713	1.06615	0.964203	0.927282	1.08737	1.12534	1.0796	-1.12558	-0.760188	0.830868	1.0549	+	+		+	0	8.92974	1.37951	-0.365391	0.971596	-0.224032	4.48696	-1.95645
B4DVQ5;A1KYQ7;A0A024QYU9;Q99613;B4DRU0;B4DVU3;B4DDN4;B5ME19;B4E2Z6;B3KNZ4;A0A024QYX7;Q3B7B9;H3BPE4;H3BPE3;H3BTY8	B4DVQ5;A1KYQ7;A0A024QYU9;Q99613;B4DRU0;B4DVU3;B4DDN4;B5ME19;B4E2Z6;B3KNZ4;A0A024QYX7	Eukaryotic translation initiation factor 3 subunit C;Eukaryotic translation initiation factor 3 subunit C-like protein	EIF3C;EIF3S8;EIF3CL	-0.958394	-0.985816	-1.24085	-1.35326	-0.717947	-0.748028	-0.700391	-0.900056	1.09877	1.16007	0.743914	0.826091	0.934196	1.02099	0.937053	0.883659	-1.13458	-0.766606	0.957211	0.943974	+	+		+	0	9.99689	1.86086	-0.367976	0.043711	0.0132385	5.24205	-2.09179
R4GMR5;V9HW09;P48556;K7EJR3;Q5U0B3;K7EJC1;B4E2Y4;K7ERW6;K7ENY6	R4GMR5;V9HW09;P48556;K7EJR3;Q5U0B3;K7EJC1;B4E2Y4	26S proteasome non-ATPase regulatory subunit 8	PSMD8;HEL-S-91n	-1.1352	-1.1352	-1.1352	-1.1352	-0.694482	-0.663333	-0.869821	-0.835872	1.08184	1.22606	0.723988	0.688943	1.07245	0.968881	0.990678	0.851462	-1.1352	-0.765877	0.930208	0.970868	+	+		+	0	10.0283	3.44942	-0.369322	0.106945	-0.0406599	5.35174	-2.06541
A0A087WUB9;Q8WYA6;A2A2P1	A0A087WUB9;Q8WYA6	Beta-catenin-like protein 1	CTNNBL1	-1.12814	-1.12814	-1.12814	-1.12814	-0.470943	-0.687537	-1.12814	-0.745307	1.04025	1.16282	0.70095	0.740327	0.789877	0.830403	1.12393	1.15592	-1.12814	-0.757982	0.911087	0.975033	+	+		+	0	8.46496	1.45235	-0.370157	0.166772	-0.0639475	5.72866	-2.03923
Q8WVJ2;E5RFP0	Q8WVJ2;E5RFP0	NudC domain-containing protein 2	NUDCD2	-1.09632	-1.09632	-1.09632	-1.09632	-1.09632	-0.575681	-0.58528	-0.625646	0.227221	0.817735	0.429798	0.813912	1.30549	1.54306	1.03775	1.09325	-1.09632	-0.720732	0.572167	1.24489	+	+	+	+	0	7.90221	1.61339	-0.375591	1.95012	-0.672724	4.55899	-1.66849
P55060;B4DM31;B4DUC5;B4DPS6;B4DS32;B4DM67	P55060;B4DM31;B4DUC5;B4DPS6	Exportin-2	CSE1L	-1.03884	-1.01403	-1.27232	-1.21907	-0.882651	-0.665503	-0.717509	-0.770676	0.938141	0.964102	0.673466	0.688562	0.935819	1.27689	1.03212	1.07152	-1.13607	-0.759085	0.816068	1.07909	+	+		+	0	10.6461	2.499	-0.376982	1.31863	-0.263016	5.89764	-1.95213
A0A140VJW5;P14868;D3DP78;Q53T60;Q53R85;C9J7S3;C9JLC1;H7BZ35;H7C278;C9JQM9	A0A140VJW5;P14868;D3DP78;Q53T60	Aspartate--tRNA ligase, cytoplasmic	DARS	-1.27392	-0.801003	-1.17507	-1.27242	-0.731104	-0.5924	-0.755078	-0.903995	0.772287	0.960299	0.727523	0.529896	1.20733	1.24314	1.02728	1.03723	-1.1306	-0.745644	0.747501	1.12875	+	+	+	+	0	9.46893	1.60895	-0.384958	1.96559	-0.381245	4.92244	-1.8781
C9J9K3;A0A024R2P0;A0A0C4DG17;P08865;Q96RS2;A0A024R7P5;F8WD59;A0A024RCF2	C9J9K3;A0A024R2P0;A0A0C4DG17;P08865;Q96RS2;A0A024R7P5	40S ribosomal protein SA	RPSA;LOC388524	-1.02342	-0.789985	-1.25435	-1.36888	-0.842711	-0.836296	-0.51149	-0.702994	1.07515	1.17888	0.798374	0.734071	0.79196	1.66531	0.501887	0.584497	-1.10916	-0.723373	0.946619	0.885914	+	+		+	0	5.9986	1.37424	-0.385786	0.0758306	0.0607055	4.75388	-2.05578
P25786;V9HW55;F5GX11;B4E0X6;B4DEV8;F5H112	P25786;V9HW55;F5GX11;B4E0X6;B4DEV8	Proteasome subunit alpha type-1;Proteasome subunit alpha type	PSMA1;HEL-S-275	-1.02553	-1.14238	-1.10198	-1.18309	-0.743828	-0.610062	-0.765294	-0.788557	0.445895	1.06703	1.32452	1.36544	0.356224	0.603982	0.969115	1.2285	-1.11325	-0.726935	1.05072	0.789455	+	+		+	0	6.55077	3.50266	-0.386308	0.400694	0.261266	4.25558	-2.16397
P49720;A0A087WUL2;A0A087WXQ8;A0A087WY10	P49720;A0A087WUL2;A0A087WXQ8;A0A087WY10	Proteasome subunit beta type-3	PSMB3	-1.0572	-1.20878	-1.11758	-1.16466	-0.544099	-0.671516	-0.95092	-0.83627	0.798531	0.716016	0.740542	0.903967	0.816638	1.07748	1.27918	1.21867	-1.13706	-0.750701	0.789764	1.09799	+	+	+	+	0	10.1331	2.17386	-0.386353	1.49252	-0.308227	7.54178	-1.92682
Q8N2S1;A0A0C4DH07;F8WAA0;O75441;M0QZX0;B3KXY6;B7Z8L2;A0A087WVV5	Q8N2S1;A0A0C4DH07	Latent-transforming growth factor beta-binding protein 4	LTBP4	0.4343	0.64582	1.04572	0.887604	0.970707	1.09424	1.23283	1.28262	-0.94923	-0.94923	-0.94923	-0.94923	-0.94923	-0.94923	-0.94923	-0.94923	0.753361	1.1451	-0.94923	-0.94923	+	+		+	0	9.94286	1.37963	-0.391737	0	0	4.82824	1.70259
Q5U071;P26583;D6R9A6	Q5U071;P26583;D6R9A6	High mobility group protein B2	HMGB2	-0.975627	-1.17936	-1.28067	-1.0514	-0.619284	-0.535849	-0.943875	-0.808015	0.3953	1.12019	1.05544	1.27346	0.459101	0.784553	1.33376	0.972274	-1.12176	-0.726756	0.961097	0.887422	+	+		+	0	6.5789	1.86946	-0.395008	0.10156	0.0736774	4.27049	-2.08286
A0A024RDH6;A0A024RDD3;D6REX3;O94979;D6RHZ5;H7BXG7;H0YAB3;H0Y8V7;H0Y9K1;H0Y9T9;H0Y8W8;D6RE64;D6RCQ9;H0YAF5;D6RBT0;D6RHE8;H0Y9V3	A0A024RDH6;A0A024RDD3;D6REX3;O94979;D6RHZ5;H7BXG7	Protein transport protein Sec31A	SEC31L1;SEC31A	-1.15318	-1.15318	-1.15318	-1.15318	-0.774767	-0.795899	-0.776706	-0.682526	0.894938	1.00039	1.10713	0.923829	0.943556	0.838899	0.838482	1.09539	-1.15318	-0.757475	0.981572	0.929082	+	+		+	0	13.2068	5.35036	-0.395705	0.283223	0.0524894	8.0956	-2.13475
Q6IAT1;B4DLV7;P50395;B3KVE3;Q8TB95;Q5SX87;Q5SX91;V9GYF8;Q5SX90;Q5SX86;V9GYJ7	Q6IAT1;B4DLV7;P50395;B3KVE3	Rab GDP dissociation inhibitor beta	GDI2	-1.21819	-1.10095	-1.13213	-1.11314	-0.5739	-0.538903	-0.922872	-0.939487	0.60268	0.797534	1.00873	1.09136	0.733392	0.938183	1.17747	1.19022	-1.1411	-0.743791	0.875076	1.00982	+	+		+	0	8.75381	1.92248	-0.397313	0.379718	-0.134742	5.70033	-2.01618
B7Z7F3;Q308M8;Q53GE1;Q9H6Z4;B7Z5P4;K7EIJ4;K7EN31;B7Z664;K7ENJ2;K7EID7;K7ENB9;K7EPW1;K7ESQ0;K7EMH9;K7EMT3	B7Z7F3;Q308M8;Q53GE1;Q9H6Z4;B7Z5P4	Ran-binding protein 3	ZNF8;RANBP3	-1.14844	-1.02602	-1.25626	-1.12913	-0.677949	-0.821523	-0.697609	-0.765404	0.765913	0.956032	0.557438	0.607577	1.17809	1.19686	1.05084	1.20959	-1.13996	-0.740621	0.72174	1.15884	+	+	+	+	0	11.4905	3.35584	-0.399341	2.38949	-0.437103	5.77213	-1.8617
P42566;B1AUU8;Q7Z5V0;B7Z240;B3KR37;S4R3U1	P42566;B1AUU8;Q7Z5V0;B7Z240	Epidermal growth factor receptor substrate 15	EPS15	0.43031	0.921024	0.90176	0.7164	1.10476	0.98131	1.26414	1.22245	-0.758811	-0.981933	-0.936503	-1.16355	-1.20227	-1.0104	-0.647058	-0.841619	0.742374	1.14316	-0.960199	-0.925337	+	+		+	0	8.64526	1.66102	-0.40079	0.0874309	-0.0348628	4.70933	1.70257
Q93008;D3DWB6;Q6P468;Q59EZ5;B4DGX9;Q86X58;H7C2M9	Q93008;D3DWB6	Probable ubiquitin carboxyl-terminal hydrolase FAF-X;Ubiquitin carboxyl-terminal hydrolase	USP9X	-1.14736	-1.14736	-1.14736	-1.14736	-0.652688	-0.792346	-0.691806	-0.848899	1.13085	1.01797	0.889613	1.32047	0.624145	0.85587	0.839446	0.896823	-1.14736	-0.746435	1.08973	0.804071	+	+		+	0	11.2176	3.94898	-0.400929	1.38983	0.285657	6.51603	-2.23709
B5BUB1;Q9Y265;E7ETR0;B3KRS7;H7C4G5;J3QLR1;H7C4I3	B5BUB1;Q9Y265;E7ETR0;B3KRS7;H7C4G5	RuvB-like 1	RUVBL1	-1.25465	-1.13452	-1.03647	-1.18185	-0.706632	-0.66361	-0.750673	-0.867366	1.03312	0.7803	0.988481	1.12586	0.808199	1.21571	0.887662	0.756443	-1.15187	-0.74707	0.98194	0.917004	+	+		+	0	10.3121	3.16005	-0.404802	0.203555	0.0649361	6.54443	-2.13381
Q9UIA9;A8K607;E7ESC6;D3DSQ7;B4DSP8;E5RIW1;H0YBE1	Q9UIA9;A8K607;E7ESC6;D3DSQ7;B4DSP8	Exportin-7	XPO7	-1.22337	-1.09155	-1.07297	-1.18525	-1.02048	-0.637137	-0.635554	-0.660597	1.20115	0.84643	0.981206	1.23108	0.579767	0.806389	1.13456	0.746328	-1.14328	-0.738442	1.06497	0.816761	+	+		+	0	9.07871	2.15303	-0.404844	0.839446	0.248207	6.28477	-2.20825
O95817;Q53GY1;C9JFK9	O95817;Q53GY1;C9JFK9	BAG family molecular chaperone regulator 3	BAG3	-0.997184	-0.927631	-1.2187	-1.40721	-0.827677	-0.703158	-0.710681	-0.677709	1.22041	1.11957	0.37115	0.852531	1.08637	1.09654	0.687324	1.03605	-1.13768	-0.729806	0.890915	0.976571	+	+		+	0	7.51806	1.92989	-0.407875	0.153691	-0.0856552	4.04829	-2.0286
F8W9W0;F8VP57;B7ZKW7;Q59FT4;B7ZKJ3;P54756;C9JXA2;Q6P4R6;A8K5U6;A0A140VJJ0;P29320	F8W9W0;F8VP57;B7ZKW7;Q59FT4;B7ZKJ3;P54756	Ephrin type-A receptor 5	EPHA5	0.688826	0.539125	0.807526	0.945888	0.965942	0.973371	1.30986	1.36868	-0.949903	-0.949903	-0.949903	-0.949903	-0.949903	-0.949903	-0.949903	-0.949903	0.745341	1.15446	-0.949903	-0.949903	+	+		+	0	10.4425	1.60107	-0.409124	0	0	5.9414	1.69524
Q6FIC5;Q9Y696;B4DWC4;B3KTR3;Q9NVF8	Q6FIC5;Q9Y696;B4DWC4;B3KTR3;Q9NVF8	Chloride intracellular channel protein 4	CLIC4	-1.13165	-1.36486	-1.04714	-1.0773	-0.660181	-0.730118	-0.741978	-0.846273	0.928106	0.738626	0.966463	0.961245	1.25095	0.979271	0.886496	0.888326	-1.15524	-0.744638	0.89861	1.00126	+	+		+	0	10.7381	2.62367	-0.410597	0.454571	-0.102652	6.33305	-2.05384
P49327;A0A0U1RQF0;Q6PJJ3;A0A0U1RRG3;A0A1B0GTR5;Q13587;J3KTF0	P49327;A0A0U1RQF0	Fatty acid synthase;[Acyl-carrier-protein] S-acetyltransferase;[Acyl-carrier-protein] S-malonyltransferase;3-oxoacyl-[acyl-carrier-protein] synthase;3-oxoacyl-[acyl-carrier-protein] reductase;3-hydroxyacyl-[acyl-carrier-protein] dehydratase;Enoyl-[acyl-carrier-protein] reductase;Oleoyl-[acyl-carrier-protein] hydrolase	FASN	0.568358	0.681033	0.946377	0.590673	1.18807	1.09125	1.19871	0.958049	-1.42823	-1.36087	-1.2656	-1.26976	-0.476918	-0.415843	-0.502632	-0.502666	0.69661	1.10902	-1.33112	-0.474515	+	+	+	+	0	11.5156	2.14653	-0.41241	5.91506	-0.856601	6.15693	2.02773
V9HWG0;P45973;Q6I9T7;F8VNY3	V9HWG0;P45973;Q6I9T7	Chromobox protein homolog 5	HEL25;CBX5	-1.10703	-1.10703	-1.10703	-1.10703	-0.409664	-0.466252	-0.783103	-1.10703	0.713184	0.695722	0.421289	0.439001	0.883147	0.911115	1.55144	1.57926	-1.10703	-0.691512	0.567299	1.23124	+	+	+	+	0	7.07268	1.37922	-0.415517	1.71994	-0.663942	6.13177	-1.67433
B2R514;E7EM64;Q7L5N1;H7C3T0;B4DHR8	B2R514;E7EM64;Q7L5N1	COP9 signalosome complex subunit 6	COPS6	-0.975219	-1.10226	-1.26189	-1.23744	-0.687821	-0.675597	-0.979475	-0.56522	1.2997	0.95136	0.757498	0.831747	1.07948	1.28928	0.620409	0.655451	-1.1442	-0.727028	0.960076	0.911155	+	+		+	0	7.7558	2.03195	-0.417175	0.0874943	0.0489182	5.31449	-2.10428
A0A024R201;Q9UNM6;Q53GN6;B2RBM7;Q9Y6E3;B4DJ66;J3KNQ3;A0A087WUL9;E9PL38;H0YD73;Q9UNM7;E9PQG3;E9PPD2;Q5HYL3;F8W8J6	A0A024R201;Q9UNM6;Q53GN6;B2RBM7;Q9Y6E3;B4DJ66;J3KNQ3;A0A087WUL9;E9PL38;H0YD73	26S proteasome non-ATPase regulatory subunit 13	PSMD13	-1.12724	-0.914198	-1.30444	-1.27863	-0.836724	-0.527675	-0.812362	-0.758476	0.944656	1.07407	0.666129	0.865112	0.888801	1.19177	0.834193	1.09502	-1.15613	-0.733809	0.887492	1.00245	+	+		+	0	9.48673	1.99683	-0.422317	0.425245	-0.114952	5.5014	-2.04362
A0A024R7A8;P15121;E9PCX2;Q59EL5;E9PEF9;O15289;A4D1P0;C9JRZ8	A0A024R7A8;P15121;E9PCX2;Q59EL5	Aldose reductase	AKR1B1	-1.1301	-1.0962	-1.03494	-0.952067	-0.78304	-0.283493	-0.626952	-0.8289	-0.24615	0.690705	0.135635	0.635509	1.4944	1.23841	1.11163	1.67555	-1.05333	-0.630596	0.303925	1.38	+	+	+	+	0	6.643	1.76499	-0.422731	2.25133	-1.07607	3.02551	-1.35725
Q6IBN0;O43242;B3KNN7;B4DEB0;Q96N86;Q8N9M2;B4DV84;B4DPM7;O95325;H0YGV8;F5H8K4	Q6IBN0;O43242;B3KNN7;B4DEB0;Q96N86;Q8N9M2;B4DV84;B4DPM7	26S proteasome non-ATPase regulatory subunit 3	PSMD3	-1.19383	-1.20335	-1.05125	-1.13186	-0.734959	-0.691759	-0.72858	-0.733295	0.603495	0.623061	0.801068	0.643521	1.29102	1.3847	1.1296	0.992417	-1.14507	-0.722148	0.667786	1.19943	+	+	+	+	0	11.8886	4.60317	-0.422923	2.79216	-0.531647	7.18416	-1.81286
A0A140VK53;Q9UQ35;O60382;I3L1I8;I3L182;Q9UQ39;I3L4D8	A0A140VK53;Q9UQ35;O60382	Serine/arginine repetitive matrix protein 2	SRRM2;KIAA0324	-1.08204	-1.00952	-1.24459	-1.1639	-0.894537	-0.384455	-0.760011	-0.764485	0.899187	1.1746	1.2118	1.58728	0.551886	0.479129	0.469004	0.93066	-1.12501	-0.700872	1.21822	0.60767	+	+	+	+	0	8.11057	1.8922	-0.424139	1.84783	0.610544	5.35638	-2.34323
Q53HJ0;Q59EL2;P61201;B2R6N0;B4DIH5;H0YKU5;H0YM03;H0YMC2	Q53HJ0;Q59EL2;P61201;B2R6N0;B4DIH5;H0YKU5	COP9 signalosome complex subunit 2	COPS2	-1.10829	-1.18331	-1.08017	-1.26537	-0.485152	-0.758365	-0.779656	-0.905312	0.763866	0.882951	0.993938	1.01187	0.883308	1.3161	0.785462	0.92813	-1.15928	-0.732121	0.913156	0.97825	+	+		+	0	9.58746	2.32642	-0.427163	0.197916	-0.0650943	6.97716	-2.07244
B2R6D0;Q99460;A0A087WW66;Q05CW6;Q05BX4;H7BZR6;C9J9M4;H7C378;F8WCE3	B2R6D0;Q99460;A0A087WW66;Q05CW6;Q05BX4	26S proteasome non-ATPase regulatory subunit 1	PSMD1	-1.05312	-0.956105	-1.31551	-1.3128	-0.622381	-0.525247	-0.867583	-0.906012	1.02245	1.11	0.899822	1.00577	0.978675	1.06252	0.685077	0.794446	-1.15938	-0.730306	1.00951	0.88018	+	+		+	0	9.60655	1.78027	-0.429078	0.64451	0.129331	6.17248	-2.1689
V9HW80;P55072;Q96IF9;Q0IIN5;Q9NTC4;Q9HAP0;Q9HAP1;C9IZA5;C9JUP7	V9HW80;P55072;Q96IF9;Q0IIN5;Q9NTC4	Transitional endoplasmic reticulum ATPase	HEL-S-70;VCP;DKFZp434K0126	-1.33207	-1.39798	-0.972663	-0.862407	-0.66284	-0.662717	-0.656785	-0.859829	0.565736	0.648787	0.708518	0.760066	1.03336	0.968716	1.34838	1.37374	-1.14128	-0.710543	0.670777	1.18105	+	+	+	+	0	9.03995	1.6515	-0.430738	2.39599	-0.51027	4.91458	-1.81206
A0A024RCM3;Q13838;Q5STU3;A0A0G2JJZ9;F6WLT2;A0A140T9X3;B4DP52;Q59G92;A0A140T996;A0A140T9X9;F6S4E6;A0A0A0MT12;F6TRA5;F6UJC5;A0A140TA18;B4DIJ6;B4DIZ8;A0A140T9L4;A0A140T973;A0A140T9K1;F6QYI9;A0A0G2JJL7;F6R6M7;H0Y400;K7EN69;H0YCC6;Q7KYK3;A0A140T9K2;K7ENP6;A0A0G2JHN7;A0A140T9N3;K7EL56;K7EIL8;F6U6E2;F6S2B7;F6SXL5;B4DH55;B4DF34	A0A024RCM3;Q13838;Q5STU3;A0A0G2JJZ9;F6WLT2;A0A140T9X3;B4DP52;Q59G92;A0A140T996;A0A140T9X9;F6S4E6;A0A0A0MT12;F6TRA5;F6UJC5;A0A140TA18;B4DIJ6	Spliceosome RNA helicase DDX39B	hCG_2005638;DDX39B	-1.11375	-1.15284	-1.21564	-1.16906	-0.728869	-0.576684	-0.696416	-0.905026	1.08986	1.2236	0.57282	0.767661	0.977131	0.991513	0.920953	1.01475	-1.16282	-0.726749	0.913485	0.976087	+	+		+	0	9.48286	3.06773	-0.436073	0.160766	-0.0626013	5.05337	-2.07631
H0Y4R1;P12268;B7Z1G4;Q6QE17;E7ETK5;Q6RUP9;C9K0R9;Q6RUP8	H0Y4R1;P12268;B7Z1G4;Q6QE17	Inosine-5-monophosphate dehydrogenase 2	IMPDH2	-0.864625	-1.15742	-1.27659	-1.28018	-0.729373	-0.831342	-0.561803	-0.705423	1.03245	1.09542	0.871586	0.945286	1.33847	1.22003	0.469919	0.43359	-1.1447	-0.706985	0.986186	0.865502	+	+		+	0	6.95522	2.09624	-0.437716	0.193794	0.120683	5.92934	-2.13089
D3DPU2;B2RDY9;Q01518;B4DNW7;B4DI38;B4DNA3;B4DNY3;B4DUZ8;Q5T0R1;Q5T0R7;Q5T0R6;Q5T0R5;Q5T0R4;Q5T0R3;Q5T0R2;Q5T0R9;Q5T0S3;Q5T0R8	D3DPU2;B2RDY9;Q01518;B4DNW7;B4DI38;B4DNA3;B4DNY3;B4DUZ8	Adenylyl cyclase-associated protein;Adenylyl cyclase-associated protein 1	CAP1	-1.05261	-1.07563	-1.24461	-1.24944	-0.618984	-0.613453	-0.828385	-0.803625	0.619668	0.812508	0.611307	0.726908	1.11751	1.10465	1.18561	1.30858	-1.15557	-0.716112	0.692598	1.17909	+	+	+	+	0	11.9559	2.85884	-0.439461	3.46505	-0.486489	6.65833	-1.84817
U3M9J2;U3M8N0;L8B0B9;L8B086;L8B082;P14679;U3M9D5;A0A024DBG7;Q9UMA2;Q15677	U3M9J2;U3M8N0;L8B0B9;L8B086;L8B082;P14679;U3M9D5;A0A024DBG7	Tyrosinase	TYR	0.657815	0.60868	0.940834	0.703901	1.13724	1.35818	1.16333	1.04107	-0.951381	-0.951381	-0.951381	-0.951381	-0.951381	-0.951381	-0.951381	-0.951381	0.727807	1.17496	-0.951381	-0.951381	+	+		+	0	12.1574	2.39021	-0.447148	0	0	6.33233	1.67919
A0A140VJK6;P49915;B4DUT7;Q53F90	A0A140VJK6;P49915;B4DUT7;Q53F90	GMP synthase [glutamine-hydrolyzing]	GMPS	-0.939183	-1.21205	-1.40751	-1.06358	-0.612593	-0.657675	-0.775972	-0.775706	1.49636	0.578739	1.17943	0.997599	0.685754	0.827392	0.851845	0.82715	-1.15558	-0.705487	1.06303	0.798035	+	+		+	0	7.92747	2.20966	-0.450093	0.650739	0.264996	4.29866	-2.21861
A0A140VJS3;P62195;Q59GS3;J3QQM1;J3QSA9;J3KRP2;J3QLH6;J3QRW1;J3QSE0;J3QRR3;J3KTQ9;B2R8F2;A0A090N8G2;Q8NB90	A0A140VJS3;P62195;Q59GS3;J3QQM1;J3QSA9;J3KRP2;J3QLH6	26S protease regulatory subunit 8	PSMC5	-1.19246	-1.23699	-1.14715	-1.11065	-0.591723	-0.609245	-0.892819	-0.788052	1.03662	0.706743	0.888617	0.784266	1.21191	1.10741	0.9625	0.871018	-1.17181	-0.72046	0.854062	1.03821	+	+		+	0	10.7599	2.94542	-0.451351	0.896377	-0.184149	6.7201	-2.02587
Q53SS8;Q15365	Q53SS8;Q15365	Poly(rC)-binding protein 1	PCBP1	-0.929826	-1.14422	-1.33675	-1.24164	-0.677362	-0.52683	-0.791452	-0.839349	0.832789	1.08636	0.850398	0.499391	1.02213	1.32266	1.06825	0.805453	-1.16311	-0.708748	0.817235	1.05462	+	+		+	0	8.624	2.18527	-0.454359	0.720946	-0.237387	4.9526	-1.98034
A0A024QZX3;P35237;A0A024QZX5;A0A087X1N8;Q8IXH2;A0A024QZT8	A0A024QZX3;P35237;A0A024QZX5;A0A087X1N8;Q8IXH2;A0A024QZT8	Serpin B6	SERPINB6	-1.26172	-1.07436	-1.17084	-1.17746	-0.636137	-0.588699	-0.8662	-0.76861	0.792016	0.969697	1.13581	0.811796	0.647692	0.828055	1.18358	1.17537	-1.17109	-0.714911	0.92733	0.958674	+	+		+	0	9.30154	3.08093	-0.456183	0.0724234	-0.0313456	6.42506	-2.09843
B0QY89;Q9Y262;B4DQF6;B3KPB9;B0QY90;B3KNG0;Q8N7H0;Q7Z5X3;C9JHP4;C9K0Q7;B4DEH4;H7C3A0;H0Y7E6	B0QY89;Q9Y262;B4DQF6;B3KPB9;B0QY90;B3KNG0	Eukaryotic translation initiation factor 3 subunit L	EIF3L	-1.23127	-1.0966	-0.996627	-1.32711	-0.666009	-0.679163	-0.716971	-0.752342	0.81146	0.677965	0.909551	0.887464	0.624698	0.832247	1.46042	1.26229	-1.1629	-0.703621	0.82161	1.04491	+	+		+	0	8.18849	3.04972	-0.459281	0.516595	-0.223303	6.2546	-1.98451
Q13177;A8K5M4;H7C1X3;H9XFB4;B1AKS5	Q13177;A8K5M4	Serine/threonine-protein kinase PAK 2;PAK-2p27;PAK-2p34	PAK2	-1.0521	-0.832538	-1.30832	-1.33055	-0.520542	-0.861468	-0.51231	-0.778677	0.824107	0.715444	0.613014	0.546451	1.72799	0.409329	1.30639	1.05378	-1.13088	-0.668249	0.674754	1.12437	+	+		+	0	6.08637	1.69173	-0.462628	0.788758	-0.449618	5.01267	-1.80563
A0A024R8W0;P38919;I3L3H2	A0A024R8W0;P38919	Eukaryotic initiation factor 4A-III;Eukaryotic initiation factor 4A-III, N-terminally processed	DDX48;EIF4A3	-0.910926	-0.945603	-1.34332	-1.32271	-0.612479	-0.594431	-0.739843	-0.722185	0.335444	0.635061	0.627792	0.432102	1.07782	1.11849	1.58305	1.38173	-1.13064	-0.667235	0.5076	1.29027	+	+	+	+	0	8.88005	2.03249	-0.463403	2.85815	-0.782673	4.65356	-1.63824
A0A024RAI1;P61158;B4DXW1;B4DT29;B4DTI0;F8WEW2;F8WE84	A0A024RAI1;P61158;B4DXW1;B4DT29;B4DTI0	Actin-related protein 3	ACTR3	-1.25663	-0.712462	-1.26716	-1.36354	-0.684022	-0.595017	-0.729447	-0.720625	0.821431	1.20352	1.05711	0.932951	0.242633	0.609582	1.27265	1.18904	-1.14995	-0.682278	1.00375	0.828476	+	+		+	0	6.41973	1.67432	-0.467673	0.282	0.175279	4.84234	-2.1537
A0A087WYF6;F8W7U3;E7ESD2;B7ZME8;Q641Q2;J3KP36;A8K5W5;A0A0A0MR88;A0A096LPC5;Q9Y4E1;B4DPK9;B4DF48;Q9NVB8;B4DHJ2;Q9Y4N4;B4E255;B3KMC4;Q5SRD0;A0A0A0MT65;Q6P0Q7;B1AP61	A0A087WYF6;F8W7U3;E7ESD2;B7ZME8;Q641Q2;J3KP36;A8K5W5;A0A0A0MR88;A0A096LPC5;Q9Y4E1;B4DPK9;B4DF48;Q9NVB8	WASH complex subunit FAM21A;WASH complex subunit FAM21C	FAM21A;FAM21C	-1.16658	-1.16658	-1.16658	-1.16658	-0.614352	-0.74254	-0.715662	-0.710917	0.53272	0.70365	0.79426	1.13574	0.67135	1.1124	1.47122	1.02846	-1.16658	-0.695868	0.791592	1.07086	+	+		+	0	8.26975	5.54369	-0.470711	0.644067	-0.279262	5.32974	-1.95817
A0A024R652;P11586;F5H2F4;B7Z809;V9GYY3	A0A024R652;P11586;F5H2F4;B7Z809	C-1-tetrahydrofolate synthase, cytoplasmic;Methylenetetrahydrofolate dehydrogenase;Methenyltetrahydrofolate cyclohydrolase;Formyltetrahydrofolate synthetase;C-1-tetrahydrofolate synthase, cytoplasmic, N-terminally processed	MTHFD1	-1.14801	-1.01734	-1.13231	-1.3128	-0.741071	-0.637744	-0.620422	-0.721717	0.381544	0.768494	0.539737	0.59757	1.31404	1.34695	1.10574	1.27734	-1.15261	-0.680238	0.571836	1.26102	+	+	+	+	0	11.2652	3.36137	-0.472378	3.42681	-0.689182	5.60308	-1.72445
O75533;Q7Z497;A0JLT9;Q32Q20;A0PJH5;B4DGZ4;H7C341;Q9NTB4;A8K355;F8WC19	O75533;Q7Z497;A0JLT9;Q32Q20;A0PJH5	Splicing factor 3B subunit 1	SF3B1	-1.0678	-0.916226	-1.03384	-1.49371	-0.498937	-0.571174	-0.799344	-0.717665	0.536218	0.101466	0.980367	0.64132	0.982338	0.777131	1.472	1.60786	-1.12789	-0.64678	0.564843	1.20983	+	+		+	0	6.33826	1.81395	-0.481115	1.27867	-0.64499	3.58899	-1.69274
Q53HA4;Q5T5C7;P49591;Q0VGA5	Q53HA4;Q5T5C7;P49591;Q0VGA5	Serine--tRNA ligase, cytoplasmic	SARS	-0.735507	-0.666545	-1.0527	-1.22492	-0.477269	-0.546602	-0.525839	-0.199009	-0.133383	-0.194374	-0.0190018	-0.520278	1.38472	1.39343	2.0686	1.44868	-0.919918	-0.43718	-0.216759	1.57386	+	+	+	+	0	7.33299	1.68719	-0.482738	3.99734	-1.79062	2.21221	-0.703158
P55036;Q5VWC4;A6PVX3;H0Y3Y9;A2A3N6;H0Y561	P55036;Q5VWC4;A6PVX3	26S proteasome non-ATPase regulatory subunit 4	PSMD4	-1.05256	-1.08883	-1.22123	-1.23269	-0.827605	-0.905459	-0.542204	-0.365123	0.637793	0.345623	0.690115	0.455296	1.43181	1.25835	1.2056	1.21111	-1.14883	-0.660098	0.532207	1.27672	+	+	+	+	0	9.52304	1.97403	-0.488728	3.61711	-0.74451	5.75687	-1.68103
Q8WVY7	Q8WVY7	Ubiquitin-like domain-containing CTD phosphatase 1	UBLCP1	-1.10068	-1.10068	-1.10068	-1.10068	-0.477306	-0.519666	-0.740883	-0.706654	0.349912	0.318447	0.0946884	0.484409	1.19132	1.20674	1.86491	1.3368	-1.10068	-0.611127	0.311864	1.39994	+	+	+	+	0	8.78363	3.51123	-0.489553	3.06047	-1.08808	5.64704	-1.41254
A0A140VJX1;P24752;H0YEL7;E9PKF3;E9PRQ6	A0A140VJX1;P24752;H0YEL7	Acetyl-CoA acetyltransferase, mitochondrial	ACAT1	0.737441	0.730694	0.644769	0.709075	1.09518	1.24927	1.16142	1.2848	-0.951581	-0.951581	-0.951581	-0.951581	-0.951581	-0.951581	-0.951581	-0.951581	0.705495	1.19767	-0.951581	-0.951581	+	+		+	0	15.9606	4.30923	-0.492172	0	0	9.53889	1.65708
Q96HQ2	Q96HQ2	CDKN2AIP N-terminal-like protein	CDKN2AIPNL	-0.966044	-0.966044	-0.966044	-0.966044	-0.295278	-0.17092	-0.457007	-0.966044	2.15939	1.57897	0.655689	0.474063	0.901512	-0.966044	0.493674	0.456168	-0.966044	-0.472312	1.21703	0.221328	+	+		+	0	2.87701	1.52143	-0.493732	0.88332	0.9957	2.82223	-2.18307
Q16777;Q6FI13	Q16777;Q6FI13	Histone H2A type 2-C;Histone H2A type 2-A	HIST2H2AC;HIST2H2AA3	-0.782519	-1.37087	-1.376	-1.14963	-0.824347	-0.539182	-0.633623	-0.702021	0.33828	1.13577	0.668693	1.27783	0.993056	0.851525	1.07461	1.03843	-1.16975	-0.674793	0.855143	0.989405	+	+		+	0	6.97957	1.76353	-0.494962	0.246887	-0.134263	3.6547	-2.0249
A0A024R9B8;Q9Y646;B4DJC2;E5RJA8;E5RH35;E5RJZ7;E5RJP8;B4E1W2	A0A024R9B8;Q9Y646;B4DJC2;E5RJA8	Carboxypeptidase Q	PGCP;CPQ	0.512663	0.731782	0.880235	0.627189	0.785577	1.1479	1.35634	1.47161	-0.917796	-0.852192	-0.915772	-0.925706	-1.09407	-0.990148	-0.907412	-0.910205	0.687967	1.19036	-0.902867	-0.975459	+	+		+	0	9.16884	1.59734	-0.50239	0.75844	0.0725914	5.97922	1.59083
Q53FE8;Q53FF5;F2Z2K0;Q6ZQU3;R4GNE6;G3V4V8;R4GMY2	Q53FE8;Q53FF5;F2Z2K0		NSFL1C	-1.3936	-1.34316	-0.791608	-1.04013	-0.88967	-0.795201	-0.294667	-0.579344	0.331899	0.687884	0.472027	0.579817	1.05382	1.15553	1.25033	1.59609	-1.14212	-0.639721	0.517907	1.26394	+	+	+	+	0	7.59477	1.39385	-0.502407	2.74655	-0.746034	4.332	-1.66003
A0A087WX92;A8K302;A0A024R8J3;O15403;A1L174	A0A087WX92;A8K302;A0A024R8J3;O15403	Monocarboxylate transporter 7	SLC16A6	0.733828	0.551559	0.699324	0.77787	1.02164	1.346	1.00993	1.42567	-0.945727	-0.945727	-0.945727	-0.945727	-0.945727	-0.945727	-0.945727	-0.945727	0.690645	1.20081	-0.945727	-0.945727	+	+		+	0	11.223	2.29211	-0.510164	0	0	7.31528	1.63637
Q969E4;Q5H9L2;Q6IPX3;A0A024RCH0	Q969E4;Q5H9L2;Q6IPX3	Transcription elongation factor A protein-like 3;Transcription elongation factor A protein-like 5;Transcription elongation factor A protein-like 6	TCEAL3;TCEAL5;TCEAL6	-1.16408	-1.16408	-1.16408	-1.16408	-0.729984	-0.710985	-0.629897	-0.522717	0.801691	1.5358	0.969076	0.399142	1.37335	0.608573	1.165	0.397258	-1.16408	-0.648396	0.926427	0.886045	+	+		+	0	5.8738	4.45834	-0.515682	0.0427365	0.0403833	3.94175	-2.09051
A0A024R6Y2;P61970;H3BRV9	A0A024R6Y2;P61970;H3BRV9	Nuclear transport factor 2	NUTF2	-1.14634	-1.14634	-1.14634	-1.14634	-0.396825	-0.295788	-1.01518	-0.794987	1.22046	0.637421	1.45171	1.18627	0.281261	1.36261	0.615622	0.332795	-1.14634	-0.625695	1.12397	0.648072	+	+		+	0	5.64974	1.66756	-0.520643	0.775922	0.475893	4.92438	-2.2703
P06132;A0A1B0GVN9;A0A1B0GVZ4;H0Y5R6;Q5T446;B4DEM5;Q71UD4;B4DHV6;Q71UD5;B0AZT7	P06132;A0A1B0GVN9;A0A1B0GVZ4;H0Y5R6	Uroporphyrinogen decarboxylase	UROD	-1.63401	-1.2887	-0.866307	-0.951702	-0.544402	-0.523674	-0.608496	-0.932502	1.30507	0.654669	1.01182	0.822116	0.874079	0.530683	1.00026	1.15109	-1.18518	-0.652269	0.948419	0.889028	+	+		+	0	6.81797	1.43322	-0.53291	0.11479	0.0593901	4.11756	-2.1336
Q15056;A4D198;Q75MT8;Q75MU1;B4DMV6;Q75MU2	Q15056;A4D198;Q75MT8	Eukaryotic translation initiation factor 4H	EIF4H;LOC392647;WBSCR1	-1.18794	-1.14501	-1.17755	-1.1066	-0.499649	-0.486225	-0.627602	-0.836577	1.96038	1.19586	0.292145	0.453977	0.77077	0.904955	0.75953	0.729539	-1.15428	-0.612513	0.975591	0.791198	+	+		+	0	4.99827	3.20273	-0.541762	0.187982	0.184392	2.84342	-2.12987
P53618;E9PP73;E9PP63;E9PKQ1	P53618;E9PP73	Coatomer subunit beta	COPB1	-1.25066	-1.18824	-1.20933	-1.17226	-0.676968	-0.535241	-0.692694	-0.734625	0.766871	0.771517	0.83447	0.711119	1.46354	1.01381	1.13019	0.768497	-1.20512	-0.659882	0.770994	1.09401	+	+		+	0	9.87449	4.63423	-0.545238	1.15632	-0.323013	9.05017	-1.97611
A0A024R0E2;O75534;E9PLT0;Q9GZV0;A0A024R0K2;Q96L66;Q9UG93;E9PNG3;Q8WU01;Q9UG12;E9PJK7	A0A024R0E2;O75534;E9PLT0;Q9GZV0;A0A024R0K2;Q96L66	Cold shock domain-containing protein E1	CSDE1;UNR	-1.18466	-1.18466	-1.18466	-1.18466	-0.526911	-0.524342	-0.315497	-1.18466	0.844876	1.33732	0.865677	0.68189	0.888711	1.40168	0.798249	0.47165	-1.18466	-0.637853	0.932441	0.890072	+	+		+	0	6.32649	1.56046	-0.546808	0.0629887	0.0423693	5.25841	-2.1171
P32929	P32929	Cystathionine gamma-lyase	CTH	0.430947	0.627924	0.972476	0.63445	1.13425	1.18204	1.3443	1.21397	-0.942545	-0.942545	-0.942545	-0.942545	-0.942545	-0.942545	-0.942545	-0.942545	0.666449	1.21864	-0.942545	-0.942545	+	+		+	0	11.12	2.41487	-0.552192	0	0	5.1382	1.60899
Q53FU3;A0A024RB72;F8VVA7;P61923;F8W651;F8VXB1;F8VUC5;F8W156;F8VYZ4;F8VYK5;F8VXR1	Q53FU3;A0A024RB72;F8VVA7;P61923;F8W651;F8VXB1;F8VUC5;F8W156;F8VYZ4	Coatomer subunit zeta-1	COPZ1	-1.27137	-1.27116	-1.22405	-0.92239	-0.324164	-0.328031	-0.924825	-0.898834	1.29402	0.722284	1.51734	0.814219	0.380819	0.402585	0.959497	1.07406	-1.17224	-0.618963	1.08697	0.70424	+	+		+	0	6.00095	1.57976	-0.553278	0.706551	0.382725	4.44017	-2.25921
B4E266;B2RCM2;Q9P2J5;B4DER1;Q9H8E3;Q9NPU8;Q9HAM7;Q9NVC0;B3KXA9;Q9NVP8;Q6NVI4;Q0VGM8;Q9P0T1;A0A087WXY1	B4E266;B2RCM2;Q9P2J5;B4DER1;Q9H8E3	Leucine--tRNA ligase, cytoplasmic	LARS	-1.10945	-1.10945	-1.10945	-1.10945	-0.180268	-0.237425	-1.10945	-0.693757	0.243882	0.470779	0.345268	0.0251061	1.40643	1.6446	1.19144	1.33122	-1.10945	-0.555225	0.271259	1.39342	+	+	+	+	0	7.23831	1.36018	-0.554229	3.80727	-1.12216	5.19672	-1.38071
A0A0S2Z4C3;P07954;A0A0S2Z3X6;A0A0S2Z4H0;A0A0S2Z3S9;A0A0S2Z3W2;A0A0S2Z408	A0A0S2Z4C3;P07954	Fumarate hydratase, mitochondrial	FH	0.988476	0.557489	0.472759	0.600564	1.07001	1.38822	1.15711	1.23497	-1.14965	-1.04847	-0.75109	-1.12078	-0.8557	-1.04764	-0.774166	-0.722097	0.654822	1.21258	-1.0175	-0.849901	+	+		+	0	9.16432	2.24513	-0.557756	0.702467	-0.167596	4.56983	1.67232
A0A024QZ77;Q96C19;H0Y4Y4;Q53SA2;Q7Z2R5;B4DEE0;A0A087X1Z2;A0A024R493;Q59EU6;Q9BUP0;C9JTV4;Q8WYH2	A0A024QZ77;Q96C19;H0Y4Y4	EF-hand domain-containing protein D2	EFHD2	-1.32977	-1.16224	-1.24158	-1.16186	-0.689312	-0.550191	-0.632762	-0.7769	1.00624	1.04986	0.987956	0.956747	0.880724	0.774258	0.798664	1.09017	-1.22386	-0.662291	1.0002	0.885954	+	+		+	0	12.2759	3.98416	-0.561573	0.755994	0.114247	8.36897	-2.22407
H3BUL4;H3BMX9;A0A024R6T8;Q9GZU8;H3BTP8;H3BSY6;H3BP64;Q2VIL1;H3BQQ6;H3BTI2;Q6P4H7;H3BSF0;H3BU93;H3BN22;H3BNK9;H3BPH9;H3BPF9	H3BUL4;H3BMX9;A0A024R6T8;Q9GZU8;H3BTP8;H3BSY6;H3BP64;Q2VIL1;H3BQQ6;H3BTI2;Q6P4H7;H3BSF0;H3BU93	Protein FAM192A	FAM192A;NIP30	-1.14159	-1.14159	-1.14159	-1.14159	-1.14159	-0.475441	-0.300498	-0.391321	1.36919	0.541278	0.568087	0.343618	0.195932	1.33885	0.809606	1.70866	-1.14159	-0.577213	0.705543	1.01326	+	+		+	0	4.38724	1.59004	-0.56438	0.327434	-0.307719	3.73459	-1.84714
K7ERF1;Q9UBQ5;K7ES31;U3LUI4;A0A087WVB9;B4DVD7;K7EQM4;K7EK53	K7ERF1;Q9UBQ5;K7ES31;U3LUI4;A0A087WVB9;B4DVD7	Eukaryotic translation initiation factor 3 subunit K	EIF3K	-0.953979	-1.10956	-1.40049	-1.30866	-0.658785	-0.638992	-0.726678	-0.469261	1.30956	0.216686	0.970952	0.71013	0.798029	1.44865	0.844957	0.967441	-1.19317	-0.623429	0.801832	1.01477	+	+		+	0	6.45117	2.60604	-0.569743	0.330485	-0.212935	3.67315	-1.995
A0A024R0R4;Q9UBE0;M0QZS6;B3KNJ4;M0QX65;B4DY66;M0R054;M0QYM8;M0R286;M0R375;M0QYP2	A0A024R0R4;Q9UBE0;M0QZS6;B3KNJ4;M0QX65	SUMO-activating enzyme subunit 1;SUMO-activating enzyme subunit 1, N-terminally processed	SAE1	-1.14744	-1.33206	-1.05088	-1.23541	-0.837032	-0.852715	-0.37157	-0.424241	1.29025	1.23787	1.24024	1.1784	0.483604	0.807031	0.438034	0.575927	-1.19145	-0.62139	1.23669	0.576149	+	+	+	+	0	9.46727	2.14368	-0.570059	3.61442	0.66054	7.63615	-2.42814
E5KNY5;P42704;B4DSR0;B8ZZ38;A0A0C4DG06;C9JCA9;H7C3W8;A0A0C4DG51;A8K6U0;A0A024R746;Q9NP80	E5KNY5;P42704;B4DSR0	Leucine-rich PPR motif-containing protein, mitochondrial	LRPPRC	0.9504	0.814562	0.467899	0.361155	1.47777	1.29112	1.0665	1.05011	-0.93494	-0.93494	-0.93494	-0.93494	-0.93494	-0.93494	-0.93494	-0.93494	0.648504	1.22138	-0.93494	-0.93494	+	+		+	0	9.27175	1.79442	-0.572872	0	0	4.55074	1.58344
Q9Y678;Q8WUI6;B3KW21;H0Y8X7;H0Y8G2;D6RG17	Q9Y678;Q8WUI6;B3KW21	Coatomer subunit gamma-1	COPG1;COPG	-1.33352	-1.09696	-1.31299	-1.08455	-0.686157	-0.687509	-0.609247	-0.549468	0.360551	0.75432	0.719908	0.85903	1.36365	1.16185	0.920725	1.22035	-1.20701	-0.633095	0.673452	1.16664	+	+	+	+	0	9.63726	3.5815	-0.573908	1.8729	-0.493194	5.2122	-1.88046
Q9NQG5;A2A2M0;A0A087X2D2;A0A087WUK3;E9PQF3;E9PIQ9	Q9NQG5;A2A2M0	Regulation of nuclear pre-mRNA domain-containing protein 1B	RPRD1B	-1.22749	-1.22749	-1.22749	-1.22749	-0.609153	-0.469277	-0.762629	-0.763108	1.01413	1.1254	0.866866	0.753774	1.12756	0.808635	1.02242	0.795358	-1.22749	-0.651042	0.940042	0.938493	+	+		+	0	10.5394	3.74097	-0.576451	0.00448504	0.00155006	6.7261	-2.16753
A0A024R374;P07858;A8K2H4;B4DL49;E9PKQ7;E9PNL5;E9PHZ5;E9PLY3;E9PSG5;E9PQM1;B4DMY4;B3KUJ8;E9PR54;E9PJ67;E9PCB3;Q5HYG5;E9PS78;R4GMQ5;E9PL32;E9PKX0;Q8TAC7;E9PIS1	A0A024R374;P07858;A8K2H4;B4DL49;E9PKQ7;E9PNL5;E9PHZ5;E9PLY3;E9PSG5;E9PQM1;B4DMY4;B3KUJ8	Cathepsin B;Cathepsin B light chain;Cathepsin B heavy chain	CTSB	0.57891	0.814317	0.634784	0.566714	0.968892	1.08262	1.39007	1.47166	-0.874367	-0.82877	-0.987514	-0.944952	-0.96247	-0.966734	-0.98481	-0.958358	0.648681	1.22831	-0.908901	-0.968093	+	+		+	0	10.4374	2.31642	-0.579632	0.821972	0.0591922	6.37104	1.55758
Q16655	Q16655	Melanoma antigen recognized by T-cells 1	MLANA	0.55606	0.39485	0.539049	1.08488	1.01896	1.33929	1.16997	1.37191	-0.934372	-0.934372	-0.934372	-0.934372	-0.934372	-0.934372	-0.934372	-0.934372	0.64371	1.22503	-0.934372	-0.934372	+	+		+	0	9.28999	1.82712	-0.581322	0	0	4.33942	1.57808
A0A090N8G0;P41250;Q75MN1;H7C443	A0A090N8G0;P41250	Glycine--tRNA ligase	GARS	0.749272	0.4723	0.928316	0.378407	1.05046	1.32891	1.23461	1.24524	-0.921977	-1.17272	-1.22491	-1.1668	-0.834271	-0.879738	-0.641103	-0.545999	0.632074	1.2148	-1.1216	-0.725278	+	+	+	+	0	9.23541	2.23774	-0.582731	2.05019	-0.396323	4.74106	1.75367
Q53YD7;P26641;B4DUP0;B4DUK7;B4DSR4;Q2F838;Q2F840	Q53YD7;P26641;B4DUP0	Elongation factor 1-gamma	EEF1G	-1.29972	-1.00849	-0.947582	-1.49355	-0.610402	-0.489824	-0.624943	-0.661706	0.646548	0.284264	0.534475	0.553268	1.05547	1.46659	1.29004	1.30555	-1.18734	-0.596719	0.504639	1.27941	+	+	+	+	0	9.18167	2.35816	-0.590614	3.28894	-0.774774	4.54722	-1.69197
Q5JP53;Q5SU16;P07437;B7ZAF0;Q6LC01;B4DY90;Q5ST81;B7ZAK1;Q9BUU9;B4E052;B4DQN9;B4DMU8;Q96B85;B4DXZ5;Q1KSF8;B4DMJ5	Q5JP53;Q5SU16;P07437;B7ZAF0;Q6LC01;B4DY90;Q5ST81;B7ZAK1;Q9BUU9;B4E052;B4DQN9;B4DMU8;Q96B85;B4DXZ5;Q1KSF8;B4DMJ5	Tubulin beta chain	TUBB;XTP3TPATP1	-1.00673	-1.07298	-1.30016	-1.32353	-0.559465	-0.306117	-0.690889	-0.779041	1.02166	0.951314	0.598609	0.312143	1.50382	1.64959	0.58205	0.419719	-1.17585	-0.583878	0.720931	1.03879	+	+		+	0	5.21288	2.4067	-0.591971	0.393342	-0.317863	4.32558	-1.89678
A0A024R1N4;P12956;B1AHC9;B4DE32;B2RDN9;B4E356;Q6IC76;A8WDG6	A0A024R1N4;P12956;B1AHC9;B4DE32;B2RDN9;B4E356	X-ray repair cross-complementing protein 6	XRCC6	-1.17213	-1.17163	-0.841001	-1.34111	-0.3844	-0.665932	-0.565219	-0.504392	0.450557	0.244477	-0.0327338	0.265085	1.60361	1.24596	1.50223	1.36662	-1.13147	-0.529986	0.231846	1.42961	+	+	+	+	0	9.21651	2.6135	-0.60148	4.10024	-1.19776	4.09287	-1.36331
B2RDZ9;A0A024R2P7;Q15024;B4DIU0	B2RDZ9;A0A024R2P7;Q15024;B4DIU0	Exosome complex component RRP42	EXOSC7	-1.20799	-1.38307	-1.17793	-0.825527	-0.627602	-0.518208	-0.403493	-0.628831	1.50771	0.842125	0.0585136	1.43533	1.05311	-0.194167	1.07392	0.996103	-1.14863	-0.544534	0.96092	0.732241	+	+		+	0	4.03907	2.47758	-0.604094	0.197765	0.228679	2.99077	-2.10955
A0A024R6D4;P84090;G3V279	A0A024R6D4;P84090;G3V279	Enhancer of rudimentary homolog	ERH	-1.52925	-1.00714	-1.10925	-1.14219	-0.827458	-0.358349	-0.62835	-0.555104	1.14273	1.02192	1.15131	1.21649	0.164264	0.332598	1.20377	0.924007	-1.19696	-0.592315	1.13311	0.65616	+	+		+	0	6.58177	2.1634	-0.604642	0.987999	0.476953	5.88788	-2.33007
V9HW38;P28838;B4DQG5;H0Y9Q1;H0Y983	V9HW38;P28838;B4DQG5	Cytosol aminopeptidase	HEL-S-106;LAP3	-1.60503	-1.39293	-0.98835	-0.735861	-0.769845	-0.812524	-0.325834	-0.39098	0.772264	0.443312	1.03574	0.889049	0.462229	0.655013	1.79141	0.972349	-1.18054	-0.574796	0.785091	0.97025	+	+		+	0	4.9791	1.39203	-0.605749	0.234382	-0.18516	3.82158	-1.96564
A0A024R4Z6;Q08945;Q59GH7;E9PMD4;A0A0U1RRK2;E9PPZ7	A0A024R4Z6;Q08945	FACT complex subunit SSRP1	SSRP1	-1.43437	-1.33825	-1.01885	-1.10628	-0.930176	-0.506449	-0.43781	-0.597306	0.939405	1.44633	0.60674	0.879244	0.804862	0.77567	0.86728	1.04995	-1.22444	-0.617935	0.96793	0.87444	+	+		+	0	7.64325	2.22204	-0.606501	0.198971	0.0934893	4.46231	-2.19237
Q9Y3P9;B7Z2B4;A0A0U1RQV7;E9PS63;B4DQA5;Q9Y6Y7;Q9UEL5;Q6AI42;F5H8L0;B7ZAP0	Q9Y3P9;B7Z2B4	Rab GTPase-activating protein 1	RABGAP1	-1.18755	-1.18755	-1.18755	-1.18755	-0.322465	-1.18755	-0.331794	-0.464752	0.652688	1.1662	0.348696	0.435924	0.970585	0.709731	1.64203	1.1309	-1.18755	-0.57664	0.650877	1.11331	+	+		+	0	5.77451	1.59859	-0.610908	0.866484	-0.462436	4.24484	-1.83842
Q6IBU0;A0A024R6Q1;P55010;H0YLZ1;Q32Q19;Q05DF3;H0YN40;H0YMJ8;H0YM54;H0YK11;B4DEN3	Q6IBU0;A0A024R6Q1;P55010	Eukaryotic translation initiation factor 5	EIF5	-1.04942	-0.888761	-1.11029	-1.61756	-0.377536	-0.453613	-0.562547	-0.828111	0.275834	0.548699	0.460315	0.523851	1.92863	1.12888	0.947163	1.07447	-1.16651	-0.555452	0.452175	1.26979	+	+	+	+	0	6.46165	1.77969	-0.611056	1.91057	-0.81761	4.12938	-1.61868
Q8WZ56;Q5U0I7;B3KRM2;A0A140VJS0;P62714;E5RJX4	Q8WZ56;Q5U0I7;B3KRM2;A0A140VJS0;P62714	Serine/threonine-protein phosphatase;Serine/threonine-protein phosphatase 2A catalytic subunit beta isoform	PPP2CB	-1.01499	-1.10203	-1.48204	-1.33367	-0.524668	-0.633923	-0.694635	-0.633482	0.640586	0.875453	1.1489	1.04238	0.618541	1.23624	0.939251	0.918088	-1.23318	-0.621677	0.92683	0.92803	+	+		+	0	8.45374	2.79356	-0.611506	0.00238541	-0.00120141	5.08887	-2.16001
B2RDF5;Q9UBT2;B3KMZ6;B3KNA3;K7EPL2;K7ESK7;B7Z5X0;U3KQ93;U3KQ55;K7ES38	B2RDF5;Q9UBT2;B3KMZ6;B3KNA3	SUMO-activating enzyme subunit 2	UBA2	-1.35424	-1.34616	-1.17296	-1.06414	-0.578226	-0.446673	-0.639162	-0.81894	0.865721	1.06236	0.750542	1.10834	0.553118	0.795327	1.2246	1.06049	-1.23438	-0.62075	0.946741	0.908384	+	+		+	0	8.51867	2.96408	-0.613626	0.0814706	0.0383558	5.98096	-2.18112
Q6FHF5;P12004;Q6FI35;B4DUA2;Q7Z6A3;Q7Z6A2;Q7Z6A1	Q6FHF5;P12004;Q6FI35	Proliferating cell nuclear antigen	PCNA	-1.38807	-1.36857	-0.822533	-1.01482	-0.796305	-0.59435	-0.279287	-0.465997	1.67978	1.69633	0.999489	0.885234	0.0531523	0.667378	0.398378	0.350184	-1.1485	-0.533985	1.31521	0.367273	+	+	+	+	0	6.2977	1.88697	-0.614512	2.03963	0.947935	4.13266	-2.4637
Q5U086;A0A024R625;P60510;H3BTA2;H3BV22;I3L4X0;H3BPN5;H3BVE3	Q5U086;A0A024R625;P60510;H3BTA2;H3BV22	Serine/threonine-protein phosphatase;Serine/threonine-protein phosphatase 4 catalytic subunit	PPP4C	-1.35043	-1.33765	-0.728814	-1.17936	-0.511107	-0.384186	-0.512462	-0.727685	1.00494	1.49185	1.91619	0.842563	0.249062	0.556201	0.494096	0.176794	-1.14906	-0.53386	1.31389	0.369038	+	+	+	+	0	6.28843	2.04712	-0.615204	1.95876	0.944847	3.88987	-2.46295
B4DJ65;Q86XR1;A2A2V1;Q6FGR8;Q6FGN5;Q53YK7;A1YVW6;Q6SES1;O75942;P04156;Q540C4;D4P3Q7;B2R5Q9;B3KQX7;B4DI53;B4DDS1;X6RKS3;B2NI05;B2NI04;Q5U0K3	B4DJ65;Q86XR1;A2A2V1;Q6FGR8;Q6FGN5;Q53YK7;A1YVW6;Q6SES1;O75942;P04156;Q540C4;D4P3Q7;B2R5Q9;B3KQX7;B4DI53;B4DDS1;X6RKS3;B2NI05;B2NI04;Q5U0K3	Major prion protein	PRNP	-1.35487	-1.31247	-1.22478	-0.991678	-0.708801	-0.648959	-0.596128	-0.466802	1.39381	0.739632	0.616926	0.715389	0.671006	0.634828	1.17097	1.36193	-1.22095	-0.605173	0.866439	0.959684	+	+		+	0	6.91785	3.16715	-0.615777	0.138935	-0.0932416	4.40124	-2.08739
O95831;E9PMA0;A0A140VK04;Q5RZA0;Q5RZ99	O95831;E9PMA0;A0A140VK04	Apoptosis-inducing factor 1, mitochondrial	AIFM1	0.658068	0.633827	0.451162	0.682678	1.57102	1.46642	0.705932	1.16173	-1.11254	-1.16497	-1.08719	-0.995409	-0.881726	-0.820016	-0.691008	-0.577982	0.606434	1.22628	-1.09003	-0.742683	+	+	+	+	0	8.13065	1.66644	-0.619843	2.40596	-0.347345	6.73991	1.69646
D6W4Z6;P31350;C9JXC1;B3KS26;Q8N6S3	D6W4Z6;P31350;C9JXC1;B3KS26	Ribonucleoside-diphosphate reductase subunit M2	hCG_23833;RRM2	0.466316	0.505852	0.818131	0.717343	1.43573	1.16499	1.26224	1.13525	-0.93823	-0.93823	-0.93823	-0.93823	-0.93823	-0.93823	-0.93823	-0.93823	0.626911	1.24955	-0.93823	-0.93823	+	+		+	0	11.7101	2.92308	-0.62264	0	0	5.80407	1.56514
B4DII5;B4DWX3;O60684;Q5TFJ7;O15131;G1UI19;S4R3E5	B4DII5;B4DWX3;O60684	Importin subunit alpha;Importin subunit alpha-7	KPNA6	-1.19649	-1.2297	-1.26479	-1.26373	-0.36073	-0.703421	-0.477992	-0.897635	0.725323	0.864164	1.07445	1.33425	0.950134	0.856513	0.579175	1.01048	-1.23868	-0.609944	0.999547	0.849076	+	+		+	0	8.43042	2.70352	-0.628732	0.406052	0.150468	5.53855	-2.23822
O94804;H0YB71	O94804	Serine/threonine-protein kinase 10	STK10	-1.17852	-1.17852	-1.17852	-1.17852	-0.30257	-0.472241	-0.245343	-1.17852	0.22432	1.13363	0.832962	0.913333	1.17296	0.359976	0.536676	1.73891	-1.17852	-0.549669	0.776061	0.95213	+	+		+	0	4.56336	1.57674	-0.628853	0.186247	-0.176067	4.24828	-1.95458
Q6XQN6;G5E977;C9J8U2;Q8WY82;H0YF31;A0A087WUT5	Q6XQN6;G5E977;C9J8U2	Nicotinate phosphoribosyltransferase	NAPRT	0.969233	0.476301	0.353701	0.643493	1.1855	1.54019	0.821434	1.412	-0.925232	-0.925232	-0.925232	-0.925232	-0.925232	-0.925232	-0.925232	-0.925232	0.610682	1.23978	-0.925232	-0.925232	+	+		+	0	8.34215	1.64581	-0.6291	0	0	4.58736	1.53591
Q8WZA9;B7ZMD6;M0QZP8	Q8WZA9;B7ZMD6	Immunity-related GTPase family Q protein	IRGQ	-1.60239	-1.09696	-0.893037	-1.18728	-0.884394	-0.574998	-0.389861	-0.409402	0.98263	0.924634	0.19223	0.851732	0.595071	0.745635	0.969979	1.77641	-1.19492	-0.564664	0.737807	1.02177	+	+		+	0	5.29063	1.81389	-0.630254	0.386893	-0.283968	3.74091	-1.93272
Q9BR63;Q9NSD9;A8K666;B7ZB32	Q9BR63;Q9NSD9;A8K666;B7ZB32	Phenylalanine--tRNA ligase beta subunit	FARSB	-1.06335	-0.807366	-1.41541	-1.61933	-0.487637	-0.458655	-0.594715	-0.837678	0.565899	0.581229	1.01006	0.739792	1.05703	1.24203	0.937518	1.15057	-1.22636	-0.594671	0.724245	1.09679	+	+	+	+	0	7.68157	1.70531	-0.631691	1.65063	-0.372544	4.07725	-1.95061
Q6IB68;A0A087WV05;Q99417;A0A0D9SEI7	Q6IB68;A0A087WV05;Q99417	C-Myc-binding protein	MYCBP	-1.12683	-1.12683	-1.12683	-1.12683	-0.297342	-0.265544	-0.64476	-0.750615	1.36646	1.79337	1.36301	1.29325	0.065574	0.0113891	0.264067	0.30846	-1.12683	-0.489565	1.45402	0.162373	+	+	+	+	0	8.98081	2.70097	-0.637262	4.11617	1.29165	6.30482	-2.58085
P62917;B4DVG7;E9PKZ0;E9PKU4;G3V1A1;E9PP36	P62917;B4DVG7;E9PKZ0;E9PKU4;G3V1A1	60S ribosomal protein L8	RPL8	-1.45144	-0.807172	-1.39252	-0.965398	-0.379874	-1.05876	-0.259937	-0.344207	1.43859	1.12913	0.262822	1.0779	0.0498715	0.132744	1.39785	1.17039	-1.15413	-0.510694	0.97711	0.687714	+	+		+	0	3.83855	1.41788	-0.643438	0.279782	0.289396	3.43272	-2.13125
Q8N145;H0YAP4;E5RIV5	Q8N145	Leucine-rich repeat LGI family member 3	LGI3	0.493753	0.57883	0.681613	0.691095	1.59508	1.25928	1.07483	1.10003	-0.934314	-0.934314	-0.934314	-0.934314	-0.934314	-0.934314	-0.934314	-0.934314	0.611323	1.2573	-0.934314	-0.934314	+	+		+	0	10.8076	2.6212	-0.645983	0	0	7.29507	1.54564
P0DN76;Q01081;B5BU08;Q7Z780;Q8WU68;A0A1B0GW87;M0QYK5;Q69YM7;M0R2N4;K7EJH3;K7EJM7	P0DN76;Q01081;B5BU08;Q7Z780	Splicing factor U2AF 35 kDa subunit	U2AF1	-1.24689	-1.24689	-1.24689	-1.24689	-0.600009	-0.464792	-0.71647	-0.605028	1.30258	0.920569	0.418358	1.02302	0.667307	0.998962	0.899748	1.1433	-1.24689	-0.596575	0.916132	0.927329	+	+		+	0	8.10473	4.8208	-0.650311	0.0180985	-0.0111989	4.63357	-2.16302
K9JA46;P07900;Q2VPJ6;Q8TBA7;O75322;Q86U12;Q96HX7;B4DTA5;Q86SX1;Q58FG0;Q58FG1;Q58FF9	K9JA46;P07900;Q2VPJ6;Q8TBA7;O75322;Q86U12;Q96HX7	Heat shock protein HSP 90-alpha	EL52;HSP90AA1	-1.20412	-0.745555	-1.58625	-1.38186	-0.744854	-0.207062	-0.510666	-0.812867	0.924966	1.04942	1.05153	0.982811	0.30654	0.636788	1.05012	1.19106	-1.22945	-0.568862	1.00218	0.796127	+	+		+	0	6.3393	1.58003	-0.660583	0.455705	0.206054	4.75029	-2.23163
Q9BW83;F5GZ09;B1AH58;H0Y6C7;I7FU17;B1AH56	Q9BW83;F5GZ09;B1AH58;H0Y6C7;I7FU17	Intraflagellar transport protein 27 homolog	IFT27	-1.25602	-1.25602	-1.25602	-1.25602	-0.642452	-0.631612	-0.462215	-0.638857	0.855361	1.20311	0.942228	0.783742	0.530695	0.743596	1.19849	1.14198	-1.25602	-0.593784	0.94611	0.90369	+	+		+	0	8.78032	5.27082	-0.662233	0.0830586	0.0424192	6.46847	-2.20213
P14324;A0A087WVN4;B3KMW3;A0A087X1D8;A0A087X090;A0A087WTP2	P14324;A0A087WVN4;B3KMW3;A0A087X1D8	Farnesyl pyrophosphate synthase	FDPS	1.04214	0.432726	0.212097	0.268287	1.12395	1.24252	1.05082	1.20369	-1.7163	-1.64639	-1.03772	-0.679094	0.0794718	-0.90592	-0.377486	-0.292787	0.488812	1.15525	-1.26988	-0.37418	+	+	+	+	0	5.23561	1.84801	-0.666431	1.49909	-0.895695	2.86463	1.75869
B3KNI2;Q9UMX0;A0A024R258;B3KNI8;Q59FJ2;D3DVA8;H0YDS0;H0YEZ9	B3KNI2;Q9UMX0;A0A024R258;B3KNI8	Ubiquilin-1	UBQLN1	-1.2652	-1.25716	-1.29249	-1.24374	-0.63875	-0.448737	-0.629552	-0.656648	0.880511	0.618716	1.07535	1.08949	0.726983	1.02017	1.1709	0.850158	-1.26465	-0.593422	0.916017	0.942053	+	+		+	0	9.83779	4.99415	-0.671226	0.0629805	-0.026032	5.96057	-2.18067
A0A024R222;B4DHQ3;Q9Y617;A0A024R280;B4DHX7;A9LS35	A0A024R222;B4DHQ3;Q9Y617;A0A024R280	Phosphoserine aminotransferase	PSAT1	0.953264	0.988774	0.308966	0.040082	1.29544	1.50126	1.17911	1.01079	-0.902502	-0.969261	-0.869832	-0.971817	-1.0096	-0.973664	-0.80634	-0.774665	0.572771	1.24665	-0.928353	-0.891067	+	+		+	0	7.0302	1.39794	-0.673878	0.235244	-0.0372858	3.13168	1.50112
Q53F35;Q92688	Q53F35;Q92688	Acidic leucine-rich nuclear phosphoprotein 32 family member B	ANP32B	-1.04112	-1.02909	-1.58862	-1.38084	-0.549626	-0.437034	-0.681433	-0.634397	0.889731	1.21142	0.99247	0.782645	1.02087	1.15549	0.62006	0.669473	-1.25992	-0.575622	0.969066	0.866473	+	+		+	0	8.08145	2.46166	-0.684296	0.263522	0.102594	5.00125	-2.22899
V9HWF4;P00558;B4E1H9;B4DHM5;B4DHB3;B4DWQ3;Q16444	V9HWF4;P00558;B4E1H9;B4DHM5;B4DHB3	Phosphoglycerate kinase;Phosphoglycerate kinase 1	HEL-S-68p;PGK1	-1.1535	-0.728679	-1.33093	-1.09711	-0.288504	0.115062	-0.674653	-0.723365	-0.329245	-0.14178	0.567341	0.453976	0.564388	1.00279	1.99001	1.7742	-1.07755	-0.392865	0.137573	1.33285	+	+	+	+	0	4.17777	1.58751	-0.684691	1.61877	-1.19528	2.51752	-1.21513
Q9NQC3;Q6IPN0;F8W914;Q53R94;Q53SY1;A6XGP7;H7C106;D6W5C2;Q3LIF4;A0A0U1RQR6	Q9NQC3;Q6IPN0;F8W914;Q53R94;Q53SY1;A6XGP7;H7C106;D6W5C2;Q3LIF4	Reticulon-4;Reticulon	RTN4;NOGOC;Nbla00271	-0.840306	-1.32204	-1.32204	-1.32204	-0.274486	-0.543119	-0.689969	-0.542324	0.470415	0.570152	0.30083	0.179471	1.45067	1.55851	1.13376	1.19253	-1.20161	-0.512474	0.380217	1.33387	+	+	+	+	0	8.51348	2.45362	-0.689134	3.41512	-0.953649	4.39295	-1.58183
Q53G61;Q53G21;P09661;H0YMA0;H0YKK0;Q6NVW9;H0YLR3;Q9UEN1;O95485	Q53G61;Q53G21;P09661;H0YMA0;H0YKK0;Q6NVW9	U2 small nuclear ribonucleoprotein A	SNRPA1	-1.25779	-1.25779	-1.25779	-1.25779	-0.241686	-0.533026	-0.645362	-0.842646	1.06475	0.79407	0.829557	0.854109	0.658899	0.874838	1.53453	0.683115	-1.25779	-0.56568	0.885622	0.937845	+	+		+	0	7.39594	2.82505	-0.692107	0.0888622	-0.0522238	7.45226	-2.14341
P39023;Q8TBW1;Q96QL0;Q9NY85;G5E9G0;Q9BT63;Q49AJ9;B5MCW2;H7C422;H7C3M2;B2R7Y3;Q92901	P39023;Q8TBW1;Q96QL0;Q9NY85;G5E9G0;Q9BT63;Q49AJ9;B5MCW2;H7C422;H7C3M2	60S ribosomal protein L3	RPL3;rpl3	0.341829	0.5057	-0.062061	0.404576	1.50416	0.732317	0.907154	0.821868	0.0140878	-0.582915	-2.1473	-2.17533	0.229739	-0.146737	-0.589007	0.241923	0.297511	0.991375	-1.22286	-0.0660205	+	+		+	0	2.61638	1.7498	-0.693863	1.01249	-1.15684	1.4322	1.52038
A0A024R0R9;P54920;M0R2M1;M0R0Y2;M0R058;M0R0I4;A0A024R0V6;M0R027;M0R213;M0QZM9;M0QZN5;M0R031;B4DGP9;B4DIV0;A0A087WZQ7;Q9H115	A0A024R0R9;P54920;M0R2M1;M0R0Y2	Alpha-soluble NSF attachment protein	NAPA	-1.40302	-1.3276	-1.21244	-1.14075	-0.705244	-0.682921	-0.474671	-0.431299	0.756968	0.855512	0.807037	0.784395	0.938748	0.747082	1.15433	1.33388	-1.27095	-0.573534	0.800978	1.04351	+	+		+	0	9.72158	3.57677	-0.697421	0.959271	-0.242533	7.31727	-2.07193
Q13564;H3BMR3;J3QRA5;J3QLH4;J3KTE3;J3KRK3	Q13564	NEDD8-activating enzyme E1 regulatory subunit	NAE1	-1.49704	-1.5763	-1.13965	-0.775195	-0.671877	-0.424288	-0.331185	-0.748187	0.883975	0.724579	1.23773	1.03836	0.517944	1.38171	0.571175	0.808255	-1.24705	-0.543884	0.971161	0.819771	+	+		+	0	6.27267	1.82214	-0.703164	0.277514	0.151392	4.32733	-2.21821
Q567R6;A4D1U3;Q04837;A0A0G2JLD8;E7EUY5;B7Z268;C9K0U8	Q567R6;A4D1U3;Q04837;A0A0G2JLD8;E7EUY5;B7Z268;C9K0U8	Single-stranded DNA-binding protein;Single-stranded DNA-binding protein, mitochondrial	SSBP1	0.218799	1.19848	0.252503	0.171391	1.05171	1.09992	1.15682	1.34717	-1.43483	-1.42001	-1.2773	-1.41627	-0.256808	-0.134587	-0.247403	-0.309577	0.460293	1.1639	-1.3871	-0.237094	+	+	+	+	0	7.13995	1.48308	-0.703611	6.24975	-1.15001	3.50755	1.8474
A8K7F6;P60842;A8K088;J3KT12;Q59F68;J3QS69;J3KTB5;J3QL43;B4DNH2;J3KSZ0;J3QR64;J3QLN6;J3QKZ9;B4E047;J3KS25;B4DKP9;J3KTN0;B4E102;J3QL52;J3KS93;J3KT04;J3QQP0;E7EMV8;Q86WD0;Q59GT8;Q5JWW0;E9PBH4;F8WE11;C9JUF0;D3DSD6	A8K7F6;P60842;A8K088;J3KT12;Q59F68;J3QS69;J3KTB5;J3QL43;B4DNH2;J3KSZ0;J3QR64	Eukaryotic initiation factor 4A-I	EIF4A1	-0.819791	-0.850938	-1.70116	-1.30466	-0.419583	-0.0890828	-0.630069	-0.70707	0.725301	1.10339	-0.0754873	-0.0963748	1.50409	1.41955	1.02305	0.918854	-1.16914	-0.461451	0.414207	1.21639	+	+		+	0	4.71327	1.51975	-0.707688	1.28316	-0.802178	2.31214	-1.58335
S4R3N1;A8K012;A0A024R3X9;Q9Y3A3;B4DM50	S4R3N1;A8K012;A0A024R3X9;Q9Y3A3	MOB-like protein phocein	HSPE1-MOB4;PREI3;MOB4	0.632599	0.749956	0.684362	0.113261	0.911059	1.78838	1.3162	1.00612	-1.0762	-1.0079	-1.06607	-1.05319	-0.88182	-0.934485	-0.508351	-0.673914	0.545045	1.25544	-1.05084	-0.749642	+	+	+	+	0	7.04722	1.55886	-0.710394	1.63827	-0.301197	4.44666	1.59588
Q14320;B0S8I6;A0A024QZY3;Q9Y247	Q14320;B0S8I6	Protein FAM50A	FAM50A	-1.27969	-1.27969	-1.27969	-1.27969	-0.557189	-0.424783	-0.552184	-0.74041	1.03884	1.00608	0.644651	0.627016	0.870177	0.95224	1.1113	1.14302	-1.27969	-0.568642	0.829147	1.01918	+	+		+	0	10.1915	4.46284	-0.711048	0.716525	-0.190039	5.84182	-2.10884
A0A1B0GVD5;A0A1B0GWE8;V9HWI3;P07339;A0A1B0GW44;A0A1B0GV23;A0A1B0GVP3;A0A1B0GU92;A0A1B0GU03;C9JH19;H7C469;F8WD96;H7C1V0;F8W787;A0A0S2Z3L4;A0A1B0GV01	A0A1B0GVD5;A0A1B0GWE8;V9HWI3;P07339;A0A1B0GW44;A0A1B0GV23;A0A1B0GVP3;A0A1B0GU92;A0A1B0GU03;C9JH19;H7C469;F8WD96	Cathepsin D;Cathepsin D light chain;Cathepsin D heavy chain	HEL-S-130P;CTSD	0.500805	0.557496	0.705649	0.498825	0.888969	1.55425	1.44258	1.24756	-0.916374	-0.90603	-0.961136	-0.974077	-0.952378	-0.927905	-0.853917	-0.904314	0.565694	1.28334	-0.939404	-0.909628	+	+		+	0	9.79613	2.4626	-0.717645	0.510168	-0.0297758	6.98023	1.5051
A8K885;A0A0A0MRI2;Q9UNH7;B4DJS7;Q5QTQ6;G3V5X9;H0YJF8;G3V4Z5;G3V5U2	A8K885;A0A0A0MRI2;Q9UNH7;B4DJS7;Q5QTQ6	Sorting nexin-6;Sorting nexin-6, N-terminally processed	SNX6	-1.26403	-1.26403	-1.26403	-1.26403	-0.52079	-0.539169	-0.518145	-0.606452	0.506738	0.48783	0.684648	0.958554	1.00649	0.849005	1.4747	1.27272	-1.26403	-0.546139	0.659443	1.15073	+	+	+	+	0	9.11764	7.42433	-0.717893	1.49534	-0.491285	5.66972	-1.92347
Q69YR0;Q8NBP0;H0YB10;H0YBV3;Q9H659	Q69YR0;Q8NBP0	Tetratricopeptide repeat protein 13	DKFZp667K0918;TTC13	0.629677	0.840574	0.405592	0.286426	1.67352	1.60572	1.19724	0.575899	-0.90183	-0.90183	-0.90183	-0.90183	-0.90183	-0.90183	-0.90183	-0.90183	0.540567	1.26309	-0.90183	-0.90183	+	+		+	0	6.75381	1.37751	-0.722525	0	0	4.64001	1.4424
P46926;D6RAY7;A8K3S1;B3KMV2;D6R9P4;D6RFF8;D6R917;D6RB13;D6RFK5	P46926;D6RAY7;A8K3S1;B3KMV2;D6R9P4;D6RFF8	Glucosamine-6-phosphate isomerase 1	GNPDA1	-0.989991	-0.531989	-1.19442	-0.648599	-0.363911	0.103794	-0.197662	0.036155	-0.772415	-0.809855	-0.466811	-0.430566	1.87998	1.70209	1.25175	1.43245	-0.84125	-0.105406	-0.619912	1.56657	+	+	+		0	7.27654	2.11734	-0.735843	4.84719	-2.18648	0.568626	-0.221337
A8K7Q1;Q02818;Q53GX6;B4DZX0;H7BZI1;Q96BA4;C9JKZ2;C9JBD3;C9J3C1	A8K7Q1;Q02818;Q53GX6;B4DZX0;H7BZI1	Nucleobindin-1	NUCB1	0.210546	0.271951	0.48217	0.973802	0.955905	1.00693	1.62997	1.29101	-0.245686	-0.163912	-0.791603	-0.573573	-1.35482	-1.32546	-1.10406	-1.26316	0.484617	1.22095	-0.443693	-1.26187	+	+	+	+	0	6.76006	1.71342	-0.736335	2.71099	0.818183	2.19694	0.928311
Q53G66;A8K3M4;Q13145;Q9NXZ6	Q53G66;A8K3M4;Q13145;Q9NXZ6	BMP and activin membrane-bound inhibitor homolog	BAMBI;nma	0.815463	0.626406	0.350678	0.32437	1.00096	0.682386	1.72416	1.67297	-0.899674	-0.899674	-0.899674	-0.899674	-0.899674	-0.899674	-0.899674	-0.899674	0.529229	1.27012	-0.899674	-0.899674	+	+		+	0	6.73087	1.40889	-0.74089	0	0	4.7293	1.4289
M0QXB4;O14579;Q53HJ6;Q7Z4Z1;M0R061	M0QXB4;O14579;Q53HJ6;Q7Z4Z1;M0R061	Coatomer subunit epsilon	COPE	-1.08367	-0.913647	-1.65909	-1.29699	-0.542524	-0.487373	-0.330453	-0.618394	1.01357	1.25794	1.15526	1.17628	0.280163	0.0300054	0.800589	1.21833	-1.23835	-0.494686	1.15076	0.582272	+	+		+	0	6.05746	2.30589	-0.743663	1.09427	0.568492	5.11371	-2.38911
Q8WYJ5;Q9BX68;Q53HJ8	Q8WYJ5;Q9BX68;Q53HJ8	Histidine triad nucleotide-binding protein 2, mitochondrial	HINT2	-0.0740862	0.609326	0.458975	-0.250634	1.10696	1.22292	0.89989	0.49793	-1.55686	-1.55686	-1.55686	-1.55686	0.277416	0.702612	0.343251	0.432892	0.185895	0.931925	-1.55686	0.439043	+	+	+	+	0	6.81403	1.54039	-0.74603	6.16282	-1.99591	3.82017	1.74276
A0A0S2Z4N8;A0A024R0V4;P50552;A0A0S2Z4I9;A0A0S2Z4I7;K7ENL7;A0A0S2Z4H6;K7ENR7;K7EM16;K7EIG8;K7EQD0	A0A0S2Z4N8;A0A024R0V4;P50552;A0A0S2Z4I9;A0A0S2Z4I7	Vasodilator-stimulated phosphoprotein	VASP	-1.27503	-1.27503	-1.27503	-1.27503	-0.663669	-0.750903	-0.417259	-0.249802	0.664965	0.963847	0.642609	0.919136	1.25926	1.24877	0.304293	1.17886	-1.27503	-0.520408	0.797639	0.997796	+	+		+	0	6.91414	3.23053	-0.754618	0.348925	-0.200157	6.54531	-2.07267
J3KQ32;Q9NTK5;B4DK14;Q53SQ6;Q53SW9;C9JTK6;C9JCJ9	J3KQ32;Q9NTK5;B4DK14;Q53SQ6	Obg-like ATPase 1	OLA1;PTD004	-1.31693	-0.541955	-1.16491	-1.88061	-0.33058	-0.270199	-0.616639	-0.626403	1.06203	0.483063	0.0886604	0.465933	0.985379	1.45344	1.02649	1.18322	-1.2261	-0.460955	0.524922	1.16213	+	+	+	+	0	5.33358	1.40997	-0.765145	1.50957	-0.63721	2.67052	-1.75102
Q05BI1;A0JLT1;O15446;A8K818	Q05BI1;A0JLT1;O15446;A8K818	DNA-directed RNA polymerase I subunit RPA34	CD3EAP	-1.27796	-1.27796	-1.27796	-1.27796	-0.207331	-1.27796	-0.324041	-0.228429	0.854917	0.905563	0.986591	1.25839	0.835322	0.677466	0.676416	0.95492	-1.27796	-0.50944	1.00137	0.786031	+	+		+	0	6.74359	1.61144	-0.768517	0.983296	0.215334	6.60663	-2.27932
P17987;E7ERF2;E7EQR6;F5H282;F5H136;F5GZ03;F5GZI8;F5H676;F5H726;F5H7Y1;F5GYL4	P17987;E7ERF2;E7EQR6;F5H282	T-complex protein 1 subunit alpha	TCP1	-1.41189	-1.59497	-1.18319	-0.933867	-0.646062	-0.42867	-0.448704	-0.522093	0.487308	0.847312	0.799113	0.524399	0.968702	1.28586	1.36104	0.89571	-1.28098	-0.511382	0.664533	1.12783	+	+	+	+	0	8.22142	2.64725	-0.769596	1.69787	-0.463295	4.56775	-1.94551
Q12792;F8VS81;F8W1Q9;F8VRG3	Q12792;F8VS81	Twinfilin-1	TWF1	-1.36634	-1.13923	-1.18133	-1.37672	-0.112216	-0.238003	-0.89525	-0.705331	1.53177	1.19493	0.507065	1.07451	0.527699	0.968037	0.750468	0.459935	-1.26591	-0.4877	1.07707	0.676535	+	+		+	0	6.20091	2.12999	-0.778204	0.825244	0.400535	4.37164	-2.34297
A4QPB0;A0A024RC65;P46940;A0A0J9YXZ5;H0YLE8;B4E2M0;Q6P1N4;Q5FWG8;Q05DN7;B4DNP4;Q96PA3;H0YKA5;A0A087X225;A0A087WWP1;F2Z2E2;A2RRC9;Q86VI3;E9PDT6	A4QPB0;A0A024RC65;P46940;A0A0J9YXZ5;H0YLE8;B4E2M0;Q6P1N4	Ras GTPase-activating-like protein IQGAP1	IQGAP1;hCG_1991735	-0.967901	-0.628705	-1.05069	-1.36197	0.229102	0.10078	-0.586601	-0.614867	-0.326882	-0.217009	-0.352191	-0.364018	1.34769	1.7588	1.52202	1.51244	-1.00232	-0.217897	-0.315025	1.53524	+	+	+	+	0	6.6898	1.57331	-0.784421	6.03624	-1.85026	2.36452	-0.687292
P13010;Q53T09;Q53TC2;C9JZ81;H7C0H9	P13010;Q53T09	X-ray repair cross-complementing protein 5	XRCC5	-1.35625	-0.793217	-1.53397	-1.39557	-0.873839	-0.247097	-0.432505	-0.369018	1.15621	1.37962	0.46532	0.284525	1.03956	0.794837	1.11798	0.763423	-1.26975	-0.480615	0.821419	0.92895	+	+		+	0	5.59352	1.9992	-0.789139	0.146954	-0.107532	3.28047	-2.09117
A0A1B0GWF2;A0A1B0GVQ5;A0A0D9SG72;A0A1B0GTP9;Q68CM6;P61764;B7Z1V5;B7Z2V7;Q59GC9;B7Z3F4;A0A1B0GW76;A0A0D9SEH5;A0A0D9SFQ7;A0A0D9SFW6;A0A0D9SEP9;A0A1B0GTD8;A0A1B0GVV9;A0A096LP52	A0A1B0GWF2;A0A1B0GVQ5;A0A0D9SG72;A0A1B0GTP9;Q68CM6;P61764;B7Z1V5;B7Z2V7;Q59GC9;B7Z3F4;A0A1B0GW76	Syntaxin-binding protein 1	stxbp1;STXBP1	0.686674	0.844284	0.173123	0.215828	1.47333	1.71891	0.800039	1.09053	-1.16553	-1.19158	-1.14983	-1.13185	-0.638623	-0.606925	-0.585206	-0.533183	0.479977	1.2707	-1.1597	-0.590984	+	+	+	+	0	7.04464	1.61798	-0.790725	6.27148	-0.568711	4.16758	1.63967
O75643;A4FU77;Q9H8B9;B4E150;Q9UNV9;A2RRQ7;B4E0P5;Q7L5W4;Q9P172;Q5ZF01	O75643;A4FU77	U5 small nuclear ribonucleoprotein 200 kDa helicase	SNRNP200	-1.41255	-1.28686	-1.18785	-1.29355	-0.408074	-0.289245	-0.599116	-0.71269	0.94509	0.4724	0.44691	1.06029	1.08736	1.00227	0.810757	1.36486	-1.2952	-0.502281	0.731173	1.06631	+	+		+	0	7.9536	3.54435	-0.792922	0.859856	-0.335138	4.74861	-2.02638
B7Z992;B7Z2X4;A0A0A0MS51;B7Z9A0;B7Z6N2;A0A0A0MT01;P06396;B7Z4U6;B3KS49;Q5T0I0;Q5T0I1;A0A0U1RQL8;Q69YR8;V9H1C1;Q5T0H8	B7Z992;B7Z2X4;A0A0A0MS51;B7Z9A0;B7Z6N2;A0A0A0MT01;P06396;B7Z4U6	Gelsolin	GSN	0.684642	0.218847	-0.00652358	0.559814	1.07332	0.932592	1.55772	1.08241	-1.91387	-1.45134	-1.09816	-0.908716	-0.728079	-0.354876	0.300645	0.0515589	0.364195	1.16151	-1.34302	-0.182688	+	+	+	+	0	5.19157	2.05718	-0.797318	1.97895	-1.16033	3.12167	1.70721
A0A024R388;Q9NXG2;Q6MZT3;O60362;B4DFY9;H3BNW0	A0A024R388;Q9NXG2;Q6MZT3;O60362;B4DFY9	THUMP domain-containing protein 1	THUMPD1;DKFZp686C1054;44M2.1	-1.31968	-1.31968	-1.31968	-1.31968	-0.466892	-0.457616	-0.723946	-0.420887	0.762464	0.956077	0.767287	0.710099	1.02524	1.10729	1.01973	0.999855	-1.31968	-0.517335	0.798982	1.03803	+	+	+	+	0	12.5965	4.59219	-0.802341	2.1755	-0.239047	7.73992	-2.11866
P56537;B7ZBH1;A0A0U1RQV5;F8WD20;B4DJH0;A0A0B4J1Y7;F8WDS6	P56537	Eukaryotic translation initiation factor 6	EIF6	-1.19113	-1.08477	-1.46101	-1.46101	-0.534529	-0.21015	-0.77461	-0.462981	1.43578	1.18034	0.835523	0.881528	0.661514	0.853049	0.730588	0.601861	-1.29948	-0.495568	1.08329	0.711753	+	+		+	0	8.1892	2.75432	-0.803911	1.31688	0.37154	5.08853	-2.38277
F8WJN3;Q16630;B4DSU9;F8W084	F8WJN3;Q16630	Cleavage and polyadenylation specificity factor subunit 6	CPSF6	-1.22024	-1.22024	-1.22024	-1.22024	-0.399375	-0.412346	-0.695527	-0.132671	-0.221713	1.03017	0.265388	0.288735	1.53637	1.57931	0.9576	1.08503	-1.22024	-0.40998	0.340645	1.28958	+	+	+	+	0	6.01256	3.3896	-0.810262	1.69672	-0.948934	3.03277	-1.56089
P35606;B4E2C9;D6RBT6;D6R997;D6RBZ7;D6RCL6;D6RBG7;H0Y938;H0YAC7	P35606	Coatomer subunit beta	COPB2	-0.806658	-0.74231	-1.71849	-1.79033	-0.408431	-0.165999	-0.69567	-0.539613	0.577923	0.838782	0.221296	0.757284	1.14546	1.13466	1.03222	1.15986	-1.26445	-0.452428	0.598821	1.11805	+	+	+	+	0	5.82197	1.42751	-0.812017	1.99828	-0.51923	2.98342	-1.86327
B4DZ08;B2RBW5;A0A0K0K1H7;A2A274;Q99798;B4DLY4;B4DJW1;Q71UF1;B4DEC3;B4DW08;O75944	B4DZ08;B2RBW5;A0A0K0K1H7;A2A274;Q99798;B4DLY4;B4DJW1;Q71UF1;B4DEC3;B4DW08	Aconitate hydratase, mitochondrial	ACO2	0.0152357	0.684129	0.642948	0.635956	1.53502	1.44954	1.15739	1.09208	-1.12197	-1.0271	-0.994444	-1.11023	-0.737532	-0.727056	-0.761706	-0.732272	0.494567	1.30851	-1.06344	-0.739642	+	+	+	+	0	8.61304	2.24996	-0.813942	4.25513	-0.323793	4.12336	1.558
P55735;Q53GB2;A0A0C4DFR6;A8MXL6;Q59FA6;A4UCS7;A8MWR8;E7ERC8	P55735;Q53GB2;A0A0C4DFR6;A8MXL6;Q59FA6	Protein SEC13 homolog	SEC13	-1.22826	-0.749711	-1.7222	-1.47745	-0.211944	-0.518925	-0.576609	-0.605553	0.688799	1.3181	0.908846	0.698566	0.788927	0.52076	1.06824	1.09841	-1.29441	-0.478258	0.903578	0.869084	+	+		+	0	6.36432	1.94547	-0.816149	0.0611059	0.0344924	3.87644	-2.19798
P40429;Q9BSQ6;Q53H34;Q5QTS3;M0QYS1;Q8J015;Q0VGL3;B4DNC8;Q6NVV1;M0QZU1;A0A096LPE0	P40429;Q9BSQ6;Q53H34;Q5QTS3;M0QYS1;Q8J015;Q0VGL3	60S ribosomal protein L13a	RPL13A;RPL13a	-1.35461	-1.25942	-1.42456	-0.831493	-0.288917	-0.492449	-0.155508	-0.655309	0.0846624	0.375497	0.98206	0.0127865	1.20873	1.0485	1.93363	0.816394	-1.21752	-0.398046	0.363751	1.25181	+	+		+	0	5.32252	2.49723	-0.819473	1.45917	-0.888062	3.06833	-1.58127
C9JXB8;C9JNW5;V9HW01;P83731	C9JXB8;C9JNW5;V9HW01;P83731	60S ribosomal protein L24	RPL24;HEL-S-310	-1.46869	-0.836875	-1.34832	-1.46418	0.0281083	-0.510734	-0.784989	-0.55553	1.26467	0.848135	0.59241	0.3246	1.32865	1.13061	0.972371	0.479775	-1.27952	-0.455786	0.757454	0.977851	+	+		+	0	5.5511	1.9477	-0.823733	0.351171	-0.220395	3.73467	-2.03697
Q15417;E9PDU6;Q9BWY6	Q15417;E9PDU6	Calponin-3	CNN3	-1.21682	-1.21682	-1.21682	-1.21682	-0.223197	-0.362072	-0.547145	-0.420547	1.65882	1.93949	0.826802	0.953049	0.3825	0.345107	0.165646	0.148844	-1.21682	-0.38824	1.34454	0.260524	+	+	+	+	0	6.6763	4.75999	-0.828585	2.1079	1.08402	4.10803	-2.56137
Q01970	Q01970	1-phosphatidylinositol 4,5-bisphosphate phosphodiesterase beta-3	PLCB3	-1.29767	-1.29767	-1.29767	-1.29767	-0.322513	-0.527342	-0.41353	-0.610054	0.563835	0.309664	0.571618	0.732501	0.979849	1.38776	1.30076	1.21813	-1.29767	-0.46836	0.544404	1.22162	+	+	+	+	0	10.4019	4.92032	-0.829311	2.80748	-0.677222	6.12966	-1.84208
Q9H074;A0A024R094;D6REB4;D6RJF2;D6RJ02;D6R9H8;D6RD97	Q9H074;A0A024R094;D6REB4	Polyadenylate-binding protein-interacting protein 1	PAIP1	-1.23843	-0.908221	-1.06428	-1.52153	-0.189598	-0.594508	0.301432	-0.923288	0.717919	1.20498	0.998961	0.182639	0.206905	0.102387	2.10298	0.621648	-1.18312	-0.35149	0.776125	0.75848	+	+		+	0	2.91186	1.5161	-0.831626	0.011599	0.0176445	3.56994	-1.95924
A0A024R875;A0A024R862;A0A024R8A2;Q14C86;F8W9S7;C9IZ08;B4DK42;B4DGD8;H0Y7I9;B0QZ65;H0Y4E7;B3KN67;A0A0A0MQV8;B3KTX2;C9IZX9;B3KMM3	A0A024R875;A0A024R862;A0A024R8A2;Q14C86;F8W9S7;C9IZ08;B4DK42;B4DGD8;H0Y7I9;B0QZ65;H0Y4E7	GTPase-activating protein and VPS9 domain-containing protein 1	GAPVD1	-1.25739	-1.25739	-1.25739	-1.25739	-0.162694	-0.238679	-0.0387702	-1.25739	1.019	0.612618	0.752006	1.84439	0.800502	0.680892	0.450718	0.566962	-1.25739	-0.424383	1.057	0.624769	+	+		+	0	4.90783	1.6014	-0.833005	0.742114	0.432234	3.80822	-2.31439
Q9UGV2;B7Z341;F8WBF9;B7ZLZ9;Q5TH30;B7Z323;Q5TH29	Q9UGV2;B7Z341;F8WBF9;B7ZLZ9;Q5TH30;B7Z323	Protein NDRG3	NDRG3	-1.32736	-1.32736	-1.32736	-1.32736	-0.463248	-0.404076	-0.651382	-0.456531	1.09775	1.23361	0.549135	0.912328	0.757002	0.821189	0.993349	0.920319	-1.32736	-0.493809	0.948206	0.872965	+	+		+	0	9.46326	5.32256	-0.833551	0.18741	0.0752401	5.31292	-2.27557
P36551;H0YA22;D6RER6	P36551	Oxygen-dependent coproporphyrinogen-III oxidase, mitochondrial	CPOX	0.161211	-0.0897968	0.675471	1.1037	0.980015	1.08859	1.57067	1.55152	-0.899092	-0.996655	-0.990533	-0.878315	-0.88802	-0.923776	-0.768247	-0.696735	0.462646	1.2977	-0.941149	-0.819195	+	+		+	0	6.17231	1.45703	-0.835054	1.03577	-0.121954	2.70965	1.40379
B4DDF7;A8K7B7;P30153;B4DQY1;A8K3H8;B4DE69;Q8NB89;B3KQV6;C9J9C1;B4E1Q0;E9PH38;P30154;H0YDG7;B7Z1G3;M0QXG4;M0R0K6;E9PPI5;E9PHZ6	B4DDF7;A8K7B7;P30153;B4DQY1;A8K3H8;B4DE69;Q8NB89;B3KQV6;C9J9C1	Serine/threonine-protein phosphatase 2A 65 kDa regulatory subunit A alpha isoform	PPP2R1A	-0.873926	-1.06419	-1.81075	-1.12798	-0.227675	-0.275407	-0.390227	-0.55432	1.1979	1.38553	1.73439	0.741701	0.538455	0.808569	-0.270568	0.188494	-1.21921	-0.361907	1.26488	0.316238	+	+	+	+	0	5.18297	2.12356	-0.857305	1.64412	0.948644	3.85041	-2.48409
P62495;B7Z7P8;I3L492;D6RJE8;D6RCB3	P62495;B7Z7P8	Eukaryotic peptide chain release factor subunit 1	ETF1	-1.33431	-0.759784	-1.65535	-1.3322	-0.205132	-0.427719	-0.519428	-0.498093	0.560133	0.952573	0.0450946	0.45594	0.798896	1.00492	1.28655	1.62791	-1.27041	-0.412593	0.503435	1.17957	+	+		+	0	5.95455	2.29038	-0.857819	1.3968	-0.676135	3.28021	-1.77385
Q86X55;K7EQA8;K7EPK1;K7EIQ8;K7EK20;K7EQB9	Q86X55;K7EQA8	Histone-arginine methyltransferase CARM1	CARM1	-1.31838	-1.31838	-1.31838	-1.31838	-0.504873	-0.451422	-0.426474	-0.449289	0.718938	0.93541	1.10531	1.17861	0.116099	0.779027	1.11799	1.15419	-1.31838	-0.458015	0.984567	0.791826	+	+		+	0	7.10743	8.45933	-0.860363	0.310989	0.192739	6.30246	-2.30294
O00154;B4DUX0;K7EKP8;B7Z957;Q6ZUV0	O00154;B4DUX0;K7EKP8	Cytosolic acyl coenzyme A thioester hydrolase	ACOT7	-1.65353	-1.39697	-0.705072	-1.50574	-0.61435	-0.464782	-0.175676	-0.534774	0.353497	1.08128	0.786822	0.933047	1.17155	0.903624	0.97629	0.844777	-1.31533	-0.447395	0.788661	0.97406	+	+		+	0	6.61277	2.02701	-0.867931	0.490206	-0.1854	3.69801	-2.10399
A0A024R9D3;P62888;E5RI99;A0A0B4J213;A0A0C4DH44;E5RJH3	A0A024R9D3;P62888;E5RI99;A0A0B4J213;A0A0C4DH44	60S ribosomal protein L30	RPL30	-0.86034	-1.28725	-1.5209	-1.44409	-0.360058	-0.0118907	-0.752915	-0.511421	0.925723	0.844723	0.45047	-0.0899893	1.35661	0.963751	1.31589	0.981692	-1.27815	-0.409071	0.532732	1.15449	+	+		+	0	5.86444	2.17693	-0.869076	1.29668	-0.621754	3.23009	-1.81088
Q9NX46;B4DHV5;B7ZAN4	Q9NX46;B4DHV5	Poly(ADP-ribose) glycohydrolase ARH3	ADPRHL2	-1.67841	-1.27032	-1.16913	-0.914012	-0.181774	-0.722027	-0.324344	-0.320561	0.0215599	0.545027	0.786899	0.207871	1.7629	1.04674	1.09734	1.11223	-1.25797	-0.387177	0.390339	1.2548	+	+	+	+	0	6.21103	2.34947	-0.870789	1.93747	-0.864465	3.3942	-1.64831
P16152;E9PQ63;A8MTM1	P16152	Carbonyl reductase [NADPH] 1	CBR1	-1.14416	-1.06524	-1.44263	-1.57478	-0.214959	-0.00988963	-0.730892	-0.787769	0.482562	0.527046	0.775946	0.575183	1.0465	1.29853	1.18204	1.08251	-1.3067	-0.435877	0.590184	1.1524	+	+	+	+	0	7.5097	2.06906	-0.870825	3.21466	-0.562211	5.05298	-1.89689
A0A024R6K8;P23381;G3V3H8;G3V3Y5;B4DTK8;G3V277;G3V423;G3V3P2;G3V227;G3V5U1;G3V456;G3V2Y7;G3V3X0;H0YJP3;G3V4C7;G3V4N8;G3V5W1;G3V3S7;G3V2F2;G3V3R3;G3V4S4;G3V313;G3V339;G3V2C0;G3V5H5;P78534;G3V4A3;G3V4Q0;G3V4N0	A0A024R6K8;P23381	Tryptophan--tRNA ligase, cytoplasmic;T1-TrpRS;T2-TrpRS	WARS	0.799771	0.886818	0.218058	-0.115783	1.14903	1.44217	1.43276	1.2922	-0.73461	-0.824794	-0.972441	-1.04703	-0.913991	-0.941961	-0.761145	-0.909061	0.447216	1.32904	-0.894719	-0.88154	+	+		+	0	7.10401	1.91332	-0.881825	0.0570675	-0.0131779	2.77036	1.34193
Q0QEN7;V9HW31;P06576;H0YH81;F8W079;F8W0P7;H0YI37	Q0QEN7;V9HW31;P06576;H0YH81;F8W079	ATP synthase subunit beta;ATP synthase subunit beta, mitochondrial	ATP5B;HEL-S-271	0.928237	0.694177	0.189201	-0.0314378	1.15447	1.17794	1.45418	1.53655	-0.839618	-0.729046	-0.858745	-0.913348	-0.991726	-0.705793	-1.06217	-1.00288	0.445044	1.33079	-0.835189	-0.940642	+	+		+	0	7.19915	1.97926	-0.885741	0.553964	0.105452	2.89839	1.28023
Q14566;Q4ZG57;B4DRF6;B4E0N7;Q53T61	Q14566;Q4ZG57	DNA replication licensing factor MCM6	MCM6	-1.33692	-1.12599	-1.33692	-1.33692	-0.824106	-0.383609	-0.32216	-0.0533357	0.896375	1.92849	0.556512	0.511739	0.335332	0.810249	0.557184	1.12409	-1.28419	-0.395803	0.973279	0.706714	+	+		+	0	4.8225	2.72942	-0.888387	0.301656	0.266564	3.29107	-2.25747
B3KX11;P49368;Q59H77;B4DUR8;Q2TU64;E9PRC8;Q5SZX6;Q5SZX9;Q5SZW8;E9PQ35;E9PM09	B3KX11;P49368;Q59H77;B4DUR8;Q2TU64	T-complex protein 1 subunit gamma	CCT3	-1.08539	-0.917843	-1.44799	-1.4157	-0.0159284	-0.0978858	-0.502324	-0.669677	-0.032167	-0.270589	0.376856	0.596365	1.1779	1.56954	1.41995	1.31488	-1.21673	-0.321454	0.167616	1.37057	+	+	+	+	0	6.50352	2.33993	-0.895276	2.88428	-1.20295	2.97995	-1.38435
D3DSY9;P49354;E9PQP6;H0YCW1;E9PN85	D3DSY9;P49354;E9PQP6;H0YCW1	Protein farnesyltransferase/geranylgeranyltransferase type-1 subunit alpha	FNTA	-1.62378	-1.13644	-1.15414	-1.40032	-0.353718	-0.318177	-0.417142	-0.636984	0.644916	1.21447	1.42223	0.460754	1.04162	0.557681	0.787989	0.911045	-1.32867	-0.431505	0.935593	0.824584	+	+		+	0	6.67393	3.23942	-0.897165	0.172033	0.11101	3.93863	-2.26426
P29992;Q59FM5;K7EL62;G3V1P7;B7Z581;O95837;A0A087WVZ3;B4DEJ3;E9PC54;Q8N652;Q8IY73;P19086;Q03113	P29992;Q59FM5;K7EL62	Guanine nucleotide-binding protein subunit alpha-11	GNA11	-1.24811	-1.24811	-1.24811	-1.24811	-0.453037	0.17153	-0.56058	-0.557005	0.878617	0.415825	-0.0393995	-0.112073	1.25204	1.13377	1.4278	1.43495	-1.24811	-0.349773	0.285742	1.31214	+	+	+	+	0	6.43618	2.66076	-0.898336	2.27447	-1.0264	3.26396	-1.53385
B0QYR6;Q9UJY5;B3KTE2;B0QYR5;B0QYS5;B0QYR9;B0QYS0;B0QYS1;A0A087WYN2;B0QYS2;B0QYS3;J3QRS8;H3BPI3;J3QRP3;B7Z7R9;B7Z1E9;H3BMM6;J3KSS7;A8K6I6;Q9UJY4;Q9NZ52	B0QYR6;Q9UJY5;B3KTE2	ADP-ribosylation factor-binding protein GGA1	GGA1	-0.627747	0.813308	-0.0249743	0.160697	1.37666	0.858188	0.716204	0.972428	-1.31557	-0.477603	-1.53928	-1.03273	-1.41864	-0.409247	1.39549	0.552816	0.0803209	0.98087	-1.0913	0.0301047	+	+		+	0	1.86759	1.47086	-0.900549	0.869865	-1.1214	1.68898	1.17162
A0A140VKA9;P09417;B7Z415;D6RGG7;H0Y8F7;D6RHJ7	A0A140VKA9;P09417	Dihydropteridine reductase	QDPR	-0.185281	0.0812612	0.870831	0.90301	1.19665	1.72434	1.09461	1.26768	-1.05104	-0.766941	-0.826262	-1.08362	-0.917011	-0.698358	-0.821382	-0.788482	0.417455	1.32082	-0.931966	-0.806308	+	+		+	0	6.02413	1.57364	-0.903363	0.661742	-0.125657	2.47377	1.34942
V9HWH7;P31939;B2R7P8;B4DP06;H7C1S2;C9JLK0;F8WEF0	V9HWH7;P31939;B2R7P8;B4DP06	Bifunctional purine biosynthesis protein PURH;Phosphoribosylaminoimidazolecarboxamide formyltransferase;IMP cyclohydrolase	HEL-S-70p;ATIC	-0.98856	-0.974729	-1.5245	-1.51113	-0.373318	-0.412735	-0.436017	-0.116064	0.305546	-0.110762	0.390376	0.724621	1.38251	1.9581	0.824664	0.862008	-1.24973	-0.334533	0.327445	1.25682	+	+	+	+	0	5.45454	2.75154	-0.915198	1.58224	-0.929375	3.31171	-1.57718
K7EKE6;B3KU28;B3KXS5;E5KMI6;P36776;K7EJE8;Q2VPA0;B4DPX0;A4VCH6;K7ER27;K7ER56	K7EKE6;B3KU28;B3KXS5;E5KMI6;P36776;K7EJE8;Q2VPA0;B4DPX0;A4VCH6	Lon protease homolog, mitochondrial;Lon protease homolog	LONP1	0.27712	0.536301	0.441963	0.527204	1.63847	1.49828	1.2173	1.09874	-0.904422	-0.904422	-0.904422	-0.904422	-0.904422	-0.904422	-0.904422	-0.904422	0.445647	1.3632	-0.904422	-0.904422	+	+		+	0	10.4385	3.25252	-0.917551	0	0	6.29484	1.35007
B7Z4V2;V9HW84;P38646;Q8N1C8;B7Z4T3;B7Z1V7;A1XP52;D6RJI2;H0YBG6;Q2F839;D6RA73;H0Y8S0	B7Z4V2;V9HW84;P38646;Q8N1C8;B7Z4T3;B7Z1V7;A1XP52	Stress-70 protein, mitochondrial	HEL-S-124m;HSPA9	0.551058	0.673003	0.166891	0.394138	1.25413	1.35268	1.44016	1.40931	-0.965175	-0.966633	-0.996751	-0.949071	-0.802901	-0.787335	-0.887714	-0.885791	0.446272	1.36407	-0.969407	-0.840935	+	+	+	+	0	11.1644	3.652	-0.917798	2.39471	-0.128472	4.87617	1.41568
P30048;Q53HC2;A4UCS5	P30048;Q53HC2	Thioredoxin-dependent peroxide reductase, mitochondrial	PRDX3	0.275758	0.838576	-0.180261	0.696977	1.38969	1.65115	1.07209	1.19635	-1.00711	-1.09046	-0.997854	-0.938429	-0.979734	-0.758274	-0.295226	-0.87324	0.407762	1.32732	-1.00846	-0.726619	+	+		+	0	6.33649	1.89731	-0.919558	0.932311	-0.281846	3.0581	1.41623
Q9NR45;V9HW39;Q5TBR0;Q5TBR1;Q9P0B2	Q9NR45;V9HW39	Sialic acid synthase	NANS;HEL-S-100	-0.726364	-1.34867	-1.20067	-1.67802	-0.188974	0.33386	-0.733035	-0.663891	-0.0118653	0.925231	1.89083	1.1169	0.17616	0.53341	0.921592	0.653503	-1.23843	-0.31301	0.980274	0.571166	+	+		+	0	3.50468	1.5766	-0.925421	0.433905	0.409108	2.63767	-2.21871
F6UPZ7;B9A034;F6Q0M4;A0A024R052;Q92956;B4DU65;B4E0P6;Q59HF1	F6UPZ7;B9A034;F6Q0M4;A0A024R052;Q92956	Tumor necrosis factor receptor superfamily member 14	TNFRSF14	0.233101	0.153994	0.465457	0.760003	0.724103	0.945181	1.80773	1.84998	-0.867444	-0.867444	-0.867444	-0.867444	-0.867444	-0.867444	-0.867444	-0.867444	0.403139	1.33175	-0.867444	-0.867444	+	+		+	0	6.05306	1.55956	-0.928611	0	0	4.06784	1.27058
V9HW75;A0A087WSV8;P80303;E9PKG6;H0YD18	V9HW75;A0A087WSV8;P80303;E9PKG6	Nucleobindin-2;Nesfatin-1	HEL-S-109;NUCB2;DCAF5	0.0404435	0.432863	0.55733	0.680679	1.12978	1.36372	1.61721	1.3154	-0.937472	-0.975357	-1.14927	-1.06962	-0.75849	-0.742381	-0.724707	-0.780117	0.427829	1.35653	-1.03293	-0.751424	+	+	+	+	0	9.1093	2.78834	-0.928696	2.91086	-0.281506	4.22732	1.46076
B0YIW5;Q6MZV5;B0YIW6;P48444;Q6P1Q5;E9PK34	B0YIW5;Q6MZV5;B0YIW6;P48444	Coatomer subunit delta	ARCN1;DKFZp686M09245	-1.32126	-1.35888	-1.31734	-1.32513	0.099888	-0.479075	-0.369604	-0.8279	0.82174	1.13546	0.501071	0.425439	0.544927	0.868752	1.197	1.40491	-1.33065	-0.394173	0.720927	1.0039	+	+		+	0	6.16048	2.56004	-0.936479	0.523866	-0.282968	4.81282	-2.05158
O75832;B1AJY7;B1AJY5;B1AJY6	O75832;B1AJY7;B1AJY5	26S proteasome non-ATPase regulatory subunit 10	PSMD10	-1.33771	-1.33771	-1.33771	-1.33771	-0.800829	-0.829208	0.0369664	0.0181595	1.11588	1.22536	0.564121	0.654226	1.14264	0.535957	0.872704	0.81488	-1.33771	-0.393728	0.889897	0.841545	+	+		+	0	6.0836	2.08745	-0.943987	0.0848436	0.0483505	4.99531	-2.22761
X5D767;A0A0S2Z381;P00813;F5GWI4;A0A0S2Z3B9;F5GXW0;A0A0S2Z3T6;F5GYD4	X5D767;A0A0S2Z381;P00813;F5GWI4;A0A0S2Z3B9;F5GXW0;A0A0S2Z3T6	Adenosine deaminase	ADA	-2.07852	-1.43586	-0.974403	-0.76563	-0.182103	-0.560012	-0.151655	-0.539868	0.931203	0.832896	1.30401	1.13626	0.418412	0.497039	0.454708	1.11352	-1.3136	-0.358409	1.05109	0.62092	+	+		+	0	5.34914	1.65792	-0.955193	1.15278	0.430173	3.582	-2.3647
A8K651;Q07021;I3L3Q7;I3L3B0	A8K651;Q07021;I3L3Q7;I3L3B0	Complement component 1 Q subcomponent-binding protein, mitochondrial	C1QBP	-0.181904	0.0270933	0.773768	0.931762	1.12935	1.62562	1.41558	1.23438	-0.851143	-0.885075	-0.82193	-0.837769	-0.902946	-0.8982	-0.875976	-0.88261	0.38768	1.35123	-0.848979	-0.889933	+	+	+	+	0	6.48919	1.76874	-0.963553	1.48074	0.0409539	2.39206	1.23666
A0A1B0GTG2;A0A1B0GW77;P49419;A0A1B0GV49;A0A1B0GTJ4;A0A1B0GTY9;A0A1B0GUA1;A0A1B0GW82;A0A140T9V3;A0A1B0GUY0;H0YHM6;A0A0J9YWF7;F8VVF2;F8WDY6;A0A1B0GVU0	A0A1B0GTG2;A0A1B0GW77;P49419;A0A1B0GV49;A0A1B0GTJ4;A0A1B0GTY9;A0A1B0GUA1;A0A1B0GW82;A0A140T9V3	Alpha-aminoadipic semialdehyde dehydrogenase	ALDH7A1	-1.34132	-1.34132	-1.34132	-1.34132	-0.250665	-0.524667	-0.00760005	-0.717166	0.220065	0.853131	0.591136	1.19154	0.520511	0.982903	1.37192	1.13416	-1.34132	-0.375025	0.713968	1.00237	+	+		+	0	6.16682	3.09688	-0.966292	0.480045	-0.288406	4.23824	-2.05528
E7EX44;B4E3I0;Q6P707;Q05DR4;Q7Z2Y9;Q5HY93	E7EX44;B4E3I0		CALD1	-1.67316	-1.54956	-1.13735	-0.845907	-0.797647	-0.374134	-0.247245	0.0879868	0.366719	1.09015	0.209461	0.821542	0.921594	0.477599	0.928185	1.72177	-1.30149	-0.33276	0.621968	1.01229	+	+		+	0	4.64089	1.98043	-0.968735	0.552352	-0.390319	3.34435	-1.92346
Q9H2U2;H0Y9D8;B4DR66;A8K0P2;D6R967;B4DFH3;D6RGV9;A0A0C4DGB9;H0YAK2;D6RGI1;D6RAD3	Q9H2U2;H0Y9D8;B4DR66;A8K0P2;D6R967;B4DFH3	Inorganic pyrophosphatase 2, mitochondrial	PPA2	-0.149488	-0.0642721	0.327799	-0.110857	1.779	1.28829	0.711617	0.142453	-0.719696	-1.78574	-0.831958	-1.63514	-0.603159	-0.282134	0.724047	1.20924	0.000795475	0.98034	-1.24313	0.261999	+	+	+	+	0	2.62496	1.41356	-0.979544	1.61247	-1.50513	2.26001	1.24393
Q53FW2;P60891;B1ALA9;B1ALA7;B7ZB02;A6NMS2;Q15244	Q53FW2;P60891;B1ALA9	Ribose-phosphate pyrophosphokinase 1	PRPS1	-1.3745	-1.3745	-1.3745	-1.3745	-0.271019	-0.461103	-0.715214	-0.124875	0.709342	0.959501	0.681938	0.547744	0.950327	0.982906	0.93692	1.30151	-1.3745	-0.393053	0.724631	1.04292	+	+		+	0	9.1566	3.59797	-0.981443	1.39521	-0.318286	6.5109	-2.09913
A0A024R2H7;Q96Q11;C9JRS7;F8W8C3	A0A024R2H7;Q96Q11	CCA tRNA nucleotidyltransferase 1, mitochondrial	TRNT1	-1.37771	-1.37771	-1.37771	-1.37771	-0.346912	-0.185981	-0.54214	-0.488862	0.624536	0.608358	0.972894	0.673967	0.8095	0.898297	1.28584	1.20136	-1.37771	-0.390974	0.719939	1.04875	+	+		+	0	9.53469	4.76812	-0.98674	1.20902	-0.32881	6.52166	-2.09765
P62277;J3KMX5;E9PS50	P62277;J3KMX5;E9PS50	40S ribosomal protein S13	RPS13	-1.28704	-1.28704	-1.28704	-1.28704	0.0722149	0.001687	-0.342801	-0.923075	0.284348	0.411452	0.440234	0.194375	1.46926	1.00874	1.78378	0.747943	-1.28704	-0.297994	0.332602	1.25243	+	+	+	+	0	5.91828	2.31797	-0.989047	2.07618	-0.919829	6.89216	-1.61964
P36507;A0A1B0GUL7;G5E9C7;B3KS97;Q7Z370;M0R1B6	P36507;A0A1B0GUL7;G5E9C7;B3KS97;Q7Z370	Dual specificity mitogen-activated protein kinase kinase 2	MAP2K2;DKFZp686L02273	-0.818749	-0.818749	-0.818749	-0.818749	0.232732	0.173708	0.173679	0.116441	-0.818749	-0.818749	-0.818749	-0.818749	2.10275	1.29461	1.67268	0.783384	-0.818749	0.17414	-0.818749	1.46336	+	+	+		0	6.73441	7.9032	-0.992888	3.73301	-2.28211	0	0
P35270;Q9UEC5;Q93041;B4DSF0;REV__Q16649;REV__D9IVD5;REV__A0A024R241	P35270	Sepiapterin reductase	SPR	-1.30571	-1.30571	-1.30571	-1.30571	-1.30571	0.178175	-0.0408178	-0.0657856	0.471748	0.36144	0.763697	0.413572	0.980842	1.5596	1.19731	0.708793	-1.30571	-0.308535	0.502614	1.11164	+	+	+	+	0	5.0158	1.5972	-0.997179	1.63717	-0.609022	6.0087	-1.80833
O95373;B3KQG6;B3KNG9;E9PLJ0;E9PLB2	O95373;B3KQG6	Importin-7	IPO7	-1.20856	-0.980786	-1.45155	-1.62454	-0.128888	0.0875253	-0.616723	-0.611681	0.627805	0.211253	0.241765	0.565897	1.43261	1.51751	0.94442	0.993947	-1.31636	-0.317442	0.41168	1.22212	+	+	+	+	0	6.56742	2.34915	-0.998919	2.35774	-0.810442	4.17432	-1.72804
A0A087X0X3;P52272;Q7KYM9;Q59ES8;Q6P2D7;M0R019;M0R2T0;B4DEG4;M0R2I7;M0R0N3;M0QYQ7;M0R0Y6;M0QY96;M0QYL3	A0A087X0X3;P52272;Q7KYM9;Q59ES8	Heterogeneous nuclear ribonucleoprotein M	HNRNPM;ORF	-1.37555	-1.37555	-1.37555	-1.37555	-0.414299	-0.140878	-0.528136	-0.402935	0.77093	0.362596	1.1443	1.29456	0.668167	1.09311	0.631014	1.02376	-1.37555	-0.371562	0.893096	0.854013	+	+		+	0	7.27534	4.74523	-1.00398	0.0575166	0.0390828	4.44953	-2.26864
Q6FHM6;P55769;B1AHD1	Q6FHM6;P55769;B1AHD1	NHP2-like protein 1;NHP2-like protein 1, N-terminally processed	NHP2L1	-1.34829	-1.34829	-1.34829	-1.34829	-0.361613	-0.419055	-0.170562	-0.377412	1.11616	0.569373	1.43442	1.38484	0.987428	0.75532	0.390903	0.0833429	-1.34829	-0.332161	1.1262	0.554248	+	+		+	0	6.6409	5.78022	-1.01612	1.05484	0.571949	4.79032	-2.47448
Q658N3;Q53F47;Q01658	Q658N3;Q53F47;Q01658	Protein Dr1	DKFZp666G145;DR1	-1.14309	-1.14309	-1.14309	-1.14309	-0.00786959	-0.181214	-0.16567	-0.120642	0.729349	0.622886	0.448496	0.372601	-1.14309	0.322439	1.53037	2.1647	-1.14309	-0.118849	0.543333	0.718605	+	+		+	0	1.82429	6.68606	-1.02424	0.0866961	-0.175272	6.09168	-1.68642
Q15084	Q15084	Protein disulfide-isomerase A6	PDIA6	0.489602	0.720046	0.0746085	0.196484	1.69387	1.17378	1.43122	1.27974	-0.78213	-0.94983	-0.895355	-0.847862	-0.786994	-0.959697	-0.947294	-0.890178	0.370185	1.39465	-0.868794	-0.896041	+	+		+	0	8.7289	2.84477	-1.02446	0.203315	0.0272465	3.77132	1.23898
Q15019;B5MCX3;C9J2Q4;H7C2Y0;C9JB25;C9J938;C9IY94;C9IZU3;H7C310;C9JQJ4;B5MD47;C9JZI2;A0A1B0GXJ2;C9JFT1;F8WB65;C9JT15;C9JSE7;H7C1T1	Q15019;B5MCX3;C9J2Q4;H7C2Y0	Septin-2	37500	-1.59062	-1.24529	-1.40603	-1.3351	-0.537052	-0.469763	-0.154022	-0.304128	0.80118	0.975226	1.21505	1.03044	0.549709	0.613116	0.944601	0.912682	-1.39426	-0.366241	1.00547	0.755027	+	+		+	0	9.2311	4.0045	-1.02802	0.969133	0.250447	6.16216	-2.39973
Q6PKG0;A0A0B4J210;E5RH50;H0YC33;H0YBW1;E5RHK4;H0YAN4;Q659C4;H0YBR8	Q6PKG0;A0A0B4J210;E5RH50	La-related protein 1	LARP1	-1.34398	-1.34398	-1.34398	-1.34398	-0.169991	0.229012	-1.34398	0.0636356	0.503311	0.45269	0.741472	0.876107	1.13009	0.898957	1.12622	0.868374	-1.34398	-0.305331	0.643395	1.00591	+	+	+	+	0	5.23067	1.57434	-1.03865	1.59705	-0.362514	5.98007	-1.98737
Q59G75;P41252;J3KR24;A0A0A0MSX9;Q7Z3U5;Q7Z355;Q6P0M4;B4DVX2;Q7L4K8;Q9P1N9;Q5TCD1;Q5TCC6	Q59G75;P41252;J3KR24;A0A0A0MSX9;Q7Z3U5;Q7Z355;Q6P0M4;B4DVX2	Isoleucine--tRNA ligase, cytoplasmic	IARS;DKFZp686L0869;DKFZp686L17145	-1.66543	-1.35333	-1.1109	-1.33283	-0.154748	-0.14295	-0.616063	-0.381321	0.0582115	0.702002	0.664685	0.943203	0.935782	1.4082	0.88752	1.15798	-1.36562	-0.323771	0.592025	1.09737	+	+		+	0	6.86926	3.20848	-1.04185	1.19451	-0.505345	3.94813	-1.95765
A0A0S2Z580;A0A0S2Z5B3;M0QXB5;O95571;B2RCZ7;A0A0S2Z5N8;M0QY80;M0QX80	A0A0S2Z580;A0A0S2Z5B3;M0QXB5;O95571;B2RCZ7;A0A0S2Z5N8	Persulfide dioxygenase ETHE1, mitochondrial	ETHE1	-1.18526	-1.11498	-0.796027	-1.27515	0.116684	0.00346919	0.17136	-0.454476	-0.640167	-0.655573	-0.186673	0.267506	1.52744	0.771373	1.81407	1.6364	-1.09285	-0.0407407	-0.303727	1.43732	+	+	+	+	0	5.41228	3.00254	-1.05211	2.81252	-1.74105	1.75794	-0.789129
P62314;Q7Z5A3;J3QLI9;J3QLR7	P62314;Q7Z5A3;J3QLI9	Small nuclear ribonucleoprotein Sm D1	SNRPD1	-1.77758	-1.60621	-0.533376	-1.00117	-0.154298	0.144322	-0.364021	-0.272095	1.21412	0.81413	1.72871	1.50229	0.517711	-0.0717306	-0.239252	0.0984503	-1.22958	-0.161523	1.31481	0.0762947	+	+	+	+	0	4.92828	1.885	-1.06806	2.54277	1.23852	3.48185	-2.54439
Q9HAV7;B4DWV5	Q9HAV7;B4DWV5	GrpE protein homolog 1, mitochondrial;GrpE protein homolog	GRPEL1	-0.0234031	-0.226283	0.683094	0.790463	1.34501	0.943559	1.84799	1.36613	-0.643237	-1.20986	-0.871085	-0.921269	-0.767172	-0.773165	-0.676196	-0.864565	0.305968	1.37567	-0.911363	-0.770274	+	+		+	0	5.80555	1.84509	-1.0697	0.532055	-0.141088	2.32585	1.21733
A0A0P1J1R0;Q5W0H4;A0A0B4J2C3;P13693;J3KPG2;A0A024RDY2;B4DKJ4;E9PJF7;Q9UP43;B4DLD6;H0YCX0;Q56UQ5;Q9HAU6	A0A0P1J1R0;Q5W0H4;A0A0B4J2C3;P13693;J3KPG2;A0A024RDY2;B4DKJ4;E9PJF7	Translationally-controlled tumor protein	TPT1	0.192697	0.0293642	0.337267	0.177276	0.832278	2.01892	0.991884	1.20546	0.137824	-1.24299	-0.275584	-0.945751	-0.581303	-2.10746	-0.361684	-0.408204	0.184151	1.26214	-0.581625	-0.864663	+	+		+	0	2.94069	2.13661	-1.07798	0.216757	0.283037	1.26921	0.765776
Q9Y333	Q9Y333	U6 snRNA-associated Sm-like protein LSm2	LSM2	-1.3462	-1.3462	-1.3462	-1.3462	-0.0846731	-0.058381	0.439571	-1.3462	0.654937	0.766969	1.31042	1.10651	0.869922	0.629335	0.653666	0.44273	-1.3462	-0.262421	0.959709	0.648913	+	+		+	0	4.67524	1.53242	-1.08378	0.901046	0.310798	5.29833	-2.30591
J3K000;A0A140VJR2;P12955;K7ES25;V9GY89;V9GYL0;V9GYE4	J3K000;A0A140VJR2;P12955	Xaa-Pro dipeptidase	PEPD	-0.130763	0.139376	0.0463027	0.567086	0.881025	0.829615	1.77824	1.47151	-1.47292	-0.688936	-1.50884	-1.55357	-0.513205	-0.00817893	-0.262428	0.425673	0.1555	1.2401	-1.30607	-0.0895347	+	+	+	+	0	4.94633	2.12345	-1.0846	2.25965	-1.21653	2.92027	1.46156
B2RNB2;P78536;A6H8L4;E7EUI5;Q6P5T8;A8K1B4;Q53S40;Q53RF5;Q53RS1	B2RNB2;P78536;A6H8L4;E7EUI5;Q6P5T8;A8K1B4	Disintegrin and metalloproteinase domain-containing protein 17	ADAM17	-0.449466	-0.0284872	0.775984	0.793421	1.65901	1.55609	0.884239	1.33112	-0.380515	-0.410503	-0.937295	-0.968476	-0.816658	-0.908385	-0.97586	-1.12421	0.272863	1.35761	-0.674197	-0.956278	+	+		+	0	5.00542	1.66243	-1.08475	0.808352	0.282082	1.4639	0.94706
P12270;Q58F23;Q504U6;A0PJC9;Q9UE33;Q5SWX9	P12270	Nucleoprotein TPR	TPR	-1.59723	-1.66445	-1.11354	-0.893346	-0.485258	-0.510874	0.185409	-0.108356	0.774184	1.58833	1.2603	1.32372	0.595003	0.469674	-0.0617101	0.238148	-1.31714	-0.22977	1.23663	0.310279	+	+	+	+	0	5.82995	2.31438	-1.08737	2.2247	0.926352	4.26404	-2.55377
Q12929;B4E3T6;F5H0R8;F5H3Q6	Q12929;B4E3T6	Epidermal growth factor receptor kinase substrate 8	EPS8	-1.2716	-1.2716	-1.2716	-1.2716	0.178096	0.669272	-0.260692	-1.2716	0.464547	-0.0373982	0.417572	0.289626	1.55677	0.990214	0.655069	1.43491	-1.2716	-0.171231	0.283587	1.15924	+	+	+	+	0	4.02064	1.42803	-1.10037	1.9984	-0.875654	5.03403	-1.55518
A0A024RB32;Q15185;A0A087WYT3;B3KUY2;B4DDC6	A0A024RB32;Q15185;A0A087WYT3;B3KUY2;B4DDC6	Prostaglandin E synthase 3	PTGES3	-1.4353	-1.4353	-1.4353	-1.4353	-0.336742	-0.230414	-0.399563	-0.359978	0.975032	0.916573	0.760437	0.866633	0.79613	0.824184	1.03643	0.892484	-1.4353	-0.331674	0.879669	0.887307	+	+		+	0	13.3366	7.08568	-1.10363	0.0375866	-0.00763793	8.41259	-2.31497
C9IZG4;H0YDR4;C9IZQ5	C9IZG4		CUTA	0.254289	0.661743	-0.225381	-0.509297	0.7017	1.41923	1.7223	0.759757	-1.06797	-0.999598	-1.35394	-1.19118	0.679201	0.881508	-0.809939	-0.922433	0.0453385	1.15075	-1.15317	-0.0429157	+	+		+	0	2.8099	1.65762	-1.10541	1.21048	-1.11026	2.35569	1.19851
E9PD53;B3KXX5;Q9NTJ3;B3KVJ5;Q6P169;C9JR83;Q6NSG3;Q58F29	E9PD53;B3KXX5;Q9NTJ3;B3KVJ5	Structural maintenance of chromosomes protein;Structural maintenance of chromosomes protein 4	SMC4	-0.906577	-0.906577	-0.906577	-0.906577	0.302343	0.898393	0.564922	-0.906577	0.333619	-0.906577	-0.906577	-0.906577	1.79212	1.38748	0.911459	1.06228	-0.906577	0.21477	-0.596528	1.28833	+	+	+		0	3.39878	1.53605	-1.12135	2.67265	-1.88486	0.44865	-0.310049
Q8N995;A0A024R059;Q01581;D6RIW1;A0A140VJL2;P54868	Q8N995;A0A024R059;Q01581	Hydroxymethylglutaryl-CoA synthase, cytoplasmic	HMGCS1	-1.31874	-0.657103	-0.44013	-0.578471	0.191631	0.38996	0.435732	0.489986	-0.841728	-0.930289	-1.3909	-0.781694	1.09145	1.20155	1.59788	1.54087	-0.748611	0.376827	-0.986153	1.35794	+	+	+		0	6.80596	2.80682	-1.12544	4.81285	-2.34409	0.444666	0.23754
P07814;V9GYZ6;Q3KQZ8;B4DKX5;H6WCP5;B4DP50;V9GZ76	P07814;V9GYZ6;Q3KQZ8;B4DKX5	Bifunctional glutamate/proline--tRNA ligase;Glutamate--tRNA ligase;Proline--tRNA ligase	EPRS	-0.598445	-0.643856	-1.26363	-0.584177	0.518694	0.663871	0.13197	0.117249	-1.4113	-1.38254	-0.754154	0.109775	1.00858	0.831357	1.79143	1.46518	-0.772527	0.357946	-0.859555	1.27414	+	+	+		0	4.08429	2.72555	-1.13047	2.65395	-2.13369	0.0798572	0.0870272
A0A024QZN2;Q8WXX5;Q2VIL4	A0A024QZN2;Q8WXX5	DnaJ homolog subfamily C member 9	hCG_2024613;DNAJC9	-1.33885	-1.33885	-1.33885	-1.33885	-0.393715	0.572259	0.383783	-1.33885	0.766766	1.13139	0.907423	0.544964	0.474292	0.264075	1.15874	0.884253	-1.33885	-0.194131	0.837636	0.69534	+	+		+	0	3.82035	1.40888	-1.14472	0.245444	0.142296	5.67736	-2.17648
A0A140VJQ4;P04181;Q59HE2	A0A140VJQ4;P04181;Q59HE2	Ornithine aminotransferase, mitochondrial;Ornithine aminotransferase, hepatic form;Ornithine aminotransferase, renal form	OAT	0.31039	0.26724	0.392618	0.146806	1.26433	1.3569	1.54769	1.55964	-1.00429	-1.00429	-1.00429	-1.00429	-1.00429	-0.38451	-0.435366	-1.00429	0.279263	1.43214	-1.00429	-0.707114	+	+		+	0	8.67865	4.88666	-1.15288	0.87108	-0.297176	6.57433	1.28355
A8K9T8;Q9BYT8;B3KU23;E9PCB6;Q9BQD0;H0YAK4;Q96K48;Q8NDD9;H0YAF7	A8K9T8;Q9BYT8;B3KU23;E9PCB6;Q9BQD0;H0YAK4	Neurolysin, mitochondrial	NLN	1.10274	-0.335211	-0.293266	0.314395	1.52685	1.57381	1.02423	1.29795	-0.355825	-0.409242	-1.48672	-0.892682	-0.91939	-1.11836	-0.420176	-0.609107	0.197165	1.35571	-0.786117	-0.766758	+	+		+	0	4.06706	1.74462	-1.15854	0.0215639	-0.0193591	1.21585	0.983282
B4DSH1;B3KY60;Q99459	B4DSH1;B3KY60;Q99459	Cell division cycle 5-like protein	CDC5L	-1.44728	-1.44728	-1.44728	-1.44728	-0.307565	-0.21674	-0.310501	-0.263435	0.983603	0.521887	1.02274	0.675062	0.802257	0.722802	1.27426	0.884749	-1.44728	-0.27456	0.800823	0.921017	+	+		+	0	9.24434	8.52482	-1.17272	0.291347	-0.120195	5.80026	-2.2481
Q5JR94;P62241;Q5JR95;Q9BS10	Q5JR94;P62241;Q5JR95	40S ribosomal protein S8	RPS8	-1.3359	-0.879187	-1.45327	-1.70026	0.170125	-0.0742252	-0.29669	-0.472257	0.599663	1.09895	0.0984557	-0.0280488	0.403413	0.819001	1.40102	1.64922	-1.34215	-0.168262	0.442255	1.06816	+	+		+	0	4.41068	2.74034	-1.17389	0.817853	-0.625908	2.9244	-1.78441
B3KX19;Q6IBM8;A8KAP3;Q15029;Q8IXJ3;B4DZB1;B3KWY2;K7EP67;K7EJ74;K7EIT3	B3KX19;Q6IBM8;A8KAP3;Q15029;Q8IXJ3;B4DZB1;B3KWY2	116 kDa U5 small nuclear ribonucleoprotein component	U5-116KD;EFTUD2;SNRP116	-1.8483	-1.70099	-1.04446	-0.89416	-0.629397	-0.163772	-0.14924	0.169205	0.242065	0.36582	0.33304	1.2548	1.43436	0.687783	1.09355	0.849693	-1.37198	-0.193301	0.548931	1.01635	+	+		+	0	4.83006	2.19333	-1.17868	0.810757	-0.467416	2.91583	-1.92091
A0A0S2Z4R1;P54577;A0A0C4DGZ5;A0A0S2Z4P3	A0A0S2Z4R1;P54577;A0A0C4DGZ5	Tyrosine--tRNA ligase, cytoplasmic;Tyrosine--tRNA ligase, cytoplasmic, N-terminally processed	YARS	-1.71684	-1.14573	-1.29732	-1.50465	-0.423599	-0.308143	-0.19777	0.0103927	0.897551	0.763926	0.391991	0.461697	1.24014	1.48485	0.47433	0.869165	-1.41613	-0.22978	0.628791	1.01712	+	+		+	0	6.48199	3.58692	-1.18635	0.760351	-0.38833	4.65153	-2.04492
B4DMF5;E9KL48;P00367;B4E0N9;B4DMG8;Q53GW3;B3KT18;A0A140VK14;P49448;Q59FQ4;Q14400;Q9BSD0;Q9UQV0	B4DMF5;E9KL48;P00367;B4E0N9;B4DMG8;Q53GW3;B3KT18;A0A140VK14;P49448;Q59FQ4	Glutamate dehydrogenase;Glutamate dehydrogenase 1, mitochondrial;Glutamate dehydrogenase 2, mitochondrial	GLUD1;GLUD2	-0.196522	-0.182771	0.522484	0.66849	1.0812	1.21153	1.58445	1.71339	-1.00453	-1.39021	-1.05238	-1.05174	-0.259428	-0.579606	-0.534303	-0.530052	0.20292	1.39764	-1.12471	-0.475847	+	+	+	+	0	6.46082	2.32656	-1.19472	2.87143	-0.648869	2.78297	1.32764
Q9P287;B4E318;B4DUS0	Q9P287;B4E318;B4DUS0	BRCA2 and CDKN1A-interacting protein	BCCIP	-1.39846	-1.39846	-1.39846	-1.39846	-0.440348	-0.365988	-0.00790788	0.0130514	1.72262	1.18631	0.753254	0.62588	0.814051	0.717577	-0.00567325	0.581033	-1.39846	-0.200298	1.07202	0.526747	+	+		+	0	5.9026	4.27118	-1.19817	0.894118	0.545269	4.22941	-2.47048
P07305	P07305	Histone H1.0;Histone H1.0, N-terminally processed	H1F0	-1.44319	-1.44319	-1.44319	-1.44319	-0.315868	-0.185374	-0.291287	-0.172783	0.632213	0.74132	0.710768	0.996752	1.26778	1.34662	0.458437	0.584163	-1.44319	-0.241328	0.770263	0.91425	+	+		+	0	7.45707	7.29095	-1.20186	0.241275	-0.143987	6.86679	-2.21345
C9JBI3;A0A024RDL3;P78330;Q53EY1;A0A024RDL9;A0A1D5RMN5;C9JEJ7;F8WD74	C9JBI3;A0A024RDL3;P78330;Q53EY1;A0A024RDL9	Phosphoserine phosphatase	PSPH	0.372005	0.154229	0.132949	0.312464	1.26607	1.24028	1.36707	1.95346	-0.85661	-0.689412	-1.03445	-0.960283	-0.909652	-0.765411	-0.912377	-0.670334	0.242912	1.45672	-0.885189	-0.814443	+	+		+	0	8.46312	3.31399	-1.21381	0.3136	-0.0707446	4.6634	1.1281
Q6IBR2;Q9Y285;K7ER00;K7ER16;K7EPH2;K7EK06;K7ERS0	Q6IBR2;Q9Y285;K7ER00;K7ER16;K7EPH2	Phenylalanine--tRNA ligase alpha subunit	FARSLA;FARSA	-1.11214	-0.714727	-1.50082	-2.15894	0.241855	0.0249801	-0.177569	-0.698409	0.2965	0.38881	0.628263	0.625132	0.628073	0.820376	1.35308	1.35554	-1.37166	-0.152286	0.484676	1.03927	+	+		+	0	4.6575	1.79447	-1.21937	1.45792	-0.554591	2.94696	-1.85633
V9HVZ4;P04406;Q2TSD0;E7EUT5;Q0QET7;A4UCT1;B4DRV9;Q16768	V9HVZ4;P04406;Q2TSD0;E7EUT5;Q0QET7;A4UCT1	Glyceraldehyde-3-phosphate dehydrogenase	HEL-S-162eP;GAPDH	-0.936988	-0.847718	-1.79174	-1.65169	0.187868	0.405462	-0.395443	-0.509352	-0.181187	0.0697872	0.197673	0.29823	1.31777	1.43043	1.25122	1.15567	-1.30703	-0.0778662	0.0961258	1.28877	+	+	+	+	0	5.61913	2.01914	-1.22917	4.25105	-1.19265	2.75171	-1.40316
Q6IAU5;B2R665;O15355;B4DDC8;B3KXL8;Q96IN7;Q59GB2	Q6IAU5;B2R665;O15355;B4DDC8;B3KXL8;Q96IN7	Protein phosphatase 1G	PPM1G	-2.1939	-2.02693	-0.854505	-0.32097	0.178073	-0.106607	-0.265378	-0.281734	0.93116	1.11894	0.919795	1.0547	0.473576	0.576853	0.174614	0.622315	-1.34908	-0.118911	1.00615	0.461839	+	+	+	+	0	3.98031	1.41244	-1.23016	2.55463	0.544307	2.67759	-2.35522
A0A140VKC8;Q13630;E9PLH9;B3KU96;B4DZW9;E9PP14;A0A0J9YX13;E9PKL9;E9PP60;H0YE90;H0YCP7	A0A140VKC8;Q13630;E9PLH9;B3KU96;B4DZW9;E9PP14;A0A0J9YX13;E9PKL9	GDP-L-fucose synthase	TSTA3	-1.45612	-1.45612	-1.45612	-1.45612	-0.0691818	-0.315781	-0.231565	-0.239719	0.550025	0.302199	0.956127	1.35647	0.955922	1.01539	0.678812	0.8658	-1.45612	-0.214062	0.791205	0.878981	+	+		+	0	7.37949	6.45729	-1.24206	0.136471	-0.0877772	4.16207	-2.24733
Q9NZL4;K7EL16;A0A024R4R7;K7EN20;K7ERT9;K7EKM6;K7EMM7	Q9NZL4	Hsp70-binding protein 1	HSPBP1	-1.45179	-1.45179	-1.45179	-1.45179	0.0307831	0.254764	-0.455609	-0.594625	0.697169	0.536613	0.557151	0.555822	0.962951	0.926587	1.3011	1.03447	-1.45179	-0.191172	0.586689	1.05628	+	+	+	+	0	8.00128	3.12668	-1.26062	2.64544	-0.469587	8.61084	-2.03848
Q5STK2;O15212;I7HJT1;A2AB88	Q5STK2;O15212;I7HJT1;A2AB88	Prefoldin subunit 6	PFDN6;HKE2	-1.26303	-1.72383	-1.15643	-1.04194	-0.39709	-0.772943	0.0645918	1.02449	0.157178	0.262026	-0.257585	0.563684	0.492492	1.23944	1.40072	1.40822	-1.29631	-0.0202378	0.181326	1.13522	+	+	+	+	0	3.77574	1.65785	-1.27607	1.86786	-0.953893	3.2112	-1.47763
D9IAI1;P30086;A0A0K0K1J6;B4DRT4;V9HW05	D9IAI1;P30086;A0A0K0K1J6;B4DRT4;V9HW05	Phosphatidylethanolamine-binding protein 1;Hippocampal cholinergic neurostimulating peptide	PEBP1;HEL-210	-1.89984	-1.48887	-1.3823	-0.888971	0.376815	0.53667	-0.632752	-0.786673	0.850802	0.697593	1.1666	0.757405	0.454073	0.735213	0.765831	0.738417	-1.415	-0.126485	0.8681	0.673384	+	+		+	0	4.68502	1.74972	-1.28851	0.749823	0.194716	4.19149	-2.2831
P62424;Q9BY74;Q5T8U2;Q5T8U3	P62424;Q9BY74;Q5T8U2;Q5T8U3	60S ribosomal protein L7a	RPL7A;RP-L7a	-0.1972	0.0802607	-1.72114	-0.970423	0.70219	0.607435	1.16916	-0.117626	-0.102445	-0.596114	-1.41593	-1.38243	0.541996	0.67078	1.52672	1.20476	-0.702126	0.59029	-0.87423	0.986064	+	+	+		0	2.63126	1.42742	-1.29241	2.48854	-1.86029	0.12474	0.172104
A0A0S2Z3X8;P31150;B4DHX4;B4DH24;B4E070;G5E9U5;A0A0S2Z426	A0A0S2Z3X8;P31150;B4DHX4	Rab GDP dissociation inhibitor alpha	GDI1	-2.10028	-1.86476	-0.638208	-0.658862	-0.753798	0.324913	0.0147433	0.361873	0.20099	-0.204116	0.499565	1.03004	0.736541	1.29021	1.27716	0.483984	-1.31553	-0.0130672	0.38162	0.946974	+	+		+	0	3.093	1.50168	-1.30246	0.866113	-0.565354	1.96197	-1.69715
Q9UG64;B3KQ85;B4DM90;Q96CP5;B3KM34;G3V0E4;O75439;F8WAZ6;A8K1E9	Q9UG64;B3KQ85;B4DM90;Q96CP5;B3KM34;G3V0E4;O75439;F8WAZ6;A8K1E9	Mitochondrial-processing peptidase subunit beta	DKFZp586I1223;PMPCB	1.10959	-0.737153	-0.737153	0.704839	1.47768	1.60332	1.14226	1.33385	-0.737153	-0.737153	-0.737153	-0.737153	-0.737153	-0.737153	-0.737153	-0.737153	0.0850308	1.38928	-0.737153	-0.737153	+	+		+	0	3.85113	1.42073	-1.30424	0	0	0.857585	0.822184
C9JW69;Q5T081;A0A0S2Z3I4;A0A0S2Z404;P18754;C9JRH2;C9JMJ4;C9J3R0;C9JQZ4	C9JW69;Q5T081;A0A0S2Z3I4;A0A0S2Z404;P18754;C9JRH2;C9JMJ4;C9J3R0;C9JQZ4	Regulator of chromosome condensation	RCC1	-1.35534	-1.35534	-1.35534	-1.35534	0.0561851	0.549396	0.579767	-1.35534	0.818493	0.688584	0.117987	0.201618	0.433981	0.866479	1.22309	1.24112	-1.35534	-0.042498	0.456671	0.941168	+	+		+	0	3.54887	1.55944	-1.31284	0.962139	-0.484499	4.33389	-1.81201
P35611;E7EV99;E7ENY0;H0Y9H2;Q4TT76;Q96D30;A0A0A0MSR2;H0YG19;Q16155;D6RF25;B4DPW4;D6RJE2;H0YFD8;D6RAH3;Q96HD4;P35612	P35611;E7EV99;E7ENY0;H0Y9H2;Q4TT76	Alpha-adducin	ADD1;LA04NC01-25A3.2-001	-1.39055	-1.39055	-1.39055	-1.39055	0.245396	0.657075	-1.39055	0.24479	0.282091	0.599152	0.58869	1.03843	1.14305	0.521972	0.763521	0.868601	-1.39055	-0.0608222	0.627091	0.824286	+	+		+	0	3.80193	1.58054	-1.32973	0.436014	-0.197197	4.88795	-2.01764
P41227;C9JN83;F8W808;A8MWP7;B7Z9N2;Q6P4J0;B4DKJ7;B4DFG1;C9JW55;Q9BSU3;H0Y8T0	P41227;C9JN83;F8W808;A8MWP7	N-alpha-acetyltransferase 10	NAA10	-1.15826	-1.5437	-1.7451	-1.19152	-0.110715	0.0355926	0.0423493	-0.280411	0.136163	1.04779	-0.0839482	0.609129	1.7614	0.619524	0.966972	0.894728	-1.40965	-0.078296	0.427283	1.06066	+	+		+	0	5.08575	3.77284	-1.33135	0.913672	-0.633372	3.14428	-1.83693
A0A024R806;Q9BT73	A0A024R806;Q9BT73	Proteasome assembly chaperone 3	MGC10911;PSMG3	-1.17187	0.252094	-1.17187	-1.17187	0.991558	0.791098	-0.0750429	0.409884	0.552957	0.801025	-1.17187	-1.17187	1.5118	1.08322	0.712623	-1.17187	-0.815879	0.529374	-0.247439	0.533943	+	+			0	0.814533	1.70545	-1.34525	0.437097	-0.781382	0.386086	-0.568439
J3KR44;Q96FW1;Q659F9;F5H6Q1;F5GYJ8;B4DPD5;F5GYN4;F5H3F0;B3KUV5;B4E053	J3KR44;Q96FW1;Q659F9;F5H6Q1;F5GYJ8;B4DPD5;F5GYN4;F5H3F0	Ubiquitin thioesterase OTUB1	OTUB1;DKFZp564E242	-0.794563	-1.62232	-1.2772	-0.975439	-0.504211	0.274715	0.890704	0.0555254	0.825957	1.71816	0.490341	0.796256	-1.16113	-0.53504	1.24949	0.56875	-1.16738	0.179183	0.957678	0.0305175	+	+		+	0	2.11884	2.12418	-1.34656	0.757604	0.927161	3.24381	-2.12506
P08243;B4DY32;F8WEJ5;C9J057;C9JT45;C9JLN6;C9JM09	P08243;B4DY32;F8WEJ5	Asparagine synthetase [glutamine-hydrolyzing];Asparagine synthetase	ASNS	0.865297	0.484937	-0.488456	-0.560313	1.57996	1.56965	1.39289	1.15248	-0.791374	-0.633078	-1.41064	-0.818474	-0.398176	-0.36062	-0.741887	-0.842196	0.0753662	1.42375	-0.913392	-0.58572	+	+		+	0	4.61157	1.97249	-1.34838	0.773372	-0.327671	1.33764	0.988757
A0A024R7I1;A8K2I7;A0A024R7I0;O14908;K7EM11;K7ESN1;Q8TF64	A0A024R7I1;A8K2I7;A0A024R7I0;O14908;K7EM11	PDZ domain-containing protein GIPC1	GIPC1	-1.81074	0.0689696	-1.81074	-1.81074	0.0878573	-0.149783	0.287993	-0.17072	0.742929	0.395937	0.201431	0.178716	1.48856	0.53625	0.585383	1.1787	-1.34081	0.0138368	0.379753	0.947223	+	+		+	0	3.27179	1.51131	-1.35465	1.11302	-0.567472	1.90657	-1.72057
A0A024R845;P61106;X6RFL8	A0A024R845;P61106;X6RFL8	Ras-related protein Rab-14	RAB14	-1.83988	-0.0656748	-1.83988	-1.83988	0.127041	0.247886	0.00609494	-0.519417	0.442823	0.416089	0.697185	0.871371	0.653235	0.601357	1.07459	0.967048	-1.39633	-0.0345988	0.606867	0.824058	+	+		+	0	3.76158	1.54566	-1.36173	0.655689	-0.21719	2.33404	-2.00319
P28799;B4DJI2;K7EQ05;B4E1G5;K7EKL3;K7EMR1;K7EQI0;K7EPL0;K7ENI2;K7ENN1;K7EK92;K7EQK6;K7EM89;K7EJY4;K7ERM2;K7ELY1	P28799;B4DJI2;K7EQ05;B4E1G5;K7EKL3	Granulins;Acrogranin;Paragranulin;Granulin-1;Granulin-2;Granulin-3;Granulin-4;Granulin-5;Granulin-6;Granulin-7	GRN	8.53698e-05	-0.106088	0.192103	0.25812	0.849545	0.838841	2.17298	1.95108	-0.562964	-0.524532	-0.873942	-0.651825	-0.884286	-0.950806	-0.801962	-0.90634	0.0860551	1.45311	-0.653316	-0.885849	+	+	+	+	0	5.26234	2.0229	-1.36705	1.48409	0.232533	3.17527	0.739371
A0A024RAJ5;Q9Y5P4;A0A0A0MRE4;H0Y9J1	A0A024RAJ5;Q9Y5P4	Collagen type IV alpha-3-binding protein	COL4A3BP	-0.84545	-0.84545	-0.84545	-0.84545	1.16341	1.05316	-0.84545	0.720912	-0.84545	-0.84545	-0.84545	-0.84545	1.27138	1.11975	0.901385	1.37906	-0.84545	0.523008	-0.84545	1.16789	+	+	+		0	4.00762	1.58489	-1.36846	5.92151	-2.01334	0	0
A0A140VJF4;P53004	A0A140VJF4;P53004	Biliverdin reductase A	BLVRA	0.396241	0.202032	-0.577742	-0.440239	1.51272	1.89644	0.769527	0.877503	-1.26717	-0.438623	-1.52998	-1.04872	0.190132	0.86957	-0.711867	-0.699821	-0.104927	1.26405	-1.07112	-0.0879965	+	+		+	0	3.0689	2.06001	-1.36898	1.15126	-0.983128	1.56398	0.966197
B2RD51;O95456;F8WBH7	B2RD51;O95456	Proteasome assembly chaperone 1	PSMG1	-0.101972	-0.193148	-0.0242218	0.533255	1.45965	1.78788	1.52778	0.915394	-0.734394	-0.910935	-0.789901	-0.997101	-0.759843	-1.54195	0.239888	-0.410368	0.0534783	1.42268	-0.858083	-0.618068	+	+		+	0	4.31949	2.84903	-1.3692	0.262287	-0.240014	2.71218	0.911561
A2RUM7;P46777;Q59GX9;B3KTM6;Q9BUV4;Q5T7N0;Q8WYP1;R4GNJ2	A2RUM7;P46777;Q59GX9;B3KTM6	60S ribosomal protein L5	RPL5	0.0561433	0.448097	0.0673486	-0.291923	1.0875	1.05389	1.58474	2.04486	-1.13477	-1.13092	-1.04338	-1.15345	-0.497587	-0.479495	-0.492801	-0.11824	0.0699165	1.44275	-1.11563	-0.397031	+	+	+	+	0	6.48719	2.57569	-1.37283	3.52709	-0.718601	3.6127	1.18555
A0A024R0E5;P52907;A8K0T9	A0A024R0E5;P52907;A8K0T9	F-actin-capping protein subunit alpha-1	CAPZA1	-1.4455	-1.91801	-1.55397	-0.22731	-0.906035	-0.135445	0.828646	0.5682	0.754861	0.562336	0.917579	1.62904	0.264264	-0.0470013	0.0287384	0.67961	-1.2862	0.0888415	0.965954	0.231403	+	+		+	0	2.78886	1.3734	-1.37504	1.38121	0.734552	2.68799	-2.25215
J3KNQ4;Q9NVD7;B7Z952;E9PS97	J3KNQ4;Q9NVD7;B7Z952;E9PS97	Alpha-parvin	PARVA	-1.78242	-1.03765	-1.55622	-1.63796	0.119427	-0.112644	-0.330028	-0.166386	0.720427	0.657355	0.610181	0.806483	0.797151	1.13066	0.930899	0.85072	-1.50356	-0.122408	0.698612	0.927358	+	+		+	0	8.37541	3.50117	-1.38115	1.4518	-0.228745	4.92026	-2.20217
B1ANR0;Q6IQ30;Q13310;H0Y5F5;B1ANR1;H0YCC8;H0YEQ8;Q15164	B1ANR0;Q6IQ30;Q13310;H0Y5F5	Polyadenylate-binding protein 4	PABPC4	-1.19974	-1.19974	-1.19974	-1.19974	0.0665847	0.586011	1.28353	-1.19974	0.613822	0.91944	0.522843	0.951113	0.421406	0.682932	-1.19974	1.15078	-1.19974	0.184096	0.751804	0.263844	+	+		+	0.001263	1.7874	1.41364	-1.38384	0.413544	0.487961	5.73944	-1.95155
A0A024R525;P02794;Q6NZ44;B3KXC3;Q6NS36;G3V192;G3V1D1;Q8TD27;E9PRK8;E9PKY7;E9PPQ4;E9PQR3;E9PKM5;E9PK45;D3DPG2	A0A024R525;P02794;Q6NZ44;B3KXC3;Q6NS36;G3V192;G3V1D1;Q8TD27	Ferritin;Ferritin heavy chain;Ferritin heavy chain, N-terminally processed	FTH1	0.157715	-0.0226749	0.173901	0.222309	1.37101	1.34541	1.68007	1.70016	-0.838715	-0.841716	-0.835748	-0.837958	-0.81369	-0.817841	-0.819042	-0.823183	0.132813	1.52416	-0.838534	-0.818439	+	+	+	+	0	11.6184	4.82508	-1.39135	3.89464	-0.0200953	5.73922	0.971347
O15540;Q59HE4;A0A077H155	O15540;Q59HE4	Fatty acid-binding protein, brain	FABP7	0.910198	-0.725349	-0.725349	0.639163	1.80347	1.57193	0.981661	1.34707	-0.725349	-0.725349	-0.725349	-0.725349	-0.725349	-0.725349	-0.725349	-0.725349	0.0246657	1.42603	-0.725349	-0.725349	+	+		+	0	4.08139	1.60824	-1.40137	0	0	0.864596	0.750015
Q6IBN6;P83916;J3KS05;K7ELA4;B5MD17;C9JWS9;Q9Y654	Q6IBN6;P83916;J3KS05;K7ELA4;B5MD17	Chromobox protein homolog 1	CBX1	-1.46513	-1.46513	-1.46513	-1.46513	-0.0411463	-0.00316148	0.104446	-0.288942	0.716215	1.49041	1.19757	1.06179	0.0507931	0.86273	0.461602	0.248231	-1.46513	-0.0572009	1.1165	0.405839	+	+	+	+	0	7.32991	5.56594	-1.40793	1.62091	0.710657	5.43337	-2.58163
A0A024RE27;Q96GK7;Q6P2I3;D3DXG4;D3DXG5;C9JGM0;B4DHE4	A0A024RE27;Q96GK7;Q6P2I3	Fumarylacetoacetate hydrolase domain-containing protein 2A;Fumarylacetoacetate hydrolase domain-containing protein 2B	FAHD2A;FAHD2B	-0.501483	0.63049	-0.583135	-0.343515	1.69342	1.65979	0.691769	0.812226	-2.46906	-0.374235	-0.155958	-0.532366	0.194742	0.169681	-0.694376	-0.197996	-0.199411	1.2143	-0.882905	-0.131987	+	+			0	2.11585	1.96485	-1.41371	0.623084	-0.750916	0.521729	0.683493
A8K2Q6;P45877;B4E200	A8K2Q6;P45877	Peptidyl-prolyl cis-trans isomerase;Peptidyl-prolyl cis-trans isomerase C	PPIC	-1.48939	-1.48939	-1.48939	-1.48939	-0.0265267	0.38424	-0.297623	-0.353141	0.68769	0.452721	0.653449	0.325541	0.807183	0.780454	1.44326	1.10033	-1.48939	-0.0732627	0.52985	1.03281	+	+	+	+	0	7.47012	3.8127	-1.41613	1.53105	-0.502955	6.41991	-2.01924
Q3KQV9;B7ZKJ7;B3KTC8;Q8TEI1	Q3KQV9;B7ZKJ7;B3KTC8	UDP-N-acetylhexosamine pyrophosphorylase-like protein 1	UAP1L1	-1.27543	-1.27543	-1.27543	-1.27543	0.272596	0.226864	0.121058	-0.0250674	-1.27543	0.407356	0.320538	0.0512426	0.915504	1.20843	1.51746	1.36119	-1.27543	0.148863	-0.124073	1.25065	+	+	+	+	0	4.7005	6.18602	-1.4243	1.80608	-1.37472	1.58767	-1.15136
B2R6D4;A0A0S2Z4J6;O15305;H3BV55;H3BRM0;H3BPH4;B7Z6A1;B7Z3M6;H3BR08;H3BM92;H3BV34;H3BT06;H3BNY9;B7Z922;B7Z419	B2R6D4;A0A0S2Z4J6;O15305;H3BV55;H3BRM0;H3BPH4;B7Z6A1	Phosphomannomutase;Phosphomannomutase 2	PMM2	-1.7345	-0.715616	-2.1555	-0.744595	0.816564	-0.207561	0.153133	-0.414729	1.10389	0.981805	0.812865	0.361534	0.397296	-0.591685	1.05641	0.880688	-1.33755	0.0868517	0.815024	0.435677	+	+		+	0	2.79311	1.70784	-1.4244	0.415861	0.379346	2.79345	-2.15257
Q14789;E7EU81;B4DQW7;H0Y867;B4DTZ9;B4DL98;Q6PG47	Q14789;E7EU81	Golgin subfamily B member 1	GOLGB1	-1.43759	-1.43759	-1.43759	-1.43759	-0.274406	0.0648839	0.993923	-0.82877	0.509591	0.595105	1.16882	0.402331	0.235358	0.92988	0.910713	1.04295	-1.43759	-0.0110923	0.668962	0.779725	+	+		+	0	4.22399	2.01233	-1.4265	0.170897	-0.110762	4.75511	-2.10656
O14617;Q6PK82;B3KSV6;B0AZV8;K7ELX8;K7ERW8;Q9UEA9;A0A087WYN6	O14617;Q6PK82	AP-3 complex subunit delta-1	AP3D1	-0.0882502	-0.874975	-2.33756	-1.01604	0.498164	0.26607	0.284904	0.341996	0.532301	0.0532032	-0.0323359	0.050849	0.063209	-1.04645	2.07848	1.22642	-1.07921	0.347783	0.151004	0.580415	+	+		+	0	1.18117	1.6419	-1.42699	0.252861	-0.429412	1.35713	-1.23021
P60983;G3V4P8;Q59G69;M0QYG8;M0R1D2;M0R0C1;M0QYJ8;Q8TDZ6;O60234	P60983;G3V4P8;Q59G69	Glia maturation factor beta	GMFB	-1.50051	-1.50051	-1.50051	-1.50051	-0.121248	0.123459	-0.0743804	-0.209724	0.758998	1.2493	1.05315	0.46362	0.582783	1.30881	0.322218	0.545056	-1.50051	-0.0704733	0.881267	0.689717	+	+		+	0	6.69537	6.03121	-1.43004	0.291065	0.191551	5.05634	-2.38178
A0A087X2D8;O60271;B4DS36;Q5JB53;A0A060L980;Q719J0;E9PFH7;B7ZMF3;A0A087WYG2;Q9UPT6;H0YBE9;Q7Z5Q8;D6RHI8;Q68CV8;H0YBS5;G1UI24;H0Y981	A0A087X2D8;O60271;B4DS36	C-Jun-amino-terminal kinase-interacting protein 4	SPAG9	-2.06362	-1.09904	-1.49693	-0.153439	0.00675696	0.31283	0.354891	0.290455	-0.0666288	0.00854686	-0.182077	-0.845771	1.50222	1.274	1.08964	1.06816	-1.20326	0.241233	-0.271482	1.23351	+	+	+	+	0	4.13941	1.90517	-1.44449	3.32059	-1.50499	1.08504	-0.931775
H0YLF3	H0YLF3		B2M	-0.827379	-0.827379	-0.827379	-0.827379	1.19691	-0.827379	0.917947	1.18975	0.321355	1.16698	1.04148	1.61198	-0.827379	-0.827379	-0.827379	-0.827379	-0.827379	0.619307	1.03545	-0.827379	+	+	+	+	0	3.23121	1.60458	-1.44669	3.35963	1.86283	3.35963	-1.86283
Q16531;B4DSA8;F5GY55;B7Z2A1;B4DZP5;F5H2L3;F5GWI0;F5GZY8;F5GYG8;B7Z859;F5H198	Q16531;B4DSA8;F5GY55;B7Z2A1;B4DZP5	DNA damage-binding protein 1	DDB1	-0.750346	0.262069	0.00751445	-0.0907418	0.730134	0.835854	1.74752	1.91377	-1.50986	-0.963855	-0.248284	-0.200607	-1.39461	-0.975879	0.340426	0.296894	-0.142876	1.30682	-0.730652	-0.433292	+	+		+	0	2.36963	2.08768	-1.4497	0.219629	-0.29736	0.76207	0.587777
A0A024RDY0;O00410;H0Y8C6;B4E0R6;B3KWG6;E7ETV3;E7EQT5;H0Y3V4;Q9BVS9;C9JMV5;C9JZD8;E7EV12;C9JZ53;E7EWK4;E7EX05;C9JQT6;E7ESA1;E7ESZ1;E7ETV8;C9JXE0;C9J875;B4E340	A0A024RDY0;O00410;H0Y8C6;B4E0R6;B3KWG6	Importin-5	RANBP5;IPO5	0.596289	0.607527	-0.897859	-0.474987	1.69976	2.16892	0.994684	0.794772	-0.82738	-0.893573	-0.866334	-0.849	-0.480701	-0.417366	-0.539846	-0.614897	-0.0422575	1.41453	-0.859072	-0.513203	+	+	+	+	0	3.78137	1.58204	-1.45679	3.62824	-0.345869	1.11709	0.816814
Q9NUJ1	Q9NUJ1	Mycophenolic acid acyl-glucuronide esterase, mitochondrial	ABHD10	-0.729795	-0.729795	0.638058	0.820569	1.44233	1.26143	1.51243	1.62314	-0.729795	-0.729795	-0.729795	-0.729795	-0.729795	-0.729795	-0.729795	-0.729795	-0.00024075	1.45983	-0.729795	-0.729795	+	+		+	0	4.54674	1.83801	-1.46007	0	0	0.868935	0.729554
Q6FGJ9;P21266;A0A0A0MTN3;Q59EJ5;A4UJ43;B4E2J2;Q5T8R1;X5D7U4;H3BQT3;X5DNN9;B9ZVX7;X5D932;Q6ZSP8	Q6FGJ9;P21266;A0A0A0MTN3;Q59EJ5;A4UJ43;B4E2J2	Glutathione S-transferase Mu 3	GSTM3	-0.903253	-1.40513	-0.553402	-0.223212	0.0875945	-0.170322	1.66323	1.203	-0.769505	-0.667546	-0.636365	-0.114496	1.14208	2.11072	-0.601696	-0.161682	-0.771249	0.695876	-0.546978	0.622356	+	+			0	1.32309	1.56089	-1.46712	0.936621	-1.16933	0.325873	-0.224271
Q9Y2X3;B3KN82;H7BZ72;B4DUY3	Q9Y2X3;B3KN82	Nucleolar protein 58	NOP58	-1.5226	-1.5226	-1.5226	-1.5226	-0.0569491	-0.402312	0.481039	-0.226194	0.366679	0.728591	0.882812	1.01367	1.0171	0.672648	0.90288	0.710447	-1.5226	-0.051104	0.747938	0.825769	+	+		+	0	7.34481	3.6025	-1.4715	0.188851	-0.0778324	5.46004	-2.27054
Q99447;I3L1R7;B7Z4W6;I3L1L9;I3L2Q1;B3KSC8;I3L3V9;I3L102;I3L1C4;I3L1F9	Q99447;I3L1R7;B7Z4W6;I3L1L9;I3L2Q1;B3KSC8;I3L3V9	Ethanolamine-phosphate cytidylyltransferase	PCYT2	-0.010136	-0.659823	-0.93296	-1.7596	-0.244864	0.39202	1.0706	1.3109	-0.19759	-1.05574	-0.732046	-0.996648	1.153	0.0246628	1.20355	1.43467	-0.84063	0.632164	-0.745506	0.953971	+	+	+		0	2.6186	1.57396	-1.47279	2.42105	-1.69948	0.0835433	-0.0951221
Q9P2R3;B3KPZ0;Q5H9P4;B4DZ21;I3L3P8;K7EPT2	Q9P2R3;B3KPZ0;Q5H9P4	Ankyrin repeat and FYVE domain-containing protein 1	ANKFY1;DKFZp686M19106	-1.49995	-1.49995	-1.49995	-1.49995	0.508438	0.252099	-0.658209	-0.203555	0.714033	0.744841	0.496733	0.696309	1.27969	0.51529	1.08818	0.565963	-1.49995	-0.0253068	0.662979	0.862281	+	+		+	0	5.99161	2.91223	-1.47465	0.451607	-0.199302	7.68184	-2.16293
Q5JSH3;Q8N397;H7BY83;B7Z947	Q5JSH3;Q8N397;H7BY83	WD repeat-containing protein 44	WDR44;DKFZp761M142	-1.40666	-1.40666	-1.40666	-1.40666	0.504253	-1.40666	0.677098	0.506892	0.478995	1.04899	0.512923	0.55948	0.511792	0.720828	0.364657	1.14738	-1.40666	0.0703957	0.650097	0.686164	+	+		+	0	3.3795	1.614	-1.47705	0.0588694	-0.0360676	5.31616	-2.05675
P38606;B7Z2V6;C9JVW8;C9JA17	P38606;B7Z2V6	V-type proton ATPase catalytic subunit A	ATP6V1A	-0.191319	-0.903461	-1.50556	-1.06719	-0.158041	0.0243204	0.586935	1.81466	0.278562	-0.482387	-0.66608	-0.569797	-0.474844	0.0216585	2.06668	1.22587	-0.916883	0.566969	-0.359926	0.709841	+	+		+	0	1.36001	1.5299	-1.48385	0.876722	-1.06977	0.793242	-0.556957
M0QXH0;B4DX69;Q99757	M0QXH0;B4DX69;Q99757	Thioredoxin, mitochondrial	TXN2	-1.06983	-1.06983	-1.06983	0.396564	1.02476	0.964262	0.677954	0.477243	-1.06983	-1.06983	-1.06983	-1.06983	0.853522	1.42223	0.920328	0.751948	-0.703232	0.786055	-1.06983	0.987007	+	+	+		0	4.71404	2.06569	-1.48929	5.04365	-2.05684	0.44865	0.366599
E7ETK0;A0A087WUS0;P62847	E7ETK0;A0A087WUS0;P62847	40S ribosomal protein S24	RPS24	-1.38285	-1.30079	-1.96939	0.264427	-0.160564	0.57526	1.24068	-0.0666937	0.309243	0.460798	-0.760276	-0.264579	-0.187968	0.847636	0.501526	1.89354	-1.09715	0.397171	-0.0637035	0.763683	+	+		+	0	1.55922	1.38258	-1.49432	0.795606	-0.827386	0.954014	-1.03345
Q06210;B3KMR8;B2RB90;A0A0S2Z4X9;O94808;B3KM63;B4DN38;A0A0S2Z4W6;E5RJP4	Q06210	Glutamine--fructose-6-phosphate aminotransferase [isomerizing] 1	GFPT1	0.488329	0.157124	-0.508842	-0.117851	1.26105	1.78386	1.63295	1.38333	-0.732078	-1.12906	-1.0281	-0.79757	-0.532326	-0.425105	-0.955501	-0.480212	0.00469	1.5153	-0.921702	-0.598286	+	+		+	0	6.64002	3.10443	-1.51061	1.10114	-0.323416	2.15081	0.926392
P49588;H3BPK7	P49588	Alanine--tRNA ligase, cytoplasmic	AARS	-1.02817	-1.22163	-1.75041	-1.70926	0.0918279	0.199099	0.107591	-0.0492214	0.32807	0.242294	-0.113502	0.125197	0.848048	1.77746	0.996876	1.15574	-1.42737	0.0873241	0.145515	1.19453	+	+	+	+	0	6.53125	3.72883	-1.51469	2.45563	-1.04901	3.61174	-1.57288
A0A024R3P9;Q9H3P7	A0A024R3P9;Q9H3P7	Golgi resident protein GCP60	ACBD3	0.125966	-0.253712	-0.212191	-0.334399	0.0887262	1.14515	2.00381	2.18594	-1.55433	-0.0636587	-0.887008	-0.691176	-0.852336	-0.254996	-0.0296289	-0.416156	-0.168584	1.35591	-0.799043	-0.388279	+	+		+	0	2.80575	1.68125	-1.52449	0.539957	-0.410765	1.00427	0.63046
Q5JQI0;A8K4K1;Q99519;Q6IBT5;E9PIF4;Q59GU8;Q6Q4G8;Q6Q4G7;Q6Q4G9	Q5JQI0;A8K4K1;Q99519;Q6IBT5;E9PIF4	Sialidase-1	NEU1	0.0350917	0.276713	-0.0879419	-0.154932	1.56594	1.32196	1.40791	1.93289	-0.736489	-0.814606	-0.809466	-0.81569	-0.778734	-0.834983	-0.700489	-0.807179	0.0172327	1.55717	-0.794063	-0.780346	+	+		+	0	9.39155	4.06497	-1.53994	0.150557	-0.0137166	3.80028	0.811296
A8K6U7;Q9BUJ2;A8K3W4;A0A024R0J9;A0A0A0MRA5;B7Z4B8;A8K5K0;M0R3F1;M0QYZ0;M0QZV6;M0R0K8;M0QYI8;M0R203;B3KM60;M0QYM5;M0R247;Q9BTB7;A0A087X1I2	A8K6U7;Q9BUJ2;A8K3W4;A0A024R0J9;A0A0A0MRA5;B7Z4B8;A8K5K0;M0R3F1;M0QYZ0	Heterogeneous nuclear ribonucleoprotein U-like protein 1	HNRNPUL1;HNRPUL1	-1.52522	-1.52522	-1.52522	-1.52522	-0.0289565	-0.0786628	0.0907529	0.130621	0.593822	1.14836	1.10745	1.05526	1.13251	0.502487	0.134142	0.313085	-1.52522	0.0284386	0.976223	0.520556	+	+		+	0	7.19523	7.17202	-1.55366	0.915574	0.455667	5.91669	-2.50144
A8K3M3;P18031;B4DSN5	A8K3M3;P18031;B4DSN5	Tyrosine-protein phosphatase non-receptor type;Tyrosine-protein phosphatase non-receptor type 1	PTPN1	-1.90001	0.354012	-1.90001	-1.90001	0.328008	0.713332	-0.0630562	-0.10223	0.964079	0.981471	0.752506	0.51037	-0.00513947	0.106979	0.651531	0.508175	-1.3365	0.219013	0.802106	0.315386	+	+		+	0	2.6292	1.39894	-1.55552	1.35292	0.48672	2.00878	-2.13861
Q9UEH5;Q6IPW4;Q6IB76;A8K750;E7EPT4;P19404	Q9UEH5;Q6IPW4;Q6IB76;A8K750;E7EPT4;P19404	NADH dehydrogenase [ubiquinone] flavoprotein 2, mitochondrial	NDUFV2	0.775228	0.415222	-0.718946	-0.718946	1.31367	1.64903	1.47851	1.5578	-0.718946	-0.718946	-0.718946	-0.718946	-0.718946	-0.718946	-0.718946	-0.718946	-0.0618605	1.49975	-0.718946	-0.718946	+	+		+	0	5.00694	2.13492	-1.56161	0	0	0.854014	0.657086
V9HW51;B2R960;O43396;Q59G46;K7ER96;K7EML9;B3KT45;K7EPB7;K7EKG2;K7EME7	V9HW51;B2R960;O43396;Q59G46;K7ER96	Thioredoxin-like protein 1	HEL-S-114;TXNL1	-1.91767	-2.33833	-1.05571	-0.454664	-0.0916384	0.116446	0.336079	0.129598	0.800795	1.25835	0.615593	1.01284	0.362812	0.228401	0.687449	0.309668	-1.44159	0.122621	0.921895	0.397083	+	+	+	+	0	4.13755	1.95281	-1.56422	1.65663	0.52481	2.73883	-2.36349
O43776;B4DN60;B4DGT6;K7EIU7;B4DF91;K7EPK2;K7EMQ6;K7EJ19;K7EQ35;REV__H7BZ55	O43776;B4DN60	Asparagine--tRNA ligase, cytoplasmic	NARS	-0.46664	-0.275549	-1.4092	-1.44582	1.516	1.46775	-0.345646	0.0957651	-0.967736	-0.569399	-0.881231	-0.200371	0.990778	1.60946	0.368028	0.51381	-0.899302	0.683467	-0.654684	0.870519	+	+	+		0	2.39391	1.5036	-1.58277	2.44555	-1.5252	0.28853	-0.244617
Q14240;E7EQG2;Q9NZE6;B4DJX6;Q96B07;J3KSN7	Q14240;E7EQG2;Q9NZE6;B4DJX6;Q96B07	Eukaryotic initiation factor 4A-II	EIF4A2	-1.82153	-2.33544	-0.376459	-0.755633	-0.108404	-0.274117	0.619488	0.848221	0.0540617	0.497924	-0.101294	0.211963	0.20029	0.714633	1.21484	1.41145	-1.32227	0.271297	0.165664	0.885303	+	+		+	0	2.75321	1.61934	-1.59356	1.27256	-0.719641	1.69971	-1.48793
Q5SSJ5;X6RGJ2;Q5SWC8;B0QZK4;B0QZK9;B0QZK8;B4E0N8	Q5SSJ5;X6RGJ2;Q5SWC8;B0QZK4	Heterochromatin protein 1-binding protein 3	HP1BP3	-1.83966	-1.83966	-1.83966	-0.455891	-0.0642428	-0.00470047	0.200643	0.293832	0.439907	0.282525	0.501546	0.65601	0.81175	0.614795	1.14475	1.09806	-1.49372	0.106383	0.469997	0.917339	+	+	+	+	0	5.10965	2.38381	-1.6001	1.64574	-0.447343	2.83574	-1.96372
V9HW37;P48643;Q9BU08;B7ZAR1;B4DZT5;E9PCA1;E7ENZ3;B4DDU6;B4DXI1;B4DE30;B4DYC8;B4DX08;Q96GI1;Q9HB74;B4DZY9;D6RIZ7;H0Y914	V9HW37;P48643;Q9BU08;B7ZAR1;B4DZT5;E9PCA1;E7ENZ3;B4DDU6;B4DXI1;B4DE30;B4DYC8;B4DX08;Q96GI1	T-complex protein 1 subunit epsilon	HEL-S-69;CCT5	-1.57526	-0.854135	-1.23553	-2.00717	0.118856	0.752831	0.0283562	-0.156474	-0.0075565	-0.479926	0.867034	0.567283	0.961124	1.4651	0.925452	0.630011	-1.41802	0.185892	0.236709	0.995422	+	+		+	0	4.10393	2.64956	-1.60391	1.14841	-0.758712	2.27831	-1.65473
Q96F88;Q99575;E5RK39	Q96F88;Q99575	Ribonucleases P/MRP protein subunit POP1	POP1	-1.3943	-1.3943	-1.3943	-1.3943	0.780706	-1.3943	0.722938	0.734611	0.171491	0.289922	0.678439	0.617727	0.495205	0.373033	1.20788	0.899536	-1.3943	0.210989	0.439395	0.743914	+	+		+	0	2.99571	1.61918	-1.60529	0.639227	-0.30452	5.23106	-1.83369
F8W1A4;A0A140VK93;P54819;F8VY04;F8VZG5;B4DLK2;G3V213;F8VPP1	F8W1A4;A0A140VK93;P54819;F8VY04;F8VZG5;B4DLK2	Adenylate kinase 2, mitochondrial;Adenylate kinase 2, mitochondrial;Adenylate kinase 2, mitochondrial, N-terminally processed	AK2	-1.10183	-1.58606	-1.44345	-1.12568	0.845949	1.2469	-0.288261	-0.622045	0.818317	0.870197	1.15441	1.0061	-0.545013	-0.518227	0.720195	0.568501	-1.31425	0.295636	0.962256	0.056364	+	+		+	0	3.01763	1.8835	-1.60989	1.38767	0.905893	5.44108	-2.27651
Q9BQQ5;E9PLL6;Q6NZ52;P46776;E9PJD9;E9PLX7	Q9BQQ5;E9PLL6;Q6NZ52;P46776;E9PJD9	60S ribosomal protein L27a	L27a;RPL27A	-1.07589	-1.14787	-1.56262	-1.31456	1.22256	1.05248	-0.354851	-0.528857	0.996339	1.14828	-0.807615	-0.0324006	0.193927	0.0569502	0.973291	1.18083	-1.27523	0.347833	0.326151	0.60125	+	+		+	0	1.95457	1.86258	-1.62307	0.202394	-0.275099	1.83294	-1.60138
O75475;Q05CM9;Q8N4N4	O75475;Q05CM9	PC4 and SFRS1-interacting protein	PSIP1	-1.5384	-1.5384	-1.5384	-1.5384	0.0747578	0.345242	0.0631688	-0.103457	0.818557	0.417032	0.145575	0.470466	0.710849	0.764592	1.55813	0.888666	-1.5384	0.0949279	0.462908	0.980559	+	+		+	0	7.19981	5.66464	-1.63332	1.12886	-0.517652	5.16682	-2.0013
P23526;Q1RMG2	P23526;Q1RMG2	Adenosylhomocysteinase	AHCY	-0.280394	0.247253	-1.9481	-0.812641	0.461464	0.468364	0.701305	2.14593	-1.50325	-1.14415	-0.288937	0.136203	-0.0766953	0.594526	0.677649	0.621468	-0.69847	0.944266	-0.700033	0.454237	+	+	+		0	1.73935	1.42071	-1.64274	1.48671	-1.15427	0.000862354	0.00156107
D6RGI3;D6RER5;Q9NVA2;D6RDU5;Q96KC0;H0Y961;H0Y9G8;D6RDP1;D6R9Y6	D6RGI3;D6RER5;Q9NVA2;D6RDU5;Q96KC0	Septin-11	40787	-0.857802	-1.71784	-1.78096	-1.3741	0.0290673	0.149946	0.0925401	0.57617	1.60072	1.48078	0.597989	0.15578	0.459026	-0.0828271	0.729135	-0.0576246	-1.43268	0.211931	0.958817	0.261927	+	+		+	0	4.0774	3.2741	-1.64461	0.87431	0.696889	2.96347	-2.39149
Q53HD9;Q53GE7;Q99614;H0YB37	Q53HD9;Q53GE7;Q99614	Tetratricopeptide repeat protein 1	TTC1	-2.40111	-0.790812	-0.896371	-0.848807	-0.293891	-0.172894	1.36669	0.756139	-1.0182	-0.132562	0.93972	0.838889	0.551696	0.442521	0.907037	0.751966	-1.23428	0.414011	0.156962	0.663305	+	+		+	0	1.86612	1.6039	-1.64829	0.488892	-0.506344	1.21821	-1.39124
A0A024R488;Q8IWB7;Q9H8N9;C9JJ54	A0A024R488;Q8IWB7;Q9H8N9;C9JJ54	WD repeat and FYVE domain-containing protein 1	WDFY1	-0.130713	0.0249522	-0.38466	-1.24418	1.56085	0.429071	1.25623	1.61274	-0.196642	-1.39862	0.697669	0.359479	-1.8882	0.0743987	-0.326668	-0.445706	-0.43365	1.21472	-0.134528	-0.646544	+	+			0	1.7748	2.23962	-1.64837	0.350184	0.512016	0.222081	-0.299121
A0A024RB85;Q9UQ80;A8K6Y1;Q6PIN5;Q05D08;F8VR77;F8W0A3;H0YIN7;F8VZ69	A0A024RB85;Q9UQ80;A8K6Y1;Q6PIN5;Q05D08;F8VR77	Proliferation-associated protein 2G4	PA2G4	-0.337295	-1.54888	-2.38263	-1.49865	0.0451403	0.615799	0.113104	0.084997	0.163327	0.57456	1.10951	1.2664	0.32183	0.70081	0.187517	0.584467	-1.44186	0.21476	0.778449	0.448656	+	+		+	0	3.54658	2.02401	-1.65662	0.549952	0.329793	2.39897	-2.22031
X5D2T3;X1WI28;P27635;F8W7C6;A0A087WV22;H7C123;H7C2C5;X5D7P1;B8A6G2;X5D2W5;A6QRI9;Q96L21;H7C2U2	X5D2T3;X1WI28;P27635;F8W7C6;A0A087WV22;H7C123;H7C2C5	60S ribosomal protein L10	RPL10	-1.49007	-1.20214	-1.45869	-1.32265	0.208786	0.451538	0.349531	0.156556	1.01953	1.35192	-0.0164879	-0.36002	1.55726	1.1987	0.00814483	-0.451908	-1.36839	0.291603	0.498736	0.578049	+	+		+	0	2.55149	5.66597	-1.65999	0.0440179	-0.0793158	2.39241	-1.86712
O75396;I1VE16;A0A087X1A9	O75396	Vesicle-trafficking protein SEC22b	SEC22B	-0.724496	-0.724496	-0.724496	-0.724496	1.72407	1.04462	-0.724496	1.71677	-0.724496	-0.724496	-0.724496	-0.724496	0.592959	-0.724496	1.22739	0.939161	-0.724496	0.940241	-0.724496	0.508753	+	+	+		0	1.91852	1.55396	-1.66474	1.54116	-1.23325	0	0
P16403	P16403	Histone H1.2	HIST1H1C	-0.767171	-0.823935	0.459444	-0.419044	0.433471	0.388855	1.99166	2.3111	-0.0841126	-0.595411	0.107756	-0.529431	-0.389928	-1.61989	-0.516234	0.0528763	-0.387676	1.28127	-0.2753	-0.618294	+	+			0	2.0119	1.53131	-1.66895	0.37892	0.342995	0.122854	-0.112377
O00567;A8K9K6;A0PJ92;Q5JXT2;Q9BSN3;H0Y653;H0YDU4	O00567;A8K9K6;A0PJ92	Nucleolar protein 56	NOP56	-1.56107	-1.56107	-1.56107	-1.56107	0.501902	0.532475	-0.462727	-0.131662	0.57225	0.528681	1.00314	0.9758	0.580667	0.699992	0.880723	0.563047	-1.56107	0.109997	0.769968	0.681107	+	+		+	0	6.66302	3.31512	-1.67107	0.24649	0.0888612	5.76998	-2.33104
A0A024RD80;P08238;B4DMA2;B4DGL0;Q6PK50;O14942	A0A024RD80;P08238;B4DMA2;B4DGL0	Heat shock protein HSP 90-beta	HSP90AB1	0.0572723	-0.111253	-0.574701	-0.272452	1.57996	1.84099	1.5992	0.774425	-0.100262	0.223509	-0.743226	-0.615458	-1.5799	-1.32345	-0.459754	-0.294892	-0.225283	1.44864	-0.308859	-0.914499	+	+			0	4.06055	3.10278	-1.67393	0.769699	0.605641	0.118633	0.0835761
Q5VYB9;Q86VZ4;B4DS68	Q5VYB9;Q86VZ4	Low-density lipoprotein receptor-related protein 11	LRP11	-0.648308	-0.648308	-0.648308	1.18638	1.56938	1.74203	1.27417	1.35944	-0.648308	-0.648308	-0.648308	-0.648308	-0.648308	-0.648308	-0.648308	-0.648308	-0.189636	1.48626	-0.648308	-0.648308	+	+			0	4.07783	1.92395	-1.67589	0	0	0.44865	0.458671
P36578;Q59GY2;B4DMJ6;Q53G74;B4DFI6;H3BM89;B4DMJ2;H3BTP7;H3BU31;B4DP82	P36578;Q59GY2;B4DMJ6;Q53G74;B4DFI6;H3BM89;B4DMJ2	60S ribosomal protein L4	RPL4	-1.74585	-1.87752	-0.821937	-0.95864	0.553094	0.757862	0.171014	-0.145861	0.356906	0.281405	-0.703538	-0.251677	1.01411	0.663486	1.31039	1.39676	-1.35099	0.334027	-0.079226	1.09619	+	+	+	+	0	4.31721	2.61948	-1.68501	2.11597	-1.17541	1.87895	-1.27176
A0A024R7B7;Q16543;Q6FG59;K7EQA9;K7EKQ2;K7EL68;A1L0W4;K7EIU0	A0A024R7B7;Q16543;Q6FG59;K7EQA9;K7EKQ2	Hsp90 co-chaperone Cdc37;Hsp90 co-chaperone Cdc37, N-terminally processed	CDC37	0.0698206	-0.617321	-2.32417	-1.41407	0.664219	1.08953	0.307299	0.427677	-0.584532	0.334466	-0.572354	-0.561581	0.567729	0.0749732	0.694196	1.84412	-1.07144	0.622181	-0.346	0.795255	+	+		+	0	2.07451	1.6824	-1.69361	1.39526	-1.14125	0.60988	-0.725433
Q9BY44;F8WAE5;C9IZE1;H7C5Q3;H7C5R5;F8WF18;F8WAT3	Q9BY44;F8WAE5	Eukaryotic translation initiation factor 2A;Eukaryotic translation initiation factor 2A, N-terminally processed	EIF2A	-0.260684	-0.674368	-0.580349	-0.498441	1.9588	1.58241	0.2961	0.959652	-1.03005	-1.09443	-1.2337	-1.06447	1.12697	0.560629	0.122723	-0.170808	-0.50346	1.19924	-1.10566	0.409878	+	+	+	+	0	4.06482	2.40339	-1.7027	2.73835	-1.51554	3.043	0.6022
A0A087WXM6;J3QQT2;J3KRX5;A0A024R261;A0A0A6YYL6;P18621;J3QLC8;A0A0A0MRF8;J3KRB3;A0A087WWH0;J3QS96;A0A087WY81;J3KSJ0;A4D1R6;A4D1R5	A0A087WXM6;J3QQT2;J3KRX5;A0A024R261;A0A0A6YYL6;P18621;J3QLC8;A0A0A0MRF8;J3KRB3;A0A087WWH0;J3QS96;A0A087WY81	60S ribosomal protein L17	RPL17;hCG_24487	-0.806368	-0.764167	-2.01968	-2.076	1.16608	0.350458	-0.448186	0.136104	0.29789	0.65803	0.456819	-0.265912	0.690926	0.671009	0.836714	1.11629	-1.41655	0.301114	0.286707	0.828735	+	+		+	0	3.34817	1.87744	-1.71767	1.28877	-0.542028	2.19773	-1.70326
E7DVW5;Q01469;I6L8B7;A8MUU1	E7DVW5;Q01469;I6L8B7	Fatty acid-binding protein, epidermal	FABP5	-1.15133	0.233341	0.547035	-0.889012	1.43527	2.08531	1.50548	0.628195	-0.173216	-0.347616	-1.10082	-0.962094	-0.59827	0.0555428	-0.571279	-0.69653	-0.314991	1.41356	-0.645936	-0.452634	+	+			0	2.95705	1.82481	-1.72855	0.28199	-0.193303	0.291676	0.330945
V9HW40;O75828	V9HW40;O75828	Carbonyl reductase [NADPH] 3	HEL-S-25;CBR3	-1.63966	-1.53721	0.544801	0.0182237	0.614612	1.33394	0.726673	1.64583	-0.169632	-1.05306	-0.982164	-0.700199	0.114509	0.346427	-0.425306	1.16222	-0.653461	1.08026	-0.726264	0.299463	+	+			0	1.94815	1.54857	-1.73372	1.42375	-1.02573	0.0432483	0.0728033
A0A024R819;A0A024R858;P36639	A0A024R819;A0A024R858;P36639	7,8-dihydro-8-oxoguanine triphosphatase	NUDT1	-1.50589	-0.662938	-1.54523	-2.11307	-0.0912857	0.729273	-0.271118	0.757856	0.701088	0.309268	0.539914	1.58834	0.289816	0.0424968	0.672505	0.558969	-1.45678	0.281181	0.784652	0.390947	+	+		+	0	3.66637	2.30216	-1.73796	0.592438	0.393706	2.81022	-2.24143
A0A087WT45;A8K7Z3;Q4V328;A0A087WXA6;A0A087WW92;A0A087WZF5;REV__H0YIL9;REV__B3KY11;REV__Q9BUQ8;REV__A8KA56;REV__A0A024R0Z3	A0A087WT45;A8K7Z3;Q4V328	GRIP1-associated protein 1	GRIPAP1	-1.57455	-1.57455	-1.57455	-1.57455	0.153229	0.0202372	0.225657	0.289728	0.19649	0.761329	0.709548	0.7533	0.79443	0.231556	0.755922	1.40679	-1.57455	0.172213	0.605167	0.797175	+	+		+	0	6.71433	7.05894	-1.74677	0.289534	-0.192008	5.41309	-2.17972
P17812;B4E1E0;B4DMB5;B7Z9C4	P17812;B4E1E0;B4DMB5	CTP synthase 1;CTP synthase	CTPS1	-1.18332	0.613638	-1.57846	-0.74345	0.969418	1.43032	0.800692	0.899071	-0.406806	0.122822	-1.41701	-1.13993	0.434669	1.37911	0.182388	-0.363142	-0.722898	1.02488	-0.710231	0.408256	+	+			0	2.00199	1.90063	-1.74777	1.1633	-1.11849	0.00717593	-0.012668
O43175;V9HW79;Q5SZU1;B3KSC3;Q9UMY2;Q8N5M8;Q9UMY3;Q96RV9;Q96RV7;Q96RV6;Q96RV5	O43175;V9HW79;Q5SZU1;B3KSC3	D-3-phosphoglycerate dehydrogenase	PHGDH;HEL-S-113	0.105325	-0.138529	-0.258744	-0.291059	1.66355	1.75584	1.47748	1.5198	-0.560116	-1.0408	-0.606129	-0.920673	-0.614999	-0.562399	-0.771831	-0.756727	-0.145752	1.60417	-0.781929	-0.676489	+	+		+	0	9.36392	5.39429	-1.74992	0.352741	-0.105441	2.2904	0.636178
Q9Y5K6	Q9Y5K6	CD2-associated protein	CD2AP	-1.55779	-1.55779	-1.55779	-1.55779	0.3023	-0.226339	0.110425	0.604911	0.335736	0.615556	0.394772	0.234616	1.32358	1.14029	0.548684	0.846612	-1.55779	0.197824	0.39517	0.964791	+	+	+	+	0	7.2178	4.25632	-1.75561	1.63559	-0.569623	6.4897	-1.95296
P47813;X6RAC9	P47813;X6RAC9	Eukaryotic translation initiation factor 1A, X-chromosomal	EIF1AX	-1.61125	-1.61125	-1.61125	-1.61125	0.323462	-0.0391002	0.154991	0.165467	0.971042	0.642982	0.584111	0.596637	0.78196	0.982144	0.579271	0.702023	-1.61125	0.151205	0.698693	0.76135	+	+		+	0	10.176	6.43628	-1.76245	0.198385	-0.062657	6.5899	-2.30994
Q14376;Q5QPP3;Q5QPP4;A0A024RAB7;Q5QPP9;Q5QPP1	Q14376;Q5QPP3;Q5QPP4;A0A024RAB7;Q5QPP9;Q5QPP1	UDP-glucose 4-epimerase	GALE	-1.58535	-1.58535	-1.58535	-1.58535	0.289488	0.403736	-0.0433409	0.0736642	0.893963	1.11208	0.488619	1.06438	0.811225	0.678369	0.333212	0.236001	-1.58535	0.180887	0.88976	0.514702	+	+		+	0	7.97423	5.64068	-1.76624	0.975743	0.37506	5.64676	-2.47511
H0YN81;Q9GZS3;H0YMF9;H0YL19;B4E387;H0YM76;H0YLA1;H3BQA8	H0YN81;Q9GZS3;H0YMF9;H0YL19;B4E387	WD repeat-containing protein 61;WD repeat-containing protein 61, N-terminally processed	WDR61	-0.89955	-0.573202	-2.13804	-2.13804	0.161078	0.904971	0.279686	-0.0113287	0.749619	0.832876	0.843264	1.28994	0.0652621	0.337826	0.104333	0.191311	-1.43721	0.333602	0.928925	0.174683	+	+	+	+	0	4.01964	2.08912	-1.77081	2.83359	0.754242	2.83171	-2.36613
P48507;D3DT44	P48507;D3DT44	Glutamate--cysteine ligase regulatory subunit	GCLM	-1.34496	-1.32513	0.0477635	-1.8575	1.28308	1.48863	-0.779291	0.617071	-0.408249	0.157012	-0.576978	-0.398134	0.858228	0.914471	0.670482	0.653488	-1.11996	0.652372	-0.306587	0.774167	+	+	+	+	0	2.22604	1.45222	-1.77233	3.10917	-1.08075	0.946929	-0.813368
Q9H7D7;B4DRF0;C9JCS7;H0Y9R3	Q9H7D7;B4DRF0	WD repeat-containing protein 26	WDR26	-1.58561	-1.58561	-1.58561	-1.58561	0.141278	0.220717	0.13487	0.282738	0.945312	0.83508	0.927147	1.11389	0.604849	0.816169	0.191479	0.128898	-1.58561	0.194901	0.955357	0.435349	+	+	+	+	0	9.09832	8.39803	-1.78051	1.60332	0.52001	8.01952	-2.54097
A0A024R3V4;Q9H2H8;B8ZZ77;A0A0S2Z5A8;H7BZ14;B4DN80;C9K058;F8WC82;C9J4N2;Q86UR0;A0A0S2Z5X8	A0A024R3V4;Q9H2H8;B8ZZ77;A0A0S2Z5A8;H7BZ14;B4DN80;C9K058	Peptidyl-prolyl cis-trans isomerase;Peptidyl-prolyl cis-trans isomerase-like 3	PPIL3	-1.59903	-1.59903	-1.59903	-1.59903	0.448767	0.234472	0.231474	-0.177202	0.436143	0.796247	0.728234	0.910022	0.55197	1.11879	0.374285	0.74291	-1.59903	0.184378	0.717662	0.696989	+	+		+	0	7.78842	5.01438	-1.78341	0.0379234	0.020672	6.34553	-2.31669
Q96P70	Q96P70	Importin-9	IPO9	-0.416592	-0.191547	-1.76301	-2.62283	0.474014	1.0462	0.27412	0.389176	1.20517	0.788306	-0.203466	0.17408	0.131473	0.93771	0.196416	-0.419219	-1.24849	0.545878	0.491023	0.211595	+	+		+	0	1.83999	1.61504	-1.79437	0.275541	0.279428	1.42389	-1.73952
A0A024R3C3;A0A024R394;Q9UHD1;E9PHZ2;E9PPQ5;Q9NZ93;E9PIZ4;E9PSD5;E9PL00;E9PIF7	A0A024R3C3;A0A024R394;Q9UHD1	Cysteine and histidine-rich domain-containing protein 1	CHORDC1	0.08976	0.0230744	-2.11985	-2.1156	1.25177	0.725198	0.345733	0.737251	0.662859	0.975935	-0.535898	0.739029	0.236666	0.193493	-0.933343	-0.276072	-1.03065	0.764988	0.460481	-0.194814	+	+		+	0	1.49047	1.47336	-1.79564	0.73925	0.655295	1.08854	-1.49114
V9HWC6;P23284	V9HWC6;P23284	Peptidyl-prolyl cis-trans isomerase;Peptidyl-prolyl cis-trans isomerase B	HEL-S-39;PPIB	-0.682344	-0.467076	-0.468087	-0.945112	1.84149	2.64874	0.335376	-0.186117	-0.609577	-0.685628	-1.02015	-0.6687	0.0705873	0.0650289	0.303794	0.467771	-0.640655	1.15987	-0.746014	0.226795	+	+	+		0	2.20881	1.4502	-1.80053	3.44572	-0.97281	0.30171	0.10536
A8K8U3;A7E2D8;Q68DH9;A0A024R968;P23634;Q58F24;A1X4P8;Q59H63;A1L3B5;Q4J697;H0Y7S3;A0A024R2E4;Q4LE63;A0A024R2K6;Q16720;Q01814	A8K8U3;A7E2D8;Q68DH9;A0A024R968;P23634	Calcium-transporting ATPase;Plasma membrane calcium-transporting ATPase 4	ATP2B4;DKFZp686M088	-0.450339	-0.450339	-0.450339	-0.450339	2.73979	1.6151	-0.450339	1.49951	-0.450339	-0.450339	-0.450339	-0.450339	-0.450339	-0.450339	-0.450339	-0.450339	-0.450339	1.35102	-0.450339	-0.450339	+	+			0	2.33865	1.46005	-1.80135	0	0	0	0
Q96QR8	Q96QR8	Transcriptional activator protein Pur-beta	PURB	-1.39336	-1.39336	-1.39336	-1.39336	1.30421	0.734912	0.988168	-1.39336	0.675424	0.694154	0.387741	0.530989	0.506059	0.293693	0.426257	0.425201	-1.39336	0.408482	0.572077	0.412802	+	+		+	0	2.69232	1.58881	-1.80184	0.973028	0.159274	6.81665	-1.96544
A0A140VJL6;Q2TAA2;H7C5G1;Q05D21;C9JE02;Q6NVV8;Q6PCA9;F8WF34;C9JDY4;C9J5J2	A0A140VJL6;Q2TAA2;H7C5G1;Q05D21;C9JE02;Q6NVV8;Q6PCA9	Isoamyl acetate-hydrolyzing esterase 1 homolog	IAH1	-1.60621	-1.60621	-1.60621	-1.60621	0.281745	0.673944	-0.0854037	-0.0429169	1.04669	0.793972	0.697619	0.614481	0.59778	0.592458	0.46564	0.788833	-1.60621	0.206842	0.788191	0.611178	+	+		+	0	8.24988	4.31126	-1.81305	0.758342	0.177013	6.62738	-2.3944
Q68GS6;E7BSV0;Q2TTR7;A9CB80;A8K2T7;P00533;C9JYS6;Q504U8;B7Z2I3;E9PFD7;F2YGG7	Q68GS6;E7BSV0;Q2TTR7;A9CB80;A8K2T7;P00533;C9JYS6;Q504U8;B7Z2I3;E9PFD7;F2YGG7	Epidermal growth factor receptor	EGFR	-0.453536	-0.453536	-0.453536	-0.453536	1.38079	1.92146	-0.453536	2.59372	-0.453536	-0.453536	-0.453536	-0.453536	-0.453536	-0.453536	-0.453536	-0.453536	-0.453536	1.36061	-0.453536	-0.453536	+	+			0	2.40576	1.49233	-1.81414	0	0	0	0
E9PM92;O00193;E9PQA1	E9PM92;O00193	Small acidic protein	C11orf58;SMAP	-0.45488	-0.45488	-0.45488	-0.45488	1.64425	1.63782	2.63136	-0.45488	-0.45488	-0.45488	-0.45488	-0.45488	-0.45488	-0.45488	-0.45488	-0.45488	-0.45488	1.36464	-0.45488	-0.45488	+	+			0	2.43468	1.50623	-1.81952	0	0	0	0
B4DH07;Q5JRX3;B4DRW8;A0A0A0MRX9;B3KN37;B3KM51;B1APQ0;H0Y4F7;H0Y7L7	B4DH07;Q5JRX3;B4DRW8;A0A0A0MRX9;B3KN37	Presequence protease, mitochondrial	PITRM1	-0.455724	-0.455724	-0.455724	-0.455724	2.36026	2.21665	-0.455724	1.3475	-0.455724	-0.455724	-0.455724	-0.455724	-0.455724	-0.455724	-0.455724	-0.455724	-0.455724	1.36717	-0.455724	-0.455724	+	+			0	2.45307	1.51507	-1.82289	0	0	0	0
B2R8Y6;Q6MZM4;Q6MZM3;Q6MZP3;Q8N3U4;Q6AI02;B1AMT4;B4DQ46;Q4LE48;Q8WVM7;Q68DW7;B1AMT1;B1AMT2;B1AMT3;B1AMT0;C9JJQ0;B4E2Q7;B4DYS8;B2RU25;A8K8M9;D6W5U7;Q9UJ98	B2R8Y6;Q6MZM4;Q6MZM3;Q6MZP3;Q8N3U4;Q6AI02;B1AMT4;B4DQ46	Cohesin subunit SA-2	DKFZp686P16143;DKFZp686C21148;DKFZp686I05169;STAG2;DKFZp686P168	-1.95654	-1.95654	0.17581	-1.95654	0.396288	0.273798	0.693948	0.240986	0.605927	0.403456	0.1845	0.401888	0.775026	0.393377	0.240964	1.08366	-1.42345	0.401255	0.398943	0.623257	+	+		+	0	2.99513	1.81763	-1.82471	0.48966	-0.224314	1.8253	-1.8224
H3BP57;H3BPB8;P34949;H3BMZ9;Q8NHZ6;H3BPP3;H3BT48;H3BUZ9;B4DFC4;F5GX71;H3BPM5;H3BNY8;B4DW50;H3BPU7;H3BN01;H3BQX0;H3BT46;H3BU66;B4DYB8;H3BUG1	H3BP57;H3BPB8;P34949;H3BMZ9;Q8NHZ6;H3BPP3;H3BT48;H3BUZ9;B4DFC4;F5GX71;H3BPM5;H3BNY8;B4DW50;H3BPU7;H3BN01;H3BQX0;H3BT46	Mannose-6-phosphate isomerase	MPI	-1.581	-1.581	-1.581	-1.581	0.565769	0.329556	-0.00924297	0.0959114	0.789881	0.759872	0.786855	1.31822	0.246659	0.220049	0.88546	0.335027	-1.581	0.245498	0.913707	0.421799	+	+		+	0	7.4925	5.12834	-1.8265	1.26149	0.491909	5.79055	-2.49471
D3DTX6;Q96SB3;B3KNT0;Q96B17;B7ZLX4;D6W5R0;A4D1I0;Q9ULJ8	D3DTX6;Q96SB3	Neurabin-2	PPP1R9B	-1.50818	-1.50818	-1.50818	-1.50818	-0.0771946	-0.307065	0.0707746	1.58916	0.502575	1.10679	0.483559	0.837281	0.463186	0.438932	0.353674	0.571068	-1.50818	0.318919	0.732551	0.456715	+	+		+	0	4.22101	2.26646	-1.8271	0.898466	0.275837	5.26618	-2.24074
Q0D2I8;P28161;A8HT81;E9PHN6;F6XZQ7;E9PHN7;Q9UE37;E9PLF1;E9PGV1	Q0D2I8;P28161;A8HT81;E9PHN6;F6XZQ7;E9PHN7;Q9UE37;E9PLF1	Glutathione S-transferase Mu 2	GSTM2;GSTmu3	-1.5772	-1.5772	-1.5772	-1.5772	0.507626	0.188238	0.0185022	0.331197	0.0959912	0.222164	0.321815	0.535645	1.04769	0.899407	1.06316	1.07736	-1.5772	0.261391	0.293904	1.0219	+	+	+	+	0	10.1652	5.67651	-1.83859	3.42724	-0.727999	6.01232	-1.8711
A0A024RDM2;V9HWG2;Q9Y2S2;A0A087WW38;B4DWM9	A0A024RDM2;V9HWG2;Q9Y2S2;A0A087WW38;B4DWM9	Lambda-crystallin homolog	CRYL1;HEL30	-0.459678	-0.459678	-0.459678	-0.459678	1.54052	-0.459678	2.36587	2.06942	-0.459678	-0.459678	-0.459678	-0.459678	-0.459678	-0.459678	-0.459678	-0.459678	-0.459678	1.37903	-0.459678	-0.459678	+	+			0	2.54162	1.55763	-1.83871	0	0	0	0
Q96C86;Q53G42	Q96C86;Q53G42	m7GpppX diphosphatase	DCPS	-1.54527	0.0579558	0.422338	-0.946356	1.79048	1.46029	1.77463	0.346848	-0.761176	0.199761	-0.700561	-1.03213	-0.663164	-0.543186	0.128858	0.0106875	-0.502833	1.34306	-0.573527	-0.266701	+	+			0	2.38306	1.76345	-1.8459	0.407028	-0.306827	0.0470235	0.0706938
P19623;K7EL89;K7EKM4;K7ESL0;K7EQ47	P19623	Spermidine synthase	SRM	0.218556	0.154169	-2.15902	-2.22685	0.509528	1.0356	0.991696	0.843097	0.346676	0.780512	0.334715	0.112063	-1.00447	0.53738	-0.142045	-0.331603	-1.00329	0.84498	0.393491	-0.235184	+	+		+	0	1.53482	1.4201	-1.84827	0.922253	0.628677	1.02939	-1.39678
Q53Z07;P32969;E7ESE0;D6RAN4;H0Y9V9;B4E1M5;B4DLV8;Q2NKY6;H0Y9R4	Q53Z07;P32969;E7ESE0;D6RAN4;H0Y9V9;B4E1M5;B4DLV8;Q2NKY6	60S ribosomal protein L9	RPL9	-1.61083	-1.61083	-1.61083	-1.61083	0.0876315	0.41526	0.286811	0.167118	0.731793	0.34921	0.349633	0.39557	0.924052	0.750151	1.0455	0.940595	-1.61083	0.239205	0.456551	0.915075	+	+	+	+	0	10.6734	6.65631	-1.85004	2.21501	-0.458523	6.28306	-2.06738
Q9BUH6	Q9BUH6	Uncharacterized protein C9orf142	C9orf142	-0.463027	-0.463027	-0.463027	-0.463027	1.94957	-0.463027	1.77946	2.29032	-0.463027	-0.463027	-0.463027	-0.463027	-0.463027	-0.463027	-0.463027	-0.463027	-0.463027	1.38908	-0.463027	-0.463027	+	+			0	2.61989	1.59524	-1.85211	0	0	0	0
A0A024RAP0;A0A024RAL0;A0A024RAQ8;Q13426	A0A024RAP0;A0A024RAL0;A0A024RAQ8;Q13426	DNA repair protein XRCC4	XRCC4	-0.463062	-0.463062	-0.463062	-0.463062	1.71951	-0.463062	2.21888	2.08141	-0.463062	-0.463062	-0.463062	-0.463062	-0.463062	-0.463062	-0.463062	-0.463062	-0.463062	1.38918	-0.463062	-0.463062	+	+			0.0044471	2.62073	1.59565	-1.85225	0	0	0	0
Q8IZ73;B4DWW6;B4DW61;A0A087WXE2	Q8IZ73;B4DWW6;B4DW61	RNA pseudouridylate synthase domain-containing protein 2	RPUSD2	-0.463311	-0.463311	-0.463311	-0.463311	2.26072	1.77858	1.98375	-0.463311	-0.463311	-0.463311	-0.463311	-0.463311	-0.463311	-0.463311	-0.463311	-0.463311	-0.463311	1.38993	-0.463311	-0.463311	+	+			0	2.62668	1.5985	-1.85325	0	0	0	0
O43752	O43752	Syntaxin-6	STX6	-0.46342	-0.46342	-0.46342	-0.46342	1.88515	-0.46342	2.27873	1.86057	-0.46342	-0.46342	-0.46342	-0.46342	-0.46342	-0.46342	-0.46342	-0.46342	-0.46342	1.39026	-0.46342	-0.46342	+	+			0.00033568	2.62927	1.59975	-1.85368	0	0	0	0
Q86VN1;Q59H03	Q86VN1;Q59H03	Vacuolar protein-sorting-associated protein 36	VPS36	-0.463744	-0.463744	-0.463744	-0.463744	2.19073	2.06042	-0.463744	1.77753	-0.463744	-0.463744	-0.463744	-0.463744	-0.463744	-0.463744	-0.463744	-0.463744	-0.463744	1.39123	-0.463744	-0.463744	+	+			0	2.63706	1.6035	-1.85498	0	0	0	0
Q9Y5S1;H7BZK2	Q9Y5S1	Transient receptor potential cation channel subfamily V member 2	TRPV2	-0.463763	-0.463763	-0.463763	-0.463763	1.93417	1.84794	-0.463763	2.2468	-0.463763	-0.463763	-0.463763	-0.463763	-0.463763	-0.463763	-0.463763	-0.463763	-0.463763	1.39129	-0.463763	-0.463763	+	+			0.000982	2.6375	1.6037	-1.85505	0	0	0	0
Q9UN66;O95883;Q8NDD4;Q53HM0;Q53HA3;Q4KMG7;B2R951;B2R8M3;B3KPI2;Q9NRJ7;Q9Y5E2;Q9Y5E5;Q9Y5E6;Q9UN67;A0A096LP94;Q59H00;Q9HAB4;B2R708;Q3ZB85;Q2M3R2;Q59G84;B4DJM8;Q9Y5E8;Q9Y5F2;Q9Y5E1;Q9Y5E9;Q9Y5F0;A0A096LNH7;Q96TA0;Q9Y5E3;Q9Y5F1;A0A096LP81;Q96T98;B4DSB6;Q3SY74;Q9Y5G0;Q9Y5G3;Q9Y5G2	Q9UN66;O95883;Q8NDD4;Q53HM0;Q53HA3;Q4KMG7;B2R951;B2R8M3;B3KPI2;Q9NRJ7;Q9Y5E2;Q9Y5E5;Q9Y5E6;Q9UN67;A0A096LP94;Q59H00;Q9HAB4;B2R708;Q3ZB85;Q2M3R2;Q59G84;B4DJM8;Q9Y5E8;Q9Y5F2;Q9Y5E1;Q9Y5E9;Q9Y5F0	Protocadherin beta-8;Protocadherin beta-16;Protocadherin beta-7;Protocadherin beta-4;Protocadherin beta-3;Protocadherin beta-10;Protocadherin beta-15;Protocadherin beta-11;Protocadherin beta-9;Protocadherin beta-14;Protocadherin beta-13	PCDHB8;DKFZp586I1919;PCDHB7;PCDHB16;PCDHB4;PCDHB3;PCDHB10;PCDHB9;PCDHB15;PCDHB11;PCDHB14;PCDHB13	-0.464058	-0.464058	-0.464058	-0.464058	1.80114	2.07642	2.15519	-0.464058	-0.464058	-0.464058	-0.464058	-0.464058	-0.464058	-0.464058	-0.464058	-0.464058	-0.464058	1.39217	-0.464058	-0.464058	+	+			0	2.64461	1.60712	-1.85623	0	0	0	0
Q15198	Q15198	Platelet-derived growth factor receptor-like protein	PDGFRL	-0.464147	-0.464147	-0.464147	-0.464147	-0.464147	1.81725	2.16693	2.04973	-0.464147	-0.464147	-0.464147	-0.464147	-0.464147	-0.464147	-0.464147	-0.464147	-0.464147	1.39244	-0.464147	-0.464147	+	+			0	2.64677	1.60816	-1.85659	0	0	0	0
Q53EW7;M0QZ10;M0QXF9;O15382;B3KSI3;M0QZP4;M0R2K7	Q53EW7;M0QZ10;M0QXF9;O15382;B3KSI3;M0QZP4	Branched-chain-amino-acid aminotransferase;Branched-chain-amino-acid aminotransferase, mitochondrial	BCAT2	-0.464212	-0.464212	-0.464212	-0.464212	1.9731	1.86207	2.19958	-0.464212	-0.464212	-0.464212	-0.464212	-0.464212	-0.464212	-0.464212	-0.464212	-0.464212	-0.464212	1.39263	-0.464212	-0.464212	+	+			0	2.64833	1.60891	-1.85685	0	0	0	0
Q8N475;Q4W5Q0	Q8N475;Q4W5Q0	Follistatin-related protein 5	FSTL5;DKFZp566D234	-0.464764	-0.464764	-0.464764	-0.464764	1.89556	-0.464764	2.03748	2.10889	-0.464764	-0.464764	-0.464764	-0.464764	-0.464764	-0.464764	-0.464764	-0.464764	-0.464764	1.39429	-0.464764	-0.464764	+	+			0	2.66174	1.61535	-1.85906	0	0	0	0
Q86TB9	Q86TB9	Protein PAT1 homolog 1	PATL1	-0.464843	-0.464843	-0.464843	-0.464843	2.12244	1.93773	1.98279	-0.464843	-0.464843	-0.464843	-0.464843	-0.464843	-0.464843	-0.464843	-0.464843	-0.464843	-0.464843	1.39453	-0.464843	-0.464843	+	+			0	2.66365	1.61627	-1.85937	0	0	0	0
Q96HE7;G3V3E6;G3V5B3;G3V2H0;G3V503;Q5TAE8;B2RD00;Q86YB8	Q96HE7;G3V3E6	ERO1-like protein alpha	ERO1L	-0.465086	-0.465086	-0.465086	-0.465086	2.05413	2.01371	1.97827	-0.465086	-0.465086	-0.465086	-0.465086	-0.465086	-0.465086	-0.465086	-0.465086	-0.465086	-0.465086	1.39526	-0.465086	-0.465086	+	+			0	2.66958	1.61912	-1.86034	0	0	0	0
Q6QN92;Q6IAT2;Q53XL7;P23434	Q6QN92;Q6IAT2;Q53XL7;P23434	Glycine cleavage system H protein, mitochondrial	GCSH	-0.465124	-0.465124	-0.465124	-0.465124	2.00897	-0.465124	2.00541	2.03222	-0.465124	-0.465124	-0.465124	-0.465124	-0.465124	-0.465124	-0.465124	-0.465124	-0.465124	1.39537	-0.465124	-0.465124	+	+			0.00066225	2.67051	1.61956	-1.86049	0	0	0	0
A0A024RCX8;Q9Y3C6	A0A024RCX8;Q9Y3C6	Peptidyl-prolyl cis-trans isomerase;Peptidyl-prolyl cis-trans isomerase-like 1	PPIL1	-1.5835	-1.5835	-1.5835	-1.5835	-0.0667654	1.0578	-0.0249753	0.1555	0.675551	1.12193	0.475542	0.799683	0.319332	0.729501	0.622702	0.468224	-1.5835	0.28039	0.768177	0.53494	+	+		+	0	6.2386	3.39707	-1.86389	0.696395	0.233236	5.62969	-2.35168
B3KNH5;A0A024R7K8;Q59EK3;Q9BXS5;K7EJL1;B4DDG7;E7ENJ6;B4DN99;K7EQX3;Q53GI5;B3KN68;Q9Y6Q5;K7EPJ8;A0A087WZX7;K7EPR4;K7EJJ1;K7EK69;K7EQ90;K7ERH5;K7ER75;K7EL08;K7ENA7;K7EMG5	B3KNH5;A0A024R7K8;Q59EK3;Q9BXS5;K7EJL1;B4DDG7;E7ENJ6;B4DN99	AP-1 complex subunit mu-1	AP1M1	-1.59418	-1.59418	-1.59418	-1.59418	0.332339	0.62514	0.250831	-0.0776756	0.252224	0.163134	0.888773	0.390907	0.656281	1.03481	0.933841	0.926104	-1.59418	0.282659	0.423759	0.887759	+	+		+	0	7.74379	4.89164	-1.87683	1.36888	-0.463998	4.78737	-2.01794
B2RAU5;Q9Y5X1;B3KXH8;Q59ES5;O95061;A0A087WVE4;A0A087WZW2	B2RAU5;Q9Y5X1;B3KXH8;Q59ES5	Sorting nexin;Sorting nexin-9	SNX9	-1.16112	-0.917581	-0.395499	0.175033	1.68233	2.11064	0.748329	0.668929	-1.00509	-0.677726	-0.825471	-0.796917	0.292934	0.150347	0.822385	-0.871526	-0.574792	1.30256	-0.826301	0.098535	+	+			0	2.95713	2.17879	-1.87735	1.37023	-0.924835	0.35653	0.251508
O60493	O60493	Sorting nexin-3	SNX3	-1.62275	-1.62275	-1.62275	-1.62275	0.0686816	0.62637	0.100895	0.267065	1.04821	0.84239	0.410495	0.516902	0.773153	0.573312	0.533228	0.730299	-1.62275	0.265753	0.704499	0.652498	+	+		+	0	8.42292	5.21869	-1.8885	0.122988	0.0520009	5.39743	-2.32725
Q9BPX4;Q53XC2;P49770;H0YJJ8;G3V5E5;H0YK01	Q9BPX4;Q53XC2;P49770;H0YJJ8;G3V5E5	Translation initiation factor eIF-2B subunit beta	EIF2B2	-1.63227	-1.2888	-1.47008	-1.58753	0.562456	0.761309	0.357445	-0.0326018	1.13048	1.49409	0.255916	0.112032	0.0819941	-0.268102	1.02715	0.496522	-1.49467	0.412152	0.74813	0.334391	+	+		+	0	4.03916	4.29675	-1.90682	0.420887	0.413739	3.20682	-2.2428
B2R5T5;P10644;Q68DQ4;K7EPB2;Q15300;K7EIE5;K7EID3;K7EJ40;K7EK41;K7EMZ6;K7EMU2;A6YCE1;K7EM13;Q96P62;K7EQK3;A6YCE2;X6RAV4;H7BYW5;A0A024R802;B4DM81;A8K099;P31321;K7EPR5;C9JSK5;K7EKR1;Q6NS41	B2R5T5;P10644;Q68DQ4;K7EPB2;Q15300	cAMP-dependent protein kinase type I-alpha regulatory subunit;cAMP-dependent protein kinase type I-alpha regulatory subunit, N-terminally processed	PRKAR1A;DKFZp779L0468;RET/PTC2	-1.18052	-1.96348	-1.43892	-0.429495	0.352099	0.997116	0.322443	0.962441	0.159096	0.595141	-0.604399	-1.21368	0.737346	0.689741	0.807307	1.20776	-1.2531	0.658525	-0.265961	0.860538	+	+		+	0	3.20487	2.68577	-1.91163	1.44374	-1.1265	0.988678	-0.987146
Q5QNY5;A0A0S2Z497;P40855;B7Z6I5;E9PS71;B7Z8B3;H0YJ60	Q5QNY5;A0A0S2Z497;P40855;B7Z6I5	Peroxisomal biogenesis factor 19	PEX19	0.16227	-2.03528	0.71439	-2.03528	1.36281	0.710248	1.53853	0.881625	0.332029	-0.0538283	-0.362313	-0.310829	-0.348301	-0.33827	-0.298759	0.0809498	-0.798475	1.1233	-0.0987353	-0.226095	+	+			0	1.57491	1.37107	-1.92178	0.279257	0.12736	0.419155	-0.699738
Q96JB5;J3QQY1;J3QL86;J3KRK4;J3KS63;J3QS62;J3QRM1;J3KTA5;J3KRI2;B4DWZ1	Q96JB5;J3QQY1;J3QL86	CDK5 regulatory subunit-associated protein 3	CDK5RAP3	-1.13991	-1.01374	-0.0525936	-1.27194	0.482174	1.67228	1.12382	0.976379	1.13514	0.767239	-0.769832	-0.216626	0.710608	-0.134577	-1.44591	-0.822512	-0.869546	1.06366	0.22898	-0.423098	+	+		+	0	1.80379	2.70609	-1.93321	0.460889	0.65208	1.10471	-1.09853
A0A024RCA7;P05387;H0YDD8	A0A024RCA7;P05387	60S acidic ribosomal protein P2	RPLP2	-1.47694	-0.94816	0.433521	-0.133503	1.84442	1.76335	1.36734	0.694188	-0.0673331	0.275115	-0.309095	-0.627625	-0.745355	-0.278732	-0.74736	-1.04383	-0.53127	1.41732	-0.182235	-0.703819	+	+			0	3.217	2.10137	-1.9486	1.09732	0.521586	0.317662	-0.349037
Q9Y5K5;B2RB07;Q5LJA5;Q5LJA9;B4DW59;B7Z9U9;H0Y6Y4;Q5LJB0;H0Y4E0;H0Y4K0;B4DKB3;H0Y636	Q9Y5K5;B2RB07;Q5LJA5;Q5LJA9;B4DW59;B7Z9U9;H0Y6Y4;Q5LJB0;H0Y4E0	Ubiquitin carboxyl-terminal hydrolase isozyme L5	UCHL5	-1.53046	-1.14157	-1.43896	0.285729	0.823655	1.69709	0.812564	0.741857	-1.08543	-0.684754	-0.866373	0.334254	-0.262594	0.610148	0.973387	0.731459	-0.956315	1.01879	-0.575576	0.5131	+	+			0	2.56539	2.20678	-1.97511	1.40876	-1.08867	0.303965	-0.380742
F5H8A6;P19438;F5H6V7;F5H061;F5H6Z2;F5H4T5;F5H7N1;Q6Y4Q7;J9PH39	F5H8A6;P19438;F5H6V7;F5H061	Tumor necrosis factor receptor superfamily member 1A;Tumor necrosis factor receptor superfamily member 1A, membrane form;Tumor necrosis factor-binding protein 1	TNFRSF1A	-1.1665	-1.1665	-0.307497	0.461889	1.31414	1.20995	0.843614	2.36665	-0.230341	-0.18113	-0.47982	0.0222636	-0.598354	-0.51891	-1.1665	-0.402943	-0.544652	1.43359	-0.217257	-0.671677	+	+			0	3.30207	2.08578	-1.97824	1.20649	0.454421	0.346818	-0.327398
E5RGN3;E5RIM7;O00244;Q6IBA3	E5RGN3;E5RIM7;O00244;Q6IBA3	Copper transport protein ATOX1	ATOX1	-1.63711	-1.63711	-1.63711	-1.63711	0.400894	0.415136	0.302116	0.252385	0.492981	0.357582	0.666034	0.297355	0.712467	1.04101	0.819577	0.790897	-1.63711	0.342633	0.453488	0.840988	+	+	+	+	0	11.3953	8.39346	-1.97974	1.93918	-0.387501	6.62597	-2.0906
J3QL14;R4GN72;B2R7M1;F5GYQ1;B7Z6L9;P61421;B7Z788	J3QL14;R4GN72;B2R7M1;F5GYQ1;B7Z6L9;P61421;B7Z788	V-type proton ATPase subunit d 1	ATP6V0D1	-0.499732	-0.499732	-0.499732	-0.499732	2.51388	2.18895	0.812755	0.481207	-0.499732	-0.499732	-0.499732	-0.499732	-0.499732	-0.499732	-0.499732	-0.499732	-0.499732	1.4992	-0.499732	-0.499732	+	+			0	3.75651	2.1423	-1.99893	0	0	0	0
P12931;Q9H7V3	P12931;Q9H7V3	Proto-oncogene tyrosine-protein kinase Src	SRC	-0.730397	-0.730397	-0.730397	-0.730397	1.75993	0.622231	1.4484	1.27616	-0.730397	-0.730397	-0.730397	-0.730397	-0.730397	1.24054	0.956701	-0.730397	-0.730397	1.27668	-0.730397	0.184112	+	+			0	2.985	3.79853	-2.00708	0.866775	-0.914509	0	0
Q9UNF0;Q6FIA3;A0A024R4X1;A0A0U1RR22;B0QYG7;B0QYG8;H0Y923	Q9UNF0;Q6FIA3;A0A024R4X1;A0A0U1RR22	Protein kinase C and casein kinase substrate in neurons protein 2	PACSIN2	-0.78674	-0.889153	-0.691213	0.373648	0.858458	1.59284	2.21048	1.41642	-0.675722	-0.843828	-0.904357	-0.749447	-0.344101	-0.336642	-0.114891	-0.115752	-0.498364	1.51955	-0.793339	-0.227846	+	+	+		0	4.75187	2.60526	-2.01791	3.32901	-0.565492	0.443517	0.294974
A4D0Y1;A8K180;O00401	A4D0Y1;A8K180;O00401	Neural Wiskott-Aldrich syndrome protein	WASL	-1.57478	-1.57478	-1.57478	-1.57478	0.708345	-0.182176	0.9144	0.401508	-0.148378	0.338944	1.12589	0.76887	0.487262	0.427214	0.916576	0.540646	-1.57478	0.460519	0.521332	0.592924	+	+		+	0	5.1708	3.84543	-2.0353	0.0876629	-0.071592	3.57399	-2.09611
P62306;A0A0B4J254;F8W0W6	P62306;A0A0B4J254;F8W0W6	Small nuclear ribonucleoprotein F	SNRPF	-1.14695	-1.14695	-1.14695	-1.14695	0.934239	-1.14695	1.94725	1.82545	0.205717	0.364783	0.36431	0.259299	0.0641268	0.0402486	-0.198639	-0.0720578	-1.14695	0.889997	0.298527	-0.0415804	+	+	+	+	0	1.92773	1.53303	-2.03694	2.48654	0.340107	7.54613	-1.44547
J3KS22;Q7Z4W1;J3QS36;J3KRZ4;J3QS45;J3KSZ5;J3QL34	J3KS22;Q7Z4W1;J3QS36;J3KRZ4	L-xylulose reductase	DCXR	-0.631809	-0.631809	-0.631809	-0.631809	1.57856	2.09823	1.16613	0.79365	-0.631809	-0.631809	-0.631809	-0.631809	-0.631809	-0.631809	-0.631809	1.31332	-0.631809	1.40914	-0.631809	-0.145527	+	+			0	3.17788	3.46808	-2.04095	0.44865	-0.486283	0	0
V9HW91;Q9NQR4;H7C579;B4DFB1;B7Z3F9;F8WF70	V9HW91;Q9NQR4;H7C579;B4DFB1	Omega-amidase NIT2	HEL-S-8a;NIT2	-0.961263	-1.61386	-1.14061	-0.938936	1.44792	0.994816	0.245874	0.897497	-1.33865	-0.519568	0.490992	1.01811	-0.340706	1.10888	-0.144613	0.794111	-1.16367	0.896527	-0.087279	0.354418	+	+		+	0	2.08115	3.38196	-2.06019	0.291368	-0.441695	1.01265	-1.07639
F4MH30;F4MHC4;E1NZ96;E1NZ84;F4MHR9;F4MHS5;F4MHQ2;F4MHP6;F4MHP5;F4MHP1;F4MHN2;F4MHM6;F4MHM0;F4MHK9;F4MHK8;F4MHJ7;F4MHJ2;F4MHI7;F4MHF1;F4MHD8;F4MHB6;F4MHB3;F4MHB1;F4MH97;F4MH90;F4MH82;F4MH77;E1NZ92;E1NZ89;E1NZ82;F4MHK0;F4MHL8;F4MHD7;F4MHD5;F4MHB7;F4MH86;E1U1N0;E1NZA0;A6NCS7;F4MHQ1;F4MHP9;F4MHP0;F4MHN6;F4MHN5;F4MHL2;F4MHL1;F4MHJ8;F4MHJ3;F4MHF7;F4MHF6;F4MHB8;F4MHA5;F4MHA3;F4MH99;F4MH84;F4MH69;F4MH67;…	F4MH30;F4MHC4;E1NZ96;E1NZ84;F4MHR9;F4MHS5;F4MHQ2;F4MHP6;F4MHP5;F4MHP1;F4MHN2;F4MHM6;F4MHM0;F4MHK9;F4MHK8;F4MHJ7;F4MHJ2;F4MHI7;F4MHF1;F4MHD8;F4MHB6;F4MHB3;F4MHB1;F4MH97;F4MH90;F4MH82;F4MH77;E1NZ92;E1NZ89;E1NZ82;F4MHK0;F4MHL8;F4MHD7;F4MHD5;F4MHB7;F4MH86;E1U1N0;E1NZA0;A6NCS7;F4MHQ1;F4MHP9;F4MHP0;F4MHN6;F4MHN5;F4MHL2;F4MHL1;F4MHJ8;F4MHJ3;F4MHF7;F4MHF6;F4MHB8;F4MHA5;F4MHA3;F4MH99;F4MH84;F4MH69;F4MH67;…	Histone demethylase UTY;Lysine-specific demethylase 6A	UTY;UTX;KDM6A	-0.517023	-0.517023	-0.517023	-0.517023	0.762781	0.872266	2.35744	2.21179	-0.517023	-0.517023	-0.517023	-0.517023	-0.517023	-0.517023	-0.517023	-0.517023	-0.517023	1.55107	-0.517023	-0.517023	+	+			0.0056031	4.60053	2.55128	-2.06809	0	0	0	0
A0A0S2Z3M4;A0A0S2Z3L0;P13804;H0YLU7;H0YK49;H0YL12;H0YNX6;H0YKF0;H0YL83	A0A0S2Z3M4;A0A0S2Z3L0;P13804;H0YLU7;H0YK49;H0YL12;H0YNX6;H0YKF0	Electron transfer flavoprotein subunit alpha, mitochondrial	ETFA	-0.866116	-0.866116	0.0366995	-0.866116	1.56765	1.6639	0.997309	1.49495	-0.866116	-0.866116	-0.866116	-0.866116	0.155572	0.458103	-0.866116	0.554749	-0.640412	1.43095	-0.866116	0.075577	+	+	+		0	4.62852	3.58867	-2.07136	1.56084	-0.941693	0.44865	0.225704
A0JP02;A0A024RAY7;Q9HAU0;B4DMB9;B4DJX4;B4DHK5;H0YGJ6	A0JP02;A0A024RAY7;Q9HAU0;B4DMB9;B4DJX4;B4DHK5;H0YGJ6	Pleckstrin homology domain-containing family A member 5	PLEKHA5	-0.953061	-0.953061	-0.953061	-0.953061	1.10042	1.29317	1.17411	0.94438	0.995884	0.956662	0.589076	0.570788	-0.953061	-0.953061	-0.953061	-0.953061	-0.953061	1.12802	0.778102	-0.953061	+	+	+	+	0	10.515	6.91017	-2.08108	5.27179	1.73116	5.27179	-1.73116
A1A5C4	A1A5C4		RRBP1	-0.521755	-0.521755	-0.521755	-0.521755	0.983098	1.60371	0.987171	2.68708	-0.521755	-0.521755	-0.521755	-0.521755	-0.521755	-0.521755	-0.521755	-0.521755	-0.521755	1.56526	-0.521755	-0.521755	+	+			0	4.89726	2.69572	-2.08702	0	0	0	0
P07741;H3BQZ9;H3BQF1;H3BQB1;H3BSW3;Q12898	P07741;H3BQZ9;H3BQF1;H3BQB1	Adenine phosphoribosyltransferase	APRT	-1.64883	-1.64883	-1.64883	-1.64883	0.303973	0.730388	0.506163	0.2276	0.333863	0.482428	0.636672	0.951348	0.807238	0.586651	0.591242	0.437746	-1.64883	0.442031	0.601078	0.605719	+	+		+	0	8.78701	5.80175	-2.09086	0.0102406	-0.00464159	5.58141	-2.24991
A0A024R0A8;O43865;Q2NKW8;V5YQL4;Q6ZMM9;H0Y8B3;Q6ZNS6;Q96HN2;O43210;Q9BTL0	A0A024R0A8;O43865;Q2NKW8;V5YQL4;Q6ZMM9	Adenosylhomocysteinase;Putative adenosylhomocysteinase 2	AHCYL1;FGFR2-AHCYL1	-1.64277	-1.64277	-1.64277	-1.64277	0.424491	0.587603	0.345616	0.445374	0.255453	0.735617	0.566155	0.591977	0.993548	0.797701	0.170087	0.657447	-1.64277	0.450771	0.5373	0.654696	+	+		+	0	8.28381	7.88457	-2.09354	0.23401	-0.117395	6.18831	-2.18007
B2RC53;Q495W5	B2RC53;Q495W5	Alpha-(1,3)-fucosyltransferase 11	FUT11	-0.525572	-0.525572	-0.525572	-0.525572	1.27142	1.05906	1.2666	2.70978	-0.525572	-0.525572	-0.525572	-0.525572	-0.525572	-0.525572	-0.525572	-0.525572	-0.525572	1.57671	-0.525572	-0.525572	+	+			0.0012543	5.16702	2.82732	-2.10229	0	0	0	0
A8K9B9;A0A024R9N6;Q9H223	A8K9B9;A0A024R9N6;Q9H223	EH domain-containing protein 4	EHD4	-1.41715	-1.41715	-1.41715	-1.41715	0.60113	0.801605	0.769807	0.61283	-1.41715	0.168984	0.72666	0.761914	0.809902	0.820241	0.443725	0.568927	-1.41715	0.696343	0.060102	0.660699	+	+		+	0	3.54957	7.82605	-2.11349	0.535671	-0.600595	1.55878	-1.47725
A8K718;A0A024R396;Q9H0W9;A0A087WT99;E9PQS1;A0A024R3B0;E9PJU8;E9PPB5;E9PIP1;E9PR95;E9PSC3;E9PLC5;E9PLB3	A8K718;A0A024R396;Q9H0W9;A0A087WT99;E9PQS1;A0A024R3B0;E9PJU8;E9PPB5	Ester hydrolase C11orf54	C11orf54	-1.22205	-0.805335	-1.56316	-1.57704	0.340633	0.577893	1.0867	1.28918	-0.319385	-0.43777	-0.578362	-0.574933	0.733182	1.02645	0.87704	1.14696	-1.2919	0.823601	-0.477612	0.945908	+	+	+	+	0	6.31001	3.51035	-2.1155	4.90065	-1.42352	2.26403	-0.814286
Q9HB16;Q95IC0;B9VJ52;A0A142J2X9;Q9UE03;Q9UE01;Q9UDZ9;Q9UDZ8;A0A1B0Z4Z0;A0A0K1NWU9;V5P5H4;M1PPD1;M1NVA7;G9FRT9;F5CQ56;F5CJX6;F5CA55;C0LU32;V5P5E0;F5CJX4;D4P5A5;W5XKU5;L7Z9L1;G3CBL6;F5CJX5;F5CIT6;F5CA56;F1BE19;C0LZS2;A0A023SER7;Q2L6G1;Q0EFB3;B0FYL7;C5NT78;J9TPG6;Q29983;W6S1K2;W6S861;D6QZ32;C7FEB0;Q9UE02;Q9UE00;M1Q4R4;L0L8F7;F5CQ57;F5CIT5;C0LZS1;A0A142J239;A0A0K1NXC7;A0A0F6UUZ2;A0A023SGA8;W8RL45;D7R…	Q9HB16;Q95IC0;B9VJ52;A0A142J2X9;Q9UE03;Q9UE01;Q9UDZ9;Q9UDZ8;A0A1B0Z4Z0;A0A0K1NWU9;V5P5H4;M1PPD1;M1NVA7;G9FRT9;F5CQ56;F5CJX6;F5CA55;C0LU32;V5P5E0;F5CJX4;D4P5A5;W5XKU5;L7Z9L1;G3CBL6;F5CJX5;F5CIT6;F5CA56;F1BE19;C0LZS2;A0A023SER7;Q2L6G1;Q0EFB3;B0FYL7;C5NT78;J9TPG6;Q29983;W6S1K2;W6S861;D6QZ32;C7FEB0;Q9UE02;Q9UE00;M1Q4R4;L0L8F7;F5CQ57;F5CIT5;C0LZS1;A0A142J239;A0A0K1NXC7;A0A0F6UUZ2;A0A023SGA8;W8RL45;D7R…	MHC class I polypeptide-related sequence A	MICA;HLA-MICA;PERB11.1	-0.532997	-0.532997	-0.532997	-0.532997	1.20702	1.05666	1.57643	2.55586	-0.532997	-0.532997	-0.532997	-0.532997	-0.532997	-0.532997	-0.532997	-0.532997	-0.532997	1.59899	-0.532997	-0.532997	+	+			0	5.7983	3.13628	-2.13199	0	0	0	0
E7EWE1;E7EQ61;Q9GZZ9;C9JRV9;C9J5W5;C9J0F6	E7EWE1;E7EQ61;Q9GZZ9;C9JRV9;C9J5W5;C9J0F6	Ubiquitin-like modifier-activating enzyme 5	UBA5	0.0693834	-2.08692	0.0678577	-2.08692	0.870289	1.50932	1.62196	0.539776	-0.0430701	0.0222363	-0.270582	-0.114405	-0.304482	0.144439	0.273899	-0.212792	-1.00915	1.13534	-0.101455	-0.024734	+	+		+	0	2.12812	1.721	-2.14449	0.198781	-0.0767211	0.705784	-0.907694
B2R6F5;A0A1B2JLU2;O75695	B2R6F5;A0A1B2JLU2;O75695	Protein XRP2	RP2	-0.536712	-0.536712	-0.536712	-0.536712	0.994923	1.33072	1.65973	2.45518	-0.536712	-0.536712	-0.536712	-0.536712	-0.536712	-0.536712	-0.536712	-0.536712	-0.536712	1.61014	-0.536712	-0.536712	+	+			0.0009849	6.18833	3.32781	-2.14685	0	0	0	0
J3QSV6;A0PJ61;Q32Q62;O76021;A0PJ87;I3L3U9;I3L3C4;I3L1A3;I3L234	J3QSV6;A0PJ61;Q32Q62;O76021;A0PJ87;I3L3U9	Ribosomal L1 domain-containing protein 1	RSL1D1	-0.910012	-0.910012	-0.910012	-0.910012	1.74402	1.6544	0.743225	0.828783	-0.910012	-0.910012	-0.910012	-0.910012	0.575073	0.456491	0.613931	0.664178	-0.910012	1.24261	-0.910012	0.577418	+	+	+		0	6.97789	3.7299	-2.15262	7.33628	-1.48743	0	0
B3KM35;B2RAZ5;O60513;C9J3R8;C9J4S5;E7ETS9;C9J5S0;C9JA31	B3KM35;B2RAZ5;O60513;C9J3R8;C9J4S5;E7ETS9	Beta-1,4-galactosyltransferase 4;N-acetyllactosamine synthase;Lactotriaosylceramide beta-1,4-galactosyltransferase	B4GALT4	-0.538232	-0.538232	-0.538232	-0.538232	2.15914	2.04407	1.39214	0.863436	-0.538232	-0.538232	-0.538232	-0.538232	-0.538232	-0.538232	-0.538232	-0.538232	-0.538232	1.6147	-0.538232	-0.538232	+	+			0	6.36754	3.41595	-2.15293	0	0	0	0
Q53HU0;P50990;Q7Z759;H7C4C8;H7C2U0	Q53HU0;P50990;Q7Z759	T-complex protein 1 subunit theta	CCT8	-0.419934	-1.47227	-1.54435	-0.557586	0.68561	0.752735	1.53503	1.65629	0.333592	0.0323058	0.553525	0.295235	-1.51094	-0.87836	0.0264284	0.512694	-0.998535	1.15742	0.303664	-0.462544	+	+		+	0	2.77516	2.82842	-2.15595	0.821603	0.766209	2.21505	-1.3022
R4QU15	R4QU15		HLA-A	-0.543544	-0.543544	-0.543544	-0.543544	1.31683	2.41202	1.381	1.41269	-0.543544	-0.543544	-0.543544	-0.543544	-0.543544	-0.543544	-0.543544	-0.543544	-0.543544	1.63063	-0.543544	-0.543544	+	+			0	7.12045	3.78718	-2.17418	0	0	0	0
A0A024R095;A0A024R0G0;Q96S66	A0A024R095;A0A024R0G0;Q96S66	Chloride channel CLIC-like protein 1	CLCC1	-0.544339	-0.544339	-0.544339	-0.544339	0.903946	1.66466	1.95326	2.01021	-0.544339	-0.544339	-0.544339	-0.544339	-0.544339	-0.544339	-0.544339	-0.544339	-0.544339	1.63302	-0.544339	-0.544339	+	+			0	7.25539	3.85385	-2.17736	0	0	0	0
A0A024R6C9;P36957;Q86SW4;Q6IBS5;Q86TW7;Q86TQ8;Q16187;B7Z6J1;H0YJF9;G3V5M3;G3V3F0;Q6LEQ7	A0A024R6C9;P36957;Q86SW4;Q6IBS5;Q86TW7;Q86TQ8;Q16187;B7Z6J1	Dihydrolipoyllysine-residue succinyltransferase component of 2-oxoglutarate dehydrogenase complex, mitochondrial	DLST;E2k	-0.54529	-0.54529	-0.54529	-0.54529	1.45568	1.42105	2.36769	1.29906	-0.54529	-0.54529	-0.54529	-0.54529	-0.54529	-0.54529	-0.54529	-0.54529	-0.54529	1.63587	-0.54529	-0.54529	+	+			0	7.42712	3.93875	-2.18116	0	0	0	0
Q59H80;Q71UH4;Q02880;B7ZB27;B4DLV2;Q8WTY5;Q6W6M6;E9PCY5;B4DKD0	Q59H80;Q71UH4;Q02880;B7ZB27;B4DLV2;Q8WTY5	DNA topoisomerase 2;DNA topoisomerase 2-beta	TOP2B	-0.545487	-0.545487	-0.545487	-0.545487	2.14744	1.95174	1.13545	1.31122	-0.545487	-0.545487	-0.545487	-0.545487	-0.545487	-0.545487	-0.545487	-0.545487	-0.545487	1.63646	-0.545487	-0.545487	+	+			0	7.4642	3.95709	-2.18195	0	0	0	0
C9JG41;A0A024R466;Q9NQX7;B4DIB1;F5H4I5;E7EUS6;B4E028;B8ZZM6	C9JG41;A0A024R466;Q9NQX7;B4DIB1;F5H4I5;E7EUS6;B4E028;B8ZZM6	Integral membrane protein 2C;CT-BRI3	ITM2C	-0.547272	-0.547272	-0.547272	-0.547272	1.35236	1.24365	2.25482	1.71645	-0.547272	-0.547272	-0.547272	-0.547272	-0.547272	-0.547272	-0.547272	-0.547272	-0.547272	1.64182	-0.547272	-0.547272	+	+			0	7.82746	4.13689	-2.18909	0	0	0	0
E5KN59;E5KN55;Q08752;Q6FGM6;Q05DH6;H0Y8J0	E5KN59;E5KN55;Q08752;Q6FGM6	Peptidyl-prolyl cis-trans isomerase D	PPID	-1.64615	-1.64615	-1.64615	-1.64615	0.61459	0.547661	0.637416	0.376436	0.517094	0.212587	0.69615	0.284647	0.603997	0.611039	1.0725	0.410462	-1.64615	0.544026	0.42762	0.6745	+	+		+	0	8.81991	7.59252	-2.19017	0.664082	-0.246881	5.82796	-2.07377
F5H823;B7ZB78	F5H823;B7ZB78		RAP1B	-0.547939	-0.547939	-0.547939	-0.547939	2.2692	1.62598	1.41958	1.2605	-0.547939	-0.547939	-0.547939	-0.547939	-0.547939	-0.547939	-0.547939	-0.547939	-0.547939	1.64382	-0.547939	-0.547939	+	+			0	7.97766	4.2113	-2.19175	0	0	0	0
Q05BX6;Q15276;B4DMM4;I3L2B8;I3L456	Q05BX6;Q15276;B4DMM4	Rab GTPase-binding effector protein 1	RABEP1	-0.548155	-0.548155	-0.548155	-0.548155	1.38222	1.17479	1.91042	2.11044	-0.548155	-0.548155	-0.548155	-0.548155	-0.548155	-0.548155	-0.548155	-0.548155	-0.548155	1.64447	-0.548155	-0.548155	+	+			0	8.02847	4.23648	-2.19262	0	0	0	0
B3KQR3;O75629	B3KQR3;O75629	Protein CREG1	CREG1	-0.549078	-0.549078	-0.549078	-0.549078	1.33331	1.24783	1.91411	2.09369	-0.549078	-0.549078	-0.549078	-0.549078	-0.549078	-0.549078	-0.549078	-0.549078	-0.549078	1.64724	-0.549078	-0.549078	+	+			0	8.25711	4.34984	-2.19631	0	0	0	0
Q8TDZ2;Q5TED7;H0Y6Z4	Q8TDZ2	Protein-methionine sulfoxide oxidase MICAL1	MICAL1	-0.551194	-0.551194	-0.551194	-0.551194	1.63134	2.1857	1.35838	1.43891	-0.551194	-0.551194	-0.551194	-0.551194	-0.551194	-0.551194	-0.551194	-0.551194	-0.551194	1.65358	-0.551194	-0.551194	+	+			0	8.87448	4.65629	-2.20478	0	0	0	0
B7Z4Z4;O75381	B7Z4Z4;O75381	Peroxisomal membrane protein PEX14	PEX14	-0.552438	-0.552438	-0.552438	-0.552438	1.66088	1.18737	1.99392	1.78709	-0.552438	-0.552438	-0.552438	-0.552438	-0.552438	-0.552438	-0.552438	-0.552438	-0.552438	1.65732	-0.552438	-0.552438	+	+			0	9.32178	4.87862	-2.20975	0	0	0	0
Q6ZV30;Q7Z5G3;Q9NUB1;Q658X4;Q658R1;Q8N2B9;Q1RMZ4;Q9H7Q4	Q6ZV30;Q7Z5G3;Q9NUB1;Q658X4	Acetyl-coenzyme A synthetase;Acetyl-coenzyme A synthetase 2-like, mitochondrial	ACSS1;DKFZp666G0810	-0.553038	-0.553038	-0.553038	-0.553038	1.42526	1.66847	1.42555	2.11718	-0.553038	-0.553038	-0.553038	-0.553038	-0.553038	-0.553038	-0.553038	-0.553038	-0.553038	1.65911	-0.553038	-0.553038	+	+			0	9.56931	5.00174	-2.21215	0	0	0	0
Q9UEY4;Q9UEY5;Q9UEY6;Q99654;Q59GF1;P04920;C9JVC2;C9J722;C9J035;C9J9M9;Q8TAG3;C9J459;Q6PJY3	Q9UEY4;Q9UEY5;Q9UEY6;Q99654;Q59GF1;P04920;C9JVC2;C9J722;C9J035;C9J9M9;Q8TAG3	Anion exchange protein 2	SLC4A2	-0.6327	-0.6327	-0.6327	-0.6327	1.798	1.52506	1.76258	1.23303	-0.6327	-0.6327	-0.6327	0.641023	-0.6327	-0.6327	-0.6327	-0.6327	-0.6327	1.57967	-0.314269	-0.6327	+	+			0	5.69204	5.57031	-2.21237	0.44865	0.318431	0.44865	-0.318431
E5KND5;Q96RP9;D3DNL3;F8WAU4;C9IZ01;E5KND7	E5KND5;Q96RP9;D3DNL3;F8WAU4;C9IZ01;E5KND7	Elongation factor G, mitochondrial	GFM1	-0.554055	-0.554055	-0.554055	-0.554055	2.10533	1.51591	1.55394	1.47349	-0.554055	-0.554055	-0.554055	-0.554055	-0.554055	-0.554055	-0.554055	-0.554055	-0.554055	1.66217	-0.554055	-0.554055	+	+			0.0009772	10.0522	5.24207	-2.21622	0	0	0	0
B4DSZ6;Q53GL5;P48735;Q13584;H0YL11	B4DSZ6;Q53GL5;P48735;Q13584;H0YL11	Isocitrate dehydrogenase [NADP], mitochondrial;Isocitrate dehydrogenase [NADP]	IDH2	-0.554204	-0.554204	-0.554204	-0.554204	1.33856	1.67171	1.59375	2.04644	-0.554204	-0.554204	-0.554204	-0.554204	-0.554204	-0.554204	-0.554204	-0.554204	-0.554204	1.66262	-0.554204	-0.554204	+	+			0	10.1313	5.28148	-2.21682	0	0	0	0
A0A0S2Z3B0;A0A0S2Z316;A0A024RDL8;P04424;B4DU69;Q6XYD2;F8W943;H7C0S8	A0A0S2Z3B0;A0A0S2Z316;A0A024RDL8;P04424;B4DU69;Q6XYD2	Argininosuccinate lyase	ASL	-0.554304	-0.554304	-0.554304	-0.554304	1.77057	1.23458	1.77127	1.87523	-0.554304	-0.554304	-0.554304	-0.554304	-0.554304	-0.554304	-0.554304	-0.554304	-0.554304	1.66291	-0.554304	-0.554304	+	+			0	10.1853	5.30838	-2.21721	0	0	0	0
B4DR21;Q14703;A6NMF3;H3BV53	B4DR21;Q14703;A6NMF3	Membrane-bound transcription factor site-1 protease	MBTPS1	-0.554886	-0.554886	-0.554886	-0.554886	1.31683	1.71573	1.6499	1.97618	-0.554886	-0.554886	-0.554886	-0.554886	-0.554886	-0.554886	-0.554886	-0.554886	-0.554886	1.66466	-0.554886	-0.554886	+	+			0	10.5274	5.47879	-2.21955	0	0	0	0
A0A1B0GVV3;Q5EBL4;Q969X0	A0A1B0GVV3;Q5EBL4	RILP-like protein 1	RILPL1	-0.555287	-0.555287	-0.555287	-0.555287	1.98312	1.74582	1.38496	1.54955	-0.555287	-0.555287	-0.555287	-0.555287	-0.555287	-0.555287	-0.555287	-0.555287	-0.555287	1.66586	-0.555287	-0.555287	+	+			0	10.7924	5.61083	-2.22115	0	0	0	0
A0A024R0R1;M0QZR4;Q92888;M0QYC1;Q49AN3;M0QYS3;M0QZH8;M0R2C7;Q8NF33	A0A024R0R1;M0QZR4;Q92888;M0QYC1	Rho guanine nucleotide exchange factor 1	ARHGEF1	-0.555308	-0.555308	-0.555308	-0.555308	1.61126	2.04383	1.51743	1.49118	-0.555308	-0.555308	-0.555308	-0.555308	-0.555308	-0.555308	-0.555308	-0.555308	-0.555308	1.66592	-0.555308	-0.555308	+	+			0	10.8067	5.61797	-2.22123	0	0	0	0
Q16394;D7RTA7;Q92935	Q16394	Exostosin-1	EXT1	-1.40736	-1.40736	-1.40736	-1.40736	0.687537	1.09996	0.763749	0.706839	0.594295	-1.40736	0.92483	0.298957	0.712657	0.48019	0.38709	0.380704	-1.40736	0.814521	0.102681	0.49016	+	+		+	0	3.43216	6.35638	-2.22188	0.311226	-0.38748	1.56765	-1.51004
B4DJX1;Q86YI5;A0A024R3D8;P10515;B4DS43;H0YDD4;Q16791;Q01991;B4DLQ2;E9PEJ4	B4DJX1;Q86YI5;A0A024R3D8;P10515;B4DS43;H0YDD4;Q16791	Acetyltransferase component of pyruvate dehydrogenase complex;Dihydrolipoyllysine-residue acetyltransferase component of pyruvate dehydrogenase complex, mitochondrial	DLAT	-0.555583	-0.555583	-0.555583	-0.555583	1.40402	1.74668	1.54414	1.97216	-0.555583	-0.555583	-0.555583	-0.555583	-0.555583	-0.555583	-0.555583	-0.555583	-0.555583	1.66675	-0.555583	-0.555583	+	+			0.00097911	11.0066	5.71762	-2.22233	0	0	0	0
Q68D85	Q68D85	Natural cytotoxicity triggering receptor 3 ligand 1	NCR3LG1	-0.555791	-0.555791	-0.555791	-0.555791	1.87384	1.51241	1.41288	1.87037	-0.555791	-0.555791	-0.555791	-0.555791	-0.555791	-0.555791	-0.555791	-0.555791	-0.555791	1.66738	-0.555791	-0.555791	+	+			0	11.1689	5.79856	-2.22316	0	0	0	0
A0A087WTB5;A0N0L5;P08887;H0Y949;H0Y9B1;D6R9R8	A0A087WTB5;A0N0L5;P08887;H0Y949;H0Y9B1	Interleukin-6 receptor subunit alpha	IL6R	-0.555814	-0.555814	-0.555814	-0.555814	1.37514	1.89138	1.57231	1.83094	-0.555814	-0.555814	-0.555814	-0.555814	-0.555814	-0.555814	-0.555814	-0.555814	-0.555814	1.66744	-0.555814	-0.555814	+	+			0	11.1877	5.80792	-2.22326	0	0	0	0
A8MZH8;A8K274;P53801;A8MXQ1;B4DRD2;B4DPZ0	A8MZH8;A8K274;P53801;A8MXQ1	Pituitary tumor-transforming gene 1 protein-interacting protein	PTTG1IP	-0.556501	-0.556501	-0.556501	-0.556501	1.42073	1.56731	1.82485	1.86512	-0.556501	-0.556501	-0.556501	-0.556501	-0.556501	-0.556501	-0.556501	-0.556501	-0.556501	1.6695	-0.556501	-0.556501	+	+			0	11.8142	6.12039	-2.226	0	0	0	0
Q59G34;Q9NR34;Q8WYU7;B1AJZ5	Q59G34;Q9NR34;Q8WYU7;B1AJZ5	Mannosyl-oligosaccharide 1,2-alpha-mannosidase IC	MAN1C1;pp6318	-0.556622	-0.556622	-0.556622	-0.556622	1.58867	1.89769	1.4248	1.7683	-0.556622	-0.556622	-0.556622	-0.556622	-0.556622	-0.556622	-0.556622	-0.556622	-0.556622	1.66987	-0.556622	-0.556622	+	+			0.0027339	11.9427	6.18452	-2.22649	0	0	0	0
Q6IB91;A0A0S2Z430;Q16822;A0A0A0MS74;H0YML5;A0A0S2Z451;B4DW73;H0YM31;A0A0S2Z4C0;H0YMU6;H0YNG4;H0YMA5	Q6IB91;A0A0S2Z430;Q16822;A0A0A0MS74;H0YML5;A0A0S2Z451;B4DW73;H0YM31	Phosphoenolpyruvate carboxykinase [GTP], mitochondrial	PCK2	-0.556668	-0.556668	-0.556668	-0.556668	1.76597	1.84242	1.69524	1.37639	-0.556668	-0.556668	-0.556668	-0.556668	-0.556668	-0.556668	-0.556668	-0.556668	-0.556668	1.67	-0.556668	-0.556668	+	+			0	11.9932	6.20973	-2.22667	0	0	0	0
B2RAW0;A0A024R036;P98082;D6REB1;D6RIA5;D6RFF7	B2RAW0;A0A024R036;P98082;D6REB1;D6RIA5;D6RFF7	Disabled homolog 2	DAB2	-0.556843	-0.556843	-0.556843	-0.556843	1.41287	1.81885	1.6201	1.83029	-0.556843	-0.556843	-0.556843	-0.556843	-0.556843	-0.556843	-0.556843	-0.556843	-0.556843	1.67053	-0.556843	-0.556843	+	+			0	12.1938	6.30982	-2.22737	0	0	0	0
B2RE34;A0A024R136;Q9H0H5;F8VRD2;F8VWX0;F8W0L1;F8VZ66;F8VV47;F8W1E5;F8VWY4;F8VVE5;Q9BZ74;F8VRL2;F8VVY0;F8VXH1;F8VQF5;F8VYH6;F8VUW9;F8VV39;F8VQZ5;F8VS54;F8W1T4;F8VV37	B2RE34;A0A024R136;Q9H0H5;F8VRD2;F8VWX0;F8W0L1;F8VZ66;F8VV47;F8W1E5;F8VWY4;F8VVE5;Q9BZ74	Rac GTPase-activating protein 1	RACGAP1;FKSG42	-0.557121	-0.557121	-0.557121	-0.557121	1.44471	1.74862	1.61746	1.87467	-0.557121	-0.557121	-0.557121	-0.557121	-0.557121	-0.557121	-0.557121	-0.557121	-0.557121	1.67136	-0.557121	-0.557121	+	+			0	12.5498	6.4875	-2.22848	0	0	0	0
Q9Y250;Q9BRY6;B4DP66;Q9BRK4	Q9Y250	Leucine zipper putative tumor suppressor 1	LZTS1	-0.557664	-0.557664	-0.557664	-0.557664	1.65868	1.46072	1.81428	1.75829	-0.557664	-0.557664	-0.557664	-0.557664	-0.557664	-0.557664	-0.557664	-0.557664	-0.557664	1.67299	-0.557664	-0.557664	+	+			0	13.428	6.92601	-2.23066	0	0	0	0
B2R9X3;O60547	B2R9X3;O60547	GDP-mannose 4,6 dehydratase	GMDS	-0.55806	-0.55806	-0.55806	-0.55806	1.57798	1.64425	1.86612	1.60838	-0.55806	-0.55806	-0.55806	-0.55806	-0.55806	-0.55806	-0.55806	-0.55806	-0.55806	1.67418	-0.55806	-0.55806	+	+			0	14.3282	7.37566	-2.23224	0	0	0	0
Q8N353;A0A024R9Z1;Q9NUM4;F2Z3N7;C9JZ87	Q8N353;A0A024R9Z1;Q9NUM4;F2Z3N7;C9JZ87	Transmembrane protein 106B	TMEM106B	-0.558263	-0.558263	-0.558263	-0.558263	1.55192	1.61008	1.72628	1.81088	-0.558263	-0.558263	-0.558263	-0.558263	-0.558263	-0.558263	-0.558263	-0.558263	-0.558263	1.67479	-0.558263	-0.558263	+	+			0	14.948	7.68535	-2.23305	0	0	0	0
Q9BRW0;B1AMW1;P19256;Q16393;H0YDI1;Q14748	Q9BRW0;B1AMW1;P19256	Lymphocyte function-associated antigen 3	CD58	-0.558372	-0.558372	-0.558372	-0.558372	1.59622	1.69575	1.81879	1.5897	-0.558372	-0.558372	-0.558372	-0.558372	-0.558372	-0.558372	-0.558372	-0.558372	-0.558372	1.67511	-0.558372	-0.558372	+	+			0	15.356	7.88923	-2.23349	0	0	0	0
E9PKF1;E9PI70;E9PIP0;E9PRL3;E9PPH0;E9PPA0;A0A024RCB5;B7Z705;B4DN31;Q9BWS9	E9PKF1;E9PI70;E9PIP0;E9PRL3;E9PPH0;E9PPA0;A0A024RCB5;B7Z705;B4DN31;Q9BWS9	Chitinase domain-containing protein 1	CHID1	-0.558459	-0.558459	-0.558459	-0.558459	1.64041	1.79662	1.70397	1.5605	-0.558459	-0.558459	-0.558459	-0.558459	-0.558459	-0.558459	-0.558459	-0.558459	-0.558459	1.67538	-0.558459	-0.558459	+	+			0.0006605	15.7324	8.07735	-2.23384	0	0	0	0
K7EKW2;O95897;K7EIS8	K7EKW2;O95897;K7EIS8	Noelin-2	OLFM2	-0.558523	-0.558523	-0.558523	-0.558523	1.57864	1.63206	1.79759	1.69398	-0.558523	-0.558523	-0.558523	-0.558523	-0.558523	-0.558523	-0.558523	-0.558523	-0.558523	1.67557	-0.558523	-0.558523	+	+			0	16.0485	8.23529	-2.23409	0	0	0	0
A0A140VJQ5;A2VCT2;A2VCT3;B4DZ95;B4E3E9;B4DH65;E9PFG7;B4DK55;A0A0D9SFS3;E9PDF2;E9PCR7;Q02218;B4DF00;Q9ULD0	A0A140VJQ5;A2VCT2;A2VCT3;B4DZ95;B4E3E9;B4DH65;E9PFG7;B4DK55;A0A0D9SFS3;E9PDF2;E9PCR7;Q02218;B4DF00;Q9ULD0	2-oxoglutarate dehydrogenase, mitochondrial;2-oxoglutarate dehydrogenase-like, mitochondrial	OGDH;OGDHL	-0.558706	-0.558706	-0.558706	-0.558706	1.60563	1.71299	1.62297	1.76288	-0.558706	-0.558706	-0.558706	-0.558706	-0.558706	-0.558706	-0.558706	-0.558706	-0.558706	1.67612	-0.558706	-0.558706	+	+			0.003609	17.2564	8.83903	-2.23482	0	0	0	0
P49411	P49411	Elongation factor Tu, mitochondrial	TUFM	-0.882868	-0.882868	-0.882868	-0.882868	0.808802	1.43044	1.78454	1.4535	-0.882868	-0.882868	-0.882868	-0.882868	0.662883	0.453101	0.158129	0.311544	-0.882868	1.36932	-0.882868	0.396414	+	+	+		0	7.77817	4.48832	-2.25219	4.67567	-1.27928	0	0
P38117;M0QY67	P38117	Electron transfer flavoprotein subunit beta	ETFB	-0.695904	-0.695904	-0.695904	-0.695904	1.53487	1.73551	1.58122	1.41793	-0.695904	-0.695904	-0.695904	-0.695904	-0.695904	0.201812	-0.695904	0.487699	-0.695904	1.56738	-0.695904	-0.175574	+	+			0	6.18264	7.3981	-2.26329	0.85391	-0.52033	0	0
A0A024RDG1;O60763;REV__R4GMN2;REV__Q5VZ89;REV__R4GNB2;REV__R4GN35	A0A024RDG1;O60763	General vesicular transport factor p115	VDP;USO1	-1.44798	-1.75031	-1.28801	-1.94756	0.672702	0.154232	0.882687	0.961368	0.285283	0.157184	0.547216	0.443404	0.252984	0.666208	0.478065	0.932527	-1.60847	0.667747	0.358272	0.582446	+	+		+	0	6.60878	4.16391	-2.27621	0.638453	-0.224174	4.58089	-1.96674
Q9GZP4;B4DKP7;X6RHB9;X6R8S9	Q9GZP4	PITH domain-containing protein 1	PITHD1	-1.66305	-1.66305	-1.66305	-1.66305	0.493379	0.68166	0.637455	0.75247	0.523258	0.471072	0.331437	0.27264	0.494402	0.728525	0.639092	0.626813	-1.66305	0.641241	0.399602	0.622208	+	+	+	+	0	12.4637	7.92264	-2.30429	1.58214	-0.222606	7.45673	-2.06265
A6NMA8;O95825;C9JAL0;F8WF64;A6NND8;A6NHJ8;A0A0C4DG14;C9JZK8;C9JQD0;C9K0F7;H7C3S0;H7C3I5	A6NMA8;O95825;C9JAL0;F8WF64;A6NND8;A6NHJ8;A0A0C4DG14;C9JZK8	Quinone oxidoreductase-like protein 1	CRYZL1	0.173238	-1.82204	-1.82204	-1.82204	1.21976	0.264896	1.10525	1.34041	-0.096621	0.337167	0.00308088	0.321162	0.174765	0.0286973	0.305074	0.289234	-1.32322	0.982579	0.141197	0.199443	+	+		+	0	3.10057	2.22219	-2.3058	0.177745	-0.0582454	1.54418	-1.46442
Q06124;A0A0U1RRI0;B3GUD5;B3GUD4;Q16344;B3GUD3;H0YF12	Q06124	Tyrosine-protein phosphatase non-receptor type 11	PTPN11	-1.64582	-1.64582	-1.64582	-1.64582	0.7125	0.376718	1.0096	0.696886	0.49788	0.408525	0.183311	0.463396	0.622833	0.662536	0.28723	0.661867	-1.64582	0.698926	0.388278	0.558616	+	+		+	0	9.25716	5.74291	-2.34475	0.721728	-0.170339	6.9306	-2.0341
Q9HC35;B5MBZ0;A6P4V4;B6EXY3;C1PHA1;J7MA22;A6P4T4;C1PHA0;B3XZL9;B3XZM0;A9YLN7;B4DIT9;B6EXY4;B6EXY5;I1X3U7	Q9HC35;B5MBZ0;A6P4V4;B6EXY3;C1PHA1;J7MA22;A6P4T4;C1PHA0	Echinoderm microtubule-associated protein-like 4;Tyrosine-protein kinase receptor	EML4;EML4-ALK variant 7;EML4-ALK;EML4-ALK variant 6	-1.4779	-1.4779	-1.4779	-1.4779	-0.0759211	0.337058	1.68936	1.56896	0.355659	0.377642	0.124548	0.135692	0.475551	0.247941	0.407234	0.267895	-1.4779	0.879864	0.248385	0.349655	+	+		+	0	4.30736	2.75468	-2.35777	0.533928	-0.10127	6.59126	-1.72629
E5RGQ3;Q9H446;E5RJE3;E5RGS5	E5RGQ3;Q9H446	RWD domain-containing protein 1	RWDD1	-1.43562	-1.43562	-1.43562	-1.43562	0.781532	0.800983	1.6604	0.540726	0.235669	-0.218375	-0.10664	-0.188523	0.223047	0.0285205	1.36886	0.616287	-1.43562	0.94591	-0.0694673	0.559179	+	+		+	0	4.93232	4.16298	-2.38153	1.03488	-0.628645	4.91033	-1.36615
E9PLI6;E9PS76;A0A024R5B9;Q8N9N8;E9PS30;E9PQD0;E9PNH5	E9PLI6;E9PS76;A0A024R5B9;Q8N9N8;E9PS30;E9PQD0	Probable RNA-binding protein EIF1AD	EIF1AD;MGC11102	-1.61015	-1.61015	-1.61015	-1.61015	1.02074	0.902933	0.489057	0.712447	0.151772	0.436896	-0.00839775	0.170754	0.625842	0.35959	0.876358	0.702598	-1.61015	0.781294	0.187756	0.641097	+	+	+	+	0	8.96245	6.06554	-2.39144	1.73086	-0.453341	5.92724	-1.7979
A0A024QZD5;P08621;A8KAQ5;M0QYR1;B3KPV0;M0QX04;Q9UFS1	A0A024QZD5;P08621;A8KAQ5	U1 small nuclear ribonucleoprotein 70 kDa	SNRP70;SNRNP70	0.797015	0.9275	0.685114	1.50839	-1.49736	-1.75423	0.924902	-0.180222	-0.765305	-0.589161	-0.167334	0.584403	-0.355567	-0.958335	-0.542302	1.3825	0.979505	-0.626728	-0.234349	-0.118426	+			+	0	0.94047	1.31983	1.60623	0.0693342	-0.115923	1.8657	1.21385
Q32P28;B4DNM8;Q68CW0;H7C2W6;E2QRI1;B4DTG8	Q32P28;B4DNM8	Prolyl 3-hydroxylase 1	LEPRE1	0.187522	2.20417	0.407483	1.53688	-0.349936	-1.73495	0.0576977	-0.0418565	1.08418	0.162633	-0.440746	0.0341545	-0.980894	-0.131321	-1.18996	-0.80506	1.08401	-0.517261	0.210055	-0.776809	+			+	0	1.76059	1.35274	1.60127	1.33991	0.986864	0.749227	0.873958
A0A0A0MTR2;Q8N543;H3BR79;H3BUA6;H3BR02;B4E360;H3BP48	A0A0A0MTR2;Q8N543;H3BR79;H3BUA6	Prolyl 3-hydroxylase OGFOD1	OGFOD1	1.13108	0.582293	1.59689	2.00109	-1.42598	-0.401868	1.25737	-0.515152	-0.707801	0.0121872	-0.543372	-0.396238	-0.977068	-0.480161	-0.617442	-0.515822	1.32784	-0.271407	-0.408806	-0.647623	+			+	0	2.31906	1.33886	1.59924	0.587224	0.238818	2.64274	1.73664
A0A0S2Z5Q3;J3KQJ1;Q8NBJ7;A0A024RDK8;E9PBT8;B4DQ27;A0A0S2Z548;B4DLK7;C9JL30;A8MXB9;C9J660;A0A0S2Z5C4;J3QT17;H7C3B2;Q75LP3;F8WA42;E9PG02;B4DN71;F8WEX5;F8WEV7;F8WES7	A0A0S2Z5Q3;J3KQJ1;Q8NBJ7;A0A024RDK8;E9PBT8;B4DQ27;A0A0S2Z548;B4DLK7;C9JL30;A8MXB9;C9J660;A0A0S2Z5C4;J3QT17;H7C3B2;Q75LP3;F8WA42;E9PG02;B4DN71	Sulfatase-modifying factor 2	SUMF2;DKFZP566I1024	2.08545	2.17103	0.347489	-0.603768	-1.08962	0.259499	0.0328084	-1.24836	0.441292	-0.0219099	0.348892	0.129017	-0.264635	-0.902615	-0.820838	-0.863731	1.00005	-0.511418	0.224323	-0.712955	+		+		0	1.39095	0.995595	1.51147	2.65784	0.937277	0.519176	0.775728
Q86UN2	Q86UN2	Reticulon-4 receptor-like 1	RTN4RL1	-0.365916	2.60493	-0.365916	2.5179	-0.365916	-0.365916	-0.365916	-0.365916	-0.365916	-0.365916	-0.365916	-0.365916	-0.365916	-0.365916	-0.365916	-0.365916	1.09775	-0.365916	-0.365916	-0.365916	+			+	0.001857	1.13762	0.872748	1.46367	0	0	0.872748	1.46367
M0R088;E9PCT1;A0A0S2Z4W1;A9Z1X7;B7Z7U0;A0A0S2Z4Z6;Q8IYB3;B4DED5	M0R088;E9PCT1;A0A0S2Z4W1;A9Z1X7;B7Z7U0;A0A0S2Z4Z6;Q8IYB3;B4DED5	Serine/arginine repetitive matrix protein 1	SRRM1	-0.365812	-0.365812	2.48212	2.63924	-0.365812	-0.365812	-0.365812	-0.365812	-0.365812	-0.365812	-0.365812	-0.365812	-0.365812	-0.365812	-0.365812	-0.365812	1.09743	-0.365812	-0.365812	-0.365812	+			+	0	1.1366	0.872229	1.46325	0	0	0.872229	1.46325
Q9UMS0;C9J8Q1;F8W9P7;H7C537	Q9UMS0;C9J8Q1;F8W9P7;H7C537	NFU1 iron-sulfur cluster scaffold homolog, mitochondrial	NFU1	-0.365076	-0.365076	2.74608	2.36498	-0.365076	-0.365076	-0.365076	-0.365076	-0.365076	-0.365076	-0.365076	-0.365076	-0.365076	-0.365076	-0.365076	-0.365076	1.09523	-0.365076	-0.365076	-0.365076	+			+	0	1.1294	0.86858	1.4603	0	0	0.86858	1.4603
Q499Z2;Q96L58	Q499Z2;Q96L58	Beta-1,3-galactosyltransferase 6	B3GALT6	2.28641	2.8133	-0.364265	-0.364265	-0.364265	-0.364265	-0.364265	-0.364265	-0.364265	-0.364265	-0.364265	-0.364265	-0.364265	-0.364265	-0.364265	-0.364265	1.0928	-0.364265	-0.364265	-0.364265	+			+	0.00095816	1.12153	0.864585	1.45706	0	0	0.864585	1.45706
Q96B26;Q5JXM0	Q96B26;Q5JXM0	Exosome complex component RRP43	EXOSC8;DKFZp564C0482	1.80987	0.206612	-1.30592	-0.110099	-1.30592	-1.30592	-1.30592	-1.30592	0.860294	0.853271	0.595753	0.734416	0.683993	0.470541	0.226799	0.198148	0.150116	-1.30592	0.760934	0.39487	+		+		0	2.39512	1.1949	1.45604	1.51601	0.366063	0.419999	-0.610818
B3KNC0;Q59HG1;O95239;B4DYE2;Q2VIQ3	B3KNC0;Q59HG1;O95239;B4DYE2;Q2VIQ3	Chromosome-associated kinesin KIF4A;Chromosome-associated kinesin KIF4B	KIF4A;KIF4B	-0.363588	-0.363588	2.23364	2.85659	-0.363588	-0.363588	-0.363588	-0.363588	-0.363588	-0.363588	-0.363588	-0.363588	-0.363588	-0.363588	-0.363588	-0.363588	1.09076	-0.363588	-0.363588	-0.363588	+			+	0	1.11498	0.86126	1.45435	0	0	0.86126	1.45435
Q8IWK6;B4DRA3;B3KTN7	Q8IWK6;B4DRA3;B3KTN7	Probable G-protein coupled receptor 125	GPR125	2.85857	-0.363554	-0.363554	2.23118	-0.363554	-0.363554	-0.363554	-0.363554	-0.363554	-0.363554	-0.363554	-0.363554	-0.363554	-0.363554	-0.363554	-0.363554	1.09066	-0.363554	-0.363554	-0.363554	+			+	0.0035864	1.11466	0.861093	1.45422	0	0	0.861093	1.45422
P10109	P10109	Adrenodoxin, mitochondrial	FDX1	2.86193	2.22701	-0.363495	-0.363495	-0.363495	-0.363495	-0.363495	-0.363495	-0.363495	-0.363495	-0.363495	-0.363495	-0.363495	-0.363495	-0.363495	-0.363495	1.09049	-0.363495	-0.363495	-0.363495	+			+	0.00066269	1.11409	0.860808	1.45398	0	0	0.860808	1.45398
Q8N2D9;G3V1J9;F5H4M7;B4E277;Q53HR4;A0A140VKD1;Q9Y3Q3	Q8N2D9;G3V1J9;F5H4M7;B4E277;Q53HR4;A0A140VKD1;Q9Y3Q3	Transmembrane emp24 domain-containing protein 3	TMED3	2.87026	2.2166	-0.363347	-0.363347	-0.363347	-0.363347	-0.363347	-0.363347	-0.363347	-0.363347	-0.363347	-0.363347	-0.363347	-0.363347	-0.363347	-0.363347	1.09004	-0.363347	-0.363347	-0.363347	+			+	0	1.11267	0.860082	1.45339	0	0	0.860082	1.45339
B4DHC3;Q86WJ2;Q68DT8;Q5TG12;E9PGC5;Q15262;Q59EZ1;H0YDP9;E9PRW2;H0Y6P5	B4DHC3;Q86WJ2;Q68DT8;Q5TG12;E9PGC5;Q15262;Q59EZ1	Receptor-type tyrosine-protein phosphatase kappa	PTPRK;DKFZp686C2268	-0.105671	-0.6373	0.730975	2.03783	-2.06583	-1.41043	0.0509093	-0.334144	0.168635	1.15186	0.04579	1.08578	-0.833433	-0.178261	0.477375	-0.184078	0.506459	-0.939874	0.613016	-0.179599	+				0	1.07297	0.977093	1.44633	1.03182	0.792615	0.0576611	-0.106558
P11233;H7C3P7;C9JPE8;F8WEQ6;C9JYR1	P11233;H7C3P7	Ras-related protein Ral-A	RALA	2.46522	2.07904	0.127061	0.0408526	-0.241148	0.080038	-0.500637	-0.373433	-0.021574	-1.15282	-0.755437	-0.859684	0.345283	-0.780664	0.347445	-0.799541	1.17804	-0.258795	-0.697379	-0.221869	+			+	0	1.61654	1.16277	1.43684	0.542496	-0.475509	1.48062	1.87542
Q5U0I6;P62820;E7END7;B7Z8M7;Q96RD8;Q92927;B3KTE3;Q53SX4;H0YLJ8;H0YL94;G5ELZ6;G5ELZ5;G5EMR8;P59190	Q5U0I6;P62820;E7END7;B7Z8M7;Q96RD8	Ras-related protein Rab-1A	RAB1A	0.742219	1.52338	1.14104	-0.930064	-0.523275	-0.872766	-1.36356	-0.498934	-0.740724	-0.0713594	-1.31154	-0.830655	0.678675	1.05261	0.631501	1.37346	0.619144	-0.814634	-0.73857	0.934062	+		+	+	0	2.39906	1.32352	1.43378	2.78416	-1.67263	1.19698	1.35771
A8MWY0;C9JA41;H7C2N5;B4E116	A8MWY0;C9JA41;H7C2N5;B4E116	UPF0577 protein KIAA1324-like	KIAA1324L	-0.357821	-0.357821	1.93028	3.07921	-0.357821	-0.357821	-0.357821	-0.357821	-0.357821	-0.357821	-0.357821	-0.357821	-0.357821	-0.357821	-0.357821	-0.357821	1.07346	-0.357821	-0.357821	-0.357821	+			+	0	1.06059	0.833526	1.43128	0	0	0.833526	1.43128
A0A024R883;O75348;F2Z307;O95670	A0A024R883;O75348	V-type proton ATPase subunit G 1	ATP6V1G1	0.703371	0.31707	0.901404	0.712909	0.719609	0.86995	-2.27405	-2.27405	-0.395122	-0.623473	-0.207082	0.0428443	0.557685	0.687133	-0.0418649	0.303671	0.658689	-0.739635	-0.295708	0.376656	+		+	+	0	0.738808	0.771662	1.39832	1.69872	-0.672364	2.65313	0.954397
A0A024R451;P07093	A0A024R451;P07093	Glia-derived nexin	SERPINE2	1.43813	0.835367	-1.29205	-0.126098	-0.842514	-1.2698	-1.07094	-1.1608	-0.411566	-0.102579	-0.0127278	-0.144829	0.807201	1.72543	1.35124	0.276543	0.213837	-1.08601	-0.167925	1.0401	+		+		0	2.15778	1.12711	1.29985	1.9867	-1.20803	0.259854	0.381762
Q53T99;Q9GZL7;B4DRY7	Q53T99;Q9GZL7;B4DRY7	Ribosome biogenesis protein WDR12	WDR12	2.77043	1.07298	0.0662307	1.20421	-0.0724866	-0.232879	0.358903	-0.134621	-0.103225	-0.562332	-0.573498	-0.191369	-0.313928	-0.832279	-1.14886	-1.30728	1.27846	-0.0202709	-0.357606	-0.900587	+			+	0	2.62223	1.19265	1.29873	1.13165	0.542981	1.54117	1.63607
A0A024QZU6;P19883;H0YA75;Q6FHE1;H0YAF9	A0A024QZU6;P19883;H0YA75;Q6FHE1	Follistatin	FST	1.43481	-0.550201	1.72968	2.17018	-0.550201	-0.550201	-0.550201	1.26775	-0.550201	-0.550201	-0.550201	-0.550201	-0.550201	-0.550201	-0.550201	-0.550201	1.19612	-0.0957133	-0.550201	-0.550201	+			+	0	1.69469	0.861984	1.29183	0	0	1.56543	1.74632
A0A024RBR1;P30622;J3KP58;Q59GJ4;F5H0N7;F5H6A0;Q6P5Z9;F6VGP8;Q86WU4;F5H1T5;B3KXA5;F5H270;F5H367	A0A024RBR1;P30622;J3KP58;Q59GJ4;F5H0N7;F5H6A0	CAP-Gly domain-containing linker protein 1	RSN;CLIP1	0.173629	1.65604	0.876764	-1.27149	-0.848485	-1.20444	-0.729729	-0.93246	-0.103676	-0.426416	-0.455243	-0.774536	1.76571	1.21423	0.289565	0.770541	0.358736	-0.928778	-0.439968	1.01001	+		+	+	0	1.9383	1.06015	1.28751	2.25632	-1.44998	0.590891	0.798703
A0A024R4H0;Q02809;B2R5M9;B4DGN8;B4DHT1;Q5JXB7;Q5JXB8	A0A024R4H0;Q02809;B2R5M9;B4DGN8	Procollagen-lysine,2-oxoglutarate 5-dioxygenase 1	PLOD1	1.69643	1.25529	-0.32976	0.299255	-0.347846	-0.0525228	-0.818419	-0.978066	1.25529	1.13969	0.384362	0.834013	-1.39545	-1.0314	-0.808631	-1.10225	0.730304	-0.549213	0.903339	-1.08443	+		+		0	3.23725	1.3516	1.27952	3.88832	1.98777	0.130791	-0.173034
P05556;C9JPK5;H7C4N8;Q5T3E6;E9PLR6;E7EUI6;E7EQW5;C9JJP8;Q5T3E5;E9PQJ2;E7ERX5;C9JNE0	P05556	Integrin beta-1	ITGB1	1.43965	-0.140231	0.995448	1.7561	-1.35863	-1.56145	0.435556	1.48763	-0.0807672	-0.099019	0.0384521	-0.469925	-0.363362	-0.269753	-0.72426	-1.08545	1.01274	-0.249223	-0.152815	-0.610706	+			+	0	1.00511	0.734041	1.26196	1.10505	0.457892	1.45818	1.16556
Q6FG43;J3QLD9;A0A024QZ62;E7EMK3;Q14254;Q9BTI6;K7EKW9	Q6FG43;J3QLD9;A0A024QZ62;E7EMK3;Q14254;Q9BTI6	Flotillin-2	FLOT2;hCG_1998851	0.925058	1.37815	1.68275	1.45355	-0.736104	-0.736104	0.826819	1.09471	-0.736104	-0.736104	-0.736104	-0.736104	-0.736104	-0.736104	-0.736104	-0.736104	1.35988	0.11233	-0.736104	-0.736104	+			+	0	3.58822	1.27877	1.24755	0	0	4.9333	2.09598
Q6ZNJ9;B2R6P1;A0A1A7UP97;P34059;B7Z267;Q6YL38;Q96I49;H3BP66;Q9HAL1	Q6ZNJ9;B2R6P1;A0A1A7UP97;P34059;B7Z267;Q6YL38	N-acetylgalactosamine-6-sulfatase	FLJ00319;GALNS	0.576364	0.614767	1.64044	2.6224	-0.0131851	0.0217269	0.263854	0.199011	-0.911613	-0.430618	-0.631967	-0.690806	-0.936797	-0.928208	-0.753485	-0.641882	1.36349	0.117852	-0.666251	-0.815093	+			+	0	3.70429	1.35318	1.24564	0.570905	0.148842	2.19055	2.02974
A8KAK1;Q9NYU2;H7BZG0;Q9NV86;Q9NYU1	A8KAK1;Q9NYU2	UDP-glucose:glycoprotein glucosyltransferase 1	UGGT1	-0.972898	0.0481105	2.47524	2.11206	-0.3399	-0.279721	-0.0703613	-0.600887	-0.216509	0.734714	-0.765423	-0.838428	-0.224002	0.27563	-0.607691	-0.729932	0.915628	-0.322717	-0.271411	-0.321499	+			+	0	0.658741	0.726627	1.23835	0.0406693	0.0500873	0.626675	1.18704
Q96EQ0;D6RFW1;O75589	Q96EQ0;D6RFW1	Small glutamine-rich tetratricopeptide repeat-containing protein beta	SGTB	0.856824	1.01963	0.362453	0.552179	0.148167	-0.260565	0.229731	-2.24856	1.12409	0.588966	-0.494639	0.534429	-0.264909	-0.349154	0.449916	-2.24856	0.697771	-0.532807	0.438211	-0.603177	+				0	0.847303	1.06406	1.23058	0.768364	1.04139	0.293869	0.25956
Q6IAT9;P28072;I3L3X7;A0A087X2I4	Q6IAT9;P28072	Proteasome subunit beta type;Proteasome subunit beta type-6	PSMB6	0.362611	0.358497	1.87781	2.55631	-0.279471	-0.231741	0.333192	0.547151	-0.696279	-0.784537	-0.628594	-0.641555	-1.0703	-0.822802	-0.539925	-0.340367	1.28881	0.0922828	-0.687741	-0.693349	+			+	0	2.73077	1.04993	1.19652	0.0115252	0.00560611	1.92529	1.97655
O75663	O75663	TIP41-like protein	TIPRL	0.293318	1.92316	1.67286	-1.04186	-0.666085	0.148204	-1.1122	-0.303616	-0.732622	0.316765	0.0278031	-1.94677	-0.227573	0.607627	0.250227	0.790763	0.711869	-0.483424	-0.583706	0.355261	+			+	0	0.736219	0.808203	1.19529	0.852621	-0.938967	0.746969	1.29557
V9HWJ1;P48637;B7Z1C5;B7Z514;A0A0S2Z4J7	V9HWJ1;P48637;B7Z1C5;B7Z514	Glutathione synthetase	HEL-S-64p;GSS	-0.214602	-0.855636	1.69459	2.09093	-0.956625	-1.25794	-0.0940777	0.285708	-0.393072	0.131742	0.482058	0.498283	-1.30992	-1.16357	0.303257	0.758868	0.678821	-0.505734	0.179753	-0.352841	+				0	0.460065	0.719508	1.18456	0.422188	0.532595	0.27647	0.499069
A0A024R3N3;A0A140VJE9;Q06481;B4E3I5;B4DTV1;B4DKY3;E9PQS3;E9PSC7;E9PK76	A0A024R3N3;A0A140VJE9;Q06481;B4E3I5;B4DTV1	Amyloid-like protein 2	APLP2	0.480348	0.315505	1.94359	2.50679	0.0641681	0.0593294	0.285031	0.226697	-0.810189	-0.835212	-0.812515	-0.786567	-0.813152	-0.718087	-0.399827	-0.705913	1.31156	0.158806	-0.811121	-0.659245	+			+	0	3.2676	1.10588	1.15275	0.843097	-0.151876	2.10958	2.12268
Q9UN70;A0A087X1P2	Q9UN70;A0A087X1P2	Protocadherin gamma-C3	PCDHGC3	0.388269	0.561688	0.692032	1.67493	-2.13581	-0.801607	0.482811	1.1653	0.050942	0.219885	-0.614204	-1.22732	-0.00332114	-1.19879	-0.261772	1.00698	0.82923	-0.322327	-0.392674	-0.114226	+			+	0	0.525968	0.715867	1.15156	0.195396	-0.278449	1.49506	1.2219
A0A0A8K9B7;B2R728;A0A024RDQ9;P30825	A0A0A8K9B7;B2R728;A0A024RDQ9;P30825	High affinity cationic amino acid transporter 1	SLC7A1	1.24583	1.23786	1.41819	1.37062	-0.747271	-0.747271	0.997323	1.20289	-0.747271	-0.747271	-0.747271	-0.747271	-0.747271	-0.747271	-0.747271	-0.747271	1.31812	0.176418	-0.747271	-0.747271	+			+	0	3.40394	1.11036	1.14171	0	0	8.13728	2.0654
A0A024R6S1;O60884;T2DN57;T2DPK5;A0A087WT48;I3L320	A0A024R6S1;O60884	DnaJ homolog subfamily A member 2	DNAJA2	2.81946	1.21762	-0.103047	0.960805	-0.18596	0.361527	-0.286216	0.465465	-0.448835	-0.0681241	-0.97114	-0.611573	-0.460714	-0.772766	-0.93301	-0.983494	1.22371	0.088704	-0.524918	-0.787496	+			+	0	2.27717	0.909637	1.13501	0.552446	0.262578	1.48669	1.74863
Q69YG1;P58546;C9JL85	Q69YG1;P58546;C9JL85	Myotrophin	DKFZp761E1322;MTPN	-0.900962	-0.522179	1.079	0.5296	-0.69979	-0.676174	-1.32758	-1.64628	0.804571	0.696879	0.747172	0.414254	-0.657751	-0.702851	1.14296	1.71914	0.0463647	-1.08746	0.665719	0.375374	+			+	0	1.32703	1.14963	1.13382	0.180755	0.290346	0.633578	-0.619355
O43818	O43818	U3 small nucleolar RNA-interacting protein 2	RRP9	0.326668	1.24286	-0.372465	0.35266	-0.427115	-3.31862	0.0216801	0.74937	0.542465	0.10369	-0.169254	-0.530978	0.120447	0.288023	0.679604	0.390963	0.387431	-0.743671	-0.0135192	0.369759	+				0	0.435198	0.553845	1.1311	0.736405	-0.383279	0.448673	0.400951
Q96RW7	Q96RW7	Hemicentin-1	HMCN1	-0.105779	-0.0360849	1.99001	2.56898	-0.0687321	-0.196542	0.16385	0.0439124	0.301386	-0.326668	0.0690346	-0.469645	-1.00352	-1.08281	-0.770798	-1.07659	1.10428	-0.0143779	-0.106473	-0.98343	+		+	+	0	1.92723	0.802191	1.11866	2.41944	0.876957	0.854993	1.21075
E7EX17;B4DRM3;P23588;B4DEP6;B4DS01;Q7Z5Y0;F8VX11;F8VSC7;F8VP89;F8W0K0;F8VYE9;F8VRU1;Q6AI40	E7EX17;B4DRM3;P23588;B4DEP6;B4DS01;Q7Z5Y0	Eukaryotic translation initiation factor 4B	EIF4B	0.318583	-0.562458	-0.30487	1.73466	-1.54333	-1.37998	-0.136035	-0.220069	-0.233233	-1.01038	-0.367732	-0.0148101	2.09427	0.720543	1.00095	-0.0961014	0.296479	-0.819854	-0.406539	0.929915	+			+	0	1.35322	0.889213	1.11633	1.43139	-1.33646	0.596119	0.703018
Q68DU0;C9JZR2;O60716;Q96FS1;Q7KZJ3;A0A024R4Z0;A0A024R4Y7;E9PKL1;E9PRE2;E9PKY0	Q68DU0;C9JZR2;O60716;Q96FS1	Catenin delta-1	DKFZp781O2021;CTNND1	-0.266939	-0.210729	-0.820581	0.59682	-0.584323	-0.715132	-2.47246	-1.38447	0.996071	0.844646	1.31701	0.748541	0.498638	0.502939	0.377765	0.5722	-0.175357	-1.2891	0.976567	0.487886	+		+	+	0	3.40049	1.11685	1.11374	2.01491	0.488682	1.96039	-1.15193
B2RBP3;Q8TBC4;J3JZZ9;F8W8D4;B7Z5F6;F8WF86	B2RBP3;Q8TBC4;J3JZZ9;F8W8D4;B7Z5F6	NEDD8-activating enzyme E1 catalytic subunit	UBA3;UBE1C	-1.10691	-1.55172	1.5686	1.41332	-0.68748	-0.86707	-1.38006	-1.15311	0.603806	0.449467	0.751123	0.836413	0.00101699	0.022287	0.633877	0.466441	0.0808225	-1.02193	0.660202	0.280905	+				0	1.09225	0.630334	1.10276	1.09486	0.379297	0.29377	-0.579379
P20061	P20061	Transcobalamin-1	TCN1	0.939192	1.27957	0.877751	2.25123	-0.785629	0.331776	0.764532	0.626607	-0.785629	-0.785629	-0.785629	-0.785629	-0.785629	-0.785629	-0.785629	-0.785629	1.33694	0.234322	-0.785629	-0.785629	+			+	0	4.04411	1.23031	1.10261	0	0	3.26659	2.12256
Q6FHQ0;Q16576;E9PC52;A8K6A2;Q5JP01;Q5JP02;C9J7L0;Q5JNZ6	Q6FHQ0;Q16576;E9PC52;A8K6A2;Q5JP01	Histone-binding protein RBBP7	RBBP7	0.382663	2.77129	-1.27574	1.42593	-1.1134	0.0175537	-0.498259	0.514871	-0.542099	-0.361257	-0.768152	-0.637315	-0.317416	0.442944	-0.163974	0.122359	0.826036	-0.269809	-0.577206	0.0209783	+		+	+	0	0.632405	0.552955	1.09584	1.71874	-0.598184	0.814465	1.40324
Q16186;B4DMP7;Q68E00;A0A087WX59;A0A087WUX6	Q16186;B4DMP7;Q68E00;A0A087WX59	Proteasomal ubiquitin receptor ADRM1	ADRM1;DKFZp686G2045	-1.29381	1.24196	-0.312979	-0.446823	-1.29381	-1.29381	-1.29381	-1.29381	0.856889	0.51953	0.569243	0.516748	1.04319	0.780202	0.690633	1.01047	-0.202913	-1.29381	0.615603	0.881124	+			+	0	3.36021	1.07323	1.0909	1.17727	-0.265519	0.753056	-0.818516
H7BY10;K7EJV9;K7ERT8;A8MUS3;P62750;K7EMA7;Q53RC5;B9EJE3	H7BY10;K7EJV9;K7ERT8;A8MUS3;P62750;K7EMA7	60S ribosomal protein L23a	RPL23A	-0.620651	-0.540027	0.189108	0.51839	-1.75969	-1.75969	0.477369	-1.75969	0.745397	0.745026	0.218779	0.521598	1.11589	0.323584	1.2746	0.310013	-0.113295	-1.20043	0.5577	0.756022	+			+	0	2.16007	0.877863	1.08713	0.290945	-0.198322	1.15415	-0.670995
B4DKQ5;O60784;B0QY01;B4DJ44;B3KUU1;H7BYN7;V9GYF4;B0QY02;Q6UW50;B3KUF5;F8WB30;F8WAW7;F8WE29;F8WBB0;V9GZ68	B4DKQ5;O60784;B0QY01;B4DJ44;B3KUU1	Target of Myb protein 1	TOM1	-0.0496208	0.305299	1.6638	-0.64888	-1.16948	-0.85066	-0.63406	-0.41708	-0.47408	0.136959	-1.13745	-0.90234	1.53498	1.98908	0.618419	0.0351191	0.31765	-0.76782	-0.594228	1.0444	+		+	+	0	1.82726	1.09742	1.08547	1.69636	-1.63862	0.803553	0.911876
P62269;A0A0G2JQH2;Q5GGW2;J3JS69	P62269	40S ribosomal protein S18	RPS18	0.894701	1.11105	0.435574	0.224505	0.802524	0.271377	-1.13047	-1.5435	-0.613019	-1.39682	-1.12205	-1.25836	1.09139	0.428725	0.606621	1.19775	0.666458	-0.400017	-1.09756	0.831122	+		+	+	0	2.46788	0.910752	1.06648	3.58012	-1.92868	3.24631	1.76402
A0A024R704;P78362;H7C5L6;H7C521;C9J2M4;C9JWF7;A8MPP7;A8MPY5;A0A024RCU9;E7ETV6;A8K8B2;H3BLV9;Q59GF4;Q9UPE1;Q96SB4;H7C2I2;F8WBW4	A0A024R704;P78362;H7C5L6	SRSF protein kinase 2;SRSF protein kinase 2 N-terminal;SRSF protein kinase 2 C-terminal	SRPK2	0.539328	-0.653802	0.434136	1.70817	0.194632	1.19909	-0.621631	-2.99914	0.170267	0.0850099	0.153492	0.00719631	-0.216223	-0.323521	-0.00431415	0.327311	0.506958	-0.556762	0.103991	-0.0541868					0	0.258009	0.473759	1.06372	0.485801	0.158178	0.359393	0.402966
J3KNP4;Q9NPR2;Q7Z3N1;H0YMZ3;Q4VBY2;H0YN49;H0YMR1;H0YLN3;H0YNM2;H0YMD6	J3KNP4;Q9NPR2;Q7Z3N1;H0YMZ3;Q4VBY2	Semaphorin-4B	SEMA4B;DKFZp686A04130	0.27475	1.55858	1.5711	1.70458	0.245742	-0.567114	0.0832564	1.09563	-0.166787	-0.406341	-0.814375	-0.382258	-1.10017	-1.04804	-0.77659	-1.27197	1.27725	0.214379	-0.44244	-1.04919	+		+	+	0	3.67986	1.16431	1.06287	1.93098	0.606752	2.50084	1.71969
H0YL55;H7BXE3;Q9NWH9;H0YKU6;A0A024R5X3;H0YLW7;H0YMW8;H0YNF3;H0YMR6;H0YLE6	H0YL55;H7BXE3;Q9NWH9;H0YKU6;A0A024R5X3	SAFB-like transcription modulator	SLTM	-1.07811	0.434534	1.1868	1.09212	-1.07811	-1.07811	0.650314	-1.07811	0.852203	0.850684	0.787024	1.11872	-1.07811	-1.07811	0.574392	-1.07811	0.408836	-0.646004	0.902158	-0.664984	+		+		0	1.41667	0.766944	1.05484	2.0138	1.56714	0.412918	-0.493322
A0A0A1TSG4;Q08722	A0A0A1TSG4;Q08722	Leukocyte surface antigen CD47	CD47	0.659584	0.728755	2.00792	1.83372	0.59624	0.643874	-0.783769	0.583824	-0.783769	-0.783769	-0.783769	-0.783769	-0.783769	-0.783769	-0.783769	-0.783769	1.30749	0.260042	-0.783769	-0.783769	+			+	0	3.78718	1.09612	1.04745	0	0	2.96653	2.09127
C9JG97;A0A024R410;C9JEH3;Q13685;C9JTS3;Q59EM1;H7C0R2	C9JG97;A0A024R410;C9JEH3;Q13685;C9JTS3;Q59EM1	Angio-associated migratory cell protein	AAMP	1.55679	0.957016	0.804103	1.94394	-0.116112	-0.150533	0.146154	1.27563	-0.392085	-0.619626	-0.910525	-0.780763	-1.05339	-1.14629	-0.800867	-0.713445	1.31546	0.288785	-0.67575	-0.928498	+			+	0	4.26651	1.27384	1.02668	0.83493	0.252747	3.34685	1.99121
A8K563;B7Z4W5;Q16773;Q5T278;B3KSW6;Q9UQN7;Q5T277;Q5T276	A8K563;B7Z4W5;Q16773;Q5T278	Kynurenine--oxoglutarate transaminase 1	CCBL1	1.12344	-1.21464	0.525771	-1.21464	-1.21464	-1.21464	-1.21464	-1.21464	0.877552	0.603417	0.522402	0.36156	1.10944	1.12093	0.663004	0.380309	-0.195017	-1.21464	0.591233	0.818421	+			+	0	2.5356	0.851358	1.01962	0.492133	-0.227188	0.610083	-0.786248
A8K517;P62266;D6RD47;D6RDJ2;D6RIX0;D6R9I7	A8K517;P62266;D6RD47;D6RDJ2;D6RIX0;D6R9I7	40S ribosomal protein S23	RPS23	1.27142	2.10282	0.616654	-0.133915	0.107029	0.340232	0.303393	-0.941741	-0.911623	-0.605764	-1.2208	-1.9096	0.691523	-0.527831	0.28493	0.533276	0.964245	-0.0477718	-1.16195	0.245474	+		+	+	0	2.17065	0.910792	1.01202	1.9538	-1.40742	2.07474	2.12619
A0A0C4DFW3;X6R3Q3;A0A024R235;Q5VYS8	A0A0C4DFW3;X6R3Q3;A0A024R235;Q5VYS8	Terminal uridylyltransferase 7	ZCCHC6	-0.25	3.75	-0.25	-0.25	-0.25	-0.25	-0.25	-0.25	-0.25	-0.25	-0.25	-0.25	-0.25	-0.25	-0.25	-0.25	0.75	-0.25	-0.25	-0.25					0.0080622	0.370365	0.44865	1	0	0	0.44865	1
A0A024R4B6;L7UQD0;A5YM60;A0A024R494;E7EVC7;Q676U5;Q9NWG8;B7ZLM5;Q17RG0;C9JAY7;C9JK97;C9J1B2;Q8TCI4;Q53SV2;F8WAF9;Q9H7M5	A0A024R4B6;L7UQD0;A5YM60;A0A024R494;E7EVC7;Q676U5;Q9NWG8;B7ZLM5;Q17RG0;C9JAY7;C9JK97;C9J1B2;Q8TCI4;Q53SV2	Autophagy-related protein 16-1	ATG16L1;FLJ10035	-0.25	-0.25	3.75	-0.25	-0.25	-0.25	-0.25	-0.25	-0.25	-0.25	-0.25	-0.25	-0.25	-0.25	-0.25	-0.25	0.75	-0.25	-0.25	-0.25					0.0024547	0.370365	0.44865	1	0	0	0.44865	1
B5BUD5;B2R8E4;A0A024R6A5;P35813;E9PKB5;Q5JB49;E9PL75;E9PJN3	B5BUD5;B2R8E4;A0A024R6A5;P35813	Protein phosphatase 1A	PPM1A	-0.25	3.75	-0.25	-0.25	-0.25	-0.25	-0.25	-0.25	-0.25	-0.25	-0.25	-0.25	-0.25	-0.25	-0.25	-0.25	0.75	-0.25	-0.25	-0.25					0	0.370365	0.44865	1	0	0	0.44865	1
Q53FU0;Q53FS1;A0A024R860;Q9NRB3	Q53FU0;Q53FS1;A0A024R860;Q9NRB3	Carbohydrate sulfotransferase 12	CHST12	-0.25	3.75	-0.25	-0.25	-0.25	-0.25	-0.25	-0.25	-0.25	-0.25	-0.25	-0.25	-0.25	-0.25	-0.25	-0.25	0.75	-0.25	-0.25	-0.25					0.0012531	0.370365	0.44865	1	0	0	0.44865	1
B2R7U5;A0A024R977;Q96BM9;A0A087X2J2	B2R7U5;A0A024R977;Q96BM9;A0A087X2J2	ADP-ribosylation factor-like protein 8A	ARL8A	3.75	-0.25	-0.25	-0.25	-0.25	-0.25	-0.25	-0.25	-0.25	-0.25	-0.25	-0.25	-0.25	-0.25	-0.25	-0.25	0.75	-0.25	-0.25	-0.25					0.0044352	0.370365	0.44865	1	0	0	0.44865	1
B4DKB2;A0A024RAB0;A0A024RAB2;A0A024RAF7;P42892;E9PJG1	B4DKB2;A0A024RAB0;A0A024RAB2;A0A024RAF7;P42892	Endothelin-converting enzyme 1	ECE1	-0.25	-0.25	-0.25	3.75	-0.25	-0.25	-0.25	-0.25	-0.25	-0.25	-0.25	-0.25	-0.25	-0.25	-0.25	-0.25	0.75	-0.25	-0.25	-0.25					0	0.370365	0.44865	1	0	0	0.44865	1
A8K6A5;A0A024RB01;P08648;B2R627	A8K6A5;A0A024RB01;P08648;B2R627	Integrin alpha-5;Integrin alpha-5 heavy chain;Integrin alpha-5 light chain	ITGA5	-0.25	3.75	-0.25	-0.25	-0.25	-0.25	-0.25	-0.25	-0.25	-0.25	-0.25	-0.25	-0.25	-0.25	-0.25	-0.25	0.75	-0.25	-0.25	-0.25					0.0012575	0.370365	0.44865	1	0	0	0.44865	1
A0A024RBQ8;Q9H741	A0A024RBQ8;Q9H741	UPF0454 protein C12orf49	C12orf49	-0.25	-0.25	-0.25	3.75	-0.25	-0.25	-0.25	-0.25	-0.25	-0.25	-0.25	-0.25	-0.25	-0.25	-0.25	-0.25	0.75	-0.25	-0.25	-0.25					0.00033512	0.370365	0.44865	1	0	0	0.44865	1
A0A087WUA7;A4D1E1	A0A087WUA7;A4D1E1	Zinc finger protein 804B	ZNF804B	-0.25	-0.25	-0.25	3.75	-0.25	-0.25	-0.25	-0.25	-0.25	-0.25	-0.25	-0.25	-0.25	-0.25	-0.25	-0.25	0.75	-0.25	-0.25	-0.25					0.0027506	0.370365	0.44865	1	0	0	0.44865	1
A0A087X0M8;C9J905;H7C0J0;C9JW79;C9JH37;C9JEY3	A0A087X0M8			-0.25	-0.25	-0.25	3.75	-0.25	-0.25	-0.25	-0.25	-0.25	-0.25	-0.25	-0.25	-0.25	-0.25	-0.25	-0.25	0.75	-0.25	-0.25	-0.25					0	0.370365	0.44865	1	0	0	0.44865	1
A0A0A0MTB0;A0A0J9YYI4;Q86VE9	A0A0A0MTB0;A0A0J9YYI4;Q86VE9	Serine incorporator 5	SERINC5	-0.25	-0.25	-0.25	3.75	-0.25	-0.25	-0.25	-0.25	-0.25	-0.25	-0.25	-0.25	-0.25	-0.25	-0.25	-0.25	0.75	-0.25	-0.25	-0.25					0.0086281	0.370365	0.44865	1	0	0	0.44865	1
E5RJ40;E5RJG5;E5RIP4;A0A0S2Z5C8;A0A0S2Z5B1;A0A0S2Z5Z7;A0A0S2Z534;Q15043;E5RFZ8;E5RGA7	E5RJ40;E5RJG5;E5RIP4;A0A0S2Z5C8;A0A0S2Z5B1;A0A0S2Z5Z7;A0A0S2Z534;Q15043;E5RFZ8;E5RGA7	Zinc transporter ZIP14	SLC39A14	-0.25	-0.25	-0.25	3.75	-0.25	-0.25	-0.25	-0.25	-0.25	-0.25	-0.25	-0.25	-0.25	-0.25	-0.25	-0.25	0.75	-0.25	-0.25	-0.25					0	0.370365	0.44865	1	0	0	0.44865	1
H3BRV3;H3BQJ2;B4DHU1;H3BMJ3;H3BUW3;H3BRI3;H3BQH9;B4DH23;A0A140VJN9;Q9NTJ4	H3BRV3;H3BQJ2;B4DHU1;H3BMJ3;H3BUW3;H3BRI3;H3BQH9;B4DH23;A0A140VJN9;Q9NTJ4	Alpha-mannosidase 2C1	MAN2C1	-0.25	3.75	-0.25	-0.25	-0.25	-0.25	-0.25	-0.25	-0.25	-0.25	-0.25	-0.25	-0.25	-0.25	-0.25	-0.25	0.75	-0.25	-0.25	-0.25					0.0033103	0.370365	0.44865	1	0	0	0.44865	1
B2MV14;B7ZAL5;E7EQB2;B3KSL2;E7ER44;Q2TUW9;V9HWI4;W8QEY1;Q5EK51;B3VMW0;A8K494;A0A161I202;P02788;B4E1V0;Q19KS2	B2MV14;B7ZAL5;E7EQB2;B3KSL2;E7ER44;Q2TUW9;V9HWI4;W8QEY1;Q5EK51;B3VMW0;A8K494;A0A161I202;P02788;B4E1V0	Lactotransferrin;Lactoferricin-H;Kaliocin-1;Lactoferroxin-A;Lactoferroxin-B;Lactoferroxin-C	LTF;HEL110	-0.25	-0.25	-0.25	3.75	-0.25	-0.25	-0.25	-0.25	-0.25	-0.25	-0.25	-0.25	-0.25	-0.25	-0.25	-0.25	0.75	-0.25	-0.25	-0.25					0.0033133	0.370365	0.44865	1	0	0	0.44865	1
Q7Z3C9;A0A1B0GTW6;X6RC15	Q7Z3C9;A0A1B0GTW6;X6RC15		DKFZp451F1711;EPB41L1	-0.25	-0.25	-0.25	3.75	-0.25	-0.25	-0.25	-0.25	-0.25	-0.25	-0.25	-0.25	-0.25	-0.25	-0.25	-0.25	0.75	-0.25	-0.25	-0.25					0.0080692	0.370365	0.44865	1	0	0	0.44865	1
A0PJG2;O94910	A0PJG2;O94910	Latrophilin-1	LPHN1	-0.25	-0.25	-0.25	3.75	-0.25	-0.25	-0.25	-0.25	-0.25	-0.25	-0.25	-0.25	-0.25	-0.25	-0.25	-0.25	0.75	-0.25	-0.25	-0.25					0.00098717	0.370365	0.44865	1	0	0	0.44865	1
D6REB5;Q56A80;A8K701;P35475;H0Y9B3;D3DVN8;D3DVN7	D6REB5;Q56A80;A8K701;P35475;H0Y9B3;D3DVN8;D3DVN7	Alpha-L-iduronidase	IDUA	-0.25	-0.25	-0.25	3.75	-0.25	-0.25	-0.25	-0.25	-0.25	-0.25	-0.25	-0.25	-0.25	-0.25	-0.25	-0.25	0.75	-0.25	-0.25	-0.25					0.0024502	0.370365	0.44865	1	0	0	0.44865	1
B7Z3Y3;B7Z3E1;B2R704;B7ZB64;A0A087WZ40;Q14244	B7Z3Y3;B7Z3E1;B2R704;B7ZB64;A0A087WZ40;Q14244	Ensconsin	MAP7	-0.25	-0.25	-0.25	3.75	-0.25	-0.25	-0.25	-0.25	-0.25	-0.25	-0.25	-0.25	-0.25	-0.25	-0.25	-0.25	0.75	-0.25	-0.25	-0.25					0.0064459	0.370365	0.44865	1	0	0	0.44865	1
B4DE02;V9HW59;Q6LES2;P09525;Q6MZI0;Q59FK3;Q6P452;B4DDZ4	B4DE02;V9HW59;Q6LES2;P09525;Q6MZI0;Q59FK3;Q6P452;B4DDZ4	Annexin;Annexin A4	HEL-S-274;ANXA4;DKFZp686H02120	-0.25	-0.25	-0.25	3.75	-0.25	-0.25	-0.25	-0.25	-0.25	-0.25	-0.25	-0.25	-0.25	-0.25	-0.25	-0.25	0.75	-0.25	-0.25	-0.25					0.00066116	0.370365	0.44865	1	0	0	0.44865	1
F5GXC5;B4DXC2;B4DSA2;B4DHQ9;H3BUJ1;H3BQ64	F5GXC5;B4DXC2;B4DSA2;B4DHQ9		ITFG1	-0.25	-0.25	-0.25	3.75	-0.25	-0.25	-0.25	-0.25	-0.25	-0.25	-0.25	-0.25	-0.25	-0.25	-0.25	-0.25	0.75	-0.25	-0.25	-0.25					0.005872	0.370365	0.44865	1	0	0	0.44865	1
C9K067;C9JCU0;S6FRS2;Q9BUA0;P48551;H7C3V1;F8WDE1;C9JM33	C9K067;C9JCU0;S6FRS2;Q9BUA0;P48551;H7C3V1;F8WDE1;C9JM33	Interferon alpha/beta receptor 2	IFNAR2	-0.25	-0.25	-0.25	3.75	-0.25	-0.25	-0.25	-0.25	-0.25	-0.25	-0.25	-0.25	-0.25	-0.25	-0.25	-0.25	0.75	-0.25	-0.25	-0.25					0.0035736	0.370365	0.44865	1	0	0	0.44865	1
D4IH33	D4IH33		HLA-Cw	-0.25	-0.25	-0.25	3.75	-0.25	-0.25	-0.25	-0.25	-0.25	-0.25	-0.25	-0.25	-0.25	-0.25	-0.25	-0.25	0.75	-0.25	-0.25	-0.25					0.0091822	0.370365	0.44865	1	0	0	0.44865	1
F5GXA0;Q8NBK3;E9PF05;B4DHS1	F5GXA0;Q8NBK3;E9PF05;B4DHS1	Sulfatase-modifying factor 1	SUMF1	-0.25	-0.25	-0.25	3.75	-0.25	-0.25	-0.25	-0.25	-0.25	-0.25	-0.25	-0.25	-0.25	-0.25	-0.25	-0.25	0.75	-0.25	-0.25	-0.25					0	0.370365	0.44865	1	0	0	0.44865	1
Q96KY9;F8VVI9;J3KTP3;Q9H159	Q96KY9;F8VVI9;J3KTP3;Q9H159	Cadherin-19	CDH19	-0.25	-0.25	3.75	-0.25	-0.25	-0.25	-0.25	-0.25	-0.25	-0.25	-0.25	-0.25	-0.25	-0.25	-0.25	-0.25	0.75	-0.25	-0.25	-0.25					0.00033434	0.370365	0.44865	1	0	0	0.44865	1
G3V2J8	G3V2J8		HSP90AA1	-0.25	-0.25	3.75	-0.25	-0.25	-0.25	-0.25	-0.25	-0.25	-0.25	-0.25	-0.25	-0.25	-0.25	-0.25	-0.25	0.75	-0.25	-0.25	-0.25					0.0094664	0.370365	0.44865	1	0	0	0.44865	1
J3KNQ2;Q4ZHG4;B3KXM5	J3KNQ2;Q4ZHG4;B3KXM5	Fibronectin type III domain-containing protein 1	FNDC1	3.75	-0.25	-0.25	-0.25	-0.25	-0.25	-0.25	-0.25	-0.25	-0.25	-0.25	-0.25	-0.25	-0.25	-0.25	-0.25	0.75	-0.25	-0.25	-0.25					0	0.370365	0.44865	1	0	0	0.44865	1
M0R3C9;Q59FL3;Q9UM47	M0R3C9;Q59FL3;Q9UM47	Neurogenic locus notch homolog protein 3;Notch 3 extracellular truncation;Notch 3 intracellular domain	NOTCH3	-0.25	-0.25	3.75	-0.25	-0.25	-0.25	-0.25	-0.25	-0.25	-0.25	-0.25	-0.25	-0.25	-0.25	-0.25	-0.25	0.75	-0.25	-0.25	-0.25					0	0.370365	0.44865	1	0	0	0.44865	1
P46013	P46013	Antigen KI-67	MKI67	-0.25	-0.25	-0.25	3.75	-0.25	-0.25	-0.25	-0.25	-0.25	-0.25	-0.25	-0.25	-0.25	-0.25	-0.25	-0.25	0.75	-0.25	-0.25	-0.25					0.001252	0.370365	0.44865	1	0	0	0.44865	1
P63096;C9JPP4	P63096	Guanine nucleotide-binding protein G(i) subunit alpha-1	GNAI1	-0.25	-0.25	3.75	-0.25	-0.25	-0.25	-0.25	-0.25	-0.25	-0.25	-0.25	-0.25	-0.25	-0.25	-0.25	-0.25	0.75	-0.25	-0.25	-0.25					0.0044563	0.370365	0.44865	1	0	0	0.44865	1
Q5SGD2	Q5SGD2	Protein phosphatase 1L	PPM1L	-0.25	3.75	-0.25	-0.25	-0.25	-0.25	-0.25	-0.25	-0.25	-0.25	-0.25	-0.25	-0.25	-0.25	-0.25	-0.25	0.75	-0.25	-0.25	-0.25					0	0.370365	0.44865	1	0	0	0.44865	1
Q5SZK8	Q5SZK8	FRAS1-related extracellular matrix protein 2	FREM2	-0.25	-0.25	-0.25	3.75	-0.25	-0.25	-0.25	-0.25	-0.25	-0.25	-0.25	-0.25	-0.25	-0.25	-0.25	-0.25	0.75	-0.25	-0.25	-0.25					0	0.370365	0.44865	1	0	0	0.44865	1
Q5W0V3	Q5W0V3	Protein FAM160B1	FAM160B1	-0.25	-0.25	-0.25	3.75	-0.25	-0.25	-0.25	-0.25	-0.25	-0.25	-0.25	-0.25	-0.25	-0.25	-0.25	-0.25	0.75	-0.25	-0.25	-0.25					0.0036079	0.370365	0.44865	1	0	0	0.44865	1
Q69YJ3;Q96K89;Q5TCP6	Q69YJ3;Q96K89		DKFZp762L185	-0.25	-0.25	-0.25	3.75	-0.25	-0.25	-0.25	-0.25	-0.25	-0.25	-0.25	-0.25	-0.25	-0.25	-0.25	-0.25	0.75	-0.25	-0.25	-0.25					0.000666	0.370365	0.44865	1	0	0	0.44865	1
Q8IY95	Q8IY95	Transmembrane protein 192	TMEM192	-0.25	-0.25	3.75	-0.25	-0.25	-0.25	-0.25	-0.25	-0.25	-0.25	-0.25	-0.25	-0.25	-0.25	-0.25	-0.25	0.75	-0.25	-0.25	-0.25					0.00096277	0.370365	0.44865	1	0	0	0.44865	1
Q8N8Z6;Q68DD5	Q8N8Z6;Q68DD5	Discoidin, CUB and LCCL domain-containing protein 1	DCBLD1;DKFZp686L21135	-0.25	-0.25	3.75	-0.25	-0.25	-0.25	-0.25	-0.25	-0.25	-0.25	-0.25	-0.25	-0.25	-0.25	-0.25	-0.25	0.75	-0.25	-0.25	-0.25					0	0.370365	0.44865	1	0	0	0.44865	1
Q96FJ2	Q96FJ2	Dynein light chain 2, cytoplasmic	DYNLL2	-0.25	-0.25	-0.25	3.75	-0.25	-0.25	-0.25	-0.25	-0.25	-0.25	-0.25	-0.25	-0.25	-0.25	-0.25	-0.25	0.75	-0.25	-0.25	-0.25					0.0072088	0.370365	0.44865	1	0	0	0.44865	1
Q99650	Q99650	Oncostatin-M-specific receptor subunit beta	OSMR	-0.25	-0.25	-0.25	3.75	-0.25	-0.25	-0.25	-0.25	-0.25	-0.25	-0.25	-0.25	-0.25	-0.25	-0.25	-0.25	0.75	-0.25	-0.25	-0.25					0	0.370365	0.44865	1	0	0	0.44865	1
Q9BRT9;B4DRD5;E5RFF9;E5RH56	Q9BRT9;B4DRD5;E5RFF9	DNA replication complex GINS protein SLD5;DNA replication complex GINS protein SLD5, N-terminally processed	GINS4	-0.25	-0.25	-0.25	3.75	-0.25	-0.25	-0.25	-0.25	-0.25	-0.25	-0.25	-0.25	-0.25	-0.25	-0.25	-0.25	0.75	-0.25	-0.25	-0.25					0.0024487	0.370365	0.44865	1	0	0	0.44865	1
Q9H0X4;C9JP72;H7C2U8;C9J3Y6;H7C3L6;C9IYB9;C9K0C5;B4DGG1	Q9H0X4;C9JP72;H7C2U8;C9J3Y6;H7C3L6;C9IYB9;C9K0C5;B4DGG1	Protein ITFG3	ITFG3	-0.25	-0.25	-0.25	3.75	-0.25	-0.25	-0.25	-0.25	-0.25	-0.25	-0.25	-0.25	-0.25	-0.25	-0.25	-0.25	0.75	-0.25	-0.25	-0.25					0.0012602	0.370365	0.44865	1	0	0	0.44865	1
Q9HCK5;Q9NXV9	Q9HCK5	Protein argonaute-4	AGO4	-0.25	-0.25	-0.25	3.75	-0.25	-0.25	-0.25	-0.25	-0.25	-0.25	-0.25	-0.25	-0.25	-0.25	-0.25	-0.25	0.75	-0.25	-0.25	-0.25					0.009461	0.370365	0.44865	1	0	0	0.44865	1
Q9ULI3	Q9ULI3	Protein HEG homolog 1	HEG1	-0.25	-0.25	-0.25	3.75	-0.25	-0.25	-0.25	-0.25	-0.25	-0.25	-0.25	-0.25	-0.25	-0.25	-0.25	-0.25	0.75	-0.25	-0.25	-0.25					0	0.370365	0.44865	1	0	0	0.44865	1
A0A087X2B5;B4DY23;Q54A51;P35613;B4DNE1;I3L192;A0A087WUV8;R4GMX5;R4GN83;A8MZ77	A0A087X2B5;B4DY23;Q54A51;P35613;B4DNE1;I3L192;A0A087WUV8	Basigin	hEMMPRIN;BSG	-0.295904	0.963128	0.34547	3.04371	-0.208374	0.429417	-0.0787002	-0.0809185	0.198734	-0.467722	-0.0128394	0.00695293	-1.32255	-1.10858	-0.958436	-0.45339	1.0141	0.0153561	-0.0687186	-0.960739	+		+	+	0	1.56963	0.649031	0.998746	2.06427	0.892021	0.715892	1.08282
Q9BVG4;Q9P0N4;A6NDF3	Q9BVG4;Q9P0N4	Protein PBDC1	PBDC1	0.405806	0.368515	2.35711	1.64884	0.10589	-0.0702515	-0.143776	0.902492	-0.577517	0.273303	-0.806289	-1.45637	-0.949106	-0.468817	-0.72483	-0.865003	1.19507	0.198589	-0.641718	-0.751939	+			+	0	2.36008	0.93219	0.996481	0.109434	0.11022	1.63936	1.83679
Q9NPD3;E9PI41;E9PPI9	Q9NPD3;E9PI41	Exosome complex component RRP41	EXOSC4	0.0579716	-1.07753	1.76609	-1.07753	-1.07753	-1.07753	-1.07753	-1.07753	0.675754	0.355999	0.848645	1.12819	0.98346	0.742207	0.59075	-0.6839	-0.0827496	-1.07753	0.752147	0.408129	+				0	1.49411	0.723036	0.994779	0.366793	0.344018	0.564726	-0.834897
Q15599;Q6NTG0;H3BUQ9;H3BN50;H3BQS0;H3BMF5	Q15599;Q6NTG0;H3BUQ9;H3BN50;H3BQS0	Na(+)/H(+) exchange regulatory cofactor NHE-RF2	SLC9A3R2	0.799183	0.774851	1.68614	1.9114	0.280836	-0.796021	0.762095	0.949682	-0.796021	-0.796021	-0.796021	-0.796021	-0.796021	-0.796021	-0.796021	-0.796021	1.29289	0.299148	-0.796021	-0.796021	+			+	0	3.8662	1.04995	0.993745	0	0	3.39467	2.08891
Q6IBH6;P61254;J3KTJ8;J3QRI7;J3QQQ9;J3QQV1;J3QRC4;A0A024RBF6;J3KSS0;J3KS10	Q6IBH6;P61254;J3KTJ8;J3QRI7;J3QQQ9;J3QQV1;J3QRC4;A0A024RBF6	60S ribosomal protein L26	RPL26;KRBA2;hCG_26523	0.166657	-1.31857	1.15214	0.779475	-0.814161	-0.399738	-1.41271	-0.560787	0.206077	1.3954	-1.56702	-0.477799	-0.0340707	0.658882	0.575116	1.65111	0.194926	-0.796849	-0.110836	0.712759	+				0	0.723536	0.846562	0.991775	0.535525	-0.823594	0.140409	0.30576
H7C5I5;C9J9P4;C9J7K9;O15162;C9J0H3;C9JE06	H7C5I5;C9J9P4;C9J7K9;O15162;C9J0H3;C9JE06	Phospholipid scramblase 1	PLSCR1	0.360923	0.7378	2.02489	2.00383	-0.325355	0.00100964	0.808201	0.693859	-0.788145	-0.788145	-0.788145	-0.788145	-0.788145	-0.788145	-0.788145	-0.788145	1.28186	0.294429	-0.788145	-0.788145	+			+	0.00033411	3.67429	0.997635	0.987432	0	0	2.52961	2.07001
Q541S4;Q548C9;B1AMS2;Q6B514;B4DZW0;Q8NFH9;Q14141;B4E049;Q6NT82;Q8NFI2;Q8NFI0;B4DPT4;Q8NFI1	Q541S4;Q548C9;B1AMS2;Q6B514;B4DZW0;Q8NFH9;Q14141;B4E049;Q6NT82;Q8NFI2;Q8NFI0;B4DPT4	Septin-6	38961	0.618094	-0.302129	0.506346	1.68038	-0.991165	-0.690306	-1.68884	1.96721	-0.974426	-0.630586	0.279683	-0.368183	0.785942	0.508156	-0.890276	0.190104	0.625673	-0.350775	-0.423378	0.148481				+	0	0.346658	0.496744	0.976448	0.596063	-0.571859	1.13011	1.04905
P39687;H0YN26;Q6PKH8;Q08AJ6;Q3KPI8;Q1AHP8;H7BZ09;O43423;O95626	P39687;H0YN26;Q6PKH8;Q08AJ6;Q3KPI8	Acidic leucine-rich nuclear phosphoprotein 32 family member A	ANP32A	-0.0796566	0.0220378	2.01519	2.33113	-0.163836	0.0603257	0.570018	0.0944049	0.146677	-0.0534523	-0.472041	-0.141705	-1.24663	-1.33855	-0.870807	-0.873115	1.07218	0.140228	-0.13013	-1.08228	+		+	+	0	2.19755	0.685701	0.931947	2.75653	0.952143	0.940078	1.20231
P14209;A0A096LP69;B2R932;A8MQT7	P14209;A0A096LP69;B2R932;A8MQT7	CD99 antigen	CD99	0.187809	-1.1689	-0.562716	0.988834	-0.825868	-1.28441	-1.02879	-1.07773	0.702727	1.06807	1.14327	2.18312	-0.101879	-0.182587	-0.0257608	-0.0152018	-0.138743	-1.0542	1.2743	-0.0813572	+		+	+	0	3.06159	0.986608	0.915454	2.26132	1.35565	1.33271	-1.41304
A8K9T9;A8K8N7;O15067;B4DJ26;Q6P4B4;Q9BR56;H0YGH1;J3QSG0;J3QSH6;J3KT98;J3KTQ5;J3KTL4	A8K9T9;A8K8N7;O15067;B4DJ26	Phosphoribosylformylglycinamidine synthase	PFAS	0.431402	-1.06319	0.0957472	-0.031296	-1.27197	-2.38307	-0.260362	-0.29468	0.743727	1.38579	0.640943	1.72804	-0.376164	0.361583	0.0125733	0.280945	-0.141834	-1.05252	1.12462	0.0697343	+		+	+	0	2.27075	0.750691	0.910687	1.8482	1.05489	1.65233	-1.26646
Q658J0;A0A024R3V5;A0A024R3V7;Q9GZT8;E7EXA3;Q6X734;B8ZZI0;C9JN42;H7C1A8	Q658J0;A0A024R3V5;A0A024R3V7;Q9GZT8;E7EXA3;Q6X734	Putative GTP cyclohydrolase 1 type 2;Putative GTP cyclohydrolase 1 type 2 NIF3L1	DKFZp762L015;NIF3L1	-1.29564	0.231426	2.22334	1.74487	0.865455	0.262591	-0.688845	-0.973254	-0.380604	-0.83393	-0.583828	-0.932138	0.390653	-0.715819	0.555118	0.1306	0.725999	-0.133513	-0.682625	0.090138	+			+	0	0.574374	0.422714	0.859513	1.33402	-0.772763	0.882208	1.40862
Q8NFZ8	Q8NFZ8	Cell adhesion molecule 4	CADM4	1.16073	0.470165	1.87634	1.63803	0.23473	0.272528	0.476815	0.776097	-0.976472	-0.976472	-0.976472	-0.976472	-0.976472	-0.514992	-0.976472	-0.531607	1.28632	0.440043	-0.976472	-0.749886	+			+	0	5.47796	1.35235	0.846273	0.872628	-0.226586	3.47168	2.26279
Q8IVM0	Q8IVM0	Coiled-coil domain-containing protein 50	CCDC50	0.736592	0.449486	1.65106	2.09256	0.203469	-0.0156356	0.491417	0.877318	-0.403763	-0.301087	-0.486326	-1.05902	-1.05902	-1.05902	-1.05902	-1.05902	1.23242	0.389142	-0.562549	-1.05902	+		+	+	0	4.16733	1.01021	0.843282	1.57706	0.496469	2.27911	1.79497
A5PKX5;Q16706;Q49A69	A5PKX5;Q16706	Alpha-mannosidase 2	MAN2A1	-0.644761	1.53749	1.70842	1.65224	-0.644761	1.03653	1.1577	-0.644761	-0.644761	-0.644761	-0.644761	-0.644761	-0.644761	-0.644761	-0.644761	-0.644761	1.06335	0.226177	-0.644761	-0.644761	+			+	0	1.64887	0.503936	0.837171	0	0	1.61637	1.70811
A0A0A8K8P7;B7Z5L4;A0A087WYL5;B3KNK2;X5D7P3;Q8NC33;X5DNZ5;Q6UXD5;X5D9C2;X5D9G4;X5D2T7;B3KNF3;H3BN26;X5DRJ2;B0QYH4;B0QYH5;B7ZLJ8;Q9BYH1	A0A0A8K8P7;B7Z5L4;A0A087WYL5;B3KNK2;X5D7P3;Q8NC33;X5DNZ5;Q6UXD5;X5D9C2;X5D9G4;X5D2T7;B3KNF3;H3BN26	Seizure 6-like protein 2	SEZ6L2	0.706297	0.929584	1.7215	1.80022	0.108719	0.227558	0.922136	0.566128	-0.646124	-0.835978	-0.813514	-0.822875	-1.03391	-0.999067	-0.906045	-0.924633	1.2894	0.456135	-0.779623	-0.965914	+		+	+	0	5.8164	1.33994	0.833265	1.86438	0.18629	3.50092	2.06902
G3XAH6;B4DHB8;A0A024R6M3;B4DYF4;P51003;A0A0C4DGK1;A0A024R6J7;G3V3I9;G3V2A0;A4D1Z6;A0ZTA0;Q9NRJ5;H0YJ00;G3V457;H7C3W0;F8WAT4;B7ZA53;B4DZL2;Q53T17;Q05DB9;Q2TAI9;Q9BWT3	G3XAH6;B4DHB8;A0A024R6M3;B4DYF4;P51003;A0A0C4DGK1;A0A024R6J7	Poly(A) polymerase alpha	PAPOLA	0.823846	1.31678	1.312	1.17671	1.26384	-0.743039	-0.743039	1.53721	-0.743039	-0.743039	-0.743039	-0.743039	-0.743039	-0.743039	-0.743039	-0.743039	1.15733	0.328743	-0.743039	-0.743039	+			+	0	2.57522	0.623828	0.828592	0	0	5.48645	1.90037
E7EPN9;Q9Y520;B4DM27;H7C5N8;B4DQN8;Q9BU62;B4DZ56;P48634	E7EPN9;Q9Y520	Protein PRRC2C	PRRC2C	1.48128	1.51945	0.525208	-1.96809	0.0302428	0.176762	-1.2084	-0.744218	-0.960304	-0.317588	-0.309584	0.521515	-0.285575	-0.0504046	-0.0891892	1.6789	0.389462	-0.436403	-0.26649	0.313433					0	0.215682	0.41442	0.825866	0.478911	-0.579922	0.317855	0.655953
A0A024RBU0;Q9H9H4;F5H1F6;F5H4M0	A0A024RBU0;Q9H9H4;F5H1F6;F5H4M0	Vacuolar protein sorting-associated protein 37B	VPS37B	1.11703	1.33012	1.23292	1.31087	0.727725	1.19328	0.654986	-0.84077	-0.84077	-0.84077	-0.84077	-0.84077	-0.84077	-0.84077	-0.84077	-0.84077	1.24774	0.433805	-0.84077	-0.84077	+			+	0	4.37816	0.933982	0.813931	0	0	7.9858	2.08851
B7Z5V6	B7Z5V6			0.374643	0.863876	1.80782	1.97792	0.248078	0.176633	0.905622	0.461385	-0.851998	-0.851998	-0.851998	-0.851998	-0.851998	-0.851998	-0.851998	-0.851998	1.25606	0.447929	-0.851998	-0.851998	+			+	0	4.70911	0.998895	0.808136	0	0	2.82384	2.10806
A0A024R4A0;P19338;B3KTP9;B3KM80;Q6ZS99;Q9BQ02;H7BY16;C9JYW2;C9JLB1;C9J1H7;C9JWL1	A0A024R4A0;P19338;B3KTP9;B3KM80;Q6ZS99;Q9BQ02;H7BY16	Nucleolin	NCL	0.458894	0.698813	0.395458	2.11148	-1.41003	-0.304777	1.34212	0.84195	-0.291766	0.3857	-0.116096	-0.0770578	-1.41816	-1.41491	-0.831784	-0.369841	0.916161	0.117316	-0.024805	-1.00867	+		+	+	0	1.45604	0.496003	0.798847	1.82256	0.983868	1.15073	0.940967
A0A172Q3A0;A0A0D9SEN1;A0A140GPP7;Q12884;B2RD89;B4DLR2;F8WF29;C9J131;H0YG61	A0A172Q3A0;A0A0D9SEN1;A0A140GPP7;Q12884;B2RD89;B4DLR2	Seprase	FAP	1.90855	-0.06716	1.14308	1.55285	-0.130113	-0.496783	0.632774	1.36418	-1.43331	-0.624002	-0.728241	-0.81425	-0.551162	-0.337818	-0.865231	-0.553364	1.13433	0.342514	-0.899951	-0.576894	+			+	0	2.56477	0.63293	0.791814	0.74896	-0.323058	2.32012	2.03428
J3KNV4;Q4LE35;Q13683;B3KMS6;G3V2I4;H0YJ26;G3V2C6	J3KNV4;Q4LE35;Q13683;B3KMS6	Integrin alpha-7;Integrin alpha-7 heavy chain;Integrin alpha-7 light chain;Integrin alpha-7 70 kDa form	ITGA7;ITGA7 variant protein	2.0738	0.40247	1.46766	1.1281	0.252605	0.399338	0.614657	0.644087	-0.87284	-0.87284	-0.87284	-0.87284	-0.87284	-0.87284	-0.87284	-0.87284	1.26801	0.477672	-0.87284	-0.87284	+			+	0	5.44893	1.149	0.790336	0	0	3.06916	2.14085
A0A087X0K1;Q7Z4X0;A0A024R496;Q9Y376;B7ZBJ4;Q5TAW7;A0A024RDT3;Q9H9S4;Q53RN7;B7ZBJ5	A0A087X0K1;Q7Z4X0;A0A024R496;Q9Y376	Calcium-binding protein 39	CAB39	1.72449	0.908588	0.663409	-2.24608	-0.356309	0.602598	-1.42476	-0.860828	-0.185371	-0.506081	-0.0551533	-0.0716991	1.17139	0.540282	0.541357	-0.445829	0.262602	-0.509825	-0.204576	0.4518					0	0.254332	0.341959	0.772428	0.958912	-0.656376	0.213472	0.467178
B3KQQ0;A0A090N8P3;O95302;B7Z230;B7Z1U8;A0A090N7W0;A7YQ73;C9J4P8;B7ZAH5;B7Z994;Q75LS8;A8K073	B3KQQ0;A0A090N8P3;O95302;B7Z230;B7Z1U8	Peptidyl-prolyl cis-trans isomerase FKBP9	FKBP9	0.622305	1.32	1.68826	1.23019	-0.329773	0.0689579	0.753504	1.29562	-0.517109	-0.342283	-1.01034	-0.814473	-1.15338	-1.20403	-0.859382	-0.748071	1.21519	0.447077	-0.671051	-0.991216	+			+	0	4.17174	0.92341	0.76811	0.866023	0.320163	3.39685	1.88624
E9PJZ7;Q13136;H0YEF9;R4GNF1;F8VWR9;E9PPF6;B4DEU8;R4GN36;O75145	E9PJZ7;Q13136;H0YEF9	Liprin-alpha-1	PPFIA1	-0.456425	2.56139	-0.456425	-0.456425	-0.456425	-0.456425	-0.456425	-0.456425	-0.456425	-0.456425	-0.456425	-0.456425	-0.456425	-0.456425	1.83678	1.53535	0.298029	-0.456425	-0.456425	0.61482	+				0.00097182	0.467696	0.44865	0.754455	0.867871	-1.07124	0.44865	0.754455
A0A024RBV5;P51151;Q9NP90	A0A024RBV5;P51151;Q9NP90	Ras-related protein Rab-9A;Ras-related protein Rab-9B	RAB9A;RAB9B	0.97482	1.18299	1.25946	1.44476	0.809091	-0.844627	0.827317	1.1032	-0.844627	-0.844627	-0.844627	-0.844627	-0.844627	-0.844627	-0.844627	-0.844627	1.21551	0.473745	-0.844627	-0.844627	+			+	0	4.25034	0.811804	0.741761	0	0	6.14204	2.06013
Q53G71;V9HW88;P27797;B4E2Y9;B4DHR1;K7EJB9;K7EL50;A0A0F7WAP3;A0A142IK94;A0A142IKA2	Q53G71;V9HW88;P27797;B4E2Y9;B4DHR1;K7EJB9	Calreticulin	HEL-S-99n;CALR	0.929256	0.626325	1.38969	2.04008	0.505088	0.198626	0.632831	0.683106	-0.75382	-0.759919	-0.661003	-0.5393	-1.03892	-1.01993	-1.16638	-1.06574	1.24634	0.504913	-0.678511	-1.07274	+		+	+	0	5.87857	1.19751	0.741427	3.18437	0.394231	3.07993	1.92485
B7Z2S5;A0A087WSW9;A0A024RBK9;A0A140VKC9;A0A087WSY9;Q16881;E9PIR7;B2R5P6;F8W809;A0A182DWI3;Q6ZR44;E2QRB9;E9PKD3;A0A0B4J225;E9PIZ5;E9PLT3;E9PKI4;E9PQI3;E9PRI8;E9PJU2	B7Z2S5;A0A087WSW9;A0A024RBK9;A0A140VKC9;A0A087WSY9;Q16881;E9PIR7;B2R5P6;F8W809;A0A182DWI3;Q6ZR44;E2QRB9	Thioredoxin reductase 1, cytoplasmic	TXNRD1;GML	-1.03919	-0.317987	-0.375318	-0.203324	-1.89122	-1.59427	-1.02008	-0.364146	0.806589	0.331181	0.942715	0.73103	0.869507	0.773661	1.32375	1.02709	-0.483955	-1.21743	0.702879	0.998502	+			+	0	4.59877	0.973643	0.733474	0.829205	-0.295624	2.68098	-1.18683
P61221;D6R9I9;D6RGF4;H0Y990	P61221;D6R9I9	ATP-binding cassette sub-family E member 1	ABCE1	-0.266183	-0.123341	0.997878	0.579629	0.0119012	0.0965145	-1.07052	-0.741323	-1.36744	-1.30942	-0.129924	0.84535	0.9176	2.45145	-0.051358	-0.840814	0.296996	-0.425857	-0.490358	0.619219	+			+	0	0.475275	0.884482	0.722852	0.591455	-1.10958	0.615963	0.787355
P13473;B4E2S7;B7Z2R9;H0YCG2;B4DF49;A0A1B1HY22	P13473;B4E2S7;B7Z2R9	Lysosome-associated membrane glycoprotein 2	LAMP2	1.75405	1.87325	0.620906	0.441214	1.25115	0.821243	-0.398826	0.138208	-0.663321	-0.899549	-0.80969	-0.877464	-0.548076	-0.852759	-0.894597	-0.955744	1.17236	0.452944	-0.812506	-0.812794	+			+	0	3.44852	0.663384	0.719411	0.000911457	0.000288188	2.72503	1.98486
Q5RKT7;B2RDW1;P62979;J3QS39;J3QTR3;Q8WYN9;F5H6Q2;Q3MIH3;F5GYU3;F5H2Z3;F5H265;Q5UGI3;B4DV12;F5H388;F5H747;F5GXK7;J3QKN0;Q5U5U6;Q5PY61;Q9UFQ0;Q96C32;Q96MH4;L8B4I8;L8B196;Q96H31;L8B4R0;A8K674;L8B4Z6;L8B4M0;L8B4J3;Q66K58;Q59EM9;P62987;P0CG47;P0CG48;M0R1V7;Q49A90;M0R1M6;M0R2S1;F5GZ39;J3QSA3	Q5RKT7;B2RDW1;P62979;J3QS39;J3QTR3;Q8WYN9;F5H6Q2;Q3MIH3;F5GYU3;F5H2Z3;F5H265;Q5UGI3;B4DV12;F5H388;F5H747;F5GXK7;J3QKN0;Q5U5U6;Q5PY61;Q9UFQ0;Q96C32;Q96MH4;L8B4I8;L8B196;Q96H31;L8B4R0;A8K674;L8B4Z6;L8B4M0;L8B4J3;Q66K58;Q59EM9;P62987;P0CG47;P0CG48;M0R1V7;Q49A90;M0R1M6;M0R2S1	Ubiquitin-40S ribosomal protein S27a;Ubiquitin;40S ribosomal protein S27a;Ubiquitin-60S ribosomal protein L40;Ubiquitin;60S ribosomal protein L40;Polyubiquitin-B;Ubiquitin;Polyubiquitin-C;Ubiquitin	RPS27A;HEL112;UBB;UBC;UBA52;DKFZp434K0435;UbC	0.855573	0.620525	2.05945	1.29996	0.109289	0.264451	1.03485	0.549505	-0.425354	-0.41365	-1.04148	-0.997412	-1.29754	-1.07216	-0.909458	-0.636551	1.20888	0.489524	-0.719474	-0.978927	+			+	0	4.4583	0.981096	0.719352	0.541332	0.259452	2.75496	1.92835
B3KY28;A8K968;B2RB02;A0A0J9YW31	B3KY28;A8K968;B2RB02			0.348517	1.0743	1.8854	1.62123	0.420338	0.379143	0.590784	0.702462	-0.660981	-0.710007	-0.915473	-0.813536	-1.06109	-1.1883	-0.850083	-0.822704	1.23236	0.523182	-0.774999	-0.980544	+			+	0	5.4148	1.05757	0.70918	1.01893	0.205545	2.9507	2.00736
Q5JPT6;Q96B97;Q5JPT2;B7Z6E8;Q5VSN0;Q5JPT1	Q5JPT6;Q96B97;Q5JPT2;B7Z6E8;Q5VSN0	SH3 domain-containing kinase-binding protein 1	SH3KBP1	0.853261	0.383766	0.090917	-0.447523	-0.720157	-1.07747	0.553718	-0.699406	-1.85045	0.313951	0.104104	0.765373	2.55279	-0.324359	-0.785554	0.287042	0.220105	-0.485829	-0.166756	0.43248					0	0.208549	0.776992	0.705933	0.262052	-0.599235	0.246403	0.386862
B2RE76;Q9UQN3;A0A087WW88;C9J0A7	B2RE76;Q9UQN3;A0A087WW88;C9J0A7	Charged multivesicular body protein 2b	CHMP2B	1.59628	0.559252	1.08695	1.38021	1.26885	0.0822985	-0.804675	1.26823	-0.804675	-0.804675	-0.804675	-0.804675	-0.804675	-0.804675	-0.804675	-0.804675	1.15567	0.453676	-0.804675	-0.804675	+			+	0	3.26336	0.601339	0.701997	0	0	3.90346	1.96035
J3KP15;Q53FN0;A0A024R8U5;Q01130;B3KUY1;J3QL05;Q8NAK9;B3KX15;Q6NXQ0;Q8N220;B3KVY2;B3KUF7;A0A024R3A8;Q9BRL6;A4D2F7;A4D2F6	J3KP15;Q53FN0;A0A024R8U5;Q01130;B3KUY1;J3QL05;Q8NAK9	Serine/arginine-rich splicing factor 2	SRSF2;SFRS2	0.546068	-0.336273	-1.59936	-0.106374	-1.48986	-1.33584	-1.03324	-0.436684	1.1349	1.06766	1.35117	1.09992	0.115802	-0.401699	0.94135	0.482459	-0.373985	-1.07391	1.16341	0.284478	+		+	+	0	2.97708	0.666095	0.699921	1.62852	0.878934	1.83256	-1.5374
B3KRY3;A0A024RDY3;P11279;Q59FZ0	B3KRY3;A0A024RDY3;P11279;Q59FZ0	Lysosome-associated membrane glycoprotein 1	LAMP1	0.492478	0.538618	2.25067	1.52657	0.241385	0.327935	0.828441	0.620202	-0.855926	-0.921255	-0.884014	-0.868828	-0.820076	-0.822398	-0.809454	-0.844345	1.20208	0.504491	-0.882506	-0.824068	+		+	+	0	4.37208	0.77643	0.697593	1.98125	-0.0584373	2.57728	2.08459
Q6LAF9	Q6LAF9			1.69176	0.898638	1.10197	1.28395	1.01876	0.178841	0.0254315	0.978346	-0.897211	-0.897211	-0.897211	-0.897211	-0.897211	-0.897211	-0.897211	-0.897211	1.24408	0.550345	-0.897211	-0.897211	+			+	0	6.22265	1.17431	0.693735	0	0	4.83372	2.14129
A0A024R084;Q9BRK5	A0A024R084;Q9BRK5	45 kDa calcium-binding protein	SDF4	1.04284	0.833218	1.42554	1.68156	0.27152	0.190859	0.959553	0.835424	-0.784661	-0.797807	-0.849588	-0.813371	-1.01163	-1.0333	-1.00162	-0.948527	1.24579	0.564339	-0.811357	-0.998769	+		+	+	0	6.89043	1.33483	0.681449	3.75424	0.187413	4.42677	2.05715
H0YBI8;A0A0Y0J542;Q6WZM0;Q59FH5;A0A087X1L1;H0YBZ0;A0A087WTP4	H0YBI8;A0A0Y0J542		VEGFA	0.526843	0.585537	-2.0593	0.383744	-1.35617	-1.1227	-0.955381	0.150451	0.625114	2.11049	-0.0958993	0.529266	-0.140323	0.399764	-0.317615	0.736174	-0.140794	-0.82095	0.792243	0.1695	+				0	0.870064	0.416806	0.680154	0.549854	0.622742	0.546516	-0.933037
A8K644;Q08170;A0A0D9SEM4;Q53F45;Q59EF5;B4DEM8	A8K644;Q08170;A0A0D9SEM4;Q53F45;Q59EF5	Serine/arginine-rich splicing factor 4	SFRS4;SRSF4	0.78502	-1.37567	0.787697	2.15209	-0.842308	-1.31837	0.0339705	1.75636	-0.864952	-0.120486	0.390812	-0.00733849	-0.123344	-0.454177	-0.752781	-0.0465133	0.587284	-0.0925869	-0.150491	-0.344204					0	0.205776	0.28406	0.679871	0.257229	0.193713	0.422712	0.737774
Q6IAS8;A2RU94;P51159;H3BN55;H3BU81;A0A0H4JC20;H3BUD9;H3BS49;H3BVH7	Q6IAS8;A2RU94;P51159;H3BN55;H3BU81;A0A0H4JC20;H3BUD9;H3BS49;H3BVH7	Ras-related protein Rab-27A	RAB27A	0.91328	0.651749	1.87208	1.53319	0.529409	0.366289	0.721219	0.644044	-0.903908	-0.903908	-0.903908	-0.903908	-0.903908	-0.903908	-0.903908	-0.903908	1.24257	0.56524	-0.903908	-0.903908	+			+	0	6.57717	1.23484	0.677335	0	0	3.59233	2.14648
B5MD23;O75954	B5MD23;O75954	Tetraspanin-9	TSPAN9	0.952012	1.98476	0.768005	0.621448	0.442842	0.306565	0.549609	0.36418	0.140941	-1.42459	-1.42459	0.266451	-0.327322	-1.42459	-0.37111	-1.42459	1.08156	0.415799	-0.610447	-0.886903	+			+	0	2.47254	1.11045	0.665756	0.192873	0.276456	1.62304	1.692
G1UCX3;Q96ER3;J3KND1;B3KVU5;E9PRZ1;H0YCN7;H0YEK5;E9PMD2;H0YDM3;E9PL53	G1UCX3;Q96ER3;J3KND1;B3KVU5;E9PRZ1	Protein SAAL1	SPACIA1;SAAL1	-0.149409	1.69018	0.562694	-0.663982	-1.92533	-1.19703	0.879311	1.03677	1.02767	0.808257	-0.607423	0.0243893	-0.693825	-0.312407	0.655207	-1.13507	0.359871	-0.30157	0.313223	-0.371524					0	0.183856	0.309292	0.661442	0.606225	0.684747	0.0251974	0.046647
N0E4C7;Q5SRQ6;P67870;Q5SRQ3;N0E466;N0E472;A0A0G2JM12;N0E650;N0E638;N0E6J1;B4DUJ4;N0E644;A0A0G2JM58	N0E4C7;Q5SRQ6;P67870;Q5SRQ3;N0E466;N0E472;A0A0G2JM12	Casein kinase II subunit beta	CSNK2B;CSNK2B-LY6G5B-1181;CSNK2B-LY6G5B--991	1.21652	1.11352	-2.23924	-0.968899	-0.625178	-0.804331	-1.05734	-1.02253	0.368386	0.595454	0.879711	1.10439	0.178132	0.213822	0.612737	0.434848	-0.219525	-0.877345	0.736985	0.359885	+				0	1.01193	0.330951	0.65782	1.0223	0.3771	0.51355	-0.95651
P61026;Q53T70	P61026;Q53T70	Ras-related protein Rab-10	RAB10	1.94346	1.68782	0.323561	0.763767	0.588479	1.22717	0.178101	0.0953432	-0.850964	-0.850964	-0.850964	-0.850964	-0.850964	-0.850964	-0.850964	-0.850964	1.17965	0.522273	-0.850964	-0.850964	+			+	0	4.1848	0.691001	0.657379	0	0	2.7464	2.03062
Q641Q3;I3L0R0	Q641Q3	Meteorin-like protein	METRNL	1.22707	1.66064	0.94445	0.953473	-0.0399855	0.306104	1.05716	0.841831	-0.544514	-0.631534	-1.36354	-1.12582	-1.25922	-1.03742	-0.350747	-0.637957	1.19641	0.541277	-0.916352	-0.821336	+			+	0	4.7517	1.13938	0.65513	0.126125	-0.0950139	3.74271	2.11276
P98066	P98066	Tumor necrosis factor-inducible gene 6 protein	TNFAIP6	0.652569	1.23466	-0.203413	-0.448533	-0.352809	-0.857988	-0.124289	-0.040738	0.481594	2.07459	-1.2027	0.0903982	-1.01402	-1.8274	1.20976	0.328325	0.308821	-0.343956	0.360971	-0.325834					0	0.180209	0.745838	0.652776	0.30119	0.686805	0.0228274	-0.0521502
Q9Y2W1	Q9Y2W1	Thyroid hormone receptor-associated protein 3	THRAP3	0.824616	0.101595	0.0422292	1.55107	-0.801925	1.97452	-0.859918	-0.403869	-0.218223	-0.150279	-0.492402	-1.39455	-0.0706679	-1.69824	0.935111	0.660933	0.629878	-0.022798	-0.563863	-0.043216				+	0	0.34753	0.3725	0.652676	0.33893	-0.520648	1.40079	1.19374
Q6IB71;A0A140VK43;P25788;G3V4X5;G3V3W4;G3V5N4;H0YJ03	Q6IB71;A0A140VK43;P25788	Proteasome subunit alpha type;Proteasome subunit alpha type-3	PSMA3	-0.769512	-0.0685867	-0.506698	0.249848	-2.34956	-1.45647	0.275681	-0.167702	-0.137915	0.0402821	0.51688	0.536123	0.619949	-0.0461803	1.79009	1.47377	-0.273737	-0.924513	0.238843	0.959407	+			+	0	1.50332	0.456258	0.650775	0.795063	-0.720564	0.91928	-0.51258
P18850;Q59H30;A8K383	P18850;Q59H30;A8K383	Cyclic AMP-dependent transcription factor ATF-6 alpha;Processed cyclic AMP-dependent transcription factor ATF-6 alpha	ATF6	1.48725	1.92707	0.476837	1.01309	0.556913	0.58146	0.581728	0.583337	-0.900961	-0.900961	-0.900961	-0.900961	-0.900961	-0.900961	-0.900961	-0.900961	1.22606	0.575859	-0.900961	-0.900961	+			+	0	6.20231	1.08542	0.650202	0	0	3.31285	2.12702
Q6NX58;D3DPS3;Q3KQU3;A1L1B7;H0YF21;B3KU03	Q6NX58;D3DPS3;Q3KQU3;A1L1B7	MAP7 domain-containing protein 1	MAP7D1;RPRC1	0.547764	-0.197097	-0.43628	2.43648	-1.489	-0.308809	1.63707	-0.0826403	-0.343859	0.949612	-0.0541152	-0.123289	-0.885194	-0.0612465	-1.26718	-0.322216	0.587717	-0.0608448	0.107087	-0.633959	+				0	0.379146	0.296296	0.648563	0.956814	0.741046	0.280203	0.48063
P61769;A6XMH5;B4E0X1;F5H6I0;A6XND9;A6XMH4	P61769;A6XMH5;B4E0X1;F5H6I0;A6XND9;A6XMH4	Beta-2-microglobulin;Beta-2-microglobulin form pI 5.3	B2M	0.942763	0.564088	1.61583	1.67567	0.0354602	0.35156	1.04517	0.777947	-1.00002	-0.484856	-1.16926	-1.11177	-0.725779	-1.03958	-0.824895	-0.652332	1.19959	0.552534	-0.941476	-0.810646	+			+	0	5.01238	0.942754	0.647053	0.310969	-0.130827	3.33209	2.14106
Q8N6A7;Q6IBE6;Q8NFD3;Q11206;Q9HAA9;E9PQZ2;E9PMC7;E9PPJ6;E9PNJ9;E9PN64	Q8N6A7;Q6IBE6;Q8NFD3;Q11206;Q9HAA9;E9PQZ2	CMP-N-acetylneuraminate-beta-galactosamide-alpha-2,3-sialyltransferase 4	SIAT4C;ST3GAL4	0.852054	1.90138	0.988359	1.19703	0.334677	0.430592	0.793614	0.807212	-0.913114	-0.913114	-0.913114	-0.913114	-0.913114	-0.913114	-0.913114	-0.913114	1.23471	0.591524	-0.913114	-0.913114	+			+	0	7.07848	1.29833	0.64318	0	0	4.03355	2.14782
F2Z2V0;B0QZ18;Q99829;E7ENH5;A6PVH9;Q59EI4;Q5JX56;Q5JX58;Q5JX59;Q5JX60;Q5JX44;Q5JX55;Q5JX45;Q5JX54;H0Y524;Q5JX61;Q5JX52;Q5JX53;Q5JX57;E7EV27	F2Z2V0;B0QZ18;Q99829;E7ENH5;A6PVH9;Q59EI4;Q5JX56;Q5JX58;Q5JX59;Q5JX60;Q5JX44;Q5JX55;Q5JX45	Copine-1	CPNE1	-0.0658877	-0.892115	0.319933	2.07689	-0.849644	0.820545	-0.931814	-0.132879	-0.905835	-1.30019	1.19294	-1.37441	-0.0904074	1.02765	0.601035	0.504196	0.359705	-0.273448	-0.596874	0.510618	+				0	0.421302	0.367884	0.633153	0.859607	-1.10749	0.503034	0.95658
V9HWC9;P00441;H7BYH4;X5D5A9;W8Q444;X5CN18;X5CHU1;A1YYW4	V9HWC9;P00441;H7BYH4	Superoxide dismutase [Cu-Zn]	HEL-S-44;SOD1	0.527667	0.497373	2.06956	1.63818	0.280801	0.426101	0.610066	0.884802	-0.911887	-0.984702	-0.825522	-0.894592	-0.936452	-0.960026	-0.697738	-0.723626	1.18319	0.550443	-0.904176	-0.829461	+			+	0	4.60393	0.742765	0.632752	0.437338	-0.0747151	2.7118	2.08737
A0A0C4DGX4;A0A090N7U0;Q13616;B4DLA3;B3KTW0;Q75MQ1;B3KU45	A0A0C4DGX4;A0A090N7U0;Q13616;B4DLA3;B3KTW0;Q75MQ1	Cullin-1	CUL1	1.32892	-1.14972	-0.00232484	1.08713	-0.721238	1.40689	-0.412928	-1.53958	-1.55103	-1.1812	0.350336	0.205838	0.117852	0.74091	1.04064	0.279518	0.316001	-0.316714	-0.544014	0.54473	+				0	0.400776	0.317984	0.632715	1.07639	-1.08874	0.534636	0.860013
C9JFE4;Q13098;B4DND6;A0A096LP07;A0A096LPJ3;A8K070;J3QLT0;J3KSA5;J3KRJ4;J3QS84;J3QS88;J3KTB0;J3QLE8;J3QL53;J3KRE8;Q59F65;J3QQX0	C9JFE4;Q13098;B4DND6;A0A096LP07;A0A096LPJ3;A8K070	COP9 signalosome complex subunit 1	GPS1	0.307082	0.383635	-1.38807	-0.492802	-0.672393	-1.00902	-1.36303	-0.6666	-0.434456	0.426257	0.0465918	-0.36535	1.03703	2.35169	0.999582	0.839854	-0.297539	-0.927761	-0.0817393	1.30704	+		+		0	2.82474	0.683384	0.630224	1.85984	-1.38878	0.18352	-0.215799
B2RCU8;H3BLU2;Q13449;F5H5G1;B7Z661;C9J5G3	B2RCU8;H3BLU2;Q13449;F5H5G1;B7Z661	Limbic system-associated membrane protein	LSAMP	1.05628	0.518648	1.79759	1.45769	0.26664	0.237422	0.959662	0.880868	-0.896851	-0.896851	-0.896851	-0.896851	-0.896851	-0.896851	-0.896851	-0.896851	1.20755	0.586148	-0.896851	-0.896851	+			+	0	5.80895	0.942109	0.621405	0	0	3.58391	2.1044
A0A0C4DFT3;Q12959;B4DF78;Q59FC4;E7EQD7;Q8N3T5;B4E2H8;H7C325;B5MCC5;B7Z646;B7Z264;E9PIW2;B7Z2T4;E9PN83;Q15700;F8W750;H7C166;B7Z395;C9JCP6;A8MUT6;Q6PJH1;Q3ZCU5;B7Z647;B7Z4H2;B7Z3U2;B9EGL1;P78352;C9J110;K7EQM6;F2Z2L0;C9IYP1;C9JUA9;C9JN61;C9JWP9;C9JYG3;O14909;Q5JUW8;Q59FY1;Q92796	A0A0C4DFT3;Q12959;B4DF78;Q59FC4;E7EQD7	Disks large homolog 1	DLG1	-0.165171	-1.06303	-0.37089	-0.0959604	-0.925216	-1.98848	0.286135	-1.54566	0.340993	-0.035361	0.789748	1.58264	0.334295	0.989726	0.523111	1.34312	-0.423763	-1.04331	0.669505	0.797563	+			+	0	2.18845	0.529011	0.619541	0.114262	-0.128056	1.42124	-1.09327
Q10471;G3V1S6;B7Z6K2;B7Z462;J3KQQ5;B7Z5C5;Q68VJ8;F8VUJ3;Q96FL9;Q8N428;Q8N4A0;Q7Z7M9	Q10471;G3V1S6;B7Z6K2;B7Z462	Polypeptide N-acetylgalactosaminyltransferase 2;Polypeptide N-acetylgalactosaminyltransferase 2 soluble form	GALNT2	1.93118	1.63181	0.502814	0.717985	0.736024	0.770025	0.430476	0.393753	-0.87241	-0.871768	-0.92551	-0.927757	-0.944471	-0.932915	-0.919836	-0.719405	1.19595	0.582569	-0.899361	-0.879157	+			+	0	5.39477	0.855488	0.613379	0.136969	-0.0202046	3.03219	2.09531
Q14444;G3V153;B3KXU8;E9PLA9;B4DSF8	Q14444;G3V153;B3KXU8;E9PLA9	Caprin-1	CAPRIN1	-0.812188	-1.46104	-0.587073	1.21518	-1.15974	-0.941357	-1.0412	-0.947824	1.54093	0.418015	0.337484	1.24273	1.04091	0.773096	-0.132325	0.514405	-0.41128	-1.02253	0.88479	0.549022	+			+	0	2.0947	0.483037	0.611248	0.373302	0.335768	1.03712	-1.29607
A0A0S2Z3Y1;Q08380;B4DVE1;B3KP88;B4DDG4;B4DI70;B4DWA8;K7EP36;K7ESM3;K7EKQ5;K7EJY8;K7ERZ6;K7EJD3;K7EN99;K7EQT9	A0A0S2Z3Y1;Q08380;B4DVE1;B3KP88;B4DDG4;B4DI70;B4DWA8	Galectin-3-binding protein	LGALS3BP	0.444868	0.573063	1.83266	1.87673	0.359948	0.52197	0.790439	0.619017	-0.818865	-0.888563	-0.775078	-0.839078	-0.94421	-0.924436	-0.901787	-0.926676	1.18183	0.572843	-0.830396	-0.924277	+		+	+	0	4.90786	0.748401	0.608987	2.01678	0.0938813	2.67771	2.01223
E9PGT1;Q15631;B3KRM8;H7C1D4;B7Z5D9;Q53GR3;A0A0J9YVW2	E9PGT1;Q15631;B3KRM8;H7C1D4;B7Z5D9;Q53GR3	Translin	TSN	0.695744	0.50272	1.71741	1.86558	0.562525	0.529747	0.523038	0.746156	-0.929146	-0.85554	-0.96476	-0.940072	-0.860332	-0.766983	-0.898093	-0.927996	1.19536	0.590367	-0.922379	-0.863351	+			+	0	5.54248	0.865857	0.604997	0.67618	-0.0590285	3.04446	2.11774
P10586;Q59FI2;H0Y6Z7;Q5W9G3;Q308M3;A2A437;Q7Z3X4;B3KWM1;H0Y4H1;H0Y7Z9;G1UI20	P10586;Q59FI2;H0Y6Z7	Receptor-type tyrosine-protein phosphatase F	PTPRF	0.677513	0.913485	1.44869	1.81668	0.372437	0.742292	0.827354	0.507364	-0.897134	-0.885558	-0.889448	-0.892516	-0.935291	-0.935291	-0.935291	-0.935291	1.21409	0.612362	-0.891164	-0.935291	+		+	+	0	6.79529	1.13251	0.601731	5.72817	0.0441264	3.74271	2.10526
A0A087WTK0;A0A087WVC6;Q12913;Q9NPR5;E9PPH3;E9PJ83	A0A087WTK0;A0A087WVC6;Q12913;Q9NPR5	Receptor-type tyrosine-protein phosphatase eta	PTPRJ	0.438843	0.812259	1.92938	1.58465	0.370917	0.74491	0.487003	0.763522	-0.786157	-0.87254	-0.839641	-0.832299	-1.04445	-0.931599	-0.894304	-0.930494	1.19128	0.591588	-0.832659	-0.950212	+		+	+	0	5.48654	0.844076	0.599694	1.71183	0.117552	2.97664	2.02394
H0YGR4;Q9Y3B8;H0YG54;F5GYG5;F5H784;F5H7P1;H0YF66;Q9BTR4;F5H6P8;H0YG37	H0YGR4;Q9Y3B8;H0YG54;F5GYG5	Oligoribonuclease, mitochondrial	REXO2	-1.81278	-0.522871	0.479832	0.31443	-1.49085	-1.72339	-0.722229	0.0063906	0.0723717	0.44009	1.06196	0.698997	0.384141	1.66144	0.64575	0.506714	-0.385347	-0.98252	0.568355	0.799511	+			+	0	1.73966	0.401162	0.597172	0.264692	-0.231158	0.848235	-0.953701
E9KL35;P63244;J3KPE3;H0Y8W2;D6RHH4;D6R9Z1;H0YAM7;D6RAC2;D6R9L0;D6REE5;D6RFX4;H0YAF8;B4DVD2;D6RFZ9;D6RAU2;E9PD14;D6RBD0;B4E0C3;H0Y8R5;D6RGK8;D6RF23;D6R909;B4DWC6;H0Y9P0;D6RHJ5;D6RDI0;I3QNU9	E9KL35;P63244;J3KPE3;H0Y8W2;D6RHH4;D6R9Z1;H0YAM7;D6RAC2;D6R9L0;D6REE5;D6RFX4;H0YAF8;B4DVD2;D6RFZ9	Guanine nucleotide-binding protein subunit beta-2-like 1;Guanine nucleotide-binding protein subunit beta-2-like 1, N-terminally processed	GNB2L1	0.282272	0.198855	-0.803565	-1.22017	-1.11448	-1.10405	-1.24292	-0.468952	-0.0760409	0.488443	-0.481274	-0.0632439	1.15815	1.21549	1.63068	1.60082	-0.385652	-0.9826	-0.033029	1.40128	+		+		0	4.05251	0.707375	0.59695	3.05646	-1.43431	0.361386	-0.352624
H0YNP9;Q8N4P3;H0YKT9	H0YNP9;Q8N4P3	Guanosine-3,5-bis(diphosphate) 3-pyrophosphohydrolase MESH1	HDDC3	0.911849	2.09981	0.236689	1.15266	0.746111	0.138753	-0.337599	1.47946	-0.778077	-0.948439	-0.535731	-0.905342	-0.931449	-0.918954	-0.406025	-1.00372	1.10025	0.506681	-0.791897	-0.815037	+			+	0	3.0555	0.491805	0.59357	0.0488275	0.0231396	2.51052	1.89215
Q24JP5;F5H765;H0YFB3;H0YFQ2	Q24JP5	Transmembrane protein 132A	TMEM132A	1.75084	2.13381	-0.453065	0.50217	-0.23678	1.18436	-0.219698	0.850154	-1.28536	-0.185258	-0.68533	-0.342856	-0.689463	-0.465188	-0.897482	-0.960852	0.983439	0.394509	-0.624701	-0.753246	+			+	0	1.74607	0.366557	0.588928	0.187895	0.128545	1.33902	1.60814
F5GZ08;B7Z4G8;P51693;B7Z4Q2;B2R5S2;S4R3U6;K7EQJ4;K7EMN4;A4UCT6;K7ELK0	F5GZ08;B7Z4G8;P51693;B7Z4Q2;B2R5S2	Amyloid-like protein 1;C30	APLP1	1.35276	1.59373	0.711459	0.780778	-0.0845261	0.602328	1.10118	0.469401	0.0127239	-0.0716273	-0.579966	-0.608586	-1.16825	-1.37047	-1.37047	-1.37047	1.10968	0.522096	-0.311864	-1.31991	+		+	+	0	5.34319	0.916374	0.587586	2.96663	1.00805	2.71258	1.42155
V9HWD6;P31946;B5BU24;Q4VY20;Q4VY19;A0A0J9YWE8;Q59EQ2;A0A0J9YWZ2	V9HWD6;P31946;B5BU24	14-3-3 protein beta/alpha;14-3-3 protein beta/alpha, N-terminally processed	HEL-S-1;YWHAB	-0.291899	1.09016	0.980604	0.892405	-0.0922033	0.230638	0.579273	-0.361514	1.55611	1.00335	-0.273038	-0.0275795	-2.15822	-0.935361	-1.08957	-1.10316	0.667818	0.0890484	0.564711	-1.32158	+		+		0	2.50807	0.745305	0.578769	1.97816	1.88629	0.0683455	0.103106
B5BU83;P16949;Q96CE4;A0A140VJW2;A2A2D0;Q59G27;E5RIR6;E7EVN3;B7Z1W4;Q9H169;REV__A8MTU8;REV__B5MD58;REV__B3KXZ7;REV__B4DLQ8;REV__B4DGV9;REV__B4DEU6;REV__B3KR77;REV__P36956;H7BZ55	B5BU83;P16949;Q96CE4;A0A140VJW2;A2A2D0;Q59G27	Stathmin	STMN1	-0.207189	-1.74191	-0.32196	0.581397	-0.918028	-1.47016	-0.882979	-0.719092	0.629527	0.855614	1.93446	-0.0719322	1.08293	0.954094	0.445894	-0.150668	-0.422416	-0.997565	0.836917	0.583062	+			+	0	1.95275	0.518849	0.57515	0.200097	0.253853	1.01914	-1.25933
P50897;E9PIA8;B4DWU3;E9PMG2;Q5T0S4;E9PSE5;E9PP28;E9PK48	P50897;E9PIA8;B4DWU3;E9PMG2;Q5T0S4	Palmitoyl-protein thioesterase 1	PPT1	1.89781	1.53615	0.682511	0.620259	0.433434	0.381788	0.759182	0.887499	-0.891515	-0.886808	-0.856161	-0.829194	-0.957137	-0.911529	-0.937192	-0.929102	1.18418	0.615476	-0.865919	-0.93374	+		+	+	0	5.75134	0.838085	0.568708	2.10298	0.0678204	3.18856	2.0501
Q13637;B2R5I8;Q6FGU7;Q53EX5;B2R7I9;O14966	Q13637;B2R5I8	Ras-related protein Rab-32	RAB32	0.922476	0.733111	1.54159	1.64511	0.722092	0.658018	0.56796	0.621015	-0.926422	-0.926422	-0.926422	-0.926422	-0.926422	-0.926422	-0.926422	-0.926422	1.21057	0.642271	-0.926422	-0.926422	+			+	0	7.83459	1.33008	0.568301	0	0	4.10612	2.13699
Q7Z7M4;A0A0C4DFU2;P04179;A0A0C4DFU1;Q7Z7M6;Q4ZJI1;Q7Z7M7;F5H3C5;F5H4R2;F5GYZ5;Q7Z7M5;G8JLJ2;A0A0C4DG56;Q6LE88;Q9UG59;Q96AM7;G5E9P6;F5GXZ9	Q7Z7M4;A0A0C4DFU2;P04179;A0A0C4DFU1;Q7Z7M6;Q4ZJI1;Q7Z7M7;F5H3C5;F5H4R2;F5GYZ5;Q7Z7M5;G8JLJ2;A0A0C4DG56	Superoxide dismutase;Superoxide dismutase [Mn], mitochondrial	SOD2	0.657027	0.663059	1.95137	1.45538	0.481863	0.343114	0.840062	0.792538	-0.986617	-0.986617	-0.986617	-0.986617	-0.790398	-0.777583	-0.862649	-0.807319	1.18171	0.614394	-0.986617	-0.809487	+		+	+	0	5.74993	0.835575	0.567315	4.09832	-0.17713	3.31332	2.16833
Q09028;H0YF10;H0YCT5;H0YDK2;H0YEU5;B4DRT0;E9PNS2;E9PIC4;E9PNS6;C9JAJ9;C9JPP3	Q09028;H0YF10;H0YCT5;H0YDK2	Histone-binding protein RBBP4	RBBP4	-0.906485	-0.634549	0.422108	-0.314222	-1.59945	-1.89111	-0.772478	0.562251	-0.576902	0.542332	0.854107	0.0141537	0.878253	1.52323	1.26599	0.632776	-0.358287	-0.925197	0.208423	1.07506	+			+	0	1.90403	0.402629	0.56691	1.23414	-0.866639	0.636238	-0.56671
V9HWF2;P40925;B9A041;B8ZZ51;C9JF79;C9JRL4;C9JLV6	V9HWF2;P40925;B9A041;B8ZZ51	Malate dehydrogenase;Malate dehydrogenase, cytoplasmic	HEL-S-32;MDH1	0.919104	0.679735	1.60491	1.57485	0.867422	0.751919	0.364675	0.533285	-1.03161	-1.27036	-0.961276	-0.911405	-0.868087	-0.853596	-0.637467	-0.762104	1.19465	0.629325	-1.04366	-0.780313	+		+	+	0	6.83372	1.14397	0.565326	1.48068	-0.26335	3.99846	2.23831
A0A024R5L0;P42785;B7Z7Q6;E9PIG4;E9PQB5;E9PL85;E9PQN3;E9PKN6;B3KR26;E9PNF7;E9PLY4;E9PNJ1;E9PL49;E9PR42	A0A024R5L0;P42785;B7Z7Q6;E9PIG4	Lysosomal Pro-X carboxypeptidase	PRCP	1.03989	0.66442	1.44626	1.65067	0.354943	0.42472	0.715391	1.0454	-0.890351	-0.987015	-0.938836	-0.940105	-0.946644	-0.898598	-0.872661	-0.867477	1.20031	0.635114	-0.939077	-0.896345	+			+	0	6.92662	1.09105	0.565194	0.79153	-0.0427318	4.16787	2.13938
V9HWA0;B4DNW0;Q03154;A0A1B0GU86;A0A1B0GW23;C9JMV9;A0A1B0GV31;B4DPC3;C9JYZ0;A0A1B0GVA5;F8WC59;A0A1B0GTG3;A0A1B0GVZ3;A0A0S2Z385;A0A1B0GVG0;A0A1B0GU36;B4DFB5;A0A1B0GUT4	V9HWA0;B4DNW0;Q03154;A0A1B0GU86;A0A1B0GW23;C9JMV9;A0A1B0GV31;B4DPC3;C9JYZ0;A0A1B0GVA5;F8WC59	Aminoacylase-1	HEL-S-5;ABHD14A;ACY1;ABHD14A-ACY1	0.652999	0.492925	1.6426	1.91432	0.573188	0.535196	0.702333	0.646563	-0.835261	-0.868348	-0.828999	-0.866017	-1.01444	-0.988551	-0.869739	-0.88877	1.17571	0.61432	-0.849656	-0.940375	+			+	0	5.49024	0.780552	0.56139	1.2917	0.0907179	2.90767	2.02537
Q6FIE9;Q9H0E2;Q8N8J5;F2Z2Y8;Q59FB9;B3KR28;E7EN89;E9PP67;E9PQ25;E9PNS3	Q6FIE9;Q9H0E2;Q8N8J5;F2Z2Y8;Q59FB9;B3KR28;E7EN89	Toll-interacting protein	TOLLIP	1.16892	1.16084	0.122115	-2.25111	0.0439612	-0.0962407	-1.07589	-0.900016	0.741932	-0.0388108	-0.325474	-0.315143	1.15312	1.56212	-0.124257	-0.826056	0.0501913	-0.507046	0.0156261	0.441232					0	0.182696	0.269285	0.557237	0.291951	-0.425604	0.0138323	0.0345644
Q92859;A0A024R610;Q59FP8	Q92859;A0A024R610;Q59FP8	Neogenin	NEO1	0.479427	0.87928	1.82904	1.53436	0.410546	0.548308	0.821069	0.743233	-0.832143	-0.82617	-0.827742	-0.869699	-1.00088	-0.955119	-0.996934	-0.93658	1.18053	0.630789	-0.838939	-0.972378	+		+	+	0	6.05205	0.863074	0.549739	3.39644	0.133439	3.22926	2.01947
A0A024QZ35;A0A0A0MSE9;B7WPA5;Q96CS7;B4DJB7;A0A0A0MSI4	A0A024QZ35;A0A0A0MSE9;B7WPA5;Q96CS7;B4DJB7;A0A0A0MSI4	Pleckstrin homology domain-containing family B member 2	PLEKHB2	0.845566	0.782588	1.29433	1.85302	0.444582	0.58625	0.738607	0.826892	-0.921479	-0.921479	-0.921479	-0.921479	-0.921479	-0.921479	-0.921479	-0.921479	1.19388	0.649083	-0.921479	-0.921479	+			+	0	7.11547	1.08443	0.544792	0	0	3.85169	2.11535
P52788;B4DE40;H7C2R7	P52788;B4DE40;H7C2R7	Spermine synthase	SMS	0.878476	0.541123	2.28708	0.542284	1.23827	1.14774	-0.129713	-0.17962	-0.976577	-0.701898	-0.353713	-1.07655	-1.03499	-0.448109	-0.814478	-0.91932	1.06224	0.519169	-0.777184	-0.804224	+			+	0	2.78855	0.423169	0.543072	0.0458978	0.0270424	2.20717	1.83942
Q99674	Q99674	Cell growth regulator with EF hand domain protein 1	CGREF1	0.874433	0.98294	1.24731	1.63324	0.328335	0.190855	0.882263	1.16453	-0.721241	-0.74352	-0.913981	-0.916442	-0.975524	-1.00739	-1.0292	-0.996611	1.18448	0.641496	-0.823796	-1.00218	+		+	+	0	6.57644	0.977099	0.542984	1.78208	0.178385	4.55239	2.00828
P15531	P15531	Nucleoside diphosphate kinase A	NME1	0.746359	2.19861	-0.164909	1.39714	-0.222232	0.579869	1.17207	0.502314	-0.161116	-0.824757	-0.643515	-1.04351	-1.02876	-0.477236	-0.839509	-1.19082	1.0443	0.508005	-0.668224	-0.884081	+			+	0	2.62855	0.411078	0.536297	0.389705	0.215857	1.73197	1.71253
A0A024R3W5;Q9ULF5;E7ENT5;E7EV45	A0A024R3W5;Q9ULF5;E7ENT5;E7EV45	Zinc transporter ZIP10	SLC39A10	0.81477	1.2269	1.54865	1.19659	0.304501	0.576766	1.10168	0.668066	-0.92974	-0.92974	-0.92974	-0.92974	-0.92974	-0.92974	-0.92974	-0.92974	1.19673	0.662753	-0.92974	-0.92974	+			+	0	7.93197	1.2673	0.533974	0	0	5.11059	2.12647
B4E074;Q9NVX2;B4E303;A0A0A0MRH0;K7ERN7;K7EN33	B4E074;Q9NVX2;B4E303	Notchless protein homolog 1	NLE1	0.487912	1.12662	0.720309	0.636139	0.688654	0.288733	0.926206	-1.0556	1.56707	0.947574	-1.0556	-1.0556	-1.0556	-1.0556	-1.0556	-1.0556	0.742745	0.211998	0.100861	-1.0556	+				0	1.26946	0.5295	0.530747	0.854827	1.15646	0.408756	0.641884
O60502;B3KMK2;H7C3X0;B4DYV7	O60502;B3KMK2	Bifunctional protein NCOAT;Protein O-GlcNAcase;Histone acetyltransferase	MGEA5	-0.427449	-1.70207	0.202213	0.0675403	-1.16445	-1.23205	-0.759551	-0.822864	1.49403	1.692	-0.152548	0.192676	1.35212	0.803893	0.308275	0.148239	-0.464941	-0.994729	0.806539	0.653132	+			+	0	2.06688	0.547139	0.529787	0.105645	0.153407	1.03871	-1.27148
P13807;Q53ER0;A8K6K7;B7Z6I6;B7Z806;B7Z255;M0QYU1;B7Z8P0;A0A024RAU5;P54840	P13807;Q53ER0;A8K6K7;B7Z6I6;B7Z806	Glycogen [starch] synthase, muscle	GYS1	-1.38257	-0.408895	-0.270765	0.0631053	-0.819577	-1.31667	-1.07729	-0.887006	1.55963	0.998814	1.6419	0.0404108	-0.41937	1.19477	0.836244	0.247279	-0.499781	-1.02514	1.06019	0.464731	+			+	0	2.77017	0.78948	0.525354	0.540618	0.595456	1.75025	-1.55997
Q0VDG5;Q0VDG4;B4DKG7;F8W0M9;C9JID8	Q0VDG5;Q0VDG4	Secernin-3	SCRN3	2.32939	1.70065	-0.0286227	-0.552951	1.0628	0.169438	-0.647201	0.76251	-0.594681	-1.11683	0.0238973	-0.891158	0.087802	-0.615269	-0.785602	-0.904169	0.862117	0.336887	-0.644693	-0.55431	+			+	0	1.10757	0.277944	0.52523	0.0997715	-0.0903829	1.07372	1.50681
Q5FWY2;A0A0S2Z3S5;A0A0S2Z3H8;P63092;Q5JWF2;B0AZR9;Q14455;A0A0A0MR13;S4R3E3;O60726;H0Y7F4;Q8N2B4;A8K1Y9;P38405;Q5JWE9;B4DHG7;O75633;O75632;S4R3V9;K7EQ80;K7EPE2	Q5FWY2;A0A0S2Z3S5;A0A0S2Z3H8;P63092;Q5JWF2;B0AZR9;Q14455	Guanine nucleotide-binding protein G(s) subunit alpha isoforms short;Guanine nucleotide-binding protein G(s) subunit alpha isoforms XLas	GNAS;GSA	0.944817	0.542721	-0.957967	-1.5844	-0.834677	0.410282	-0.975224	-1.75197	0.12316	-0.136518	-0.226127	0.209235	0.665595	0.524425	1.59911	1.44754	-0.263707	-0.787897	-0.0075625	1.05917	+		+		0	1.38082	0.292045	0.524191	1.98268	-1.06673	0.161664	-0.256144
A9LSU1;Q59F15;P02462	A9LSU1;Q59F15;P02462	Collagen alpha-1(IV) chain;Arresten	COL4A1	0.835088	0.68086	0.915178	1.50666	-0.102865	-0.137147	1.0594	1.03315	0.0647574	-0.152515	-0.403637	0.381332	-1.60984	-1.51286	-1.39216	-1.16539	0.984447	0.463135	-0.0275157	-1.42006	+		+	+	0	4.56847	0.654537	0.521312	3.45529	1.39255	2.20539	1.01196
Q86UD1;E9PJ29	Q86UD1;E9PJ29	Out at first protein homolog	OAF	1.65154	1.64237	0.615801	0.797857	0.824918	0.757253	0.648225	0.395487	-0.896919	-0.862684	-0.933366	-0.906461	-0.926148	-0.908762	-0.961567	-0.937544	1.17689	0.656471	-0.899857	-0.933505	+			+	0	6.57323	0.911625	0.52042	0.935944	0.0336481	3.55912	2.07675
Q8IWT0;A0A087X0V4;A8K0B5;D3DPQ2;H7C3R6;A0A087WUU3;A0A087WTK6;A0A087WW18;Q7Z617;F6SII6;S4R426;A0A087X1H4	Q8IWT0;A0A087X0V4;A8K0B5;D3DPQ2	Protein archease	ZBTB8OS	0.109239	1.67873	1.06901	0.0122294	-0.455068	-0.366521	0.328852	1.28078	-0.164039	-0.0284321	0.255785	0.0242008	-0.227405	-0.365695	-0.217291	-2.93439	0.717302	0.197011	0.0218787	-0.936195	+			+	0	0.949703	0.404798	0.520291	0.689919	0.958073	0.854095	0.695425
P46779;H0YKD8;H0YLP6;Q59F34;H0YMF4;O60251	P46779;H0YKD8;H0YLP6;Q59F34;H0YMF4	60S ribosomal protein L28	RPL28	0.851402	2.68664	-1.51444	0.370656	-0.468336	0.44145	0.376495	-0.0355931	-0.181597	-0.86091	-1.06361	-1.16104	0.448572	-0.215357	-0.344553	0.670214	0.598564	0.078504	-0.816789	0.139719	+		+	+	0	0.600822	0.236824	0.520061	1.55281	-0.956508	0.787135	1.41535
P35052;H7C410;A0A024R4D5;H7C024;Q59GI7;C9J4Y6;H7BZE9;Q53EX3;H7BZL4	P35052;H7C410;A0A024R4D5;H7C024;Q59GI7	Glypican-1;Secreted glypican-1	GPC1	0.45185	1.01686	1.31958	1.85932	0.625016	0.674826	0.639373	0.628335	-0.973266	-0.977499	-1.15551	-1.10597	-0.964801	-0.402095	-0.922644	-0.713381	1.1619	0.641887	-1.05306	-0.75073	+			+	0	5.99976	0.894617	0.520015	1.16285	-0.30233	3.51955	2.21496
B7Z9W6;Q59EH7;A8K4T2;Q99615;B4DKK3;K7EPP7;K7EIH8;K7ER44;K7ESP1;K7EJV7;K7EJL5;K7EN19;K7EJ24;K7EJE9;K7EK03;K7ELJ8	B7Z9W6;Q59EH7;A8K4T2;Q99615;B4DKK3;K7EPP7;K7EIH8;K7ER44;K7ESP1	DnaJ homolog subfamily C member 7	DNAJC7	1.34452	-1.80226	-0.183651	1.01258	-0.341496	-0.849691	-0.424442	-0.0924182	-1.548	-0.738937	-0.114888	0.670433	0.390439	0.421992	2.01614	0.239686	0.0927972	-0.427012	-0.432848	0.767064	+				0	0.532256	0.298751	0.519809	0.977744	-1.19991	0.251438	0.525645
Q6NVY0;A0A024R904;Q9HB71;B4DFD3;B2ZWH1	Q6NVY0;A0A024R904;Q9HB71	Calcyclin-binding protein	CACYBP	1.30109	1.6917	0.79766	0.80948	0.697693	1.03717	0.347425	0.446363	-0.603155	-0.392429	-1.26823	-1.49566	-0.979893	-0.895345	-0.623457	-0.870418	1.14998	0.632163	-0.939868	-0.842278	+			+	0	5.168	1.00823	0.517821	0.134418	-0.0975894	3.07172	2.08985
A0A024RAG3;P11234;B4E364;C9J6B1;C9JQB3	A0A024RAG3;P11234;B4E364;C9J6B1;C9JQB3	Ras-related protein Ral-B	RALB	1.18138	0.633698	1.51668	1.40396	0.587739	0.894725	0.710414	0.47633	-0.862603	-1.11332	-1.02861	-1.11904	-0.84329	-0.873929	-0.606345	-0.957798	1.18393	0.667302	-1.03089	-0.820341	+			+	0	7.6442	1.27048	0.51663	1.14795	-0.210553	4.42817	2.21482
Q9BY43;E9PQI5;E9PQ80;E9PSI1;B7Z6C9;H0YI89;H0YIN6	Q9BY43;E9PQI5;E9PQ80;E9PSI1;B7Z6C9	Charged multivesicular body protein 4a	CHMP4A	-0.723553	-1.11583	-0.445518	-0.216313	-1.32854	-1.16948	-0.874777	-1.18929	1.1458	1.71535	0.589732	0.776121	1.21959	0.502277	0.325181	0.78924	-0.625304	-1.14052	1.05675	0.709072	+			+	0	5.1469	1.26564	0.51522	0.504558	0.34768	2.75624	-1.68205
A4D2P1;A4D2P0;P63000;A4D2P2;A0A024R9T5;A0A024R1P2;P60763;P15153;B1AH77;B1AH78;B1AH80;J3KSC4;J3QLK0;Q59FQ0	A4D2P1;A4D2P0;P63000;A4D2P2;A0A024R9T5;A0A024R1P2;P60763;P15153	Ras-related C3 botulinum toxin substrate 1;Ras-related C3 botulinum toxin substrate 3;Ras-related C3 botulinum toxin substrate 2	RAC1;hCG_20693;RAC2;RAC3	-0.055512	0.272813	0.50428	-1.36376	0.161006	-0.264858	-1.47141	-1.11025	0.0390825	-0.209747	-0.939401	-0.93993	0.9081	1.37684	1.55818	1.53455	-0.160545	-0.671378	-0.512499	1.34442	+		+		0	2.56457	0.400357	0.510833	3.13686	-1.85692	0.303383	0.351955
Q13045;B4DIX0;Q59H95;B4DNA8;K7EQZ7;J3QQQ2;K7EP37;K7EP27;J3QLR6;J3KS39;J3QQU5	Q13045;B4DIX0;Q59H95	Protein flightless-1 homolog	FLII	-0.155824	-0.149379	-0.266128	-1.73566	-1.29727	-0.230203	-1.36499	-1.44541	0.553216	0.526852	0.800827	0.466001	0.838536	0.993979	1.16441	1.30103	-0.576748	-1.08447	0.586724	1.07449	+		+	+	0	3.79311	0.478368	0.507719	2.10311	-0.487766	1.59247	-1.16347
B4DJ21;B4DST5;Q9H3S7;B4DJ12	B4DJ21;B4DST5;Q9H3S7;B4DJ12	Tyrosine-protein phosphatase non-receptor type 23	PTPN23	-1.08725	0.940873	-1.08725	-1.08725	-1.08725	-1.08725	-1.08725	-1.08725	0.532773	0.952697	0.859442	0.541987	1.10901	0.849672	0.901351	0.922944	-0.580219	-1.08725	0.721725	0.945744	+			+	0	3.55194	0.44865	0.507031	0.935325	-0.224019	1.33892	-1.30194
B4DY28;P21291;Q9BTA4;Q6ZMS3;B4E2T4;E9PND2;E9PS42;Q59EQ5;B3KVC9;Q6AI18;Q6AWD1	B4DY28;P21291;Q9BTA4;Q6ZMS3;B4E2T4;E9PND2;E9PS42;Q59EQ5;B3KVC9;Q6AI18	Cysteine and glycine-rich protein 1	CSRP1;DKFZp686M148	0.370832	-0.64068	-1.19926	-0.718481	-0.806237	-1.33124	-1.21387	-0.863948	2.00019	0.419504	0.260978	1.05269	0.605424	0.549538	1.34335	0.171214	-0.546897	-1.05382	0.93334	0.667381	+			+	0	2.97355	0.693798	0.506927	0.230808	0.265959	1.55077	-1.48024
B4E106;B4DKS0;A0A024R0H1;P53985;Q5T8R3;Q5T8R5;B2R6A5	B4E106;B4DKS0;A0A024R0H1;P53985;Q5T8R3;Q5T8R5;B2R6A5	Monocarboxylate transporter 1	SLC16A1	1.08399	0.97841	0.936534	1.394	1.35001	1.10796	-0.845082	0.754834	-0.845082	-0.845082	-0.845082	-0.845082	-0.845082	-0.845082	-0.845082	-0.845082	1.09823	0.59193	-0.845082	-0.845082	+			+	0	3.71617	0.450022	0.506304	0	0	5.83518	1.94332
O75882;B4DZ36	O75882;B4DZ36	Attractin	ATRN	0.961701	0.774687	1.39877	1.54608	0.291335	0.332338	0.949547	1.09459	-0.788611	-0.779353	-0.880101	-0.844493	-1.03612	-1.03746	-0.997728	-0.985183	1.17031	0.666953	-0.823139	-1.01412	+		+	+	0	6.82346	0.931045	0.503356	3.37152	0.190984	4.45494	1.99345
Q13433	Q13433	Zinc transporter ZIP6	SLC39A6	1.22303	0.711217	1.1195	1.60679	0.195015	0.346255	1.23524	0.883548	-0.915075	-0.915075	-0.915075	-0.915075	-0.915075	-0.915075	-0.915075	-0.915075	1.16513	0.665014	-0.915075	-0.915075	+			+	0	6.35043	0.824029	0.50012	0	0	4.54194	2.08021
D3DQH8;P09486;B2RDL6;F5H4E2	D3DQH8;P09486;B2RDL6	SPARC	SPARC	-1.12869	-1.03315	0.0151962	0.0141134	-1.3772	-1.27888	-0.653888	-0.822534	1.44124	1.20304	1.5703	1.15237	-0.135087	-0.124129	0.566046	0.591252	-0.533133	-1.03313	1.34174	0.224521	+		+	+	0	4.57446	0.664822	0.499994	2.5748	1.11722	2.87916	-1.87487
K7ELL7;B4DJQ5;A0A024R7F1;P14314;A0A0S2Z4W7;A0A0S2Z4D8;K7EPW7;A2VCQ4;A0A0S2Z4A0;K7EKX1;K7EJ70;K7EIP3;K7EL27	K7ELL7;B4DJQ5;A0A024R7F1;P14314;A0A0S2Z4W7;A0A0S2Z4D8	Glucosidase 2 subunit beta	PRKCSH	0.758609	0.658835	1.39062	1.83103	0.357163	0.459287	0.965348	0.862989	-0.919315	-0.709991	-0.931346	-0.86696	-0.934401	-0.943142	-1.00043	-0.978296	1.15977	0.661197	-0.856903	-0.964067	+			+	0	6.09504	0.787072	0.498577	1.04283	0.107164	3.4329	2.01668
Q86SR1;D3DQI7;Q4G0E1;F2Z2M7;A0A087X115;E5D8G0;Q49A17	Q86SR1;D3DQI7;Q4G0E1	Polypeptide N-acetylgalactosaminyltransferase 10	GALNT10	1.84719	1.10985	1.12816	0.580903	0.951576	0.848412	0.38417	0.489307	-0.917445	-0.917445	-0.917445	-0.917445	-0.917445	-0.917445	-0.917445	-0.917445	1.16653	0.668366	-0.917445	-0.917445	+			+	0	6.50942	0.850813	0.498158	0	0	3.6965	2.08397
Q15223;Q6SYC2;Q8WXR3;Q8WXR2	Q15223;Q6SYC2	Nectin-1	PVRL1	1.03927	1.87639	-0.0115433	0.14386	0.705517	0.941639	0.473101	-1.06264	-0.379171	-0.486828	0.0715745	-0.13084	0.263133	0.316438	-1.87995	-1.87995	0.761994	0.264404	-0.231316	-0.795082	+			+	0	0.856536	0.337774	0.49759	0.385623	0.563765	1.14313	0.99331
I3L0A0;Q13404;G3V2F7;A0A0A0MSL3;E5RIF1;D6RG00	I3L0A0;Q13404;G3V2F7;A0A0A0MSL3	Ubiquitin-conjugating enzyme E2 variant 1	UBE2V1	-0.860171	-0.92232	0.334869	-1.1438	-1.1438	-1.1438	-1.1438	-1.1438	0.717461	0.728604	0.711948	0.711138	1.25293	1.15253	1.01573	0.876274	-0.647855	-1.1438	0.717288	1.07437	+		+	+	0	5.70676	0.727723	0.495943	2.31662	-0.357078	2.19526	-1.36514
Q6IBL8;O95376;B3KMG5;Q53ET9;Q59HA2;C9JZ71;C9JCL4;F8WCS4;C9JBC5	Q6IBL8;O95376;B3KMG5;Q53ET9;Q59HA2	E3 ubiquitin-protein ligase ARIH2	ARIH2	-0.40112	-1.48225	1.42723	2.53362	-0.310474	0.790133	0.372263	-0.742552	-1.17148	0.616556	-0.559911	0.255902	-0.408191	-0.33426	-0.604141	0.0186796	0.51937	0.0273425	-0.214733	-0.331978					0	0.167186	0.202132	0.492027	0.101781	0.117245	0.314284	0.734103
V9HWK1;P60174;Q53HE2;B4DUI5;Q2QD09;U3KPZ0;U3KQF3;U3KPS5	V9HWK1;P60174;Q53HE2;B4DUI5;Q2QD09	Triosephosphate isomerase	HEL-S-49;TPI1	-1.13497	-1.18787	0.376108	-0.306397	-1.48046	-1.26945	-0.704488	-0.76571	0.616388	0.537335	1.97412	0.991893	0.356641	0.333014	0.89367	0.770186	-0.563282	-1.05503	1.02993	0.588378	+			+	0	3.26591	0.546352	0.491744	0.575989	0.441555	1.73126	-1.59322
B2R7D2;Q9UNW1;B4E394	B2R7D2;Q9UNW1;B4E394	Multiple inositol polyphosphate phosphatase 1	MINPP1	0.634935	0.868612	1.75664	1.42529	0.7042	0.627213	0.768071	0.622362	-0.925916	-0.925916	-0.925916	-0.925916	-0.925916	-0.925916	-0.925916	-0.925916	1.17137	0.680461	-0.925916	-0.925916	+			+	0	7.17802	0.974132	0.490909	0	0	3.7489	2.09729
A0A024R2W4;Q14118;B4DN78;C9JYS1;C9J196;C9JQL4	A0A024R2W4;Q14118	Dystroglycan;Alpha-dystroglycan;Beta-dystroglycan	DAG1	2.01467	1.80159	-0.651025	-1.1963	1.11433	0.54188	-1.41776	-0.228482	-0.218292	-0.0323815	-0.727337	-0.572903	-0.709222	-0.539389	0.731413	0.089219	0.492234	0.002492	-0.387728	-0.106995					0	0.154769	0.194646	0.489741	0.327352	-0.280734	0.473764	0.87996
F5GXJ9;Q13740	F5GXJ9;Q13740	CD166 antigen	ALCAM	-1.1191	-1.19387	0.58476	-0.424194	-1.36713	-1.42738	-0.612255	-0.687136	0.918926	1.99527	0.0621915	0.740354	0.427967	0.65364	0.797172	0.650782	-0.538101	-1.02348	0.929185	0.63239	+			+	0	2.6799	0.471517	0.485371	0.306316	0.296796	1.36306	-1.46729
P15880;Q3KQT6;Q8N5L9;Q6IPX5;H0YEN5;Q8J014;E9PQD7;E9PMM9;I3L404;E9PPT0;Q8NI61;Q9BSW5;E9PM36;O60249;A4D0Y7;D3DU83;H3BNG3;H0YE27;Q6ZNN8	P15880;Q3KQT6;Q8N5L9;Q6IPX5;H0YEN5;Q8J014;E9PQD7;E9PMM9;I3L404;E9PPT0;Q8NI61	40S ribosomal protein S2	RPS2;rps2;OK/KNS-cl.7	-0.0205586	0.212239	0.123835	-0.852294	-0.328868	-0.466631	-0.977533	-0.703848	-1.0512	-0.439005	-0.758733	-0.931121	1.37991	1.48342	1.51509	1.8153	-0.134195	-0.61922	-0.795015	1.54843	+		+	+	0	5.97168	0.863545	0.485025	5.15594	-2.34345	1.25974	0.660821
B4DPZ5;B4DNU9;Q6NZI2;B3KRY5	B4DPZ5;B4DNU9;Q6NZI2;B3KRY5	Polymerase I and transcript release factor	PTRF	0.958248	-1.35137	-0.84506	-1.01116	-0.771858	-0.970827	-1.08747	-1.35137	1.05832	1.31074	0.428513	0.413298	0.621332	1.06083	0.562049	0.97577	-0.562336	-1.04538	0.802718	0.804995	+			+	0	2.91291	0.399463	0.483047	0.00293603	-0.00227622	1.28269	-1.36505
Q6UXH1;A6PWM2;Q659B4	Q6UXH1;A6PWM2	Cysteine-rich with EGF-like domain protein 2	CRELD2	0.672383	0.61803	0.298056	1.97827	-0.209884	-0.425901	0.574075	1.71336	-0.674058	-0.690813	-1.06703	0.777071	-1.00169	-1.13885	-0.125802	-1.29723	0.891685	0.412913	-0.413708	-0.890893	+			+	0	1.53443	0.335022	0.478773	0.440756	0.477183	1.25461	1.30539
A0A024QZ30;P31040;Q0QF12;D6RFM5;B3KT34;A0A087X1I3;B4DYN5;B3KYA5	A0A024QZ30;P31040;Q0QF12;D6RFM5;B3KT34;A0A087X1I3;B4DYN5	Succinate dehydrogenase [ubiquinone] flavoprotein subunit, mitochondrial	SDHA	1.3113	1.81961	0.285608	0.291809	-0.687956	-0.687956	1.44143	1.72981	-0.687956	-0.687956	-0.687956	-0.687956	-0.687956	-0.687956	-0.687956	-0.687956	0.927082	0.448832	-0.687956	-0.687956	+			+	0	1.64067	0.256935	0.47825	0	0	2.25386	1.61504
B4DQT8;A0A024R2D4;B4E1J8;Q9NVJ2	B4DQT8;A0A024R2D4;B4E1J8;Q9NVJ2	ADP-ribosylation factor-like protein 8B	ARL8B	0.697524	0.545851	1.87554	1.11634	-0.819868	1.30593	0.982492	0.855128	-0.819868	-0.819868	-0.819868	-0.819868	-0.819868	-0.819868	-0.819868	-0.819868	1.05881	0.580921	-0.819868	-0.819868	+			+	0	3.17168	0.368908	0.477892	0	0	3.13087	1.87868
Q5JPB8;Q9NY33;G3V1D3;G3V180;Q53HL4;Q53GT4;B4E357;E9PKK8;E9PQ14;E9PPK9;E9PQF2;E9PNX5	Q5JPB8;Q9NY33;G3V1D3;G3V180;Q53HL4;Q53GT4;B4E357	Dipeptidyl peptidase 3	DKFZp686O1117;DPP3	-1.413	-1.70543	0.591463	0.779917	-0.805133	-0.198868	-1.23676	-1.41739	0.437915	0.511691	0.742547	1.64252	0.776704	0.286188	0.589749	0.417891	-0.436762	-0.914538	0.833668	0.517633	+			+	0	1.61622	0.280848	0.477774	0.483783	0.316036	0.909741	-1.27043
E5RIW3;Q6FGD7;E5RJD8;O75347;E5RHG6;E5RIX8	E5RIW3;Q6FGD7;E5RJD8;O75347;E5RHG6;E5RIX8	Tubulin-specific chaperone A	TBCA	-0.809274	-1.18343	-0.483641	0.0605255	-1.30284	-1.10285	-0.935957	-0.963339	0.938643	0.170918	0.301934	0.141284	1.07382	1.75281	1.14401	1.19738	-0.603955	-1.07625	0.388195	1.292	+		+	+	0	5.34081	0.858041	0.472289	2.00503	-0.90381	1.65923	-0.99215
Q0D2M2;B2R4S9;A8K9J7;A0A024RCL8;A0A024RCJ9;A0A024QZZ7;I6L9F7;U3KQK0;B4DR52;Q99880;Q99879;Q99877;Q93079;Q5QNW6;P62807;P58876;P57053;O60814;Q96A08	Q0D2M2;B2R4S9;A8K9J7;A0A024RCL8;A0A024RCJ9;A0A024QZZ7;I6L9F7;U3KQK0;B4DR52;Q99880;Q99879;Q99877;Q93079;Q5QNW6;P62807;P58876;P57053;O60814;Q96A08	Histone H2B;Histone H2B type 1-L;Histone H2B type 1-M;Histone H2B type 1-N;Histone H2B type 1-H;Histone H2B type 2-F;Histone H2B type 1-C/E/F/G/I;Histone H2B type 1-D;Histone H2B type F-S;Histone H2B type 1-K;Histone H2B type 1-A	HIST1H2BC;HIST1H2BK;HIST1H2BN;HIST1H2BD;HIST1H2BM;HIST1H2BL;HIST1H2BH;HIST2H2BF;H2BFS;HIST1H2BA	0.569721	0.407954	1.82256	1.54543	0.189568	0.316428	0.967753	0.98989	-0.411737	-0.744893	-0.555668	-0.397732	-1.2803	-1.24799	-1.11547	-1.05553	1.08642	0.61591	-0.527508	-1.17482	+		+	+	0	4.6502	0.530778	0.470508	3.26503	0.647313	2.37699	1.61393
D6R9P3;D6RD18;B4DMY3;D6RBZ0;Q53F64;Q99729	D6R9P3;D6RD18;B4DMY3;D6RBZ0;Q53F64;Q99729	Heterogeneous nuclear ribonucleoprotein A/B	HNRNPAB	-0.765383	-1.01934	0.373086	0.289307	-1.35714	-2.13663	0.312235	0.186022	-0.574243	-0.351295	0.392884	-0.15637	1.10926	1.5395	0.9179	1.2402	-0.280583	-0.748878	-0.172256	1.20172	+		+		0	1.79531	0.278488	0.468296	2.8667	-1.37397	0.0959135	-0.108326
A0A0S2Z455;Q99574;C9JDY5;H7C5T9;A0A0S2Z463;C9JQU8	A0A0S2Z455;Q99574	Neuroserpin	SERPINI1	0.0272015	-0.888621	0.166869	-0.763275	-0.986591	-0.918404	-0.59902	-0.825631	2.66377	1.39003	0.701838	0.156603	0.161926	-0.730069	-0.297633	0.741	-0.364456	-0.832411	1.22806	-0.031194	+			+	0	2.15721	0.828969	0.467955	1.0408	1.25926	1.41139	-1.59252
Q01415;B7ZAX5;B4DW43;H0YLL8;H0YLL3;B3KUV8;H0YN31;H0YK10;H0YK30	Q01415;B7ZAX5;B4DW43;H0YLL8	N-acetylgalactosamine kinase	GALK2	1.50074	0.753076	-2.75792	0.0761721	-0.96794	-0.386968	-0.470198	-0.468951	-0.399359	0.0087623	0.882284	-0.0352684	1.2876	0.340044	0.56877	0.0691584	-0.106983	-0.573514	0.114105	0.566393					0	0.318487	0.195695	0.46653	0.559874	-0.452289	0.082423	-0.221089
B4DL66;Q9H832;D3DTW2;I3L4C5;H0Y9X8;I3L286;D6RB11;I3L3V3	B4DL66;Q9H832;D3DTW2;I3L4C5	Ubiquitin-conjugating enzyme E2 Z	UBE2Z	0.0922136	-0.13937	-0.943437	-0.943437	-0.943437	-0.943437	-0.943437	-0.943437	-0.0936216	-0.482367	0.925356	0.751692	1.55334	1.46098	-0.241506	1.8339	-0.483508	-0.943437	0.275265	1.15168	+			+	0	2.52166	0.856891	0.45993	0.742594	-0.876415	0.889228	-0.758773
B2RAK1;Q9UIQ6	B2RAK1;Q9UIQ6	Leucyl-cystinyl aminopeptidase;Leucyl-cystinyl aminopeptidase, pregnancy serum form	LNPEP	1.58705	1.37511	0.770428	0.901634	0.729878	0.680937	0.490519	0.900602	-0.502382	-1.0276	-1.03971	-1.05741	-0.942451	-0.952662	-0.978687	-0.935256	1.15856	0.700484	-0.906775	-0.952264	+			+	0	7.34115	1.13898	0.458071	0.126037	0.0454894	3.91418	2.06533
Q08M29;Q8N0V5;Q8WXK7;Q8WXK6;A8K580;Q8NFS8;Q8NFS7;Q8NFS6;Q8NFS5	Q08M29;Q8N0V5	N-acetyllactosaminide beta-1,6-N-acetylglucosaminyl-transferase, isoform A	IGnT2;GCNT2	1.42237	1.51022	0.713228	1.00004	0.40147	0.530234	0.933218	0.953644	-0.933052	-0.933052	-0.933052	-0.933052	-0.933052	-0.933052	-0.933052	-0.933052	1.16146	0.704642	-0.933052	-0.933052	+			+	0	7.70707	1.00888	0.456821	0	0	4.52828	2.09451
Q99985;B4E2I9;Q75MX0	Q99985;B4E2I9	Semaphorin-3C	SEMA3C	1.57034	1.86707	0.164914	0.786512	0.780511	0.972218	0.331549	0.486115	-0.830496	-0.845599	-0.95669	-0.986096	-1.30313	-0.911147	-0.409974	-0.716105	1.09721	0.642598	-0.90472	-0.835089	+			+	0	4.267	0.506553	0.454613	0.137854	-0.0696314	2.68231	2.00193
P43251;C9JSN9	P43251;C9JSN9	Biotinidase	BTD	0.849111	1.398	1.07918	1.31652	0.585563	0.327999	0.910226	1.0175	-0.903924	-0.844675	-0.85328	-0.77678	-1.11124	-1.08562	-1.04283	-0.865745	1.1607	0.710322	-0.844665	-1.02636	+		+	+	0	8.27318	1.18476	0.450382	1.60153	0.181695	5.39496	2.00537
O43692;H3BTP0;H3BSZ9;H3BTI0;A0A140VK80;Q9H0B8	O43692	Peptidase inhibitor 15	PI15	1.53242	1.20005	1.00642	0.915476	0.74708	1.09639	0.641577	0.37113	-0.938818	-0.938818	-0.938818	-0.938818	-0.938818	-0.938818	-0.938818	-0.938818	1.16359	0.714044	-0.938818	-0.938818	+			+	0.0009539	8.43447	1.16397	0.449549	0	0	5.32443	2.10241
O75326;F5GYX3;B3KMH6;H3BMF9	O75326;F5GYX3	Semaphorin-7A	SEMA7A	0.874786	0.871632	1.41342	1.48532	0.573628	0.45636	0.895276	0.939428	-0.938731	-0.938731	-0.938731	-0.938731	-0.938731	-0.938731	-0.938731	-0.938731	1.16129	0.716173	-0.938731	-0.938731	+			+	0	8.37955	1.1371	0.445116	0	0	4.81066	2.10002
P23142;Q8NBH6;A0A0U1RRA4	P23142;Q8NBH6	Fibulin-1	FBLN1	0.845887	0.982603	1.38239	1.43948	0.45283	0.704841	0.817472	0.896718	-0.732369	-0.817741	-0.940603	-0.928288	-1.01645	-1.04605	-1.03518	-1.00555	1.16259	0.717965	-0.85475	-1.02581	+		+	+	0	8.98116	1.35113	0.444626	1.84636	0.171056	4.90366	2.01734
A0A024R9I0;P21283;E7EV59;B7Z593	A0A024R9I0;P21283;E7EV59;B7Z593	V-type proton ATPase subunit C 1	ATP6V1C1	0.917829	1.52152	1.34753	0.758675	0.96249	0.751736	0.567482	0.503259	-1.22367	-1.28605	-1.15406	-1.00317	-0.903148	-0.462889	-0.541359	-0.756174	1.13639	0.696242	-1.16674	-0.665892	+		+	+	0	7.61553	1.11393	0.440148	2.27596	-0.500846	4.7337	2.30313
A8K6H1;A0A0A7E7X3;A0A0A7E7W9;A0A0A7E7W5;A0A0A7E7T3;A0A0A7E7S5;A0A0A7E6P9;A0A0A7E6P4;A0A0A7E6P0;A0A0A7E6K0;A0A0A7E6J5;A0A0A7E6I2;A0A0A7E6D8;A0A0A7E6D4;A0A024RAR8;Q9NZ08;A0A075BTL2;A0A075BV59;A0A075BW43;A0A075BSP6;Q53GQ8	A8K6H1;A0A0A7E7X3;A0A0A7E7W9;A0A0A7E7W5;A0A0A7E7T3;A0A0A7E7S5;A0A0A7E6P9;A0A0A7E6P4;A0A0A7E6P0;A0A0A7E6K0;A0A0A7E6J5;A0A0A7E6I2;A0A0A7E6D8;A0A0A7E6D4;A0A024RAR8;Q9NZ08;A0A075BTL2;A0A075BV59;A0A075BW43;A0A075BSP6	Endoplasmic reticulum aminopeptidase 1	ARTS-1;ERAP1	1.23613	1.52161	1.22835	0.642178	0.965419	0.783074	0.525345	0.606176	-0.938535	-0.938535	-0.938535	-0.938535	-0.938535	-0.938535	-0.938535	-0.938535	1.15707	0.720004	-0.938535	-0.938535	+			+	0	8.27798	1.08879	0.437063	0	0	4.55182	2.0956
Q99584;D3DV53	Q99584;D3DV53	Protein S100-A13	S100A13	-0.281554	-0.403227	1.9029	1.53894	-0.395092	-0.876231	1.6829	0.604819	-0.866928	-1.15544	-0.455575	-1.33862	-0.480688	-0.152454	0.535493	0.140764	0.689265	0.254099	-0.954141	0.0107788	+		+	+	0	0.969993	0.209463	0.435166	1.80352	-0.964921	1.3938	1.64341
B2R6S5;P30085;B4DDL4;Q5T0D2;B4DFW6	B2R6S5;P30085;B4DDL4;Q5T0D2	UMP-CMP kinase	CMPK;CMPK1	-0.190512	-1.36356	-1.0185	-0.066988	-1.13128	-1.06533	-1.04771	-1.13176	0.562392	0.902029	1.28001	1.67137	0.663897	0.640212	0.741018	0.554712	-0.65989	-1.09402	1.10395	0.64996	+			+	0	4.93355	0.659296	0.434132	0.958018	0.45399	2.36507	-1.76384
A0A024RAJ6;P07686;Q5URX0;H0YA83;H0Y9B6;H0Y9M3;D6REQ8	A0A024RAJ6;P07686;Q5URX0	Beta-hexosaminidase;Beta-hexosaminidase subunit beta;Beta-hexosaminidase subunit beta chain B;Beta-hexosaminidase subunit beta chain A	HEXB	0.782267	0.886745	1.26635	1.66179	0.445632	0.577689	0.827939	1.02019	-0.927565	-0.927719	-0.912069	-0.905021	-0.987115	-0.964833	-0.923626	-0.920656	1.14929	0.717862	-0.918094	-0.949057	+			+	0	7.59974	0.923435	0.431427	0.915458	0.0309639	4.31836	2.06738
A0A0G2JH76;A0A024RCQ8;A0A140T8X7;Q9UMR5;A0A0G2JKR3;A0A140T9Y1;A8K358;A0A0G2JLL3;A0A0G2JLA3;G8JLL2;A0A0G2JK02;A0A0G2JIU6;A0A0G2JHB6;A0A0G2JLK6;B7Z424;A2ABN7;A0A0G2JK07;A0A0G2JID8;A0A140TA16;A0A0G2JLK9;H3BNV4	A0A0G2JH76;A0A024RCQ8;A0A140T8X7;Q9UMR5;A0A0G2JKR3;A0A140T9Y1;A8K358;A0A0G2JLL3;A0A0G2JLA3;G8JLL2;A0A0G2JK02;A0A0G2JIU6;A0A0G2JHB6	Lysosomal thioesterase PPT2	hCG_1999928;PPT2	1.6332	1.98705	0.60255	0.153294	0.594052	0.780745	0.58665	0.70323	-0.880097	-0.880097	-0.880097	-0.880097	-0.880097	-0.880097	-0.880097	-0.880097	1.09402	0.666169	-0.880097	-0.880097	+			+	0	4.5167	0.44328	0.427855	0	0	2.43054	1.97412
A0A0F7NGI8;Q32MZ4;Q05D04;B4DPC0;Q9H3B7;C9JTC6	A0A0F7NGI8;Q32MZ4;Q05D04	Leucine-rich repeat flightless-interacting protein 1	LRRFIP1	-0.342133	-1.29374	1.18579	1.99246	-0.718291	-1.38778	0.84587	1.10211	-0.809743	-0.846841	-0.915861	-0.484486	0.851909	0.0797502	0.306653	0.43434	0.385594	-0.0395227	-0.764233	0.418163	+		+	+	0	0.487302	0.172804	0.425119	3.11989	-1.1824	0.758741	1.14983
Q59FR6;Q9Y5E4	Q59FR6;Q9Y5E4	Protocadherin beta-5	PCDHB5	1.31007	1.58306	0.426138	-1.7106	0.390476	0.240391	0.990161	-1.7106	0.594698	0.592972	-0.151109	0.319323	-0.746078	-0.245867	-0.533494	-1.34955	0.402167	-0.022393	0.338971	-0.718747	+		+		0	0.401422	0.173815	0.424561	1.95241	1.05772	0.0282671	0.063198
J3KN36;A0A0G2JN29;A0A087X117;Q15155;P69849;Q5JPE7;A0A0G2JP90;A0A087WW46;Q1LZN2;H3BPS9;Q9H049;A0A087WTD5;I3L1G6;I3L0Q6;H3BTW1	J3KN36;A0A0G2JN29;A0A087X117;Q15155;P69849;Q5JPE7;A0A0G2JP90;A0A087WW46;Q1LZN2	Nodal modulator 1;Nodal modulator 3;Nodal modulator 2	NOMO3;NOMO1;NOMO2	1.56967	0.420117	0.59601	1.76758	0.472753	0.702299	0.652441	0.831382	-1.10924	-0.892305	-0.968353	-1.12365	-1.25231	-0.903508	-0.113151	-0.649734	1.08834	0.664719	-1.02339	-0.729676	+			+	0	4.59263	0.57117	0.423625	0.556046	-0.293712	3.06828	2.11173
A0A024R6M2;Q6IN85;G3V5Z3;H0YIY8;G3V5A2;G3V4R3;G3V231;B4DKA9;Q5MIZ7;Q8N6W1;H0YJN6	A0A024R6M2;Q6IN85;G3V5Z3;H0YIY8	Serine/threonine-protein phosphatase 4 regulatory subunit 3A	KIAA2010;SMEK1	-1.06562	0.620454	-1.06562	-1.06562	-1.06562	-1.06562	-1.06562	-1.06562	0.355901	0.893985	0.918693	1.46489	0.520306	0.671778	0.978768	1.03459	-0.644101	-1.06562	0.908367	0.80136	+			+	0	3.82875	0.44865	0.42152	0.159638	0.107007	1.75483	-1.55247
A0A024R5Q1;Q9NX55;J3QT56	A0A024R5Q1;Q9NX55;J3QT56	Huntingtin-interacting protein K	hCG_2003792;HYPK	-0.547641	0.565929	-1.08342	-1.11899	-0.703147	-0.277566	-1.47527	-1.40073	0.417945	1.3371	0.0104461	1.79262	0.732429	1.1664	0.27676	0.307137	-0.546031	-0.964178	0.889528	0.620681	+			+	0	2.28326	0.373214	0.418145	0.236478	0.268845	1.34968	-1.43556
Q13151	Q13151	Heterogeneous nuclear ribonucleoprotein A0	HNRNPA0	-1.22719	-0.693709	-0.52201	-0.460593	-1.14377	-0.995565	-1.09817	-1.33849	0.872324	0.84692	0.958995	0.596469	0.964375	1.25129	1.0367	0.95242	-0.725875	-1.144	0.818677	1.0512	+			+	0	8.12341	1.16535	0.418122	1.17313	-0.232519	3.71956	-1.54455
Q6FI97;O96019;Q53FS0;H7C5S0;D3DNS0;C9JQT2;O94805	Q6FI97;O96019;Q53FS0	Actin-like protein 6A	BAF53A;ACTL6A	-0.764293	-0.553016	-0.326013	-0.683098	-0.243599	-0.808182	-0.401233	-2.5424	0.491053	0.842653	1.07978	1.52671	0.215528	0.420709	0.923603	0.821806	-0.581605	-0.998854	0.985049	0.595411	+			+	0	2.8166	0.331221	0.41725	0.688755	0.389636	3.2347	-1.56665
C9J8T4;C9JYN7;O43567;C9JRV0;F8WDJ5;C9J383;C9J7B4;C9IY58;C9JCY0;C9JU37;C9JYY4	C9J8T4;C9JYN7;O43567;C9JRV0;F8WDJ5;C9J383	E3 ubiquitin-protein ligase RNF13	RNF13	1.53776	1.54262	0.502338	0.917145	1.03826	1.01544	0.380532	0.409319	-0.917925	-0.917925	-0.917925	-0.917925	-0.917925	-0.917925	-0.917925	-0.917925	1.12497	0.710888	-0.917925	-0.917925	+			+	0	6.18265	0.630693	0.414079	0	0	3.70207	2.04289
A0A140VJI7;Q16610;C8CHS3;B7ZAS5	A0A140VJI7;Q16610;C8CHS3	Extracellular matrix protein 1	ECM1	0.944575	1.11967	1.35289	1.18895	0.397342	0.58108	1.07689	0.896193	-0.900414	-0.905697	-0.91384	-0.908577	-0.959871	-0.990618	-0.98301	-0.995571	1.15152	0.737876	-0.907132	-0.982268	+		+	+	0	9.20462	1.25402	0.413645	3.96778	0.0751353	6.49946	2.05865
Q13257	Q13257	Mitotic spindle assembly checkpoint protein MAD2A	MAD2L1	0.880013	1.09614	1.39098	1.20827	0.898592	1.20168	0.478868	0.34464	-0.937398	-0.937398	-0.937398	-0.937398	-0.937398	-0.937398	-0.937398	-0.937398	1.14385	0.730945	-0.937398	-0.937398	+			+	0	7.92979	0.942228	0.412908	0	0	5.92488	2.08125
A0A024RB14;P62854;Q75MH1;Q5JNZ5;Q76N57	A0A024RB14;P62854;Q75MH1;Q5JNZ5	40S ribosomal protein S26;Putative 40S ribosomal protein S26-like 1	RPS26;RPS26P11	-1.36012	1.21935	-1.22343	0.921134	-0.895001	-1.20485	0.523776	-0.51029	0.344224	0.140861	-1.30618	-0.212233	0.677567	0.629946	1.9157	0.339539	-0.110767	-0.521591	-0.258332	0.890688	+				0	0.680288	0.208987	0.410824	1.19262	-1.14902	0.0676572	0.147565
A0A023T6R1;Q96A72;F5H6N1;F5H6P7;F5H3U9;F5H124	A0A023T6R1;Q96A72;F5H6N1;F5H6P7;F5H3U9	Protein mago nashi homolog 2	FLJ10292;MAGOHB	-1.81179	2.58812	-0.35081	0.164331	-0.516226	-0.0207499	-0.320735	-0.190792	-1.54535	-0.368162	-0.183081	-0.0249907	0.668291	0.951697	0.694126	0.266125	0.147463	-0.262126	-0.530396	0.64506	+		+		0	0.397211	0.17259	0.409588	1.70192	-1.17546	0.288918	0.677859
Q86SF2;H0YAH3;Q68VJ4;H0YAK0;E9PBY3;Q4W5F7;B4DIB4	Q86SF2;H0YAH3	N-acetylgalactosaminyltransferase 7	GALNT7	1.61549	1.15658	0.256124	1.07987	0.305896	0.457038	0.27028	1.44562	-0.787711	-0.00734589	-1.51995	-1.07146	-0.613282	-1.45191	-0.839766	-0.295474	1.02702	0.619708	-0.846617	-0.800108	+			+	0	3.15242	0.463128	0.407306	0.040285	-0.0465068	2.34214	1.87363
A8K4D5;Q16719;Q53F63;A8K7T0;Q53SX6;B8ZZA3;A0A087X297;A0A087WYM2;F8WEP1;A0A087WYQ7;Q53SY0	A8K4D5;Q16719;Q53F63;A8K7T0;Q53SX6;B8ZZA3;A0A087X297	Kynureninase	KYNU	0.636674	0.63938	1.94587	1.25273	0.719403	0.873724	0.486909	0.773783	-0.91606	-0.91606	-0.91606	-0.91606	-0.91606	-0.91606	-0.91606	-0.91606	1.11866	0.713455	-0.91606	-0.91606	+			+	0	6.03439	0.593255	0.40521	0	0	3.21134	2.03472
Q96DV6;A2A3R6;P62753;A2A3R7;A2A3R5;Q9BZU1	Q96DV6;A2A3R6;P62753;A2A3R7;A2A3R5	40S ribosomal protein S6	RPS6	1.32626	0.409642	1.34481	1.11432	0.11123	0.290152	1.2662	0.919992	-0.781174	-1.21763	-1.61751	-1.25882	-0.727089	-0.0623455	-0.671746	-0.446287	1.04876	0.646894	-1.21878	-0.476867	+		+	+	0	4.71438	0.535271	0.401865	1.75767	-0.741917	3.73556	2.26754
B7Z670;Q14CA1;C9JYY6;Q92823;F8W775;Q4KMQ7;A0A087X2B3;C9JH43;Q75ML9;C9J8B6;C9JF43;C9JUR7;A0A1B1PFW4	B7Z670;Q14CA1;C9JYY6;Q92823;F8W775;Q4KMQ7;A0A087X2B3	Neuronal cell adhesion molecule	NRCAM	0.77264	0.681962	1.53068	1.49578	0.313837	0.460203	1.17787	0.934947	-0.920991	-0.920991	-0.920991	-0.920991	-0.920991	-0.920991	-0.920991	-0.920991	1.12027	0.721714	-0.920991	-0.920991	+			+	0	6.32993	0.623223	0.398551	0	0	3.96759	2.04126
A0A024RBC5;P15586;B4DTT0;Q7Z3X3;H7C3P4;A8K6V6;F6S8M0;B4E284;F5H4C6;H0YFA9;A0A0S2Z3S2;B4DKX8	A0A024RBC5;P15586;B4DTT0;Q7Z3X3;H7C3P4;A8K6V6;F6S8M0;B4E284;F5H4C6;H0YFA9	N-acetylglucosamine-6-sulfatase	GNS;DKFZp686E12166	0.95703	1.00472	1.28509	1.30282	0.446927	0.478836	1.09555	0.952485	-1.05554	-1.02475	-1.06735	-1.06943	-0.8733	-0.875412	-0.776003	-0.781668	1.13742	0.74345	-1.05427	-0.826596	+		+	+	0	8.76176	1.09047	0.393964	3.60822	-0.227671	6.45717	2.19168
Q5JRA6;A0A0A0MRH6	Q5JRA6	Melanoma inhibitory activity protein 3	MIA3	0.68003	0.888881	1.55332	1.40368	0.465532	0.570276	0.931234	0.983697	-0.934581	-0.934581	-0.934581	-0.934581	-0.934581	-0.934581	-0.934581	-0.934581	1.13148	0.737685	-0.934581	-0.934581	+			+	0	7.47331	0.802002	0.393793	0	0	4.23121	2.06606
Q53R19;O15144;A0A024R408;Q9BXV5;H7C3F9;C9JTV5;G5E9J0;G5E9S7	Q53R19;O15144;A0A024R408;Q9BXV5	Actin-related protein 2/3 complex subunit 2	ARPC2	-0.668809	-1.04892	-0.697179	-0.467185	-1.07398	-0.727478	-1.3924	-1.26184	1.0618	0.368232	0.646429	0.968696	0.868711	1.21026	1.45733	0.75633	-0.720523	-1.11392	0.761289	1.07316	+			+	0	6.51245	1.08767	0.3934	0.666111	-0.31187	3.51702	-1.48181
B4DGQ7;A0A024RB84;P21860;F8VX90;F8VW48	B4DGQ7;A0A024RB84;P21860	Receptor tyrosine-protein kinase erbB-3	ERBB3	1.13816	0.804452	1.02919	1.57558	0.723486	0.461376	0.973935	0.842019	-0.943525	-0.943525	-0.943525	-0.943525	-0.943525	-0.943525	-0.943525	-0.943525	1.13685	0.750204	-0.943525	-0.943525	+			+	0	8.63446	1.02268	0.386642	0	0	4.86465	2.08037
B2R717;A0A024R141;O60911	B2R717;A0A024R141;O60911	Cathepsin L2	CTSL2;CTSV	1.03362	1.11403	0.862096	1.43064	0.426521	0.616456	0.988457	0.872954	-0.417249	-0.383731	-1.08954	-1.16572	-0.771043	-1.08496	-1.18479	-1.24774	1.1101	0.726097	-0.76406	-1.07213	+			+	0	6.52839	1.16027	0.384	0.621576	0.308073	3.61424	1.87416
P52569	P52569	Low affinity cationic amino acid transporter 2	SLC7A2	1.57287	1.01229	0.608466	1.33604	0.728378	0.867145	0.751894	0.648009	-0.940637	-0.940637	-0.940637	-0.940637	-0.940637	-0.940637	-0.940637	-0.940637	1.13242	0.748857	-0.940637	-0.940637	+			+	0	8.15876	0.909738	0.38356	0	0	4.21645	2.07305
A0A024R8U8;Q8WVQ1;K7EN15	A0A024R8U8;Q8WVQ1;K7EN15	Soluble calcium-activated nucleotidase 1	CANT1	0.835624	1.03313	1.29442	1.35673	0.514953	0.450438	0.825947	1.19735	-0.825177	-0.785339	-0.925308	-0.868432	-1.05746	-1.10293	-0.939912	-1.00403	1.12998	0.747172	-0.851064	-1.02608	+		+	+	0	8.14967	0.931609	0.382803	2.04166	0.17502	5.41268	1.98104
P48163;A8K168;B4DX99;Q8WVX2	P48163;A8K168;B4DX99	NADP-dependent malic enzyme;Malic enzyme	ME1	0.501493	1.47664	1.19636	1.24439	0.175572	0.5369	0.89061	1.28735	-1.12122	-1.09655	-0.971755	-0.884325	-0.882583	-0.842968	-0.714109	-0.795807	1.10472	0.722608	-1.01846	-0.808867	+		+	+	0	5.99595	0.56171	0.382116	1.71206	-0.209596	4.17911	2.12319
B4DFG0;P35659;B4DNW3;D6RDA2;D6R9L5;H0Y993;Q6MZJ9;H0Y8X0	B4DFG0;P35659;B4DNW3;D6RDA2	Protein DEK	DEK	-0.42199	0.11018	-1.72133	-0.3288	-0.184837	-0.259667	-1.72133	-1.72133	0.38076	0.289976	0.586386	0.777324	1.09361	1.13147	1.19301	0.79657	-0.590485	-0.971791	0.508611	1.05367	+		+	+	0	2.81924	0.268288	0.381306	2.09287	-0.545053	1.44085	-1.0991
Q9UBR2;Q5U000	Q9UBR2;Q5U000	Cathepsin Z	CTSZ	0.846989	1.21461	1.02384	1.29657	0.156703	0.308088	1.22217	1.17224	-0.720417	-0.610887	-0.638299	-0.627557	-1.19272	-1.16727	-1.18498	-1.09908	1.0955	0.7148	-0.64929	-1.16101	+		+	+	0	6.40823	0.604663	0.380702	5.39033	0.511721	5.55445	1.74479
A0A090N7T9;Q12765;A0A024RA21;B4DH22;B4DIV7;C9K052;C9J7U9;B8ZZP4;B4DE46	A0A090N7T9;Q12765;A0A024RA21;B4DH22;B4DIV7	Secernin-1	SCRN1	-1.51381	-1.40577	0.39357	1.00703	-1.85481	-1.1709	0.0414501	-0.0554665	0.96241	1.27208	-0.321155	0.08978	0.0989858	0.774332	1.02417	0.658109	-0.379745	-0.759932	0.500779	0.638899	+				0	0.9	0.190637	0.380186	0.123133	-0.138119	0.557387	-0.880525
B4DTA2;A0A087WUK2;A0A024RDF6;O14979;B4DGN3	B4DTA2;A0A087WUK2;A0A024RDF6;O14979	Heterogeneous nuclear ribonucleoprotein D-like	HNRPDL;HNRNPDL	-0.849136	-0.844331	-0.623292	-0.570597	-1.27013	-0.594695	-1.27013	-1.27013	0.693141	1.49955	0.968973	0.777294	0.502683	0.633468	1.47896	0.738364	-0.721839	-1.10127	0.984739	0.838369	+			+	0	5.77853	1.07206	0.37943	0.20426	0.146371	3.90708	-1.70658
Q92743;Q05DJ8;B3KRN4;H0Y7G9;A8K224	Q92743;Q05DJ8;B3KRN4	Serine protease HTRA1	HTRA1	1.22473	1.72175	0.312398	1.15384	0.593473	0.849595	0.713582	0.74594	-1.0914	-0.903218	-1.2171	-1.10071	-0.700159	-0.818073	-0.795313	-0.689327	1.10318	0.725648	-1.07811	-0.750718	+		+	+	0	6.3034	0.60073	0.377532	2.38799	-0.327391	3.46748	2.18129
E7EMN6;P41236;Q6NXS2;E7EUI7;G1AUC5;Q6NXS1;Q6ZU68	E7EMN6;P41236;Q6NXS2;E7EUI7;G1AUC5;Q6NXS1	Protein phosphatase inhibitor 2;Protein phosphatase inhibitor 2-like protein 3	PPP1R2;PPP1R2P3	-0.936512	-0.550961	-0.895326	-0.302644	-1.56091	-1.38339	-0.606125	-0.639795	0.400818	0.696482	0.636357	1.58814	0.0164685	0.99395	1.22934	1.31412	-0.671361	-1.04756	0.830449	0.88847	+			+	0	3.86179	0.61614	0.376194	0.0514145	-0.0580206	2.60783	-1.50181
B7Z8E7;Q13438;B4E321;Q9BR60;F8W1V2;F8W0R2;F8W1N0;F8VZI7	B7Z8E7;Q13438;B4E321;Q9BR60	Protein OS-9	OS9;OR7D2	0.787403	0.550431	1.69925	1.41613	0.739963	0.449834	0.939758	0.828153	-0.926367	-0.926367	-0.926367	-0.926367	-0.926367	-0.926367	-0.926367	-0.926367	1.1133	0.739427	-0.926367	-0.926367	+			+	0	6.62826	0.618423	0.373879	0	0	3.57705	2.03967
Q9NWQ8	Q9NWQ8	Phosphoprotein associated with glycosphingolipid-enriched microdomains 1	PAG1	0.408335	1.20386	1.24048	1.57923	0.443144	0.460548	0.939894	1.11222	-0.923465	-0.923465	-0.923465	-0.923465	-0.923465	-0.923465	-0.923465	-0.923465	1.10798	0.738951	-0.923465	-0.923465	+			+	0	6.39528	0.576254	0.369028	0	0	3.74809	2.03144
[truncated: 2,363 more rows]
