# Supplementary material for: Amyloid aggregates accumulate in melanoma metastasis modulating YAP activity
Source: EMBO Rep. 2020 Aug 4;21(9):e50446. doi: 10.15252/embr.202050446 (PMC7507035; doi:10.15252/embr.202050446)
Supplement: Supplementary file 12 — DatasetEV11 [file EMBR-21-e50446-s012.xlsx]

## Sheet: Readme
Expanded View (EV) Datasets:
Dataset EV11: Secretome proteomics of iBACE2KD IGR37 treated with DOX- vs DOX+
Proteins statistically significant in melanoma cell lines iBACE2KD IGR37 DOX- versus DOX+ (1 μg/mL)
Legend
DOX	Doxycycline
Protein IDs	Uniprot IDs for protein
Protein names	Protein names
Gene names	Gene names of protein hits
LFQ intensity _DOX-_1	LFQ intensity _DOX-_1
LFQ intensity_DOX- _1r	LFQ intensity_DOX- _1replicate
LFQ intensity _DOX-_2	LFQ intensity _DOX-_2
LFQ intensity_DOX- _2r	LFQ intensity_DOX- _2replicate
LFQ intensity _DOX+_1	LFQ intensity _DOX+_1
LFQ intensity_DOX+_1r	LFQ intensity_DOX+_1replicate
LFQ intensity _DOX+_2	LFQ intensity _DOX+_2
LFQ intensity_DOX+_2r	LFQ intensity_DOX+_2replicate
significant proteins Ttest FDR<0.05	if "+" then the hit was t-test significant
N: -Log Student's T-test p-value menus_plus	minus log10 of the Student's t-test value
N: Student's T-test q-value menus_plus	minus log10 of the Student's t-test FDR
N: Student's T-test Log2 (DOX-/DOX+)	Log2 of ratio of DOX- vs DOX+

## Sheet: Dataset EV11
Protein IDs	Protein names	Gene names	LFQ intensity _DOX-_1	LFQ intensity_DOX- _1r	LFQ intensity _DOX-_2	LFQ intensity_DOX- _2r	LFQ intensity _DOX+_1	LFQ intensity_DOX+_1r	LFQ intensity _DOX+_2	LFQ intensity_DOX+_2r	significant proteins Ttest FDR<0.05	N: -Log Student's T-test p-value menus_plus	N: Student's T-test q-value menus_plus	N: Student's T-test Log2 (DOX-/DOX+)
Q9HB16;Q95IC0;B9VJ52;A0A142J2X9;Q9UE03;Q9UE01;Q9UDZ9;Q9UDZ8;A0A1B0Z4Z0;A0A0K1NWU9;V5P5H4;M1PPD1;M1NVA7;G9FRT9;F5CQ56;F5CJX6;F5CA55;C0LU32;V5P5E0;F5CJX4;D4P5A5;L7Z9L1;G3CBL6;F5CJX5;F5CIT6;F5CA56;F1BE19;C0LZS2;A0A023SER7;Q2L6G1;Q0EFB3;B0FYL7;C5NT78;J9TPG6;Q29983;W6S861;D6QZ32;C7FEB0;W6S1K2;Q9UE02;Q9UE00;M1Q4R4;L0L8F7;F5CQ57;F5CIT5;C0LZS1;A0A142J239;A0A0K1NXC7;A0A0F6UUZ2;A0A023SGA8;W8RL45;D7REL5;M1S…	MHC class I polypeptide-related sequence A	MICA;HLA-MICA;PERB11.1	25.8455	25.4188	26.1846	26.3034	23.3026	24.6056	23.7011	22.1291	+	2.40882	0.00286624	2.50344
A0A023T787;Q9Y5S9;A0A0J9YW13	RNA-binding protein 8A	RBM8;RBM8A	29.343	29.0579	28.7602	28.9404	29.974	30.1004	30.4743	30.5167	+	3.30885	0.00218026	-1.24099
B7Z4B1;A0A024QZ33;B7ZL27;B2R9Y2;Q9H0G5;Q05DD5	Nuclear speckle splicing regulatory protein 1	CCDC55;NSRP1	24.1692	24.5492	23.1588	23.9325	25.4585	25.8704	23.9553	26.3995	+	1.29765	0.0355995	-1.4685
B7Z1N6;B7Z1Y2;A0A024QZ64;B7Z3K9;P09972;K7EKH5;C9J8F3;J3KSV6;J3QKP5;B7Z1Z9;A8MVZ9	Fructose-bisphosphate aldolase C	ALDOC	27.5584	27.6031	28.8026	27.5488	29.1766	29.2304	29.0722	29.0389	+	2.15555	0.00850939	-1.25131
Q0QEW2;G3V203;H0YHA7;A0A024QZD1;J3QQ67;Q07020;F8VUA6;F8VYV2;B4DDY5;A0A075B7A0	60S ribosomal protein L18	RPL18	29.748	29.4381	29.0539	28.8634	29.9495	29.8257	30.0723	29.7425	+	1.59434	0.0397993	-0.621653
A8KAQ5;A0A024QZD5;P08621;B3KPV0;M0QYR1;M0QX04;Q9UFS1	U1 small nuclear ribonucleoprotein 70 kDa	SNRP70;SNRNP70	28.991	29.2612	29.0637	29.0812	29.5868	29.8502	29.573	29.6505	+	3.23011	0.00856303	-0.565854
B4DSN3;G5EA31;A0A024QZM6;P53992;A0A0U1RR49;B7ZAY6	Protein transport protein Sec24C	SEC24C	23.5974	24.2563	24.7665	23.6775	26.0854	24.3978	25.9354	25.8795	+	1.68893	0.016375	-1.50008
A0A024QZN4;V9HWK2;P18206;B3KXA2;B4E3Q9;Q5JQ13;B4DKC9;B4DTM7	Vinculin	VCL;HEL114	29.8303	29.965	30.0746	29.9473	30.4026	30.3477	30.6208	30.5776	+	3.17193	0.0105194	-0.532905
Q0D2M2;B2R4S9;A8K9J7;A0A024RCL8;A0A024RCJ9;A0A024QZZ7;I6L9F7;U3KQK0;B4DR52;Q99880;Q99879;Q99877;Q93079;Q5QNW6;P62807;P58876;P57053;O60814;Q96A08;L0R4T3	Histone H2B;Histone H2B type 1-L;Histone H2B type 1-M;Histone H2B type 1-N;Histone H2B type 1-H;Histone H2B type 2-F;Histone H2B type 1-C/E/F/G/I;Histone H2B type 1-D;Histone H2B type F-S;Histone H2B type 1-K	HIST1H2BC;HIST1H2BK;HIST1H2BN;HIST1H2BD;HIST1H2BM;HIST1H2BL;HIST1H2BH;HIST2H2BF;H2BFS	31.5909	31.7801	31.6011	31.2959	31.0347	30.9687	30.708	30.6361	+	2.70752	0.00840592	0.73014
A3KPC7;A0A024RAS2;Q08AJ9;B2R5B3;A4FTV9;A0A024R017;A0A0U1RR32;A0A0U1RRH7;Q99878;Q96KK5;Q9BTM1;Q16777;Q93077;Q7L7L0;Q6FI13;P20671;P0C0S8;P04908;P16104;B2R5B6;Q8IUE6;Q96QV6;V9GZN0;H0YFX9;B4E0B3;C9J0D1;Q71UI9;P0C0S5	Histone H2A;Histone H2A type 1-J;Histone H2A type 1-H;Histone H2A.J;Histone H2A type 2-C;Histone H2A type 1-C;Histone H2A type 3;Histone H2A type 2-A;Histone H2A type 1-D;Histone H2A type 1;Histone H2A type 1-B/E;Histone H2AX;Histone H2A type 2-B;Histone H2A type 1-A	HIST1H2AH;H2AFJ;HIST1H2AB;HIST1H2AK;HIST1H2AC;HIST1H2AJ;HIST2H2AC;HIST3H2A;HIST2H2AA3;HIST1H2AD;HIST1H2AG;H2AFX;HIST2H2AB;HIST1H2AA	29.5789	29.5616	28.0163	28.8464	24.37	24.9506	24.1718	24.3069	+	4.50974	0.0022069	4.551
B4DHC6;A0A087X0U3;B4DF14;A0A087WT87;Q8N169;A0A024R050;P43003	Excitatory amino acid transporter 1	SLC1A3	26.3123	26.0886	26.093	26.1165	24.3543	24.077	23.5739	23.4326	+	4.31968	0.00196721	2.29312
A0A024R094;D6REB4;Q9H074;D6RJF2	Polyadenylate-binding protein-interacting protein 1	PAIP1	25.8191	25.8924	26.0869	25.9651	23.8236	25.0152	25.239	23.5741	+	1.95599	0.0106223	1.52793
H0Y360;B2RB47;A0A024R098;Q01433;E9PIJ1;E9PJF6;H0YCL9	AMP deaminase 2	AMPD2	26.2437	25.3826	26.3398	26.2246	24.2821	23.2678	23.9326	23.222	+	3.35105	0.00125547	2.37153
A0A024R0A1;P09603;B4DTX0;Q59H07;E9PKP4;H7BY18;E9PQ08;F6MF51;E9PJA2	Macrophage colony-stimulating factor 1;Processed macrophage colony-stimulating factor 1	CSF1	29.5685	29.483	29.9176	29.9333	30.0552	30.0911	30.4185	30.4998	+	1.80041	0.0369298	-0.540548
A0A024R0Q4;Q8IV08;B4DEL6;M0R1F7;M0R3G9;M0R2W7	Phospholipase D3	PLD3	30.4599	30.6103	30.3269	30.2383	30.1219	29.9695	29.9047	29.953	+	2.38596	0.0303677	0.421578
B4DLP6;Q9BPW0;H0YDU8;Q53FR0;B2R6R6;A0A024R0Q7;P53041;A8MU39;B4DDZ8;Q59F46;B7Z1I1	Serine/threonine-protein phosphatase;Serine/threonine-protein phosphatase 5	PPP5C	27.7037	28.0607	27.038	27.2896	23.9591	23.3875	25.5199	24.0632	+	3.19565	0.00128358	3.29057
B4DEB2;F5H8D7;B4DTD3;B2RCY5;A0A024R0S8;Q59HH7;P18887;M0QZ96;M0R0D2;M0R1U8;M0QYS5	DNA repair protein XRCC1	FOXH1;XRCC1	23.9703	23.6194	23.7172	23.9409	25.0862	25.1813	25.1792	24.1205	+	2.13388	0.0105489	-1.07985
K7ERI9;A0A024R0T8;P02654;K7EKP1;K7EJI9;K7ELM9;K7EPF9	Apolipoprotein C-I;Truncated apolipoprotein C-I	APOC1	25.1563	24.0835	25.5841	25.2965	24.7844	23.5829	23.4865	23.9529	+	1.29952	0.0404594	1.0784
Q6P163;A0A024R0T9;A0A0S2Z3C2;K7ER74;P02655	Apolipoprotein C-II	APOC2;APOC4-APOC2	26.3415	26.915	27.657	28.389	25.2409	24.6746	24.4978	23.8982	+	2.71409	0.00218966	2.74775
A0A0S2Z4N8;A0A024R0V4;P50552;A0A0S2Z4I9;K7EM16;A0A0S2Z4I7;K7EQD0	Vasodilator-stimulated phosphoprotein	VASP	24.6893	24.1285	25.03	22.8361	25.596	25.9519	26.2269	24.7636	+	1.35249	0.0317351	-1.46362
A0A024R3Q3;A0A024R0Y6;P84077;P61204;F5H423;B4DJC8;B4DN70;B4DEB9;F5H0C7;B4E190;H0YGG7	ADP-ribosylation factor 1;ADP-ribosylation factor 3	ARF1;ARF3	29.9242	30.3301	30.0634	29.933	29.5905	29.5925	29.6066	29.623	+	2.54044	0.0231489	0.459547
B2R717;A0A024R141;O60911	Cathepsin L2	CTSL2;CTSV	28.7085	28.9014	28.3348	28.5071	27.4921	27.6805	27.2852	27.3186	+	3.58408	0.00192381	1.16889
A0A024R191;Q7Z4W7;P57729;H0YEA4;H0YDB7;Q6FGU7;Q53EX5;B2R7I9;O14966	Ras-related protein Rab-38	RAB38	29.4486	29.1394	29.3376	29.4286	28.4144	28.5709	28.4932	28.4008	+	4.41494	0.0016087	0.868693
A8K4W8;A0A024R1A4;P68036;A0A1B0GUS4	Ubiquitin-conjugating enzyme E2 L3	UBE2L3	29.2818	29.3509	29.1423	28.9042	24.0383	23.9929	23.483	23.3767	+	6.82777	0	5.44704
A0A024R1I3;Q96GD0	Pyridoxal phosphate phosphatase	PDXP	24.327	24.0241	24.9974	23.3073	25.4376	25.5242	25.7627	25.9235	+	2.18402	0.00652874	-1.49806
A0A024R1N1;P35579;Q86XU5;B4E3S1;Q6ZNL4;Q99529;Q5BKV1;B1AH99;Q2PS10;Q9UMJ0;REV__B4DQZ7;REV__S4R3H4;REV__E7EQT4;REV__Q9UKV3	Myosin-9	MYH9	31.3596	31.3757	31.8395	31.8568	32.2378	32.1819	32.2228	32.2473	+	2.3421	0.0169871	-0.614545
A0A024R1P8;O95502	Neuronal pentraxin receptor	NPTXR	25.6922	25.8498	25.849	25.8798	23.3881	24.2847	25.3144	23.2871	+	1.99181	0.00842373	1.7491
A0A024R1Q5;P17050	Alpha-N-acetylgalactosaminidase	NAGA	29.3887	29.4423	29.2566	29.7249	29.2554	28.4985	28.2109	27.8134	+	1.70304	0.0208222	1.00856
A0A024R306;A0A024R1R8;Q9Y2S6	Translation machinery-associated protein 7	CCDC72;hCG_2014768;TMA7	24.2686	23.1312	25.4727	23.9484	27.1483	27.042	28.5503	28.7476	+	2.83316	0.00162637	-3.66681
A0A024R1S8;Q14847;C9J9W2;A8K1D2;B4DIC4;B4DJI4;F6S2S5;J3KSN1;Q9NPR7	LIM and SH3 domain protein 1	LASP1	28.6544	27.9509	28.3233	28.1251	28.9268	28.7889	29.4446	29.4492	+	2.08804	0.0136	-0.888941
A0A024R1U4;P51148;K7ERI8;K7ERQ8;F8VVK3;K7ENY4;F8VWU4;F8VVZ0;F8VUA5;Q6FI54;A0A024RB09;A0A024R2K1;P61020;P20339;F8VSF8;K7EIP6;F8WCY6;F8WD79;F8VPW9;F8VWZ7;A0A0A1HAN9	Ras-related protein Rab-5C	RAB5C	29.6007	29.7467	30.0639	30.0194	29.1947	29.3067	29.2941	29.4554	+	2.35365	0.0202623	0.54496
Q53GN6;A0A024R201;Q9Y6E3;Q9UNM6;B4DJ66;B2RBM7;A0A087WUL9;J3KNQ3;E9PL38;Q9UNM7;H0YD73;E9PQG3;E9PPD2	26S proteasome non-ATPase regulatory subunit 13	PSMD13	27.869	27.8252	28.0093	28.2701	27.4072	27.2318	27.2408	27.8246	+	1.79193	0.03567	0.567294
A0A024R216;Q9Y3E1;H3BPQ6;H3BPM9	Hepatoma-derived growth factor-related protein 3	HDGFRP3	24.1693	24.6616	25.3989	23.9054	25.0221	26.7094	26.3712	25.0873	+	1.22612	0.0423459	-1.26369
A0A024R229;Q9UHN6;B4E1B9;F5H6B2;B4DTX3;B3KNL9;H3BLX9;H3BLY0	Transmembrane protein 2	TMEM2	29.5855	29.5541	29.4653	29.5666	29.1942	29.2204	28.9284	29.1593	+	2.93636	0.0201588	0.417303
Q53FS4;B2R774;A0A024R2A7;P49257;A0PJ85	Protein ERGIC-53	LMAN1	26.2477	26.6794	26.8706	26.6047	24.68	24.4913	25.1018	23.2371	+	2.72621	0.0024065	2.22305
A8K5D8;A8K4G7;A0A024R2C5;O75351;B3KNH6;Q6PIW4	Vacuolar protein sorting-associated protein 4B	VPS4B	24.927	23.1374	24.918	23.2658	26.5425	26.2493	27.2162	26.6026	+	2.53221	0.00296727	-2.59062
A0A024R2I5;A0A024R2F8;Q8N4Q1	Mitochondrial intermembrane space import and assembly protein 40	CHCHD4	24.4387	23.1733	24.5156	23.345	26.8125	27.4758	27.161	27.2016	+	3.89313	0.00173913	-3.29458
C9JSU1;A0A024R2K4;Q9Y608;H7C3N9;C9JJC9;C9JC17;C9J321;C9J0U5	Leucine-rich repeat flightless-interacting protein 2	LRRFIP2	24.635	25.1222	23.4882	22.4679	25.8215	25.8565	25.9009	25.8285	+	1.74695	0.0128432	-1.92352
A0A024R2M7;O95747;C9JIG9	Serine/threonine-protein kinase OSR1	OXSR1	24.9728	24.6157	25.2138	23.7364	26.0198	26.1718	26.6512	26.5476	+	2.5232	0.00322892	-1.71291
A0A024R2Q4;P61313;E7EQV9;E7ENU7;E7EX53;B4DLP4;B4DEN1;Q76N55;E7ERA2;A4D1Q5	Ribosomal protein L15;60S ribosomal protein L15	RPL15	29.9821	30.0101	29.6114	29.5768	30.5292	30.4203	30.8452	31.0322	+	2.60397	0.00658933	-0.911619
A0A0S2Z472;A8KAH7;A0A024R2W3;P13861;H7C330;H7C1L0	cAMP-dependent protein kinase type II-alpha regulatory subunit	PRKAR2A	26.4693	24.6402	26.2074	26.5919	23.7477	24.2124	24.9768	24.7182	+	1.5955	0.0189124	1.56344
A0A024R2W4;Q14118;B4DN78;C9JYS1;C9J196;C9JQL4;C9JY76;C9JEH2;C9JEN1;C9J6Z6	Dystroglycan;Alpha-dystroglycan;Beta-dystroglycan	DAG1	32.6119	32.66	32.9997	33.0924	32.4851	32.3051	32.2109	32.4181	+	1.94901	0.0366707	0.486186
A0A024R2X1;A0A024R329;Q9Y5P6	Mannose-1-phosphate guanyltransferase beta	GMPPB	26.7077	26.848	26.6744	27.1948	24.1695	26.2476	24.8898	23.861	+	2.04423	0.00654378	2.06424
A0A024R374;P07858;A8K2H4;B4DMY4;B3KUJ8;E9PKQ7;E9PNL5;E9PHZ5;E9PLY3;E9PSG5;E9PQM1;E9PR54;E9PJ67;E9PCB3;E9PS78;Q5HYG5;E9PL32;E9PKX0;R4GMQ5;E9PIS1	Cathepsin B;Cathepsin B light chain;Cathepsin B heavy chain	CTSB	34.6835	34.646	34.7948	34.8042	33.8943	34.0051	33.9434	33.9613	+	5.58254	0.00124638	0.781121
A0A087WT99;A8K718;A0A024R396;Q9H0W9;E9PQS1;A0A024R3B0;E9PPB5;E9PJU8;E9PR95;E9PSC3;E9PLC5;E9PLB3;E9PIP1	Ester hydrolase C11orf54	C11orf54	25.6085	25.6016	24.9409	25.2731	27.3397	27.533	27.1085	27.0752	+	4.22519	0.00144578	-1.90805
A0A024R3W5;Q9ULF5;E7ENT5;E7EV45;Q05C42	Zinc transporter ZIP10	SLC39A10	28.3823	27.9928	28.2483	28.3784	27.5102	27.6958	27.511	27.4219	+	3.24488	0.00456842	0.715732
A0A024R3Z2;B8ZZN6;P63165;B8ZZJ0;B8ZZ67;B9A032;G2XKQ0	Small ubiquitin-related modifier 1	SUMO1	27.5243	27.1568	26.9572	27.0737	27.585	27.5386	28.4209	28.4878	+	1.56593	0.0319948	-0.830069
C9JG97;A0A024R410;C9JEH3;Q13685;H7C0R2;C9JTS3;Q59EM1	Angio-associated migratory cell protein	AAMP	25.9573	26.4908	24.3414	25.877	26.6761	26.651	27.7513	26.8504	+	1.32066	0.0359054	-1.31563
A0A024R442;Q53SB6;E7ETB3;B7Z7F0;Q9ULA0;Q9BSS9;E7EMB6;A0A024R443;Q9NV55;Q9HAC6;B9ZVU2;F8WAN0;B7Z822;E7EPX3;C9JBE1;E5RJ35;C9JRG3;C9J1E2	Aspartyl aminopeptidase	DNPEP	26.7414	27.0087	26.5132	26.8808	27.6048	27.6019	27.4355	27.3457	+	2.91403	0.00692135	-0.710977
C9JG41;A0A024R466;Q9NQX7;F5H4I5;E7EUS6;B8ZZM6;B4DIB1;B4E028	Integral membrane protein 2C;CT-BRI3	ITM2C	27.0212	27.2682	27.5691	27.7339	24.7979	24.2484	24.8146	24.2599	+	4.84759	0.00213333	2.86789
C9JJ54;A0A024R488;Q8IWB7;Q9H8N9	WD repeat and FYVE domain-containing protein 1	WDFY1	23.7209	25.2628	25.109	23.9667	26.6909	25.9926	26.6037	27.052	+	2.43526	0.00328834	-2.0699
Q53QV8;H7C3K9;A0A024R492;Q9BV36;Q6UWC1;A8KA64;A0A024R4D3;H7C052;H7C2D8;H7C371;H7C190	Melanophilin	MLPH;UNQ8200	24.7981	24.7371	24.1989	24.8139	26.0923	26.606	25.6418	26.8904	+	2.75144	0.00288339	-1.67064
A0A024R496;Q9Y376;A0A087X0K1;Q7Z4X0;B7ZBJ4;Q5TAW7;A0A024RDT3;Q9H9S4	Calcium-binding protein 39	CAB39	27.086	27.167	27.4313	27.2973	24.8046	24.0202	25.0037	24.9146	+	4.4187	0.0024	2.5596
A0A024R4A0;P19338;B3KTP9;Q9BQ02;B3KM80;Q6ZS99;H7BY16;C9JYW2;C9JLB1;C9J1H7;C9JWL1	Nucleolin	NCL	32.4715	32.5709	32.8539	32.7552	33.8622	33.7563	34.1631	34.1918	+	4.13	0.00135433	-1.33049
A0A024R4H0;Q02809;B2R5M9;B4DGN8;B4DHT1;Q5JXB7	Procollagen-lysine,2-oxoglutarate 5-dioxygenase 1	PLOD1	34.0069	33.9921	34.1355	34.1425	33.5624	33.4399	33.5254	33.459	+	4.60105	0.00283912	0.572541
A0A024R4J8;Q92876;Q6JIA6;E7ETY0	Kallikrein-6	KLK6	31.4307	31.5548	31.2902	31.4752	31.0531	31.017	30.2614	30.2889	+	1.86858	0.0210189	0.782634
A0A024R4T4;P61081;M0QX69;M0QYI6	NEDD8-conjugating enzyme Ubc12	UBE2M	27.4294	27.0099	27.1667	26.7524	27.6276	27.5195	27.6508	27.5297	+	1.82662	0.0398458	-0.492282
A0A024R4U3;Q14166	Tubulin--tyrosine ligase-like protein 12	TTLL12	26.8094	26.9193	26.1302	26.0932	24.2333	25.0745	24.3037	25.0633	+	2.90528	0.00214346	1.81937
A0A024R4Z6;Q08945;A0A0U1RRK2;Q59GH7;E9PMD4	FACT complex subunit SSRP1	SSRP1	28.1448	28.0878	27.5904	27.4027	28.6283	28.4983	28.6213	28.5298	+	2.19555	0.0146531	-0.763
A0A0S2Z373;Q63HL5;A0A0C4DFZ2;A0A024R509;P15289;A0A0S2Z309;B4DVI5	Arylsulfatase A;Arylsulfatase A component B;Arylsulfatase A component C	DKFZp686G12235;ARSA	31.3896	31.2848	31.9541	31.9918	30.7924	30.4364	29.8321	29.7962	+	2.49021	0.00350549	1.4408
A0A024R546;Q9C0B5;H0YEF4	Palmitoyltransferase;Palmitoyltransferase ZDHHC5	ZDHHC5	23.9754	24.0843	23.5073	23.6811	25.9771	25.6932	25.9444	26.2696	+	4.72723	0.00266667	-2.15905
A0A024R588;A0A024R566;A0A024R5D9;A0A024R572;Q15637;B4DJU4;B4DX42;B4DSE4;C9J792;Q14820;F8WEV5	Splicing factor 1	SF1	24.9864	24.3441	24.8668	23.3516	26.1529	26.3426	26.0913	25.9433	+	2.42185	0.00335227	-1.74529
B2R5U3;A0A024R571;Q9H4M9;B4DMV9;B4DR44;B4DTR4;B4DZH9;C9JC03;C9J2Z4;C9JDQ8;C9JIJ3;C9IZH1;Q8NCJ3;B4DLA1;A0A024R0S6;Q9NZN4	EH domain-containing protein 1	EHD1	28.6131	28.7679	28.8064	28.8912	27.9672	28.161	27.9082	27.5154	+	3.00871	0.00354444	0.881666
A0A024R5A3;A0A024R580;B2RDI5;P07384;B4DWH5;E9PLX0;E9PJJ3;E9PLC9;E9PMC6;E9PJA6;E9PSA6;E9PQB3;E9PRM1;E9PIA9;E9PL37	Calpain-1 catalytic subunit	CAPN1	26.84	26.5286	26.5466	26.5481	24.7539	25.2269	24.7019	22.4131	+	1.98752	0.00677828	2.34189
B3KQQ7;A0A024R5F9;O43505;B4DEN5;B4DGI0	N-acetyllactosaminide beta-1,3-N-acetylglucosaminyltransferase	B3GNT6;B3GNT1	31.0189	30.8495	30.5161	30.6559	29.6855	29.6265	29.2856	29.3444	+	3.85963	0.00152866	1.27458
A0A024R5H0;O75531;E9PJJ8;B2R4V4	Barrier-to-autointegration factor;Barrier-to-autointegration factor, N-terminally processed	BANF1	25.0326	24.4309	23.5774	23.9295	28.2283	28.634	28.4538	28.6221	+	4.86452	0.0032	-4.24193
A0A024R5K1;Q9BR76;A0A087WW53;F5H390;Q9NSK3;Q59F81;B4DIU2;F5H0D2	Coronin;Coronin-1B	CORO1B;DKFZp762I166	28.1508	27.7409	27.3139	27.2517	28.1472	28.1246	28.5422	28.3019	+	1.55518	0.0393105	-0.664632
B5BU72;A0A024R5L7;A8K5U9;A0A024R5P1;Q13492;E9PI56;E9PKP6;E9PLJ8;E9PJT1;E9PK13;E5RFU0;E5RHK9;E5RFC6;E5RK51;E5RIJ5;H0YCY1;H0YEF7;H0YEH1;E5RGY9;Q8N6B4;E9PDG8;H0UI15;O60641	Phosphatidylinositol-binding clathrin assembly protein	PICALM	26.0151	26.1176	26.5602	26.6162	24.3843	25.08	23.3084	24.5805	+	2.58141	0.00273826	1.989
A0A024R5M9;Q4LE64;Q14980;A0A087WY61;A0A024R5G4;Q59HB8;F5H4J1;A8K394;Q7Z757;Q3SYK8;F5H6Y5;Q96HN5;H0YFY6;Q9UPG3;K4DIE0;F5H1L0;F5GZW1;G1UI36;F5H2F3;F5H3L6;F5H0Z7;F5H763;Q86XH4;F5GWK2;F5H073;F5H068;F8W6T3	Nuclear mitotic apparatus protein 1	NUMA1;NUMA1 variant protein	28.2335	28.356	28.2848	28.3152	28.7627	28.5982	29.1194	28.7925	+	2.45294	0.0200061	-0.520806
A0A024R5Z9;H3BTN5;B4DRT3;Q504U3;H3BR70;A0A024R609;H3BQ34;H3BUW1;H3BTJ2;H3BT25;B4DPM0;Q16716;Q16715;P30613;H3BU13;H3BN34;H3BQZ3	Pyruvate kinase	PKM2;PKM	28.4405	28.5688	28.7717	28.5165	29.3698	29.1008	29.3755	29.2439	+	3.46274	0.00352486	-0.698115
A0A024R638;P24530;A0A024R645;A0A172Q393;A0A0D9SG21	Endothelin B receptor	EDNRB	28.5638	28.5848	28.8415	28.4351	27.655	27.6134	27.9533	27.8532	+	3.41996	0.0028754	0.837595
A0A0A0MRU5;A0A024R644;O75503;B4E1V6;A0A1B0GWI2;A0A1B0GTI0;A0A087WZY0;A0A1B0GWJ7;A0A1C7CYZ2;A0A1B0GTR6;A0A1B0GTV7;A0A1B0GUE8;A0A1B0GV94;A0A1B0GVL0;A0A1B0GU14	Ceroid-lipofuscinosis neuronal protein 5	CLN5	30.1512	30.3026	30.2311	30.2277	29.2618	29.2977	29.699	29.865	+	2.42357	0.0128201	0.697275
A0A024R663;Q86UP2;G3V4Y7;B3KWP6;B7Z6P3;G3V5P0;G3V5G2;H0YJP2;B3KP76;H0YJZ8	Kinectin	KTN1	28.323	28.4642	28.4314	28.3365	29.0703	29.0565	29.243	29.1677	+	4.95319	0.00157447	-0.745595
A0A024R694;P12814;H9KV75;B7Z565;Q86TX4;B4DFY0;B3KUX9;B7Z2W3;G3V2W4;G3V2N5;A1L0V1;H7C5W8;H0YJW3;B4DRP5;B7Z2N5;H0YJ11;G3V2X9;B7Z4P6;Q59FD9;B7Z4K1;F6THM6;Q5ZEZ4;G3V5M4;G3V2E8;G3V380	Alpha-actinin-1	ACTN1	31.5351	31.5539	31.6309	31.6072	32.1285	32.0583	31.8563	31.7859	+	2.36768	0.0380144	-0.375461
Q86SW4;A0A024R6C9;P36957;B7Z6J1;Q86TW7;Q86TQ8;Q16187;Q6IBS5;H0YJF9;G3V5M3;G3V3F0;Q6LEQ7	Dihydrolipoyllysine-residue succinyltransferase component of 2-oxoglutarate dehydrogenase complex, mitochondrial	DLST;E2k	24.6667	23.9826	23.6617	23.7085	26.8687	26.9107	27.1527	27.3089	+	4.69931	0.00193939	-3.05537
A0A024R6D4;P84090;G3V279	Enhancer of rudimentary homolog	ERH	23.1996	25.5199	25.4819	27.6921	28.0065	28.0857	27.9646	28.0488	+	1.49627	0.0180062	-2.55302
A0A024R6D8;Q59EK7;Q13243;B4DJK0;B4DUA4;Q86U32;G3V5K8	Serine/arginine-rich splicing factor 5	SFRS5;SRSF5	24.7332	23.598	24.612	24.0854	26.3477	26.3334	26.83	27.0928	+	3.52304	0.00139837	-2.3938
A0A024R6I3;Q53GF9;P49755;G3V2K7;B4DL12;B4DZH3	Transmembrane emp24 domain-containing protein 10	TMED10	26.9129	26.942	27.0606	27.4291	25.6637	26.3147	26.1502	25.5409	+	2.73071	0.00340058	1.16879
A0A024R6M2;Q6IN85;Q8N6W1;G3V5Z3	Serine/threonine-protein phosphatase 4 regulatory subunit 3A	KIAA2010;SMEK1	23.4546	23.5196	23.665	24.9649	24.7716	24.3669	25.2959	25.9659	+	1.28037	0.0394965	-1.19907
A8K5J7;A0A024R6M6;Q9UL15;G3V274	BAG family molecular chaperone regulator 5	BAG5	23.3422	23.3496	25.0162	23.4097	25.2141	25.2231	25.5349	25.3722	+	2.00217	0.00922892	-1.55664
A0A024R6S1;O60884;T2DN57;T2DPK5;A0A087WT48;I3L320	DnaJ homolog subfamily A member 2	DNAJA2	28.4127	28.3695	28.5643	28.5084	27.974	27.9181	27.7428	27.9309	+	3.82966	0.00523711	0.572265
Q7KZY0;A0A024R6U8;P51511	Matrix metalloproteinase-15	MMP15	26.9441	26.7718	25.8485	26.2912	23.7387	23.3832	24.255	23.9658	+	3.84513	0.00139535	2.62825
A0A024R704;P78362;C9J2M4;C9JWF7	SRSF protein kinase 2;SRSF protein kinase 2 N-terminal;SRSF protein kinase 2 C-terminal	SRPK2	24.6366	23.8434	25.5135	24.2659	26.0566	24.9639	26.576	26.6911	+	1.52889	0.0211635	-1.50703
A0A024R705;Q9UN37;I3L4J1;Q9NXK5;Q9UF30;Q49AN7	Vacuolar protein sorting-associated protein 4A	VPS4A;DKFZp434E0418	28.6862	28.8123	28.656	28.9265	28.3048	28.1832	28.2078	27.9321	+	3.04678	0.00844161	0.613266
B4DIN7;A0A024R711;O00308;B4DHF6;A8K9T5;Q9H0M0	E3 ubiquitin-protein ligase;NEDD4-like E3 ubiquitin-protein ligase WWP2	WWP2	25.8237	26.1481	26.1785	26.164	25.6916	24.5506	24.7225	24.2305	+	2.11127	0.00930364	1.27981
A0A024R751;C9J1X0;A4D1P6	WD repeat-containing protein 91	HSPC049;WDR91	26.1512	25.9935	25.8768	25.6504	26.0686	23.7342	23.5682	24.6481	+	1.28894	0.0366846	1.41319
B3KNG6;A0A024R755		CALU	24.2496	24.0669	24.8911	24.2218	29.3199	29.3418	30.1195	30.1576	+	5.74537	0	-5.37737
A0A024R759;P08581;A0A024R728;E6Y365;B5A929;B4DLF5;B5A930;Q59EB3;H7C174;B5A933;B5A937;B5A934;B5A931;B5A936;B5A938;B5A935;B5A939;B5A941;B5A942;B5A940;B5A943;H7C130;C9JKM5;Q9H7V3;H2E272;B4DPY6;H7C3Z8;B4E058;H7C074;B2R8C2;A8K297;E9PC47;G9JXB8;A0A087WZG2;Q9H3Y6;P42685;P12931;P53667;Q04912	Hepatocyte growth factor receptor	MET	32.5778	32.3834	32.6374	32.3573	31.5733	31.686	31.325	31.3082	+	3.90039	0.00147264	1.01587
B2R6H7;A0A024R794;C9J7E5;Q9Y5L0;B3KMX1;B3KM69;E9PFH4	Transportin-3	TNPO3	26.4718	25.7255	26.1364	25.9159	26.8818	26.9565	27.3681	27.133	+	2.73329	0.0044244	-1.02243
A0A024R7B7;Q16543;Q6FG59;K7EQA9;K7EKQ2;A1L0W4;K7EL68;K7EIU0	Hsp90 co-chaperone Cdc37;Hsp90 co-chaperone Cdc37, N-terminally processed	CDC37	29.8682	29.7571	29.8446	30.039	30.4067	30.468	30.5425	30.7795	+	3.26038	0.00582716	-0.671917
A0A024R7D5;J3KMZ9;H0YMD1;P01130;Q9UH51;H0YM92;A0A0E3MS57;H0YMQ3;A0A0E3KII0;Q6LCH2;E1B4S5;E2J5K4	Low-density lipoprotein receptor	LDLR	32.829	32.7956	32.8403	32.849	32.2455	32.268	32.5772	32.6009	+	2.239	0.0369745	0.40556
A0A024R7F8;P13686;K7EJD9;K7EIP0;K7ESF2	Tartrate-resistant acid phosphatase type 5	ACP5	31.7997	31.8264	31.8766	31.8718	31.0181	31.0561	30.9883	30.9892	+	7.3665	0.00155844	0.830699
A0A024R7G6;M0R165;A8K5P4;Q9UBC2;A5PKY0;B4DQX5;B4DME4;M0R2S2;K7EJR2;M0R330;M0QX30;M0R1V5;Q69YZ4;M0R3I1	Epidermal growth factor receptor substrate 15-like 1	EPS15L1;SPATA22	27.1358	26.9331	27.0413	27.2579	27.8781	27.5938	27.3829	27.4327	+	1.97413	0.0365419	-0.479824
B3KNH5;A0A024R7K8;Q59EK3;Q9BXS5;K7EJL1;B4DDG7;E7ENJ6;B4DN99;K7EPJ8;K7EQX3;K7EQ90;K7ER75;A0A087WZX7;K7ENA7;K7EPR4;K7EJJ1;K7EMG5;Q53GI5;B3KN68;Q9Y6Q5	AP-1 complex subunit mu-1	AP1M1	26.6721	26.812	26.7743	26.8681	22.8831	24.8593	23.97	25.298	+	2.48957	0.00283333	2.52901
A0A024R7M8;Q96CT7;M0R2F5	Coiled-coil domain-containing protein 124	LOC115098;CCDC124	26.6816	26.8971	26.1885	26.3337	27.9659	27.9524	27.6134	27.8342	+	3.46464	0.00145813	-1.31624
A0A024R7N7;P13284;A6XNE3;A8K686	Gamma-interferon-inducible lysosomal thiol reductase	IFI30	28.0779	27.8192	27.8334	27.5968	23.8297	23.3872	23.7602	23.1198	+	6.27574	0	4.30759
A0A024R7S3;P09497;H0Y9Q6;D6RJD1	Clathrin light chain B	CLTB	28.8369	28.9813	28.5392	29.1762	29.6382	29.3844	30.1077	30.2058	+	2.15968	0.0117716	-0.950675
A0A024R7T3;P52597;B4DKS8;B4DP51;H0YBG7;Q68DG4;H0YBD7;A0A1B0GW42;B4DP00	Heterogeneous nuclear ribonucleoprotein F;Heterogeneous nuclear ribonucleoprotein F, N-terminally processed	HNRPF;HNRNPF;HNRNPH1;DKFZp686A15170	24.4069	26.5727	26.6057	26.311	27.0402	27.3582	27.2594	27.2858	+	1.25936	0.039893	-1.26183
A0A024R7V6;P61019;A0A0A1HAW1;E9PKL7;Q5HYI5;Q8WUD1;H7C125;B4DUD4;O75546;Q96K32;E9PE37;Q6PIK3;A0A023HJ61;H0YD31	Ras-related protein Rab-2A;Ras-related protein Rab-2B	RAB2;RAB2A;DKFZp313C1541;RAB2B	29.1085	29.2846	29.018	29.0125	28.3159	28.3661	28.5602	28.8554	+	2.25519	0.0202339	0.581491
A0A024R7Z5;O00560	Syntenin-1	SDCBP	33.3497	33.3521	33.3603	33.2697	32.9503	33.0156	33.0245	32.9517	+	4.67444	0.0137976	0.347431
A0A024R814;P18124;A8MUD9;O95036;C9JZ88;C9JIJ5	60S ribosomal protein L7	RPL7;WUGSC:H_RG054D04.1	29.5638	29.276	28.9935	29.1379	29.709	29.4908	30.3634	30.2399	+	1.57965	0.0366324	-0.707989
Q6P708;A0A024R824;O15431;Q9BT69	High affinity copper uptake protein 1	SLC31A1	27.0161	27.2101	28.0011	27.9009	26.6956	26.6225	25.076	24.039	+	1.50375	0.0202321	1.92375
A0A024R845;P61106;X6RFL8	Ras-related protein Rab-14	RAB14	27.0292	27.3563	27.2925	27.4665	24.4245	24.0022	24.7607	24.1374	+	5.32228	0	2.95489
Q53FU0;Q53FS1;A0A024R860;Q9NRB3;C9J991	Carbohydrate sulfotransferase 12	CHST12	25.8224	26.0678	25.7923	25.9167	23.946	24.805	24.4363	24.4686	+	3.66983	0.00156863	1.48583
A0A024R868;Q9UKU9;B2R780;Q8N2J9;K7EKF6;A0A024R7A9;Q53F22;A0A024R908;Q8NI99;O95841;B4DTH4	Angiopoietin-related protein 2	ANGPTL2	33.0522	33.1328	33.1511	33.3938	32.6854	32.7097	32.765	32.7192	+	3.06362	0.0150624	0.462652
Q5T9B9;A8K2X4;A0A024R878;P17813;Q96CG0;F5GX88;B7Z6Y5;B4DYI8	Endoglin	ENG	30.623	30.5733	30.5009	30.6678	30.3684	30.3225	30.2584	30.2566	+	3.1864	0.0399207	0.289751
A0A024R882;P27105;B4E2V5;B4DZK8;F8VSL7;B4E310	Erythrocyte band 7 integral membrane protein	STOM	29.6544	29.6047	29.8344	30.0517	29.0796	29.0669	29.4268	29.4925	+	1.85788	0.03684	0.519817
A0A024R883;O75348	V-type proton ATPase subunit G 1	ATP6V1G1	26.99	27.5518	27.0916	27.4833	26.6679	26.8035	26.2019	26.6006	+	2.01233	0.0202947	0.71069
A0A024R884;Q4LE33;P24821;J3QSU6;E9PC84;A7MBN2;F5H7V9;D3YHM4;H0YGZ3;B4E1W8;F5H5D6;Q6MZI1	Tenascin	TNC;TNC variant protein	34.1397	34.0676	33.9973	34.1351	33.5209	33.4814	33.4561	33.5361	+	5.31671	0.0023871	0.586316
K7EIJ0;K7ENL2;A6NG10;K7EMC9;A0A024R8L1;Q969T9;B4DFL8;B4DFG2;Q7Z511;K7EIN1;K7ESN4;B4DV07;K7EIK1	WW domain-binding protein 2	WBP2	27.755	27.2885	27.8268	28.0139	25.2466	26.3006	23.2884	25.5953	+	2.11855	0.00515026	2.61331
G5EA37;B4DX63;A0A024R8L5;Q5MNZ9;K7ELY0;K7EK57	WD repeat domain phosphoinositide-interacting protein 1	WIPI1	23.0934	26.9307	23.9141	24.3888	28.287	28.1016	27.3781	28.2386	+	2.14964	0.00345098	-3.41958
A0A024R8R4;Q8TAT6;I3L4U9;B4DG89;A0A0D9SFI9	Nuclear protein localization protein 4 homolog	NPLOC4	26.5235	26.3525	26.4727	26.3762	24.5991	24.3881	23.5825	24.1805	+	4.2556	0.00181818	2.24366
A0A024R8S5;P07237;H7BZ94;B4DUA5;B4DNL5;B4DLN6;H0Y3Z3;Q96C96;I3L398;I3L312;B4DJS0;B3KTQ9;I3NI03;I3L4M2;I3L3P5;B4DNP9;I3L514;I3L1Y5	Protein disulfide-isomerase	P4HB	33.7695	33.6747	33.938	33.9116	34.3069	34.1833	34.3706	34.349	+	3.16879	0.0128526	-0.479015
Q2TU78;J3QKT4;E7D7X9;A0A024R8U9;P32322;Q8TBX0;B7Z8T1;J3KQ22;E2QRB3;E7D7Y0;A0A1B2JLU7;B3KMB7;J3QL24;A0A087WTV6;A0A024R3Q9;Q4W8W1;A0A087WZR9;A0A0S2Z5U6;J3KR12;B4DQK8;Q96C36;J3QR88;J3QLK9;J3QL23;J3QL32	Pyrroline-5-carboxylate reductase;Pyrroline-5-carboxylate reductase 1, mitochondrial;Pyrroline-5-carboxylate reductase 2	PIG45;PYCR1;PYCR2;P5CR2	26.0836	25.7963	24.9392	24.9856	23.8519	24.1383	24.7757	23.6646	+	1.92477	0.0120809	1.34356
A0A024R8W0;P38919;I3L3H2	Eukaryotic initiation factor 4A-III;Eukaryotic initiation factor 4A-III, N-terminally processed	DDX48;EIF4A3	23.6351	25.1815	23.9023	24.2552	26.0557	26.1645	26.0675	25.714	+	2.60937	0.0029316	-1.75688
A0A024R918;O75063;X6RH03	Glycosaminoglycan xylosylkinase	FAM20B	26.3545	26.0052	26.8283	26.644	24.7424	25.6574	24.9867	23.7708	+	2.08765	0.00739073	1.66868
A0A024R972;P11047;Q6NVY8;R4GNC7;Q8N2D6;Q9Y6N6	Laminin subunit gamma-1	LAMC1	34.4302	34.4062	34.8003	34.7611	35.0512	35.0291	35.277	35.313	+	2.34928	0.0188545	-0.568135
A0A0D9SFB3;A0A0D9SG12;A0A024R9A4;B5BTY4;Q59GX6;A0A0D9SF53;O15523;O00571;B4E132;B4DLU5;Q5S4N1;B4E010;A0A0J9YYH6;C9J8G5;C9J081;B4E3C4;A0A087WX09;A0A087WVZ1;B4DLA0;A0A0J9YVQ7	ATP-dependent RNA helicase DDX3Y;ATP-dependent RNA helicase DDX3X	DDX3Y;DDX3X	26.642	26.4526	26.6292	26.1124	25.5723	25.7097	25.1284	25.9351	+	2.22339	0.0120366	0.872671
E5RJU9;A0A024R9D2;Q86UE4;H0YBJ8	Protein LYRIC	MTDH	27.2745	27.3129	27.7372	27.6051	28.7778	28.773	28.8246	28.5096	+	4.05622	0.0012028	-1.23882
G5EA13;B2R9H9;A0A024R9E9;O60353;E5RJG0;B4E236;B7ZB79;E5RGK8;E5RJT4	Frizzled-6	FZD6	24.1923	27.76	27.5889	27.5693	24.3197	24.0696	23.7321	24.6778	+	1.56931	0.0155526	2.57781
A0A024R9K7;Q9NPA0;H0YDX2;H0YDT8	ER membrane protein complex subunit 7	C15orf24;EMC7	24.5603	26.0721	26.1207	26.3433	24.1571	23.5667	25.2321	24.336	+	1.45652	0.0254259	1.45113
H0YMB1;B3KUI4;A0A024R9P6;Q96TC7;H0YLG5	Regulator of microtubule dynamics protein 3	RMDN3;FAM82C	23.5561	25.4565	24.906	24.2433	26.3865	26.6663	26.9496	26.9156	+	2.64166	0.00285714	-2.18903
Q5H924;A0A024R9Y3;A0A024R9U8;A0A024R9W5;Q7Z6Z7;Q5H935;H0Y659;A0A087X146;Q53FW4	E3 ubiquitin-protein ligase HUWE1	HUWE1	25.8538	24.0618	24.2358	23.8061	25.6111	25.7535	26.651	26.8791	+	1.66895	0.0153311	-1.73433
A0A024RA40;Q9H3G5;B3KW79;O75225;H7C0X5;Q75MM4;H7C218;C9JLV0;C9JI22	Probable serine carboxypeptidase CPVL	CPVL	32.7751	32.7679	32.5214	32.5345	31.5572	31.6907	31.4736	31.52	+	4.87442	0.00110092	1.08935
B2R5R1;A0A024RA55;Q14956;B4E3D4;A8K7R3;B4DLL8;B4DLJ7;B4DLL5;B4DN79;Q96F58;Q8IXJ5;B4DKZ5;B4DZS5	Transmembrane glycoprotein NMB	GPNMB	34.328	34.3806	34.5058	34.6497	33.5434	33.7163	33.1276	33.3971	+	3.40494	0.00232157	1.01992
A0A024RA75;P31937;H7BZL2	3-hydroxyisobutyrate dehydrogenase;3-hydroxyisobutyrate dehydrogenase, mitochondrial	HIBADH	28.5494	28.2871	28.166	28.2001	29.1143	28.9335	28.7973	28.7116	+	2.50783	0.015037	-0.588471
A0A024RAC5;Q9P258;A5PLK7	Protein RCC2	RCC2	27.5565	28.1703	27.626	27.5475	28.4202	28.2238	28.4546	28.6326	+	2.21184	0.0157604	-0.70774
A0A024RAE4;B7ZAY4;B4DMH5;B4E1U9;P60953;A0A024R9T1;A0A024RAE6;Q5JYX0;Q9UJM1;Q9UJM0	Cell division control protein 42 homolog	CDC42;hCG_39634	28.0836	27.8519	28.4498	28.55	27.5388	26.7646	24.962	24.3386	+	1.64207	0.013774	2.33282
A0A024RAJ6;P07686;Q5URX0;H0Y9B6;H0YA83;H0Y9M3;D6REQ8	Beta-hexosaminidase;Beta-hexosaminidase subunit beta;Beta-hexosaminidase subunit beta chain B;Beta-hexosaminidase subunit beta chain A	HEXB	35.6081	35.5348	35.5947	35.7187	34.9746	34.9059	34.8089	34.9131	+	5.05967	0.00150254	0.713442
A0A024RAJ9;P15848;A8K4A0	Arylsulfatase B	ARSB	26.5611	26.0441	26.3561	25.9282	24.001	25.3277	24.4373	23.8127	+	2.60136	0.00282895	1.82771
A0A0C4DGB5;A0A024RAN2;Q6AZE3;E7ES10;B7Z5T9;E9PCH5;E7EVY3;B7Z574;Q59HE3;P20810;Q86YM9;H0Y7F0;H0Y9H6;E9PDE4;B7Z6N0;B7Z4U9;E7EQ12;B7Z7L4;B2RCJ7;B7Z8S8;B2RDU1;A0A0A0MR45;E7EQA0;H0YD33;B7Z5T6;A8K8C4;F8W7E0;Q15786;Q13940;D6RC54;D6RBR1;H0Y944;E9PSG1;D6RAA8;D6RGF7;E7EN75;H0YA91	Calpastatin	CAST	27.7751	27.514	27.6767	27.6683	28.5084	28.5344	28.6003	28.722	+	4.88581	0.00129323	-0.93273
A0A024RAP7;P25116	Proteinase-activated receptor 1	F2R	23.5317	24.2644	23.5538	23.1049	25.1772	25.3339	25.9472	25.9319	+	3.14427	0.00163536	-1.98386
A0A024RAQ1;P16989;A0A024RAV4;Q96GD7;Q59EB5;A0A0D9SEI8	Y-box-binding protein 3	CSDA;YBX3	27.2821	27.3751	26.9348	27.1478	28.7435	28.7493	29.0198	28.9729	+	5.08903	0.00244898	-1.6864
A0A087WYF5;A0A0A0MT31;A0A024RAR0;A0A087WYT0;A0A087WV42;A0A024RAQ4;A0A087WZY1;P02810	Salivary acidic proline-rich phosphoprotein 1/2;Salivary acidic proline-rich phosphoprotein 1/2;Salivary acidic proline-rich phosphoprotein 3/4;Peptide P-C	PRH1	23.703	24.6375	24.2659	23.4444	25.8796	24.044	26.8747	27.3212	+	1.39104	0.0247715	-2.01719
A0A024RAS8;Q9NRV9;F5GWX2;H0YG71	Heme-binding protein 1	HEBP1	25.104	24.2987	24.532	23.9184	27.1134	27.1375	26.7813	26.7613	+	4.04631	0.00157895	-2.48511
A0JP02;B4DMB9;B4DJX4;A0A024RAY7;B4DHK5;Q9HAU0;H0YGJ6;H0YG48	Pleckstrin homology domain-containing family A member 5	PLEKHA5	25.3266	25.4415	25.6627	25.4641	23.8603	24.073	25.3043	23.2573	+	1.67573	0.0175836	1.35001
F8W6I7;A0A024RB53;A0A024RAZ7;P09651;A0A024RC46;Q6IPF2;F8VZ49;Q9BSM5;Q0VAC0;A0A024QZ98;Q32P51;F8VTQ5;F8W646;B4DP35;F8VYN5;B4E0B5;H0YH80;Q3MI39	Heterogeneous nuclear ribonucleoprotein A1;Heterogeneous nuclear ribonucleoprotein A1, N-terminally processed;Heterogeneous nuclear ribonucleoprotein A1-like 2	HNRNPA1;HNRPA1;hCG_2020860;RP11-78J21.1;HNRNPA1L2	31.4841	31.6623	31.7322	31.6647	32.2589	32.3146	32.3349	32.3567	+	4.67558	0.00213445	-0.680463
F8W022;F8VWK8;W6A4U0;A0A024RB05;P08962;F8VV56;F8VNT9;F8VX62	CD63 antigen	CD63	24.2539	23.7376	25.5772	23.1457	30.3375	31.9108	24.5979	30.7326	+	1.6441	0.0110566	-5.21611
A0A024RB14;P62854;Q75MH1;Q5JNZ5;Q76N57	40S ribosomal protein S26;Putative 40S ribosomal protein S26-like 1	RPS26;RPS26P11	23.6349	24.5426	28.3058	28.5554	29.4375	29.784	29.2161	28.9493	+	1.27997	0.0276693	-3.08705
F8VZJ2;H0YHX9;A0A024RB41;Q13765;E9PAV3;B4DDI8;F8W0W4;F8W1N5;F8VNW4;F8VZ58;A8K6N6;Q9BZK3	Nascent polypeptide-associated complex subunit alpha;Nascent polypeptide-associated complex subunit alpha, muscle-specific form	NACA;hCG_2016482	30.0852	30.1994	29.5864	29.5345	30.477	30.3968	30.458	30.5428	+	1.93245	0.0265155	-0.617275
Q53FU3;A0A024RB72;F8VVA7;P61923;F8VXB1;F8VUC5;F8W156;F8W651;F8VYZ4;F8VXR1;F8VYK5;F8VYE0	Coatomer subunit zeta-1	COPZ1	24.1042	25.0683	25.7287	22.5698	26.6562	26.3913	26.5338	25.6628	+	1.44582	0.0226514	-1.94329
A0A024RBH7;Q59G12;G5E972;A0A024RBE7;P42167;P42166;H0YJH7	Lamina-associated polypeptide 2, isoforms beta/gamma;Thymopoietin;Thymopentin;Lamina-associated polypeptide 2, isoform alpha;Thymopoietin;Thymopentin	TMPO	27.3822	27.3138	27.4963	27.4159	27.9762	27.8326	27.7646	27.701	+	2.99228	0.0201566	-0.416562
A0A024RBF1;B2RAH5;O14974;F8VW28;H0YIL7;H0YHL8;H0YHI8;F8VZN8	Protein phosphatase 1 regulatory subunit 12;Protein phosphatase 1 regulatory subunit 12A	PPP1R12A	24.4472	24.2449	24.0386	23.8953	25.0595	25.489	25.3633	25.4807	+	3.5666	0.00169231	-1.19165
Q9BV37;Q53FW9;A0A024RBH5;Q13610;B4DNL1;B4DJV5;Q86X79;Q05BL3;Q6PKI5;Q6PIN4;F8VZ56	Periodic tryptophan protein 1 homolog	PWP1	26.754	26.875	26.636	26.191	24.6192	23.6676	24.5399	22.5396	+	2.80671	0.00186175	2.77245
Q53G58;B3KN06;A0A024RBI5;Q59EA2;Q9ULV4;B4E3S0;B4DMH3;B7Z9V0;F8VV53;H0YHL7;F8W1H8;F8VUX3;F8VTT6;F8VVB7	Coronin;Coronin-1C	CORO1C	29.6315	29.593	29.02	29.0587	29.9757	29.8084	29.99	29.9328	+	1.90149	0.0287745	-0.600967
E9PIR7;B2R5P6;F8W809;B7Z2S5;A0A087WSW9;A0A182DWI3;A0A024RBK9;A0A140VKC9;A0A087WSY9;Q16881;Q6ZR44;E2QRB9;E9PKD3;A0A0B4J225;E9PIZ5;E9PLT3;E9PKI4;E9PRI8;E9PQI3;E9PJU2	Thioredoxin reductase 1, cytoplasmic	GML;TXNRD1	31.8359	31.6241	31.6428	31.6356	31.8918	32.0187	32.0789	32.1241	+	2.52921	0.0395363	-0.343745
A0A024RBR1;P30622;F5H0N7;Q59GJ4;J3KP58;F5H6A0;B3KXA5;Q6P5Z9	CAP-Gly domain-containing linker protein 1	RSN;CLIP1	24.7212	23.7009	23.4977	23.71	25.2143	25.6622	25.4318	25.2495	+	2.62696	0.00326829	-1.48202
A0A024RBR3;O43583;F8VVL1	Density-regulated protein	DENR	26.6335	26.9945	26.6475	26.5133	27.3886	27.199	27.3438	27.6168	+	2.65738	0.0103216	-0.689853
B7ZKQ9;A0A024RBS4;B3KW46;B4DZ71;A0A0S2Z3N2;B4E3I1;Q59FM4;Q8WTV0;F5H4X0;A0A0S2Z3I2;F5H5E8	Scavenger receptor class B member 1	SCARB1	24.7213	24.219	23.1016	24.5245	26.7222	26.9354	27.2114	27.1313	+	3.55719	0.00116505	-2.8585
F5GXT8;K7X1S0;F5H796;A0A024RBT2;Q502X2;A0A0S2Z5P6;Q53HB7;A0A0S2Z5U7;Q9NR28	Diablo homolog, mitochondrial	DIABLO;hCG_1782202	23.9144	24.7713	23.5555	23.5146	26.5532	26.4825	26.4664	26.1539	+	3.72726	0.00125	-2.47504
A0A024RC55;Q08431;B3KTQ2;F5GZN3;B4E396;A0A024RC59	Lactadherin;Lactadherin short form;Medin	MFGE8	33.1682	33.1622	32.9856	33.2306	32.6632	32.792	32.2432	32.5758	+	2.35048	0.0188834	0.568119
A8K7T8;A0A024RC58;H3BTH8;Q96S86;H3BRY4;H3BT26;Q86UW8	Hyaluronan and proteoglycan link protein 3;Hyaluronan and proteoglycan link protein 4	HAPLN3;HAPLN4	25.2733	24.4772	25.8551	26.5312	24.5726	23.8999	24.8653	23.6295	+	1.31749	0.0364005	1.29239
E9PMR4;A0A024RCB3;P48509;E9PRJ3;Q53FU5	CD151 antigen	CD151	24.5381	23.8583	23.9959	24.208	26.5316	26.4094	26.9024	26.9691	+	4.82486	0.00352941	-2.55306
E9PRJ8;H0YDL9;H0YDJ9;A0A024RCB7;A6NMH8;P60033;E9PJK1;E9PIF1;H0YEE2;E9PM31;E9PQV4;Q59FS9	CD81 antigen	CD81	30.5576	30.5154	30.7889	30.7121	31.6727	31.515	32.1806	32.1369	+	3.34215	0.00199127	-1.23279
A0A0G2JNZ7;A0A0A0MSX3;A0A024RCQ1;A0A024RCL1;A0A024RCJ0;Q08345;E7ERI6;E7ETI3;A0A0G2JIA2;E7EPN2;H0Y717;E7EUP7;A2ABL2;A0A0G2JIZ7;B7Z3A2;E7EQ30;E7EPH4;Q6ZNR9;A2ABM8;A0A140T972;E7EN94;E7EVT1;E7ES06;E7ETX3;E7EUD5;E7EVW6;E7ERN0;A0A0G2JHK4;E7ESR9;A2ABL0	Epithelial discoidin domain-containing receptor 1	DDR1	24.597	24.2636	23.4527	22.7297	25.7313	25.7599	25.065	26.0528	+	2.16629	0.00615686	-1.89151
A0A0G2JHC2;A0A024RCJ8;Q6NYC8	Phostensin	hCG_1821276;PPP1R18	23.8422	24.2902	22.7938	24.6135	25.2832	25.0906	25.4005	25.3041	+	1.86308	0.0127513	-1.38467
A0A024RCM3;Q13838;Q5STU3;A0A0G2JJZ9;F6WLT2;A0A140T9X3;B4DP52;O00148;B4DX78;A0A140T996;A0A140T9X9;H0Y400;K7EPJ3;F6S4E6;A0A0A0MT12;F6TRA5;F6UJC5;A0A140TA18;K7EQN7;Q59G92;A0A024R7H0;K7EN69;H0YCC6;Q7KYK3;Q69YT6;F6QYI9;A0A0G2JJL7;F6R6M7;K7ENP6;A0A0G2JHN7;K7EL56;K7EIL8;F6U6E2;A0A140T9L4;F6S2B7;A0A140T973;F6SXL5;A0A140T9K1;B4DH55;B4DF34;B4DIJ6;A0A140T9K2;A0A0D9SEM9;A0A140T9N3;B4DIZ8	Spliceosome RNA helicase DDX39B;ATP-dependent RNA helicase DDX39A	hCG_2005638;DDX39B;DDX39A	29.2314	29.4015	29.1506	29.1626	28.44	28.5362	28.3512	28.3848	+	4.57762	0.00154167	0.808513
A0A0G2JH76;A0A024RCQ8;A0A140T8X7;Q9UMR5;A0A0G2JLL3;A0A0G2JLA3;G8JLL2;A0A0G2JK02;A0A0G2JIU6;A0A0G2JHB6;A8K358;A0A0G2JLK6;B7Z424;A0A0G2JLK3;A0A0G2JLK9;H3BNV4	Lysosomal thioesterase PPT2	hCG_1999928;PPT2	30.3516	30.5747	30.8199	30.717	28.2775	28.5176	27.6345	27.5549	+	4.27314	0.00218182	2.61967
A0A024RCU9;A8K8B2;H3BLV9;Q96SB4;H7C2I2;H7C521;H7C5L6;A8MPP7;A8MPY5;E7ETV6;Q59GF4;Q9UPE1	SRSF protein kinase 1;SRSF protein kinase 3	SRPK1;SRPK3;SRPK2	24.5262	22.6621	23.5811	22.9905	24.5109	25.1766	24.8836	24.1385	+	Non un numero reale	1	0
A0A024RCX8;Q9Y3C6	Peptidyl-prolyl cis-trans isomerase;Peptidyl-prolyl cis-trans isomerase-like 1	PPIL1	26.7056	26.9725	27.0104	27.0823	27.6608	27.8195	27.6632	27.8206	+	3.83452	0.00282528	-0.798328
A8K2W6;A0A024RD39;Q13093;B4DG88	Platelet-activating factor acetylhydrolase	PLA2G7	27.2945	27.2951	27.5298	27.3087	24.7685	25.0509	23.7513	23.9067	+	4.03722	0.00193548	2.98767
A0A0U2N547;A0A024RDA0;P10721;E2I6G0;P07333	Mast/stem cell growth factor receptor Kit	KIT	33.143	32.8603	33.0944	32.9781	32.2534	32.268	32.1424	32.1185	+	4.51128	0.00153368	0.823404
A0A024RDF4;A0A024RDF3;Q14103;H0Y8G5;H0YA96;D6RAF8;B4E0W4;D6RD83;D6RF44	Heterogeneous nuclear ribonucleoprotein D0	HNRPD;HNRNPD	30.4226	30.4775	29.9693	29.9939	30.8346	30.9595	31.1353	31.2245	+	2.65057	0.00737445	-0.822664
A0A024RDG6;Q14108;D6RDG0	Lysosome membrane protein 2	SCARB2	29.1121	29.49	29.3523	29.2808	28.3582	28.5168	28.4978	28.3803	+	4.20068	0.00191469	0.870505
A0A024RDH8;P49207;Q5MK14	60S ribosomal protein L34	RPL34	28.2362	27.4742	27.1997	27.357	28.3072	28.3812	28.6033	29.5519	+	1.67984	0.0202925	-1.14412
Q8NG26;Q96KB3;A0A024RDI6;Q9BW91;H7C386;D6RAW2;D6R8Z6	ADP-ribose pyrophosphatase, mitochondrial	NUDT9	27.0472	26.6741	26.5932	26.502	23.8857	24.3892	24.8778	25.7001	+	2.57698	0.0027291	1.99094
A0A024RDQ0;A0A024RDS1;Q92598;B4DF68;A0A0A0MSM0;B4DY72;B4DZB4;Q5TBM3;R4GN69;B4DZP3	Heat shock protein 105 kDa	HSPH1	31.5192	31.5247	31.4193	31.3722	31.8892	31.8982	32.0683	31.9443	+	3.91989	0.00721778	-0.491178
Q5T7C4;B7Z965;Q59GW1;A0A024RDR0;P09429;B2RPK0;B3KQ05;D3DQY9;Q75MM1;Q9NYD7;Q53TD0;P23497	High mobility group protein B1;Putative high mobility group protein B1-like 1	HMGB1;HMGB1P1	32.3453	32.4258	32.6275	32.7308	33.0239	33.0628	33.0966	33.2932	+	2.80939	0.0117116	-0.586785
A0A024RDW4;Q9NWB6;B4E3J6;X6R9F1	Arginine and glutamate-rich protein 1	FLJ10154;ARGLU1	25.6885	24.7438	26.2672	23.978	24.4021	22.2459	24.1155	23.0821	+	1.28139	0.0340254	1.70799
A0A024RE20;A0A024RE14;Q49AR2	UPF0489 protein C5orf22	FLJ11193;C5orf22	24.505	23.1678	23.8451	23.4736	25.2673	24.8706	24.4497	24.6281	+	1.68955	0.0206149	-1.05607
A0A087WXM8;A0A1A9C7B7;I7KDP0;G0TQY6;A0A0A1TTQ0;A0A068W6H0;P50895;I7L574;K7ENU8;A0A142CG40;A9YWT4;A0A0U3LNL0;A0A172M5V3	Basal cell adhesion molecule	LU;BCAM	25.1731	24.7952	24.8399	21.7592	27.3098	27.3921	27.6119	27.382	+	2.19464	0.00342029	-3.28211
U3KQE2;K7EM73;K7EIV0;A0A075B7C0;A0A0C4DGQ5;P04632;U3KPR7;K7EKD8;K7ELJ7	Calpain small subunit 1	CAPNS1	24.3338	24.7524	25.4895	24.3377	26.3235	26.1283	26.1143	26.2537	+	2.7527	0.00283828	-1.47662
A0A075B7D9;Q92804;B4E312;A0A075B7E4;A0A075B7F2	TATA-binding protein-associated factor 2N	TAF15	29.6741	29.4291	29.2996	29.1111	29.9328	30.1801	30.1541	30.0097	+	2.70828	0.0097495	-0.69073
I3L159;I3L1F5;Q6IBP2;Q6FHB5;B3KSE0;A0A087WT44;P30519;Q53HF1;I3L1Y2;I3L276;I3L4P8;A0A1B0GXH0;I3L463	Heme oxygenase 2	HMOX2	25.0909	25.1418	25.83	25.5013	23.4718	23.9631	24.5777	23.0632	+	2.33741	0.00458047	1.62204
A0A087WTK0;A0A087WVC6;Q12913;Q9NPR5;E9PJ83;E9PPH3	Receptor-type tyrosine-protein phosphatase eta	PTPRJ	29.429	29.37	29.7375	29.7309	30.3843	30.3475	30.4358	30.3636	+	3.7575	0.00301107	-0.815957
A0A087WTL4;A0A087WX97;Q9BXK5;Q86T62;E9PDD6;B7Z737;A8K5Y4;B7Z238;B2RB43	Bcl-2-like protein 13	BCL2L13;DKFZp451F173	23.7517	24.3514	25.9239	25.687	26.5135	26.4607	27.434	27.6644	+	1.85765	0.0100709	-2.08966
A3KFI5;E5RFZ1;A0A087WTY6;P41271;A3KFI2;A3KFI3;A3KFI4;A3KFI1	Neuroblastoma suppressor of tumorigenicity 1	NBL1	27.6141	27.2832	27.0488	27.2703	26.5023	26.8545	26.6388	26.4727	+	2.48944	0.0123418	0.687051
A0A087WX56;B8XYC5;A0A087X1F5;A0A087WYV9;A0A087WUM0;Q9P0S2	Cytochrome c oxidase assembly protein COX16 homolog, mitochondrial	COX16	24.6699	24.1629	24.1446	23.8653	24.768	27.0878	27.0606	28.2654	+	1.86157	0.00881328	-2.58476
Q8N5A0;A0A087WUT6;O60841;Q05CQ1;A0JLR8;B3KM86;D3DVI5	Eukaryotic translation initiation factor 5B	EIF5B	28.6751	28.3482	28.1707	28.4994	29.1887	29.3035	29.3606	29.24	+	3.52655	0.00282353	-0.849858
A0A087WVP1;Q14517;D6RCE4	Protocadherin Fat 1;Protocadherin Fat 1, nuclear form	FAT1	24.4949	24.8357	23.9333	23.9296	26.5085	24.1836	26.1066	25.9574	+	1.31906	0.0349118	-1.39064
A0A087WVQ6;Q00610;J3KS13;P53675;A0A087WX41;J3KSQ2;K7EJJ5;J3QL20;A4FU99;J3KRF5;F5H5N6;B7Z1Z7;A0A087WV74;B7Z2Y4;A0A087WXH4	Clathrin heavy chain 1	CLTC	31.9093	31.8327	31.7176	31.6542	31.1579	31.1698	31.3536	31.0424	+	3.35383	0.00655889	0.597538
B4DEE5;A0A087WXS7;O43681;K7ERW9	ATPase ASNA1	ASNA1	26.3885	26.5332	26.4415	26.2837	23.08	23.4388	24.9962	23.3453	+	3.08064	0.00183851	2.69667
A0A087WYF6;F8W7U3;J3KP36;E7ESD2;B7ZME8;A8K5W5;A0A0A0MR88;A0A096LPC5;Q9Y4E1;Q641Q2;B4DPK9;Q9NVB8;B4DF48;Q9Y4N4;B4E255;B3KMC4;B4DHJ2;B1AP61;Q5SRD0	WASH complex subunit FAM21C;WASH complex subunit FAM21A	FAM21A;FAM21C;DKFZp434O171	24.2312	25.1976	24.2436	25.0915	26.0634	25.7107	25.7035	25.5209	+	1.99559	0.0128298	-1.05867
Q68E05;Q6FGS1;A0A087WYR3;O43399;Q53GA0;A0A087WZ51;Q5J908;B4DDV4	Tumor protein D54	DKFZp686A1765;TPD52L2	28.0107	27.9619	27.7984	28.0196	28.6216	28.4235	28.4356	28.4098	+	3.48206	0.00845957	-0.524961
A0A087WYV8;P35556;D6RJI3;Q8WYH1;E9PHW4	Fibrillin-2	FBN2	25.4825	24.1026	24.7697	24.1838	26.3786	26.5391	26.4534	26.332	+	2.84128	0.002368	-1.79112
Q5BKY2;A0A087WZK9;Q6IB98;Q53HR0;Q53HG0;B3KS98;O15372;E5RHC7;E5RH59;E5RFW7;B4DJN9;E5RFH0;E5RGU4;E5RJT0	Eukaryotic translation initiation factor 3 subunit H	EIF3H;EIF3S3	28.4533	28.1134	28.1848	27.6024	24.2529	24.7392	22.4788	23.9431	+	3.74345	0.00171429	4.23497
A0A087X0T8;A0A087X105;A0A4Z1;A0A087WZW4;A0A087X1W8;A0A0A0MTJ8;A0A087WZR6;X5D8W0;X5DQS5;X5DQR8;X5DNF2;X5D7A8;Q9BY67;F5H125;H0YG94;H1ZZW4	Cell adhesion molecule 1	CADM1	24.4908	26.5317	24.2582	26.8115	27.7312	27.6026	28.1022	28.0855	+	1.8768	0.00908866	-2.35736
A0A087WZT3;Q9H3K6;H3BV85;H3BTW0;A0A0B4J295;H3BVE0;H3BPT9	BolA-like protein 2	BOLA2;BOLA2B	27.4626	27.7876	28.1299	28.1101	28.6727	28.2865	28.8032	28.6574	+	2.04687	0.0180964	-0.73239
B3KRE0;A0A087X1A5;A8K622;Q59F99;O95793;Q5JW30;B4DPJ9;Q6PJX3;Q5JW28	Double-stranded RNA-binding protein Staufen homolog 1	STAU1	24.7904	23.3543	23.8399	23.9518	25.0872	25.2691	24.4155	25.2529	+	1.52924	0.0284781	-1.02204
B7Z7L9;A0A087X1B2;Q53GS9;B3KPG7;B3KMG1;B9A018;A0A087WW31	U4/U6.U5 tri-snRNP-associated protein 2	USP39	25.8333	25.7062	25.3562	25.6364	24.8303	25.1377	23.4401	23.1493	+	1.5945	0.0193809	1.49365
A0A087X1K9;E5RGR0;Q6IAQ1;B4DJV9;O75608;B4DP64;E5RJ48;E5RI35	Acyl-protein thioesterase 1	LYPLA1	27.3394	27.2988	27.2279	27.1683	24.468	23.4375	24.894	23.4521	+	3.88198	0.00162162	3.19573
A0A087X2D8;O60271;B4DS36;Q5JB53;H0YBE9;A0A060L980;D6RHI8;Q7Z5Q8;Q719J0	C-Jun-amino-terminal kinase-interacting protein 4	SPAG9	27.4846	27.4741	27.4829	27.535	28.2197	28.4693	28.0801	28.4099	+	3.94281	0.00234921	-0.8006
H0YJC0;V9HW24;A0A087X2I1;P62333;H0YJE9;H0YJT1;B4DR91;H0YJS8	26S protease regulatory subunit 10B	PSMC6;HEL-S-73	26.5418	26.6067	26.1278	25.0104	24.2257	24.6669	23.7683	24.4514	+	2.29663	0.00459259	1.79362
A0A090N7T9;Q12765;A0A024RA21;B4DH22;C9K052;B8ZZP4;C9J7U9;B4DE46;B4DIV7	Secernin-1	SCRN1	28.8048	28.9732	28.8847	28.8407	29.975	29.7684	29.0862	29.6065	+	2.04332	0.0180124	-0.733151
B4DLA3;A0A0C4DGX4;A0A090N7U0;Q13616;B3KTW0;Q75MQ1;B3KU45	Cullin-1	CUL1	26.9118	27.1072	26.9814	26.9795	23.6957	24.7661	24.4625	22.7121	+	3.2735	0.00132308	3.08588
A0A090N7V5;O75223;M0QZK8;B3KMN7;B8ZZK2;H7BZK5;A0A0B4J1Y4	Gamma-glutamylcyclotransferase	GGCT	29.4772	29.2276	29.395	29.2293	30.6225	30.6437	30.6176	30.7656	+	5.81317	0.0026087	-1.33006
A0A090N8G0;P41250;Q75MN1;H7C443;F8WCK4	Glycine--tRNA ligase	GARS	31.5205	31.622	31.4408	31.3296	31.0192	31.2287	31.0676	31.0863	+	2.58316	0.0324769	0.377747
B2RCJ4;A0A0A0MQU6;Q9H2E6;Q96SW4;Q96JU9;Q96SM8;H0Y8V9;D6RAG9;B3KU01;D6RCR0;E9PDV9;B7Z861	Semaphorin-6A	SEMA6A	31.4851	31.5118	31.6983	31.729	31.2383	31.3008	31.1492	31.1202	+	2.77015	0.0246923	0.403955
D3DPF9;A0A0A0MRA3;C0JYZ2;D3DPG0;A0A0A0MTS7;Q8WZ42	Titin	TTN	31.8034	31.8246	31.9634	31.9152	22.8866	25.3979	23.9858	23.4033	+	5.19745	0	7.95822
B7Z8M8;B3KY28;A8K968;A0A0A0MRA8;A0A0A0MSA4;Q9Y2J2;A0A0J9YY18;B3KT50;B7Z2D7;B7Z2G3;B7Z338;A0A0J9YW26;B2RB02;A0A1B0GTF8;A0A0J9YW31;J3QS83;J3KT37;A0A0J9YWN0;A0A0J9YWE1;A0A0J9YWS4	Band 4.1-like protein 3;Band 4.1-like protein 3, N-terminally processed	EPB41L3	27.3299	27.4561	27.2783	27.1102	27.8856	28.0432	28.1508	28.4401	+	3.05402	0.00383827	-0.836309
A0A0A0MRJ6;H7BY58;P22061;F6S8N6;B7Z972;F8WDT3;F8WAV5;F8WAX2;C9J0F2;H7C4X2	Protein-L-isoaspartate O-methyltransferase;Protein-L-isoaspartate(D-aspartate) O-methyltransferase	PCMT1	31.1398	30.9917	31.1888	31.4163	30.8868	30.8898	29.9935	30.0316	+	1.47184	0.040302	0.733747
Q6PK21;A0A0A0MRN5;Q05BV5;Q9NZT2;B3KMQ6;V9H0E3	Opioid growth factor receptor	OGFR	23.5994	23.8729	24.5226	24.5973	27.1186	27.0412	27.2464	27.722	+	4.44354	0.00333333	-3.134
B6VEX5;B6VEX4;B6VEX3;A0A0A0MRT6;Q59G41;Q8IZP0;B4DG63;B7Z9E9;B7ZAM8;B4DSH8;B4DMM5;H0Y6B5;Q13802;B4DKX2;Q53SH3;B7Z617;B7Z5L1;B7Z612;B7Z836;E9PEZ7;E7EW77;E7EP65;A0A0C4DG21;F8WAL6;Q9NYB9	Abl interactor 1;Abl interactor 2	ABI1;ABI2;argBPIB;ABI-2	25.4697	25.5388	25.2377	25.0761	24.9689	24.5896	24.356	24.4696	+	2.29722	0.0132803	0.734557
B7Z992;A0A0A0MS51;B7Z9A0;B7Z6N2;A0A0A0MT01;P06396;B7Z2X4;B7Z4U6;B3KS49;Q5T0I0;Q5T0I1;A0A0U1RQL8;Q69YR8;V9H1C1;Q5T0H8	Gelsolin	GSN	31.7486	31.7786	31.5066	31.6833	32.5152	32.3921	32.0865	32.1996	+	2.79849	0.0104885	-0.619071
A0A140VK76;A0A0A0MSE2;Q16836;B2RB06;E9PF18;B3KTT6;J3KR89	Hydroxyacyl-coenzyme A dehydrogenase, mitochondrial	HADH	24.0296	24.5743	24.66	23.2743	26.459	26.1978	26.209	26.1117	+	3.17872	0.00177246	-2.10984
T2DQ69;B3KTL4;B3KX23;A0A0A0MSJ0;Q86XP3;B3KMI4;B3KV84	ATP-dependent RNA helicase DDX42	DDX42	24.241	24.6701	25.0274	22.4832	26.0076	25.8024	25.9035	26.0819	+	1.75719	0.0127971	-1.84345
B2R7P6;A0A0A0MSW4;P48739;B3KYB6;B3KYB7	Phosphatidylinositol transfer protein beta isoform	PITPNB	25.6693	26.1575	26.2563	26.4897	25.9037	24.1978	24.2982	25.5623	+	1.31113	0.0386428	1.15271
A0A0A0MT32;B3KU19;A8K2H6;P38571;B3KRG8;Q6ZUY8;B4DE67;Q5T073;Q5T770	Lipase;Lysosomal acid lipase/cholesteryl ester hydrolase	LIPA	29.3662	29.9492	29.3989	29.8684	26.3261	25.1979	27.792	27.7396	+	2.3841	0.00290323	2.88174
A0A0A0MTR2;Q8N543;H3BR79;H3BUA6;H3BR02;H3BP48;B4E360	Prolyl 3-hydroxylase OGFOD1	OGFOD1	24.9448	24.3655	24.5133	25.8848	26.472	26.5007	27.0938	26.8586	+	2.53753	0.00280374	-1.80418
A0A0A6YYH1;Q7Z6K5;H0YMP5;H0YL03;H0YMK0;H0YL85	Arpin	ARPIN	28.0799	27.8762	28.1675	28.233	25.2637	24.0921	25.9989	24.0909	+	3.30079	0.0013871	3.22773
B4DSB2;A0A0A6YYJ2;B2R5R8;D3DVS7;P42857	Neuron-specific protein family member 1	D4S234E;NSG1	23.6899	23.5427	23.3311	22.7011	23.9347	27.6624	29.534	29.5641	+	1.75734	0.00917695	-4.35762
A0A0A8KWK3;Q03167;E9PKY4	Transforming growth factor beta receptor type 3	TGFBR3	29.9769	30.1012	30.1661	30.0457	29.6401	29.6765	29.6445	29.7756	+	3.56643	0.0169709	0.388338
Q58F05;A0A0B4J1W3;B2RBE5;Q9BXJ9;A4FU51;Q6N069	N-alpha-acetyltransferase 15, NatA auxiliary subunit;N-alpha-acetyltransferase 16, NatA auxiliary subunit	NARG1;NAA15;NARG1L;NAA16	24.3683	23.7509	23.9959	23.5675	24.688	24.8269	24.9374	25.4077	+	2.37751	0.00771179	-1.04433
A0A0B4J1Z1;B4DEK2;C9JAB2;Q16629;Q8NB80;F8WEA1	Serine/arginine-rich splicing factor 7	SRSF7	27.9949	27.8921	27.3154	27.2869	28.5473	28.4799	28.272	28.498	+	2.25094	0.012392	-0.82697
A0A0B4J230;Q9UII2	ATPase inhibitor, mitochondrial	ATPIF1	24.2404	22.3894	25.3287	23.0497	27.1325	26.4063	27.3332	26.7969	+	2.45368	0.00291429	-3.16518
K7EM56;A0A0B4J2B4;S4R417;K7ELC2;P62841;K7EQJ5;S4R456;K7EJ78	40S ribosomal protein S15	RPS15	27.0791	27.4126	26.7442	26.7338	25.055	24.3091	24.3687	24.2694	+	4.2669	0.0020339	2.49187
A0A0P1J1R0;Q5W0H4;A0A0B4J2C3;P13693;J3KPG2;E9PJF7;A0A024RDY2;B4DKJ4;Q9UP43;B4DLD6;Q9NXW1;H0YCX0;Q9HAU6	Translationally-controlled tumor protein	TPT1	31.6131	31.7859	31.854	31.743	33.0685	33.0665	32.8153	32.752	+	4.71309	0.00114286	-1.1766
B3KSS4;A8K4I1;A0A0C4DG49;P15151;A0A0A0MSA9;K7EMC6	Poliovirus receptor	PVR	30.7693	30.769	31.0075	31.0078	31.4632	31.5023	32.1727	32.1225	+	2.40354	0.00838819	-0.926815
B3KY63;F5GWX5;A0A0C4DGG9;Q14839;Q6ZU36;B4DLC6;B3KRD4;Q659F1;K7EMY3;Q659D0;Q8TDI0;Q12873	Chromodomain-helicase-DNA-binding protein 4	CHD4	23.4206	24.4508	25.2759	24.6452	25.5743	25.6455	26.0139	26.043	+	1.83558	0.0132984	-1.37102
A0A1B0GVH3;B7Z475;A0A0D9SF63;Q9BZK7;Q59F53;A0A024RBV9;O60907;B4DP68;A0A024R189;Q9BQ87	F-box-like/WD repeat-containing protein TBL1XR1;F-box-like/WD repeat-containing protein TBL1X	TBL1XR1;TBL1X	26.7489	26.8264	26.4402	26.4855	27.2437	27.1528	27.1238	27.004	+	2.47869	0.0201721	-0.505819
A0A0F7NGI8;Q32MZ4;Q05D04;B4DPC0	Leucine-rich repeat flightless-interacting protein 1	LRRFIP1	27.2248	27.1459	27.2251	26.9706	28.0293	28.0189	28.4186	28.7129	+	3.19347	0.00270769	-1.15334
P0DMV9;P0DMV8;A8K5I0;A0A0G2JIW1;Q59EJ3;B4DNT8;B4DFN9;B4DI39;B4DWK5;B4E388;B4DNX1;B4E1T6;B4DNV4;Q9UQC1		HEL-S-103	32.9347	33.0172	32.9946	32.8963	32.592	32.5836	32.3549	32.3997	+	3.40478	0.0114672	0.478123
H0YHM6;A0A0J9YWF7;A0A1B0GTY9;A0A140T9V3;A0A1B0GUA1;A0A1B0GTG2;A0A1B0GW82;A0A1B0GW77;P49419;F8WDY6;A0A1B0GVU0;F8VVF2;A0A1B0GUY0;A0A1B0GV49;A0A1B0GTJ4	Alpha-aminoadipic semialdehyde dehydrogenase	ALDH7A1	25.0025	23.9896	24.23	23.3767	25.1415	24.8812	25.1191	25.3243	+	1.49238	0.0318603	-0.966853
Q53GB6;A0A0K0K1L3;V9HVZ6;Q92747;Q75MY0;E9PF58;Q59GQ0	Actin-related protein 2/3 complex subunit 1A	HEL-68;ARPC1A	26.0813	26.2686	25.8861	26.0665	25.3492	25.3894	24.6958	23.886	+	1.86496	0.0135766	1.24551
Q68E03;Q9H4N1;Q5CZA7;B3KM87;B4DRS1;Q68D11;A0A0R4J2E8;A8MXP9;P43243;B4DF66;D6REM6	Matrin-3	DKFZp686L22104;DKFZp686K0542;MATR3;DKFZp686K23100	27.1459	27.3186	26.4794	26.5495	23.2227	24.6214	25.6001	24.1015	+	2.43608	0.00289389	2.48692
A0A0S2Z377;A8K3Q7;A0A0S2Z2Z6;P08133;E5RK69;B7Z582;Q6ZP35;E7EMC6;E5RFF0;A0A0S2Z301;E5RJF5;E5RK63;H0YC77;E5RI05;E5RIU8;E5RJR0	Annexin;Annexin A6	ANXA6	28.6176	28.5747	28.6384	28.5819	28.2755	28.2874	28.223	28.3478	+	4.42065	0.0194727	0.319737
A0A0S2Z3D5;P02649;J9ZVQ3;H0Y7L5;E9PEV4;E7ERP7;Q6LBZ1;A0A0S2Z3J5;A0A0S2Z3B1;D9ZB55;Q6LA97;Q13791;K7ERU2;Q63ZY3	Apolipoprotein E	APOE	34.36	34.4686	34.8006	34.7394	35.1258	35.0814	35.3582	35.2206	+	2.58645	0.0132753	-0.604341
A0A0S2Z3G9;O43707;Q96BG6;B4E337;F5GXS2;B4DSX0;A0A0S2Z3X3;K7EJH8;Q4VAM3;K7EP19;B3W6H4;Q4JCP9;D6RH00;B3W6H3;B7Z4P8;Q71S06;M0QZQ3;C9JY79;A0A024R0N6;Q9H254	Alpha-actinin-4	ACTN4	33.7185	33.8974	33.8588	33.9373	34.2856	34.264	34.3652	34.3519	+	3.87887	0.00918367	-0.463725
C9JW69;Q5T081;A0A0S2Z3I4;A0A0S2Z404;P18754;C9JRH2;C9JMJ4;C9J3R0;C9JQZ4	Regulator of chromosome condensation	RCC1	26.0231	25.9137	26.169	25.8863	23.8946	24.5918	24.7737	23.201	+	2.68084	0.00294585	1.88274
H0YK49;H0YL12;H0YNX6;A0A0S2Z3L0;P13804;H0YLU7;A0A0S2Z3M4;H0YKF0	Electron transfer flavoprotein subunit alpha, mitochondrial	ETFA	24.6744	25.3935	24.9678	24.9266	24.4217	23.9488	24.069	24.1184	+	2.49224	0.0085272	0.851103
A0A0S2Z3Q6;P11362;D3DSX4;A0A1B0RPQ4;A0A0S2Z3T9;B5A959;A0A0S2Z3P4;E9PNM3;E9PKV7;C9J205	Fibroblast growth factor receptor 1	FGFR1	28.2623	28.8346	28.8432	28.9111	27.9725	28.1523	28.0138	28.0812	+	2.25069	0.0170145	0.657848
A0A0S2Z489;O00232;A0A0S2Z476	26S proteasome non-ATPase regulatory subunit 12	PSMD12	24.7434	24.4398	24.8879	23.2385	26.246	26.2148	26.1786	26.2158	+	2.62337	0.00279452	-1.88643
A0A0S2Z4C5;P04271;A8MRB1	Protein S100-B	S100B	32.5027	32.3034	32.5511	32.3034	29.7361	28.2226	25.6834	24.4995	+	2.39518	0.00229457	5.37979
Q5U0F3;Q5U0F2;A0A0S2Z4D4;B4DI21;A8K9L3;P60201;B4DI30;Q9P2Z7;B1B1G1;B1B1G2;B1B1G3;B1B1G4;B1B1G6	Myelin proteolipid protein	PLP1	26.71	26.9533	27.1155	27.0738	24.5744	25.1766	25.0278	24.7089	+	4.81037	0.0027907	2.09123
Q5HYB6;B2RDE1;A0A0S2Z4G4;A0A087WWU8;A0A0S2Z4I4;J3KN67;Q8NAG3;B4DWT5;Q5VU61;M1VPF4;B4DQ80;D6R904;Q6LDX7;Q8NI98;H0YL80;A0A024R4K5;H0YKP3;B4DTK3;D6RFM2	Tyrosine-protein kinase receptor	DKFZp686J1372;TPM3;TPM3-ROS1	32.5576	32.5714	32.6034	32.4193	33.6908	33.5473	33.9387	34.0149	+	4.4462	0.00149565	-1.26001
H3BV55;B2R6D4;A0A0S2Z4J6;O15305;B7Z922;B7Z3M6;B7Z419;H3BPH4;H3BRM0;B7Z6A1;Q59F02	Phosphomannomutase;Phosphomannomutase 2	PMM2	25.2049	26.0257	26.3518	26.7591	24.003	23.9599	26.0238	24.7104	+	1.28386	0.036938	1.41109
Q9NSD0;Q16519;A0A0S2Z4K3;A0A0S2Z4L3;P07225;G5E9F8;B4E1L6;Q16441;H7BXT0;Q8IXD4;Q8IXC3;Q8IXD1;Q8IVH1;Q8IXD3;Q8J011;Q8J010;Q06F34;C9K0R0;Q8IXD2;Q8IXC9;Q7KYZ1	Vitamin K-dependent protein S	PROS1	33.2206	33.4332	33.4197	33.4309	33.0213	33.0442	33.0417	33.0663	+	3.13123	0.0302872	0.33272
A0A0S2Z4R1;P54577;A0A0C4DGZ5;A0A0S2Z4P3	Tyrosine--tRNA ligase, cytoplasmic;Tyrosine--tRNA ligase, cytoplasmic, N-terminally processed	YARS	27.9121	28.1453	27.9242	27.9274	27.1395	27.2775	27.2233	27.413	+	3.9486	0.00274747	0.713918
M0R088;E9PCT1;A0A0S2Z4W1;A9Z1X7;B7Z7U0;A0A0S2Z4Z6;Q8IYB3;B4DED5	Serine/arginine repetitive matrix protein 1	SRRM1	23.1543	24.9021	24.1043	24.201	26.3868	27.0114	27.3122	24.139	+	1.41683	0.0232845	-2.12195
A8K525;A0A0S2Z4Z9;Q15233;H7C367;C9JYS8;C9IZL7;A0A0S2Z4E7;C9J4X2	Non-POU domain-containing octamer-binding protein	NONO	29.3043	29.5176	29.1275	29.449	29.8862	29.753	30.3317	29.9631	+	2.24388	0.0176392	-0.633908
A0A0S2Z5C8;A0A0S2Z5B1;A0A0S2Z5Z7;A0A0S2Z534;Q15043;E5RJ40;E5RJG5;E5RIP4;E5RFZ8;E5RGA7;E5RFT1	Zinc transporter ZIP14	SLC39A14	28.0759	27.9572	28.5865	27.852	27.622	27.6263	27.5975	27.0477	+	1.61038	0.0380072	0.64451
B2RCZ7;A0A0S2Z580;A0A0S2Z5B3;O95571;M0QY80;A0A0S2Z5N8;M0QXB5	Persulfide dioxygenase ETHE1, mitochondrial	ETHE1	25.7658	25.358	25.339	25.4482	24.1211	24.1261	24.5339	23.7467	+	3.41633	0.0014439	1.3458
E9PM90;A0A0S2Z5H5;Q548N1;Q9UK41;E9PQR7;E9PR04;E9PLM9;Q71MH5	Vacuolar protein sorting-associated protein 28 homolog	VPS28	29.1516	29.2931	29.4328	29.3675	29.0373	28.9195	28.4583	28.102	+	1.64505	0.0349054	0.681998
A8K586;A0A0S2Z5J4;O00203;B4E0B2;Q3MNE1;A0A0S2Z4Z4;H0YBD0	AP-3 complex subunit beta-1	AP3B1	25.6677	25.8484	25.6139	25.5565	23.9499	23.6711	25.1948	23.1456	+	2.06115	0.00787879	1.68126
A0A0S2Z5L0;Q9BRX5;A0A0S2Z5P2;A0A0S2Z5L3;A0A0S2Z5L4	DNA replication complex GINS protein PSF3	GINS3	26.6193	26.3789	26.4945	25.752	24.8776	24.737	24.9249	23.4775	+	2.42212	0.00345029	1.80693
A0A0S2Z6B4;D6REA1;Q9H173;A0A0S2Z5K6;D6RIU8;A0RZG6;A0RZB6;D6RG16;D6RBP7;D6RAI3	Nucleotide exchange factor SIL1	SIL1	31.1036	31.0406	31.1425	31.0717	30.0018	29.9716	30.1321	30.1334	+	6.18096	0.001875	1.02983
A0A0U1RQQ4;Q9UNN8;A0A0U1RRC4	Endothelial protein C receptor	PROCR	27.911	28.5946	28.0021	27.9369	24.9581	27.8964	24.3183	24.8612	+	1.70677	0.0120587	2.60266
A0A0U1RQW6;Q9Y2E4;E7EPU2;H0Y5A8;Q86XV3;B3KWX2	Disco-interacting protein 2 homolog C	DIP2C	25.8311	26.0048	26.1403	26.1435	24.7307	24.3934	25.0015	23.1985	+	2.24651	0.00565	1.69891
Q5U0A0;A0A109NGN6;P28066	Proteasome subunit alpha type;Proteasome subunit alpha type-5	PSMA5	30.6492	30.6793	30.7577	30.631	31.4497	31.4631	30.9701	30.9781	+	2.03361	0.0287345	-0.535977
A0A140VJE4;P54802;Q59FD0;K7ENX5;K7EQH9	Alpha-N-acetylglucosaminidase;Alpha-N-acetylglucosaminidase 82 kDa form;Alpha-N-acetylglucosaminidase 77 kDa form	NAGLU	34.0134	33.8742	33.918	33.9393	33.361	33.4146	33.3937	33.342	+	5.54084	0.00233071	0.558395
A0A140VJF3;O43684;J3QT28;B4DDM6;J3QSX4	Mitotic checkpoint protein BUB3	BUB3	27.3282	27.3343	26.8957	26.8891	27.4053	27.7069	27.86	27.9902	+	1.90278	0.0267995	-0.628735
A0A140VJI7;Q16610;C8CHS3;B7ZAS5	Extracellular matrix protein 1	ECM1	35.6399	35.8346	35.9825	35.9608	35.2792	35.2956	35.5231	35.581	+	2.11863	0.0368585	0.434749
A0A140VJL0;Q6NVY1;B9A058;F8W8A6;H7C126;H7C1A5;H7C400;B8ZZZ0	3-hydroxyisobutyryl-CoA hydrolase, mitochondrial	HIBCH	27.2937	27.2714	26.9908	26.8882	27.9623	27.8643	27.8931	27.7516	+	3.32379	0.00346067	-0.756809
A0A140VJS6;P49721;B7Z478;Q59FJ0;A0A087WVV1	Proteasome subunit beta type-2;Proteasome subunit beta type	PSMB2	25.9999	23.4991	24.1337	24.034	28.1344	28.0146	28.4181	28.3997	+	3.33727	0.00105263	-3.82503
A0A140VJW8;Q9P273;H0YAF0;G3CAT0	Teneurin-3	TENM3	25.8047	25.7657	25.7866	25.657	24.8246	24.1738	23.2084	21.9421	+	1.90803	0.00837053	2.21625
A0A140VJX1;P24752;H0YEL7;E9PRQ6;E9PKF3	Acetyl-CoA acetyltransferase, mitochondrial	ACAT1	27.9728	27.6734	27.4543	27.8032	24.744	27.3721	24.4061	24.1244	+	1.83547	0.00924748	2.56434
A0A140VJZ1;P45974;F5H571	Ubiquitin carboxyl-terminal hydrolase 5	USP5	28.0839	27.8118	27.5686	27.4608	27.0522	27.23	26.7574	26.3595	+	2.01929	0.0152403	0.881523
A0A140VJZ4;P15374;A0A087WTB8;Q5TBK7	Ubiquitin carboxyl-terminal hydrolase isozyme L3	UCHL3	27.967	28.2428	28.24	28.3301	28.8042	28.8639	28.6376	28.7472	+	3.07327	0.0100907	-0.568257
A0A140VK00;P25311;C9JEV0;A0JLQ0;H7BZJ8	Zinc-alpha-2-glycoprotein	AZGP1	29.7558	29.931	29.9894	29.8647	30.194	30.154	30.3565	30.5595	+	2.1989	0.0349233	-0.430746
A0A140VK12;Q9UBF2;Q9H9B7;B3KND4;Q9NSM7;Q9H279;Q9NUP3	Coatomer subunit gamma-2;Coatomer subunit gamma	COPG2	25.1357	24.3209	26.1493	25.0245	24.7808	23.2568	23.353	23.2625	+	1.517	0.0220745	1.49432
A0A140VK39;Q9Y570	Protein phosphatase methylesterase 1	PPME1	24.2802	24.8268	24.166	22.1571	25.4069	25.3284	26.2376	25.6211	+	1.55677	0.0188492	-1.79097
A0A140VK53;Q9UQ35;O60382;I3L1I8;I3L182;Q9UQ39;I3L4D8	Serine/arginine repetitive matrix protein 2	SRRM2;KIAA0324	26.5125	26.4127	26.645	26.1413	26.9929	26.7656	27.1495	27.0174	+	2.22368	0.0217848	-0.553483
A0A140VK54;O95630;C9JK83;C9JZ93;C9JEK5;F5H5B9	STAM-binding protein	STAMBP	24.5691	26.156	23.3608	23.8973	26.2605	26.2053	25.5775	26.4506	+	1.36936	0.0287725	-1.62766
A0A140VK69;P17174;Q2TU84;B7Z1I2	Aspartate aminotransferase, cytoplasmic;Aspartate aminotransferase	GOT1;GIG18	29.5885	29.6207	29.2643	29.3256	30.334	30.384	29.8558	29.9242	+	2.20644	0.0169968	-0.674736
A0A140VK70;P35998;Q75L23;C9JLS9;B7Z571	26S protease regulatory subunit 7	PSMC2	27.3921	27.3048	27.1116	26.9738	28.0401	28.0075	28.1629	27.9704	+	3.76182	0.0023125	-0.849689
Q53FK2;A0A140VK72;P48723;B3KY30;B4DQX6	Heat shock 70 kDa protein 13	HSPA13	31.4558	31.599	31.8569	31.4746	30.2028	29.8455	29.8857	29.8324	+	4.89074	0.00214286	1.65498
A0A140VK94;F6WQW2;P43487;C9JXG8;D3DX26;C9JGV6;C9JJ34;B3KUP2;B7Z6U1;B4DE76;C9JDM3;C9JIC6	Ran-specific GTPase-activating protein	RANBP1	27.61	28.9644	28.538	28.4354	29.5429	29.4057	28.7603	29.707	+	1.48098	0.032314	-0.967057
Q0IJ56;A0A140VKA6;P50502;Q3KNR6;B4E0U6;Q8NFI4;H7C3I1;F6VDH7;Q1XBU6;Q8IZP2;Q1XBU7;D6W507;F8WAQ7	Hsc70-interacting protein;Putative protein FAM10A5;Putative protein FAM10A4	ST13;ST13P5;ST13P4	30.1561	30.2128	30.342	30.3954	31.1245	31.0375	30.8526	30.8015	+	3.43584	0.00443617	-0.677452
B4DPZ3;A0A140VKE9;Q13409;E7EV09;E7EQL5;Q59GU5;E7ET01;E7ETL8;E7EQU2;E7ESD3;E7EMU4;Q53SA6;E9PGG1;E7EU01;E7EUM4;E7ERR6;E7ERH4;Q9H5W7;B4DX93	Cytoplasmic dynein 1 intermediate chain 2	DYNC1I2	23.602	27.1756	27.3722	27.6224	24.0877	23.8563	24.5246	22.5739	+	1.37922	0.0232034	2.68242
A0A140VKF2;O00487;Q53TH1;Q59G89;Q96DE8;Q4ZG77	26S proteasome non-ATPase regulatory subunit 14	PSMD14	25.0184	25.9995	25.3368	23.8287	23.4416	23.802	23.1684	24.4424	+	1.33691	0.0342705	1.33223
A0A140VKF3;P36955;I3L4N7;I3L4F9;I3L107;I3L4Z0;I3L2R7;I3L425;I3L3Z3;I3L1U4	Pigment epithelium-derived factor	SERPINF1	32.1182	32.1434	32.2501	32.2456	31.9429	31.9223	31.5071	31.6193	+	2.07708	0.0369528	0.441417
B3KP89;A0A142CHG9;P09471;H3BTM2;Q8N6I9	Guanine nucleotide-binding protein G(o) subunit alpha	GNAO1	23.4954	25.3395	23.3035	24.3857	26.0429	26.2839	25.2602	25.0466	+	1.48096	0.024312	-1.52738
A0A142IKA1;A0A142IK94;A0A142IKA2			24.0732	23.9271	25.2004	24.627	24.0174	28.5671	29.4692	29.578	+	1.36746	0.0215115	-3.45102
A0A158RFU3;P20962;F5H7R9;O15256;A2VCM6;F5GXR3	Parathymosin	PTMS	28.9984	29.0536	28.6086	28.7635	29.9979	29.9859	30.5784	30.6843	+	3.31837	0.00143689	-1.45559
A0A1A7UP97;P34059;Q6ZNJ9;B2R6P1;Q6YL38;B7Z267;Q96I49;Q9HAL1;H3BP66	N-acetylgalactosamine-6-sulfatase	GALNS;FLJ00319	30.7273	30.7402	30.9968	30.95	30.0415	30.0751	29.0283	29.0912	+	2.32105	0.00652029	1.29454
A0A1B0GUC3;A0A1B0GV98;A0A1B0GTC5;A0A1B0GU26;B3KU60;A0A1B0GTC3;A0A1B0GVH5;Q9C0B1;A0A1B0GTY1;A0A1B0GTZ8;X6R3I0;A0A1B0GUY7;B4DHN4;A0A1B0GTI3	Alpha-ketoglutarate-dependent dioxygenase FTO	FTO	24.139	23.9626	25.0746	23.5184	24.9654	25.2388	25.3747	25.5046	+	1.70862	0.0199758	-1.09721
E7ETX0;B4DQR3;A0A1B0GTM1;A0A1B0GUM5;Q8NHX9;B3KN23;Q59G56	Two pore calcium channel protein 2	TPCN2	26.1636	26.023	26.3002	26.3459	25.2168	23.5531	23.9486	23.5579	+	2.75563	0.00242623	2.13907
A0A1B0GVB9;B7Z4S4;A0A1C7CYW4;O75787;A0A1B0GVW0;A0A1B0GTB0;A0A1B0GWJ8;H7C3E1;A0A1B0GTU8;A0A1B0GUT7;A0A1B0GVC7;A0A1B0GU12;B7Z413;B7Z1I9;A0A1B0GWD6;A0A1B0GVI9;A0A1B0GW13;A0A1B0GV60;H7C240;A0A1B0GVZ1;A0A1B0GV24;B7Z487;A0A1B0GUV3	Renin receptor	ATP6AP2	33.179	33.2843	33.377	33.3973	32.7033	32.7709	32.1623	32.1169	+	2.53628	0.00793103	0.871035
A0A1B0GVD5;A0A1B0GWE8;V9HWI3;P07339;A0A1B0GV23;A0A1B0GVP3;A0A1B0GU92;A0A1B0GU03;A0A1B0GW44;C9JH19;H7C469;F8WD96;F8W787;H7C1V0;A0A1B0GV01;A0A0S2Z3L4;A0A1B0GVF1	Cathepsin D;Cathepsin D light chain;Cathepsin D heavy chain	HEL-S-130P;CTSD	36.0211	36.0219	36.2503	36.181	35.5681	35.4898	35.1578	34.9138	+	2.67546	0.00680909	0.836168
F8WC54;A0AVL1;Q13443;C9J6H5;C9JPM3	Disintegrin and metalloproteinase domain-containing protein 9	ADAM9	31.1933	31.3568	31.2189	31.4128	32.0122	31.9591	32.4376	32.524	+	3.05124	0.00334328	-0.937757
B5MCT7;B3KX06;A0M8Q2;Q6IPC0;P49593	Protein phosphatase 1F	PPM1F	24.6237	24.7284	24.4045	24.2673	26.3023	26.314	26.0789	26.1663	+	5.15439	0.00272727	-1.70938
A0MZ66	Shootin-1	KIAA1598	24.4019	24.2216	24.0556	23.3247	24.9237	24.9324	26.1721	25.2449	+	1.8872	0.0127742	-1.31733
A1X283	SH3 and PX domain-containing protein 2B	SH3PXD2B	22.8112	23.6629	24.1871	22.734	24.6234	23.8743	24.7405	25.5383	+	1.48085	0.0254005	-1.34532
B4DJ65;Q86XR1;A2A2V1;Q6FGR8;Q6FGN5;Q53YK7;A1YVW6;Q6SES1;O75942;P04156;Q540C4;Q5U0K3;B3KQX7;B4DI53;B4DDS1;X6RKS3;B2NI05;B2NI04;D4P3Q7;B2R5Q9	Major prion protein	PRNP	27.681	27.8554	27.9838	28.2318	28.4309	28.5755	28.8552	28.9717	+	2.40121	0.0115813	-0.770328
Q96DV6;A2A3R6;P62753;A2A3R7;A2A3R5;Q9BZU1	40S ribosomal protein S6	RPS6	29.2457	29.6454	29.0799	29.0556	29.8441	29.8281	30.5098	30.295	+	2.1323	0.0132062	-0.862661
A2RU94;P51159;Q6IAS8;H3BN55;H3BUD9;H3BS49;H3BVH7;H3BU81;A0A0H4JC20;O00194;C9JB90;K7ES41;K7EIF2;J3QLC6;H7C0Y7;C9JBG0;Q96PJ7;C9JY26;Q6NXT3;A0A024QZ68;E7ES60;B4DNC0;A0A087WXI0;Q14964;Q9BZG1;Q7Z6P3	Ras-related protein Rab-27A	RAB27A	30.1034	30.1768	30.1757	30.2016	29.0472	29.0139	29.8994	29.7666	+	1.69035	0.0298005	0.73261
B3KTM6;A2RUM7;P46777;Q59GX9;Q5T7N0;Q9BUV4	60S ribosomal protein L5	RPL5	30.4056	30.5758	30.3197	30.3825	30.7637	30.6625	31.2008	31.2651	+	1.84797	0.0343139	-0.552145
A2VDJ4;Q9UJJ9;Q96RZ2;H0YEA7;A0A087WWA2;E9PQQ5	N-acetylglucosamine-1-phosphotransferase subunit gamma	GNPTG;RJD9	30.4678	30.6895	31.2408	31.3283	30.0081	29.9471	29.3118	28.9158	+	2.20992	0.00676298	1.38588
C9JYN0;A4D0R1;Q16563;A0A0U1RQT9;A8K865	Synaptophysin-like protein 1	SYPL1;SYPL	26.8167	26.8502	25.9564	25.9718	24.415	24.8588	24.0064	24.9132	+	2.87081	0.00212552	1.8504
Q53GE2;Q53GC7;A4D0V4;P47755;F8W9N7;A0A0D9SET8;C9JUG7;B4DE01	F-actin-capping protein subunit alpha-2	CAPZA2	29.0188	29.3026	28.8656	29.0048	27.8363	27.6642	26.9549	27.3689	+	3.52179	0.00186164	1.59186
A4D177;Q13185;S4R2Y4;C9JMM0;B8ZZ43	Chromobox protein homolog 3	CBX3	29.1516	28.9508	29.3302	29.4097	30.4217	30.4907	30.657	30.7338	+	4.45658	0.0012	-1.36522
Q96J80;A4D1W8;Q9UM22;D6RIH7	Mammalian ependymin-related protein 1	MERP1;UCC1;EPDR1	29.7021	29.8033	29.6804	29.575	29.1025	29.0388	29.2661	29.3437	+	2.988	0.0132522	0.502463
Q9UES0;B5BU81;A4D2J0;O15498;H7C3K7	Synaptobrevin homolog YKT6	YKT6	27.3807	27.0124	27.5641	27.6983	24.7585	24.0997	24.2604	24.0751	+	5.13867	0.00304762	3.11545
F5H4Q5;B4DYD9;A5D8V6	Vacuolar protein sorting-associated protein 37C	VPS37C	28.7136	28.7783	28.3054	28.4898	24.8145	24.9419	28.7806	23.1509	+	1.4098	0.0202482	3.14979
A6NEM2;P51610;Q05C05;H7C1C4	Host cell factor 1;HCF N-terminal chain 1;HCF N-terminal chain 2;HCF N-terminal chain 3;HCF N-terminal chain 4;HCF N-terminal chain 5;HCF N-terminal chain 6;HCF C-terminal chain 1;HCF C-terminal chain 2;HCF C-terminal chain 3;HCF C-terminal chain 4;HCF C-terminal chain 5;HCF C-terminal chain 6	HCFC1	25.7123	25.2348	25.4503	25.1755	24.3485	24.5986	24.7593	23.7876	+	2.22612	0.0101107	1.01972
A6NMQ3;Q5T5H1;O43768	Alpha-endosulfine	ENSA	24.5924	24.8689	25.2314	21.9284	25.9343	25.7605	26.5805	26.7837	+	1.42539	0.0230541	-2.10948
B4DPP0;A6NNI4;G8JLH6;P21926;Q56CY1;A0A087WU13;B4DK09	CD9 antigen	CD9;BTCC-1	30.5221	30.6783	30.6051	30.7504	31.38	31.7801	31.7073	31.7614	+	4.14471	0.00179394	-1.01826
A7BI36;A0A0A0MRV0;Q9P2E9;A0A087WVV2;F8W7S5;A1A5C5;B3KSG1;A0A087WU26;V9GY78;A2A2S5;Q32NB1;H0YDJ4;H9KV85;Q5XUU0;E9PN67;C9J066;Q8N4C6	Ribosome-binding protein 1	RRBP1	29.1932	29.0975	29.3447	29.4731	29.8653	29.9188	30.066	30.231	+	3.15471	0.00495833	-0.743157
M0R0F9;A7VJC9;W4VSQ9;Q15642;M0R070;M0R2H7	Cdc42-interacting protein 4	TRIP10;STP	24.1165	24.2967	23.4437	23.9894	24.8512	25.6753	24.6716	25.8554	+	2.02224	0.010499	-1.30179
A8K0B6;D3DSQ1;Q53H01;B3KUZ6;B1B5S8;B1B5T7;B1B5T0;B1B5S6;B1B5Q2;B1B5S5		ASAH1	35.0369	34.9379	35.1566	35.1616	33.9605	34.0839	33.349	33.5272	+	3.49369	0.00155789	1.3431
B4E2D8;A8K0E7;Q08174;B3KQM8;D6RAX3;D6RBG2;B4DUA8;H0Y9F5	Protocadherin-1	PCDH1	24.6055	23.9277	25.4781	24.1014	26.5925	26.5116	26.6404	26.377	+	2.89171	0.00198261	-2.00219
B7Z686;B1AHR1;A8K1X2;Q9UH03	Neuronal-specific septin-3	2020-09-03	25.1081	25.3578	24.5584	24.6196	24.4567	23.9962	23.6135	22.6486	+	1.54358	0.0244537	1.23221
B4DN59;A8K309;P16070;H0Y2P0;H0YD13;H0YDW7;H0YCV9;H0Y5E4;H0YDX6;E9PKC6;C1PHC3;Q86UZ1;H0YE40;B4E2X0;H0YD17;J3KN83;H0YF08;H0YD90;C1PHC4;H0YEA1	CD44 antigen	CD44	32.5136	32.4666	32.4808	32.5713	32.8123	32.834	32.809	32.9032	+	4.3287	0.0178273	-0.331533
B7ZLP5;A8K329;Q15424;B7Z5X3;B7Z2H3	Scaffold attachment factor B1	SAFB	27.2772	27.6644	27.0206	27.4864	28.8308	28.7115	29.1277	28.9244	+	4.07371	0.00145763	-1.53644
A8K335;Q92820;B4DVI2	Gamma-glutamyl hydrolase	GGH	34.4191	34.2786	33.8308	33.9262	33.2042	33.3846	33.2961	33.0707	+	2.87212	0.00494545	0.874786
A8K383;P18850;Q59H30	Cyclic AMP-dependent transcription factor ATF-6 alpha;Processed cyclic AMP-dependent transcription factor ATF-6 alpha	ATF6	27.1207	27.2077	27.3039	27.0521	26.5471	23.4768	25.0308	23.7094	+	1.89054	0.00847761	2.48007
Q53HS0;A8K3A8;P47897;B4DNN3;A0A0U1RQT0;B7Z840;C9J165;B4DTH6;A0A0U1RQM8;A0A0U1RQU2;F2Z2V6;I3QNU8	Glutamine--tRNA ligase	QARS	28.4291	28.5022	28.2064	28.3697	27.9704	27.871	27.9822	28.1333	+	2.46437	0.0338348	0.387607
Q63HL4;B2R6E5;A8K3B4;Q59ED7;P16435;B4DJI8;H0Y4R2;E7EMD0;B4DDH3;B4DKM8;B4E305	NADPH--cytochrome P450 reductase	DKFZp686G04235;POR	27.9308	27.7607	27.875	27.8179	27.4082	27.4358	27.073	26.9015	+	2.49407	0.0130979	0.641487
B3KV61;A8K3Q3;Q8NBZ7;C9JFU6;C9JCB7;C9JW33;C9J3T9;Q8ND26;C9JE50;B4E3U7	UDP-glucuronic acid decarboxylase 1	UXS1	26.5341	26.6169	27.0477	27.0811	25.1337	24.2285	24.8403	23.9473	+	3.51278	0.001376	2.28252
Q6NZ55;A8K4C8;P26373;J3QSB4;O60250;J3KS98	60S ribosomal protein L13	RPL13	29.2124	29.4697	28.1314	28.1392	29.6539	29.3513	30.1414	30.1588	+	1.44763	0.0316463	-1.08815
Q5JQI0;A8K4K1;Q99519;Q6IBT5;E9PIF4;Q59GU8;Q6Q4G8;Q6Q4G7;Q6Q4G9	Sialidase-1	NEU1	28.9705	29.0578	28.9818	29.1794	27.7756	27.5093	25.2015	27.5524	+	1.81429	0.0109716	2.03764
H3BQQ9;A8K503;Q7KZS0;B0QYN7;P63279;H3BPC4;H3BRD1	SUMO-conjugating enzyme UBC9	UBE2I	29.0249	29.0277	28.4686	28.5932	28.4512	28.2518	27.85	27.7975	+	1.74067	0.0297608	0.690935
A8K556;Q8NFJ5;F5GWG3	Retinoic acid-induced protein 3	GPRC5A	26.5381	26.9234	26.2729	26.5049	24.8927	24.9437	24.431	24.5141	+	4.22479	0.00142857	1.86445
Q53HU9;Q53HT9;A8K5J8;B4DPQ0;P00736;F5H2D0;B4E1B0;D3DUT5;F5H1V0;F5H6Y3;F5H3N3	Complement C1r subcomponent;Complement C1r subcomponent heavy chain;Complement C1r subcomponent light chain	C1R	29.5119	29.3369	29.8226	29.4946	28.3931	27.9049	27.7288	27.5416	+	3.65755	0.00121986	1.64939
A8K5S3;P53990;H3BQF7;H3BMU1;H3BUI0;B4DLP1;F5GXM3;B4DM80;B4DHF3;J3KR23;H3BRE2;H3BPP6;B4DXC9	IST1 homolog	IST1	30.1718	30.0254	30.4632	30.1807	30.6283	30.5705	30.8468	30.8938	+	2.30379	0.022186	-0.524563
A8K5T7;Q9Y2Z0;B4DYC6;A8K7W3;Q9P1S2	Suppressor of G2 allele of SKP1 homolog	SUGT1	27.524	27.2136	27.4852	27.1012	25.437	24.3543	24.4616	23.6631	+	3.54251	0.00113208	2.85198
B3KPV4;A8K5Z0;O60512;B3KRZ6;Q71VA3	Beta-1,4-galactosyltransferase 3;N-acetyllactosamine synthase;Beta-N-acetylglucosaminylglycopeptide beta-1,4-galactosyltransferase;Beta-N-acetylglucosaminyl-glycolipid beta-1,4-galactosyltransferase	B4GALT3	22.9293	24.1222	24.9376	23.7729	26.0166	25.7885	26.2978	26.1645	+	2.5857	0.00286316	-2.12635
A8K644;Q08170;A0A0D9SEM4;Q53F45;Q59EF5;B4DEM8	Serine/arginine-rich splicing factor 4	SFRS4;SRSF4	28.2289	28.5912	28.2735	28.3692	29.3069	29.1633	29.36	29.5937	+	3.75724	0.00203571	-0.990283
A8K646;Q92882	Osteoclast-stimulating factor 1	OSTF1	25.9764	26.3628	25.6143	25.7868	23.8936	25.4485	24.179	24.2868	+	2.10861	0.00791398	1.4831
A8K651;Q07021;I3L3Q7;I3L3B0	Complement component 1 Q subcomponent-binding protein, mitochondrial	C1QBP	29.5147	29.5791	30.0927	29.9795	31.5724	31.4822	30.6649	30.5336	+	2.22577	0.00769499	-1.27175
A8K6D3;O00462;E9PFW2;B4DT18;A7LFP5;Q59EG5	Beta-mannosidase	MANBA	28.3407	28.5521	28.8331	28.9826	27.7114	27.6606	27.939	27.5948	+	2.97035	0.0033908	0.950685
A8K6Q8;P02786;G3V0E5;B7Z2I6;H7C3V5;F8WBE5;Q9UP52	Transferrin receptor protein 1;Transferrin receptor protein 1, serum form	TFRC	35.6826	35.6924	35.6291	35.6414	35.0858	35.1191	35.2716	35.2035	+	4.47295	0.00527273	0.491371
Q7Z726;Q6NVW7;A8K7D9;P52292;J3QLL0;J3KS65	Importin subunit alpha;Importin subunit alpha-1	KPNA2	28.0812	27.8321	27.8789	27.8471	27.0254	26.6855	26.2771	26.3877	+	3.51019	0.00154974	1.31589
B2R5W2;G3V4C1;B2R603;G3V2Q1;A8K9A4;P07910;G3V4W0;B4DY08;B3KX96;G3V576;D3DPI2;G3V5V7;G3V2D6;B4DQQ2;G3V555;G3V575;Q6PKD2;P0DMR1;B7ZW38;A0A0G2JPF8;A0A0G2JNQ3;O60812;B2RXH8;G3V5X6;G3V3K6;G3V251;B4DMJ1;B4DSU6;Q569J8;G3V4M8;G3V2H6;E5RG71	Heterogeneous nuclear ribonucleoproteins C1/C2	HNRNPC;hCG_1641229	31.0387	30.9009	30.2911	30.2283	31.2033	31.2113	31.6913	31.5738	+	1.79882	0.0231707	-0.805215
B3KU23;A8K9T8;Q9BYT8;E9PCB6;Q9BQD0;H0YAF7;Q8NDD9;Q96K48;H0YAK4	Neurolysin, mitochondrial	NLN	25.0863	25.2911	25.4284	25.029	25.2302	23.8147	24.0962	23.7912	+	1.49078	0.0316528	0.97561
A8KA82;Q13217;X6R9L0	DnaJ homolog subfamily C member 3	DNAJC3	29.9334	30.2408	30.4553	30.6726	28.1392	28.3882	28.2947	28.3832	+	4.70202	0.00230769	2.02422
A8KAM5;Q8N474;Q05DS5;Q6ZSL4;Q9BZZ6	Secreted frizzled-related protein 1	SFRP1	30.3512	30.3525	30.032	30.1203	28.853	28.9684	28.3659	28.3332	+	3.88179	0.00136508	1.58385
A8KAQ0;P40126;A0A0A0MTD3;O75767;Q9NQD7;Q0PK43;Q9NQD8	L-dopachrome tautomerase	DCT	29.4149	29.2617	29.2514	29.0554	28.5437	28.6488	28.3164	28.3799	+	3.47741	0.00327829	0.773677
A8KAQ3;Q99523;A0A0J9YX61;A0A0J9YVX1;A0A0J9YVU2	Sortilin	SORT1	32.8392	32.99	32.6574	32.733	32.2398	32.2968	32.5999	32.3303	+	2.18226	0.0342273	0.438174
C9JXR7;Q5HYI3;A8MVM1;P42574	Caspase-3;Caspase-3 subunit p17;Caspase-3 subunit p12	CASP3;DKFZp686N1815	25.718	22.7552	25.4552	23.7751	26.6867	26.757	26.7391	26.7149	+	1.76605	0.0113835	-2.29855
B3KR50;B0LPF3;P62993;Q6ICN0;J3KT38;J3QRL5	Growth factor receptor-bound protein 2	GRB2	29.6414	29.7883	29.1114	29.108	29.1253	28.8646	28.3871	28.2096	+	1.49342	0.0379689	0.765666
B0QYK0;Q01844;H7BY36;A0A0D9SFL3;C9JGE3;A9Z0R7;Q71E78;C3UMV4;F1JVV5;C3UMV3;C3UMV2	RNA-binding protein EWS	EWSR1	27.9394	27.962	27.8668	27.8687	28.8983	29.3896	28.7276	28.788	+	3.31689	0.00267681	-1.04166
B0YJ88;P35241;B7Z2S7;Q6PKD3;Q05CU6;Q9UJZ6;Q9UK20;Q9UJZ8;Q9NST9;Q9UJU1;E9PNV3;Q9UJZ2;Q9UJZ7;E9PQ82;E9PKN5;E9PNP4	Radixin	RDX	30.6998	30.4505	30.3138	30.435	31.3993	31.456	31.758	31.9837	+	3.50486	0.00209174	-1.17446
B0ZBD0;Q8WVX7;P39019;A0A075B6E2;M0R2L9;M0QXK4;M0QYF7;M0R140	40S ribosomal protein S19	RPS19	28.7372	28.7987	28.5392	28.5905	28.9969	28.9461	29.475	29.5521	+	1.84409	0.0323389	-0.576136
B1AJY7;O75832;B1AJY5;B1AJY6	26S proteasome non-ATPase regulatory subunit 10	PSMD10	26.7406	26.9549	26.611	26.7145	25.9451	25.686	23.5944	22.4546	+	1.4885	0.0192427	2.33521
Q6FHL9;B1AKZ4;Q15121;B1AKZ5	Astrocytic phosphoprotein PEA-15	PEA15	28.5051	28.6474	27.5762	27.6132	26.6012	26.1434	24.7005	24.7146	+	2.38396	0.00283019	2.54555
Q541S4;Q548C9;B1AMS2;Q6B514;B4DZW0;Q8NFH9;Q14141;B4DPT4;Q6NT82;Q8NFI2;Q8NFI0;B4E049;Q8NFI1	Septin-6	2020-09-06	26.3933	26.2984	25.6695	26.1358	24.1486	23.4546	24.359	25.0002	+	2.72958	0.00286792	1.88368
Q96IR1;B2R491;P62701;Q53HV1;C9JEH7;A4FU11;Q496E4;P22090;Q53HI6;Q8TD47;B7Z1M6	40S ribosomal protein S4;40S ribosomal protein S4, X isoform;40S ribosomal protein S4, Y isoform 1;40S ribosomal protein S4, Y isoform 2	RPS4X;RPS4Y1;RPS4Y2	29.3966	29.2991	29.2162	29.0878	30.0103	29.7969	29.9826	30.1928	+	3.42672	0.00346041	-0.745714
B2R4R9;P62857	40S ribosomal protein S28	RPS28	28.1697	28.2615	28.5465	28.1921	29.0456	29.096	30.1079	30.1283	+	2.2144	0.00774561	-1.30197
Q68DQ4;B2R5T5;P10644;K7EPB2;K7EMU2;K7EMZ6;A6YCE1;K7EID3;K7EJ40;K7EK41;Q15300;K7EPR5;Q96P62;K7EQK3;A6YCE2;X6RAV4;K7EM13	cAMP-dependent protein kinase type I-alpha regulatory subunit;cAMP-dependent protein kinase type I-alpha regulatory subunit, N-terminally processed	DKFZp779L0468;PRKAR1A;PRKAR1A/RARA fusion;RET/PTC2	28.6981	28.8999	28.7067	28.5577	29.2713	29.3971	29.2718	29.2711	+	3.57646	0.00612683	-0.587226
B4DT77;B4DWU2;B4DHY4;Q53HM8;B2R7L2;B2R657;P20073	Annexin;Annexin A7	ANXA7	23.552	24.0978	24.7647	23.495	24.7928	24.795	24.7034	24.934	+	1.48868	0.0365869	-0.828944
Q6IAU5;B2R665;O15355;B4DDC8;B3KXL8;Q96IN7;Q59GB2	Protein phosphatase 1G	PPM1G	27.3359	27.423	27.5031	27.5225	28.3735	28.4563	28.2068	28.1217	+	4.14976	0.00205405	-0.843452
B2R6A9;Q9BW71	HIRA-interacting protein 3	HIRIP3	24.166	24.1029	23.6927	23.4397	25.1442	24.9448	25.3377	25.2371	+	3.3269	0.00206335	-1.31563
Q4KMR2;B2R6U9;P78504	Delta-like protein;Protein jagged-1	JAG1	26.9688	26.6122	26.7387	26.9375	25.1985	25.2095	24.1831	25.4368	+	3.08271	0.00189671	1.80733
B2R7D2;Q9UNW1;B4E394	Multiple inositol polyphosphate phosphatase 1	MINPP1	28.718	28.6566	28.7814	28.5056	23.7575	24.8301	24.6911	24.5648	+	5.57204	0	4.20454
B2R7E8;P15927;B4DQD9;B4DL94;Q5TEJ0;B4DUL2;Q5TEJ7	Replication protein A 32 kDa subunit	RPA2	25.4691	25.7624	26.246	26.3383	25.0414	24.3902	23.9237	23.7324	+	2.48747	0.00330383	1.68202
J3QL14;R4GN72;B2R7M1;F5GYQ1;B7Z6L9;P61421;B7Z788	V-type proton ATPase subunit d 1	ATP6V0D1	28.8637	28.8941	28.7313	29.1635	24.9391	24.3142	24.9017	23.8677	+	5.45551	0	4.40746
B2R802;P09012;M0QXK2;M0R221;M0R2B8;M0QZG7;M0R0G9;M0R268;B4DDC7	U1 small nuclear ribonucleoprotein A	SNRPA	24.0866	25.2555	23.88	23.1386	25.2834	28.813	28.7202	28.9519	+	2.09331	0.00384865	-3.85198
Q6IAI7;B2R911;Q9UBF1	Melanoma-associated antigen C2	MAGEE1;MAGEC2	27.2232	27.5691	26.476	26.8126	23.6876	24.1122	23.9543	23.1754	+	4.34677	0.00292683	3.28786
B2R932;P14209;A0A096LP69;A8MQT7			30.4469	30.5267	31.4894	31.4909	31.6908	31.7093	33.3535	33.2481	+	1.48849	0.0240559	-1.51195
V9HW69;B2R9S4;P40121;B4DU58;E7ENU9;B8ZZL6;H7C0X8	Macrophage-capping protein	HEL-S-66;CAPG	32.3856	32.3099	32.6853	32.6539	33.145	33.1138	33.0509	32.9285	+	2.69729	0.014106	-0.55086
C9J3R8;B3KM35;B2RAZ5;O60513;E7ETS9;B4DWU8;C9J4S5;C9J5S0	Beta-1,4-galactosyltransferase 4;N-acetyllactosamine synthase;Lactotriaosylceramide beta-1,4-galactosyltransferase	B4GALT4	27.9591	27.8908	27.8988	27.6529	25.4685	25.8549	24.5722	24.603	+	3.79045	0.00136364	2.72575
B2RB33;Q8NE26;Q5HYL0;Q9UHI8;Q6ZP79;E5RJR7;E5RI60;H7C206	A disintegrin and metalloproteinase with thrombospondin motifs 1	ADAMTS1;DKFZp686E01144	26.0166	26.0639	26.8904	26.8701	25.5413	24.7909	25.2332	24.6571	+	2.35693	0.00566416	1.40459
B3KRV6;Q6FHL8;Q5M8T4;B2RCP7;P29279;B3KWK5	Connective tissue growth factor	CTGF	27.5622	27.348	27.285	27.0957	24.5109	24.0399	24.7214	25.0935	+	4.56031	0.00324324	2.73126
B2RD27;P51665;B4DXI8;H3BNT7;H3BTM8;H3BQV2	26S proteasome non-ATPase regulatory subunit 7	PSMD7	27.5485	27.7477	27.4033	27.3141	25.3076	24.7804	24.0715	24.5144	+	4.31095	0.00235294	2.83495
B4DJ51;B2RDW0;E7ETZ0;H0Y7A7;E7EMB3;P62158;A8K1M2;Q9BRL5;Q96HY3;G3V361;G3V226;F8WBR5;G3V479;P27482	Calmodulin	CALM1;CALM2;CALM3	31.585	31.5213	32.0502	32.0788	33.0913	33.0394	33.142	33.2003	+	3.8668	0.0015894	-1.30943
B2RE46;P04844;Q5JYR4;B4DJL0;Q5JYR7;F2Z3K5	Dolichyl-diphosphooligosaccharide--protein glycosyltransferase subunit 2	RPN2	26.1868	25.8227	26.8461	26.511	24.0838	25.0626	25.5723	24.4554	+	2.10677	0.00789588	1.5481
E7EX73;B4DSI9;E9PGM1;E7EUU4;B4DGF1;B2RU10;B2RU06;Q4LE58;Q04637;Q96I65;C9J6B6;C9JF13;C9J2Z7;C9K073;H7C0V6;F8WCF2;C9JHW9;O95065	Eukaryotic translation initiation factor 4 gamma 1	EIF4G1;EIF4G1 variant protein	27.1121	27.3276	27.8853	28.2439	28.5541	28.5431	28.6829	28.76	+	2.02984	0.0130526	-0.992788
B2ZZ89;Q01082;D6W5C0;A0A087WUZ3;K9MS24;B4DIF8;F8W6C1;Q8WYB3;B2RMN7;A0A024R674;Q59FP5;P11277	Spectrin beta chain, non-erythrocytic 1	SPTBN1	30.0941	29.9237	29.8294	29.9653	30.4787	30.4766	30.2687	30.3567	+	2.97916	0.0176153	-0.442083
Q53GG3;B3KN57;B3KML1;O60749;D6RC15	Sorting nexin-2	SNX2	25.123	25.0228	24.897	25.4257	24.1364	23.7226	24.2557	24.4854	+	2.58612	0.00644019	0.967082
B3KMN2;Q96DB6;G1UI16;Q29RF7	Sister chromatid cohesion protein PDS5 homolog A	PDS5A	23.9045	24.7179	25.3166	24.5636	25.832	25.49	25.3539	25.6017	+	1.6599	0.0244904	-0.943761
B3KN49;O94992;Q96MH2	Protein HEXIM1	HEXIM1	24.1472	22.7653	24.444	24.9042	26.7045	26.4313	27.347	27.0728	+	2.86729	0.00146535	-2.82371
B3KNK9;Q8NBJ4;C9JYM4;F8WAT9;C9J941	Golgi membrane protein 1	GOLPH2;GOLM1	32.4935	32.5051	32.9315	32.9021	33.6249	33.5615	33.9685	34.0138	+	3.1915	0.00295652	-1.08414
Q58A54;B3KNV8;Q6P9A2	Polypeptide N-acetylgalactosaminyltransferase 18	GalNAc-T18;GALNT18	28.5579	28.6171	28.6413	28.36	27.8045	28.1045	27.7264	27.9308	+	3.1108	0.00685584	0.652517
Q6FGX5;B3KQF4;P01033;Q58P21;Q5H9A7;H0Y789;Q5H9B5;Q5H9B4;B4DJK3	Metalloproteinase inhibitor 1	TIMP1	34.1776	34.0796	34.134	34.2019	33.5383	33.584	32.6382	32.6139	+	2.09025	0.011777	1.0547
Q6IAW5;B3KQF5;O43852;H0Y875;B3KQK3	Calumenin	CALU	34.0134	34.07	34.1047	34.1307	34.4292	34.4072	34.9868	34.9459	+	2.05537	0.0232518	-0.612582
Q53EK6;B3KQT8;Q9UKZ9;H7C5D5;C9JYX9	Procollagen C-endopeptidase enhancer 2	PCOLCE2	26.8029	26.9229	26.8709	26.9407	25.1554	24.6064	25.3949	23.1485	+	2.42051	0.00282132	2.30803
B3KR70;Q15904;Q8NF19;A6QRJ1;A0A0C4DGX8;B4DWM8;A6NLC6;H7C2Y8;H7C0T7;F2Z3L8	V-type proton ATPase subunit S1	ATP6AP1;FLJ00383	33.8619	33.9817	33.8057	33.8337	32.7289	32.7193	32.5487	32.2634	+	4.54379	0.00118812	1.30567
Q8N6S3;C9JXC1;B3KS26;D6W4Z6;P31350;Q6AI41;A0A0C4DGZ6;H0YAV1;Q7LG56	Ribonucleoside-diphosphate reductase subunit M2	RRM2;hCG_23833	25.7318	25.9178	25.3668	25.8028	23.358	24.506	25.5064	22.8625	+	1.46212	0.0242011	1.64656
B4DMT5;B3KSH1;O00303;B4DEW9;H0YDT6;E9PQV8;A0A0D9SEZ9;Q9BX72	Eukaryotic translation initiation factor 3 subunit F	EIF3F	27.608	27.7288	27.5252	27.8382	27.1305	27.3037	26.6105	26.5688	+	2.10575	0.0158878	0.771701
Q5T6H7;B3KSI7;Q9NQW7;Q5T6H3;Q5T6H2;B4E2P4	Xaa-Pro aminopeptidase 1	XPNPEP1	27.3217	27.4745	26.8525	26.8579	26.7798	26.5337	26.0996	25.7894	+	1.63613	0.0287364	0.826006
B3KSL5;Q9Y383;B3KRR1;A0A0A6YYJ8;A8MYV2;Q1W6G4;Q53G47;Q9NQ29;B8ZZ10;D3DU41;Q75M91;B8ZZ12;V9GZ75;F8WEU3;B8ZZ09	Putative RNA-binding protein Luc7-like 2;Putative RNA-binding protein Luc7-like 1	LUC7L2;LUC7L	28.7834	28.8754	29.0988	28.9245	29.5213	29.4482	29.2728	29.3964	+	2.93697	0.0148814	-0.489141
B3KSQ7;Q16643;D6R9W4;B7Z2Z0;D6R9Q9	Drebrin	DBN1	23.7895	23.9012	23.4787	24.2889	25.5219	24.1603	24.2937	25.3564	+	1.32143	0.0412396	-0.968512
K7EJE8;K7EKE6;B3KU28;Q2VPA0;B3KXS5;E5KMI6;P36776;B4DPX0;A4VCH6;K7ER27;K7ER56	Lon protease homolog, mitochondrial;Lon protease homolog	LONP1	27.0671	27.2143	27.1341	27.0919	24.0058	24.9523	25.0996	24.3262	+	4.16609	0.00190476	2.53089
B4E245;E7EMB1;B3KUB9;Q9UH65;E9PJM7	Switch-associated protein 70	SWAP70	26.6249	26.4765	26.3262	26.4788	26.6899	27.0241	27.0538	26.9674	+	2.35445	0.0269477	-0.457194
Q6I9T8;B3KUN1;P67775;E5RI56	Serine/threonine-protein phosphatase;Serine/threonine-protein phosphatase 2A catalytic subunit alpha isoform	PPP2CA	27.92	28.0471	27.6901	27.7219	27.5152	27.5937	26.5664	26.6199	+	1.42103	0.0413517	0.770994
B3KVJ8;P51798;Q96RY8;H0Y2M6;Q2VPA2;B3KUD9;B3KXZ3;Q9BSM4;Q9BRN4;H3BNG8	H(+)/Cl(-) exchange transporter 7	CLCN7	29.2455	29.2415	29.3862	29.2332	28.7702	28.8828	28.9471	29.0911	+	2.44877	0.0396291	0.353777
B3KW52;H3BRL3;O14562;H3BUM8	Ubiquitin domain-containing protein UBFD1	UBFD1	25.9098	25.5471	25.6475	26.042	23.6025	23.8917	23.9023	24.0703	+	4.85397	0.0025	1.91989
B3KXF2;J3KN16;Q5VYK3	Proteasome-associated protein ECM29 homolog	KIAA0368;ECM29	26.5743	26.1259	26.201	24.4853	25.0694	24.1568	24.3885	24.7132	+	1.33504	0.0356954	1.26468
B3KXI7;E9PGA6;Q59G48;Q9BXJ4	Complement C1q tumor necrosis factor-related protein 3	C1QTNF3-AMACR;C1QTNF3	24.2772	25.3321	23.7681	22.5952	26.9109	25.0854	27.754	27.8326	+	1.83619	0.00858212	-2.90257
G3V153;B3KXU8;Q14444;E9PLA9;B4DSF8	Caprin-1	CAPRIN1	28.4074	28.2164	28.592	28.2406	29.2841	29.0859	29.2683	29.4122	+	3.74366	0.00244628	-0.898511
B4DEA3;P54727;B7ZA74;B7Z4W4;Q53F10;H0Y579;Q5W0S5;Q5W0S4	UV excision repair protein RAD23 homolog B	RAD23B	29.4801	29.5489	29.7124	29.6424	30.2432	30.2687	30.2467	30.2367	+	4.82666	0.00211667	-0.652917
B4DEK8;O60637;H0YKJ9;H0YMH8	Tetraspanin-3	TSPAN3	28.7017	28.6329	28.6001	28.2997	27.717	28.2702	27.0546	27.1235	+	1.84376	0.0170594	1.0173
B4DEM4			25.8622	26.1177	26.2739	26.0789	23.3446	24.5928	23.209	25.1861	+	2.19091	0.00525945	2.00001
B4DEP6;E7EX17;B4DRM3;P23588;B4DS01;Q7Z5Y0;F8VX11;F8VYE9;F8VSC7;F8VP89;F8W0K0;F8VRU1;Q6AI40	Eukaryotic translation initiation factor 4B	EIF4B	29.1044	29.3654	28.8937	29.1647	30.0909	30.2841	30.4059	30.7429	+	3.51718	0.00145098	-1.24889
B4DG35;Q9BRR6;Q69YR1;B4DDP8;H3BRS6	ADP-dependent glucokinase	ADPGK;DKFZp667C1917	24.5749	23.501	24.3562	22.5345	25.896	25.781	26.2684	26.5277	+	2.52326	0.00284321	-2.37662
Q9P054;B4DGI6;Q59FS7;B4DKV2;G3V529;Q9GZR7;B4DM03	ATP-dependent RNA helicase DDX24	DDX24	26.028	24.7177	24.7546	23.6054	26.0651	26.0092	26.3894	26.6674	+	1.56701	0.0201422	-1.50636
B4DH02;P34932;V9HW33;B4DUS3;Q59GF8;B4DT47;B4DIZ3;B4E354;B4E0H6;A0A087WYC1;B0AZU6;B4DSE8;O14992;A0A087WTS8;B0AZS1;Q7KYN0;B0AZT0;B4DN48	Heat shock 70 kDa protein 4	HSPA4;HEL-S-5a	32.099	32.1695	31.9267	31.9182	32.8315	32.8039	32.9861	32.9475	+	4.53073	0.00175148	-0.863874
E7EVI4;B4DH49;Q5HYH0;E7ET87;B4DHF7;O75410;B4E3H6;H0YBT8;H0YAY0;B4E302;B4E3L7;H0Y9C3;B4E0Z9;E5RFM9;Q4VXL4;R4GMT7;D6RAA5;Q4VXL8;E7EMZ9;B2RWP4;E9PBC6;B7ZMJ9;O95359	Transforming acidic coiled-coil-containing protein 1	TACC1;DKFZp686K18126	25.7015	25.7008	25.5386	25.6528	26.0719	26.0789	26.0729	26.2175	+	3.92511	0.00910744	-0.461851
E7ETU9;B4DHG3;O00469;C9JXZ0	Procollagen-lysine,2-oxoglutarate 5-dioxygenase 2	PLOD2	25.9026	25.6259	25.8301	25.7525	24.1876	24.2672	24.9052	24.0064	+	3.38206	0.0015102	1.43618
B4DHI5;Q53GK8;Q13530	Serine incorporator 3	SERINC3	26.3814	26.252	26.2677	26.0063	24.5722	24.8739	23.8839	22.4827	+	2.25785	0.00355432	2.27366
B4DHN0;Q1HBJ4;P28482;Q499G7;H0YDH9;B3KR49;E9PBK7;E9PJF0;Q7Z3H5;Q8NHX0;E9PQW4;L7RXH5;P27361;K7ELV1;K7EN18;B4E104;P31152;Q16659	Mitogen-activated protein kinase;Mitogen-activated protein kinase 1	MAPK1	27.5635	27.623	27.6442	27.4548	28.1122	27.9159	28.5878	28.7843	+	2.0324	0.0172736	-0.778674
B4DIK4;H0YLB9;P49641;B4DEU9;H0YNG5;A0A0C4DGL1;H0YKM7;H0YKH9;B7ZA35;H0YKT0;H0YLU3;B4DRE0	Alpha-mannosidase 2x	MAN2A2	25.5191	25.7024	25.9346	25.8748	23.8542	24.8933	25.521	24.4344	+	1.59898	0.0243495	1.08199
D6RDM7;B4DIZ2;P61086;D6RFX1	Ubiquitin-conjugating enzyme E2 K	UBE2K	24.3684	24.7433	24.8904	23.3212	26.9661	26.7106	26.3548	26.5247	+	3.05894	0.00169143	-2.30821
B4DJ06;O60279	Sushi domain-containing protein 5	SUSD5	23.3138	23.6477	23.0277	22.596	23.3896	24.2791	26.1908	24.774	+	1.28104	0.0362277	-1.51205
B4DJQ8;P53634;H0YCY8;I3V9V3;I3V9V6;I3V9T0	Dipeptidyl peptidase 1;Dipeptidyl peptidase 1 exclusion domain chain;Dipeptidyl peptidase 1 heavy chain;Dipeptidyl peptidase 1 light chain	CTSC	32.0091	32.2325	32.2208	32.3174	31.5574	31.5664	31.2036	31.0742	+	3.00988	0.00434409	0.844533
B4DRA5;B4DJW8;Q15437;Q5QPE2;Q5QPE1;B4DS04	Protein transport protein Sec23B	SEC23B	25.3542	25.1112	26.1224	26.4756	23.0903	24.6435	24.0953	23.5746	+	2.21454	0.00529949	1.91496
B4DK26;Q5ZPR3;A8K6Q6;A8K9J6;A0A0C4DGH0;H0YK59;H0YK40;H0YLT8;H0YN85;H0YL10;H3BM68;B4DPW3;H0YN29	CD276 antigen	CD276	32.06	32.0858	32.2119	32.2552	31.3928	31.4354	31.7545	31.7112	+	2.84294	0.0117551	0.579709
B4DKK9;Q6FI51;Q6FHS4;P25685	DnaJ homolog subfamily B member 1	DNAJB1	24.2575	24.6412	24.1834	21.7528	26.1379	25.4272	25.2234	24.696	+	1.21166	0.0390916	-1.66241
B4DKP7;Q9GZP4;X6RHB9;X6R8S9	PITH domain-containing protein 1	PITHD1	23.4874	23.2411	25.2295	23.2584	25.9669	26.2341	25.954	25.7521	+	2.36236	0.00331361	-2.17271
B4DKQ5;O60784;B3KUF5;B0QY01;B4DJ44;F8WB30;F8WAW7;F8WE29;F8WBB0;H7BYN7;Q6UW50;B3KUU1	Target of Myb protein 1	TOM1	24.9912	25.7878	26.5262	26.8472	24.922	24.447	23.9648	24.1698	+	1.94145	0.0101307	1.6622
B4DKT9;B4DU00;G3XAM7;B4E2G8;P35221;B3KSR8;F6KRI5;A0A0A0MRI5;Q49AD3;P26232;H0YBB8;E5RGY7;B7Z259;A0A0A0MTJ6	Catenin alpha-1	CTNNA1	25.3569	25.6424	25.2612	25.7617	24.9978	24.0914	23.691	23.75	+	2.26472	0.0064434	1.37298
B4DLN1;P52815;Q96Q74;Q15693	39S ribosomal protein L12, mitochondrial	MRPL12;MRPL7/L12	27.7699	27.732	27.6623	27.6224	27.1987	27.2143	26.46	26.5521	+	2.18844	0.0127986	0.84036
B4DLR8;P15559;Q3B792;Q53G81;H3BNV2;H3BRK3;B4DQP5	NAD(P)H dehydrogenase [quinone] 1	NQO1	32.0752	32.0454	31.8145	31.6731	31.452	31.4204	31.2395	31.1985	+	2.60557	0.0145894	0.574453
B4DLS1;P49903;Q5T5U7;Q5T5U6	Selenide, water dikinase 1	SEPHS1	24.9534	25.5752	24.893	24.9743	24.3375	24.7727	24.1868	23.0753	+	1.35972	0.038689	1.00592
B4DM19;B4DZF1;Q9UHD9	Ubiquilin-2	UBQLN2	24.0153	23.4212	23.3164	23.1784	24.5599	24.2082	23.8649	24.7774	+	1.72719	0.0241674	-0.869772
B4DM33;Q15691;A2VCR0;C9JB30;B2R5W6;Q9UPY8	Microtubule-associated protein RP/EB family member 1	MAPRE1	29.5931	29.8039	29.692	29.7694	29.2475	29.1919	29.19	29.0945	+	4.09442	0.00521026	0.533638
H0YK95;H0YL95;B4DM48;Q9UPM8	AP-4 complex subunit epsilon-1	AP4E1	28.0091	28.2661	27.8192	28.0075	23.5995	24.072	24.8469	23.5424	+	4.83963	0.00290909	4.01029
B4DMF5;Q53GW3;E9KL48;P00367;B4E0N9;B4DMG8;B3KT18;Q14400;Q59FQ4;Q9BSD0;Q9UQV0	Glutamate dehydrogenase;Glutamate dehydrogenase 1, mitochondrial	GLUD1	28.5063	28.7139	28.2783	28.416	29.3995	29.3946	28.9897	29.1582	+	2.86226	0.00657407	-0.756852
B4DMR0;C9JFA1;A0A0S2Z503			26.5361	26.8454	26.5992	26.8729	25.2802	25.1851	22.8187	24.9262	+	1.98009	0.00772867	2.16084
B4DN01;Q9UNS2;H7C3P9	COP9 signalosome complex subunit 3	COPS3	24.1394	24.042	23.8197	23.7947	24.4555	24.7582	26.2116	25.8751	+	1.7179	0.0165705	-1.37614
B4DNZ2;Q8N8F1;Q8IYF4;Q49A43;Q05DH5;Q9UBQ6;C9IYF5;O00245;F5GZK1;C9JEG3	Exostosin-like 2;Processed exostosin-like 2	EXTL2	29.4884	29.7437	29.762	29.7369	29.0521	29.2467	28.7037	28.1208	+	1.90826	0.017327	0.901946
F5GX39;B4E020;B4DP27;Q6FHT8;Q15363;E7EQ72	Transmembrane emp24 domain-containing protein 2	TMED2;RNP24	25.668	25.581	25.4823	25.747	24.4032	24.574	24.8199	23.0693	+	1.91452	0.0117934	1.40297
B4DP80;Q8NCW5;Q5T3I4;Q6PGN4;Q5T3I3	NAD(P)H-hydrate epimerase	APOA1BP	29.504	29.6313	28.8612	28.9833	27.7684	27.8894	26.089	26.0084	+	2.24694	0.00371585	2.30618
F5GYN4;J3KR44;B4DPD5;Q96FW1;Q659F9;F5H6Q1;F5GYJ8;B4E053;B3KUV5	Ubiquitin thioesterase OTUB1	OTUB1;DKFZp564E242	29.6453	29.6852	29.5936	29.3212	28.8776	28.5898	28.4075	28.1381	+	3.02148	0.0028481	1.05803
B4DPW5			22.8026	24.5688	25.7218	25.4041	29.2312	29.0179	29.8798	29.7666	+	3.39546	0.00130435	-4.84952
B4DRC8;Q5JS37;C9J973;Q68DP7	NHL repeat-containing protein 3	NHLRC3	29.552	29.5401	29.4615	29.0938	27.7581	27.7478	27.6317	27.7603	+	5.26224	0.003	1.68737
B4DRS4;O43719	HIV Tat-specific factor 1	HTATSF1	26.1223	26.0822	26.1443	26.1416	26.9214	26.9499	27.0091	27.0307	+	6.98327	0.00148148	-0.85518
F5H365;B4DSQ5;Q15436;B4DF60;B4E0Q9;G3V4V1;G3V1W4;G3V3G5;G3V2R6	Protein transport protein Sec23A	SEC23A	25.9616	24.9421	25.9663	25.9342	23.9563	23.0859	24.7029	23.5324	+	2.34325	0.00356425	1.88166
H3BVD9;B4DTF6;O43278;H3BTQ8;B2RBU9;H3BSM2;H3BNW5;H3BR01	Kunitz-type protease inhibitor 1	SPINT1	28.0543	28.1149	27.7394	27.7727	27.491	27.3229	27.2442	27.2192	+	2.72928	0.0122194	0.601023
B4DUQ1;A0A024R228;Q6IBN1;Q5EC54;P61978;B4DFF1;Q5T6W2;B3KU16;S4R457	Heterogeneous nuclear ribonucleoprotein K	HNRPK;HNRNPK	30.5132	30.4703	30.3887	30.3368	30.6224	30.7321	31.2298	31.1838	+	1.74214	0.0411667	-0.514747
B4DV79;A4D210;A0A024R821;P55884;Q96G38;Q86UM1;C9JZG1;C9JQN7;Q59FS8	Eukaryotic translation initiation factor 3 subunit B	EIF3B;EIF3S9	29.7302	29.7002	29.4301	29.63	30.0192	30.0869	30.2479	30.0202	+	2.80077	0.0175873	-0.470895
R4GMM8;B4DVQ1;F8W703;Q9HCK4;F8WBR3;A0A087WWM5;Q8NCE6	Roundabout homolog 2	ROBO2	29.3198	29.4543	29.5591	29.5073	28.5926	28.7654	28.0141	28.0985	+	2.9067	0.00323867	1.09244
H7C0E5;B4DVT8;O75312;H7BZM7	Zinc finger protein ZPR1	ZPR1	26.7753	26.7812	26.4315	26.8529	26.2615	26.3416	26.1611	25.3809	+	1.50508	0.0412656	0.67395
B4DW13;Q6YP21;A0A0A0MRN7;A0A0A0MRN6	Kynurenine--oxoglutarate transaminase 3	hCG_23341;CCBL2	27.3948	27.024	27.1268	27.0937	24.0322	25.6981	25.1535	23.9771	+	2.87871	0.00188785	2.44459
B4DXZ6;B4DM78;A0A0F7L1S3;A0A0F7KYT8;P51114;E7EU85;B4DGH9;E9PFF5;B4DM21;A0A0F7L0Q8;P51116;H7C4S4;B4DFH8;B4DZ17;Q59GC1;R9WNI0;W5ZQ92;R9WQY1;A8MQB8;G3V0J0;X5D907;X5DQX7;Q06787	Fragile X mental retardation syndrome-related protein 1	FXR1	27.2911	27.3591	27.327	24.892	23.1722	24.7907	24.2532	24.5534	+	1.93266	0.00767826	2.5249
E9PP21;Q9BTA4;B4DY28;Q6ZMS3;P21291;E9PND2;Q6AI18;Q6AWD1;B4E2T4;E9PS42;Q59EQ5;B3KVC9	Cysteine and glycine-rich protein 1	CSRP1;DKFZp686M148;DKFZp686P2249	27.8283	28.389	27.9928	28.0912	28.3825	28.6873	28.761	29.195	+	1.79858	0.0278349	-0.681159
Q5VU77;B4DYY5;F8W726;Q14157;Q5VU81;Q5VU80;Q5VU79;Q5VU78;B4DZJ6	Ubiquitin-associated protein 2-like	UBAP2L	25.5989	24.16	23.2459	24.9868	27.9015	27.5383	27.6836	27.5943	+	3.0729	0.00155844	-3.18154
B4E0S6;O43143	Putative pre-mRNA-splicing factor ATP-dependent RNA helicase DHX15	DHX15	26.8059	26.997	27.017	26.9725	25.5951	24.4934	24.9734	23.9323	+	3.07848	0.00164444	2.19953
B4E143;E7EPS8;P28827;B4DGA3;J3KRV2;J3QRB4	Receptor-type tyrosine-protein phosphatase mu	PTPRM	27.8694	28.1258	28.4728	28.7391	27.6064	27.714	27.8328	27.6602	+	1.63929	0.0394502	0.598446
I3L1G1;I3NI44;B4E1M9;J3KQU4;I3L4I4;O75674;I3L3T4;I3L367;B4DUW5;B4E1N0;I3L4G0;I3L1Q1;I3L4N3	TOM1-like protein 1	TOM1L1	25.2366	22.5441	24.4417	23.7076	26.844	26.8704	26.831	26.8452	+	2.61351	0.00241633	-2.86513
B4E321		OR7D2	24.8364	23.9289	24.1449	24.5926	25.1007	25.5577	24.8292	25.3064	+	1.72456	0.0247377	-0.822823
Q541A5;B4E3I3;Q92890;C9J6N9;C9JNP9;C9IZG3;B7Z9N3	Ubiquitin fusion degradation protein 1 homolog	ufd1;UFD1L	27.0427	27.2688	27.3252	27.2762	26.4915	26.9498	25.978	26.0011	+	1.96903	0.0169626	0.873136
Q6IBR8;B5BU01;P20042;Q3B7I9;Q59GZ3;Q96I16	Eukaryotic translation initiation factor 2 subunit 2	EIF2S2	24.1278	25.6421	27.99	28.024	28.3893	28.5623	28.4865	28.6094	+	1.13358	0.0423661	-2.0659
B5BU25;P26368;K7ENG2	Splicing factor U2AF 65 kDa subunit	U2AF2	28.3456	28.092	28.3233	27.9953	27.4566	27.4281	26.5721	26.4648	+	2.2918	0.006875	1.20868
B5BU83;P16949;A2A2D0;A0A140VJW2;Q59G27;Q96CE4;B7Z4K3;E5RIR6;E7EVN3;B7Z1W4;Q9H169	Stathmin	STMN1	30.8622	30.7677	31.0868	31.2963	31.6711	31.6686	32.5722	32.4563	+	2.14892	0.0106016	-1.08882
B5BUB5;P05455;E7ERC4;Q14730;E9PGX9;E9PFL9;Q9UMH5;Q9UMH7;Q9UMH6;Q2F832	Lupus La protein	SSB	29.6959	29.6372	29.5621	29.6515	30.397	30.3806	30.4224	30.3273	+	6.20583	0.00133333	-0.745176
B5MCZ9;C9JS14		QPCT	31.6513	32.0578	31.0614	30.7884	24.7004	24.668	24.7883	23.6171	+	5.64313	0	6.94626
K7ELA4;B5MD17;J3KS05;Q6IBN6;P83916;C9JWS9	Chromobox protein homolog 1	CBX1	23.3314	23.2717	26.2647	26.1794	27.169	27.1011	27.668	27.5313	+	1.6471	0.0130298	-2.60555
B7Z1C7			22.9951	24.8227	25.0163	23.4813	25.5601	25.689	25.2466	25.2783	+	1.43921	0.0273102	-1.36466
E7EN19;E7ESS2;B7Z388;C9J840;E7EX83;A0A0D9SG62;E7ENQ1;G3XAA2;H7C360;V9HWH3;G5E948;B7Z3V5;Q53TX8;A0A0D9SEY1;O95819;Q5MD60;H7C0P6;Q9HBM9;I3L1U1;E7ETN6;H7C3Z6	Mitogen-activated protein kinase kinase kinase kinase 4	MAP4K4;HEL-S-31	24.0369	25.8205	24.0105	24.0738	27.0786	26.9717	27.4654	27.3284	+	2.99042	0.00174118	-2.72563
B7Z4V2;V9HW84;P38646;Q8N1C8;B7Z1V7;B7Z4T3;A1XP52;Q2F839;D6RJI2;D6RA73;H0YBG6;H0Y8S0	Stress-70 protein, mitochondrial	HEL-S-124m;HSPA9	31.8665	31.877	31.6882	31.7417	31.469	31.5403	31.0565	31.0822	+	2.02335	0.0319276	0.506362
E9PQY3;B7Z552;P11117;B7Z7D2;B7Z6L8;E9PHY0;B7Z4Z2;E9PP23;B7Z8T9;E9PKW9;E9PQW9;B7Z6T8;B7Z6U3;B7Z5T5	Lysosomal acid phosphatase	ACP2	29.0914	28.9611	28.5839	28.391	27.5521	27.6753	27.0993	26.9908	+	3.05852	0.00245643	1.4275
Q59F54;B7Z5A7;B7Z966;B7Z5J8;P11169;Q8TDB8	Solute carrier family 2, facilitated glucose transporter member 3;Solute carrier family 2, facilitated glucose transporter member 14	SLC2A3;SLC2A14	25.8783	25.8181	26.1305	25.7073	26.3816	26.3326	26.4041	26.137	+	2.13404	0.0369501	-0.430265
B7Z5V6			29.9662	29.9822	30.0885	29.9067	30.2506	30.3877	30.4132	30.5127	+	3.0684	0.0202021	-0.405105
Q53G40;B7Z6Q5;P16278;Q53H18;E7EQ29;B7Z5H9;C9J4G9;F8WF40;C9JF15;C9J539;C9JWX1;A0A024R439;B4DTH1;B4DRS5;A0A140VJK0;Q6UWU2	Beta-galactosidase	GLB1	30.703	30.8851	30.9562	31.0119	29.9982	30.2382	30.1496	30.1339	+	4.00139	0.00268702	0.759045
F8W1R7;J3KND3;G8JLA2;G3V1V0;B7Z6Z4;P60660;F8VPF3;G3V1Y7;Q6IBG5;F8VZU9;F8W180;H0YI43;F8W1I5;A0A024RB31;B4E368;P14649;F8VXL3	Myosin light polypeptide 6	PDE6H;MYL6	30.4857	30.6085	30.6356	30.649	31.3481	31.373	31.5511	31.5138	+	5.00363	0.00161074	-0.851791
B7Z7F3;Q53GE1;Q9H6Z4;B7Z5P4;Q308M8;K7EIJ4;K7ESQ0;K7EMH9;K7ENJ2;K7EID7;K7ENB9;K7EPW1;K7EMT3;B7Z664	Ran-binding protein 3	ZNF8;RANBP3	27.1364	26.9594	27.1715	26.8847	27.548	27.9475	27.9708	27.7278	+	3.11482	0.00497128	-0.760547
B7Z7G9;A0A0G2JNZ5;B7Z6E6;B2R6A7;A0A0G2JLB3;A0A068F658;P04062;A0A0G2JNZ0;B7Z731;D3DV87;B7Z6S9;A0A068F753;A0A068F579;A0A068F4C8;A0A068FB60;A0A068F661;B3KQW3;B4DHT6;B4DMV8	Glucosylceramidase	GBA	32.7441	32.5485	32.5628	32.6059	31.14	31.2161	31.5619	31.5068	+	4.49014	0.00108108	1.25911
B7Z8A2;Q9UHG3;F8W8W4;Q584P1;B7Z3Y2;C9JM55;C9K055;C9JGT6;Q53ST0	Prenylcysteine oxidase 1	PCYOX1	25.5949	25.9191	26.1154	26.3347	23.875	24.465	26.0222	23.7465	+	1.43959	0.0263383	1.46386
B7Z8Z6;P49736;B3KXZ4;H0Y8E6;B4DSV5;Q9BWF4;C9J013;C9JZ21;F8WDM3	DNA replication licensing factor MCM2	MCM2	24.5865	23.4748	23.1826	23.7157	26.5355	26.4552	26.8197	26.9392	+	4.00754	0.00184615	-2.94748
B7ZAF0;Q5JP53;Q5SU16;P07437;Q6LC01;B4DY90;Q5ST81;B7ZAK1;B4DMJ5;Q9BUU9;B4E052;B4DQN9;Q1KSF8;Q96B85;B4DXZ5;B4DMU8;A1L195;G3V2A3;A0A075B736;Q5SQY0;A6NNZ2;Q6P602;Q9H4B7;A4UCT2;A1L196;K7EK43;G3V542;A4UCU2;K7ESQ3;K7EQT3;K7EJ64;K7ERA8;K7EJZ4;K7EL29;K7EN98;K7EPE5;I0CMK4	Tubulin beta chain	TUBB	28.8446	28.8705	28.6896	28.6927	29.7102	29.4959	29.1102	29.0137	+	1.7719	0.0369051	-0.558181
F5H7J9;B7ZLD0;O75581;Q59EX8;H0YGW5;B3KQG5	Low-density lipoprotein receptor-related protein 6	LRP6	28.2637	28.4318	28.8077	28.9144	28.1174	28.0284	28.1804	27.9217	+	1.79308	0.037029	0.542394
B7ZLI0;Q86UN3;G3V1D7	Reticulon-4 receptor-like 2	RTN4RL2	25.1755	23.4063	24.4527	24.0989	26.4842	26.862	26.6678	26.9126	+	3.17262	0.00187342	-2.44828
B7ZMD6;Q8WZA9;M0QZP8	Immunity-related GTPase family Q protein	IRGQ	25.1253	25.9776	24.9964	24.9497	24.0322	24.046	24.2456	23.7806	+	2.50693	0.00472251	1.23615
B8ZZQ6;V9HVW6;Q15202;Q8TBK9;Q86YS2;Q53S24;Q15204;Q15200;B8ZZA1;B8ZZW7;H7C2N1;P06454;Q7Z4R6;Q9NYD3;Q15254;Q15203;Q7KZ52;Q9UMZ1;V9HVW7;Q6NR77	Prothymosin alpha;Prothymosin alpha, N-terminally processed;Thymosin alpha-1	PTMA;PTMAP7	27.3801	29.991	29.9295	30.1655	32.1519	32.434	30.1647	32.6032	+	1.52568	0.0173013	-2.47192
C9J2H1;Q86UX2;G5E9D8;A0A096LP62;Q96JW9;H7C5A6	Inter-alpha-trypsin inhibitor heavy chain H5	ITIH5	32.2775	32.2911	32.4622	32.3475	31.2503	31.3071	31.4159	31.4918	+	5.13099	0.00144538	0.978317
C9J712;P35080;C9J2N0;C9J0J7;C9JQ45;G5E9Q6;B4DNH1;D3DNI2;D3DNI3	Profilin-2;Profilin	PFN2	27.2183	26.9124	27.5159	27.4435	27.9211	27.7882	27.6427	28.0088	+	1.94635	0.0294105	-0.567702
C9J7K9;O15162;H7C5I5;C9J9P4;C9J0H3;C9JE06	Phospholipid scramblase 1	PLSCR1	26.4402	26.7703	26.854	27.2572	24.5094	27.1028	25.2656	23.9096	+	1.20808	0.039477	1.63356
C9JLU1;P52434	DNA-directed RNA polymerases I, II, and III subunit RPABC3	POLR2H	25.8543	26.0904	26.2025	24.5401	23.5301	24.0046	24.2539	23.8398	+	2.27996	0.00473491	1.7647
C9JQD4;Q6FH36;O43447;H0YEL5;Q6FH57;A6NM32	Peptidyl-prolyl cis-trans isomerase;Peptidyl-prolyl cis-trans isomerase H	PPIH	27.5346	27.5509	27.3029	27.4968	26.8471	26.7361	26.2199	25.9707	+	2.50142	0.00650476	1.02786
C9JQV0;Q9BRJ6;A0A024R836	Uncharacterized protein C7orf50	C7orf50;MGC11257	24.4183	23.2777	24.4375	24.3518	24.6655	25.6585	26.143	26.3506	+	1.82391	0.0126438	-1.58309
D0PNI1;P63104;E7EX29;B0AZS6;B7Z2E6;H0YB80;Q2F831;E7ESK7;E9PD24;E7EVZ2;E5RIR4;E5RGE1;Q6LD62	14-3-3 protein zeta/delta	YWHAZ	34.387	34.4178	34.6229	34.5514	35.522	35.5216	35.1863	35.2051	+	3.6597	0.00287879	-0.863974
D3DND1;Q9UKY7;H0Y8K3;D6R9V8;D6RFH2;D6RDN0;D6R973;D6RAV0	Protein CDV3 homolog	CDV3	27.1779	27.5437	27.5454	27.9621	29.039	28.7935	29.4739	30.2295	+	2.6826	0.00287324	-1.82672
Q6NX58;D3DPS3;Q3KQU3;H0YF21;B3KU03;A1L1B7	MAP7 domain-containing protein 1	MAP7D1;RPRC1	25.1209	24.1631	25.0797	23.9708	25.8536	25.7565	25.7933	26.0904	+	2.22496	0.00735824	-1.28986
D3DQU2;O14773;B4DIV8;B2R608;Q53HP2;B4DE89;B4E0C7;B4DVA5;B4DEQ3;B4DSE2;E7EV34;E9PME9;E9PPA4	Tripeptidyl-peptidase 1	TPP1	33.034	33.0818	33.1762	33.1281	31.5096	31.4445	30.9783	30.9485	+	4.77353	0.00226415	1.88479
Q6NUL1;D3DR24;Q93063;B7Z431	Exostosin-2	EXT2	28.6233	28.9378	28.9058	28.7704	28.4187	28.3275	28.135	28.4406	+	2.51703	0.0210523	0.478862
V9HW29;D3DRX6;P33176;A8K048;M1VRN1;M1VKJ2;M1VE91;C1PHA2;B4DS27;M1V490;M1VPF9;M1V481;M1VKI9;M1VE89;M1VPF7;J3KNA1;B7Z2M7;M1VRN0;B2RCP3;B0I1S7;Q12840;Q59GB8;A5D6Y6;Q6P164;Q2TA90;Q66K46;Q57Z91;A0A0G2JMZ6;A1L179;O60282	Kinesin-1 heavy chain;Tyrosine-protein kinase receptor	HEL-S-61;KIF5B;KIF5B-RET(NM_020630)_K23;R12;KIF5B-RET(NM_020975)_K23;R12;KIF5B-RET(NM_020630)_K24;R11;KIF5B-ALK;KIF5B-RET(NM_020630)_K22;R12;KIF5B-RET(NM_020975)_K22;R12;KIF5B-ALK_K17;A20	26.0216	26.0424	26.2025	25.6564	25.2692	25.1427	25.1875	24.0602	+	1.86777	0.0157867	1.06579
D3DT44;P48507	Glutamate--cysteine ligase regulatory subunit	GCLM	25.9457	25.9463	26.5196	26.1757	23.9829	25.9437	23.4581	23.3353	+	1.71687	0.0130756	1.96682
D3DTX7;P02452	Collagen alpha-1(I) chain	COL1A1	24.3359	24.9711	26.5982	27.0436	26.803	26.9648	28.2871	28.3054	+	1.288	0.0322725	-1.85287
D3DTY9;Q59GW5;Q14258	E3 ubiquitin/ISG15 ligase TRIM25	TRIM25	27.267	27.1756	27.0264	26.7675	23.8176	24.8762	24.4788	24.1041	+	4.42193	0.00255319	2.73997
D3DVC4;P48681;Q05BW3;A5PKT9	Nestin	NES	23.6717	24.6384	24.4883	24.9678	26.4183	26.4859	26.8448	26.5929	+	3.49488	0.00130303	-2.14394
D6RAN4;Q53Z07;P32969;B4E1M5;E7ESE0;B4DLV8;H0Y9V9;H0Y9R4;Q2NKY6	60S ribosomal protein L9	RPL9	26.8986	26.892	25.912	25.8772	25.2214	24.3086	24.3327	24.3364	+	2.63063	0.0027661	1.8452
D6W633;Q13332;Q8NHS7;K7ERX4;K7ESP0	Receptor-type tyrosine-protein phosphatase S	PTPRS	33.1608	32.9935	33.1362	33.1148	32.769	32.7934	32.5983	32.6162	+	3.19434	0.0180683	0.407064
Q6FGM6;E5KN59;E5KN55;Q08752;Q05DH6	Peptidyl-prolyl cis-trans isomerase D	PPID	26.5564	26.5744	26.188	26.3105	25.904	24.0186	23.6766	23.5609	+	2.05547	0.00639813	2.11732
E5KNY5;P42704;B8ZZ38;A0A0C4DG06;B4DSR0;C9JCA9;H7C3W8	Leucine-rich PPR motif-containing protein, mitochondrial	LRPPRC	26.2561	26.4733	26.889	26.5334	26.2468	26.1002	25.357	25.7131	+	1.53711	0.039357	0.683661
E7EMN6;P41236;Q6NXS2;E7EUI7;G1AUC5;Q6NXS1;Q6ZU68;Q96PQ5	Protein phosphatase inhibitor 2;Protein phosphatase inhibitor 2-like protein 3	PPP1R2;PPP1R2P3	26.319	25.9566	26.0669	26.0357	26.4869	26.5006	26.5098	26.6942	+	2.56972	0.0231161	-0.453313
E7ENV7;Q86YQ8;Q8N7E6;Q8IYJ1;Q9HCH3;A0A0J9YWU8;A0A0J9YWA1;A0A087WX62	Copine-8	CPNE8	26.4278	26.1076	25.8963	25.7024	24.8958	25.0711	24.9147	24.2215	+	2.67197	0.00344023	1.25773
E7EPN9;Q9Y520;B4DQN8;B4DM27;A0A0A0MS30;H7C5N8	Protein PRRC2C	PRRC2C	24.7503	23.7333	23.2214	24.0398	26.0772	26.1532	26.6943	26.4556	+	3.33458	0.00123741	-2.40888
Q4W5L2;H6UYS5;E7EPV7;P37840;D6RA31;F6L6N6;H6UYS7;H6UYS0;A0A024R7R3;G4Y815;Q16143	Alpha-synuclein	SNCA;NACP	28.7676	28.6638	28.5653	28.2661	28.2272	28.1668	27.5302	27.0349	+	1.46428	0.0372964	0.825922
Q5JTD5;E7EQR8;Q9GZM5;D6RGY8;H0Y9A1;D6RFI3;Q9HAM0	Protein YIPF3;Protein YIPF3, 36 kDa form III	YIPF3	29.0185	28.9625	29.048	29.6234	24.6651	24.4449	24.2021	25.6006	+	4.88349	0	4.43495
S4R3H4;E7EQT4;Q9UKV3;B4DQZ7;Q69YJ6;G3V3B0;G3V3T3	Apoptotic chromatin condensation inducer in the nucleus	ACIN1	24.2402	24.1641	26.3612	24.0972	27.2269	26.5053	26.7787	27.2518	+	2.07091	0.00645564	-2.22499
E7EVA0;P27816;A0A024R2V0;B4DM10;Q86Y04;A0A024R2V2;A0A024R2S1;B5MEG9;H0Y2V1;F8W9U4;B4DSQ1;Q8NDS5;Q6NX68;Q05D06;A0A0J9YVV8;A0A0J9YW37;H7C456	Microtubule-associated protein;Microtubule-associated protein 4	MAP4	29.3523	29.33	29.2218	29.2573	30.3689	30.3473	30.7153	30.6894	+	4.67135	0.00122449	-1.23987
E7EVH9;Q08623	Pseudouridine-5-monophosphatase	HDHD1	26.3481	26.4741	26.5773	26.3858	26.9795	26.7437	26.9352	26.8494	+	2.98208	0.0183704	-0.430619
E7EX44;Q05682;Q6P707;Q05DR4	Caldesmon	CALD1	30.6876	30.6724	30.4541	30.4589	31.8746	31.8739	32.2173	32.3332	+	4.51645	0.00137931	-1.50647
E9LUE6;Q59EN6;P17405;E9LUE7;E9LUE8;H0YEP5;Q8IUN0;G3V1E1;E9LUE9;E9PQT3;Q13810;E9PL59;Q15496;E9PPK6	Sphingomyelin phosphodiesterase	SMPD1	29.7494	29.4722	29.5665	29.1704	28.2447	28.1826	28.1312	28.236	+	4.34131	0.00143333	1.29097
E9PCY7;G8JLB6;P31943;H0YB39;P55795;E5RGH4;E5RGV0;D6RIU0;D6RBM0;B4DFK9;E7EQJ0;D6RAM1;H0YAQ2;D6R9T0;D6RFM3;D6RIT2;E7EN40;D6RDU3;D6RJ04;D6RIH9	Heterogeneous nuclear ribonucleoprotein H;Heterogeneous nuclear ribonucleoprotein H, N-terminally processed;Heterogeneous nuclear ribonucleoprotein H2;Heterogeneous nuclear ribonucleoprotein H2, N-terminally processed	HNRNPH1;HNRNPH2	28.1756	28.1325	28.0309	28.0333	28.532	28.7532	28.3781	28.4888	+	2.66736	0.0215424	-0.444929
E9PHY5;O43491;B4DJ76;Q6R5J7;E9PK52;O60642;Q9H1C6;E9PMV8;H0Y5B0;E9PJP4;E9PQN0;E9PRG1;E9PIG0;Q9UG62;E9PQD2;Q6ZSX4;E9PMG5;E9PN54;I6L9B1;Q59FD8;E9PII3	Band 4.1-like protein 2	EPB41L2	24.3803	23.0077	23.9335	23.5628	26.2922	26.3693	26.8125	27.1529	+	3.78174	0.00141176	-2.93566
F8VSA6;E9PS38;S4R3E9;E9PL57;Q15843	NEDD8	NEDD8;NEDD8-MDP1	23.6233	24.6924	23.1638	23.5312	26.3548	24.0873	26.6874	26.5487	+	1.68055	0.0132292	-2.16685
F5GY03		SPARC	29.2862	28.9289	28.5856	29.0709	24.1452	25.9349	24.6438	24.3769	+	4.19797	0.00307692	4.19268
F6KPG5;P02768;B4DPP6;A8K9P0;B2RBS8;A0A0C4DGB6;Q56G89;B7WNR0;B4DPR2;A0A087WWT3;C9JKR2;H7C013	Serum albumin	ALB	24.9351	25.1754	34.1467	34.7708	24.087	23.6658	23.7396	24.0053	+	1.132	0.0358607	5.88259
F6TR53;Q9H7U7;Q53T59;B5MC96	HCLS1-binding protein 3	HS1BP3	24.8419	22.9829	24.4836	23.6077	25.2556	24.5779	25.7283	25.9646	+	1.4457	0.0265391	-1.40254
F8VR84;Q8WYI2;Q86UA3;Q9HB07;F8VQQ3;Q96CT6;H3BPH3	UPF0160 protein MYG1, mitochondrial	C12orf10;MST024	27.0715	27.1991	27.293	27.102	24.2251	23.5201	24.4558	25.5081	+	3.23743	0.00121127	2.7391
Q96KY9;F8VVI9;J3KTP3;Q9H159	Cadherin-19	CDH19	24.0233	25.8856	25.7226	25.1981	26.2006	26.1583	26.4006	26.9813	+	1.42511	0.0298453	-1.2278
F8W031;F8VXJ7;Q9Y2B0;F8W1K5;H0YI18;F8VP03;H0YIH9;F8W1U5	Protein canopy homolog 2	CNPY2	26.8588	27.3423	26.9178	27.3315	27.9894	28.1294	28.3967	28.5654	+	3.1282	0.003	-1.15764
F8W785;O00461	Golgi integral membrane protein 4	GOLIM4	28.1126	28.1971	28.1575	28.2238	28.5324	28.7457	29.0641	29.6612	+	1.81398	0.0215469	-0.828108
J3KQ45;F8W8W7;O43493	Trans-Golgi network integral membrane protein 2	TGOLN2	29.8225	29.9252	30.2455	30.5103	30.6973	30.6794	31.3854	31.5708	+	1.85417	0.0176114	-0.95733
F8WF69;P09496;C9J8P9	Clathrin light chain A	CLTA	29.1146	29.1749	29.2351	29.3918	29.8789	30.145	30.6426	30.7893	+	2.67158	0.00386957	-1.13487
G3V5Q1;G3V3M6;Q5TZP7;P27695;A0A0C4DGK8;G3V3C7;G3V5D9;G3V5M0;G3V359;H7C4A8;G3V3Y6	DNA-(apurinic or apyrimidinic site) lyase;DNA-(apurinic or apyrimidinic site) lyase, mitochondrial	APEX1	28.2575	28.0288	28.7709	28.8486	29.2068	29.5408	29.8178	29.6173	+	2.40217	0.00679365	-1.06922
G3V4P8;P60983;M0QYG8;M0R1D2;M0R0C1;Q59G69;M0QYJ8;Q8TDZ6;O60234	Glia maturation factor beta	GMFB	27.6845	27.7083	27.6559	27.561	27.9493	28.3886	28.17	28.1928	+	2.80919	0.0143413	-0.522726
G3XAI2;P07942;Q8TAS6;E7EPA6;E9PCS6;C9J296;Q75MC8	Laminin subunit beta-1	LAMB1	34.0588	34.1567	34.5193	34.5316	34.6662	34.6335	35.1315	35.1443	+	1.67113	0.0394036	-0.577274
G5EA09;B4DQ93;B4DHN5;E9PBU7		SDCBP	30.5213	30.5886	30.7945	30.9346	25.0514	24.6542	23.4373	23.1231	+	5.07842	0	6.64327
G9BZK0			24.5463	26.1272	29.1932	29.3101	24.683	24.6113	23.7549	23.2769	+	1.40516	0.0201885	3.21268
H0Y4R1;P12268;B7Z1G4;Q6QE17;E7ETK5;Q6RUP8	Inosine-5-monophosphate dehydrogenase 2	IMPDH2	24.6086	23.6338	23.0639	23.2782	26.6679	26.5297	26.9051	26.7718	+	3.91123	0.00164384	-3.07246
H0YFW7;Q9NS93;F5H587;F5GXE1;F5H7C5;F5GWC3;H0YFT0;H0YFM3	Transmembrane 7 superfamily member 3	TM7SF3	26.5089	26.7524	26.5686	26.5799	22.0614	26.4609	23.6219	24.233	+	1.47558	0.0192134	2.50815
Q567R9;H0YHG0;P82979;F8VZQ9;A4D286	SAP domain-containing ribonucleoprotein	CIP29;SARNP	24.0597	24.5126	23.9605	24.0418	26.5057	23.5454	27.4336	27.0777	+	1.17342	0.039577	-1.99693
H0YII4;H0YI90;Q5TDH0	Protein DDI1 homolog 2	DDI2	26.0006	25.7873	25.8257	25.9733	25.5159	24.0295	24.8405	24.084	+	1.94094	0.0122847	1.27926
H0YLH7		FURIN	24.4143	25.0989	23.8924	23.3595	25.552	24.801	26.2326	26.4081	+	1.61255	0.0179782	-1.55714
H0YMV8;Q71UM5;C9JLI6	40S ribosomal protein S27;40S ribosomal protein S27-like	RPS27L	23.6941	25.1622	24.0775	24.6692	25.3048	25.6828	25.8589	25.2092	+	1.67955	0.0202183	-1.11318
H0YN65;Q8NCH0	Carbohydrate sulfotransferase 14	CHST14	28.9148	28.6945	28.7364	28.7793	28.0941	28.0844	28.3792	28.2189	+	3.37469	0.00687156	0.58709
H0YN81;Q9GZS3;H0YLA1;H3BQA8;H0YL19;H0YM76;B4E387;H0YMF9	WD repeat-containing protein 61;WD repeat-containing protein 61, N-terminally processed	WDR61	26.7064	26.1196	26.5728	26.4608	25.6064	25.3045	24.9737	24.3681	+	2.51219	0.00353463	1.40174
H0YNA7;Q8TCT8	Signal peptide peptidase-like 2A	SPPL2A	30.2662	30.216	29.8178	29.9516	25.4079	23.44	25.153	23.3984	+	4.32982	0.00206452	5.71308
H3BLU7;V9HWA2;O43488;B4DZX4;Q8NHP1;H7C5H7	Aflatoxin B1 aldehyde reductase member 2	AKR7A2;HEL-S-166mP	28.2369	28.2405	27.8661	27.7987	26.1663	23.9834	24.9829	23.3393	+	2.79539	0.00148	3.41762
H7BYY1;Q1ZYL5;F5H7S3;B7Z722;B7Z596;Q15657;D9YZV5;Q8TCG4;A0A024R5W6;Q6ZN40;H0YKX5;H0YK20;H0YL42;O15513		TPM1	27.1209	28.1782	27.7029	27.285	28.6749	28.7986	28.9914	28.8107	+	2.64762	0.00333333	-1.24717
H7C1U3;Q5T0F9;H0Y517	Coiled-coil and C2 domain-containing protein 1B	CC2D1B	25.4414	25.494	25.9939	25.7919	23.9153	23.9726	24.9844	24.702	+	2.31399	0.00648931	1.28669
H7C2I1;Q99873;E9PKG1;Q5U8W9;B4DJ87;E9PIX6;E9PQ98;A0A087X1W2;H0YDE4;E9PNR9;E9PMW9;Q59GT2;Q9NR22;E9PMZ2	Protein arginine N-methyltransferase 1	PRMT1;HRMT1L2	29.7573	29.7548	29.5219	29.5612	29.3664	29.1613	29.3106	29.2522	+	2.58061	0.0330691	0.376162
H7C3Q6;Q8WV92;B8ZZL5	MIT domain-containing protein 1	MITD1	26.4504	26.4091	26.6381	26.3785	25.7877	23.4428	24.5239	23.9051	+	2.15464	0.00571712	2.05413
H9ZYJ2;P10599	Thioredoxin	TXN	32.8096	32.7713	32.8646	32.9465	33.6611	33.5485	33.8321	33.5501	+	4.33653	0.00208219	-0.799918
I3L0A0;Q13404;G3V2F7;A0A0A0MSL3	Ubiquitin-conjugating enzyme E2 variant 1	UBE2V1	24.303	25.2132	24.9501	22.6247	26.0683	25.8745	25.8291	26.0153	+	1.54306	0.0202643	-1.67405
I4AY87;P14174	Macrophage migration inhibitory factor	MIF	29.1685	29.338	29.1402	29.0806	28.5876	28.4145	24.7842	24.9584	+	1.25892	0.0309375	2.49561
J3KMX5;P62277;E9PS50	40S ribosomal protein S13	RPS13	28.7438	28.773	28.0595	28.0086	23.7659	24.6643	24.5963	24.0598	+	5.02806	0	4.12463
J3KNF4;O14618;E9PP76;E9PK03	Copper chaperone for superoxide dismutase;Superoxide dismutase [Cu-Zn]	CCS	23.9826	25.2916	23.2881	25.0082	25.6681	25.8541	25.6106	25.3881	+	1.40015	0.0316939	-1.23759
J3KTL2;Q07955;Q59FA2;A8K1L8;J3QQV5;J3KSW7;J3KSR8;B7Z570	Serine/arginine-rich splicing factor 1	SRSF1	30.3094	30.5378	30.1402	30.1943	30.8932	30.9376	30.8163	31.1393	+	2.94603	0.00820513	-0.651219
J3QRS9;Q59G94;X6R4W8;O43670;Q8N395;J3KS31;B4DQT7;J3QS27;J3KTL1;J3KRB6;J3KRW6;H0Y3M2	BUB3-interacting and GLEBS motif-containing protein ZNF207	ZNF207;DKFZp761N202	24.4224	24.893	23.9683	24.3517	27.44	27.5147	27.7988	27.6903	+	5.34116	0	-3.20209
J9R021;Q14152;Q24JU4;Q7Z5T5;Q6P1R0;Q05BS0;Q3B770	Eukaryotic translation initiation factor 3 subunit A	eIF3a;EIF3A	30.1122	30.2101	30.1255	30.0823	30.5617	30.7761	30.7228	30.7022	+	4.35068	0.0034104	-0.558166
K4DI93;Q13620	Cullin-4B	CUL4B	25.9685	25.8647	25.9897	26.0927	24.0951	23.2943	23.1369	23.8377	+	4.32907	0.00210526	2.38791
K4RH61;P50281;B2R6P3;F8W1B7	Matrix metalloproteinase-14	MMP14	31.6147	31.7168	31.7287	31.8315	30.6051	30.7229	30.6018	30.7127	+	5.88917	0.00169014	1.0623
K7ER90;K7EL20;O75821;A8K5K5;Q6IAM0;K7ENA8;B0AZV5;K7EL60;K7ENH0;K7EP16;B7Z1G0	Eukaryotic translation initiation factor 3 subunit G	EIF3G;EIF3S4	27.5065	27.6617	27.3113	27.4485	28.313	28.231	28.6411	28.5981	+	3.59785	0.00243621	-0.963814
Q6IAV3;Q6FG85;K7EM18;P41567;O60739;Q53F41	Eukaryotic translation initiation factor 1;Eukaryotic translation initiation factor 1b	SUI1;GC20;EIF1;EIF1B	27.1857	27.3701	26.9014	26.7534	27.9035	27.8981	27.7569	27.8519	+	2.86055	0.00621792	-0.799958
K7EN45;Q13526;Q49AR7;K7EMU7;B3KUM4	Peptidyl-prolyl cis-trans isomerase NIMA-interacting 1	PIN1	27.3857	26.9187	26.7154	27.0556	24.8035	24.8157	26.6572	26.2453	+	1.48837	0.0247263	1.38843
K7ENS6		ZNF227	23.4843	25.3376	23.2972	23.3719	24.5717	25.4502	25.9442	26.376	+	1.47365	0.0228987	-1.71277
K9JA46;P07900;Q2VPJ6;Q8TBA7;Q86U12;O75322;Q96HX7;Q14568;G3V2J8;Q58FG0;Q86SX1;Q58FG1;Q58FF9	Heat shock protein HSP 90-alpha	EL52;HSP90AA1	33.4433	33.4706	33.4237	33.4594	33.8055	33.8818	33.6471	33.8059	+	3.25735	0.0278564	-0.335805
U3M9J2;U3M8N0;L8B0B9;L8B086;L8B082;P14679;U3M9D5;A0A024DBG7;Q9UMA2;Q15677	Tyrosinase	TYR	28.4029	28.8684	28.6382	28.5578	27.545	27.3729	26.894	27.6974	+	3.09639	0.00269732	1.23946
Q53HJ6;M0QXB4;O14579;Q7Z4Z1;M0R061	Coatomer subunit epsilon	COPE	30.4041	30.2456	30.3535	30.3195	29.9373	29.8102	29.7134	29.5548	+	3.23841	0.00808565	0.576731
M0QZ52		CALM3	28.9031	28.9524	29.3987	29.3501	30.1733	30.148	30.9114	30.954	+	2.78215	0.00281046	-1.3956
M0R0Q7;Q59HG7;P18858;B4E135	DNA ligase;DNA ligase 1	LIG1	24.1388	24.0033	24.0589	24.6036	25.5235	25.5148	26.0128	25.8782	+	3.7577	0.00122857	-1.53118
M1VE83;M1VKI3;P31431;M1VRM8	Tyrosine-protein kinase receptor;Syndecan-4	SDC4-ROS1_S4;R34;SDC4-ROS1_S4;R32;SDC4	29.603	29.9087	30.6087	30.8432	31.3653	31.1336	31.9871	31.9115	+	2.04659	0.0100476	-1.35846
O00193;E9PM92;E9PRZ9;E9PQA1	Small acidic protein	SMAP;C11orf58	23.5033	26.4884	26.0022	26.3955	27.8653	27.8122	28.4184	28.5529	+	1.89695	0.008103	-2.5648
O00233;F5H5V4;F5GX23;J3KN29;F5H169;F5H7X1	26S proteasome non-ATPase regulatory subunit 9	PSMD9	25.237	25.6065	24.1099	22.2005	27.2066	27.2721	27.7939	26.95	+	2.06815	0.00518367	-3.01719
Q6IB11;O00264	Membrane-associated progesterone receptor component 1	PGRMC1	26.8027	26.806	26.6598	26.6292	24.3259	23.6036	24.7823	24.2585	+	4.24784	0.002	2.48183
Q5SRT3;Q53FB0;O00299	Chloride intracellular channel protein 1	CLIC1	31.0062	30.933	30.8963	30.6948	30.4719	30.3571	29.2954	29.3041	+	1.68231	0.0213642	1.02546
O00468;A0A087X208;Q5XG79;H0Y5U1;B3KMM7;Q15952	Agrin;Agrin N-terminal 110 kDa subunit;Agrin C-terminal 110 kDa subunit;Agrin C-terminal 90 kDa fragment;Agrin C-terminal 22 kDa fragment	AGRN	32.2958	32.4963	32.3881	32.5018	32.8627	32.8516	32.9669	33.0769	+	3.44284	0.00916497	-0.519046
Q6FI18;O00622;B4DI61;Q53FA4;Q9UID7	Protein CYR61	CYR61	28.7836	28.6369	29.2072	29.279	29.9541	29.9375	30.1295	30.3327	+	3.05109	0.00271096	-1.11178
O14561;A4UCS3;I3L505;H3BNK3	Acyl carrier protein, mitochondrial;Acyl carrier protein	NDUFAB1	28.6927	29.3551	29.2263	29.1649	30.1985	30.0982	29.846	29.221	+	1.49583	0.0393499	-0.731172
O14657;H0Y7C8	Torsin-1B	TOR1B	26.5029	26.8371	27.3247	27.2476	24.1252	25.4176	24.7247	24.1153	+	3.22105	0.00153846	2.38236
O14745;B2R6A3;B3KSV9;J3QRP6;J3QRA3	Na(+)/H(+) exchange regulatory cofactor NHE-RF1	SLC9A3R1	28.1047	27.9927	27.7597	27.6659	28.3183	28.2418	28.4765	28.3641	+	2.22865	0.0291489	-0.46941
Q6FHJ5;O14828	Secretory carrier-associated membrane protein 3	SCAMP3	28.6139	28.393	28.678	28.7634	27.8938	28.0197	27.636	27.9168	+	3.21991	0.004448	0.745519
Q53R19;O15144;A0A024R408;Q9BXV5;C9JTV5;G5E9J0;H7C3F9;G5E9S7	Actin-related protein 2/3 complex subunit 2	ARPC2	29.5872	29.3187	29.7751	29.4864	30.23	30.3495	30.1476	30.2055	+	3.24108	0.00555779	-0.691282
O15230;A0A075B783;Q566Q1;A0A0A0MSA0;B0YJ32;Q16787	Laminin subunit alpha-5	LAMA5	28.825	28.5921	28.6267	28.7357	28.074	28.0035	27.8268	27.7756	+	3.90957	0.00281481	0.774897
O43175;Q5SZU1;B3KSC3;V9HW79;Q9UMY2;Q8N5M8;Q9UMY3;Q96RV9;Q96RV7;Q96RV6;Q96RV5;Q96RV8	D-3-phosphoglycerate dehydrogenase	PHGDH;HEL-S-113;PGDH3	30.0231	29.9635	30.0752	30.0139	29.3297	28.9819	29.2672	28.961	+	3.98165	0.00200881	0.883968
O43390;Q0VGD6;B2R7W4;B4DMB1;Q6MZS5;B4DT28;B4DMD1;Q7Z334	Heterogeneous nuclear ribonucleoprotein R	HNRNPR;HNRPR;DKFZp686A13234	28.8521	28.4974	28.4728	28.6202	29.0952	29.3093	28.8803	29.1355	+	2.14669	0.0289657	-0.49445
O43464;A0A0C4DG44;A8K7G2;B2BKJ3	Serine protease HTRA2, mitochondrial	HTRA2	26.0441	25.8541	26.0439	26.1498	24.3687	24.8922	24.6763	23.8877	+	3.34663	0.0016	1.56678
O43504;R4GMU8;E9PLX3;A0A0C4DGV4	Ragulator complex protein LAMTOR5	LAMTOR5	25.676	25.5857	25.8124	26.1047	24.3455	24.4351	24.4904	24.1744	+	4.42787	0.00129032	1.43334
O43567;C9J8T4;C9JYN7;C9JRV0;F8WDJ5;C9J7B4;C9J383;C9IY58;C9JCY0;C9JU37;C9JYY4	E3 ubiquitin-protein ligase RNF13	RNF13	29.5098	29.4169	29.7396	29.7002	27.8945	27.9406	27.8927	26.847	+	3.38655	0.00157895	1.94792
O43692;H3BTP0;H3BSZ9;H3BTI0;A0A140VK80;Q9H0B8	Peptidase inhibitor 15	PI15	27.816	28.2253	28.0375	28.0784	27.077	27.3414	24.8149	21.6044	+	1.10964	0.041218	2.82986
O43776;B4DN60;K7EPK2;K7EQ35;B4DF91;B4DGT6;K7EMQ6;K7EIU7;K7EJ19	Asparagine--tRNA ligase, cytoplasmic	NARS	29.609	29.6279	29.2854	29.5025	29.0415	29.2024	29.1453	29.0355	+	2.39476	0.0338779	0.400055
O60486;F8VUW4;F8W1K6;B4DHQ7	Plexin-C1	PLXNC1	27.1502	27.5304	27.4379	27.306	25.5212	23.7978	25.4578	21.7388	+	1.94777	0.00647393	3.22719
O60568;B3KQQ3;Q9UG85;H7C2V1;H7C2S8;B4DMP0;B4DPX5;H7C0B8;C9JU11;H7C2A8;C9JIX5	Procollagen-lysine,2-oxoglutarate 5-dioxygenase 3	PLOD3;DKFZp564O1822	35.9911	36.0674	35.9085	35.9045	35.4466	35.4354	35.5928	35.7133	+	2.81927	0.0215159	0.420875
O60832	H/ACA ribonucleoprotein complex subunit 4	DKC1	24.8972	24.6496	26.0492	24.4612	26.55	26.602	26.7532	26.9283	+	2.44381	0.00338109	-1.69405
O75326;F5GYX3;B3KMH6;H3BMF9	Semaphorin-7A	SEMA7A	28.7398	28.4383	28.7041	28.7552	29.1632	29.1622	29.1361	29.324	+	3.10733	0.0107757	-0.537033
O75475;Q05CM9;Q8N4N4	PC4 and SFRS1-interacting protein	PSIP1	25.3341	24.393	24.0447	23.1526	25.7598	25.7176	25.7865	25.6989	+	1.80876	0.0128466	-1.50963
O75629;B3KQR3	Protein CREG1	CREG1	30.0908	29.9303	29.0655	29.3307	23.8696	23.1795	25.4294	23.8073	+	4.31208	0.002	5.53288
O75937;S4R3J5	DnaJ homolog subfamily C member 8	DNAJC8	29.6996	30.041	29.8995	30.0818	30.4386	30.3412	30.3138	30.4454	+	2.56936	0.0230625	-0.454228
Q5U676;O94766;G3V150;B4DNL8;E9PNA1	Galactosylgalactosylxylosylprotein 3-beta-glucuronosyltransferase 3	B3GAT3	30.6931	30.7636	30.7958	30.6619	29.6051	29.4834	29.4414	29.3778	+	6.23395	0.00315789	1.25165
O94910;A0PJG2;K7ERC3;K7EK47	Latrophilin-1	LPHN1	27.1254	26.7842	26.3489	26.3634	23.2853	25.2437	23.0891	23.8931	+	2.75112	0.0020177	2.7777
O94919	Endonuclease domain-containing 1 protein	ENDOD1	23.3217	25.542	23.677	23.4015	27.265	27.085	27.1647	27.374	+	3.06419	0.00154839	-3.23661
Q0P607;O95104	Splicing factor, arginine/serine-rich 15	SFRS15;SCAF4	23.7426	25.0062	25.3653	24.3748	25.4058	25.5529	26.5459	26.1232	+	1.55945	0.0230213	-1.28474
O95373;B3KQG6;B3KNG9;E9PLJ0;E9PLB2	Importin-7	IPO7	29.7701	29.6406	29.3775	29.146	28.8377	28.9119	28.5219	28.3928	+	2.33264	0.0114457	0.817481
O95433;H0YJG7;G3V438;H0YJU2;H0YJ63;G3V3W9	Activator of 90 kDa heat shock protein ATPase homolog 1	AHSA1	28.5251	28.6321	28.3225	28.4126	28.9176	28.78	29.4631	29.2387	+	2.00507	0.0242782	-0.626782
Q9UQS6;O95617			27.4835	27.4839	27.4975	27.2562	23.5659	24.368	24.5981	24.5556	+	4.84732	0.00237037	3.1584
O95831;E9PMA0;A0A140VK04;Q5RZA0;Q5RZ99	Apoptosis-inducing factor 1, mitochondrial	AIFM1	28.4608	28.6066	28.3218	28.6409	29.088	29.173	29.2904	29.4042	+	3.46328	0.00343023	-0.731366
O95834;K7EIK7;A0A0C4DGQ7;B7Z918;B7Z2F5;C9JRL6;B7Z872;K7ERR2;K7EIM1;K7ELI8;K7EQR0;K7EJV6;K7ERY9;K7EII6;K7EKG3;K7EKU5	Echinoderm microtubule-associated protein-like 2	EML2	26.295	26.5088	25.8116	25.9779	25.2566	24.3197	23.9311	24.4189	+	2.70027	0.00278498	1.66672
Q6FI97;Q53FS0;O96019;D3DNS0;O94805;H7C5S0	Actin-like protein 6A	BAF53A;ACTL6A	27.5979	27.8474	27.5911	27.5326	23.8365	25.3272	24.9889	23.5106	+	3.45805	0.00111111	3.22649
V9HWB9;P00338;B4DJI1;F5GYU2;F5GXY2;F5GXH2;F5H5J4;F5H6W8;F5GZQ4;F5H5G7;F5H155;A0A087WUM2;Q96L19;G3XAP5;F5H245;G9BCY8;G9BCY7;D6NKH9;A0A140VKA7;Q6ZMR3;P07864;F5H8H6;F5GXC7;F5GWW2;F5GXU1;F5GZ11;G9BCZ0;A0A140VJM9;Q9BYZ2	L-lactate dehydrogenase;L-lactate dehydrogenase A chain	HEL-S-133P;LDHA	33.8606	33.9288	33.3821	33.4001	34.2763	34.0586	34.3029	34.264	+	2.00714	0.0260596	-0.582521
V9HWC9;P00441;H7BYH4;X5D5A9;W8Q444;A1YYW4	Superoxide dismutase [Cu-Zn]	HEL-S-44;SOD1	30.7339	30.8651	30.5283	30.8446	31.9298	31.9926	31.9575	31.726	+	4.66354	0.00107143	-1.15849
P01023;F8W7L3;F5H1E8;Q9BQ22;H0YFH1;B7Z7M2	Alpha-2-macroglobulin	A2M	35.399	35.434	35.4603	35.5067	34.9605	34.8422	34.6766	34.8667	+	4.16045	0.00325836	0.613486
P01040;C9J0E4	Cystatin-A;Cystatin-A, N-terminally processed	CSTA	24.0807	24.5786	23.7128	23.0191	24.5648	24.1728	26.243	26.0768	+	1.20795	0.0416533	-1.41654
Q9UP60;Q8NCL6;Q96K68;Q6ZW64;Q96DK0;Q6N090;Q6MZW0;Q6N092;P01876;Q8WY24;A0A0G2JMB2;A0A075B6N7;Q9NPP6;Q7Z379;Q6MZV6;Q6P089;Q6MZX9;Q6ZVX0;Q7Z374;Q6N041;Q6N091;P01877	Ig alpha-1 chain C region	SNC73;DKFZp686G21220;DKFZp686J11235;DKFZp686K18196;IGHA1	24.2609	25.6165	26.6302	26.9489	24.2166	24.3362	23.7663	24.0506	+	1.54535	0.0193546	1.77172
P02545;W8QEH3;Q5I6Y5;Q3BDU5;Q8N519;Q5TCI8;H0YAB0;B4DFR3;W5X314;A0A0C4DGC5	Prelamin-A/C;Lamin-A/C	LMNA	33.6704	33.6928	33.8277	33.9472	34.3219	34.3409	34.2823	34.2964	+	3.69182	0.00690583	-0.525822
W0UV28;P03950	Angiogenin	RAA1;ANG	27.8624	27.7124	27.6891	27.4029	24.1978	23.8008	24.6666	23.3865	+	4.81489	0.00246154	3.65378
P04066;B5MDC5;B7Z362	Tissue alpha-L-fucosidase	FUCA1	32.2222	32.324	32.6962	32.7826	31.8117	31.8592	31.7306	31.7275	+	2.66731	0.00928485	0.724
Q5TZZ9;P04083;Q5T3N1;B5BU38;B4DL19;Q5T3N0	Annexin;Annexin A1	ANXA1	26.3872	26.3237	26.2119	26.0757	24.3024	24.7207	24.4153	25.0137	+	4.08409	0.00115385	1.63658
P04259	Keratin, type II cytoskeletal 6B	KRT6B	30.3531	30.6274	31.6274	31.7395	31.6756	31.715	33.5995	33.5938	+	1.27061	0.0364889	-1.5591
V9HVZ4;P04406;E7EUT5;Q2TSD0;Q0QET7;A4UCT1;B4DRV9;A0A0K0K1K1;O14556;K4EN11	Glyceraldehyde-3-phosphate dehydrogenase	HEL-S-162eP;GAPDH	33.5652	33.822	33.9513	33.9209	32.6829	32.5925	31.7457	31.8038	+	3.04236	0.00219913	1.60864
P04899;B3KP24;B3KX51;Q96C71;Q93020;Q6LCB5;A0A024R2Z1;Q5T697;P11488;P19087;A0A087WTB6;A2A2R6;Q5JWD1;H0Y7E8;A0A087WZE5;Q5JWE9;H0Y7F4	Guanine nucleotide-binding protein G(i) subunit alpha-2	GNAI2;WUGSC:H_LUCA16.1	27.7254	27.5928	27.7732	27.7705	26.9051	27.136	25.8047	26.4065	+	2.08056	0.0106362	1.15243
P05019;Q9NP10;Q13429;Q5U743;Q59GC5	Insulin-like growth factor I	IGF1;IGF-I	28.088	28.2869	28.5114	28.7532	25.0851	25.0682	24.8018	24.1407	+	5.04682	0	3.63594
P05204	Non-histone chromosomal protein HMG-17	HMGN2	31.5554	31.5511	31.5875	31.7368	32.645	32.8472	33.3323	33.6153	+	3.25146	0.00190566	-1.50224
Q53Y83;P06280;Q53HF3;V9GYN5;B4DLT5;A0A0S3Q2A7	Alpha-galactosidase A	GLA	32.6425	32.8074	32.4188	32.2861	31.5612	31.8302	31.8926	31.8137	+	2.85126	0.00662005	0.76428
P06703;B2R577;R4GN98	Protein S100-A6;Protein S100	S100A6	31.5113	30.9846	30.845	30.6506	32.3011	32.2959	33.2045	33.018	+	2.88976	0.00239676	-1.70702
Q5U077;P07195;A8MW50;C9J7H8;F5H793;Q59G78	L-lactate dehydrogenase;L-lactate dehydrogenase B chain	LDHB	33.7358	33.8702	33.8597	33.7288	34.2538	34.1491	34.3572	34.4086	+	3.41888	0.0105603	-0.493525
V9HWE1;P08670;B0YJC4;Q53HU8;B3KRK8;B0YJC5;Q5JVS8;A0A1B0GUA0;A0A1B0GTT5;A0A1B0GVG8;Q9H319;Q53SB5;Q45VM8;Q45VM7;Q45VM6;L7RDA5;A5Z217;P17661;H7C5W5;B4E192;B4DJW0;B3KWQ6;P14136;P41219;Q5RLN2;B4DE66;K7EKH6;K7EJU1;Q59EM6;E7EMV2;B4DJT7;E7ESP9;A5YM63;Q16352;P07197;A1L194;U3KPR1;B4DIR1;K7ELP4;Q96GE1;F8W835;B4DUI0;K7EKH9;Q7L4M3;A0JNT2;A0A087X106;B4DN72;A8K872;Q8IWY7;O43790;P78385;Q14533;P78386	Vimentin	HEL113;VIM	33.9934	34.0149	34.1736	34.2415	34.6792	34.706	34.9885	34.8926	+	3.50886	0.00336182	-0.710709
V9HWE0;P08758;D6RBL5;E9PHT9;D6RBE9;B4DNG6;D6RCN3	Annexin;Annexin A5	HEL-S-7;ANXA5	31.4566	31.0524	31.5396	31.608	31.9846	31.8698	32.1558	32.133	+	2.33821	0.0167569	-0.621679
Q6FHV6;P09104;A8K3B0;F5H0C8;P13929;D3DTL4;Q9NPL4;F5H1C3;U3KQP4;U3KQQ1	Gamma-enolase;Enolase	ENO2	30.0049	30.0911	29.8492	29.7916	30.7068	30.6826	30.2233	30.2292	+	1.87306	0.0358254	-0.526283
V9HWE9;P09211;A8MX94;C7DJS1;C7DJS2;A0A087X2E9;B2C310;Q5D6A5;A0A087X243	Glutathione S-transferase P	HEL-S-22;GSTP1	33.6773	33.5326	33.3696	33.2685	32.7747	32.8181	31.3947	31.346	+	1.76863	0.0151134	1.37863
P09382;F8WEI7;A0A0B6XK00	Galectin-1	LGALS1	32.4652	32.3217	32.9749	32.7183	32.2231	32.068	31.8248	31.7861	+	1.96339	0.0244875	0.644506
P10109	Adrenodoxin, mitochondrial	FDX1	26.6849	26.8674	26.7914	26.7948	24.0146	24.4334	25.2869	24.2573	+	3.74861	0.00117647	2.28656
X6R5C5;Q59EV6;X6R8A1;P10619;B4E324;U3KQU6;Q5JZH0;U3KQ41;U3KQF1	Carboxypeptidase;Lysosomal protective protein;Lysosomal protective protein 32 kDa chain;Lysosomal protective protein 20 kDa chain	CTSA;PPGB	33.538	33.4658	33.3666	33.4907	32.7742	32.7284	32.3496	32.299	+	3.43261	0.00290391	0.927447
Q0P512;Q59GX2;P11166;B3KVN0;B4DKW1;B4DDR6;A6NL68;A0A0D9SG74;A0A0D9SFK9	Solute carrier family 2, facilitated glucose transporter member 1	SLC2A1	28.2845	28.2578	28.8423	28.9205	27.984	27.9578	28.0294	27.7559	+	1.86356	0.0269505	0.644489
P11388;Q59H80;E9PCY5;B4DKD0;Q71UH4;Q02880	DNA topoisomerase 2-alpha	TOP2A	25.964	26.1859	26.3532	24.1489	27.7257	27.8256	27.9453	28.1509	+	2.30843	0.00337143	-2.24886
Q6IRT1;Q6FI45;Q5U043;P11766;Q2VIM7;H0YAG8;D6RAY0;D6R9G2;D6RFE4	Alcohol dehydrogenase class-3	ADH5	27.9375	27.9838	27.8923	27.8739	27.3944	27.4403	26.9906	26.8435	+	2.62623	0.00924025	0.754661
P12110;Q9BUM6;C9JH44;Q7LCA7;Q6FHW5;H7C0M5	Collagen alpha-2(VI) chain	COL6A2	28.9007	28.9152	29.0036	28.8995	28.3954	28.3842	28.4693	28.1101	+	3.41862	0.00650467	0.590008
P12270;Q58F23;Q504U6;A0PJC9;Q9UE33;Q5SWX9	Nucleoprotein TPR	TPR	29.4826	29.5994	29.6488	29.6411	30.1595	30.1822	30.0033	29.8728	+	2.87147	0.0172994	-0.461488
P13010;Q53T09;Q53TC2;C9JZ81;H7C0H9	X-ray repair cross-complementing protein 5	XRCC5	29.8722	29.7543	29.6167	29.5246	30.0753	29.9698	30.3468	30.1804	+	2.18143	0.032548	-0.451158
P13473;B4E2S7;B4DF49;B7Z2R9;H0YCG2;A0A1B1HY22	Lysosome-associated membrane glycoprotein 2	LAMP2	32.9513	32.6074	32.3063	32.4026	31.0717	30.6522	28.1306	27.7912	+	1.98772	0.00609709	3.15547
V9HWB8;P14618;B4DNK4;Q8WUW7;Q9UKK4;Q9NYI7;Q9UN47;Q9UK31	Pyruvate kinase;Pyruvate kinase PKM	HEL-S-30;PKM;PKM2	34.2038	34.3493	34.1728	34.2121	34.6667	34.6811	34.544	34.5728	+	3.49128	0.0178553	-0.381633
Q5CAQ5;V9HWP2;P14625;B4DU71;Q59FC6;B4DHT9;Q96GW1;H0YIV0;B4DQX3;Q58FF3;F8W026;F8VPC7;Q58FF2	Endoplasmin	TRA1;HEL-S-125m;HSP90B1	32.6621	32.8358	32.7859	32.8639	32.2245	32.19	32.0483	32.3285	+	3.70968	0.00531298	0.589109
P18065;C9JMY1;Q59FF1	Insulin-like growth factor-binding protein 2	IGFBP2	33.9431	33.8413	33.6959	33.7914	33.3107	33.1853	33.4533	33.5269	+	2.56365	0.0240112	0.448877
P18085;C9JPM4;C9JAK5;U3KQF2	ADP-ribosylation factor 4	ARF4	27.1454	27.2445	27.669	27.6096	26.8236	26.646	26.959	27.0743	+	1.83373	0.0359304	0.541408
P18827;Q53H42;E9PHH3;H7C1K4;B4DRQ9	Syndecan-1	SDC1	23.3527	25.6516	23.6336	22.772	28.8246	28.7555	28.9885	28.919	+	3.68902	0.00176471	-5.0194
P19623;K7EL89;K7EKM4;K7EQ47;K7ESL0	Spermidine synthase	SRM	29.1851	29.2394	28.9417	28.8959	28.5886	28.6201	28.0026	28.221	+	2.20141	0.0157421	0.707451
P19784;H3BSA1;H3BV19;H3BNI9	Casein kinase II subunit alpha	CSNK2A2	24.7958	24.9467	24.3022	24.1607	25.7682	25.3587	25.7391	25.285	+	2.31126	0.00912779	-0.986414
P20700;E9PBF6;A0A0D9SFE5;Q6DC98;A0A0D9SFY5;B4DZT3	Lamin-B1	LMNB1	29.403	29.3921	29.4722	29.6124	29.994	30.0267	29.8974	30.0003	+	3.9166	0.00660465	-0.509667
Q6FGJ9;P21266;A0A0A0MTN3;Q59EJ5;A4UJ43;B4E2J2;Q6ZSP8;Q5T8Q9;Q5T8R2;Q5T8R1;P46439	Glutathione S-transferase Mu 3	GSTM3	30.2459	30.2177	29.6449	29.5801	29.5101	29.4904	28.3693	28.262	+	1.40362	0.0360297	1.01417
Q3B7A7;Q59HH3;P22102;B4DJ93;Q15374;C9JBJ1;C9JTV6;F8WD69;O14660;Q71VH3;C9JZG2;C9JKQ7;H7C366	Trifunctional purine biosynthetic protein adenosine-3;Phosphoribosylamine--glycine ligase;Phosphoribosylformylglycinamidine cyclo-ligase;Phosphoribosylglycinamide formyltransferase	GART	28.308	28.4439	27.6937	27.9535	24.8974	24.1582	23.6425	24.2684	+	4.79352	0.00256	3.85816
P22413;B2RBY8;Q7Z3P5	Ectonucleotide pyrophosphatase/phosphodiesterase family member 1;Alkaline phosphodiesterase I;Nucleotide pyrophosphatase	ENPP1	27.5494	27.4889	27.0946	27.3085	26.2022	23.2004	26.3002	24.1319	+	1.67013	0.0128693	2.40168
P22626;A0A024RA28;A0A087WUI2;I6L957	Heterogeneous nuclear ribonucleoproteins A2/B1	HNRNPA2B1;HNRPA2B1	33.3127	33.3649	33.3142	33.2954	34.1178	33.9478	34.1065	33.9568	+	5.19128	0.00158289	-0.710399
P23246;Q9BSV4;Q86VG2;Q6PIX2;H0Y9K7;H0Y9U2	Splicing factor, proline- and glutamine-rich	SFPQ	30.9188	31.1946	31.2431	31.3522	31.6766	31.5667	31.7824	31.6788	+	2.55921	0.0194103	-0.498944
V9HWC6;P23284;C9JN15;Q6P432;Q32LZ0;C9JM79;Q2NKQ6;E9PG73;Q13427	Peptidyl-prolyl cis-trans isomerase;Peptidyl-prolyl cis-trans isomerase B	HEL-S-39;PPIB	32.6596	32.6019	32.5099	32.7566	33.5059	33.6394	33.9569	34.003	+	3.89263	0.00178313	-1.1443
P24592;F8VYK9	Insulin-like growth factor-binding protein 6	IGFBP6	28.0862	28.1806	28.2369	28.1402	27.0677	27.2043	26.0876	26.55	+	2.84579	0.00285315	1.43358
Q59EH3;P24666;G5E9R5;A0A140VK37;F2Z2Q9;O75702;D3YTI2	Low molecular weight phosphotyrosine protein phosphatase	ACP1	23.9842	24.2052	25.2627	25.0908	26.4868	26.2708	26.3369	26.1536	+	2.67758	0.00272	-1.6763
V9HW26;P25705;K7ERX7;B4DGW3;K7EK77;K7ESA0;K7EQH4;K7EJP1;K7ENJ4	ATP synthase subunit alpha;ATP synthase subunit alpha, mitochondrial	HEL-S-123m;ATP5A1	26.6502	25.9711	24.7067	23.0039	27.0702	26.8059	27.2215	26.8478	+	1.24802	0.0351178	-1.90337
P25774;U3KPS4;U3KQE7	Cathepsin S	CTSS	29.1216	29.1045	28.8543	28.6349	27.1999	27.2689	27.5749	27.6573	+	4.06693	0.00142149	1.50354
P26012;Q9BUG9;Q59FN1	Integrin beta-8;Integrin beta	ITGB8	29.8566	29.8973	30.3809	29.751	27.7862	28.2326	28.0362	28.3369	+	4.26698	0.00146341	1.87347
V9HWC0;P26038;Q6PJT4;B7Z4C7;V9GZ54;B4DKB4;B4DHD9;B4DIZ1;Q8TAM6	Moesin	HEL70;MSN	33.5364	33.5959	33.7335	33.866	34.3282	34.346	34.5042	34.423	+	3.85099	0.00281967	-0.717406
Q5U071;P26583;D6R9A6	High mobility group protein B2	HMGB2	29.7133	29.5125	29.7938	29.8156	30.5054	30.3302	30.133	30.2454	+	2.89511	0.0104586	-0.59467
Q53G71;V9HW88;P27797;K7EJB9;B4DHR1;K7EL50;A0A0F7WAP3	Calreticulin	HEL-S-99n;CALR	31.9576	32.1186	32.4039	32.4774	32.6808	32.7598	32.7408	32.7751	+	2.17153	0.0277063	-0.499724
Q6IAT9;P28072;I3L3X7;A0A087X2I4	Proteasome subunit beta type;Proteasome subunit beta type-6	PSMB6	30.0309	30.2026	29.9682	29.9495	30.599	30.4612	30.5191	30.6036	+	3.5619	0.00854507	-0.507952
P28074;A0A140VJS7;H0YJM8	Proteasome subunit beta type-5	PSMB5	29.2738	28.7085	29.2671	28.9638	29.9083	29.8899	29.7321	29.6565	+	2.60673	0.009608	-0.743407
Q0D2I8;P28161;E9PHN7;A8HT81;E9PHN6;F6XZQ7;E9PLF1;Q9UE37;X5DNN9;A0A0A0MR85;H3BQT3;E9PGV1;B9ZVX7;X5D932;X5DR03;A0A140VKE3;E7EWW9;Q03013;P09488;X5D7U4	Glutathione S-transferase Mu 2	GSTM2	28.1794	28.3213	27.7822	27.7651	24.3375	23.8725	23.6436	24.059	+	5.97278	0	4.03381
V9HW38;P28838;H0Y9Q1;B4DQG5	Cytosol aminopeptidase	HEL-S-106;LAP3	26.6602	26.4505	26.4118	26.4614	24.1827	24.5799	24.9492	23.3386	+	3.15735	0.00180488	2.23337
Q5VZU9;P29144;B7Z920	Tripeptidyl-peptidase 2	TPP2	28.5342	28.3483	28.2059	28.1665	28.7747	28.8376	28.739	28.5336	+	2.06837	0.0412439	-0.407496
V9HWD9;Q53EM5;P29401;B4E022;B3KSI4;A0A0K0K1H9;B4DVU1;B3KPZ8;E9PFF2;A0A0S2Z5C0;Q6MZE3;F8W888;A0A0S2Z4T2;F8WAX4	Transketolase	HEL107;TKT	33.7925	33.882	33.5949	33.6591	34.3657	34.3976	34.2194	34.1618	+	3.17665	0.00976892	-0.554008
P29966;Q6NVI1;Q05C82	Myristoylated alanine-rich C-kinase substrate	MARCKS	30.6113	30.8594	30.8762	30.8991	31.6155	31.7913	31.9651	32.0227	+	4.00592	0.00171098	-1.03714
Q59FM5;P29992;K7EL62;A0A087WVZ3;G3V1P7;B7Z581;B4DEJ3;E9PC54;Q8N652;Q8IY73;A0A024R240;P19086;O95837;P50148;Q03113	Guanine nucleotide-binding protein subunit alpha-11	GNA11	26.2561	26.1824	26.24	26.0828	24.7662	24.9521	23.9031	23.1349	+	2.50213	0.00285714	2.00126
V9HW71;P30040;F8VY02;F8W1G0	Endoplasmic reticulum resident protein 29	HEL-S-107;ERP29	29.1272	29.4228	29.148	28.9189	28.7746	28.5543	28.0828	27.8625	+	1.93185	0.0180249	0.835668
V9HWC7;P30041;A4UCS6;B4DUK1	Peroxiredoxin-6	HEL-S-128m;PRDX6	30.4647	30.5117	30.4731	30.2608	30.0383	30.2234	29.6719	29.5919	+	1.84476	0.035206	0.546224
V9HWI1;P30043;M0R192;M0QZL1	Flavin reductase (NADPH)	HEL-S-10;BLVRB	29.3075	28.9308	28.6835	29.5572	28.595	28.6783	27.9883	27.8327	+	1.58464	0.0302065	0.846166
V9HW35;P30044	Peroxiredoxin-5, mitochondrial	HEL-S-55;PRDX5	30.4736	30.466	30.1641	30.3672	29.6574	29.4226	28.8345	28.6768	+	2.60558	0.00388011	1.21991
Q53Y51;P30046;B4DJQ7;J3KQ18;A0A0F7RPW6;B5MC82;B4E259;A6NHG4;H7C342;A0A0F7RQT4	D-dopachrome decarboxylase;D-dopachrome decarboxylase-like protein	DDT;DDTL	30.5346	30.3032	30.4407	30.3536	29.3659	29.3614	27.4948	27.1995	+	1.88883	0.00958882	2.05263
P30084	Enoyl-CoA hydratase, mitochondrial	ECHS1	28.4281	28.3929	27.4856	26.9117	26.8674	27.1159	25.793	25.6947	+	1.48967	0.0244199	1.43684
V9HWD6;P31946;B5BU24;Q4VY19;A0A0J9YWE8;Q59EQ2;Q4VY20;A0A0J9YWZ2	14-3-3 protein beta/alpha;14-3-3 protein beta/alpha, N-terminally processed	HEL-S-1;YWHAB	32.4908	32.5371	32.4238	32.7479	33.1358	33.1354	33.2681	33.3247	+	3.64881	0.00347042	-0.666092
V9HWH9;P31949;B2R5H0	Protein S100;Protein S100-A11;Protein S100-A11, N-terminally processed	HEL-S-43;S100A11	30.6567	30.6605	30.7639	30.3494	29.8809	29.8334	29.9084	28.9573	+	2.09951	0.0126209	0.962637
P32929	Cystathionine gamma-lyase	CTH	29.0253	29.0642	28.9043	29.1357	28.7723	28.7858	28.4938	28.4305	+	2.12101	0.0393967	0.411758
P33908;Q5T9E3;H0Y543	Mannosyl-oligosaccharide 1,2-alpha-mannosidase IA	MAN1A1	26.7274	26.1405	26.2587	26.7558	24.8025	24.0613	24.7181	24.1068	+	3.72825	0.00147009	2.04842
P35270	Sepiapterin reductase	SPR	26.707	26.8866	26.9363	26.83	26.3778	26.2376	26.4034	26.4312	+	3.46976	0.0107552	0.47749
P35527;K7EQQ3	Keratin, type I cytoskeletal 9	KRT9	29.7117	29.9053	30.9254	31.0288	30.9242	30.9618	33.4144	33.399	+	1.19019	0.0395826	-1.78207
P35606;B4E2C9;D6RBT6;H0YAC7;D6R997;D6RBZ7;D6RCL6;D6RBG7;H0Y938	Coatomer subunit beta	COPB2	29.829	29.8502	29.4654	29.7088	29.0919	29.2432	28.8868	29.0515	+	2.86803	0.00926613	0.645
P35659;B4DFG0;B4DNW3;D6RDA2;D6R9L5;H0Y993;Q6MZJ9;H0Y8X0	Protein DEK	DEK	26.3092	26.2566	25.6165	25.5363	24.6988	25.516	23.5413	23.5444	+	1.65677	0.0168208	1.60454
P36871;B4DFP1;B7Z6C2;B4DDQ8;Q9H1D2	Phosphoglucomutase-1	PGM1	30.1849	30.1461	30.388	30.1518	30.9192	30.987	31.0114	30.9025	+	4.62533	0.00207273	-0.737293
Q6FGY1;P37235;Q68CP5;E9PC71;O75544;Q5U068;P84074;H7BZC1;B2RB70;P61601;C9JW46;E5RGA9;Q59GU4	Hippocalcin-like protein 1;Neuron-specific calcium-binding protein hippocalcin	HPCAL1;DKFZp781K1922;HPCA	27.8548	28.0272	28.2119	28.195	27.5055	27.4576	27.7306	27.5602	+	2.59208	0.0178997	0.508731
P38606;B7Z2V6;C9JVW8;C9JA17	V-type proton ATPase catalytic subunit A	ATP6V1A	29.4958	29.6428	29.3207	29.3042	28.9045	28.6384	29.0536	28.6449	+	2.5498	0.0128754	0.630484
P39687;H0YN26;Q6PKH8;Q08AJ6;Q3KPI8;Q1AHP8;O43423;O95626	Acidic leucine-rich nuclear phosphoprotein 32 family member A	ANP32A	29.9939	29.8807	29.5499	29.2013	30.873	30.9058	30.9657	30.2791	+	2.42563	0.00641315	-1.09943
Q17RA0;P40189;A0A0A0N0L5;A0A0A0N0L2;D6RH03;Q5FC05;Q5FC03	Interleukin-6 receptor subunit beta	IL6ST	29.6709	29.7382	29.915	29.689	29.2459	28.9973	29.0117	29.5004	+	2.29859	0.0202874	0.56447
P40222	Alpha-taxilin	TXLNA	26.8434	27.2265	27.3778	27.415	27.7208	27.9416	27.7938	28.0204	+	2.35663	0.0150878	-0.653485
P40967;H0YIJ2;F8W1D1;F8VZC6;F8VYZ1;F8VZV2;F8VUB1	Melanocyte protein PMEL;M-alpha;M-beta	PMEL	33.3355	33.5727	33.3433	33.4058	32.41	32.4949	32.6288	32.4827	+	4.84102	0.00119444	0.910242
P41208;A0A140VJG3;Q12798	Centrin-2	CETN2	23.9784	23.9283	23.0883	23.3182	25.5286	25.2547	26.5946	26.308	+	3.03983	0.00165363	-2.34319
P41227;C9JN83	N-alpha-acetyltransferase 10	NAA10	23.5244	24.4484	24.8246	23.7533	24.4738	26.2222	26.0644	26.1915	+	1.66495	0.0165255	-1.60031
P42126;Q96DC0;H3BS70	Enoyl-CoA delta isomerase 1, mitochondrial	ECI1;DCI	27.0723	27.3132	27.3031	27.0894	28.4408	28.6691	28.4202	28.1414	+	4.15479	0.00127407	-1.22335
P42766;F2Z388;A4D2M5;A0A024R866	60S ribosomal protein L35	RPL35;LOC154880	24.1408	24.0137	25.3392	23.9529	28.3298	28.4489	27.8758	27.7031	+	4.23213	0.00285714	-3.72775
Q6FHN2;P43235;Q5QP40;H7CEH5	Cathepsin K	CTSK	31.9243	32.0613	31.6026	31.5047	30.5482	30.6924	30.5806	30.4099	+	3.82728	0.00182716	1.21546
V9HWG0;Q6I9T7;P45973	Chromobox protein homolog 5	HEL25;CBX5	23.6248	23.7397	24.5873	24.113	24.3704	24.8373	25.9433	25.8144	+	1.5026	0.0258887	-1.22514
P46013	Antigen KI-67	MKI67	23.8668	24.5621	23.0458	23.4079	26.3995	25.8437	26.0518	26.528	+	3.32274	0.00126471	-2.48514
Q59GE4;P46783;F6U211;Q14489;Q9NQ39	40S ribosomal protein S10	RPS10	24.0251	23.6815	23.6756	24.1982	24.444	24.4012	24.3975	24.9098	+	1.93169	0.0247749	-0.643014
P49006	MARCKS-related protein	MARCKSL1	24.212	25.2227	23.9892	23.6716	26.5754	26.6954	24.0948	26.8663	+	1.28435	0.0335121	-1.78411
P49411;H3BNU3	Elongation factor Tu, mitochondrial	TUFM	27.0623	27.2017	27.1377	26.8833	24.7943	24.8198	25.0013	24.4224	+	5.50995	0.00278261	2.31182
Q0VGA5;Q53HA4;Q5T5C7;P49591	Serine--tRNA ligase, cytoplasmic	SARS	28.4978	28.5648	28.4283	27.8105	28.0054	27.7631	27.5106	27.3856	+	1.60423	0.0372515	0.659179
P49720;A0A087WUL2;A0A087WXQ8;A0A087WY10	Proteasome subunit beta type-3	PSMB3	28.2061	28.2193	28.0964	28.1942	27.8385	27.2173	26.4729	24.4201	+	1.1985	0.0396538	1.69178
P49773;D6REP8;D6RE99;D6RD60;D6RC06;A4D2H4	Histidine triad nucleotide-binding protein 1	HINT1	29.0905	29.0594	29.4688	29.3725	23.9635	24.2029	24.9249	24.375	+	6.16536	0	4.88123
P50897;E9PIA8;B4DWU3;E9PMG2;Q5T0S4;E9PSE5;E9PP28;E9PK48	Palmitoyl-protein thioesterase 1	PPT1	33.09	33.153	33.4948	33.2917	32.055	31.8573	31.6175	31.5886	+	4.34084	0.00123711	1.47779
P51858;B2RDE8;A8K8G0;B7Z958;B7Z525	Hepatoma-derived growth factor	HDGF	29.9269	29.9822	30.0467	30.0359	30.8167	30.8042	31.1018	31.1865	+	4.14377	0.00173099	-0.979348
P51884;Q53FV4	Lumican	LUM	32.36	32.3941	32.3692	32.3256	31.5491	31.5726	31.6433	31.3213	+	4.6541	0.0017619	0.840662
P51991;B4E3E6;B4DDB6;Q65ZQ3;B4E036;Q8NFG3;H7C1J8;Q66K53	Heterogeneous nuclear ribonucleoprotein A3	HNRNPA3;HNRPA3;D10S102	30.0504	30.0318	30.7348	30.7508	30.8417	31.0005	31.225	31.1561	+	1.63023	0.0365658	-0.663846
P52788;B4DE40;H7C2R7	Spermine synthase	SMS	28.353	28.2333	27.784	27.913	28.5369	28.6335	28.9492	29.0135	+	2.15746	0.0169076	-0.712452
Q96CV8;P52888;K7EP46;Q9BW75;B4DU96;K7EIK4;K7EKB6;K7EL32;K7EL02;K7EMU4	Thimet oligopeptidase	THOP1	28.7816	28.8337	28.8031	28.964	29.3741	29.6092	29.1869	29.4442	+	2.93139	0.0117989	-0.55802
P53618;E9PP73;E9PP63;E9PKQ1	Coatomer subunit beta	COPB1	29.1608	28.8814	28.8414	28.7248	27.807	27.6602	27.4669	27.4782	+	4.37298	0.00148276	1.29902
P53621	Coatomer subunit alpha;Xenin;Proxenin	COPA	29.8817	29.4755	29.3028	29.3017	28.7149	28.7925	28.6846	28.8516	+	2.67227	0.00914634	0.729527
P54709;D3DNF9;C9JA36;C9JXZ1;Q58I18;H7C547;F8WBY4;H7C4L9;C9J6S2	Sodium/potassium-transporting ATPase subunit beta-3	ATP1B3	29.6338	29.6913	30.0181	29.9609	29.4066	29.5124	29.3389	29.3256	+	2.19712	0.0351619	0.430177
P55036;Q5VWC4;H0Y3Y9;A6PVX3;A2A3N6;H0Y561	26S proteasome non-ATPase regulatory subunit 4	PSMD4	24.4004	25.1612	23.558	23.314	27.1526	26.7929	26.9493	26.7347	+	3.19594	0.00163265	-2.79892
P55774	C-C motif chemokine 18;CCL18(1-68);CCL18(3-69);CCL18(4-69)	CCL18	26.9785	26.9218	26.6986	26.4978	23.0512	24.0041	25.6086	22.3584	+	2.26325	0.00321922	3.0186
Q6FGE5;P60903;D3DV26	Protein S100-A10	S100A10	25.5205	25.0784	27.0826	27.3059	24.5409	23.7913	24.1054	22.8994	+	1.98517	0.00684018	2.41262
Q6NXR8;P61247;D6RAT0;D6RG13;A8K4W0;B7Z3M5;D6RB09;E9PFI5;H0Y8L7;D6RAS7;H0Y9Y4;D6R9B6;D6RED7;D6RGE0;D6RI02	40S ribosomal protein S3a	RPS3A	31.028	31.1034	30.5435	30.5367	31.1385	31.2485	31.5902	31.8796	+	1.56834	0.0390714	-0.661297
P61769;B4E0X1;A6XMH4;A6XMH5;H0YLF3;A6XND9;F5H6I0	Beta-2-microglobulin;Beta-2-microglobulin form pI 5.3	B2M	34.9203	34.9027	35.1233	35.212	33.6965	33.7855	34.1592	34.3098	+	3.14833	0.00275676	1.05186
P61964;V9GZ59	WD repeat-containing protein 5	WDR5	26.1881	25.6571	25.3559	25.4293	24.5008	24.7405	23.6803	24.8167	+	2.05181	0.0105692	1.22308
P61981;B4DE78;B3KNB4;B4DHC4	14-3-3 protein gamma;14-3-3 protein gamma, N-terminally processed	YWHAG	32.6221	32.6752	32.8405	32.9942	33.679	33.7221	33.8233	33.7533	+	4.41028	0.00185	-0.961435
V9HW98;P62258;G9K389;G9K388;B7ZA86;K7EM20;B4DJB0;B4DJF2;I3L3T1;K7EIT4;I3L0W5;B3KT37	14-3-3 protein epsilon	HEL2;YWHAE;YWHAE/FAM22B fusion;YWHAE/FAM22A fusion	32.7335	32.8944	33.0341	33.1841	33.7066	33.6952	33.6708	33.5763	+	3.358	0.00445989	-0.700684
P62263;H0YB22;E5RH77;A4D1M5	40S ribosomal protein S14	RPS14;LOC401404	24.9317	24.8126	24.8668	23.1112	28.7805	28.4481	27.5847	28.0408	+	3.50719	0.00131868	-3.78296
P62269;A0A0G2JQH2;Q5GGW2;J3JS69	40S ribosomal protein S18	RPS18	29.7733	29.8479	29.515	29.4497	30.4096	30.3615	30.576	30.4373	+	3.52227	0.00288462	-0.799612
P62310;B2R5H5	U6 snRNA-associated Sm-like protein LSm3	LSM3	26.7439	26.6182	26.1061	26.8204	25.1491	24.9588	24.9073	22.6718	+	1.91343	0.00849167	2.15045
P62318;H3BT13	Small nuclear ribonucleoprotein Sm D3	SNRPD3	30.1125	30.0602	27.3705	28.8608	25.5743	24.5075	27.979	22.9965	+	1.68501	0.0107348	3.83667
Q6FH17;Q5U025;P62330	ADP-ribosylation factor 6	ARF6	24.3104	22.7032	23.3459	24.4942	24.8948	24.4963	25.0514	24.7539	+	1.32418	0.0389225	-1.08566
P62851	40S ribosomal protein S25	RPS25	24.8729	23.2794	24.591	24.0464	29.5334	29.5077	29.6295	29.6701	+	5.30214	0	-5.38776
P62906;Q1JQ76;A0A024RCW3	60S ribosomal protein L10a;Ribosomal protein	RPL10A	30.2125	30.1188	30.075	30.0169	30.8516	30.7525	30.9051	30.7951	+	5.00799	0.00149495	-0.720271
Q08ES8;Q5VVD0;P62913;Q5VVC9;Q5VVC8	60S ribosomal protein L11	RPL11	24.1012	23.5496	22.7799	24.0524	27.4758	27.347	26.9036	27.0139	+	4.38962	0.00342857	-3.5643
Q8WVC2;Q6FGH5;P63220;Q9BYK1;Q9BYK2;Q13666	40S ribosomal protein S21	RPS21	28.0155	28.2916	28.6716	28.7697	29.4848	29.5556	29.5649	29.6762	+	3.14259	0.0029781	-1.13328
P67809;H0Y449;Q7KZ24;Q6PKI6;Q2VIK8;A0JLU4;C9J5V9;B2RCC2;Q9Y2T7;Q59HE1	Nuclease-sensitive element-binding protein 1	YBX1	31.1059	31.1798	30.7282	30.7253	31.99	32.0198	32.4113	32.3086	+	3.62819	0.0015914	-1.24764
V9HW56;P67936;B4DVY2;B4DTB1;K7ENT6;K7ERG3;K7EMU5;K7EPV9;K7EP68;K7EPB9;U3KQK2	Tropomyosin alpha-4 chain	HEL-S-108;TPM4	31.3802	31.4477	31.9242	31.7784	32.9089	32.7423	33.3453	33.334	+	3.45026	0.00167232	-1.45003
Q6IPT9;Q6IPS9;Q53HR5;Q53HQ7;Q53HM9;Q53GE9;Q53G85;Q5VTE0;P68104;Q96RE1;A8K9C4;Q6IPN6;Q8IUB0;B4DNE0;B4DV42;Q9NZS6;A0A087WVQ9;Q96C29;Q8TBL1;Q6P082;Q96CD8;Q6P4C9;Q504Z0;Q53HR1;Q53G89;Q53GA1;B4E2C5;A0A087WV01;Q9H2I7;Q14222;Q16577;Q05639;Q59GP5;A9X7H1;Q2F837;A6PW80;Q5JR01;Q96EB3;Q6NS35;Q6NSH7	Elongation factor 1-alpha;Putative elongation factor 1-alpha-like 3;Elongation factor 1-alpha 1	EEF1A1;EEF1A1P5;EEF1A1L14;EEF1A;PTI-1	32.8445	32.8716	32.262	32.3428	31.9207	31.9251	31.3352	31.472	+	2.21154	0.0118209	0.916969
V9HW44;P68402;J3KNE3	Platelet-activating factor acetylhydrolase IB subunit beta	HEL-S-303;PAFAH1B2	27.2548	26.9583	26.3748	26.664	25.7065	23.4177	25.1992	24.3827	+	2.1441	0.00562189	2.13645
Q59EG2;Q96BB4;P78552	Interleukin-13 receptor subunit alpha-1	IL13RA1	25.6742	25.4625	25.6342	25.5635	24.3338	23.5861	24.2132	24.7585	+	2.82548	0.00284768	1.3607
P81605	Dermcidin;Survival-promoting peptide;DCD-1	DCD	28.3601	28.0906	28.9012	28.7845	29.7303	29.5988	31.4894	31.4169	+	1.98529	0.00794816	-2.02474
P82970;B2RE40;Q5JSL0;Q5JSK6;Q5JSK9;Q5JSK8;Q5JSK7	High mobility group nucleosome-binding domain-containing protein 5	HMGN5	27.9126	27.3149	28.3675	28.1216	29.7727	29.8345	30.0755	30.2036	+	3.77534	0.00109091	-2.04243
P84101;F8WBN3;B9A031;C9JQZ0;B8ZZY7;F8WBV6	Small EDRK-rich factor 2	SERF2	24.9368	25.1068	24.9304	24.3438	27.7005	27.5452	29.0442	28.6965	+	3.82338	0.0016	-3.41717
P98066	Tumor necrosis factor-inducible gene 6 protein	TNFAIP6	29.9012	30.0461	29.6418	29.7441	28.4066	28.5582	27.874	27.6924	+	3.54747	0.0016	1.70052
Q8NAN7;Q5VVF5;P98155;B3KTK6;A8K0G2;Q59HD7	Very low-density lipoprotein receptor	VLDLR	30.9835	30.9736	31.2363	31.0574	30.2087	30.1648	30.5187	30.5286	+	3.07173	0.0062029	0.707467
Q53GD8;Q00688;G3V5F2	Peptidyl-prolyl cis-trans isomerase;Peptidyl-prolyl cis-trans isomerase FKBP3	FKBP3	25.04	24.4863	22.9379	23.9979	28.2815	28.076	27.6121	27.7568	+	3.71914	0.00153846	-3.81612
Q5VXV3;Q01105;B2REB7	Protein SET	SET	31.7381	31.6435	31.6989	31.9118	32.8277	32.837	32.8437	32.8708	+	5.82084	0.00179104	-1.09672
Q01970	1-phosphatidylinositol 4,5-bisphosphate phosphodiesterase beta-3	PLCB3	23.3408	23.0694	23.6334	23.3778	24.3367	24.3	24.2625	24.109	+	3.41636	0.00280412	-0.896654
Q02790;B2R9U2;H0YFG2;F5H1U3;F5H120	Peptidyl-prolyl cis-trans isomerase FKBP4;Peptidyl-prolyl cis-trans isomerase FKBP4, N-terminally processed	FKBP4	29.5925	29.8211	29.5172	29.7646	30.2054	30.1002	30.0605	30.0182	+	2.67835	0.0243862	-0.422228
Q03252;A0A0A7M1X5	Lamin-B2	LMNB2	28.0377	28.2368	28.3298	28.3775	28.9012	28.9475	28.9252	28.7994	+	3.66247	0.00351515	-0.647855
Q05BS2;Q96SL1	Disrupted in renal carcinoma protein 2	DIRC2	26.2166	26.2988	26.3046	26.0283	24.1272	24.83	23.4235	23.0275	+	2.96261	0.00148744	2.36003
Q7Z5U1;Q05D20;Q6P0P7;Q6PJV4		THRAP3	25.027	23.2573	24.0906	23.4605	27.2368	27.6802	27.3251	27.5657	+	3.83855	0.00166667	-3.49309
Q05DB4;Q9Y5Z4;Q5THN1;C9IZA0	Heme-binding protein 2	HEBP2	27.3958	27.4501	27.6069	27.5031	28.0938	28.2217	28.275	27.7075	+	2.29884	0.0191193	-0.585494
Q06124;B3GUD4;H0YF12;B3GUD5	Tyrosine-protein phosphatase non-receptor type 11	PTPN11	25.1924	25.1107	25.0762	25.2163	24.4195	23.9552	23.6748	23.3622	+	2.90539	0.00277551	1.29599
Q08257;A6NP24;C9JH92	Quinone oxidoreductase	CRYZ	28.0743	28.0885	27.7805	27.6455	28.6646	28.4211	28.1408	28.3662	+	1.76232	0.0413349	-0.500947
Q08334;H7C0Z5;B4DSX5;H2DF06;Q6ZVU9;A0A1B0GU52;F8WDX2;A0A1B0GTI5	Interleukin-10 receptor subunit beta	IL10RB	26.7234	26.5803	26.7443	26.7457	25.724	25.8855	25.1119	25.1121	+	3.01721	0.00289362	1.24006
Q08629;D3DQB3;A0A0A0MQX7;E7EQ24;H0YA19;E7ENY3;D6RB21;E7ENM6;E7ENT7;B4DFW5	Testican-1	SPOCK1	27.9251	28.2707	28.3241	28.2831	28.6469	28.572	28.8813	28.6755	+	2.30876	0.0247243	-0.493141
Q09028;H0YEU5;B4DRT0;H0YCT5;H0YF10;H0YDK2;E9PNS2;Q5JNZ6;E9PIC4;C9JPP3;E9PNS6	Histone-binding protein RBBP4	RBBP4	27.9358	28.4771	28.5742	28.8553	29.1365	29.0037	29.7554	29.8238	+	1.84067	0.0176378	-0.969237
Q0PHS4		G6PD	27.1578	27.1632	27.3453	27.0884	24.5465	25.522	24.5462	24.0591	+	3.7172	0.00126316	2.52024
Q10567;B4DS79;B4DG47;C9J1E7;B4DKH5;Q7Z3M8	AP-1 complex subunit beta-1	AP1B1	26.6506	26.7098	26.8702	26.7136	26.5888	24.3066	23.6234	22.5804	+	1.56006	0.0162175	2.46123
Q12841;B4DTZ8;Q9BZQ0;C9J5G4;H7C4W4	Follistatin-related protein 1	FSTL1	33.8575	33.9284	34.14	34.0484	34.3256	34.4417	34.8062	34.8503	+	2.25533	0.0179845	-0.612371
Q12904;B4DNK3;D6R937	Aminoacyl tRNA synthase complex-interacting multifunctional protein 1;Endothelial monocyte-activating polypeptide 2	AIMP1	27.4896	27.5305	27.1062	27.0479	27.9174	27.8969	27.6954	27.6757	+	1.92278	0.0360744	-0.502795
Q12929;B4E3T6	Epidermal growth factor receptor kinase substrate 8	EPS8	24.5893	23.6992	23.8322	24.3038	24.852	24.9938	24.7654	24.6751	+	1.77815	0.0269086	-0.71547
Q59EG8;Q13200;B4DM22;Q13041;Q9NSM5;C9JPC0;H7C1H2;H7C2Q3;F8WBS8	26S proteasome non-ATPase regulatory subunit 2	PSMD2;DKFZp564A2282	27.9858	27.7091	27.8184	27.4044	28.6724	28.9419	28.7571	28.6845	+	3.54821	0.00215254	-1.03456
V9HWG1;Q13228;Q9H8A8;A6PVX1;B4DPI7;H0Y532;F2Z2W8;F8WCR4	Selenium-binding protein 1	HEL-S-134P;SELENBP1	25.1701	25.0509	25.1427	25.2132	24.1486	24.5191	24.3838	23.6916	+	2.68939	0.00563591	0.95846
Q6FI03;Q5U0Q1;Q13283;Q32P45;Q53HH4;B7Z8K4;Q6ZP53;E5RI46;E5RIF8;E5RH42;E5RIZ6;E5RJU8;E5RH00;D6R9X5;D6R9A4;D6RBM9;D6REX8;D6RBR0;D6RE13;D6RBW8	Ras GTPase-activating protein-binding protein 1	G3BP;DKFZp686L1159;G3BP1	30.3543	30.3426	29.8079	29.7777	29.5182	29.5213	28.9644	29.0707	+	1.99048	0.0175594	0.801927
Q59FV9;Q13308;B7Z471;Q86X91;F8WDG7;C9J9E8;H7C5L0;Q9NSQ6;H0Y8F1	Inactive tyrosine-protein kinase 7	PTK7	28.5679	28.5783	28.8054	28.6905	29.2271	29.1789	29.0272	29.0766	+	3.19008	0.013437	-0.466913
Q13433;K7EQ91;B4DWH6	Zinc transporter ZIP6	SLC39A6	28.6498	28.3723	27.7129	28.3566	25.4487	24.8899	24.9471	24.6117	+	4.79309	0.00228571	3.29852
Q13442;F8WBW6	28 kDa heat- and acid-stable phosphoprotein	PDAP1	28.9465	29.0359	29.2471	29.385	30.3521	30.3509	30.667	30.5478	+	4.35645	0.00106195	-1.32582
X5DR95;Q13591;B4DE33;X5DPA6;D6RAF4;C9JKR3;B7Z2B3;B5ME80;F8WAT5;Q9P283	Semaphorin-5A	SEMA5A	33.1857	33.0901	32.9312	32.9706	32.6691	32.7457	32.6921	32.7171	+	2.86627	0.0342053	0.338377
Q59GU6;Q53HL9;Q13596;Q53GY8;H0YK42;H0YK43	Sorting nexin-1	SNX1	22.5906	23.4007	24.0139	23.1735	25.6968	25.4212	24.5539	24.9479	+	2.51969	0.00279503	-1.86028
Q13740;F5GXJ9	CD166 antigen	ALCAM	28.3514	28.1787	28.3319	28.1226	27.5278	27.6122	27.2546	27.7268	+	3.09321	0.00614181	0.715786
Q13907;C9JKM8;Q9BXS1	Isopentenyl-diphosphate Delta-isomerase 1	IDI1	24.9956	25.191	25.3981	24.9888	24.1999	24.7018	23.8207	24.13	+	2.38682	0.00891097	0.930267
Q14008;E9PQH5;Q8NAH3	Cytoskeleton-associated protein 5	CKAP5	27.0192	26.8385	26.7197	26.5466	22.5149	23.9025	24.2961	23.8581	+	3.63731	0.00134831	3.13813
Q53XX5;Q14011;K7ENX8;K7ELV6;K7EJV5;Q6ZR81;K7ELT6;B4E2A3;K7EJV1;K7EMY9;K7EPM4;K7ER40;K7EQR7;D6W5Y5	Cold-inducible RNA-binding protein	CIRBP	26.7165	26.6242	26.8934	27.019	27.6299	27.8014	27.4132	27.439	+	3.00702	0.00618719	-0.7576
Q14019;H3BT58	Coactosin-like protein	COTL1	28.5739	28.4452	28.6198	28.7582	29.2175	29.6922	29.9896	29.8057	+	3.04859	0.00291262	-1.07696
Q14204;Q6P2H7;B4DSR6;H0YJ21	Cytoplasmic dynein 1 heavy chain 1	DYNC1H1	28.1463	28.9173	28.1212	28.0891	27.6427	27.2653	27.2532	27.1914	+	2.32166	0.00920245	0.980324
Q14232;F5H0D0;H0YGG4	Translation initiation factor eIF-2B subunit alpha	EIF2B1	26.8658	26.9761	27.3625	26.7176	25.1793	23.8691	24.5475	23.3722	+	3.21866	0.00165517	2.73851
Q53HG7;Q14247;A0A024R5M3;Q76MU0;B3KRK4;B4E358;H0YCD9;H0YEV2;A0A0B6XJY7	Src substrate cortactin	CTTN;EMS1	29.6463	29.5297	29.0167	29.2967	30.298	30.3426	30.7464	30.7638	+	3.09524	0.00292473	-1.16533
Q14257;H0YL43;A8MXP8	Reticulocalbin-2	RCN2	28.0146	27.9892	28.5347	28.0187	28.9187	29.022	29.0466	28.9741	+	3.13004	0.00334278	-0.851059
Q14320;B0S8I6	Protein FAM50A	FAM50A	26.6481	26.6559	26.0071	26.4006	23.4563	23.4177	25.5251	24.4619	+	2.2648	0.00349589	2.21268
Q14376;Q5QPP1;Q5QPP3;Q5QPP4;A0A024RAB7;Q5QPP9	UDP-glucose 4-epimerase	GALE	26.3322	26.4387	25.279	25.6781	25.333	24.6505	24.4686	23.7442	+	1.75208	0.0153568	1.38291
Q14563;C9J9C4;Q75MQ2;Q86UJ2	Semaphorin-3A	SEMA3A	25.2591	25.3772	25.799	25.378	23.8215	24.6782	25.2959	24.1321	+	1.51533	0.0300785	0.971426
Q4ZG57;Q14566;B4DRF6;B4E0N7	DNA replication licensing factor MCM6	MCM6	27.2279	26.8457	27.1251	26.9113	27.551	27.7777	27.6441	27.8904	+	2.98035	0.00674775	-0.688283
V9HWJ0;Q14697;B4DJ30;F5H6X6;B4DSM6;A0A024R592;B4DIW2;E9PKU7;B4DZ53;E9PNH1;E9PQ69;Q2M2A3;Q8TET4	Neutral alpha-glucosidase AB	HEL-S-164nA;GANAB	32.3311	32.2817	32.1984	32.3303	31.2924	31.4232	31.7978	31.6614	+	3.11739	0.00528608	0.741653
Q15008;B3KT66;C9J7B7;H7C531;C9J0E9	26S proteasome non-ATPase regulatory subunit 6	PSMD6	27.5536	27.2608	27.4712	27.3794	27.6986	27.9497	27.8162	27.7197	+	2.37138	0.0372159	-0.37981
Q15046;Q6ZTI3;J3KRL2;H3BVA8;H3BPV7	Lysine--tRNA ligase	KARS	27.6394	27.5802	27.668	27.5258	25.7615	23.6757	25.4251	24.6968	+	2.96365	0.00166292	2.7136
Q15056;A4D198;Q75MT8;Q75MU1;B4DMV6;Q75MU2	Eukaryotic translation initiation factor 4H	EIF4H;LOC392647;WBSCR1	30.2602	29.9348	29.6616	29.6108	30.3932	30.5118	30.1907	30.6096	+	1.73581	0.038	-0.55946
Q15075;A8K7J3;Q05D76	Early endosome antigen 1	EEA1	30.3611	30.4571	30.438	30.3328	30.9027	30.8453	30.7156	30.6774	+	3.15175	0.0206608	-0.388023
Q15084	Protein disulfide-isomerase A6	PDIA6	31.1895	31.0782	30.9664	30.9463	30.5299	30.6247	30.5376	30.5539	+	3.70019	0.00922131	0.483591
Q15149;D3DWL0;E9PMV1;Q96IE3;E9PKG0;H0YDN1;E9PIA2;A0A075B730;A0A087X1U6;P58107;E9PQ28	Plectin	PLEC	31.0894	31.0372	31.0227	30.9387	31.6662	31.6501	31.8985	31.955	+	4.01086	0.0023035	-0.770479
V9HWB5;Q15181;Q5SQT6	Inorganic pyrophosphatase	HEL-S-66p;PPA1	28.9018	28.9829	28.8216	28.8293	28.1336	28.1288	27.2351	27.2588	+	2.4463	0.00617199	1.19482
Q15223;Q6SYC2;Q8WXR3;Q8WXR2	Nectin-1	PVRL1	29.2446	29.3202	29.6355	29.3442	28.1516	28.1204	27.7402	27.7333	+	4.2571	0.0011215	1.44976
V9HW95;Q15293;Q5J7V8;E9PP27	Reticulocalbin-1	HEL-S-84;RCN1	29.3174	29.964	29.5183	29.5903	30.5979	30.3975	31.0291	30.9205	+	2.91438	0.0028125	-1.13874
Q6NTG0;Q15599;H3BUQ9;H3BN50;H3BQS0;H3BMF5	Na(+)/H(+) exchange regulatory cofactor NHE-RF2	SLC9A3R2	23.7338	24.8259	25.863	24.7427	26.0907	25.9683	26.4857	26.3705	+	1.72259	0.0157342	-1.43748
Q16655	Melanoma antigen recognized by T-cells 1	MLANA	28.5806	28.9377	28.5094	28.518	27.4879	27.4737	27.8255	28.0468	+	2.77398	0.00519693	0.927957
Q16769	Glutaminyl-peptide cyclotransferase	QPCT	35.1054	34.9486	35.4366	35.4969	34.1098	34.0584	33.5435	33.766	+	3.49873	0.00161749	1.37743
Q16831;Q86Y75;C9K0J2;F8WD51;C9J486;C9JIP2;B4DND0	Uridine phosphorylase 1	UPP1	26.0936	25.5069	24.9469	25.2986	23.047	24.0079	25.0833	24.0886	+	1.57694	0.0204868	1.40481
Q1KMD3;H3BQZ7	Heterogeneous nuclear ribonucleoprotein U-like protein 2	HNRNPUL2;HNRNPUL2-BSCL2	26.5929	26.5919	26.545	27.2932	27.2255	27.5206	27.4848	27.174	+	1.60639	0.0410336	-0.595483
Q24JP5;H0YFB3;H0YFQ2;F5H765	Transmembrane protein 132A	TMEM132A	27.8313	27.7415	27.8376	27.8223	28.5277	28.2736	28.1861	28.105	+	2.58055	0.0209913	-0.464921
Q2L6I2;Q8NE71;Q5STZ8;B4DNU2;A0PJ72;F5GYK6;A0A0G2JIC2;Q59F96;H0YGW7	ATP-binding cassette sub-family F member 1	ABCF1	27.6459	27.464	27.382	27.2939	28.2785	28.2411	28.4219	28.2201	+	4.14159	0.00204484	-0.84397
Q32NC3;Q8NC67;H3BM37;B7Z4I7	Neuropilin and tolloid-like protein 2	NETO2	23.7302	24.6461	24.293	25.051	26.1019	26.2372	25.9596	26.2234	+	2.98417	0.00217094	-1.70044
Q496C9;Q8TEA8	D-tyrosyl-tRNA(Tyr) deacylase;D-tyrosyl-tRNA(Tyr) deacylase 1	DTD1	25.2871	25.4046	25.4473	25.5369	23.515	25.2388	24.7924	23.192	+	1.32702	0.0366086	1.23439
Q4ZHG4;J3KNQ2	Fibronectin type III domain-containing protein 1	FNDC1	27.2955	27.4839	27.5064	27.6477	27.8798	27.8006	27.9833	28.6064	+	1.5982	0.0421147	-0.584141
V9HW45;Q53FP0;Q9NVS9;J3QQV6	Pyridoxine-5-phosphate oxidase	HEL-S-302;PNPO	27.8773	27.473	27.7375	27.4901	27.2846	26.9432	26.3224	26.1719	+	1.86519	0.017246	0.963945
Q53FT3;A0A087WYW7;E9PPG8;E9PJB2	Protein Hikeshi	C11orf73	26.1374	26.1492	25.5668	25.7432	24.9032	23.5386	23.7579	24.1688	+	2.7855	0.00228571	1.80705
Q53T99;Q9GZL7;B4DRY7	Ribosome biogenesis protein WDR12	WDR12	23.7036	24.0842	23.3261	23.6307	27.33	27.3473	26.8865	27.2083	+	5.8024	0	-3.50686
Q53X12;Q93050;Q53ET5;Q5CZH6;B7Z641;B7Z2A9;B7Z2J9;K7EM24;K7EN36;Q6AHY6;F5H1T6;K7ELZ6;K7EPG4;K7EQW2;K7ERA0;K7ERA6;Q9Y487	V-type proton ATPase 116 kDa subunit a isoform 1	ATP6V0A1;DKFZp686N0561	26.8213	27.0751	27.3665	27.4497	25.1097	25.4821	26.4312	26.5808	+	1.78775	0.0152886	1.27723
Q549N0;Q9Y281;F8WDN3	Cofilin-2	CFL2	26.8167	27.1088	27.115	26.8276	27.2454	27.7922	27.3051	27.5649	+	1.824	0.0385967	-0.509892
Q567U8;Q9UBW8;F5H7C6;F5GYF7;F5H248;F5H4U8;F5H4Z0;F5H3M6;G3XAP1;F5GXT7;B3KY75	COP9 signalosome complex subunit 7a	COPS7A	25.647	25.6558	25.56	24.5456	25.2127	24.0131	23.3925	23.8785	+	1.39391	0.0321701	1.22792
Q58FF8	Putative heat shock protein HSP 90-beta 2	HSP90AB2P	29.2122	29.3794	27.1396	28.0037	24.0341	24.234	24.297	23.3596	+	3.62983	0.00151899	4.45252
Q59FR6;Q9Y5E4	Protocadherin beta-5	PCDHB5	24.3939	23.3163	23.6895	24.5516	26.0127	25.9839	26.2319	26.0851	+	3.38504	0.00162162	-2.09054
Q5HYL6;Q9NYL9;H0YNU8;H0YKU1;H0YNJ8	Tropomodulin-3	DKFZp686E1899;TMOD3	23.345	24.2555	23.8012	23.7868	24.7066	25.5223	25.0997	24.4738	+	2.09685	0.0105398	-1.15344
Q5U0B9;Q9Y240;V9H0X6	C-type lectin domain family 11 member A	CLEC11A	34.3494	34.3091	34.6476	34.4299	34.0194	33.9231	33.7433	33.8622	+	2.92038	0.0122623	0.546987
Q5VSG8;E9PMU5;B4DW72;Q5SRI9	Glycoprotein endo-alpha-1,2-mannosidase-like protein	MANEAL	29.0845	28.8681	28.8364	29.1919	27.276	23.6691	24.4993	24.5823	+	2.63498	0.00202667	3.98854
Q6FG99;Q6ICQ4;A0A024R608;P05386;Q7Z612	60S acidic ribosomal protein P1	RPLP1	24.0332	23.6652	24.2427	24.5235	27.9078	27.9054	24.1109	26.6655	+	1.49101	0.0180403	-2.53127
Q9UQD4;Q6FGM0;Q99961;M0QYE0;M0R0I3;Q9BWP4;Q9BVL7	Endophilin-A2	SH3GL1	27.5393	27.4273	27.6646	27.6943	27.1913	27.2837	26.9337	27.227	+	2.28155	0.0337857	0.422438
V9HWC4;Q6FIE5;Q9NRX4	14 kDa phosphohistidine phosphatase	HEL-S-132P;PHP14;PHPT1	23.8977	25.1001	24.445	24.3994	25.5855	25.4787	26.0689	26.0527	+	2.42958	0.00525065	-1.33591
Q6FIE9;Q9H0E2;Q59FB9;Q8N8J5;F2Z2Y8;E7EN89;B3KR28;E9PNS3;E9PP67;E9PQ25	Toll-interacting protein	TOLLIP	29.1873	29.3399	29.0998	29.302	28.6395	28.6164	28.4054	28.285	+	3.48913	0.00335329	0.745668
Q6IBS0;D6RG15;H0Y858;B4E0A1;H7C5I2	Twinfilin-2	TWF2	28.8471	28.356	28.5797	27.6024	27.8271	27.6363	26.7356	26.7017	+	1.51484	0.0269115	1.12116
Q6N093;Q6MZU6;Q68CN4;P01859	Ig gamma-2 chain C region	DKFZp686I04196;DKFZp686C15213;DKFZp686E23209;IGHG2	25.5972	24.3242	26.8021	27.1732	24.7516	23.7663	24.884	22.9752	+	1.2694	0.0337936	1.8799
Q6PKG0;A0A0B4J210;H0YBW1;E5RH50;E5RHK4;H0YAN4	La-related protein 1	LARP1	25.2341	24.167	24.3135	24.3957	26.3882	26.5682	26.3638	26.8809	+	3.55005	0.00131298	-2.02268
Q6UW49	Sperm equatorial segment protein 1	SPESP1	29.9188	29.9436	30.3181	30.3477	29.3691	29.4033	29.102	29.0896	+	3.09423	0.00347059	0.891075
Q6UX72	UDP-GlcNAc:betaGal beta-1,3-N-acetylglucosaminyltransferase 9	B3GNT9	28.0106	28.2989	28.3897	28.394	27.5092	27.1994	27.0272	27.7575	+	2.54288	0.00729933	0.899964
Q6YHK3;Q5XUM6	CD109 antigen	CD109	33.3779	33.2829	33.5755	33.5351	32.9778	33.0346	32.6979	32.8596	+	2.79947	0.012892	0.55036
Q6ZRP7;H0Y430;B3KY64	Sulfhydryl oxidase 2;Sulfhydryl oxidase	QSOX2	27.9379	28.2542	27.6634	27.6188	24.3102	24.1807	26.4682	25.5759	+	2.54338	0.00284644	2.73478
Q6ZV30;Q7Z5G3;Q9NUB1;Q658X4;Q658R1;Q8N2B9;Q1RMZ4;Q9H7Q4	Acetyl-coenzyme A synthetase;Acetyl-coenzyme A synthetase 2-like, mitochondrial	ACSS1;DKFZp666G0810	25.4796	24.7319	23.9383	25.0161	26.1581	26.3237	26.0073	26.2629	+	2.25576	0.00645863	-1.39655
Q7L2H7;H0YCQ8;J3KNJ2;E9PN86	Eukaryotic translation initiation factor 3 subunit M	EIF3M	27.4564	27.2083	26.7915	26.6716	25.2955	24.5618	23.5408	23.5856	+	3.03953	0.00181595	2.78603
X5D2F4;Q7L576;B3KWV6;A0A0G2JR96;A0A0G2JQT1;E7EVJ5;B7Z8N7;Q96F07;H7C229;B7Z3H2;B7Z4I3;E7EW33;B7Z217;A0A087WVE1;A0A087WTQ3;A0A087WWZ1;B3KWT5;Q9NSN1;A0A0G2JRX2;A0A087WU52;A0A0G2JRV9;A0A087WWL1;H0YL50;A0A087WV63;A0A0G2JRF5;A0A087WWY5;A0A087WZL7	Cytoplasmic FMR1-interacting protein 1;Cytoplasmic FMR1-interacting protein 2	CYFIP1;CYFIP2	26.7801	26.9234	26.7563	26.7264	24.8157	25.4764	24.0434	23.7698	+	2.95348	0.00170048	2.27022
Q7Z406;M0QY43;B3KWH4	Myosin-14	MYH14	24.9258	23.5226	23.2198	24.4247	24.3805	24.9353	26.4059	26.9662	+	1.19978	0.0399395	-1.64876
Q7Z434	Mitochondrial antiviral-signaling protein	MAVS	26.3121	26.026	26.2511	26.0652	24.138	23.8143	24.4668	23.6174	+	4.43293	0.00206897	2.15445
Q7Z4V5;A0A087WX58;K7EPS6;Q59H67;A0A087WT54;K7EJP7	Hepatoma-derived growth factor-related protein 2	HDGFRP2	24.8002	24.8233	23.1161	24.2664	26.9493	27.1186	27.4768	27.7188	+	3.38384	0.00140984	-3.06434
Q9NX12;Q7Z528;Q9Y287	Integral membrane protein 2B;BRI2, membrane form;BRI2 intracellular domain;BRI2C, soluble form;Bri23 peptide	ITM2B	27.892	28.3275	28.6888	28.4067	26.9749	27.2601	25.1316	22.9812	+	1.46972	0.018792	2.74185
Q7Z5G4;M0R0R5;Q2TAP0	Golgin subfamily A member 7	GOLGA7	26.5549	27.1316	26.9755	26.7236	24.5161	25.0831	24.7798	24.1679	+	4.10504	0.0015	2.20969
Q86U42;B4DEH8;G3V4T2;H0YJH9	Polyadenylate-binding protein 2	PABPN1	27.6166	27.7278	27.4959	27.7228	28.3914	28.6214	28.8679	28.8942	+	3.71968	0.00187037	-1.05295
Q86UD1;E9PJ29	Out at first protein homolog	OAF	31.5072	31.4128	31.7849	31.5368	30.8421	30.8727	29.673	30.2169	+	2.10129	0.0105809	1.15925
Q86VZ4;Q5VYB9;B4DS68	Low-density lipoprotein receptor-related protein 11	LRP11	28.6267	28.6247	28.8382	28.7739	28.1052	28.1993	28.297	27.8674	+	2.86731	0.0105287	0.598645
Q86WC4;A0A0S2VEL3;A0A0A0MSP4	Osteopetrosis-associated transmembrane protein 1	OSTM1	28.2762	28.1996	28.4488	28.3176	26.1409	25.1543	25.4493	23.3991	+	2.85599	0.00156614	3.27466
Q86WV7;Q96MW1;K7ER24	Coiled-coil domain-containing protein 43	CCDC43	27.4872	27.5858	27.7576	27.7007	28.2843	28.3574	28.2771	28.4767	+	4.08966	0.00298901	-0.716039
Q8IVM0	Coiled-coil domain-containing protein 50	CCDC50	27.3186	27.629	27.7669	27.7378	28.6084	28.5154	28.8378	28.7869	+	3.81972	0.00151795	-1.07406
Q8IZ52;F8W6H2	Chondroitin sulfate synthase 2	CHPF	25.6411	25.7269	25.4098	25.2325	24.7283	23.2819	24.2511	22.8727	+	2.09268	0.00689038	1.71906
Q8N4C8;Q59FL0;I3L2I2	Misshapen-like kinase 1	MINK1	25.446	24.0202	24.9205	24.9764	25.5582	25.6323	26.218	26.4197	+	1.64565	0.0210218	-1.11628
Q8N8Z6;Q68DD5	Discoidin, CUB and LCCL domain-containing protein 1	DCBLD1	24.0857	27.1012	27.1006	26.7863	23.6044	23.272	25.0674	23.5422	+	1.54453	0.0170242	2.39694
Q8NBJ5;B3KQ10;Q8WUI9;Q9H6F1	Procollagen galactosyltransferase 1	COLGALT1;GLT25D1	23.9114	24.9211	24.0162	22.3418	25.4256	25.2172	25.4798	25.3132	+	1.56207	0.0202571	-1.56134
Q8NC51;D3DQ70;Q63HR1;Q5VU21;D3DQ69;Q5JVS0;B3KRA3;B3KNW5	Plasminogen activator inhibitor 1 RNA-binding protein	SERBP1;DKFZp686P17171	30.941	31.0728	30.7073	31.1233	31.6178	31.7829	32.0645	32.0038	+	3.21334	0.00317028	-0.906197
Q8NFZ4	Neuroligin-2	NLGN2	23.798	23.5063	23.5459	24.7624	25.6644	25.1297	25.8939	25.06	+	2.28995	0.00584158	-1.53387
Q8NFZ8	Cell adhesion molecule 4	CADM4	24.8268	24.5996	25.3088	24.2087	26.1156	26.2097	26.1522	26.3638	+	3.10729	0.0021617	-1.47436
Q8NG11;H7BXY6;A6NEP9;Q8N2P5	Tetraspanin-14	TSPAN14	28.374	28.6461	28.9378	28.8486	28.2918	28.1519	28.0355	27.9028	+	2.16681	0.0202115	0.606136
Q8NHP8;H0YIX0	Putative phospholipase B-like 2;Putative phospholipase B-like 2 32 kDa form;Putative phospholipase B-like 2 45 kDa form	PLBD2	31.8378	31.8249	31.9368	31.9504	30.4375	30.6366	29.9528	30.1463	+	4.30399	0.00133333	1.59417
Q8TAC7		CTSB	30.7193	30.3727	30.7906	30.8105	29.2382	29.0728	28.0394	28.1652	+	3.13456	0.00168182	2.04437
Q8TCZ8		APOE	24.3584	29.4919	24.251	23.9182	30.6802	30.9145	31.8824	31.922	+	2.27582	0.00281379	-5.84489
Q8TDY8	Immunoglobulin superfamily DCC subclass member 4	IGDCC4	26.9898	27.0089	27.0281	26.6691	24.1967	25.4061	24.3254	23.8579	+	3.43065	0.00134375	2.47749
Q8WVY7	Ubiquitin-like domain-containing CTD phosphatase 1	UBLCP1	25.5529	24.1326	22.9142	23.6187	27.1993	26.9235	26.9991	26.8799	+	2.71	0.002	-2.94585
Q8WW12	PEST proteolytic signal-containing nuclear protein	PCNP	26.2613	26.5619	25.9568	26.0964	27.2965	27.2748	27.6685	28.0109	+	3.07973	0.00235857	-1.34357
Q92484	Acid sphingomyelinase-like phosphodiesterase 3a	SMPDL3A	30.9575	31.076	30.9734	31.0251	29.8987	29.6665	29.342	29.3734	+	4.40577	0.0012766	1.43786
Q92542;B4DJN0;H0Y6T7;B4DR82;Q5T205;H0Y3Z4;Q5T209;Q5T210	Nicastrin	NCSTN	29.4653	29.0199	29.4477	29.409	28.2041	28.2205	28.2984	28.2216	+	4.28235	0.00164384	1.0993
Q92729	Receptor-type tyrosine-protein phosphatase U	PTPRU	30.1283	30.0208	30.1562	30.1679	29.8026	29.7735	29.3594	29.2813	+	2.15976	0.0235562	0.564095
Q93009;B7Z855;B7ZAX6;Q6U8A4;B7Z7T5;H3BND8;H3BMF6;F5H2X1;B7Z842	Ubiquitin carboxyl-terminal hydrolase 7;Ubiquitin carboxyl-terminal hydrolase	USP7	26.0005	26.1557	26.058	25.7809	24.3219	24.3022	25.2211	24.7706	+	2.93918	0.00293525	1.34483
Q969E4;Q5H9L2;A0A024RCH0;Q6IPX3	Transcription elongation factor A protein-like 3;Transcription elongation factor A protein-like 5	TCEAL3;TCEAL5	27.4778	27.7819	27.4915	27.5359	28.7121	27.8796	29.1542	29.4076	+	1.91808	0.0128214	-1.21662
Q969H8;M0QYN0;M0QXF7	UPF0556 protein C19orf10	C19orf10	31.0587	31.2961	30.9281	31.1609	30.4222	30.3605	30.7792	30.5929	+	2.47121	0.0166993	0.572274
Q96AG4;I3L223	Leucine-rich repeat-containing protein 59	LRRC59	28.4289	28.1531	27.6084	27.2227	26.5858	26.6558	24.7872	25.1298	+	2.00379	0.00740708	2.06366
Q96C23;H7C320;Q12915;B8ZZ75;H7C1B5	Aldose 1-epimerase	GALM;Ibd1	27.6499	27.8349	27.8945	27.7148	28.7289	28.7286	28.107	28.2879	+	2.20785	0.016635	-0.689608
Q96EN8	Molybdenum cofactor sulfurase	MOCOS	26.6776	26.8771	26.1293	26.2802	25.2167	23.8361	23.8533	24.4636	+	2.94777	0.00187907	2.14865
Q96J84;B4DN67;Q5W0G0;Q5W0F9	Kin of IRRE-like protein 1	KIRREL	29.1804	29.0715	29.2784	29.2133	29.6957	29.6515	30.1195	30.3688	+	2.31359	0.0126667	-0.77296
Q96JV8			24.7893	23.8637	24.5464	24.2758	27.914	27.8607	28.7633	28.635	+	4.84063	0.00266667	-3.92446
Q99426;K7EP07;K7EK42;K7EL99	Tubulin-folding cofactor B	TBCB	26.2147	26.7771	26.1117	26.3324	27.5079	27.2145	26.9646	27.0593	+	2.33422	0.011307	-0.827616
Q99650	Oncostatin-M-specific receptor subunit beta	OSMR	26.6041	26.5322	26.7496	26.64	23.6618	24.3335	25.316	24.5815	+	3.11427	0.00172093	2.15824
Q99988;A0A0A0MTT8	Growth/differentiation factor 15	GDF15	33.3155	33.5211	33.7975	33.6856	32.6421	32.5065	32.3685	32.5544	+	3.9491	0.00170115	1.0621
Q9BQ61;B2RE11;K7ELS0;K7ERU7;K7EN60	Uncharacterized protein C19orf43	C19orf43	26.579	26.864	26.6375	26.0677	27.0328	27.2773	27.8933	27.6299	+	1.96163	0.0156821	-0.921243
Q9BRP8	Partner of Y14 and mago	WIBG	24.4493	22.9037	24.8807	23.5521	24.6226	26.0927	26.5228	26.2663	+	1.69271	0.0136495	-1.92965
Q9BVG4;Q9P0N4;A6NDF3	Protein PBDC1	PBDC1	26.6053	26.4087	26.4642	26.5802	25.1386	23.2377	24.9382	24.7949	+	2.40332	0.00333333	1.98727
Q9BW34;E9PL71;E9PN91		EEF1D	31.1377	31.1725	31.1977	31.2401	30.8915	30.8447	30.5926	30.6809	+	2.99543	0.0178717	0.434546
Q9BWJ5	Splicing factor 3B subunit 5	SF3B5	27.4969	27.2843	26.9719	27.151	23.672	24.1527	23.5238	23.784	+	5.96686	0	3.44288
Q9BWV1	Brother of CDO	BOC	28.4386	28.6165	28.1558	28.1368	27.8271	27.8005	27.5817	27.9152	+	2.19179	0.0230835	0.5558
Q9BXP5;Q7Z4Y3;H7C3A1	Serrate RNA effector molecule homolog	SRRT	26.1879	26.0961	25.5919	25.958	27.3717	26.9267	27.3132	27.2253	+	3.5748	0.00152577	-1.25073
Q9BY44;F8WAE5;C9IZE1;H7C5Q3;H7C5R5	Eukaryotic translation initiation factor 2A;Eukaryotic translation initiation factor 2A, N-terminally processed	EIF2A	27.3851	27.3894	27.3416	27.2684	27.7441	28.1345	27.9225	28.0991	+	3.26364	0.00642824	-0.628961
Q9BYH2;Q9UPY5;Q9P1X0	Cystine/glutamate transporter	hxCT;SLC7A11;xCT	26.5257	26.4901	25.9405	23.7465	24.023	23.2509	24.5511	23.4375	+	1.38083	0.0263027	1.86008
Q9C0C4;Q9NX92;Q53RE7;Q6P5A5;C9J4M7;C9JV89;Q8NBN9;Q71RG3	Semaphorin-4C	SEMA4C	30.392	30.5021	30.5247	30.4862	30.0836	30.1325	29.7662	29.7721	+	2.71315	0.0149066	0.537652
Q9GZX9;J3QS03	Twisted gastrulation protein homolog 1	TWSG1	28.5817	28.5279	28.6908	28.765	27.9806	28.113	28.2694	28.1135	+	3.22185	0.0104788	0.522231
Q9H1E3;Q8WYF8;Q6IA16;B4DTY3	Nuclear ubiquitous casein and cyclin-dependent kinase substrate 1	NUCKS1	29.2095	28.5856	28.2072	28.3405	29.6348	29.8372	30.0111	30.0149	+	2.76894	0.00316049	-1.28878
Q9H2J4;B7Z6S0;C9JST4;H7BZP2	Phosducin-like protein 3	PDCL3	24.1884	24.8011	24.8454	23.1529	26.1805	26.4503	25.8644	26.2493	+	2.47794	0.00315077	-1.93918
Q9H2J9			24.1832	23.8197	23.1253	22.9882	25.9576	24.2399	24.4688	24.721	+	1.48533	0.0253913	-1.31776
Q9H336;B7Z8V9;E5RJS4	Cysteine-rich secretory protein LCCL domain-containing 1	CRISPLD1	29.051	29.1494	29.3182	29.1453	28.4189	28.5869	28.7094	28.6206	+	3.39526	0.0068246	0.582029
Q9H444;Q96CF2	Charged multivesicular body protein 4b	CHMP4B	30.1894	30.1587	29.5502	29.747	30.6054	30.6059	30.4846	30.4902	+	2.12395	0.0201124	-0.635201
Q9H489	Putative testis-specific Y-encoded-like protein 3	TSPY26P	24.7961	24.2655	24.6236	22.4877	24.7771	25.7115	25.4149	26.0027	+	1.28715	0.0366536	-1.43332
Q9H910;H3BU16;A6NGP5;H3BMV3;B4DL85;H3BMT0;H3BTV5;H3BMM8;B4E1P3;H3BS08	Hematological and neurological expressed 1-like protein	HN1L	27.6542	27.7148	27.6998	27.7666	28.7823	29.0402	29.3705	29.2461	+	4.40928	0.00121212	-1.40091
Q9HAV7;B4DWV5	GrpE protein homolog 1, mitochondrial;GrpE protein homolog	GRPEL1	27.2842	27.6225	27.6519	27.5458	28.5301	28.1941	27.668	28.0968	+	1.63998	0.0392642	-0.596153
Q9HB40;B4DP22;I3L4Z3;I3L506;I3L4Z9;I3L2N6	Retinoid-inducible serine carboxypeptidase	SCPEP1	30.2355	30.1171	30.2946	30.4263	28.7867	29.0233	28.8313	28.9491	+	5.4706	0.00222222	1.37077
Q9HCL0;Q9NT87;D6RIG4;Q5HYG2	Protocadherin-18	PCDH18;DKFZp434B0923	23.241	24.1803	24.3638	23.5795	25.1577	25.07	25.0968	25.1047	+	2.54083	0.00433244	-1.26613
Q9NPF4;G3V445	Probable tRNA N6-adenosine threonylcarbamoyltransferase	OSGEP	25.0843	25.4641	25.619	25.3097	24.8409	24.68	24.2827	24.7466	+	2.3241	0.013007	0.731718
V9HW91;Q9NQR4;H7C579;B4DFB1;B7Z3F9;F8WF70	Omega-amidase NIT2	HEL-S-8a;NIT2	28.3433	28.388	27.7683	27.719	27.3158	27.6936	26.7424	26.4948	+	1.64478	0.0242444	0.993011
Q9NR30;Q3SWU7	Nucleolar RNA helicase 2	DDX21	24.7623	23.7303	25.3505	24.1714	25.5656	25.2364	25.9533	26.5186	+	1.58472	0.0208526	-1.31485
Q9NR45;V9HW39;Q5TBR1;Q5TBR0	Sialic acid synthase	NANS;HEL-S-100	29.4482	29.6535	29.6552	29.9513	28.9064	28.8212	28.2753	28.2716	+	2.83482	0.00332344	1.10845
Q9NRN7;E9PLW6;E9PNF3	L-aminoadipate-semialdehyde dehydrogenase-phosphopantetheinyl transferase	AASDHPPT	26.9929	27.0363	26.6577	26.6442	27.4005	27.4411	28.037	27.8513	+	2.39308	0.0100511	-0.849684
Q9NT62	Ubiquitin-like-conjugating enzyme ATG3	ATG3	25.6509	25.6807	26.3275	25.9806	24.2821	25.5768	23.9274	24.1296	+	1.90891	0.0117333	1.43095
Q9NWQ8	Phosphoprotein associated with glycosphingolipid-enriched microdomains 1	PAG1	23.9045	22.8405	25.5607	24.5538	26.9189	26.8824	26.9318	27.6351	+	2.52419	0.00283582	-2.87719
Q9NY97	UDP-GlcNAc:betaGal beta-1,3-N-acetylglucosaminyltransferase 2	B3GNT2	28.3837	28.4575	28.5832	28.5125	27.6878	27.8925	27.3995	27.3811	+	3.33373	0.00292208	0.893987
Q9P1F3;Q5SZC9	Costars family protein ABRACL	ABRACL	27.8902	28.5202	27.7861	24.5052	24.3576	23.5064	23.9914	23.0992	+	1.9621	0.00631731	3.43678
Q9UBR2;Q5U000	Cathepsin Z	CTSZ	33.6812	33.5104	33.5809	33.4811	32.8634	32.8632	32.8158	33.0007	+	4.54919	0.00237751	0.677635
Q9UBX1;A0A024R5G9;Q6FHS1;H0YD65;H0YE42;E9PSC2	Cathepsin F	CTSF	29.3468	29.5795	29.7273	29.7802	28.8118	28.7383	28.7711	28.7823	+	3.83263	0.00233992	0.832605
Q9UK76;J3KSH8;J3KT51	Hematological and neurological expressed 1 protein;Hematological and neurological expressed 1 protein, N-terminally processed	HN1	27.1422	27.0849	27.3723	27.1433	28.0459	28.0621	29.0416	29.1323	+	2.40203	0.00522365	-1.38482
Q9UKE5;Q7Z4L4;C9J338;Q9Y6Z1	TRAF2 and NCK-interacting protein kinase	TNIK	28.5945	28.6239	28.8554	28.6995	29.4021	29.1805	29.5718	29.5412	+	3.32437	0.00385908	-0.730564
Q9UKM7;B3KQC5;H0YG20;B4DR05;B4DPS9;Q9UFZ8;B3KXZ1;H0YGV7;Q8N2P4;Q68D80;Q59G33;H0YIU0;H0YI64	Endoplasmic reticulum mannosyl-oligosaccharide 1,2-alpha-mannosidase	MAN1B1;DKFZp434I213	29.6003	29.6407	29.5006	29.6241	29.1116	29.2357	28.9289	28.9635	+	3.32853	0.00932265	0.531506
Q9UN70;A0A087X1P2	Protocadherin gamma-C3	PCDHGC3	30.0483	29.9639	30.4025	30.3753	30.7082	30.5938	30.704	30.8357	+	2.24027	0.0246904	-0.512904
Q9UNE7;H3BS86;H3BTA3;H3BUD0	E3 ubiquitin-protein ligase CHIP	STUB1	25.8792	23.8133	24.2785	23.9032	25.98	26.1946	25.399	25.4229	+	1.30791	0.0368932	-1.28059
Q9Y294;K7ES22;B4DXU6;A0A024R7G4;Q9NVP2	Histone chaperone ASF1A	ASF1A	26.6067	26.142	26.6988	26.1862	26.2734	23.599	24.66	24.4887	+	1.54946	0.0201207	1.65314
Q9Y2A7;B3KM75;B3KMK7	Nck-associated protein 1	NCKAP1	26.3065	26.5945	26.3511	26.2385	23.4714	24.0177	24.6475	25.0149	+	2.99937	0.00168421	2.08478
Q9Y2F5	Little elongation complex subunit 1	ICE1	25.7211	24.8216	24.5584	24.6978	31.2494	31.5204	30.9706	31.1399	+	6.22215	0	-6.27037
Q9Y2V2	Calcium-regulated heat stable protein 1	CARHSP1	26.162	26.4302	25.679	25.8787	23.4779	24.704	24.8419	24.3936	+	2.53913	0.00324848	1.68314
Q9Y2W1	Thyroid hormone receptor-associated protein 3	THRAP3	27.1504	27.3885	27.4866	27.6729	27.9717	28.2442	29.0408	29.0622	+	2.08224	0.0105086	-1.15513
Q9Y3C8	Ubiquitin-fold modifier-conjugating enzyme 1	UFC1	25.7696	27.05	26.1354	26.1068	24.0707	24.0276	24.986	25.2167	+	2.19733	0.00611192	1.69022
Q9Y3D6	Mitochondrial fission 1 protein	FIS1	25.8147	25.6515	25.8268	25.347	23.9132	24.8902	23.702	22.679	+	2.14312	0.00633253	1.86389
Q9Y644;A6H8Z0;B4DEC8	Beta-1,3-N-acetylglucosaminyltransferase radical fringe	RFNG	24.278	23.9128	22.8544	22.7817	25.9272	24.2741	24.5738	24.874	+	1.50353	0.0237588	-1.45557
Q9Y678;B3KW21;Q8WUI6;H0Y8X7;H0Y8G2	Coatomer subunit gamma-1	COPG1;COPG	29.3423	29.4681	29.3614	29.2635	28.838	28.9343	28.6948	28.8746	+	3.66724	0.00723385	0.523355
Q9Y6M4;P78368;A0A087WZK4;H0YBN6;Q9H4N7;A0A087WWF5;K7ESB6;A0A024R604;U3KQA5;A0A024R5W3;A0A0U1RQT7;Q8IXA3;A0A0U1RQY7;U3KQB3;Q9HCP0;A0A087WW97;A0A0U1RQK2;A0A0U1RR14;J3QQI9;A0A087WXD7;B0QY36;H0Y645;Q9H5M4;B4DIJ9;B0QY35;B0QY34;Q59FJ7;B4E0G1;A0A024R8X3;B7Z7D1;Q5U045;Q53EZ1;B3KRV2;H7BYT1;P48730;P49674	Casein kinase I isoform gamma-3;Casein kinase I isoform gamma-2;Casein kinase I isoform gamma-1	CSNK1G3;CSNK1G2;hCG_2004507;CSNK1G1	25.4813	25.2023	25.6401	25.6992	24.995	24.7451	23.9754	23.5135	+	1.80189	0.0157081	1.19849
V9HWJ5;Q15274;C9JCJ5;B4DDH4	Nicotinate-nucleotide pyrophosphorylase [carboxylating]	HEL-S-90n;QPRT	31.2915	31.3668	31.0901	31.006	30.7285	30.6638	29.8643	29.914	+	1.94852	0.0169351	0.895955
A0A023T6R1;P61326;Q96A72;F5H6N1;F5H6P7;F5H3U9	Protein mago nashi homolog;Protein mago nashi homolog 2	FLJ10292;MAGOH;MAGOHB	27.4229	27.6401	27.4902	27.7686	27.5234	27.5452	27.5777	27.8646		0.16403	0.706464	-0.0472665
A0A024CIM4;D3DNN4;P06276;F8WF14;F8WEX7;H0Y885;Q96HL2;A0A024CHX5;H7C4Y0	Cholinesterase	BCHE	29.7127	29.761	29.8071	29.8131	29.5231	29.4385	28.9347	29.882		0.83719	0.17548	0.328874
B3KSG9;A0A024QYR8;Q99805	Transmembrane 9 superfamily member 2	TM9SF2	25.0763	25.025	24.1817	23.8987	23.8709	23.7725	25.4283	24.5114		0.114969	0.673686	0.149655
B4DVQ5;A1KYQ7;A0A024QYU9;Q99613;B4DRU0;B4DVU3;B4DDN4;B5ME19;B4E2Z6;B3KNZ4;A0A024QYX7;Q3B7B9;H3BPE4;H3BPE3	Eukaryotic translation initiation factor 3 subunit C;Eukaryotic translation initiation factor 3 subunit C-like protein	EIF3C;EIF3S8;EIF3CL	29.1932	29.0589	29.0868	29.0245	28.9955	29.0169	29.0644	29.1309		0.355496	0.665302	0.0389118
B7Z2X6;B7Z440;B7Z2G0;B7Z9M4;A0A024QYX2;B7Z831;Q9NZH0	G-protein coupled receptor family C group 5 member B	GPRC5B	27.1736	27.4373	28.0804	28.0419	27.4324	27.5337	27.5209	27.2409		0.487368	0.323603	0.251305
A0A024QYX3;P98179	Putative RNA-binding protein 3	RBM3	25.5684	25.4495	24.0549	24.2839	23.3524	24.3975	24.6063	23.1424		0.913845	0.0886228	0.96451
A0A0A0MSI4;A0A024QZ35;A0A0A0MSE9;B7WPA5;Q96CS7;B4DJB7	Pleckstrin homology domain-containing family B member 2	PLEKHB2	26.4158	26.2825	24.3576	24.0833	26.7015	23.4612	24.0778	23.8649		0.337225	0.341376	0.758453
Q6FG43;J3QLD9;A0A024QZ62;E7EMK3;Q14254;Q9BTI6;K7EKW9	Flotillin-2	FLOT2;hCG_1998851	26.8282	26.9122	26.9327	27.1604	27.0298	26.6171	26.8443	26.8595		0.49917	0.421353	0.120687
A0A024QZ77;Q96C19;H0Y4Y4;Q53SA2;Q7Z2R5;B4DEE0;A0A087X1Z2;A0A024R493;Q59EU6;Q9BUP0;C9JTV4;Q8WYH2	EF-hand domain-containing protein D2	EFHD2	28.4011	28.6538	28.8325	29.0139	28.5351	28.6134	28.398	28.4675		0.79432	0.238933	0.221832
A0A024QZC0;A0A024QZB7;A0A024QZ91;Q8WWM7;H3BUF6	Ataxin-2-like protein	ATXN2L	24.0832	24.9246	24.2968	23.7588	24.1023	25.8602	25.7199	25.8128		1.18848	0.0495011	-1.10795
A0A024QZA8;P29317;B4DL04	Ephrin type-A receptor 2	EPHA2	24.8799	25.0101	25.5943	26.087	24.7886	25.0272	23.3685	25.0534		0.856988	0.106944	0.833381
A0A024QZC1;O95400;A0A0S2Z5J7;Q5QTR6	CD2 antigen cytoplasmic tail-binding protein 2	CD2BP2	24.4951	25.2692	23.9766	23.3191	24.9621	24.8367	24.3001	24.4127		0.353212	0.365472	-0.362894
B3KRA9;B4DG62;A8K7J7;A0A024QZK7;Q59FD4;B3KXY9;P19367	Hexokinase-1	HK1	25.4266	23.8421	23.687	24.5272	24.8821	24.1738	25.1904	24.6478		0.333936	0.383601	-0.352784
Q53F48;A0A024QZK8;P31942;A0A024QZP1;B4DHY1	Heterogeneous nuclear ribonucleoprotein H3	HNRPH3;HNRNPH3	25.5196	25.259	25.1927	23.4987	25.5322	25.8253	25.8788	25.6061		0.911893	0.0950541	-0.843104
A0A024QZL1;P10124	Serglycin	PRG1;SRGN	27.5024	27.0309	27.6612	27.2789	27.248	27.3135	27.7221	27.6785		0.27529	0.522571	-0.122204
A0A024QZN2;Q8WXX5;Q2VIL4	DnaJ homolog subfamily C member 9	hCG_2024613;DNAJC9	24.5003	25.8188	25.0429	23.6284	24.718	24.6246	25.0208	23.489		0.196898	0.526289	0.284506
D6RCF2;Q9HA11;A0A024QZP6;Q9P0M6;O75367;B4DJC3;Q5SQT3	Histone H2A;Core histone macro-H2A.2;Core histone macro-H2A.1	H2AFY;H2AFY2	24.4967	23.8918	25.1429	24.8712	25.1924	23.6032	23.6727	23.1305		0.640714	0.17152	0.700926
B2R6X6;A0A024QZS4;P30405;R4GN99;H0Y548	Peptidyl-prolyl cis-trans isomerase;Peptidyl-prolyl cis-trans isomerase F, mitochondrial	PPIF	29.9644	30.115	29.7891	29.7956	30.1579	30.1386	29.2367	29.4236		0.293763	0.468585	0.176834
Q5TD07;B3KPX6;A0A024QZT9;P16083;Q5TD05;Q59EN2;A2A2U4	Ribosyldihydronicotinamide dehydrogenase [quinone]	NQO2	26.6664	26.8108	26.7192	26.7549	27.583	27.7325	26.7861	26.905		1.12081	0.0891206	-0.513795
A0A024QZX3;A0A024QZX5;A0A087X1N8;P35237;Q8IXH2;A0A024QZT8;C9JTJ8;C9JVA8;H7BXK7;A0A1B0GU38	Serpin B6	SERPINB6	29.5996	29.5156	29.3064	29.4184	29.6348	29.6225	29.2851	29.4266		0.113856	0.787043	-0.0322261
A0A024QZY0;Q86WA6	Valacyclovir hydrolase	BPHL	24.3425	24.7207	22.4767	23.8545	24.0617	24.1919	22.7652	22.5143		0.297839	0.397663	0.465328
B4DZQ5;A0A024QZY5;Q13523;D3DWH5;H0YDJ3	Serine/threonine-protein kinase PRP4 homolog	PRPF4B;hCG_1820375	24.9205	24.4833	24.4411	23.8669	23.8567	23.1823	25.5108	25.231		0.00974086	0.963416	-0.0172567
A0A024R040;P55809;Q6IAV5;E9PDW2;B7Z609;A1E286;Q9H7N8;B3KS89;Q9BYC2	Succinyl-CoA:3-ketoacid-coenzyme A transferase;Succinyl-CoA:3-ketoacid coenzyme A transferase 1, mitochondrial	OXCT1;OXCT	26.9598	27.1399	26.8917	26.9867	26.9705	26.9682	26.2062	25.4213		0.801906	0.136138	0.603003
B2R6K4;A0A024R056;P62873;B1AKQ8;F6UT28;Q71UM6;B3KVK2	Guanine nucleotide-binding protein G(I)/G(S)/G(T) subunit beta-1	GNB1	28.954	28.8734	28.2393	28.2258	28.3139	28.5995	28.3463	28.2086		0.4284	0.373293	0.206036
Q8N995;A0A024R059;Q01581	Hydroxymethylglutaryl-CoA synthase, cytoplasmic	HMGCS1	24.3232	23.9899	24.8039	23.0323	25.0863	24.5622	24.6446	23.9186		0.536562	0.232244	-0.515582
B4DE96;B4DIH9;A0A024R061;P51809;B2R6P4;B4DMB4;A0A024R074	Vesicle-associated membrane protein 7	SYBL1;VAMP7	28.6895	28.6725	28.6766	28.8072	28.1489	28.007	28.8032	28.7776		0.628423	0.254331	0.277292
A0A024R084;Q9BRK5;H0Y3T6;G3V1E2	45 kDa calcium-binding protein	SDF4	32.0584	32.1314	32.8478	32.5391	32.4034	32.4445	33.2665	33.3754		0.734475	0.16709	-0.478272
A0A024R095;A0A024R0G0;Q96S66;Q5T1P5;B3KQX4	Chloride channel CLIC-like protein 1	CLCC1	23.6826	23.6548	24.1393	24.5649	23.0746	25.8739	23.3725	23.6507		0.00871761	0.965808	0.0174847
Q2NKW8;A0A024R0A8;O43865;V5YQL4;Q6ZMM9;Q9BTL0;O43210;H0Y8B3;Q6ZNS6;Q96HN2;Q6ZMI1	Adenosylhomocysteinase;Putative adenosylhomocysteinase 2	AHCYL1;FGFR2-AHCYL1	28.3258	28.2541	27.5541	27.6087	26.9344	27.1247	27.5612	27.7029		1.16141	0.0755147	0.604863
A0A024R0A9		SDF4	24.2863	22.7414	23.1157	23.9705	24.6668	24.2356	23.0387	24.0614		0.419569	0.304888	-0.472127
E9PLT0;Q9GZV0;A0A024R0K2;A0A024R0E2;O75534;Q9UG93;Q96L66;Q9UG12;Q8WU01	Cold shock domain-containing protein E1	CSDE1;DKFZp586J0620;UNR	24.2112	24.1658	24.6904	23.2059	24.2444	24.4104	24.0499	24.0633		0.145981	0.638465	-0.123693
A0A024R0E5;P52907;A8K0T9	F-actin-capping protein subunit alpha-1	CAPZA1	29.1834	29.337	29.673	29.7596	29.5369	29.7528	29.4363	29.4457		0.132925	0.717581	-0.0546932
B4DKS0;A0A024R0H1;P53985;B4E106;B2R6A5;Q5T8R3;Q5T8R5	Monocarboxylate transporter 1	SLC16A1	26.2536	26.2008	27.7488	27.5534	26.8602	26.5297	26.8579	26.3164		0.285797	0.431019	0.298112
A0A024R0L6;Q15102;M0R389;M0R1K3;REV__B3KNE7;REV__Q9UGP8;REV__B3KQF0;REV__A0A0S2Z5M1	Platelet-activating factor acetylhydrolase IB subunit gamma	PAFAH1B3	26.0988	26.2433	26.3843	26.493	25.9865	26.436	25.5672	25.5622		0.945906	0.133389	0.416855
A0A024R0P1;Q16674;W4VSR3;B4DXV6	Melanoma-derived growth regulatory protein	hCG_2043253;MIA;MIA-RAB4B	31.4695	31.5442	30.777	30.7964	31.4937	31.5777	30.4202	31.2691		0.0449464	0.859921	-0.043427
A0A024R0R1;M0QZR4;Q92888;Q8NF33	Rho guanine nucleotide exchange factor 1	ARHGEF1;FLJ00369	25.0684	25.3848	24.2109	24.9655	25.0702	25.8112	24.811	21.1731		0.267006	0.408355	0.69101
A0A024R0R4;Q9UBE0;M0QZS6;B3KNJ4;M0QX65;B4DY66;M0R054;M0QYM8;M0R286;M0R375	SUMO-activating enzyme subunit 1;SUMO-activating enzyme subunit 1, N-terminally processed	SAE1	27.8938	28.2861	28.5317	28.3944	27.9756	28.1916	27.8714	28.0808		0.79846	0.219716	0.246628
A0A024R0R9;P54920;M0R0Y2;M0R2M1;M0R213;M0R027;A0A024R0V6;M0R058;M0QZM9;M0QZN5;M0R031;M0R0I4;B4DGP9;B4DIV0;A0A087WZQ7;Q9H115	Alpha-soluble NSF attachment protein	NAPA	27.9465	27.8413	28.1062	28.5042	27.6464	27.9022	27.3798	27.6938		1.30623	0.0807993	0.444005
A8K6H9;A0A024R0W3;Q96QD8;F8VUY8	Sodium-coupled neutral amino acid transporter 2	SLC38A2	25.5309	24.3611	25.612	23.0448	24.0445	24.8051	25.0559	25.3199		0.0931126	0.708786	-0.169136
B3KY11;A8KA56;A0A024R0Z3;Q9BUQ8;H0YI52;F8VVA2	Probable ATP-dependent RNA helicase DDX23	DDX23	24.3225	24.2865	24.2604	24.0503	24.4159	24.1225	25.1197	24.3965		0.60655	0.260184	-0.28372
A0A024R104;Q12860	Contactin-1	CNTN1	23.4425	25.6882	25.545	25.4434	25.0845	24.1489	23.7559	24.9772		0.376898	0.325642	0.538125
F8VRD2;B2RE34;A0A024R136;Q9H0H5;F8W1E5;F8VVY0;F8VXH1;F8VUW9;F8VV39;F8VS54;F8VWX0;F8W1T4;F8W0L1;F8VZ66;F8VV37;F8VV47;F8VWY4;F8VVE5;H0YIK5;Q9BZ74	Rac GTPase-activating protein 1	RACGAP1	25.2295	25.483	26.1027	25.9923	25.8003	25.5558	26.1217	26.1683		0.358436	0.407218	-0.209676
A0A024R151;Q8WWI5;B3KWF2;B3KMS7	Choline transporter-like protein 1	SLC44A1	27.6322	27.8905	27.5541	27.4645	27.4894	27.4788	27.5615	23.7574		0.519488	0.202694	1.06357
A0A024R172;Q14914;F2Z3J9;Q5JVP2;F6XGT7	Prostaglandin reductase 1	LTB4DH;PTGR1	27.8826	27.9382	27.8083	27.71	27.4459	27.5967	27.3703	27.6257		2.21916	0.0545263	0.325122
A0A024R179;Q09161	Nuclear cap-binding protein subunit 1	NCBP1	24.1413	24.4681	23.4579	25.6636	25.169	24.472	23.7044	25.1083		0.117165	0.661898	-0.180664
A0A024R1A3;P22314;B4DDE4;B4DL67;Q5JRR6;B3KUJ2;Q5JRR9;Q5JRS0;Q5JRS2;Q5JRS1;Q5JRS3;Q8WY81	Ubiquitin-like modifier-activating enzyme 1	UBE1;UBA1	31.6972	31.5526	31.5513	31.5634	31.5249	31.3842	31.4236	31.3779		1.80067	0.178773	0.163457
A0A024R1K7;Q04917;B2R6N6;Q9H4N8;A2IDB2;F8WEB6;A2IDB1	14-3-3 protein eta	YWHAH	29.5889	29.452	29.7776	29.4382	29.8114	29.8859	29.4184	29.5466		0.316955	0.522745	-0.101384
A0A024R1K8;Q15459;B4E091;F8WB66;F8WC79;H7C1L2	Splicing factor 3A subunit 1	SF3A1	29.1351	28.5822	28.4698	28.2225	28.3016	28.2503	28.3557	28.5752		0.518692	0.319922	0.231685
A0A024R1N4;P12956;B1AHC9;B4DE32;B2RDN9;B4E356;Q6IC76	X-ray repair cross-complementing protein 6	XRCC6	30.5042	30.5527	30.1836	30.014	30.3901	30.281	30.1252	30.2687		0.126801	0.739713	0.0473762
A0A024R1T5;P09543;B4DFN6;B4DI06;K7ERC4;C9K0L8;K7ERZ0;K7EN66	2,3-cyclic-nucleotide 3-phosphodiesterase	CNP	29.2341	29.3397	29.4542	29.6967	29.5943	29.5974	29.5751	29.9212		0.949455	0.192781	-0.240836
A0A024R1Y2;A0A024R1T9;Q4LE36;P53396;Q8N9C4;K7ESG8;K7EIE7	ATP-citrate synthase	ACLY;ACLY variant protein	30.0231	29.9541	29.5288	29.5175	29.5706	29.5514	29.7661	29.7223		0.297369	0.529134	0.103284
A0A024R1U0;P46060;B4DY16;B0QYT5;B0QYT4;B4E0U0;H0Y4Q3;B0QYT6;Q9BSK3	Ran GTPase-activating protein 1	RANGAP1	27.4023	27.2511	27.0566	26.8825	26.9404	26.7769	26.8847	26.6972		1.37417	0.104243	0.3233
A0A024R1U8;P22692	Insulin-like growth factor-binding protein 4	IGFBP4	30.6512	30.3806	30.3961	30.3213	30.5942	30.5174	30.9111	31.0087		1.20796	0.121781	-0.32052
E4W6B6;B2R4D8;A0A024R1V4;P61353;K7ELC7;K7EQQ9;K7ERY7;Q6LCU2	60S ribosomal protein L27	RPL27	29.1098	29.296	26.9848	27.0785	28.7122	28.8595	29.1526	29.0427		0.615636	0.172416	-0.824505
A0A024R1W3;Q96AY3;Q658U4;B4DJJ5;Q6ZME7;Q8NAG5;H0Y827;K7ESG6;K7ELI6;C9JPC3;K7EM43	Peptidyl-prolyl cis-trans isomerase FKBP10	FKBP10;DKFZp666D193	28.1043	27.7771	28.0646	27.2789	27.6542	27.8429	27.852	27.7354		0.0635618	0.8343	0.0350866
A0A024R1X3;Q9BRG1;K7ENE3;K7EKV4	Vacuolar protein-sorting-associated protein 25	VPS25	23.8464	23.2551	24.7734	23.3154	23.9841	24.1817	25.1015	24.8879		0.837654	0.116484	-0.741215
A0A0S2Z487;A0A024R1X8;P14923;A0A0S2Z495	Junction plakoglobin	JUP	25.1084	23.7691	22.5348	23.5545	23.7552	24.4232	25.6221	25.6761		0.78922	0.109469	-1.12746
A0A024R1Z6;Q99536;B3KUF8;K7ESA3;K7ERT7;K7ENX2;K7EM19;K7EJM4;K7ER81	Synaptic vesicle membrane protein VAT-1 homolog	VAT1	29.699	29.885	29.8543	29.8478	29.9542	29.9161	29.9015	29.928		1.27336	0.336821	-0.103471
V9HWJ8;A0A024R203;P61289;K9J957;Q6FHK7;B3KQ25;K7ESG5;A0A087WTV2;J7FRP4;K7ENH2;K7EMD0;K7EPX6;K7EKR3;B7Z8D3	Proteasome activator complex subunit 3	HEL-S-283;PSME3	29.1398	28.8865	28.4377	28.502	29.2738	29.25	28.7993	28.9407		0.794228	0.185221	-0.324481
A0A024R222;B4DHQ3;Q9Y617;A0A024R280;B4DHX7;A9LS35	Phosphoserine aminotransferase	PSAT1	31.1373	31.061	30.9582	30.7012	30.8874	30.749	30.3495	30.285		1.18776	0.103107	0.396714
A0A087WXM6;J3QQT2;J3KRX5;A0A024R261;A0A0A6YYL6;P18621;J3QLC8;A0A0A0MRF8;J3KRB3;A0A087WWH0;J3QS96;A0A087WY81;J3KSJ0;A4D1R6;A4D1R5	60S ribosomal protein L17	RPL17;hCG_24487	29.2914	29.8467	28.8412	29.1064	29.1078	29.2203	28.8545	29.5773		0.116294	0.704694	0.0814381
A5PLM9;A0A024R276;P07711;B3KQK4;Q5T8F0;Q9HBQ7;Q6LAF7;Q5K630	Cathepsin L1;Cathepsin L1 heavy chain;Cathepsin L1 light chain	CTSL1;CTSL	33.4043	33.5432	33.9875	34.1266	33.6233	33.5457	33.1901	33.2704		0.895303	0.156128	0.358006
B2R9H3;A0A024R2B1;P50452	Serpin B8	SERPINB8	24.5909	25.2746	23.6958	24.2456	23.8329	23.3468	24.2218	25.0909		0.27432	0.435028	0.328572
B4DQT8;A0A024R2D4;B4E1J8;Q9NVJ2	ADP-ribosylation factor-like protein 8B	ARL8B	28.209	28.092	28.6561	28.8403	28.6139	28.4736	28.6419	28.6852		0.362699	0.44148	-0.154288
D3YTB1;A0A024R2G7;F8W727;P62910;D3YTI8	60S ribosomal protein L32	RPL32	26.8711	26.7345	26.6406	26.9467	26.7375	26.7041	26.1635	25.9529		1.01445	0.122835	0.408731
B4E140;Q59GD7;A0A087WYN0;A0A024R2N0;A0A087WY96;P31641;C9JPV1	Transporter;Sodium- and chloride-dependent taurine transporter	SLC6A6	24.7407	25.4093	24.7468	25.9726	25.4708	24.2931	24.0945	24.6702		0.662615	0.173656	0.585165
C9J9K3;A0A024R2P0;A0A0C4DG17;P08865;Q96RS2;A0A024R7P5;F8WD59;A0A024RCF2	40S ribosomal protein SA	RPSA;LOC388524	30.818	30.8008	29.9088	29.8462	30.0769	30.1441	29.4326	29.4443		0.861396	0.12583	0.569008
B4DIU0;B2RDZ9;A0A024R2P7;Q15024	Exosome complex component RRP42	EXOSC7	25.4814	25.2978	25.4423	25.4552	23.98	25.5108	24.6648	24.3601		1.27784	0.0523872	0.790279
B4DSW9;B4DL06;B4DGU4;B5BU28;A0A024R2Q3;P35222	Catenin beta-1	CTNNB1	24.4617	25.0931	22.8362	23.0283	25.008	23.8165	25.342	25.5438		0.792141	0.110371	-1.07274
A0A024R2U9;C9JIF9;P13798;H7C393;H7C1U0;C9JLK2;F8WEH5;H0YFE5	Acylamino-acid-releasing enzyme	APEH	30.5524	30.5454	30.4985	30.6836	30.8657	30.796	30.2315	30.04		0.159661	0.64968	0.0866914
A0A024R319;P55268;Q15483;Q8N9Q8;F5H520	Laminin subunit beta-2	LAMB2	28.4378	28.6743	28.9658	29.0246	28.5165	28.3076	28.7318	28.7278		0.563886	0.319483	0.204685
A0A024R324;P61586;Q9BVT0;B4DKN9;Q5JR08;A0A024R0I3;P08134;A0A0B6XK12;Q5JR07;C9JNR4;E9PQH6;C9JX21;Q5JR05;U3KQA9;U3KQV3;P62745;F5GXB1;A8K0B7;Q9HBH0	Transforming protein RhoA;Rho-related GTP-binding protein RhoC	RHOA;ARHA;RHOC;hCG_2043376	28.5739	28.5976	28.1189	28.4548	28.4615	28.5157	28.5956	29.0025		0.593193	0.306833	-0.207551
H0Y852;Q9Y436;Q3ZCW5;A0A024R325;Q96I99;E9PDQ8;B7Z2D5	Succinyl-CoA ligase [GDP-forming] subunit beta, mitochondrial	SUCLG2;DKFZp586M2023	24.7599	24.0241	24.0936	24.0777	24.78	24.7539	24.9397	24.5688		1.47398	0.056999	-0.521766
A0A024R394;Q9UHD1;A0A024R3C3;E9PPQ5;E9PIZ4;E9PSD5;E9PHZ2;Q9NZ93;E9PL00;E9PIF7	Cysteine and histidine-rich domain-containing protein 1	CHORDC1	28.2918	28.6362	28.4649	28.2458	28.7921	29.043	28.2061	28.3614		0.394884	0.399763	-0.190972
A0A024R3C4;Q7Z4H8;B2R8W4;H0YEM3	KDEL motif-containing protein 2	KDELC2	24.1962	24.8537	24.2583	25.2325	24.9157	23.841	25.2441	22.046		0.352121	0.336954	0.623509
B4DJX1;Q86YI5;A0A024R3D8;P10515;Q16791;B4E1P6;B4DS43;B4DLQ2;H0YDD4;E9PEJ4	Acetyltransferase component of pyruvate dehydrogenase complex;Dihydrolipoyllysine-residue acetyltransferase component of pyruvate dehydrogenase complex, mitochondrial	DLAT	24.5639	24.8098	24.5687	25.2062	24.9955	24.0564	23.9479	24.8492		0.479124	0.300504	0.324924
A0A024R3E3;P02647;F8W696;Q9Y355;Q8TDB0	Apolipoprotein A-I;Proapolipoprotein A-I;Truncated apolipoprotein A-I	APOA1	24.6995	24.7921	29.5867	29.6853	25.2684	24.1637	23.4037	25.6788		0.855778	0.0781832	2.56226
A0A024R3H2;Q92673;E9PKB0;B4DG45;E9PS32;B4DHG9;E9PP43;B4DYT0;E9PPB3;B4DJ13	Sortilin-related receptor	SORL1	29.7309	29.5136	29.7325	29.7499	29.4176	29.3141	29.5332	29.3761		2.01222	0.0817048	0.271434
B2R642;A0A024R3I5;P43121;A8K6A6;B3KXZ9	Cell surface glycoprotein MUC18	MCAM	31.6157	31.5961	32.0081	31.9067	32.0684	31.96	32.3421	32.3915		1.49256	0.0719419	-0.408834
A0A024R3N3;A0A140VJE9;Q06481;B4E3I5;B4DTV1;B4DKY3;E9PQS3;E9PSC7;E9PK76	Amyloid-like protein 2	APLP2	31.4567	31.5621	31.8508	32.0939	31.6492	31.5888	31.9003	31.9123		0.0455066	0.883882	-0.021749
A0A024R3P9;Q9H3P7	Golgi resident protein GCP60	ACBD3	26.3445	26.8583	26.9695	26.96	27.1635	27.4783	26.7357	26.6105		0.374253	0.398352	-0.213915
B2R5W3;A0A024R3T8;P09874;B4E0E1;Q05D33;Q6PJL0;Q96P95;Q5VX84;Q5VX85	Poly [ADP-ribose] polymerase 1	PARP1	29.8928	29.9553	29.6344	29.7581	29.7769	29.8288	29.8483	29.8997		0.141177	0.782774	-0.0282784
B8ZZ77;A0A024R3V4;A0A0S2Z5A8;H7BZ14;Q9H2H8;B4DN80	Peptidyl-prolyl cis-trans isomerase;Peptidyl-prolyl cis-trans isomerase-like 3	PPIL3	25.9796	25.9607	26.5345	26.376	27.4142	27.529	25.1633	24.2294		0.0541757	0.810307	0.128716
Q658J0;A0A024R3V5;A0A024R3V7;Q9GZT8;E7EXA3;Q6X734;H7C1A8;B8ZZI0	Putative GTP cyclohydrolase 1 type 2;Putative GTP cyclohydrolase 1 type 2 NIF3L1	DKFZp762L015;NIF3L1	26.9381	26.8658	26.8033	27.211	27.2864	27.3235	27.1268	27.1703		1.44274	0.118855	-0.272185
A0A024R3V8;Q99598;C4P0D8;C4P0D4;Q5VVQ1;Q7Z3N9;Q9NRI2	Translin-associated protein X	TSNAX;DISC1	28.4766	28.5326	29.1885	29.018	28.5215	28.5614	28.4103	28.0667		1.02039	0.121195	0.413957
A0A024R412;A0A024R3W6;X5D7M1;Q7LBX6;X5D2Q8;O60462;B7ZL68;Q7Z3T9;A8K4G9;Q96GU8;C9JH98	Neuropilin-2	NRP2;DKFZp686J1169	31.7073	31.5894	31.9888	31.8792	31.6439	31.7298	31.6159	31.5098		0.834883	0.283524	0.166329
A0A024R3W7;P24534;A4D1M6;C9JZW3;F8WF65;F2Z2G2	Elongation factor 1-beta	EEF1B2;LOC392793	29.4248	29.2905	30.9154	30.7592	30.4902	30.5551	30.0845	30.2286		0.218535	0.511702	-0.2421
E7EWD3;A0A024R3W8;O75077;Q53TK5;B4DL48;Q53TC0	Disintegrin and metalloproteinase domain-containing protein 23	ADAM23	28.3282	28.4804	27.7352	27.8946	27.6466	27.7629	27.4557	28.1834		0.72599	0.195201	0.34746
A0A024R3X4;P10809;B7Z597;B3GQS7;B7Z5E7;B7Z4F6;Q53SE2;E7ESH4;E7EXB4;B7Z532;A0A0S2Z415;B9VPB4;B9VP19;C9JL25;Q53QD5;C9JL19;C9JCQ4;C9J0S9;B9VP24	60 kDa heat shock protein, mitochondrial	HSPD1	32.9525	32.9045	32.2159	32.2395	33.1262	33.0843	32.3697	32.413		0.238322	0.518677	-0.170221
Q6FHH6;Q53TN2;B2R602;A0A024R3Z5;O43813;F8WDS9;B4DGM7;E9PHS0	LanC-like protein 1	LANCL1	24.1542	24.3768	24.0621	23.9481	25.5943	23.6673	22.6469	25.4194		0.100806	0.686794	-0.196666
B3KU41;D3DN77;C9IZ80;A0A024R3Z6;Q53FN7;Q7L1Q6;H0Y503;C9JFN4	Basic leucine zipper and W2 domain-containing protein 1	hCG_2022736;BZW1	24.7447	24.8837	24.3476	23.7875	25.3377	25.5437	24.016	25.26		0.681224	0.16714	-0.598478
A0A024R436;H7BXK9;Q9NP58	ATP-binding cassette sub-family B member 6, mitochondrial	ABCB6	24.5656	23.8252	24.797	24.4357	24.3674	24.1855	24.0738	23.3395		0.647472	0.202819	0.414334
A0A024R451;P07093;B4DMR3;A0A024R498;C9JN98;Q96P63	Glia-derived nexin	SERPINE2	32.7968	32.8295	33.0837	33.1319	32.9455	33.0926	33.3315	33.4856		0.860647	0.202841	-0.253324
Q58F15;E9PG71;A0A024R452;P54764;C9JEM6;Q584H6;F5GZZ5;H7C1N8;Q53TA0	Ephrin type-A receptor 4	EPHA4	25.2706	23.8543	26.5347	26.1829	24.6055	23.8978	24.4543	24.196		0.972369	0.0744054	1.17222
A0A087X1P5;Q53GQ2;A0A024R471;Q9H9Q2;J3KQV6;J3QT67;J3QT66;J3QT69;J3QT50;J3QT43;J3QT95;B3KW51;B3KV02;A0A024R478;J3QT73;J3KQ34;J3KQ41	COP9 signalosome complex subunit 7b	COPS7B	25.3458	26.3017	24.368	24.1715	24.3177	25.4543	23.175	24.4131		0.472901	0.24606	0.706726
B7Z600;Q53S54;A0A024R475;Q13618	Cullin-3	CUL3	24.6548	23.7751	24.6781	23.8809	23.6905	24.8492	26.1211	23.4767		0.169606	0.55898	-0.287137
C9J255;F8WD54;A0A087WUI8;A0A024R482;Q96IJ6;B4DJR0;C9JAH0	Mannose-1-phosphate guanyltransferase alpha	GMPPA	24.7997	25.3051	24.7333	24.913	24.8727	24.1223	24.4646	24.2297		1.30691	0.0706329	0.515474
B0AZM0;Q6FG44;Q6FG22;B2R776;B2R615;A0A024R4E3;Q13303;A8K1X9;Q5TG81;Q5TG80;K7EKU4;K7EIR5;Q5TG84	Voltage-gated potassium channel subunit beta-2	KCNAB2	27.8037	27.736	27.3861	27.3229	27.3924	27.3899	27.0614	27.0187		1.14727	0.120745	0.346571
Q6ZS03;H0Y394;B2R5V9;A0A024R4E5;Q00341;Q96CF6;Q5HYC5;H7BZC3;H7C0A4;Q6ZN49;B4DKR8	Vigilin	HDLBP	24.9543	24.5854	23.6357	24.3944	24.2648	24.0455	24.0802	25.3767		0.040788	0.867058	-0.0493388
A0A024R4F1;P06733;E2DRY6;A4QMW8;K7EM90;A4UCS8;L0R849;E5RI09;E5RG95;K7EPM1;K7EKN2;E5RGZ4;B4DUJ6	Alpha-enolase;Enolase	ENO1	34.9968	35.1374	34.919	34.9426	35.4903	35.4216	35.0314	35.2179		1.35391	0.118421	-0.291326
A0A024R4G1;Q8N1G4	Leucine-rich repeat-containing protein 47	LRRC47	26.7642	26.627	26.0989	26.1616	26.9364	26.7969	26.8153	26.6333		1.12825	0.113154	-0.382527
A0A024R4I7;Q8WZA0;K7ES95	Protein LZIC	LZIC	27.403	27.1269	27.7094	27.6788	27.9408	28.0002	27.2845	27.3894		0.322062	0.450165	-0.174201
A2VDK1;A0PJJ4;A0A024R4I8;Q9NT99;M0R2G0;Q4JIW0;Q4JIV9;Q9HCJ2;Q9HBW1	Leucine-rich repeat-containing protein 4B	LRRC4B;hCG_1641511	28.9071	28.719	28.5781	28.6362	28.8303	28.7254	28.6323	28.758		0.119058	0.801948	-0.0264063
Q0QF37;Q75MT9;Q6FHZ0;A0A024R4K3;P40926;G3XAL0;B3KTM1	Malate dehydrogenase;Malate dehydrogenase, mitochondrial	MDH2	32.7528	32.7625	32.2495	32.099	32.1835	32.2669	31.2685	31.2182		1.1577	0.0669109	0.731671
A0A024R4M0;P46781;B5MCT8;C9JM19;B7Z732;A5D904;F2Z3C0;A8MXK4	40S ribosomal protein S9	RPS9	30.5443	30.2856	29.7125	29.7853	30.5648	30.384	30.7408	30.693		1.26551	0.0743656	-0.513761
M0R0F0;A0A024R4Q8;P46782;Q53G25;M0R0R2;M0QZN2;Q59EK8	40S ribosomal protein S5;40S ribosomal protein S5, N-terminally processed	RPS5	29.177	28.7184	29.7367	28.9061	29.4677	29.4867	29.211	29.666		0.642602	0.230936	-0.323299
A0A024R4S0;M0R1T5;O43633;M0R1L7	Charged multivesicular body protein 2a	CHMP2A	23.5027	23.7989	25.8349	25.2167	23.648	23.1181	23.18	25.1708		0.503368	0.221781	0.809069
B4DU91;A0A024R4S1;Q9Y6I3	Epsin-1	EPN1	25.2923	25.3714	25.7247	24.4976	24.9175	23.5172	21.8448	24.6581		1.03052	0.0604061	1.48712
H0YD64;E9PS74;B0AZP8;A8K2X6;A0A024R4Y2;Q8NBI5	Solute carrier family 43 member 3	SLC43A3;hCG_39762	23.6165	23.0219	25.1935	25.2708	24.5146	23.9664	25.4807	23.7297		0.0770781	0.751074	-0.147146
Q6NZ44;B3KXC3;A0A024R525;Q6NS36;P02794;G3V192;G3V1D1;E9PRK8;E9PKY7;Q8TD27;A9JQE1;E9PQR3;E9PPQ4;E9PKM5;E9PK45	Ferritin;Ferritin heavy chain;Ferritin heavy chain, N-terminally processed	FTH1	30.9436	31.0196	31.0632	31.1563	30.7843	30.618	31.0852	30.9801		0.784249	0.280392	0.178778
E9PJ81;E9PRQ7;A0A024R598;A0A024R539;Q04323;Q05BV2;B4DNC6;B4E0P8;A0A087WTZ5	UBX domain-containing protein 1	UBXN1;LOC51035	24.3322	24.4884	25.3687	24.8339	24.9362	23.2211	23.9312	23.6399		0.980011	0.0839927	0.823693
E9PLI6;E9PS76;A0A024R5B9;Q8N9N8;E9PQD0;E9PS30;E9PNH5	Probable RNA-binding protein EIF1AD	EIF1AD;MGC11102	25.7412	24.3149	23.9001	22.8056	25.7118	25.2252	25.1316	25.2501		0.934912	0.080705	-1.13924
C9JU14;J3KR73;B7Z5Z9;Q6FGX3;A0A024R5J5;A0A024R5H8;Q9NRW1;P20340;Q6AZ91;Q53ET8;Q5JT25	Ras-related protein Rab-6B;Ras-related protein Rab-6A;Ras-related protein Rab-41	RAB6B;RAB6A;RAB41	23.6924	25.9144	25.645	25.7577	24.2564	24.6262	23.3252	25.3984		0.592185	0.179417	0.850811
B3KRF9;A0A024R5J8;Q8WUA8	Tsukushin	LRRC54;TSKU	24.2822	23.0936	23.8784	24.8569	24.3274	25.699	24.6088	23.2177		0.287841	0.406979	-0.435429
B4DN87;A8K259;A0A024R5K8;P50454;H0YEP8;E9PQ34;E9PJH8;E9PIG2;E9PRS3;E9PKH2;E9PNX1;E9PK86;E9PMI5;E9PR70;E9PPV6	Serpin H1	SERPINH1	24.248	24.1486	23.4878	23.258	22.7594	23.675	23.885	24.7083		0.0208251	0.925001	0.0286889
E9PRU5;A0A024R5K9;Q96F05	Uncharacterized protein C11orf24	C11orf24	25.1035	25.5649	23.7006	23.529	24.9578	24.2181	23.6046	24.5716		Non un numero reale	1	0
A0A024R5L0;P42785;B7Z7Q6;E9PQB5;E9PL85;E9PQN3;E9PKN6;E9PIG4;E9PNF7;B3KR26;E9PNJ1;E9PLY4;E9PL49;E9PR42	Lysosomal Pro-X carboxypeptidase	PRCP	32.4413	32.2831	32.4268	32.4006	32.2194	32.2057	32.322	32.3362		1.25593	0.306987	0.117116
F5H103;F5H3I1;A0A024R5N4;F5H0C4;Q9BRP4;F5H5D4;F5H3E9;H0YGB1;F5H0F7	Proteasomal ATPase-associated factor 1	PAAF1;WDR71	23.7144	24.3675	24.0955	23.6643	25.2676	23.2535	25.2876	24.8877		0.674811	0.159669	-0.71366
A0A024R5Q1;Q9NX55;J3QT56	Huntingtin-interacting protein K	hCG_2003792;HYPK	27.2219	27.3681	27.7169	27.0736	27.07	27.0877	27.053	27.458		0.47904	0.369994	0.177938
B4E1L0;A0A024R5Q7;P30520;G3V5D8;G3V232;B3KTV4;Q8N142	Adenylosuccinate synthetase isozyme 2	ADSS	27.3839	27.0706	27.0952	26.6339	27.2812	27.5306	27.2439	27.504		1.03789	0.137126	-0.344027
A0A024R5S2		CASC4	23.2705	24.1295	24.2833	22.5877	25.1784	23.7009	24.8498	25.0266		Non un numero reale	1	0
A8K8N5;A0A024R5S4;P40818;A0A075B720;Q05CD9;Q05DF5;B4DUC6	Ubiquitin carboxyl-terminal hydrolase;Ubiquitin carboxyl-terminal hydrolase 8	USP8	25.9286	25.6436	25.5239	25.5221	25.1249	25.3711	25.4148	25.2844		1.67044	0.0719496	0.355762
A0A024R5S5;O75822;H0YGJ7	Eukaryotic translation initiation factor 3 subunit J	EIF3S1;EIF3J	29.1395	29.0028	28.6276	28.823	29.0927	28.8491	29.5098	29.6234		0.882683	0.155423	-0.3705
A0A024R5S9;H0Y8X6;P46934;H0Y8H4	E3 ubiquitin-protein ligase;E3 ubiquitin-protein ligase NEDD4	NEDD4	25.5659	26.2192	23.9988	26.5849	25.4279	23.6424	25.8664	23.3946		0.556667	0.186441	1.00936
A0A024R5U3;H3BMD8;P56211;H3BQ52;H3BTD3	cAMP-regulated phosphoprotein 19	ARPP-19;ARPP19	23.9708	24.9734	24.7649	23.8937	24.3606	25.939	24.6654	25.7755		0.81358	0.118993	-0.784418
A0A024R5U5;O14672;A0AV88;H3BS53;C9J9B4;H0YNC5	Disintegrin and metalloproteinase domain-containing protein 10	ADAM10	31.6783	31.6324	31.9283	31.9369	31.3163	31.3585	32.0612	31.9116		0.262936	0.522836	0.132092
H7BXE3;A0A024R5X3;Q9NWH9;H0YL55;H0YKU6;H0YLW7;H0YMW8;H0YNF3;H0YMR6;H0YLE6;A0A024R5U7	SAFB-like transcription modulator	SLTM	23.6219	24.4834	24.3573	24.4572	24.1773	24.4463	25.3185	23.1309		0.0264916	0.906497	-0.0382991
H0YML6;H0YLD7;H0YLW1;H0YLT5;H0YKM6;H0YMB7;H0YKB0;A0A024R5Y1;Q9NZD8	Maspardin	SPG21	25.0774	24.3663	23.9348	26.8474	24.7451	24.9512	24.7642	22.4434		0.420663	0.27461	0.830522
V9HW65;A0A024R5Z7;P07355;H0YN42;H0YMD0;H0YMU9;H0YM50;A6NMY6;H0YKS4;H0YN28;H0YL33;H0YNP5;B3KRQ1;B4DNH8;H0YMM1;H0YNA0;H0YKZ7;H0YLV6;H0YMT9;H0YKX9;H0YMW4;H0YN52;H0YKV8;H0YKL9;H0YMD9;H0YLE2;H0YNB8;H0YKN4	Annexin;Annexin A2;Putative annexin A2-like protein	HEL-S-270;ANXA2;ANXA2P2	31.2806	31.0364	30.7453	30.7575	31.0135	31.2415	30.9802	30.8694		0.186313	0.645271	-0.0711932
H3BTA2;Q5U086;A0A024R625;P60510	Serine/threonine-protein phosphatase;Serine/threonine-protein phosphatase 4 catalytic subunit	PPP4C	24.378	25.6278	24.211	23.1683	24.2514	25.5151	25.3672	22.9718		0.0839717	0.729092	-0.18009
A0A024R652;P11586;F5H2F4;B7Z809;V9GYY3	C-1-tetrahydrofolate synthase, cytoplasmic;Methylenetetrahydrofolate dehydrogenase;Methenyltetrahydrofolate cyclohydrolase;Formyltetrahydrofolate synthetase;C-1-tetrahydrofolate synthase, cytoplasmic, N-terminally processed	MTHFD1	26.0699	26.0072	26.1031	25.7395	25.4976	23.6593	26.4132	23.5255		0.849161	0.0940769	1.20599
Q86TY5;Q6FGL0;A0A024R693;Q59FR8;P17931;Q6NVH9;G3V3R6	Galectin;Galectin-3	LGALS3;hCG_22119	29.9935	30.2301	30.057	30.0945	30.3176	30.0567	29.5485	29.5686		0.519932	0.325019	0.220891
A0A024R6B5;P54652;B3KUS2	Heat shock-related 70 kDa protein 2	HSPA2	23.4453	23.4938	23.6834	24.5257	23.8641	24.7853	24.1946	25.0531		0.948847	0.0977168	-0.687252
A0A024R6C0;P61916;H0YIZ1;J3KMY5;B2R4S5;Q53HV6;G3V3E8;E7EMS2;B4DV10;G3V3D1;G3V2V8	Epididymal secretory protein E1	NPC2	33.4013	33.2837	33.586	33.6844	32.9633	32.934	33.3088	33.0418		1.85994	0.047223	0.426873
B2R815;A0A024R6I9;P29622	Kallistatin	SERPINA4	25.4322	24.1156	24.1522	23.5974	25.8089	24.5701	24.4699	22.9457		0.0626236	0.789128	-0.124309
A0A024R6K8;P23381;G3V3H8;G3V3Y5;G3V277;B4DTK8;G3V423;G3V5U1;G3V456;G3V3P2;G3V227;G3V2Y7;H0YJP3;G3V3X0;G3V4S4;G3V313;G3V339;G3V2C0;G3V4C7;G3V4N8;G3V5W1;G3V3S7;G3V2F2;G3V3R3;G3V4N0;G3V5H5;P78534;G3V4A3;G3V4Q0	Tryptophan--tRNA ligase, cytoplasmic;T1-TrpRS;T2-TrpRS	WARS	31.1169	31.0523	30.8506	30.9875	30.642	30.6845	30.983	31.1143		0.525514	0.384154	0.145873
Q6IBU0;A0A024R6Q1;P55010;H0YLZ1;Q32Q19;Q05DF3;H0YN40;H0YMJ8;H0YM54;H0YK11;B4DEN3	Eukaryotic translation initiation factor 5	EIF5	26.2308	26.6827	24.9964	26.132	24.1525	27.1432	23.2692	24.108		0.708215	0.126344	1.34226
A0A024R6T8;Q9GZU8;H3BQQ6;H3BTI2;H3BTP8;H3BSY6;H3BP64;H3BUL4;H3BMX9;H3BU93;Q2VIL1;H3BPH9;H3BPF9;H3BN22;Q6P4H7;H3BSF0;H3BNK9	Protein FAM192A	NIP30;FAM192A	24.3341	24.4296	24.2608	24.6342	23.3233	24.0334	24.1402	24.3854		0.935322	0.129865	0.444094
B3KQN7;A0A0S2Z517;A0A024R6U7;Q9Y653;B3KQV4;B4DM06;H3BSJ6;H3BRH0;H3BNH4;H3BV52;H3BSB8;A0A1B0GX62;H3BMF8;H3BUH2;H3BM73;H3BS94;H3BRZ4;H3BVA0;H3BMY9;H3BTH7;H3BRI7;H3BQZ1;H3BVD3;H3BUU6;H3BQ46;H3BP67;H3BVE9;H3BQJ9;H3BNN3;H3BPA6;H3BTK9;H3BSP5;H3BSN7;H3BV72;H3BRA1;H3BT88;H3BUI6;H3BRI2;H3BTD2;H3BRB4;H3BSR1;H3BQ11;H3BSF7	G-protein coupled receptor 56;GPR56 N-terminal fragment;GPR56 C-terminal fragment	GPR56	30.6721	30.6823	31.0071	31.1971	31.1426	31.269	31.1105	31.008		0.8787	0.20485	-0.242884
A0A024R6W0;P00505;B3KUZ8;A8K482;B4DY39	Aspartate aminotransferase;Aspartate aminotransferase, mitochondrial	GOT2	31.947	31.9665	31.2619	31.2084	32.267	32.2943	31.0512	31.1583		0.0880485	0.743329	-0.0967674
B2R6U8;A0A024R6W2;O43809;H3BND3;H3BV41;Q5HYH5	Cleavage and polyadenylation specificity factor subunit 5	NUDT21	24.6915	25.6295	24.393	24.088	24.4004	24.3494	24.9761	23.2933		0.406257	0.316591	0.44567
A0A024R6X2;Q13951;J3KS23;H3BSC0;J3KRT0	Core-binding factor subunit beta	CBFB	24.1398	24.4964	25.18	25.0145	23.29	25.0346	25.0394	25.8822		0.061908	0.795373	-0.103867
A0A024R6Y2;P61970;H3BRV9	Nuclear transport factor 2	NUTF2	29.8378	29.7369	29.6743	29.7549	29.4365	29.6168	28.2411	28.2149		1.21973	0.0541791	0.873628
A0A024R6Z0;O43237;J3KRI4;J3KRZ2;J3KSD2;H3BUM4;Q63HJ8;B4DHD8	Cytoplasmic dynein 1 light intermediate chain 2	DYNC1LI2	24.3581	25.6886	25.8882	25.9447	24.0292	25.7969	24.9473	24.0958		0.642955	0.166937	0.752591
B4DFL1;A0A024R713;P09622;E9PEX6;B4DMK9;F8WDM5;F2Z2E3	Dihydrolipoyl dehydrogenase;Dihydrolipoyl dehydrogenase, mitochondrial	DLD	30.6067	30.5066	30.7512	30.4427	30.5752	30.6081	29.897	29.8231		0.781548	0.180519	0.350975
A0A024R718;P43490;A0A0C4DFS8;B7Z8W6;Q658Z1;C9JG65;C9JF35	Nicotinamide phosphoribosyltransferase	PBEF1;NAMPT	31.5183	31.59	31.1846	31.1964	31.36	31.4384	30.9633	31.1019		0.459886	0.397438	0.15642
A0A024R7A8;P15121;Q59EL5;E9PCX2;E9PEF9;O15289	Aldose reductase	AKR1B1	30.3366	30.312	29.9862	29.9113	29.9091	30.3085	28.8931	29.0935		0.831264	0.130435	0.585471
A0A024R7C7;Q12906;F4ZW64;A8K590;F4ZW65;F4ZW66;B4DFG4;Q59GP7;K7EKJ9;B4DDF3;K7EQR9;K7ER69;A0A0S2Z5K8;V9HWK4;Q96SI9;K7ERM6;K7ENK6;K7EM82;K7EJ09;K7EKY0;K7EQ75	Interleukin enhancer-binding factor 3	ILF3	30.7964	30.8754	30.7254	30.6402	30.6545	30.6855	30.7636	30.6732		0.544168	0.530062	0.0651555
A0A024R7D0;P49366;Q5J8M5;A0A024R7G5;A0A024R7E9;A0A087WZK0;M0R253;M0QX43;B4E3M2;B4DU50;M0R0V2;M0R264;M0R0J4;M0QYZ7;M0R1T4;M0R1T2	Deoxyhypusine synthase	DHPS	26.8154	26.4895	25.9551	25.7772	26.2834	26.3057	26.1893	26.1089		0.0541223	0.846503	0.0374546
I6L9H2;Q59FP7;A0A024R7E3;P26358;B3KVA0;K7ENQ6;K7ENW7	Cytosine-specific methyltransferase;DNA (cytosine-5)-methyltransferase 1	DNMT1	23.9142	23.4011	24.9938	22.9408	24.7227	23.9815	25.554	24.6977		0.852218	0.103877	-0.926488
K7EQQ8;A0A024R7G3;B4DHS5;A8K8L2;A0A024R7I5;Q9NXH9;K7EQY6;K7ENI9;K7ERR5;K7EQU7	tRNA (guanine(26)-N(2))-dimethyltransferase	SEMA4B;TRMT1	23.5918	22.6305	22.6129	23.9392	23.5208	24.9282	24.0647	24.5225		1.24312	0.0455257	-1.06546
A8K1J3;A0A024R7G8;P54725;K7ENJ0;K7ELW1;K7EQ16;B4DDJ7	UV excision repair protein RAD23 homolog A	RAD23A	29.8334	29.408	29.5475	29.4653	29.4591	28.6187	29.8225	29.5565		0.302497	0.450183	0.199366
A0A024R7I3;P61006	Ras-related protein Rab-8A	RAB8A	26.516	26.3147	26.1354	26.7108	26.6613	26.6371	27.1535	27.2431		1.3278	0.0701659	-0.504513
A0A024R7I8;Q6UWB1	Interleukin-27 receptor subunit alpha	IL27RA	26.0612	24.2095	26.375	26.1085	25.4271	24.4385	24.3374	23.5985		1.02548	0.0648884	1.23818
A8K0C2;A0A024R7L6;Q96EY5;E9PQA6;E9PLL0;E9PLZ8;M0QZK6;E9PJW8	Multivesicular body subunit 12A	LOC93343;MVB12A	27.1742	27.3662	26.7991	26.3126	27.0088	27.2792	26.7274	26.4112		0.0674508	0.805773	0.0563445
B2R8A2;A0A024R7M0;Q9BVK6;B4DPP4;F8W7F7	Transmembrane emp24 domain-containing protein 9	TMED9;TMED4	24.1508	23.3897	24.6703	24.355	24.6809	24.7294	24.0985	24.7777		0.654571	0.197098	-0.430187
B4DLA6;B3KMX0;A0A024R7U6;P33991;A4FS09;E5RG31	DNA replication licensing factor MCM4	MCM4	25.6465	24.6872	24.2989	23.0437	23.8138	23.5648	25.6144	24.6399		0.00509251	0.978267	0.0108209
A0A024R7W0;Q9NX62;H0YBS3	Inositol monophosphatase 3	IMPAD1	27.8661	27.8385	27.5391	27.4865	27.7641	27.7313	27.5961	27.5375		0.0811821	0.83411	0.0253158
Q658Z6;Q8NA80;A0A024R7W5;A0A087X0Q1;B4DPX9;A0A087WY31;Q9BYJ9;Q7Z739;B4DT65;B3KTL8	YTH domain-containing family protein 1;YTH domain-containing family protein 3	DKFZp451J085;YTHDF3;YTHDF1	25.7075	26.2185	24.2404	24.5544	24.4919	25.3408	24.2409	24.4574		0.469569	0.264252	0.547447
A0A024R7W9;Q92905;Q59GH5;E5RFS1;E5RG35;E5RK55;H0UI27;E5RHH5	COP9 signalosome complex subunit 5	COPS5	26.3846	26.6415	26.1492	26.0607	26.7519	26.5537	25.481	25.3071		0.308635	0.414547	0.285585
E5RHG8;A0A024R7Y5;Q15369;R4GMY8	Transcription elongation factor B polypeptide 1	TCEB1	29.9394	29.9955	29.6773	29.6438	30.0837	30.2886	30.0457	30.1282		1.67101	0.0808481	-0.322542
A0A024R806;Q9BT73	Proteasome assembly chaperone 3	MGC10911;PSMG3	24.4298	23.6046	25.2628	23.4923	25.5077	23.8202	24.0055	22.8554		0.0788877	0.746618	0.150208
A0A024R811;Q53H82	Beta-lactamase-like protein 2	LACTB2	27.8729	27.9579	27.9312	28.127	27.7926	27.9478	27.8256	27.4535		0.929167	0.212151	0.217396
A0A024R816;Q9C0H2;H7C3T6;Q69YH1	Protein tweety homolog;Protein tweety homolog 3	TTYH3	32.3007	32.4304	32.4364	32.6263	32.4623	32.3797	32.7456	32.8593		0.580748	0.347307	-0.163274
A0A024R819;A0A024R858;P36639	7,8-dihydro-8-oxoguanine triphosphatase	NUDT1	26.6182	26.0353	25.9311	26.1896	26.8201	26.7979	25.8794	25.5609		0.0715916	0.788104	-0.0709949
A0A024R830;A0A140VJL8;P29218;H0YBL1;E5RIP7;E5RG94;E5RHE9;E5RG13;E5RI82;E5RGY4;E5RIF4	Inositol monophosphatase 1	IMPA1	28.8608	28.9023	28.8824	28.7799	29.0441	28.9596	28.8993	28.9609		1.46942	0.307109	-0.109622
B7Z3E2;A0A024R861;O00743	Serine/threonine-protein phosphatase;Serine/threonine-protein phosphatase 6 catalytic subunit;Serine/threonine-protein phosphatase 6 catalytic subunit, N-terminally processed	PPP6C	25.8888	25.72	25.59	25.3571	25.2091	25.1969	26.2644	24.5063		0.399328	0.338432	0.344841
A0A024R872;Q96TA1;Q9H8K1;Q2YD88	Niban-like protein 1	C9orf88;FAM129B	27.3767	27.3226	27.3897	27.4043	27.35	27.307	27.662	27.4155		0.313366	0.599765	-0.060338
B7Z3I9;A0A140VJL9;A0A024R877;Q6ZMU0;P13716;B7ZBK6	Delta-aminolevulinic acid dehydratase	ALAD	25.5259	24.808	24.621	22.7513	24.4742	24.2762	24.9046	23.6703		0.051873	0.822405	0.0952229
B2RCX0;A0A024R895;A0A0C4DFV9;A0A087X027;P0DME0	Protein SETSIP	SET;SETSIP	25.2959	24.6678	24.0514	22.8857	25.0925	24.7782	23.3381	23.6051		Non un numero reale	1	0
A6XNE0;A0A024R8D8;P09466;H0Y4U4;F2Z349	Glycodelin	PAEP	32.1475	32.151	32.0269	32.1001	31.9124	31.8668	31.5854	31.3746		1.76148	0.0534395	0.421561
A0A087WX92;A0A024R8J3;O15403;A8K302;A1L175;A1L174	Monocarboxylate transporter 7	SLC16A6	29.6056	29.4242	29.976	29.878	29.1809	29.1245	29.574	29.8202		0.689115	0.224933	0.296013
A0A024R8M0;Q14344;B4DWV9	Guanine nucleotide-binding protein subunit alpha-13	GNA13	25.8576	25.9926	26.1417	26.2725	26.0316	26.1037	26.1627	26.2285		0.272407	0.603099	-0.0654926
A0A024R8Q1;P10253;I3L3L3;I3L0S5;I3L2V9	Lysosomal alpha-glucosidase;76 kDa lysosomal alpha-glucosidase;70 kDa lysosomal alpha-glucosidase	GAA	32.2321	32.1181	32.4162	32.4192	32.1115	32.1943	32.0674	32.0838		1.21734	0.203346	0.182177
A0A024R8S3;P61956	Small ubiquitin-related modifier 2	SUMO2	30.4505	30.3664	30.3926	30.5346	31.1565	31.3266	31.4976	23.4667		0.218519	0.457863	1.07421
J3KP15;B3KUY1;Q53FN0;A0A024R8U5;Q01130;J3QL05;Q8NAK9;B3KX15;Q6NXQ0;Q8N220;B3KVY2;B3KUF7;A0A024R3A8;Q9BRL6	Serine/arginine-rich splicing factor 2	SRSF2;SFRS2	29.4019	29.5949	29.1442	29.5345	29.5932	30.1839	29.6562	29.5015		0.865206	0.174703	-0.314815
A0A024R8U8;Q8WVQ1;K7EN15	Soluble calcium-activated nucleotidase 1	CANT1	30.6073	30.7588	30.4922	30.5607	30.3258	30.4973	30.2381	30.3088		1.79867	0.097	0.262231
A0A0S2Z5A5;A0A024R8V0;Q9UHD8;A0A024R8Q0;A0A0S2Z5W9;K7EL40;K7EK18;K7ER52;K7EIE4;K7EQD7;K7ELJ9;Q1WWK5;K7EIR4;K7EKN4;K7EN52;K7ENQ5;K7EJZ2;K7ER14;K7EJV0;K7EJ51;K7EPY1;K7ENL0;K7EJL9;B4DTL7;K7ERG1;K7EQ08;A2VCQ5	Septin-9	2020-09-09	29.583	29.4434	28.5527	28.8283	29.1202	29.0088	29.2164	29.4952		0.155547	0.635902	-0.10829
A0A024R8X4;Q6PK18;J3QRG1;J3QLI8;K7ENS7	2-oxoglutarate and iron-dependent oxygenase domain-containing protein 3	FLJ22222;OGFOD3	25.0077	25.1246	23.8929	25.964	25.4085	24.5368	24.9277	23.596		0.274158	0.426678	0.380061
Q9UEL6;A0A024R8Y3;Q9UEL4;Q5U0H8;A8K5D4;O95297;F8WFC4	Myelin protein zero-like protein 1	MPZL1	27.6542	28.2476	28.5905	28.2102	27.9176	27.916	28.0933	28.1478		0.329509	0.458235	0.15696
Q6NVY0;A0A024R904;Q9HB71;B4DFD3;B2ZWH1	Calcyclin-binding protein	CACYBP	30.476	30.3873	29.4867	29.7075	30.2486	30.2811	29.8061	30.0969		0.131446	0.675474	-0.0938025
Q6MZT2;A0A024R906;Q16832	Discoidin domain-containing receptor 2	DKFZp686D1354;DDR2	23.817	25.1492	25.7068	23.2835	24.5848	26.2816	25.0898	25.332		0.58771	0.181129	-0.832942
B2R7U5;A0A024R977;Q96BM9;A0A087X2J2	ADP-ribosylation factor-like protein 8A	ARL8A	24.3644	24.507	24.7038	23.565	23.5928	24.3854	24.4673	22.7875		0.461411	0.279024	0.476813
A0A024R983;P10155;B3KN94;D6RDN1;D6RE09;H0Y9N5;G5E9R9	60 kDa SS-A/Ro ribonucleoprotein	TROVE2	29.0093	29.0579	28.7193	28.7433	29.1341	28.8736	28.985	28.8884		0.355651	0.526178	-0.087821
A0A024R994;O75131;A0A087WXR6;E5RHZ0;A0A087WYQ3;Q05DL8;A0A087WUS8;H0YB26	Copine-3	CPNE3	25.9994	23.9318	25.5237	25.3562	25.2239	25.2028	24.1743	23.8992		0.46327	0.264717	0.577716
A0A024R9B8;Q9Y646;B4DJC2;E5RJA8;E5RH35;E5RJZ7;E5RJP8;B4E1W2;H0YBB7	Carboxypeptidase Q	PGCP;CPQ	31.5453	31.5301	31.5876	31.6784	31.8227	31.7528	31.6128	31.5949		0.862963	0.363538	-0.110448
A0A024R9B9;A0A024R9H1;A0A140VKH7;O00339;Q96AA0;H0YBJ4;H0YBU5;H0YBN2;Q8N2G3;H0YBF2	Matrilin-2	MATN2	26.8097	27.0343	26.7659	26.5484	27.0538	27.1256	27.2226	26.7193		0.810929	0.220475	-0.240794
A0A087WTT1;A0A024R9C1;P11940;E7EQV3;B4DZW4;E7ERJ7;B4DQX0;B3KT93;A0A024R9E2;H0YAR2;Q2VIP3;Q5VX58;Q3ZCS4;Q9H361;H0YBN4;H0YAP2;H0YB86;Q4VXU2;E5RGH3;E5RH24;E5RJB9;L0R533;H0YAS6;H0YB75;H0YC10;E5RHG7;H0YAS7;E5RGC4;E5RFD8;A8K8J2;B4DM75;Q96DU9	Polyadenylate-binding protein 1;Polyadenylate-binding protein 3	PABPC1;PABPC3	30.398	30.4515	29.8144	29.8226	30.1756	30.1931	29.6592	29.7355		0.343975	0.432271	0.180782
A0A024R9D3;P62888;E5RI99;A0A0B4J213;A0A0C4DH44;E5RJH3	60S ribosomal protein L30	RPL30	27.3779	27.5447	26.6649	25.6056	26.72	27.1784	26.8158	26.6395		0.0301808	0.896396	-0.0401158
E5RJG7;Q7LDK6;E5RFV2;A0A024R9D7;Q16698;E5RID6;E5RJD2	2,4-dienoyl-CoA reductase, mitochondrial	DECR1;DECR	24.3226	25.2092	24.9093	24.1293	24.0139	23.9787	23.122	26.3342		0.145459	0.597313	0.280378
A0A024R9G4;Q9NUQ9;Q68D08;E5RI16;A0A087X178;Q3ZTR9;E5RJE1;E5RIR8;E5RJL8;E5RGI7;E5RK61;E5RFS4;E5RHU5;B3KRB1;Q9H0Q0;E5RK81;E5RH75	Protein FAM49B	FAM49B;DKFZp686B04128;BM009	29.0186	29.4141	29.373	29.361	29.1995	29.3935	29.4479	29.4572		0.320342	0.546677	-0.0828643
A0A024R9I0;P21283;E7EV59;B7Z593	V-type proton ATPase subunit C 1	ATP6V1C1	28.1222	28.159	28.0456	27.6618	27.9965	28.2147	28.8316	28.5413		0.94171	0.137949	-0.398865
B4DFW1;A0A024R9J4;P48745	Protein NOV homolog	NOV	30.3546	30.5248	29.9982	30.0443	30.4968	30.4169	30.5008	30.6096		1.08579	0.155529	-0.275538
A0A024R9L6;Q11201	CMP-N-acetylneuraminate-beta-galactosamide-alpha-2,3-sialyltransferase 1	ST3GAL1	25.657	25.6975	25.5631	25.6864	24.0503	26.2772	24.4894	24.622		0.804802	0.120417	0.791245
H3BSW0;A0A024R9M3;Q8N9N7	Leucine-rich repeat-containing protein 57	LRRC57	25.5843	25.5253	25.1198	25.0683	25.3695	24.7381	24.3895	24.4776		1.18095	0.0755455	0.580767
A0A024R9M9;Q99653;H0YKE7;F5GX29;B4DSB5;H0YNG9;H0YLY7	Calcineurin B homologous protein 1	CHP;CHP1	25.9647	26.1263	25.5758	25.2555	25.7776	25.3788	24.6267	24.0708		0.907095	0.100552	0.767088
A8K9B9;A0A024R9N6;Q9H223	EH domain-containing protein 4	EHD4	27.2956	27.1678	27.5723	27.4613	27.4321	27.2756	27.521	27.5142		0.234456	0.632328	-0.0614853
A0A024R9Q1;P07996;A0PJG0;A8MZG1;Q7KYY3	Thrombospondin-1	THBS1	24.7288	24.7615	24.5012	24.4859	24.5932	25.2697	24.2785	23.8325		Non un numero reale	1	0
A0A024R9R8;A8K287;O00161;H3BNE1;H3BR18;H3BM38;H3BPJ0;H3BNG6;H3BU94;H3BR99;H3BV99;H3BP15;H3BQY9	Synaptosomal-associated protein;Synaptosomal-associated protein 23	SNAP23	26.9388	27.2134	27.5202	27.7887	27.6079	27.5629	27.9238	27.8743		0.932056	0.145157	-0.376932
A0A024R9X5;Q8TDQ7	Glucosamine-6-phosphate isomerase 2	GNPDA2	25.1279	24.6276	24.107	23.1349	23.7137	24.9692	24.5373	23.5679		0.0332948	0.884219	0.0523009
A0A024R9Y7;Q9UNF1;B4DNG7;B4DX55;Q5H909;Q5H907	Melanoma-associated antigen D2	MAGED2	25.0943	25.1392	23.4972	24.522	24.8926	25.3428	25.4703	25.1831		0.817675	0.126243	-0.659016
A0A024R9Z1;Q9NUM4;F2Z3N7;C9JZ87	Transmembrane protein 106B	TMEM106B	24.9779	24.8859	23.952	24.9495	25.8598	25.033	24.8983	24.4182		Non un numero reale	1	0
B7Z4K8;E7ETZ4;A0A024RA42;Q9Y6E2;B3KM68;B5MCH7;B5MCE7;Q75MG1;E9PFD4;E7EMS9;C9JF98;E9PFE3;B7Z6N5;F8WDX8	Basic leucine zipper and W2 domain-containing protein 2	BZW2	28.1475	28.0027	28.1939	28.1985	27.9838	27.9969	28.0385	27.9119		1.56029	0.21016	0.15292
Q53GF5;A0A024RA52;P25787;C9JCK5;Q6MZI6	Proteasome subunit alpha type;Proteasome subunit alpha type-2	PSMA2	29.6469	29.5462	29.3372	29.0698	29.8622	29.6814	29.9723	29.6174		1.35063	0.087538	-0.383288
B4DKB2;A0A024RAB0;A0A024RAB2;A0A024RAF7;P42892;E9PJG1	Endothelin-converting enzyme 1	ECE1	26.9711	27.0358	27.0364	27.235	26.9337	26.8191	26.8991	27.1093		0.759922	0.347178	0.129297
A0A024RAB6;P98160;Q59EG0;A0A0U1RQT3;Q2VPA1;H7BYA5;H0Y5A9	Basement membrane-specific heparan sulfate proteoglycan core protein;Endorepellin;LG3 peptide	HSPG2	34.9966	34.9881	35.2283	35.1861	35.1115	35.1502	35.3078	35.2953		0.706746	0.380085	-0.116419
U3KQ84;A0A0C4DGS1;A0A024RAD5;P39656	Dolichyl-diphosphooligosaccharide--protein glycosyltransferase 48 kDa subunit	DDOST	24.9401	23.0354	24.2759	24.4665	23.6829	23.2029	24.4031	22.9445		0.560472	0.208158	0.62113
A0A024RAE1;Q9UKD2;B4DHZ2	mRNA turnover protein 4 homolog	C1orf33;MRTO4	26.0069	27.2623	26.6629	26.572	27.2438	27.2299	27.2358	27.5836		1.37358	0.048944	-0.697231
B7Z6Y2;A0A024RAI6;A0A024RAG9;A0A024RAG8;A0A024RAE9;A0A024RAI4;A0A024RAI5;A0A024RAJ2;A0A024RAJ3;A0A024RAF0;A0A024RAF6;A0A024RAF1;O00499;Q9BTH3;Q8WWH9;B7Z2Z2	Myc box-dependent-interacting protein 1	BIN1	24.3157	24.7545	24.5513	24.5647	24.5494	25.2156	25.3011	22.7213		0.0581253	0.806057	0.0996809
C9J6B1;A0A024RAG3;P11234;C9JQB3;B4E364	Ras-related protein Ral-B	RALB	26.5252	24.6833	26.6031	23.8174	23.2113	25.032	26.5081	26.4565		0.0349751	0.870155	0.105272
A0A024RAI1;P61158;B4DXW1;Q59FV6;B4DT29;B4DTI0;B4E1U3;F8WDR7;B3KM55;Q59GD5;B7Z9W3;Q9P1U1;F8WEW2;F8WE84	Actin-related protein 3	ACTR3	29.548	29.4466	28.4269	29.3181	29.6253	29.3919	29.6387	29.3405		0.543274	0.273964	-0.314183
A0A024RAL3;Q7Z3T8;B3KXA7	Zinc finger FYVE domain-containing protein 16	ZFYVE16	24.6164	25.7317	24.4136	24.8945	24.4959	24.1297	23.6876	24.2718		1.20415	0.0604073	0.767812
A0A024RAM0;Q92973;S4R398;A0A075B780;Q05D48;B4DRY5;A0A024R7F7;Q4LE60;O14787;K7ELC3;B4DSC0;E7EW37;B3KPC8	Transportin-1	TNPO1	27.4652	27.2441	27.3321	27.4683	27.5505	27.481	27.0843	27.1999		0.149263	0.715414	0.048511
A0A024RAM2;P35754	Glutaredoxin-1	GLRX	25.5849	25.6892	25.5858	25.2405	24.8627	25.2155	24.866	23.6222		1.29256	0.0469348	0.883493
A8K6H1;A0A0A7E7X3;A0A0A7E7W5;A0A0A7E7S5;A0A0A7E6P9;A0A0A7E6P0;A0A0A7E6D8;A0A0A7E6D4;A0A024RAR8;Q9NZ08;A0A0A7E7W9;A0A0A7E7T3;A0A0A7E6P4;A0A0A7E6I2;A0A0A7E6K0;A0A0A7E6J5;A0A075BSP6;Q53GQ8;A0A075BV59;A0A075BW43;A0A075BTL2;H0Y9X5	Endoplasmic reticulum aminopeptidase 1	ARTS-1;ERAP1	28.5613	28.4833	28.6674	28.7141	28.5564	28.1182	28.0678	28.411		1.32225	0.109467	0.318146
A0A024RAV2;P46063;F5H2L2;F8WA66;F8WD97;F5H4P4;F5H3W0	ATP-dependent DNA helicase Q1	RECQL	26.7985	26.9447	26.6183	26.5444	23.9317	26.7021	23.9793	27.2942		0.676871	0.138283	1.24964
A0A024RAV5		KRAS	24.2905	23.8854	23.8776	22.9088	25.4487	24.8113	25.1491	22.0074		0.305035	0.378589	-0.613547
B4DMD3;B4DY34;A0A024RAW9;Q9Y2W2;F5H5G4	WW domain-binding protein 11	WBP11	25.0493	23.0143	24.575	22.8487	24.9175	24.829	25.3414	25.1844		1.10461	0.0568889	-1.19624
A0A024RB10;A0A024RB77;G3V5T9;P24941;E7ESI2;B4DDL9;A0A024R8R3;Q00526;K7ELV5;E5RIU6;K7EJ83;A0A087WZZ9;I6L9I5;A0A024QZP7;Q5H9N4;P06493;G3V317;B7Z3D6;F8VXD2;B3KX76;F8VYH9;F8VZZ0;F8VTV8;F8VWX7;F8VZ51;Q6LC83;Q8IWB3;A0A024QZJ8;H0YAZ9;A0A0S2Z355;Q9BWF9;Q6IAW3;A0A090N7W4;A0A024RBB6;Q9BVE2;E7EUK8;B4DK59;B5BU53;B2R9L6;A0A024R880;B4DHU6;B4DER5;E5RGN0;Q96GA5;A0A087X209;Q59G02;Q9BRL4;A0A087WZU2;F5H6Z0;B4DGP5;A…	Cyclin-dependent kinase 2	CDK2	29.489	29.6129	29.5167	29.449	29.2716	29.4272	29.5763	29.8605		0.0456586	0.894709	-0.0170236
Q59G16;A0A024RB22;F8VXC8;Q8TAQ2;B4DF22;Q658P9;F8VZW6;Q05BW5;Q05CR1;B4DYQ1;Q58EY4;Q92922	SWI/SNF complex subunit SMARCC2	SMARCC2	24.8804	24.6433	24.6125	22.7802	26.5412	26.5938	25.4907	24.2597		1.0541	0.0574722	-1.49227
A0A024RB32;A0A087WYT3;B3KUY2;Q15185;B4DDC6	Prostaglandin E synthase 3	PTGES3	28.6856	28.6041	28.1832	28.093	28.7484	28.6837	28.5932	28.5043		0.751262	0.235827	-0.240945
B4DJV2;A0A024RB75;O75390;A0A0C4DGI3;B3KTN4;H0YIC4;Q0QEL2;F8VR34;F8VTT8;F8W4S1;F8W0J2;F8VWQ5;F8VPF9;F8VU34;F8VPA1;F8W1S4;H0YH82;B7Z1E1;F8W642;F8VZK9;F8VX07;F8VRP1;F8VX68;F8VRI6	Citrate synthase;Citrate synthase, mitochondrial	CS	28.5885	28.4266	27.9811	28.0739	28.8853	28.6957	28.4987	28.5317		1.20316	0.10428	-0.38531
B4DGQ7;A0A024RB84;P21860;Q9NNX3;O75810;F8VX90;F8VW48	Receptor tyrosine-protein kinase erbB-3	ERBB3	24.1392	23.9331	24.604	23.7243	24.6715	24.9335	24.895	22.9192		0.193741	0.533074	-0.254625
A0A024RB85;Q9UQ80;A8K6Y1;Q6PIN5;Q05D08;F8VR77;H0YIN7;F8W0A3;F8VZ69	Proliferation-associated protein 2G4	PA2G4	30.8125	30.8463	30.488	30.3941	31.0358	30.8515	30.9584	31.0171		1.46359	0.0921826	-0.330509
B4DW25;B4E1G2;Q5HYG8;A0A024RB99;V9HW06;Q53ET4;P34897;B4DP88;B4DJ63;B4DLV4;Q5BJF5;B4DJQ3;B4DWA7;H0YIZ0;G3V2Y4;G3V5L0;G3V4W5;G3V241;G3V3Y8;G3V4T0;G3V4X0;G3V2W0;G3V2E4;G3V540;G3V2Y1;G3V3C6;A0A0S2Z4J2	Serine hydroxymethyltransferase;Serine hydroxymethyltransferase, mitochondrial	DKFZp686P09201;SHMT2;HEL-S-51e	28.6462	28.6045	28.4822	28.1879	28.4237	28.3156	28.7077	28.1786		0.189737	0.639123	0.0737643
Q96GX3;A0A024RBA9;Q9UL25	Ras-related protein Rab-21	RAB21	24.6502	24.5357	24.2702	23.7356	24.2095	24.3232	25.2669	23.5975		0.0446808	0.856659	-0.0513177
F8W020;F8VY35;F8W0J6;F5H4R6;H0YIV4;A0A024RBB7;P55209;F8VXI6;F8VUX1;B7Z2V4;H0YHC3;F8W118;F8VV59;B7Z9C2;A0A024RBE6;B7Z5H0;H0YH88;F8W543;F8VRJ2;F8VVB5	Nucleosome assembly protein 1-like 1	NAP1L1	30.5545	30.1875	30.2468	30.0817	30.5041	30.7044	29.9304	29.8948		0.0136902	0.959118	0.00923824
A0A024RBC5;P15586;A8K6V6;B4DTT0;Q7Z3X3;H7C3P4;F6S8M0;B4E284;H0YFA9;F5H4C6;A0A0S2Z3S2;B4DKX8;REV__P22466	N-acetylglucosamine-6-sulfatase	GNS;DKFZp686E12166	33.5446	33.6559	33.618	33.5843	33.4127	33.3258	32.9396	32.8752		1.82247	0.0429807	0.462341
Q8TBK5;Q8N5Z7;A0A024RBK3;Q9HBB3;Q02878;B2R4K7;B4DRX3;F8VZ45;U3KQR5;F8VR69;F8VZA3;F8VWR1;F8VU16	60S ribosomal protein L6	RPL6	29.5033	29.4563	29.0982	28.9122	29.3632	29.3778	29.8707	29.9407		0.960464	0.136144	-0.395584
A0A024RBL0;Q9NPF2;F8VXK3;F8VRG6;F8VXK7;A0A087WU70;Q8NET6	Carbohydrate sulfotransferase 11	CHST11	28.8805	29.019	28.7252	28.7213	28.8195	28.601	28.6147	28.5371		1.07036	0.210659	0.193458
Q9UPN1;F8VYE8;A0A024RBP2;F8W0W8;P36873;A0A087WYY5;F8VR82	Serine/threonine-protein phosphatase;Serine/threonine-protein phosphatase PP1-gamma catalytic subunit	PPP1CC	24.4236	24.6361	25.0848	22.9266	23.8875	24.1079	23.3272	23.6608		0.476545	0.263664	0.521919
F8VU65;Q53HW2;Q53HK9;A8K4Z4;A0A024RBS2;Q8NHW5;P05388;F8VQY6;F8VPE8;F8VRK7;G3V210;F8VW21;Q6NSF2;F8VWS0;B4E3D5;F8VS58;F8VZS0;F8VWV4	60S acidic ribosomal protein P0-like;60S acidic ribosomal protein P0	RPLP0;RPLP0P6	30.1679	30.1037	29.7879	29.6453	29.9146	30.0406	29.8223	29.688		0.157724	0.685582	0.0598216
A0A024RBU0;Q9H9H4;F5H1F6;F5H4M0	Vacuolar protein sorting-associated protein 37B	VPS37B	28.7082	28.8369	29.0916	29.1963	28.9482	29.1327	29.2819	28.7967		0.210264	0.610358	-0.0816278
A0A024RBV5;P51151	Ras-related protein Rab-9A	RAB9A	24.7061	24.7922	25.1073	25.0068	24.376	23.9901	25.4161	25.3758		0.113661	0.686842	0.113572
A0A024RBX6;O00625	Pirin	PIR	30.5802	30.526	30.5263	30.537	30.8652	30.8336	30.0383	30.2396		0.0831331	0.787957	0.0482101
Q549M9;A0A024RBX8;P56377;Q7Z677;H7BZG6;B7Z853;H0Y673;F6SFB5;A6NH01;B7Z3M9;B4DIM6	AP-1 complex subunit sigma-2	AP1S2;DKFZp779P0659	26.0201	25.053	26.1774	25.9652	24.8913	26.0787	26.0586	25.7024		0.120036	0.675508	0.12116
A0A024RC16;Q8TCZ2;H0Y4H3;Q96E20;A0A0U1RQT8;B4DHP9	CD99 antigen-like protein 2	CD99L2	29.9194	29.753	30.4172	30.407	30.0341	29.8929	31.2523	31.4389		0.569152	0.213221	-0.530385
A0A024RC33;Q15555	Microtubule-associated protein RP/EB family member 2	MAPRE2	24.3116	24.8298	24.1212	22.1457	23.7597	24.2962	23.4118	22.3099		0.226905	0.473498	0.407649
A0A024RC42;P19022;C9J8J8;C9J126;C9JMH2	Cadherin-2	CDH2	29.6419	29.903	30.3746	30.3546	30.1932	30.1382	30.4791	30.3865		0.546385	0.309465	-0.23073
A0A024RC48;Q10472;Q05BM8;A8KAJ7;Q68VJ7;K7EJV8;B3KY85;Q8IUC8	Polypeptide N-acetylgalactosaminyltransferase 1;Polypeptide N-acetylgalactosaminyltransferase 1 soluble form	GALNT1	27.6867	27.9808	27.9861	27.9422	27.6413	27.6371	27.737	27.9873		0.653066	0.345192	0.14824
A4QPB0;A0A024RC65;P46940;A0A0J9YXZ5;H0YLE8;B4E2M0;Q6P1N4;Q5FWG8;Q05DN7;B4DNP4;A0A087X225;Q96PA3;H0YKA5;A0A087WWP1;F2Z2E2;A2RRC9;Q86VI3;E9PDT6;B7Z881;Q59HA3;E7EWC2;B7Z7U6;F5H7S7;A0A024RAJ8;Q13576	Ras GTPase-activating-like protein IQGAP1	IQGAP1;hCG_1991735	31.2299	31.2312	30.9769	31.0934	30.9316	30.9234	30.8719	30.8965		1.95519	0.109457	0.226992
A0A024RC70;P09958;H0YNB5	Furin	FURIN	29.4113	29.5091	30.0734	30.0444	29.6918	29.683	30.0619	29.8162		0.100969	0.757447	-0.0536737
A0A024RCA7;P05387;H0YDD8	60S acidic ribosomal protein P2	RPLP2	28.5879	29.1138	31.0362	31.117	31.4865	31.414	31.2134	31.2105		1.08611	0.0558077	-1.36739
A0A024RCC9;B7ZAK9;B7ZB83;B4DS05;Q99733;B7ZAC7;C9J6D1;C9JZI7;E9PJJ2;E9PS34;E9PNJ7;A8MXH2;E9PKT8;E9PNW0;E9PKI2;E9PP22;H0YCI4;C9J1B1	Nucleosome assembly protein 1-like 4	NAP1L4	28.9543	29.1237	28.3628	28.4203	28.4788	28.6333	28.8365	28.8891		0.00925712	0.971823	0.00585938
E9PN41;A8MVV6;A0A024RCE1;J3KQ42;O14817;E9PSH3;E9PPX8;J3KNL1	Tetraspanin-4	TSPAN4	28.7273	28.5741	29.6551	28.0907	29.1013	29.1629	29.4038	29.0336		0.57564	0.232049	-0.413587
A8MVQ3;B4DKY1;A0A024RCG3;B4DPV7;P49589;A8K067;B4DI19;Q53HG6;Q59HE5;E9PRS8	Cysteine--tRNA ligase, cytoplasmic	CARS	28.1211	28.4071	28.0628	27.9592	27.8449	27.8543	27.7125	27.7943		1.79564	0.0701075	0.336055
A0A024RCJ2;Q8N257;Q16778;P33778;P23527;P06899;Q6DRA6;Q6DN03	Histone H2B;Histone H2B type 3-B;Histone H2B type 2-E;Histone H2B type 1-B;Histone H2B type 1-O;Histone H2B type 1-J	HIST1H2BJ;HIST3H2BB;HIST2H2BE;HIST1H2BB;HIST1H2BO	23.503	25.3448	23.7426	25.1958	23.9257	24.6072	25.7295	26.3511		0.43423	0.272558	-0.706782
A0A140T936;A0A024RCN6;P26640;A0A140T904;A2ABF4;A0A0G2JJT9;A0A140T954;B4DT32	Valine--tRNA ligase	VARS	27.0484	27.4856	27.144	27.0753	26.6471	26.8534	26.6249	27.1247		1.29786	0.0951944	0.375844
A0A0Y0IMM4;A0A024RD37;A0A024RD33;A0A0A0MSH7;H3BLW8;A0A0A0MTB2;A0A0A0MSI7;A0A0A0MSH5;J3KPA4;P15692;H0YBI8;A0A0Y0J542;Q6WZM0;A2A2V4;A0A087X1L1;H0YBZ0;A0A087WTP4	Vascular endothelial growth factor A	VEGF;VEGFA	26.7608	26.7917	29.5901	29.3853	29.2587	29.5717	27.6984	27.706		0.179039	0.531984	-0.426738
A0A024RD40;B3KMB6;A0A024RD71;O75509	Tumor necrosis factor receptor superfamily member 21	TNFRSF21	24.2637	24.7291	24.5826	24.6711	24.0875	24.4408	23.6076	24.9354		Non un numero reale	1	0
A0A024RD41;Q9ULC3	Ras-related protein Rab-23	RAB23	25.2583	24.4151	24.9458	24.6282	25.1326	25.0371	29.7696	23.4116		0.31364	0.353002	-1.02587
A0A024RD80;P08238;B4DMA2;B4DGL0;Q6PK50;Q9H6X9;A8K3W9;Q58FF7;O14942	Heat shock protein HSP 90-beta	HSP90AB1	34.4637	34.3569	34.393	34.3743	34.5256	34.5588	34.5023	34.5056		2.48219	0.211582	-0.126072
E9PBS1;A0A024RD93;P22234;B4DGX3;D6RF62	Multifunctional protein ADE2;Phosphoribosylaminoimidazole-succinocarboxamide synthase;Phosphoribosylaminoimidazole carboxylase	PAICS	27.3467	27.3167	27.1188	27.3092	27.533	27.2843	26.4707	26.4508		0.556848	0.26002	0.338167
A0A024RD99;B7Z2D8;B7Z5F9;B3KP14;H0Y8R1;F5H5I6;B7Z3R7;H0YAK1;B3KW50;Q12849	G-rich sequence factor 1	GRSF1	26.0746	24.4293	23.2313	24.3619	25.3142	24.51	26.473	24.1335		0.315645	0.37001	-0.583363
A8K6V7;A0A024RDB2;A0A024RDE5;Q9UN86;D6RAC7;D6RB17;D6RGJ4	Ras GTPase-activating protein-binding protein 2	G3BP2	27.7337	27.4729	27.7482	27.622	27.9422	27.9946	26.9291	26.9612		0.253124	0.496524	0.187387
Q12771;B4DTC3;A0A024RDB4;D6RBQ9		HNRPD	24.0017	25.1784	24.3897	22.6964	25.2561	23.9927	23.8387	22.9218		Non un numero reale	1	0
A0A024RDH6;A0A024RDD3;D6REX3;O94979;D6RHZ5;H7BXG7;H0YAF5;H0Y9T9;H0Y8W8	Protein transport protein Sec31A	SEC31L1;SEC31A	24.4183	25.0917	23.4386	23.0092	24.4783	24.3054	23.8453	24.2522		0.184375	0.549732	-0.230843
Q8N4S1;A0A024RDE1;Q14515;B4DV72;B7ZB68;B4E397;B4DFZ4;C9JJR8;E9PC64;D6RA29;F5H331;F5H4Y3	SPARC-like protein 1	SPARCL1	33.3303	33.7829	34.0275	34.0753	33.7036	33.7149	33.8816	33.9218		0.00274404	0.990547	-0.00147629
A0A024RDE6		SPP1	31.7603	31.6746	32.6355	32.6631	32.5641	32.707	33.2861	33.2945		1.24855	0.055749	-0.779545
B4DTA2;A0A087WUK2;A0A024RDF6;O14979;B4DGN3	Heterogeneous nuclear ribonucleoprotein D-like	HNRPDL;HNRNPDL	28.3703	28.4594	28.0943	27.7487	28.1752	28.0031	28.3159	27.953		0.116269	0.734704	0.0563498
A0A024RDG1;O60763	General vesicular transport factor p115	VDP;USO1	28.1677	27.9074	28.501	28.6412	28.449	28.3396	28.7848	28.6341		0.609009	0.276883	-0.247532
D6RFM0;D6RAH7;H9KV45;A0A0A0MQU3;A0A024RDH2;A0A087WY85;P62837;P61077;D6RAW0	Ubiquitin-conjugating enzyme E2 D2;Ubiquitin-conjugating enzyme E2 D3	UBE2D2;UBE2D3	25.1263	24.6113	23.0524	23.4139	23.1994	24.2766	25.6832	26.7782		0.45359	0.245661	-0.933343
A0A024RDK7;Q9NWD8;C9J3C8;C9JKP5;U3KQ21;F8WE75	Transmembrane protein 248	FLJ10099;TMEM248	24.5555	23.8606	24.3239	25.0585	24.4139	24.4886	24.1397	25.5663		0.19977	0.538842	-0.202509
A0A024RDK9;O60507;Q75ML6;Q75M96	Protein-tyrosine sulfotransferase 1	TPST1	25.2771	25.4605	25.1795	25.9081	25.8264	26.2398	24.1703	24.2703		0.241124	0.468183	0.329598
B4DPJ8;Q59ET3;B2R9K8;A0A024RDL1;P40227;A1JUI8;B4DN39;Q92526;J3KRI6	T-complex protein 1 subunit zeta	CCT6A	31.0763	31.006	30.3491	30.1545	30.296	30.351	30.0197	30.1438		0.926983	0.131004	0.443827
C9JBI3;A0A024RDL3;A0A024RDL9;P78330;Q53EY1;A0A1D5RMN5;C9JEJ7;F8WD74	Phosphoserine phosphatase	PSPH	28.4319	28.7329	28.5445	28.5258	28.3678	28.4955	27.6762	27.5376		1.13291	0.0847414	0.53949
B4DU69;A0A0S2Z316;A0A024RDL8;P04424;Q6XYD2;F8W943;A0A0S2Z3B0	Argininosuccinate lyase	ASL	24.6394	24.8288	24.6954	25.3013	23.5588	25.2874	24.6478	24.2194		0.511019	0.257696	0.437871
A0A024RDM2;V9HWG2;Q9Y2S2;A0A087WW38;B4DWM9	Lambda-crystallin homolog	CRYL1;HEL30	25.0257	25.112	25.3022	24.393	24.0003	24.8478	25.3656	23.0149		0.549676	0.210154	0.651055
A0A024RDP0;O95164	Ubiquitin-like protein 3	UBL3	24.8863	25.5501	25.7093	25.4836	25.1503	23.7999	25.2336	24.2048		1.05929	0.0744545	0.81016
A0A024RDP4;B4DWI8;Q8WXF1;X6RDA4;A0A0U1RQF9	Paraspeckle component 1	PSPC1	25.7728	24.3715	25.6717	23.3034	24.4734	24.4677	25.1025	23.8295		0.190827	0.529298	0.311562
A0A0A8K9B7;B2R728;A0A024RDQ9;P30825	High affinity cationic amino acid transporter 1	SLC7A1	25.0453	23.9335	23.8313	24.6353	24.159	24.5368	24.6012	25.1147		0.28747	0.445692	-0.241586
V9HWJ7;Q53FI1;A0A024RDT4;P13796	Plastin-2	HEL-S-37;LCP1	24.2144	25.0028	23.4037	24.8482	24.2612	25.3531	24.3754	25.1973		0.414579	0.314047	-0.429452
Q8IYQ9;Q53F09;A0A024RDV7;O00505	Importin subunit alpha;Importin subunit alpha-4	KPNA3	22.5531	25.0737	23.2429	23.4314	24.1736	25.4239	25.1865	24.7497		1.1414	0.0501845	-1.30813
A0A0S2Z510;B3KMI3;A8K6Q9;A0A024RDV9;Q8N0X7	Spartin	SPG20	24.3699	23.666	24.0654	24.2716	25.547	24.0159	22.9738	23.2326		0.0916797	0.716327	0.150896
A0A024RDY0;O00410;H0Y8C6;B4E0R6;B3KWG6;E7ETV3;C9JMV5;E7EWK4;E7EX05;E7EQT5;E7EV12;C9JZD8;C9JQT6;E7ESA1;E7ESZ1;E7ETV8;H0Y3V4;C9J875;C9JZ53;Q9BVS9;C9JXE0;O60518	Importin-5	RANBP5;IPO5	31.1311	31.22	31.0373	31.1466	30.8888	31.0348	30.8538	31.1654		0.932747	0.290206	0.148028
B3KRY3;A0A024RDY3;P11279;Q59FZ0	Lysosome-associated membrane glycoprotein 1	LAMP1	32.3942	32.7131	32.7144	32.717	32.242	32.2399	32.5722	32.7568		0.563074	0.33583	0.181968
A0A024RDY9;B1ALK7;B7Z6G2;Q8N4Q3;B7Z3C7;Q15052;Q14155;Q5ZEZ3;E7EU80;E7EUY6;E9PDQ5;Q5W9H1	Rho guanine nucleotide exchange factor 6;Rho guanine nucleotide exchange factor 7	ARHGEF7;ARHGEF6	23.938	24.5584	25.0446	24.9626	25.0911	24.5819	24.7733	23.2249		0.16653	0.580853	0.208057
B4DU60;A0A024RE03;Q8N0X4;Q5JVC0;Q5JVC1;Q5JVC2	Citrate lyase subunit beta-like protein, mitochondrial	CLYBL	24.8502	23.6952	23.4259	25.0933	24.0388	26.1561	25.055	24.654		0.541499	0.209577	-0.709847
A0A024RE27;Q96GK7;C9JGM0;D3DXG4;D3DXG5;Q6P2I3	Fumarylacetoacetate hydrolase domain-containing protein 2A	FAHD2A	25.8935	26.4422	25.6698	23.69	24.0109	24.6519	24.2974	24.9643		0.72514	0.133599	0.942733
Q8TCJ5;A0A075B6L0;A0A075B6K9;Q6PJR7;Q5FWF9;Q8N5F4;Q8N355;Q7Z2U7;Q6GMW3;Q6GMV8;S6BGD6;Q6PJG0;Q6IN99;Q567P1;A2NUT2;A0A5E4;Q8NEJ1;Q6PIQ7;Q6IPQ0;Q6GMX4;Q6GMX3;P0CG06;P0CG05;A0M8Q9;A0A075B6K8;S6BGF9;A0A0B4J231;S6B286;S6AWE6;S6BAR0;S6BAN6;S6C4S2;S6C4Q9;S6BAP8;S6B2B0;Q6GMW4;Q6NS95;Q5CZ94;Q6PIK1;Q6P2J1;Q6GMW6;Q96E61;Q6P5S3;Q6GMV7;Q6DHW4;P0CG04;P0CF74;B9A064	Ig lambda-3 chain C regions;Ig lambda-2 chain C regions;Ig lambda-1 chain C regions;Ig lambda-6 chain C region;Immunoglobulin lambda-like polypeptide 5	DKFZp667J0810;IGLC3;IGL@;IGLC2;C1 segment;IGLC1;DKFZp781M0386;IGLC6;IGLL5	24.3	24.5645	28.4904	28.5101	25.9619	24.02	24.1824	24.1299		0.733093	0.110749	1.89272
H0YN88;A0A075B716;P08708;H0YN73;A4D1Q6;H3BNC9	40S ribosomal protein S17	RPS17	28.9513	28.9981	27.6928	27.8686	28.9282	29.3074	28.2101	28.1916		0.260873	0.458491	-0.281625
Q5VZB4;B4DDU0;B7Z3G4;A0A075B7B5;Q5VZB5;B7ZM87;A2RUF3;O75044;G5EA48;Q7Z6B7	SLIT-ROBO Rho GTPase-activating protein 2;SLIT-ROBO Rho GTPase-activating protein 1	SRGAP2;SRGAP1	25.9965	24.1146	23.1813	24.6584	24.1359	25.1684	24.7256	24.5999		0.0995395	0.695791	-0.169723
A0A076YN63;A0A076YIB8;A0A076YGN1;Q9UMX9;A0A0G2JSD6;D6RBP8;A0A0G2JSC7;A0A0G2JQI6	Membrane-associated transporter protein	SLC45A2	25.383	25.8461	26.0954	23.6668	25.5857	25.4906	26.2889	26.2935		0.521525	0.221822	-0.666812
V9HW75;A0A087WSV8;P80303;E9PKG6;E9PLR0;E9PLE9;H0YD18;A0A097EV82;E9PJP3;A7LNF5;E9PM22;A7LNF4;A7LNF3	Nucleobindin-2;Nesfatin-1	HEL-S-109;NUCB2;DCAF5	32.476	32.6486	32.7889	32.9022	32.4281	32.3816	32.6528	32.6245		0.787515	0.275494	0.18215
A6XMH1;A0A087WV45;E9KL36;A6XGL1;A0A087WT59;P02766	Transthyretin	HEL111;TTR	25.4608	24.1916	25.5318	22.6965	24.7489	25.8921	24.7072	24.4833		0.273034	0.414546	-0.487682
Q1RMC8;A0A087WTM1;Q2M1J3;Q9Y6N7;A0A087WZ85;A0A0A0MSX4;B7Z687;B4DMJ0;H7C4Y7	Roundabout homolog 1	ROBO1	30.5341	30.479	30.5533	30.6185	30.5535	30.6522	30.4805	30.3451		0.216919	0.705704	0.0384064
A0A087WTP3;Q92945;M0R0I5;B4DV73;M0QYH3;M0QXW7;M0R3J3	Far upstream element-binding protein 2	KHSRP	28.03	27.843	28.2123	28.2703	27.9409	28.1128	28.3479	28.5406		0.394237	0.431548	-0.146677
A0A087WU03			25.3623	24.8689	24.7373	23.9058	25.3136	23.3304	24.2044	25.8112		0.0290836	0.895143	0.0537367
D3TTZ0;D3TTY6;A0A087WXL5;D3TTY9;A0A087X1N1;D3TTY8;D3TTY5;D3TTZ1;A0A087WU80;D3TTZ2;D3TTZ4;D3TTZ3;P21580;Q5PY18;A0A087WVN3;D3TTZ6;D3TTZ8	Tumor necrosis factor alpha-induced protein 3;A20p50;A20p37	TNFAIP3	23.86	23.658	24.6588	23.1226	25.5195	25.8306	24.9354	22.8061		0.594647	0.174375	-0.94803
A0A087WUB9;Q8WYA6	Beta-catenin-like protein 1	CTNNBL1	24.7844	24.6541	25.6541	23.2368	24.0252	25.0913	24.3169	24.5738		0.0515088	0.827495	0.0805755
Q8WY19;A0A087WUI7;Q59GH3;O60469;G3V1B5;Q8TD84	Down syndrome cell adhesion molecule;Down syndrome cell adhesion molecule-like protein 1	DSCAM;DSCAML1	23.6009	23.5784	24.6332	24.4671	24.5731	25.7879	24.7176	24.537		1.06102	0.0732871	-0.834022
E7ETK0;A0A087WUS0;P62847	40S ribosomal protein S24	RPS24	28.2373	27.8467	27.2236	27.3236	28.248	28.0651	27.7891	28.0926		0.7536	0.177531	-0.390895
D3DWY2;D3DWY0;A0A087X0G7;A0A087WUW6;A0A087X1B1;Q9Y6K9;A0A087WV30;C9JH59;C9J2V2;C9JN51	NF-kappa-B essential modulator	IKBKG	25.0186	25.1317	23.44	23.8173	25.015	25.0982	25.1071	23.7715		0.311783	0.39409	-0.396068
Q6IB68;A0A087WV05;Q99417;A0A0D9SEI7	C-Myc-binding protein	MYCBP	24.9336	24.5298	23.2331	24.7101	24.7659	25.0535	25.1841	23.3297		0.154978	0.590287	-0.231682
X6R6A3;A0A087WV34;A0A087X0W3;Q8WWB7	Lysosomal protein NCU-G1	C1orf85	24.3551	25.4082	23.3778	23.6795	24.2232	24.7832	23.2267	23.8522		0.123623	0.65012	0.183796
Q05CW6;B2R6D0;A0A087WW66;Q99460;Q05BX4;H7BZR6;H7C378;C9J9M4	26S proteasome non-ATPase regulatory subunit 1	PSMD1	27.2285	27.1134	26.6638	26.5393	27.143	27.232	27.108	26.9008		0.532987	0.326519	-0.209684
A0A087WW88;B2RE76;Q9UQN3;C9J0A7	Charged multivesicular body protein 2b	CHMP2B	25.4859	24.245	23.486	24.5961	26.7788	23.7805	24.3811	23.7828		0.101272	0.682689	-0.227565
A0A087WWD4;P13591;H7BYX6;A0A087WTE4;A0A087WTF6;A0A087WX77;A0A087WV75;A0A087X1V2;A0A087WVU1;A0A0D9SF98;A0A087WWJ5;B7Z8D6;B4DSQ7;O00557;A0A087WZS4;A0A0C4DGS4;A0A087WTR3;A0A087WVD0	Neural cell adhesion molecule 1	NCAM1	30.6989	30.7805	31.459	31.325	31.2756	30.8986	32.0698	31.9873		0.699765	0.173948	-0.491967
A0A087WWI0;Q9H2I8;M0R2H0;A0A087WZZ7	Leucine-rich repeat-containing protein C10orf11	C10orf11	25.4908	25.3728	23.5068	25.2195	25.4633	23.5395	23.6268	24.456		0.431193	0.28091	0.626075
A0A087WWJ2;B0AZT5;C9J5D1;E7EQ69;Q9GZZ1;C9J5J3;A0A0D9SF32	N-alpha-acetyltransferase 50	NAA50	24.7405	24.3721	23.931	23.1951	24.2508	23.7563	23.403	23.8705		0.261986	0.468152	0.239527
A0A087WWM0;O43617;A0A087WYS5;A6NKE1	Trafficking protein particle complex subunit 3	TRAPPC3	25.1682	25.615	23.9208	24.8169	24.9627	23.5299	24.6717	25.8836		0.0700063	0.773625	0.118265
A0A087WX59;Q16186;Q68E00	Proteasomal ubiquitin receptor ADRM1	ADRM1	24.1961	22.3769	25.2799	25.2209	26.2836	24.2053	26.7739	27.1698		1.00111	0.0604802	-1.83969
A0A087WYF1;A0A087WX80;P24043;Q59H37	Laminin subunit alpha-2	LAMA2	24.8283	24.6197	24.1649	28.0338	25.7248	24.4926	24.2471	23.7869		0.378467	0.304746	0.848826
A0A087WXB8;Q9Y274;C9IZL6;C9J480;C9J0E2;C9JXM2;C9JWI9;C9JMW7;C9JWJ3;C9J9Y4	Type 2 lactosamine alpha-2,3-sialyltransferase	ST3GAL6	28.0223	27.775	28.1136	27.9015	27.7643	27.643	27.398	27.5943		1.80393	0.0645942	0.353231
Q59FF5;A8CDT9;A0A087WY00;G3V394;F8WE88;F8W6H6;Q9Y4I1;E7ERV5;B5LY56;B4E147	Unconventional myosin-Va	MYO5A	24.0678	22.6272	24.1351	23.2734	23.4718	24.3823	23.9796	24.3552		0.590131	0.20659	-0.521379
A0A087WY55;Q9NP79;Q9C063;Q5TGM0	Vacuolar protein sorting-associated protein VTA1 homolog	VTA1	27.4186	27.2619	27.7775	27.6948	27.5634	27.4999	27.118	27.2365		0.530937	0.34679	0.183718
A0A087WY71;E9PFW3;B4DNB9;Q96CW1;B4DJB1;B4DFM1;B4E304;C9JJ47;B4DTI4;B7Z4N2;C9JTK4;C9JGT8;C9JJD3;H7C4C3;C9JPV8	AP-2 complex subunit mu	AP2M1	27.2624	27.2412	26.7766	26.6174	27.297	27.0859	27.2695	27.4988		0.855623	0.176673	-0.313446
A0A087WYH7			23.994	24.043	24.1031	22.9175	24.5504	24.1652	24.5595	23.6451		0.622303	0.202703	-0.465633
A0A0A8K8P7;B7Z5L4;A0A087WYL5;B3KNK2;X5D7P3;Q6UXD5;Q8NC33;X5D9C2;X5D9G4;X5DNZ5;X5D2T7;B3KNF3;H3BN26;X5DRJ2	Seizure 6-like protein 2	SEZ6L2	29.8342	29.8518	29.981	30.0373	29.8789	30.0414	30.4839	30.4027		0.91774	0.180319	-0.275607
Q53QE9;A0A140VKE1;B2RAN1;A0A087WYS1;E7EUC7;B4DUP2;Q16851;C9JNZ1;D6W5E6;C9JWG0;C9JVG3;C9JQU9;C9JTZ5;C9JUW1;F2Z3H1	UTP--glucose-1-phosphate uridylyltransferase	UGP2	28.4272	28.0602	28.3487	28.2925	28.5326	28.452	28.2102	28.3276		0.409949	0.487512	-0.0984259
A0A087WZE9;Q15651	High mobility group nucleosome-binding domain-containing protein 3	HMGN3	24.5896	24.042	25.5768	24.2394	24.2874	23.285	25.0332	24.3814		Non un numero reale	1	0
D6RHI9;A0A087WZM2;A6XND5;O00584;D6REQ6;H0YAE9;A0A087WWI1;Q8TCU1;J3QQ64	Ribonuclease T2	RNASET2	30.003	29.8876	30.0888	30.111	29.6829	29.6048	29.9306	29.772		1.72243	0.095885	0.275029
A0A0S2Z5I7;A0A087X020;Q9Y3A5;A0A0S2Z5F7;F8WE72	Ribosome maturation protein SBDS	SBDS	26.0275	26.7392	26.3025	25.9693	25.5956	22.6106	24.6004	25.7792		1.12962	0.0472944	1.6132
A0A087X0D5;Q6IBC3;P09668;B7Z378;E9PKT6;Q68D46	Pro-cathepsin H;Cathepsin H mini chain;Cathepsin H;Cathepsin H heavy chain;Cathepsin H light chain	CTSH	33.9303	33.9992	33.7305	33.7929	33.7974	33.8033	33.5436	33.5735		1.01596	0.230439	0.183771
A0A087X0K0;P39059;B3KTP7	Collagen alpha-1(XV) chain;Restin;Restin-2;Restin-3;Restin-4	COL15A1	30.7286	30.8508	30.5918	30.6217	30.5637	30.4167	30.2509	30.2874		1.87111	0.071428	0.318587
A0A087X0M8;C9J905;H7C0J0;C9JW79;C9JH37;C9JEY3			23.7329	23.3309	23.6241	25.8265	24.6132	23.7401	25.2275	22.5965		Non un numero reale	1	0
Q3SYF1;A0A087X0R6;Q9UMY4	Sorting nexin-12	SNX12	26.47	25.8644	25.6128	25.5905	24.1743	25.0753	26.6156	24.1344		0.696999	0.144178	0.884508
A0A087X0S5;P12109;B4DRR8;D3DSM7;B4DQV1;Q8TBN2;Q05BT9	Collagen alpha-1(VI) chain	COL6A1	34.1445	34.1583	33.9985	33.9996	33.9023	33.9302	33.8229	33.8107		2.11818	0.116484	0.20872
D3DPQ2;A0A087X0V4;A8K0B5;Q8IWT0;A0A087WW18;H7C3R6	Protein archease	ZBTB8OS	24.572	24.2436	23.2132	24.7779	26.9514	27.0389	24.4445	22.9159		0.485295	0.218986	-1.13601
M0R0Y6;M0QYQ7;M0R0N3;M0R019;M0R2T0;B4DEG4;A0A087X0X3;P52272	Heterogeneous nuclear ribonucleoprotein M	HNRNPM	22.9183	24.6098	23.8924	24.7072	23.6185	23.9224	25.528	23.5376		0.0685383	0.777015	-0.119677
J3KN36;A0A0G2JN29;A0A087X117;Q15155;P69849;Q5JPE7;A0A0G2JP90;A0A087WW46;Q1LZN2;Q9H049;A0A087WTD5;I3L0Q6;H3BTW1;H3BUC9;H3BPS9	Nodal modulator 1;Nodal modulator 3;Nodal modulator 2	NOMO3;NOMO1;NOMO2	29.7165	29.8106	30.0473	29.9833	29.99	29.9505	29.9874	30.1671		0.725318	0.346605	-0.134295
A0A087X142;B7ZVZ1;A6NMH6;A6NFQ9;F8W8I8;Q92599;C9JV02;A0A0A0MRP8;C9J4G8	Septin-8	2020-09-08	24.5861	25.4805	23.2339	23.9375	26.1199	25.8906	24.7228	24.1827		0.664108	0.152255	-0.919514
Q86SZ7;Q2TNB3;A0A087X1Z3;Q9UL46;H0YM70;Q6FHK9;H0YKU2	Proteasome activator complex subunit 2	PSME2	28.204	28.3696	28.188	28.378	28.3749	28.2237	28.6548	28.9802		0.775355	0.210504	-0.273478
A0A087X211;Q8TCG1	Protein CIP2A	KIAA1524	24.3388	25.1124	24.7524	23.7931	24.8245	24.9874	23.8723	24.6305		0.0760251	0.774974	-0.0794973
A0A087X253;H0UID5;H0UID4;H0UID3;Q68DI0;A8K916;A0A140VJE8;P63010;A8K0G3;B4DWG4;B4E261;B4DIL5;Q96EL6;A0A087WYD1;A0A087WU93;A0A087WZQ6;A0A087WXS3;K7EKZ5;K7EJX1;K7EN71;K7ERB2;K7EJ01;H7C034	AP-2 complex subunit beta	AP2B1;DKFZp781K0743	28.9996	29.1491	29.0138	28.9089	28.7639	28.818	28.4422	28.6198		1.97439	0.056175	0.356862
F1T0B3;A0A087X2G1;A3RJH1;Q92499;B4DP70	ATP-dependent RNA helicase DDX1	DDX1	27.4467	27.4682	27.266	27.262	27.3096	27.0654	25.7965	26.6694		0.993665	0.0927664	0.650548
D6RTK6;A0A088AWP5;Q8WUY3;H7BZH9;A0A024R220;B9EK61;E9PDC2;G8XWS9;G8XWS8;X6R9J3	Protein prune homolog 2	PRUNE2;KIAA0367	24.1818	24.86	24.7652	24.5984	24.4508	25.5354	25.8304	25.8106		1.18196	0.0603688	-0.805469
B7Z230;B3KQQ0;A0A090N8P3;O95302;C9J4P8;B7Z1U8	Peptidyl-prolyl cis-trans isomerase FKBP9;Peptidyl-prolyl cis-trans isomerase	FKBP9	22.9332	24.1125	24.3284	28.6093	25.9068	24.6741	24.1381	23.5385		0.120005	0.631742	0.431506
A0A090N8Y2;P13667;C9JMN9	Protein disulfide-isomerase A4	PDIA4	32.6449	32.6819	32.6332	32.6134	33.084	33.113	32.8001	32.7706		1.75678	0.0836311	-0.29857
C9J931;Q6NZ61;A8K005;A0A090N900;Q15382	GTP-binding protein Rheb	RHEB	26.7933	26.8787	26.3667	26.5938	26.0415	26.0973	26.622	26.5813		0.842622	0.176237	0.322584
A0A096LNH5;H7C2G3;A0A140VKB0;A0A0B4J2D5;A0A096LPI6;P30042;A0A0B4J2H4;H7C1F6;A0A096LP73;F2Z2Q0;A0A096LP12;A0A096LNJ1	ES1 protein homolog, mitochondrial	C21orf33	28.2407	28.5745	28.1939	28.3498	28.9312	28.7898	28.5389	28.5637		1.55925	0.0759433	-0.366129
B3KUQ5;A0A096LPK7;Q17RE6;A0A182DWF2;D3YTF8;Q59ET7;A0A182DWF3;Q9NNW7;Q6M1B7;A0A096LPD9;E7EWK1;A4FTY4;A0A096LPH4;A0A096LNY7;A0A096LPB7;A0A096LP96;A0A0U1RQX0	Thioredoxin reductase 2, mitochondrial	TXNRD2;DKFZp781E0833	23.4007	25.3804	23.5465	23.0218	25.8191	25.7378	25.6542	22.6781		0.57254	0.176744	-1.13491
B5MD87;B4DGI7;B4DI71;D3DWK4;A0A0A0MQS1;Q53H96	Pyrroline-5-carboxylate reductase;Pyrroline-5-carboxylate reductase 3	PYCRL	23.2224	24.243	25.7384	24.9262	24.3479	23.0818	23.4543	23.3094		0.816566	0.10834	0.984125
B7Z938;Q5D044;H0UI49;A0A0A0MTC7;A0A0A0MQS9;Q16363;H0Y351;H0YAQ5;H0YAP9	Laminin subunit alpha-4	LAMA4	25.6806	25.9847	26.0308	26.099	26.2415	26.2908	26.2555	26.3702		1.90237	0.0626426	-0.340757
A0A0A0MQY7;Q5VU97;B4DRP4	VWFA and cache domain-containing protein 1	CACHD1	29.8855	29.9207	30.0712	30.0827	29.5288	29.5839	29.9053	29.9449		1.09426	0.166791	0.249333
B2RBV7;A0A0A0MR50;Q13619;A6NE76;A0A087WWN2;B4DKT2	Cullin-4A	CUL4A;CUL4B	25.2658	23.4751	22.784	24.4312	23.9547	24.8897	25.6063	23.0261		0.191353	0.522671	-0.380198
D6W632;G8JL96;A0A0A0MR60;Q59FX6;Q9UM81		PTPRS;PTPsigma	25.2803	24.6843	23.6829	24.745	24.5617	24.3248	25.1609	28.527		0.455599	0.241266	-1.04549
B2RAU8;A0A0A0MRM9;Q14978;Q96J17;S4R349;S4R402;S4R341;S4R3C2	Nucleolar and coiled-body phosphoprotein 1	NOLC1	25.8908	25.9637	26.0771	26.4192	26.3261	26.2299	26.0115	26.0597		0.197547	0.640693	-0.0690956
Q68CP7;A0A0A0MS99;Q9UQ98;I3L4X2;P33527	Multidrug resistance-associated protein 1	DKFZp781G125;MRP;ABCC1	24.2286	23.5437	24.1026	23.8771	24.2895	25.1635	23.8147	22.8584		0.0661289	0.788739	-0.0935221
A0A0A0MTB0;Q86VE9;A0A0J9YYI4	Serine incorporator 5	SERINC5	24.3614	27.2212	26.6986	25.4223	26.4566	24.2673	28.1677	27.6246		0.268945	0.406505	-0.703185
A0A0A0MTJ5;A2VCQ3;Q01973;A1L4F5;Q01974	Tyrosine-protein kinase transmembrane receptor ROR1	ROR1	26.4328	26.8425	23.3631	22.7148	26.4711	26.3182	26.8701	26.6905		0.826173	0.0893463	-1.74918
Q5T2B5;A0A140VKB1;A0A0A0MTN0;Q13617;B7Z1Y1	Cullin-2	CUL2	23.8622	23.9489	24.4805	24.5769	24.5972	24.5269	24.0711	25.346		0.620027	0.211503	-0.41819
A0A0A1TSG4;Q08722	Leukocyte surface antigen CD47	CD47	23.8193	24.0961	24.5214	24.5271	23.8337	25.045	24.3018	25.9858		0.503676	0.24319	-0.550568
M9P9U0;A0A0A7C8J0;G1ENK8		HLA-C;HLA-B	30.2733	30.5124	30.5505	30.4802	30.1981	30.2465	30.7422	30.5499		0.0488045	0.884	0.0199275
A0A193DRS0;A0A0A8JCD0;Q59GR1;O15118;A0A0S2A5C8;B4DIP7;K7EQ23	Niemann-Pick C1 protein	NPC1	31.0559	30.8852	30.5723	30.9368	30.1375	30.4793	30.5412	30.6091		1.54109	0.0659623	0.42076
A0A0B4J1R6			23.9891	24.4477	23.8333	26.0368	25.0121	25.2571	24.2309	24.693		0.154122	0.593376	-0.221554
Q9BV28;A0A0B4J269;Q13509;Q53G92;B2RBD5;Q3ZCR3;G3V5W4;G3V2R8;G3V3R4;G3V2N6	Tubulin beta-3 chain	TUBB3	25.1696	24.8752	25.4006	23.5674	23.768	23.9706	24.074	23.9867		0.996316	0.0832881	0.803338
A0A0C4DFP6;Q9NQ79;Q5T4F6	Cartilage acidic protein 1	CRTAC1	26.0398	24.6122	26.8708	26.1966	26.2561	26.5127	25.828	25.3376		0.0343128	0.881624	-0.0537043
A8MXL6;Q59FA6;A0A0C4DFR6;P55735;Q53GB2;E7ERC8;A4UCS7;A8MWR8	Protein SEC13 homolog	SEC13	25.5534	25.5834	24.9893	24.6453	25.4914	24.6016	23.8955	25.0025		0.499914	0.26212	0.445066
E7EQD7;A0A0C4DFT3;Q12959;Q59FC4;Q6PJH1;B4E2H8;B4DF78;C9J110;F2Z2L0;C9IYP1;C9JUA9;C9JN61;C9JCP6;A8MUT6;H7C166	Disks large homolog 1	DLG1	24.4743	25.5536	23.1014	24.4576	25.664	25.5203	23.9454	25.0461		0.45886	0.260925	-0.647245
Q7Z7M6;Q4ZJI1;Q7Z7M7;Q7Z7M4;A0A0C4DFU2;P04179;F5H3C5;F5H4R2;A0A0C4DFU1;F5GYZ5;Q7Z7M5;G8JLJ2;A0A0C4DG56;Q6LE88;Q9UG59;Q96AM7;G5E9P6;F5GXZ9	Superoxide dismutase;Superoxide dismutase [Mn], mitochondrial	SOD2	29.4586	29.5408	29.0208	29.2855	29.3801	29.4912	28.7203	28.8174		0.443787	0.354913	0.224183
A0A0C4DGB2;B4E2I4;E1CEI4;Q14TF0;P48506;D6REX4;D6R959;H0Y9I7	Glutamate--cysteine ligase catalytic subunit	GCLC	24.3229	24.1643	24.9356	24.5941	25.1744	25.0788	25.4566	23.2599		0.175283	0.559336	-0.238238
A0A0C4DGD1			23.8397	24.595	24.2196	22.8235	24.5322	24.2001	23.2732	26.2203		0.421174	0.283047	-0.687035
A0A0C4DGG1;B4DUI2;D3DQR0;Q9UKS6;E9PIY1;E9PJ75;E9PNM9;B4DV80;E9PJ33	Protein kinase C and casein kinase substrate in neurons protein 3	PACSIN3	24.1616	25.2648	23.9632	23.6466	24.4484	24.8993	25.306	24.5301		0.636765	0.1865	-0.536924
A0A0C4DGP4			25.5515	22.9971	24.6251	24.3504	23.6854	23.7277	24.945	24.4023		0.116928	0.660447	0.190923
B4DLX2;B4DGY6;A0A0C4DGW0;Q9NV92;H7C5F7	NEDD4 family-interacting protein 2	NDFIP2	25.2178	24.6902	24.2455	24.1568	25.2598	23.987	26.5256	24.4474		0.335654	0.361417	-0.477352
O75441;M0QZX0;B3KXY6;F8WAA0;A0A0C4DH07;Q8N2S1	Latent-transforming growth factor beta-binding protein 4	LTBP4	25.2376	24.2854	23.1211	25.9206	25.1036	23.6871	25.6543	24.4385		0.0372059	0.866531	-0.0797
K4JQN1;A0A0C4MW46;A0A0C4MWS3;A0A0C4MVT1;Q07812;Q5ZPJ1;H0YA56;I6LPK7	Apoptosis regulator BAX	BAX	24.3419	25.9419	24.6258	23.4113	25.8762	24.6467	26.0034	24.1679		0.372346	0.324631	-0.593349
A0A172Q3A0;A0A0D9SEN1;B2RD89;A0A140GPP7;Q12884;B4DLR2;F8WF29;C9J131	Seprase	FAP	25.0384	24.9621	24.5563	24.6995	25.1916	24.9746	23.6134	24.3265		0.327989	0.401982	0.287559
A0A140VJQ5;A2VCT2;A2VCT3;B4DZ95;B4DH65;B4DF00;A0A0D9SFS3;E9PDF2;E9PCR7;Q02218;B4E3E9;E9PFG7;B4DK55;Q9ULD0	2-oxoglutarate dehydrogenase, mitochondrial;2-oxoglutarate dehydrogenase-like, mitochondrial	OGDH;OGDHL	24.1244	24.6064	22.928	25.8097	24.4845	25.7727	24.5266	24.1832		0.216086	0.491218	-0.374647
A0A0D9SG71;B4DWT6;A0A0R4J2E5;Q53G86;Q53G67;P49459	Ubiquitin-conjugating enzyme E2 A	UBE2A	25.4805	23.0536	25.7359	25.8976	24.6011	24.6063	25.0225	24.4722		0.215457	0.492692	0.366358
A0A1B0GWF2;A0A1B0GVQ5;A0A0D9SG72;A0A1B0GTP9;Q68CM6;P61764;B7Z2V7;B7Z1V5;Q59GC9;B7Z3F4;A0A1B0GW76;A0A0D9SEH5;A0A0D9SFQ7;A0A0D9SFW6;A0A0D9SEP9;A0A1B0GTD8;A0A1B0GVV9;A0A096LP52	Syntaxin-binding protein 1	stxbp1;STXBP1	28.1414	28.1046	27.9692	27.9111	28.3839	28.3368	28.118	28.3588		1.76581	0.0963365	-0.267801
H0YBX2;G5EA19;U3KQS5;E5RGF2;A0A0D9SGD3;E5RG17;Q6P1N9;E5RG62;E5RK70	Putative deoxyribonuclease TATDN1	TATDN1	23.4888	24.8109	24.7397	24.6409	24.4048	24.1941	25.4731	23.9932		0.0761097	0.767409	-0.0962291
A2ACR1;A0A0G2JJA7;P28065;A2ACR0;A0A0G2JJQ0	Proteasome subunit beta type;Proteasome subunit beta type-9	PSMB9	27.1773	26.8393	27.1744	24.1121	28.1864	27.978	27.8243	23.2823		0.132931	0.602617	-0.491995
A0A0G2JKR3;A0A140T9Y1;A2ABN7;A0A0G2JK07;A0A0G2JID8;A0A140TA16			24.2494	23.9902	24.4521	23.4536	24.0781	25.7398	24.0129	25.001		0.702426	0.155162	-0.671639
A0A0J9YYL3;A0A0J9YXJ8;A0A0J9YVP6;A0A0J9YXX5;Q9UHX1;A0A0J9YVR6;E9PQ56;A0A0J9YWM1;H0YEM1;E9PL19;E9PMU7;E9PN18;H0YCP8	Poly(U)-binding-splicing factor PUF60	PUF60	25.6405	26.2055	26.15	25.8318	24.7641	23.8148	26.0782	24.6879		1.21912	0.0464275	1.12069
A0A0J9YXL8;A0A0J9YWU3;Q04671;C9JLG9;C9JDV3	P protein	OCA2	30.2223	30.2059	30.2065	30.3072	30.1606	29.9816	30.5045	30.5044		0.150622	0.705557	-0.0522742
B4DZ08;B2RBW5;A0A0K0K1H7;A2A274;Q99798;B4DLY4;B4DJW1;Q71UF1;B4DEC3;B4DW08;O75944	Aconitate hydratase, mitochondrial	ACO2	29.3369	29.5194	29.0255	29.025	29.3178	29.1969	28.6988	28.6902		0.574133	0.287385	0.250768
A0A0K0K1J1;P01034	Cystatin-C	CST3	34.2313	34.3102	34.4706	34.267	34.3149	34.4045	34.4518	34.5226		0.74307	0.39772	-0.103677
B3KS41;A8K6Z0;A0A0U1RRL8;A0A0K0K1J9;Q8TB22;H0Y9M1;B4DZC5;B3KWT9;Q9H6R1	Spermatogenesis-associated protein 20	SPATA20	23.8072	22.5518	26.1285	23.5186	24.0301	24.9613	24.3551	22.7745		0.010907	0.958346	-0.0287528
Q05DH1;A0A0K0K1K4;O14818;H0Y586;B0YJ74;Q8TAA3;H0UI83;A0A087WYS6;Q4G1B8;F5GY34	Proteasome subunit alpha type;Proteasome subunit alpha type-7;Proteasome subunit alpha type-7-like	PSMA7;PSMA8;hCG_41772	30.1007	30.223	29.3982	29.5828	30.6438	30.5841	30.1591	29.8991		0.948692	0.118942	-0.495311
A0A0K0K1K7;O95336;M0R261;M0R1L2;M0R0U3	6-phosphogluconolactonase	PGLS	28.6979	28.7814	28.3067	28.212	28.5472	28.5277	27.7362	27.8926		0.602465	0.244485	0.32356
A0A0K0K1L8;Q06323;Q6FHU3;Q86SZ9;H0YKK6;H0YLU2	Proteasome activator complex subunit 1	PSME1	28.2735	28.6652	28.7201	28.6989	29.0221	29.0179	28.964	28.7793		1.59833	0.0757467	-0.356367
G1UI17;A0A0S2A4E4;A0A0M4G3H8;P35573;A0A1C7CYW1	Glycogen debranching enzyme;4-alpha-glucanotransferase;Amylo-alpha-1,6-glucosidase	AGL	24.8017	25.0504	24.3274	24.4827	24.7496	22.0451	24.9229	23.8608		0.524052	0.212798	0.770947
D6RD48;D6RAZ7;D6RIU2;D6RDP6;D6RHU6;D6RDY1;D6RA76;D6RC11;D6R9S8;D6RCE6;D6RFX6;D6RDI6;D6RCR8;A0A0R4J2F2;Q9NY35;H0Y8T9	Claudin domain-containing protein 1	CLDND1	24.3131	25.4574	24.0656	22.5413	25.2325	23.9132	23.7607	23.8957		0.0539734	0.814821	-0.106188
X5D767;A0A0S2Z381;P00813;A0A0S2Z3T6;A0A0S2Z3B9;F5GWI4;F5GXW0;F5GYD4	Adenosine deaminase	ADA	26.5596	26.2984	26.2203	26.4437	26.5905	26.5635	26.2146	23.7974		0.380838	0.318158	0.589004
A0A0S2Z3S5;A0A0S2Z3H8;P63092;Q5JWF2;B0AZR9;Q5FWY2;Q14455;A0A0A0MR13;O60726;Q8N2B4;A8K1Y9;P38405;K7EQ80;S4R3E3;K7EPE2;B4DHG7;O75633;O75632	Guanine nucleotide-binding protein G(s) subunit alpha isoforms short;Guanine nucleotide-binding protein G(s) subunit alpha isoforms XLas	GNAS;GSA	28.9001	29.1211	28.725	28.7665	28.5016	28.4193	28.7131	28.7706		1.19266	0.14221	0.277026
L7RT18;A0A0S2Z3Q4;P46108;A0A0S2Z3K9;I3L297	Adapter molecule crk	CRK	27.1332	27.1285	27.4703	27.1683	27.4617	27.2017	26.8802	26.8193		0.336487	0.473322	0.134362
A0A0S2Z3W7;Q9BY32;A0A0S2Z423;Q5NT82	Inosine triphosphate pyrophosphatase	ITPA	28.1786	28.1188	27.259	27.2108	27.5969	27.5501	26.147	26.3943		0.832278	0.11534	0.76972
A0A0S2Z3X8;P31150;B4DHX4;B4DH24;G5E9U5;B4E070;A0A0S2Z426	Rab GDP dissociation inhibitor alpha	GDI1	29.6337	29.7141	29.7063	29.6566	30.1195	29.96	29.6046	29.733		0.743241	0.291752	-0.176612
Q7Z687;B4DLL6;Q14936;Q9BY69;Q53GX8;B2R6Q9;A0A0S2Z3Y2;P15260	Interferon gamma receptor 1	IFNGR1	25.2109	24.201	23.6123	24.8506	24.3004	26.2351	24.6534	23.732		0.156084	0.58506	-0.261523
A0A0S2Z401;E9LUH3;D9ZNA4;D5L9I5;D3YJ43;D0UU70;C6KG45;A8K079;A0A140VKC4;E9LUH4;P51608;A0A1B0GTV0;A0A075BRI2;A0A075BRJ5;C6FGV0;A0A0S2Z3Y9;A0A0S2Z400;Q59FJ6;A0A075BPP5;E1B2J3	Methyl-CpG-binding protein 2	MECP2	23.8617	24.0079	24.0682	23.5781	24.8127	24.5379	23.9834	25.5397		1.30758	0.0473187	-0.839439
A0A0S2Z455;Q99574;A0A0S2Z463;C9JQU8;C9JDY5;H7C5T9	Neuroserpin	SERPINI1	26.6873	27.2076	25.6915	26.1961	26.882	26.9266	25.5189	26.8062		0.0665622	0.789147	-0.0878224
A0A0S2Z491;P06748;A0A0S2Z4G7;A0A140VJQ2;A4ZU86;Q9BTI9;E5RGW4;Q9NX34;E5RI98;V9HVU7;A0A024RAP1;A0A024R3V9	Nucleophosmin	NPM1	33.759	33.7974	33.8526	34.0131	33.657	33.5215	32.6467	32.4961		1.37171	0.0448421	0.775188
B7Z781;E7ETC2;Q5F2F8;A0A0S2Z4B5;A0A0S2Z4C6;Q08209;P16298;E9PPC8;E9PK68;P48454;Q9UMB2;H0YC26;Q9UMM5	Serine/threonine-protein phosphatase;Serine/threonine-protein phosphatase 2B catalytic subunit alpha isoform;Serine/threonine-protein phosphatase 2B catalytic subunit beta isoform;Serine/threonine-protein phosphatase 2B catalytic subunit gamma isoform	PPP3CA;PPP3CB;PPP3CC	23.2862	24.4838	23.086	25.568	24.8613	24.4256	23.8001	25.1263		0.288851	0.405401	-0.447316
A0A0S2Z4C3;P07954;A0A0S2Z3X6;A0A0S2Z3S9;A0A0S2Z3W2;A0A0S2Z4H0	Fumarate hydratase, mitochondrial	FH	30.3525	30.7577	29.9076	30.1639	30.3218	30.2224	29.8755	30.1017		0.348967	0.440749	0.165046
A0A0S2Z4G8;P06753;Q5VU62;Q8NAH0;C9IZA2;K7EQW8;H0YKJ4	Tropomyosin alpha-3 chain	TPM3;HEL-S-82p	25.1172	23.692	24.7879	24.7378	25.2605	24.5978	25.5296	27.304		0.83116	0.102062	-1.08922
C9JR67;A0A0S2Z4P5;B7Z2R4;O43556;E9PEH6;B4DP78	Epsilon-sarcoglycan	SGCE	30.6136	30.7803	30.749	31.0013	30.4887	30.5148	30.6727	30.565		1.33613	0.155346	0.225721
B4E1E2;A0A0S2Z4Q4;A0A0S2Z4R4;O14964;B4DFP5;I3L1P5;I3L1E3	Hepatocyte growth factor-regulated tyrosine kinase substrate	HGS	23.5352	23.7986	24.9112	24.1739	25.7752	23.4582	25.1123	23.5787		0.235574	0.467521	-0.376383
B4DS46;B4DUQ9;Q53HJ4;B2R7C5;A0A0S2Z4T1;J3KQ69;P25205;Q8NHX6;A0A0S2Z492;Q7Z6P5	DNA replication licensing factor MCM3	MCM3;HCC5	27.1571	27.3608	27.3616	27.328	27.2124	27.221	26.5586	26.7893		1.08701	0.125847	0.356524
B4DIN4;A0A0S2Z4U3;D3DPN2;O75056	Syndecan;Syndecan-3	SDC3	29.2903	29.4749	29.8978	29.7702	29.4837	29.5997	29.5735	29.7465		0.0170219	0.958518	0.00745964
Q5JRI1;Q53GD7;A0A0S2Z504;O75494;Q8WXF0	Serine/arginine-rich splicing factor 10;Serine/arginine-rich splicing factor 12	SRSF10;SRSF12	22.6492	23.7951	24.2437	24.2498	24.4469	24.807	24.4809	24.182		0.955883	0.0921828	-0.744693
Q53FV3;B3KM48;A0A0S2Z5H7;D6RAX7;Q9BT78;D6RFN0;D6RD63;D6REK7	COP9 signalosome complex subunit 4	COPS4	27.4102	27.3997	27.3194	27.3133	27.3023	27.3294	26.974	26.7861		1.00925	0.172269	0.262702
A0A0S2Z5Q3;J3KQJ1;Q8NBJ7;C9JL30;H7C3B2;C9J660;A0A024RDK8;E9PBT8;B4DQ27;A0A0S2Z548;B4DLK7;A8MXB9;Q75LP3;F8WA42;E9PG02;B4DN71;A0A0S2Z5C4;J3QT17;F8WEX5;F8WEV7;F8WES7	Sulfatase-modifying factor 2	SUMF2;DKFZP566I1024	29.2721	29.1294	29.2557	29.245	29.096	29.1212	29.1453	29.127		1.63509	0.313733	0.103186
A0A0S4XRG0;R9UTP9;T2MJM6;R7RV73;K7SHJ4;H6SSQ0;G8ZKX4;E0WN91;E0WMN1;C7U2Z0;C7ENH9;B6ECH3;A7WPI8;A0A0N9MQ43;A0A078BPG3;A0A078BNH2;Q0E7X3;A0A1D3TZM3;A0A0G2JI36;A0A0D6K9D3;A0A0D6K978;B7VF83;Q95IG4;F6IQS0;F6IQR9;A0A090KKK5;A0A060VCZ1;A0A060VCX2;A0A060VCW6;Q5MCQ6;A0A0S2IIT2;Q5ZGM8;Q5SUL5;M4QEH4;I3ZN77;C5IWX4;A0A1D3KYL9;A0A0U5Q1Q2;A0A0U5PYZ0;A0A0U5PXM5;A0A0U5PXL2;A0A0U5PXI8;A0A0S4XRW0;A0A0S4XR94;A0A0S4X…	HLA class I histocompatibility antigen, A-36 alpha chain;HLA class I histocompatibility antigen, A-1 alpha chain;HLA class I histocompatibility antigen, A-3 alpha chain;HLA class I histocompatibility antigen, A-11 alpha chain;HLA class I histocompatibility antigen, A-23 alpha chain;HLA class I histocompatibility antigen, A-24 alpha chain	HLA-A;HLA-A*01;HLA;HLA-B;HLA-A24AK;HLA-A null	34.006	34.0268	34.2163	34.4365	33.8456	33.9098	34.1019	34.3008		0.405086	0.442054	0.131891
A0A0S4XRV0			24.1482	23.296	24.0203	23.9929	25.0415	24.9888	23.9013	26.0256		1.25523	0.0426712	-1.12494
A0A0U1RQH7;H0Y4X3;B7Z4L7;Q6N037;Q7Z3L0;Q6MZY7;E1P5S2;G3XAC6;B4DRA0;B4DLM0;B3KWX7;Q68DD9;B4E1M7;Q14498;A0A0U1RQW2;Q5QP22;Q5QP23	RNA-binding protein 39	RBM39;DKFZp686A11192;DKFZp781I1140;DKFZp686C17209;RNPC2;DKFZp781C0423	24.8069	23.7003	24.863	23.2655	24.8554	24.1562	24.6994	25.3661		0.614145	0.186529	-0.610348
A6NLN1;A0A0U1RRM4;P26599;K7EKJ7;Q59H49;K7ES59;K7ELW5;A0A024R163;O95758;A0A087WUW5;X6R242;A0A0D9SF20;A0A087WU68;K7EK45	Polypyrimidine tract-binding protein 1	PTBP1	26.9885	27.2853	26.9063	26.7801	27.0219	27.0994	26.0963	25.8814		0.679516	0.183024	0.465322
A0A0U1UAT9;A0A0U1UAU5;A0A0U1UAT8;A0A0U1SHW4;P17181;C9J114	Interferon alpha/beta receptor 1	IFNAR1	25.4466	25.7208	27.6491	27.7007	25.9386	26.6678	25.6089	23.8286		0.622033	0.159211	1.11834
I3L0H8;Q2NL95;Q9HBZ9;Q7Z4W5;Q53G16;F6QDS0;A0A0U4B4U6;H3BQK0;Q9NUU7;Q9UMR2;B4DS24;H3BTB3;H3BMQ5;H3BN59;Q59FQ9;Q68DY7;B4DL69;Q69YM2;A0A024QZ90;I3L352	ATP-dependent RNA helicase DDX19A;ATP-dependent RNA helicase DDX19B	DDX19A;DDX19B;DDX19L;DKFZp686C21137;hCG_1998531;DKFZp762C1313	24.449	24.6254	24.2708	24.1545	25.8936	23.9409	25.2785	25.9691		0.952035	0.0849603	-0.895616
A0A140CZL4;B4DUC8;Q13126;A0A140CZL6;A0A140CZL5;J3QSB7;Q6FHT1;Q6FHP1;F2Z2F3;F8WES2;Q9NRK7;J3KRN1	S-methyl-5-thioadenosine phosphorylase;Purine nucleoside phosphorylase	MTAP	27.6213	28.0484	28.0281	28.4608	27.7044	27.9674	27.4431	27.3781		0.980255	0.127199	0.416435
A0A140T9R1;Q6IB58;Q5ST80;Q53HQ0;O75955;A0A140T9X0;A2AB09;A2VCL5;A0A140T9W4;A0A140T907;A0A140T9C3;A0A140T959;A2AB12;A2AB10;A0A140T9B1;A0A140T957;A0A140T910;A2AB13;A2AB11;A0A0G2JJQ6;A0A140T905;A2ABJ5	Flotillin-1	FLOT1	26.8765	27.1824	27.2961	27.4325	27.254	27.0218	27.2631	27.5029		0.158788	0.679536	-0.0635791
A0A140VJC8;P05067;E9PG40;A0A0A0MRG2;B4DJT9;B4DM00;B4DQM1;B4DGD0;B4DMD5;H7C0V9;B7Z313;H7C2L2;L7XE61	Amyloid beta A4 protein;N-APP;Soluble APP-alpha;Soluble APP-beta;C99;Beta-amyloid protein 42;Beta-amyloid protein 40;C83;P3(42);P3(40);C80;Gamma-secretase C-terminal fragment 59;Gamma-secretase C-terminal fragment 57;Gamma-secretase C-terminal fragment 50;C31	APP	34.2609	34.3885	34.5984	34.7371	34.7461	34.7217	35.0046	35.0108		1.5217	0.0767729	-0.37459
Q5QPQ0;A0A140VJC9;O95372;Q5QPQ1;Q5QPQ3;Q5QPQ2	Acyl-protein thioesterase 2	LYPLA2	26.9853	26.8104	23.9549	26.4617	24.4801	24.4158	25.1575	23.9262		1.07805	0.0540169	1.55821
Q86U79;A0A140VJE0;P55263	Adenosine kinase	ADK	25.1229	25.9491	23.9201	25.6796	25.3072	24.3081	24.9018	23.0679		0.538767	0.206597	0.771674
A0A140VJE3;P50579;G3V1U3;B3KWL6;F8VRR3;F8VQZ7;Q96B43;F8VSC4;F8VZX9;F8VY03	Methionine aminopeptidase 2;Methionine aminopeptidase	METAP2	25.8152	25.7668	25.2964	25.1869	23.9885	24.3042	24.1176	26.2063		0.78225	0.121626	0.862168
Q8IY97;A0A140VJE7;B3KXW5;O43747;B4DDL1;B4DS96;H3BNR4	AP-1 complex subunit gamma-1	AP1G1	27.1369	26.9449	26.6588	26.4297	26.9685	26.7691	27.1597	27.2768		0.623353	0.270054	-0.250934
A0A140VJF4;P53004;C9J1E1	Biliverdin reductase A	BLVRA	27.9996	28.0414	28.0971	27.9973	28.2387	28.2297	28.3965	28.5291		2.24038	0.0572492	-0.314641
A0A140VJJ2;P10768;H7BZT7;X6RA14;U3KQT1	S-formylglutathione hydrolase	ESD	29.0721	29.1026	28.8445	28.8668	28.7495	28.7362	28.0553	28.2283		1.5024	0.0541139	0.529178
A0A140VJJ6;C9JEU5;C9JC84;P02679;D3DP16;Q7Z664;C9JPQ9;C9JU00	Fibrinogen gamma chain	FGG;DKFZp779N0926	24.7104	23.8699	27.5371	27.7063	25.4635	23.7295	24.5891	24.7792		0.596793	0.163423	1.31561
A0A140VJK1;O76003	Glutaredoxin-3	GLRX3	28.8731	29.036	28.6644	28.6606	28.671	28.7138	28.8035	28.5963		0.514309	0.428847	0.112359
A0A140VJK6;P49915;Q53F90;B4DUT7	GMP synthase [glutamine-hydrolyzing]	GMPS	28.4912	28.4481	27.4309	27.2343	26.8882	26.4464	27.5363	26.8926		1.27469	0.0458527	0.960242
Q6LET3;A0A140VJL3;P00492;A0A0H3YEQ7	Hypoxanthine-guanine phosphoribosyltransferase	HPRT1	29.62	29.4596	29.5311	29.5433	29.5698	29.651	29.1876	28.9996		0.54747	0.337227	0.186512
H7C5G1;Q6NVV8;Q05D21;A0A140VJL6;Q2TAA2;C9JDY4;C9J5J2;C9JE02;Q6PCA9	Isoamyl acetate-hydrolyzing esterase 1 homolog	IAH1	25.0042	23.2873	23.4961	24.8904	25.6853	25.4834	24.9168	24.532		0.963869	0.0807242	-0.984864
B3KY04;A0A140VJM4;Q96CX2	BTB/POZ domain-containing protein KCTD12	KCTD12	23.7822	25.1012	23.6955	22.5049	24.7721	24.8491	24.8845	24.8247		1.03359	0.0684887	-1.06166
A0A140VJN8;O60664;K7ERZ3;K7EL96;K7ER39	Perilipin-3	PLIN3	26.5718	26.5799	26.976	26.8694	27.4789	26.96	27.1494	26.9056		1.19393	0.1073	-0.374231
A0A140VJN9;Q9NTJ4;H3BRV3;H3BQJ2;B4DHU1;H3BMJ3;H3BUW3;H3BRI3;H3BQH9;B4DH23;B4DVP6	Alpha-mannosidase 2C1	MAN2C1	25.4744	24.0942	25.2175	23.8123	24.4164	23.1052	24.1236	24.3042		0.619896	0.180517	0.662212
A0A140VJP2;Q9NZL9;A8K7A4;B7Z1X8;E5RJR3;H7C0X7	Methionine adenosyltransferase 2 subunit beta	MAT2B	28.03	27.8115	27.1976	27.265	27.4614	27.6521	27.2321	27.3228		0.297179	0.477677	0.158955
A0A140VJP5;P31153;B4DEX8;B4E1K2;B4DFQ8;B4DN74;A8K455;Q00266	S-adenosylmethionine synthase isoform type-2;S-adenosylmethionine synthase	MAT2A	28.8494	28.8849	28.2182	27.8634	28.8993	28.4861	28.9923	29.0276		0.690349	0.192819	-0.397367
A0A140VJQ4;P04181;Q59HE2	Ornithine aminotransferase, mitochondrial;Ornithine aminotransferase, hepatic form;Ornithine aminotransferase, renal form	OAT	27.3914	27.541	27.125	27.1483	27.2354	27.0554	26.8199	26.6613		1.16645	0.114924	0.358428
J3K000;A0A140VJR2;P12955;V9GYE4;K7ES25;V9GYL0	Xaa-Pro dipeptidase	PEPD	31.0498	30.9597	31.1379	30.8064	31.115	31.2016	30.4358	30.3589		0.399121	0.387495	0.210632
Q8WZ56;Q5U0I7;B3KRM2;A0A140VJS0;P62714;B3KQ51;E7ESG8;E5RHC1;E5RFI3;E5RHP4;H0YBN9;H0YC23;B7Z2C5;E5RJX4;H3BV22	Serine/threonine-protein phosphatase;Serine/threonine-protein phosphatase 2A catalytic subunit beta isoform	PPP2CB	23.3787	25.4097	24.8848	24.941	24.213	23.4776	25.1925	24.5732		0.201677	0.52116	0.289464
A0A140VJS3;P62195;Q59GS3;J3QQM1;J3QSE0;J3QLH6;J3KRP2;J3QSA9;J3QRW1	26S protease regulatory subunit 8	PSMC5	26.9329	27.0882	26.431	26.2509	26.0552	26.224	26.034	26.5058		1.07841	0.102708	0.471015
Q56VW8;A0A140VJT0;P63151;Q6ZP32;E5RFR9;Q66LE6;Q6PEG1;Q6IN90;E5RIY1;B3KMA9;Q00005;Q9NZ48;H0YB06;Q59GC6;Q9Y2T4	Serine/threonine-protein phosphatase 2A 55 kDa regulatory subunit B;Serine/threonine-protein phosphatase 2A 55 kDa regulatory subunit B alpha isoform	PPP2R2A	27.7136	27.6357	27.5368	27.3513	27.2343	27.4927	27.5974	27.7102		0.151089	0.708442	0.0507336
A0A140VJT8;P13489;A0A024RC87;H0YCR7;E9PMJ3;E9PLZ3;E9PIM9;E9PMA9;E9PMN0;E9PIK5;E9PR82;E9PMI1	Ribonuclease inhibitor	RNH1	30.5377	30.5502	30.1624	30.2802	30.711	30.5721	30.6009	30.6974		1.3727	0.129659	-0.262688
D3DP78;A0A140VJW5;P14868;Q53T60;C9J7S3;C9JLC1;H7BZ35;Q53R85;C9JQM9	Aspartate--tRNA ligase, cytoplasmic	DARS	27.3069	27.4494	26.8765	26.7183	26.9576	27.2843	27.0771	27.1521		0.0568517	0.853112	-0.0299997
Q9BV61;Q53G55;A0A140VJY2;Q12931;Q59EK6;Q53FS6;Q8N9Z3;K0A7K7;I3L0K7;Q5CAQ4;I3L239	Heat shock protein 75 kDa, mitochondrial	TRAP1	26.7339	27.057	27.0457	27.1123	26.435	24.8192	26.5147	26.9902		0.829116	0.114481	0.797445
A0A140VJY7;Q9BRA2;I3L0K2;I3L3M7;I3L2R6	Thioredoxin domain-containing protein 17	TXNDC17	29.1097	29.2846	28.8974	28.9775	29.178	29.2227	28.6398	28.3155		0.433583	0.357869	0.228326
Q6DEN2;A0A140VK07;Q8IXW6;Q14195;B4DLZ4;H0YBT4	Dihydropyrimidinase-related protein 3	DPYSL3	26.3377	26.2395	26.3801	26.4326	26.3934	26.243	26.4097	26.409		0.104429	0.855314	-0.0163035
A0A140VK14;P49448	Glutamate dehydrogenase 2, mitochondrial	GLUD2	24.5433	24.1015	24.6896	23.0772	24.5761	24.5164	26.1467	24.6064		Non un numero reale	1	0
A0A140VK27;P09960;B4DVZ8;Q59ES1;Q49AK0;B4DEH5	Leukotriene A-4 hydrolase;Leukotriene A(4) hydrolase	LTA4H	29.4271	29.3099	29.2163	29.2597	29.5927	29.5856	29.3859	29.4855		1.69549	0.139891	-0.209152
A0A140VK43;P25788;Q6IB71;G3V4X5;H0YJ03;G3V3W4;G3V5N4	Proteasome subunit alpha type-3;Proteasome subunit alpha type	PSMA3	30.7932	30.6944	29.9693	30.4236	30.6714	30.5578	30.9797	30.7914		0.654776	0.242997	-0.279967
A0A140VK44;G3V5Z7;P60900;G3V295;G3V3I1;G3V3U4;Q9BZ93;G3V4S5;G3V2S7;Q59F72;H0YJC4	Proteasome subunit alpha type;Proteasome subunit alpha type-6	PSMA6	30.9873	30.9606	30.6878	30.6048	30.9711	31.0437	29.847	29.5608		0.535309	0.242132	0.454459
Q53FT8;A0A140VK45;P20618;Q59GN1	Proteasome subunit beta type;Proteasome subunit beta type-1	PSMB1	30.2921	30.2742	30.405	30.4991	30.9638	30.8404	30.673	30.4934		1.76486	0.0612394	-0.375075
A0A140VK46;P28070;B4DFL3	Proteasome subunit beta type-4	PSMB4	29.8137	29.93	29.8781	29.7248	30.0197	30.0283	28.9062	29.0146		0.50801	0.280794	0.344458
B2R5U1;A0A140VK49;Q59FF0;Q7KZF4;B3KU67;B4E299;I6TRR8;H7C597	Staphylococcal nuclease domain-containing protein 1	SND1	31.5797	31.6162	31.2877	31.4	31.4499	31.4211	31.429	31.5938		0.00976012	0.97838	-0.00253248
A0A140VK56;P37837;F2Z393;B4DID5;Q9UMF8;E9PM01;E9PKI8	Transaldolase	TALDO1	33.2647	33.0135	32.9321	32.9134	33.6542	33.5832	33.2253	33.2939		1.65804	0.0609535	-0.408213
A0A140VK57;P16035;A0A024R8V7;B4DFW2;K7EIX4;K7EL90	Metalloproteinase inhibitor 2	TIMP2	32.6562	32.9055	32.7219	32.8222	32.7884	32.6956	32.8867	33.162		0.410573	0.473499	-0.106682
A0A140VK65;P21281;Q59HF3;H0YC04;B4DFM5;B4DQI9;Q71UA2;B4DWH7;C9JL73;P15313;C9J5E3;C9JNS9;H0YC45;E5RGH6	V-type proton ATPase subunit B, brain isoform	ATP6V1B2	29.0957	29.1278	29.0716	28.8859	29.0714	28.9281	28.7217	28.7494		0.918408	0.253185	0.177627
Q6IBK3;A8K769;A0A140VK92;O15127;H3BV04;H3BN93;H3BUB6;H3BPL9;B3KU14	Secretory carrier-associated membrane protein 2	SCAMP2	25.3808	25.3305	25.5005	25.2867	25.6381	24.1731	24.3014	24.1646		1.17415	0.061332	0.805333
F8W1A4;A0A140VK93;P54819;F8VY04;F8VZG5;B4DLK2;G3V213;F8VPP1	Adenylate kinase 2, mitochondrial;Adenylate kinase 2, mitochondrial;Adenylate kinase 2, mitochondrial, N-terminally processed	AK2	28.6868	28.4361	28.3023	28.201	28.5034	28.5901	27.439	27.9569		0.442642	0.330896	0.284193
A0A140VKA9;P09417;H0Y8F7;B7Z415;D6RGG7	Dihydropteridine reductase	QDPR	27.9553	27.6263	27.4046	27.361	27.3917	27.5928	26.7259	26.7872		0.918755	0.129583	0.462451
Q8N2D9;G3V1J9;F5H4M7;Q53HR4;A0A140VKD1;Q9Y3Q3	Transmembrane emp24 domain-containing protein 3	TMED3	24.4857	26.1068	23.8883	24.0158	24.7276	24.3884	27.1409	26.4081		0.587478	0.173855	-1.04211
A0A158RFU6;P51149;B4DPH9;C9J592;C9J8S3;C9IZZ0;C9J4V0;C9J4S4;C9J7D1	Ras-related protein Rab-7a	RAB7A	31.7559	31.6871	31.6845	31.703	31.5773	31.6375	31.5272	31.4525		2.01528	0.173712	0.158995
H3BLV0;B2R658;A0A172WBW8;B1AP13;H7BY55;P08174;Q8TD12;Q8TD11;Q8TD13;B4DPY4;B1AP15;B4DUF2;Q8TD14	Complement decay-accelerating factor	CD55	27.8501	28.3021	28.1695	28.105	28.2367	28.3335	28.7616	28.7165		1.32266	0.0852973	-0.405403
A0A1B0GWJ0;A0A1B0GTJ7;X5D8S6;Q71UA4;P30566;A8K4X6;B4DP46;A0A0A6YY92;A0A096LNY6;A0A1B0GWF8;B4DUM2;X5DP48;X5D2Z4;A0A1B0GTG9;A0A096LNY5;A0A096LP92;A0A096LPA2;A0A096LNY4;V9GY96;A0A096LP76;B4DEP1;A0A096LP72	Adenylosuccinate lyase	ADSL	27.9395	28.2115	27.9949	27.9478	28.0523	28.0145	28.1365	28.0629		0.256483	0.674797	-0.0431023
A0A1B0GTP7;A0A1B0GV95;A0A1B0GW48;A0A1B0GVJ1;A0A1B0GU06;A0A1B0GVE7;A0A1B0GVA3;A0A1B0GVC9;A0A1B0GV88;B1B5P7;B1B5R9			24.0407	24.0545	31.1688	30.9771	24.0366	23.4454	24.3214	24.8112		0.831634	0.0798586	3.40662
H0Y5R6;A0A1B0GVN9;P06132;B4DEM5;Q5T446;A0A1B0GVZ4;B0AZT7;B4DHV6	Uroporphyrinogen decarboxylase	UROD	27.1526	26.6787	26.0448	26.1117	26.1401	26.346	26.7247	26.632		0.0430362	0.870216	0.0362282
A0A1B0GVS3;R4GMT0;B4DM97;P61163;B4DMT4;B4DXP9;P42025	Alpha-centractin;Beta-centractin	ACTR1A;ACTR1B	25.3178	22.8906	26.7759	22.4533	23.6826	25.5663	24.0978	24.8423		0.0602438	0.787846	-0.187846
A0A1B0GVU9;Q96AW5;Q9H3A5;Q9BUZ3;B4DDN1;H7C0R3;A0A0U1RR66;A0A0U1RQL2;A0A0U1RQQ5;A0A0U1RRJ7;A0A0U1RR79;A0A0U1RRC8;A0A0U1RQJ6;A0A0U1RQX5;A0A1B0GTT3;A0A0U1RRI9;A0A0U1RQE9		QARS	25.5878	23.8761	24.4784	23.7001	24.3005	25.1504	24.7836	26.5212		0.569549	0.191724	-0.778308
B3KRV7;Q53HW6;A8K2M5;A0A1B1RVA9;P06858;B7Z4C6;Q6IAV0;Q71UV2;Q4JIZ7;E7EW14;E5RJI0;E5RHN7	Lipoprotein lipase	LPL	29.9347	30.0345	30.5354	30.6701	29.7656	29.9762	29.5223	29.549		1.50988	0.0473612	0.590363
B2R6F5;A0A1B2JLU2;O75695	Protein XRP2	RP2	26.1315	25.7494	26.0341	25.7455	25.4008	25.627	25.6627	25.4739		1.7324	0.0629451	0.374046
C9J6N5;C9JQ40;C9JW51;A0A1C7CYX8;Q9H098;X6RET8;C9JP05;C9J3Q3	Protein FAM107B	FAM107B	26.3063	24.1807	23.9051	23.4088	25.0314	25.1954	25.1718	25.1697		0.493144	0.235995	-0.691843
Q59GB4;A0A1C7CYX9;Q16555;Q53ET2;Q8NAN9;B3KV96;E9PD68;B3KXQ5;X5DQV1;X5DNI1;Q14194;Q96I11;B3KT07	Dihydropyrimidinase-related protein 2	DPYSL2	29.0209	29.0405	28.8325	28.8683	28.9838	28.8824	29.0043	28.628		0.268427	0.60316	0.0659266
M0R081;A0AUH1		CLEC11A	24.1101	24.2926	24.0412	22.8619	24.9436	24.0676	24.5955	23.0683		0.270179	0.436472	-0.342282
A0M8W4;Q15819;G3V113;H0YBX6;E5RIF1;D6RG00;H0YBP9	Ubiquitin-conjugating enzyme E2 variant 2	UBE2V2;UBE2V1	27.6231	27.8601	28.1906	28.1565	27.7768	27.8541	24.3711	26.8877		0.733038	0.121724	1.23516
B7ZA61;B7ZA28;B7Z1W8;A0N0L8;K4DIA0;O75144;A0A087X1L8	ICOS ligand	ICOSLG	24.8463	25.4397	22.5055	24.6557	24.4478	24.972	24.1174	23.0321		0.106431	0.6751	0.219482
J3QSV6;A0PJ61;Q32Q62;O76021;I3L3U9;A0PJ87;I3L3C4;I3L234	Ribosomal L1 domain-containing protein 1	RSL1D1	26.5381	26.5711	26.8494	26.881	27.0707	26.8209	27.1396	27.0072		1.41874	0.108094	-0.299712
A1A5C4		RRBP1	25.01	24.9572	24.2183	24.3349	24.3928	23.0655	23.3734	25.1651		0.563315	0.205795	0.630888
B4E342;A3KC71;Q76M96;H7C5K4;A8KA16	Coiled-coil domain-containing protein 80	okuribin;CCDC80	28.104	28.0387	27.7583	27.7916	27.6647	27.7249	28.0283	27.8879		0.347385	0.516237	0.0967245
A3KFL5;A3KFL2;Q13868;B4E001;A3KFL1;A2VCR1;B3KQW2	Exosome complex component RRP4	EXOSC2	25.4818	25.9003	24.6741	22.492	25.4083	24.5555	23.9241	24.4648		0.0203037	0.922917	0.0488806
Q4VB24;B2R984;A3R0T8;A3R0T7;P10412;P16403;P16402;A1L407;P22492;Q02539;P16401	Histone H1.4;Histone H1.2;Histone H1.3	HIST1H1E;HIST1H1C;HIST1H1D	29.8471	29.4389	28.4571	28.674	29.0952	29.6158	29.3464	29.9906		0.492885	0.2732	-0.407714
E0X098;B2RDR4;A4D0U5;Q9UGI8;F8W7T0;Q53GU1	Testin	TES	25.4414	23.2488	24.3979	22.4057	24.7534	24.3451	24.3765	24.4871		0.406353	0.298293	-0.617095
A4D0W0;O95777;F2Z2Y6;C9JIZ0;C9JNV3	U6 snRNA-associated Sm-like protein LSm8	LSM8	28.4675	28.0835	28.7222	28.6505	28.6662	27.9272	26.9327	24.2263		0.777055	0.105185	1.54284
C9J1Z8;A4D0Z3;B4DLJ3;P84085;F5H1V1;F5H6T5;F8WDB3	ADP-ribosylation factor 5	ARF5	24.3598	25.424	24.1306	22.2456	24.6759	24.3415	24.2807	24.6187		0.271219	0.422155	-0.439211
C9J7I0;A4D104		RPA3OS;LOC401307	24.4099	25.7396	27.0764	27.0969	26.9742	26.7469	27.4251	27.4338		0.796474	0.109559	-1.0643
A4D1K0;Q16864	V-type proton ATPase subunit F	ATP6V1F	26.6294	23.3282	26.139	26.3561	26.6468	26.9344	26.6115	26.7863		0.714569	0.129807	-1.13156
H7C4M9;C9JZG9;C9JZY6;A4D1L5;P62256	Ubiquitin-conjugating enzyme E2 H	UBE2H	25.299	25.7486	24.806	25.0557	24.8799	24.3603	24.4864	24.8228		1.32313	0.0613145	0.589965
A4D1P0;C9JRZ8;O60218	Aldo-keto reductase family 1 member B15;Aldo-keto reductase family 1 member B10	LOC402299;AKR1B15;AKR1B10	24.9735	24.4313	24.7535	25.97	25.7352	24.3649	24.0237	24.839		0.236706	0.481087	0.291348
Q567R6;A4D1U3;Q04837;A0A0G2JLD8;E7EUY5;B7Z268;C9K0U8;C9J8J0	Single-stranded DNA-binding protein;Single-stranded DNA-binding protein, mitochondrial	SSBP1	30.2258	30.2766	30.3012	30.3484	30.257	30.0668	30.0817	30.2382		1.18654	0.292946	0.127093
A4D275;O15143;C9J4Z7;F8VXW2;C9JEY1;C9JQM8;C9JFG9;C9J6C8;C9JBJ7;C9K057;C9JTT6	Actin-related protein 2/3 complex subunit 1B	ARPC1B	29.4556	29.2922	29.2741	29.0536	29.4894	29.6287	29.6181	29.8031		1.88923	0.0573539	-0.365961
A4D2D2;Q15113;B4DPJ4	Procollagen C-endopeptidase enhancer 1	PCOLCE	26.5868	26.8204	26.6067	26.6469	23.367	27.1459	26.7365	26.7243		0.322955	0.356653	0.671782
A4D2P2;A4D2P1;A4D2P0;P63000;B1AH77;B1AH80;A0A024R1P2;P15153;J3KSC4;J3QLK0;A0A024R9T5;B1AH78;P60763;Q59FQ0	Ras-related C3 botulinum toxin substrate 1;Ras-related C3 botulinum toxin substrate 2;Ras-related C3 botulinum toxin substrate 3	RAC1;RAC2;RAC3;hCG_20693	28.2982	28.4092	28.8683	28.7136	28.7548	28.8359	29.1609	29.5379		1.18661	0.0837998	-0.500086
B4DUD6;Q8TC62;E7ES33;Q3LIE9;A4GYY8;A8K3D0;E7EPK1;Q16181;Q59EY4;B4DNE4;A0A024RA87;G3V1Q4;A0A023T695;B4DPQ6;Q3B7A3;A0A0U1RRH9;A0A0U1RRE1;A4D1Y2;A0A0U1RQK0;A0A0U1RRD1;Q5JXL7;A0A0U1RRM2;Q6ZU15	Septin-7	SEPT7;Nbla02942;DKFZp686F17268	28.7818	28.3659	27.899	27.764	28.3154	28.1894	28.3256	28.2115		0.0894731	0.768475	-0.0577765
A4UCT6			23.8958	24.8459	23.0321	25.5689	23.7115	24.4412	24.2496	23.5964		0.229386	0.481151	0.336015
A5D8W8;Q9UJ14;B4DRZ0;A0PJJ9;A4FU32	Gamma-glutamyltransferase 7;Gamma-glutamyltransferase 7 heavy chain;Gamma-glutamyltransferase 7 light chain	GGT7	24.4275	24.2589	24.3803	23.699	23.8563	25.0707	25.4145	24.6287		0.71435	0.162288	-0.551079
B7SBB1;G9I2H4;D5LTB3;D0EKE6;D0EKE4;C8CK05;C8CK04;C8CHN4;C0JXB9;C0JXB8;D0EKE5;A5JGZ4;O00170;D0EKE7;D2CVN5;A7YDK1;B3TMT2;A7YDK7;E5L4L0;A7KS92;E9PMH2	AH receptor-interacting protein;Peptidyl-prolyl cis-trans isomerase	AIP	23.432	24.2669	25.7799	25.5908	24.0252	24.62	25.1312	24.7252		0.0853307	0.733711	0.142029
A5PLK9;P13497;Q3MIM8;B7ZKR5;Q9Y6L7;E5RH22;D6RCE0	Metalloendopeptidase;Bone morphogenetic protein 1	BMP1	30.9194	31.0279	31.4357	31.4766	31.3802	31.4511	31.5854	31.5455		0.946337	0.175471	-0.27566
B4DXG8;D6RIY6;A5PLM5;Q06265;H0Y9L5;D6R905	Exosome complex component RRP45	EXOSC9	26.1841	26.1725	26.089	26.1728	26.1048	26.1459	25.7384	25.6585		0.984993	0.185315	0.242688
H0YC42;A5Y5A3;P55327;E5RFR7;H0YC44	Tumor protein D52	TPD52	27.899	27.7025	27.4929	27.4701	28.0181	27.9189	27.6261	27.3874		0.220706	0.586221	-0.0964913
L7RXH0;A5YM53;P06756;B4DYQ7;H7BZG1	Integrin alpha-V;Integrin alpha-V heavy chain;Integrin alpha-V light chain	ITGAV	25.9881	26.1454	26.6455	26.3303	26.0876	26.1913	26.2857	26.1255		0.296804	0.527638	0.104783
A6NDG6;H3BV17	Phosphoglycolate phosphatase	PGP	27.1394	27.0922	26.6245	26.5468	26.7646	26.9278	26.515	26.3193		0.487801	0.338214	0.219052
A6NEL0;P05114;Q6NSG7;Q3B790;A0A024R2A3;D3DWY4;F2Z2W6;F2Z2Y5;H7BXJ5	Non-histone chromosomal protein HMG-14	HMGN1;hCG_1979072	29.3005	28.7605	26.8664	29.0437	28.5158	29.8722	28.5839	29.277		0.390119	0.313443	-0.56944
A6NFX8;Q9UKK9;A6NJU6;A6NCQ0;C9JYY9;H0YEY4	ADP-sugar pyrophosphatase	NUDT5	29.5655	29.5097	29.3873	29.479	29.4605	29.4475	29.216	29.3153		0.925876	0.326446	0.125583
A6NGN6;B1AJZ5;Q59G34;Q9NR34;A0A087WZ31;Q8WYU7	Mannosyl-oligosaccharide 1,2-alpha-mannosidase IC	MAN1C1;pp6318	24.1519	23.8644	24.4748	24.0763	25.9726	23.8186	25.1957	23.0955		0.230063	0.473458	-0.378727
A6NKZ2;P51606;H7C1A7;H7C2G7	N-acylglucosamine 2-epimerase	RENBP	28.1527	28.1927	28.142	28.1691	27.8916	28.174	28.0302	27.9325		1.3115	0.225567	0.157072
A6NL93		HMGN1	24.218	25.6121	24.1168	24.8851	24.7544	25.7214	25.4637	25.7289		0.85825	0.114007	-0.709103
C9JXV0;A8KA50;B7Z3E7;A6NNK5;Q12888	Tumor suppressor p53-binding protein 1	TP53BP1	23.4197	23.8493	24.8129	23.1198	24.0268	24.7755	25.4883	25.098		1.1373	0.056917	-1.04673
A6PVH9;F2Z2V0;B0QZ18;Q99829;E7ENH5;Q59EI4;Q5JX56;Q5JX58;Q5JX59;Q5JX60;Q5JX44;Q5JX45;Q5JX54;Q5JX55;H0Y524;Q5JX61;Q5JX52	Copine-1	CPNE1	27.1679	26.79	26.5411	26.2917	26.6954	26.8546	26.5909	26.4276		0.0981842	0.758032	0.0555534
A6PVN5;Q15257;Q5T949;Q5T948;F6WIT2;B4DZF8;A6PVN6;A6PVN9;A6PVN7;Q68CR8;A6PVN8;C9IZ76;B4DLX5;B7ZBQ0	Serine/threonine-protein phosphatase 2A activator	PPP2R4	26.7478	26.879	26.6994	26.3632	26.3805	26.5396	25.7079	26.2884		1.08895	0.106418	0.443262
A6PWM2;Q6UXH1	Cysteine-rich with EGF-like domain protein 2	CRELD2	27.7959	27.8621	25.1625	27.7944	27.553	27.5035	28.013	28.152		0.423373	0.283806	-0.651667
B1PL87;A8ASI8;B3KT21;P55957;B2ZP79	BH3-interacting domain death agonist;BH3-interacting domain death agonist p15;BH3-interacting domain death agonist p13;BH3-interacting domain death agonist p11	BID	24.9616	25.1559	25.2266	24.173	24.4288	24.9778	22.8011	25.6497		0.260074	0.436421	0.414923
A8K037;Q9NU53;B7Z3C1;Q5TFA5	Glycoprotein integral membrane protein 1	GINM1	28.01	27.7657	28.6666	28.3697	28.4862	28.6053	28.3252	28.3714		0.545284	0.302193	-0.243986
A8K0I8;Q8NFT8;B4E370;B4E399	Delta and Notch-like epidermal growth factor-related receptor	DNER	26.862	26.5638	26.9484	26.9338	23.9325	26.3547	27.0782	26.8699		0.476991	0.24072	0.768191
B4DN92;A8K0M6;Q8NBN3;H3BM87;H3BSZ0;H3BUZ1;H3BPJ4;H3BMU0;A8K369;A8K285	Transmembrane protein 87A	TMEM87A	23.7977	24.763	24.709	23.3317	24.6183	24.3788	25.5672	24.0435		0.473204	0.267743	-0.501596
A8K0P2;Q9H2U2;D6R967;B4DFH3;H0Y9D8;B4DR66	Inorganic pyrophosphatase 2, mitochondrial	PPA2	23.873	23.8889	26.1672	24.1181	25.0673	23.5864	24.3968	23.2904		0.25455	0.441316	0.426563
H0YET9;A8K103;P49407	Beta-arrestin-1	ARRB1	24.2384	22.7271	25.3375	24.2158	25.0869	25.1156	23.8372	25.1069		0.479136	0.246064	-0.656929
Q7Z3Z9;A8K139;P32004;Q86SE4;E7EVM4;E7EPI4;Q7Z2J8;E9PHJ4;Q7Z2J9;Q7Z2J0;Q7Z2J6;Q7Z2I3	Neural cell adhesion molecule L1	L1CAM	34.5454	34.5993	34.8147	34.8399	34.7429	34.7186	34.9076	34.7847		0.467843	0.487495	-0.0886068
A8K144			24.177	24.7848	24.0339	24.0406	23.965	24.6834	24.0975	28.1528		0.427731	0.263787	-0.965624
A8K168;P48163;B4DX99;Q8WVX2	Malic enzyme;NADP-dependent malic enzyme	ME1	26.5951	27.4141	26.1295	26.1029	26.8741	26.7196	26.5486	26.9312		0.269754	0.473147	-0.207969
Q9UG64;B3KQ85;Q96CP5;B3KM34;A8K1E9;O75439;F8WAZ6;B4DM90;G3V0E4	Mitochondrial-processing peptidase subunit beta	DKFZp586I1223;PMPCB	23.6174	24.5611	25.0019	24.4451	24.9676	25.266	25.6579	24.2555		0.748072	0.146721	-0.630378
A8K2M0;P43686	26S protease regulatory subunit 6B	PSMC4	27.0793	27.7032	27.4701	27.4439	27.8764	25.6422	26.9783	27.1763		0.472884	0.267397	0.505852
A8K2Q6;P45877	Peptidyl-prolyl cis-trans isomerase;Peptidyl-prolyl cis-trans isomerase C	PPIC	28.2695	28.1316	28.068	27.9644	28.2988	27.966	24.6584	26.9987		0.657285	0.147321	1.12792
H3BR35;Q7KZX8;A8K2W7;P15170;B2RCT6;B4DQM6;Q8IYD1;H3BSV8	Eukaryotic peptide chain release factor GTP-binding subunit ERF3A;Eukaryotic peptide chain release factor GTP-binding subunit ERF3B	GSPT1;GSPT2	27.149	27.2492	27.0315	27.1162	27.1086	27.0739	24.5206	26.9866		0.51641	0.221026	0.714047
A8K3C3;P50991;B7Z9L0;B7Z2Z8;B7Z2F4	T-complex protein 1 subunit delta	CCT4	30.5172	30.5272	30.0264	30.1489	30.19	30.051	30.1168	30.1881		0.602754	0.335696	0.168438
Q86Y74;B4DJ96;A8K3C5;J3KPP4;O95232;Q6PKC2;D6RDI2;D6RHH0;U3KQT3;H0YA81	Luc7-like protein 3	CROP;LUC7L3	25.9544	26.5081	26.0957	26.3739	24.021	25.6963	26.8776	26.4826		0.301711	0.39395	0.463636
A8K3J4;Q9ULX7;U3KPU6;B4DI00	Carbonic anhydrase 14	CA14	28.3903	28.2996	28.8896	28.946	28.7402	28.882	29.1289	29.2776		0.928902	0.146304	-0.375786
B4DSN5;A8K3M3;P18031	Tyrosine-protein phosphatase non-receptor type;Tyrosine-protein phosphatase non-receptor type 1	PTPN1	25.518	25.6692	23.4177	24.3901	24.9153	24.3258	23.7827	24.661		0.226472	0.485489	0.327553
A8K3M9;Q13242;H0YIB4;S4R3G0;B4DFT9	Serine/arginine-rich splicing factor 9	SRSF9	26.0676	26.4498	25.9669	26.0256	24.7869	24.0328	25.1765	26.4759		0.992872	0.0753846	1.00944
A8K3Y8;Q9Y316	Protein MEMO1	MEMO1	24.4421	23.4162	24.1443	22.2917	24.9888	24.6789	23.6008	23.956		0.601896	0.181349	-0.732537
A8K492;P56192;H0YI94;Q8NAB3;H0YIP0;H0YHV5;A0A024RBA2;B4E0E9;B4DF61	Methionine--tRNA ligase, cytoplasmic	MARS	25.1021	24.1496	24.8119	24.7761	24.4548	24.6636	25.3534	24.5365		0.0516272	0.846831	-0.0421653
Q59H57;B4DR70;A8K4H1;Q8TBR3;Q6IBQ5;H3BPE7;Q13344;P35637;Q70T18	RNA-binding protein FUS	FUS	27.0114	26.9	26.9347	22.3723	27.9417	27.9342	28.1673	28.0588		0.997199	0.0579034	-2.2209
A8K4M1;Q8IZ41	Ras and EF-hand domain-containing protein	RASEF	23.9991	24.5293	24.3121	24.7029	25.9798	23.7196	24.3933	24.2811		0.15671	0.593053	-0.207599
A8K4R1;Q6P4E1;H0YMR0;H0YM51	Protein CASC4	CASC4	23.5965	24.3507	25.8503	25.1222	24.8146	23.4865	24.891	24.0662		0.294691	0.404738	0.415347
B7Z9W6;Q59EH7;A8K4T2;Q99615;B4DKK3;K7EJL5;K7EN19;K7EJV7;K7ER44;K7EPP7;K7ESP1;K7EIH8;K7EJE9;K7EK03;K7ELJ8	DnaJ homolog subfamily C member 7	DNAJC7	26.4554	26.5846	26.9067	26.8215	26.2687	26.8478	26.6039	26.7053		0.211396	0.603449	0.0856562
A8K4T6;Q16401;F2Z3J2	26S proteasome non-ATPase regulatory subunit 5	PSMD5	25.3929	25.1444	23.4927	25.6054	24.8577	24.9829	24.423	24.8774		0.0905003	0.727825	0.123608
Q5QPM0;Q5QPL9;A8K4T9;Q53GL6;Q9UKM9;Q5QPM1;Q5QPM2;B4DSJ1	RNA-binding protein Raly	RALY	25.9427	26.4184	25.7397	25.8172	26.298	26.2009	25.9863	26.234		0.561921	0.32287	-0.200333
A8K517;P62266;D6RD47;D6RDJ2;D6RIX0;D6R9I7	40S ribosomal protein S23	RPS23	29.7633	29.6701	28.7612	28.6497	29.1392	29.3394	29.7143	29.8869		0.400069	0.347493	-0.308861
Q5T278;A8K563;B7Z4W5;Q16773;B3KSW6	Kynurenine--oxoglutarate transaminase 1	CCBL1	24.7304	24.302	24.1788	23.7403	25.1357	25.0916	25.121	23.9004		0.775735	0.145152	-0.574359
B3KY12;A8K7V1;A8K566;Q12874;B4DW90;Q53HM6	Splicing factor 3A subunit 3	SF3A3	28.1701	27.8567	27.9659	27.8382	27.4958	27.8813	27.7704	27.619		1.23629	0.142298	0.266082
Q59GY3;V9HVZ0;A8K588;Q13247;B5BU15	Serine/arginine-rich splicing factor 6	HEL-S-91;SRSF6	26.9768	27.1484	27.3316	22.692	27.6691	27.6218	27.7515	27.5206		0.695418	0.125828	-1.60354
A8K607;E7ESC6;Q9UIA9;D3DSQ7;B4DSP8;H0YBE1;E5RIW1	Exportin-7	XPO7	24.7608	26.0187	25.5715	23.6501	25.5575	25.593	25.8634	22.8946		0.00894912	0.964768	0.0231829
Q6I9U9;Q53XC6;A8K669;Q99538;B7Z4A4;B7Z4S8;Q96CY7;G3V4E4;G3V2T4;G3V263;G3V5B2;G3V4P5;H0YJN9;G3V3Z4	Legumain	LGMN	30.3002	30.4689	30.8302	30.8538	30.3692	30.3832	30.5097	30.4243		0.656602	0.29985	0.191676
J3QS39;J3QTR3;F5H6Q2;Q3MIH3;F5GYU3;F5H2Z3;F5H265;Q5UGI3;B4DV12;F5H388;Q5RKT7;B2RDW1;F5H747;F5GXK7;J3QKN0;Q5U5U6;Q5PY61;Q9UFQ0;Q96C32;Q96MH4;L8B4I8;L8B196;Q96H31;L8B4R0;A8K674;L8B4Z6;L8B4M0;L8B4J3;Q66K58;Q59EM9;P62987;P62979;P0CG47;P0CG48;M0R1V7;Q49A90;M0R1M6;M0R2S1;J3QSA3;F5GZ39;Q8WYN9;A8CGI2	Ubiquitin-60S ribosomal protein L40;Ubiquitin;60S ribosomal protein L40;Ubiquitin-40S ribosomal protein S27a;Ubiquitin;40S ribosomal protein S27a;Polyubiquitin-B;Ubiquitin;Polyubiquitin-C;Ubiquitin	UBB;RPS27A;UBC;UBA52;HEL112;DKFZp434K0435;UbC	33.2095	33.2795	33.3239	33.346	33.4733	33.5683	33.6911	33.7716		2.45259	0.0429103	-0.33636
V9HW72;A8K690;P31948;F5H783;F5GXD8;H0YGI8	Stress-induced-phosphoprotein 1	HEL-S-94n;STIP1	32.1393	32.0405	32.0299	31.9792	32.0875	32.1083	32.1118	32.1349		0.925553	0.492474	-0.063417
B4E3M6;A8K6I4;P42285	Superkiller viralicidic activity 2-like 2	SKIV2L2	24.1136	24.1694	24.8032	24.5409	24.9668	23.6989	25.0158	24.7139		0.221513	0.523384	-0.192098
Q53ER0;A8K6K7;P13807;B7Z806;B7Z6I6;B7Z255;M0QYU1;A0A024RAU5;P54840	Glycogen [starch] synthase, muscle	GYS1	25.9498	25.9762	26.0647	25.8995	25.7928	25.7053	25.3172	24.4267		1.09898	0.077942	0.662083
C9JZW7;A8K6X2;P54922	[Protein ADP-ribosylarginine] hydrolase	ADPRH	23.3726	24.7197	24.9675	21.72	24.6679	25.7231	24.37	23.4996		0.445341	0.255486	-0.87021
A8K719;A0A024R6W3;J3KTD8		CBFB	27.7528	27.6411	27.998	27.8875	27.088	27.4788	27.6579	28.2676		0.32423	0.436449	0.196765
B4DE69;B4DDF7;A8K7B7;P30153;Q8NB89;B4DQY1;A8K3H8;B3KQV6;B4E1Q0;C9J9C1;E9PH38;H0YDG7;B7Z1G3;A8K8B0;P30154	Serine/threonine-protein phosphatase 2A 65 kDa regulatory subunit A alpha isoform	PPP2R1A	29.5982	29.2241	29.4867	29.3979	29.1773	29.2321	29.7934	29.4371		0.0360902	0.906258	0.0167365
A8K7F6;P60842;A8K088;B4DNH2;J3KT12;Q59F68;J3QS69;J3KSZ0;J3KTB5;J3QL43;J3KTN0;B4DKP9;J3QR64;J3QLN6;J3QKZ9;B4E047;J3KS25;J3QL52;B4E102	Eukaryotic initiation factor 4A-I	EIF4A1	31.3188	31.3754	30.8849	30.8917	30.9638	30.8519	30.978	31.0892		0.469709	0.401819	0.146978
A8K878;P55145;H7C2D6;Q49AH0	Mesencephalic astrocyte-derived neurotrophic factor	MANF	29.6417	29.9931	29.7491	29.2747	29.4326	29.336	28.3041	28.3951		1.26211	0.053661	0.797697
A8K8A4;Q96FN4;B2RD40;H3BPR8;H3BQQ3;Q4G168;H3BUC8;B3KWK1;B7Z370;Q96A23;O95741;Q9UBL6	Copine-2	CPNE2	27.9386	27.9916	27.7364	27.3791	27.5566	27.527	27.1043	26.9798		1.2292	0.0836026	0.469515
Q2VF42;A8K8D9;P11413;Q2Q9H2;Q2Q9B7;B4DYA7;Q0PHS1;E7EUI8;E7EM57;E9PD92;Q0PHS5;Q0PHS6;A7IZZ3	Glucose-6-phosphate 1-dehydrogenase	G6PD	29.3482	29.232	29.2649	29.1653	29.319	29.4143	29.6377	29.3944		1.27765	0.189907	-0.188792
B2R6S9;A8K8F6;P30533	Alpha-2-macroglobulin receptor-associated protein	LRPAP1	26.52	26.5251	26.5504	26.6041	26.521	26.6388	24.9163	25.2669		0.815157	0.122575	0.714147
A8K9T9;A8K8N7;O15067;B4DJ26;Q9BR56;Q6P4B4;H0YGH1;J3KT98	Phosphoribosylformylglycinamidine synthase	PFAS	27.014	26.8869	26.4252	26.573	27.059	27.0111	27.0964	26.886		1.0377	0.156042	-0.288313
Q59GK2;A8K8T3;P52848;E7EVJ3;B7Z1Q0;B4DQU1;S4R438	Bifunctional heparan sulfate N-deacetylase/N-sulfotransferase 1;Heparan sulfate N-deacetylase 1;Heparan sulfate N-sulfotransferase 1	NDST1	26.9166	27.2687	27.4721	27.3224	27.3218	27.4415	27.8627	27.7424		1.04087	0.136251	-0.347135
A8K8U1;Q86VP6;A0A0C4DGH5;B3KMG3;H0YH27;F5H6I6;F8WBB8;B3KM30;O75155	Cullin-associated NEDD8-dissociated protein 1	CAND1	29.414	29.4157	29.1059	28.9054	29.1313	29.1275	29.4395	29.4902		0.219409	0.597188	-0.086864
A8K8X0;Q14CX7;F8VSB9	N-alpha-acetyltransferase 25, NatB auxiliary subunit	NAA25	27.904	28.1649	24.5789	24.6972	27.9798	27.9016	23.4048	23.3539		0.15806	0.552106	0.676195
A8K920;Q9ULL4;B7Z9A5;B7Z3G6;B7Z3H9;B7Z3Z6	Plexin-B3	PLXNB3	25.5105	23.9305	24.3807	23.0586	25.3213	23.7461	25.1309	23.4964		0.1087	0.673136	-0.203578
A8K946;O43148;Q05D80;Q05DQ2;K7EP06;K7EPP5;B7Z3U8;Q9UEB8;K7ERH6;B7Z8S9	mRNA cap guanine-N7 methyltransferase	RNMT	26.57	26.7465	26.5683	26.3235	26.4485	26.1496	26.9925	26.7016		0.0363309	0.898577	-0.0209675
A8K9E4;B4E0I2;P22894;H7C1M3;B4E0T0	Neutrophil collagenase	MMP8	30.8682	30.9278	30.9901	31.0894	30.7931	30.8764	31.0105	31.0813		0.134265	0.78502	0.0285764
A8K9U6;C9J6P4;Q7Z2W4;Q05DV5	Zinc finger CCCH-type antiviral protein 1	ZC3HAV1	23.7719	23.9001	25.9582	26.2796	26.0827	25.9674	26.6127	26.6714		1.01888	0.0630459	-1.35614
A8K9X5;Q9UNN5;B1ANM7;B4DEJ6;B3KT28	FAS-associated factor 1	FAF1	25.9319	25.8995	26.0417	25.8433	26.1337	25.8922	25.8018	26.0314		0.162622	0.743665	-0.0356736
A8KA19;O43592;F8WDU6;F5GYW6	Exportin-T	XPOT	25.6716	25.7855	25.3608	25.5411	25.2444	24.8466	25.0483	23.6089		1.26052	0.0487481	0.90272
A8KA83;Q9P0L0;J3QKM9;E5RK64;Q59EZ6;A0A024RC64	Vesicle-associated membrane protein-associated protein A	VAPA	28.8155	28.8135	28.3151	28.4413	29.121	29.1321	28.8148	28.958		1.47928	0.0726827	-0.410125
Q5U0C3;A8KAH9;P62834;A0A075B6Q0;F5H0B7;F5H500;F5GYB5;F5H4H0;F5GYH7;F5H077;F5GWU8;F5H491;F8WBC0;Q14015;Q14014	Ras-related protein Rap-1A	RAP1A	29.334	29.1174	29.8782	29.7167	29.708	29.6686	29.8943	29.939		0.770129	0.204151	-0.29092
A8KAK1;Q9NYU2;H7BZG0	UDP-glucose:glycoprotein glucosyltransferase 1	UGGT1	28.9007	28.8564	29.0433	29.0556	28.5304	28.3869	29.3681	29.1475		0.169083	0.621559	0.105766
E9PKY5;B3KSZ1;E9PEQ6;A8KAM9;Q9UNP9;B4E3F2	Peptidyl-prolyl cis-trans isomerase;Peptidyl-prolyl cis-trans isomerase E	PPIE	24.0261	25.002	23.5942	22.761	24.2196	24.7418	26.9581	26.8651		1.14122	0.0429321	-1.85036
B4DZB1;B3KX19;Q6IBM8;A8KAP3;Q15029;Q8IXJ3;K7EP67;B3KWY2;K7EJ74	116 kDa U5 small nuclear ribonucleoprotein component	U5-116KD;EFTUD2;SNRP116	27.6084	27.5942	27.8134	27.6751	27.4914	27.5646	28.0665	27.808		0.165491	0.680167	-0.0598211
A8MUA9;A8MU27;P55854	Small ubiquitin-related modifier 3	SUMO3	24.5146	24.9684	23.7383	22.2504	25.2765	24.0039	24.9722	26.8312		0.840431	0.0913703	-1.40302
F8WDX0;F8WB12;F8WDS8;C9J0U9;D3YTH5;A8MUM1;Q53HC9	Protein TSSC1	TSSC1	24.5572	23.6183	24.4827	23.6461	24.2251	23.9814	25.5411	24.0084		0.344659	0.372193	-0.362897
H7BY10;K7EJV9;K7ERT8;A8MUS3;P62750;K7EMA7;Q53RC5	60S ribosomal protein L23a	RPL23A	28.4157	28.4255	27.4144	27.7115	28.1524	27.5843	27.7527	27.4852		0.365091	0.390904	0.248124
Q49AN9;F5H013;P62308;A8MWD9	Small nuclear ribonucleoprotein G;Putative small nuclear ribonucleoprotein G-like protein 15	SNRPG;SNRPGP15	24.5766	23.7273	25.2981	24.2565	23.9341	23.6516	23.9605	24.2259		0.731957	0.160886	0.521605
A9LSU1;Q59F15;P02462;A0A0A0U994;A7MBN3;P29400;B4DFF0	Collagen alpha-1(IV) chain;Arresten;Collagen alpha-5(IV) chain	COL4A1;COL4A5	28.1274	27.7705	28.1148	27.7485	28.1962	28.1705	28.8152	28.3905		1.32498	0.0776256	-0.452806
B2CIS9;A9UFC0;P31944	Caspase-14;Caspase-14 subunit p19;Caspase-14 subunit p10	CASP14	23.5366	24.4558	25.2882	23.0937	24.4052	24.5397	26.1966	26.6414		0.914293	0.07946	-1.35214
Q86VX4;B0AZQ4;Q9UQE7	Structural maintenance of chromosomes protein 3	SMC3	25.4217	25.0993	24.3511	22.4426	24.442	24.6522	24.9133	23.5414		0.0274387	0.897932	-0.0585389
B0AZS5;B4DM85;O00139	Kinesin-like protein KIF2A	KIF2A	23.7284	24.6913	25.0755	25.1925	23.8907	24.6567	25.9805	23.9944		0.0241528	0.912527	0.041347
B0QY89;Q9Y262;B4DQF6;B3KPB9;B0QY90;Q8N7H0;B3KNG0;C9JHP4;C9K0Q7;B4DEH4;Q7Z5X3;H7C3A0;H0Y7E6	Eukaryotic translation initiation factor 3 subunit L	EIF3L	28.4744	28.6411	28.288	28.226	28.3637	28.2393	28.7062	28.5531		0.160572	0.685856	-0.0582142
B0YIW5;Q6MZV5;B0YIW6;P48444;Q6P1Q5;E9PK34	Coatomer subunit delta	ARCN1;DKFZp686M09245	29.6948	29.6647	29.7187	29.6179	29.7153	29.6999	29.7243	29.5852		0.0650733	0.92395	-0.00713682
B4DUV1;B1AHL2;B1AHM7;H7C1M6;B1AHM6;B1AHN3;B1AHM8	Fibulin-1	FBLN1	30.425	30.0418	30.5742	30.4206	30.5407	30.9778	30.1436	30.1697		0.157044	0.646475	-0.0925689
B1AHM9		FBLN1	24.8463	24.1096	24.0076	24.6716	24.841	25.0699	25.1683	24.947		1.47049	0.0489516	-0.59773
B1AJQ6;Q6LEU0;Q86Y82;B4DSZ1	Syntaxin-12	STX12	28.0841	28.1939	27.5572	27.7788	27.3863	27.233	27.8038	27.4087		1.24551	0.0851439	0.445564
B1AK87;B2R7T8;B1AK88;B4DWA6;P47756;B1AK85;Q7L4N0	F-actin-capping protein subunit beta	CAPZB	30.5474	30.5195	30.3058	30.3222	30.5195	30.5683	30.5299	30.3703		0.421413	0.532716	-0.0732603
B1AKJ5;O43847;B4DRI0;Q6UUU9;G3V1R5;Q96L67;F5H7V1;H0Y5G9;B4DYV0	Nardilysin	NRD1	26.9302	24.2664	26.8597	26.6404	26.6271	26.768	26.8673	26.9032		0.427819	0.283782	-0.617211
B1AKR6;Q9NP97;B4DFR2;A0A140VJH9;H3BQI1;Q8TF09	Dynein light chain roadblock-type 1	DYNLRB1	26.436	26.4552	27.6747	27.7251	27.8141	27.8341	25.2125	23.5663		0.380118	0.299186	0.96597
Q9BRW0;B1AMW1;P19256;Q16393;H0YDI1;Q14748	Lymphocyte function-associated antigen 3	CD58	27.4672	27.6355	28.1861	28.4324	28.3646	28.3725	28.5857	28.3661		1.09799	0.0957602	-0.491899
Q9H9L2;B1AN15;E7EN73;B2RBC8;Q8IZA0;H0Y4S8;B4DYG9;C9JVB2;C9JQ56;C9J519	Dyslexia-associated protein KIAA0319-like protein	KIAA0319L	29.7716	29.8615	30.1917	29.9655	29.8873	29.8825	29.4305	29.6365		0.838885	0.215897	0.238391
B1ANR0;Q6IQ30;Q13310;H0Y5F5;Q15164;H0YCC8;H0YEU6;Q147Y3;Q3B867;Q59GZ7;Q53GL4;H0YEQ8;B1ANR1;P0CB38;H0YER0;H0Y6X6	Polyadenylate-binding protein 4	PABPC4	26.3075	26.4429	26.1173	25.9973	26.2834	26.4227	25.9042	26.2318		0.0129609	0.965848	0.0056777
B1AQP2;Q9UHV9	Prefoldin subunit 2	PFDN2	28.2083	23.5391	28.0388	27.74	28.1556	28.02	27.4889	27.4188		0.334766	0.337827	-0.889261
B1B1J6;Q7Z5A7	Protein FAM19A5	FAM19A5	24.2321	27.3428	26.6316	26.7374	27.1264	27.5053	27.4455	27.6071		0.858496	0.0923471	-1.1851
M0R3D6;M0R1A7;M0R117;B4DM74;B2R4C0;Q02543;Q32XH3;M0R0P7;Q53HD3;B4DM94;B4DUV3;Q76N54	60S ribosomal protein L18a	RPL18A	28.4986	28.6323	28.0941	27.6235	28.4755	28.6528	29.6323	29.4935		1.21503	0.0556356	-0.851409
H7C2W9;C9JU56;B7Z4E3;B2R4C1;B7Z4C8;P62899;Q76N53;B8ZZK4	60S ribosomal protein L31	RPL31	24.265	25.9903	22.6751	23.3465	24.6603	24.5995	24.6221	23.7786		0.180064	0.537409	-0.345906
Q2LE71;B2R4D5;O15145;B4DM63;F8VR50;C9JZD1	Actin-related protein 2/3 complex subunit 3	ARPC3	28.2967	28.0378	27.9771	28.1954	28.3904	24.1663	28.6049	28.1938		0.312742	0.360246	0.787889
Q0VAS5;B2R4R0;P62805;Q6B823;Q99525	Histone H4	HIST1H4H;HIST1H4A	31.4932	31.3778	29.5991	29.6429	31.5464	31.498	31.9342	31.9712		1.18003	0.0477872	-1.2092
R4GN19;B2R4V2;H0Y5B4;H7BZ11;J3KQN4;Q969Q0;P83881	60S ribosomal protein L36a-like;60S ribosomal protein L36a	RPL36A;RPL36A-HNRNPH2;RPL36AL	23.3195	25.0298	24.9324	24.8745	26.8501	24.3899	23.9367	27.7817		0.547398	0.185453	-1.20051
B2R4W8;P62244;I3L3P7;I3L246;A8K7H3;H3BV27;H3BT37;I3L303	40S ribosomal protein S15a	hCG_1994130;RPS15A	24.4544	23.9709	25.1848	23.9402	22.7826	25.2894	24.3952	25.2528		0.022071	0.919561	-0.042419
B2R514;E7EM64;Q7L5N1;B4DHR8	COP9 signalosome complex subunit 6	COPS6	25.2473	25.9207	25.4621	25.4032	25.3748	24.6421	24.4651	25.0358		1.34207	0.057176	0.628876
V9HWJ2;Q6FIA4;B2R5M8;O75874;Q0QER2;Q6FI37;V9HW78;B4DXS4;C9J4N6;C9JLU6;C9JJE5;A0A0A0U6N4	Isocitrate dehydrogenase [NADP];Isocitrate dehydrogenase [NADP] cytoplasmic	HEL-S-26;IDH1;HEL-216	30.9813	30.8839	30.6576	30.6868	31.0596	31.1526	31.0638	30.8927		1.34621	0.145985	-0.239754
Q8N5Y3;B2R5R5;P46976;C9JQ42;G5E9W8;B4DSX6;C9J8R8;C9J7C7	Glycogenin-1	GYG1	28.5515	28.7131	28.9389	28.9013	28.685	28.676	28.4578	28.3327		0.983241	0.188505	0.238332
B2R6F3;P84103;A0A087X2D0	Serine/arginine-rich splicing factor 3	SFRS3;SRSF3	28.778	29.1015	29.1422	29.1326	29.3392	29.2736	28.9989	29.072		0.510937	0.404166	-0.132331
B2R6S5;P30085;B4DDL4;Q5T0D2;B4DFW6	UMP-CMP kinase	CMPK;CMPK1	28.8122	29.3977	29.7011	29.4558	28.941	29.0131	28.8343	28.8502		1.17794	0.0958052	0.432068
Q53FC7;B2R6X5;P17066;B4DHP5;B3KSM6;P48741	Heat shock 70 kDa protein 6;Putative heat shock 70 kDa protein 7	HSPA6;HSPA7	24.7794	25.6998	23.717	23.6081	24.5075	24.75	24.8154	23.4961		Non un numero reale	1	0
B2R769;Q6P179;D6RGW0;H0Y9X9	Endoplasmic reticulum aminopeptidase 2	ERAP2	25.2082	24.8249	25.3326	25.1081	24.9616	24.6488	25.0837	23.8185		0.799014	0.149154	0.490276
B2R7D3;H0YDT0;Q96D71;H0YCR2;F2Z3L2;Q59GG6;E9PMG1	RalBP1-associated Eps domain-containing protein 1	REPS1	23.7517	23.906	24.5576	23.3841	24.4791	25.1685	25.7401	23.7248		0.888159	0.0973863	-0.878271
Q53F03;B2R7N6;P43007;B7Z9M1;B7Z561;Q9P2X2	Neutral amino acid transporter A	SLC1A4	30.7125	30.6213	31.0058	30.8646	30.4375	30.3657	30.9076	30.9743		0.306054	0.496301	0.129789
B3KW56;Q6IAX5;B2R806;P60228;E5RGA2;H0YBR5;A0A161SXE1;E5RIT4;E5RHS5;H0YAW4	Eukaryotic translation initiation factor 3 subunit E	EIF3S6;EIF3E	26.9578	26.8942	27.2918	27.3594	27.4842	27.3778	27.4925	27.3493		1.30302	0.119142	-0.300108
B2R858;P26196;Q8IV96	Probable ATP-dependent RNA helicase DDX6	DDX6	26.7841	26.6827	26.4384	26.7944	26.9543	27.1395	27.2413	26.791		1.47829	0.0838218	-0.356627
B2R8R5;Q13263;M0R0K9;M0R2I3;M0R3C0	Transcription intermediary factor 1-beta	TRIM28	27.6329	27.7111	27.6804	27.6664	28.0096	27.9685	27.7683	27.6903		1.25317	0.194809	-0.186462
B2R8Y4;Q08043;B4DZQ2;A0A087WSZ2	Alpha-actinin-3	ACTN3	23.8369	25.2008	23.9151	25.2778	24.0662	24.4582	24.5274	25.0078		Non un numero reale	1	0
B2R8Z8;O60506;Q05CK9;F6UXX1	Heterogeneous nuclear ribonucleoprotein Q	SYNCRIP	30.4398	30.5559	30.6343	30.5458	30.9471	31.0526	30.5233	30.6272		0.937592	0.193187	-0.243578
B2R951;Q9Y5E5	Protocadherin beta-4	PCDHB4	24.3375	24.7286	22.9772	22.2476	25.0375	22.1911	25.0463	24.3775		0.274203	0.406785	-0.590394
V9HW51;B2R960;O43396;Q59G46;K7ER96;K7EML9;K7EPB7;K7EKG2;B3KT45	Thioredoxin-like protein 1	HEL-S-114;TXNL1	27.3755	27.8025	28.0696	28.3406	28.5198	28.6069	28.4208	28.4253		1.52593	0.0458016	-0.596162
V9HWG9;B2R983;P78417;Q5TA02;Q5TA01	Glutathione S-transferase omega-1	HEL-S-21;GSTO1	32.8442	32.8948	32.744	32.9984	32.9228	33.1315	32.6777	32.5202		0.1514	0.695566	0.0573139
B2R9U8;Q92186;G3V2T1;Q4VAY9;C6G488;Q4VAZ2	Alpha-2,8-sialyltransferase 8B	ST8SIA2	27.4155	27.42	27.3968	27.0197	27.4479	26.9146	28.498	28.6772		0.628599	0.18535	-0.571421
B2RA72;Q7LBR1	Charged multivesicular body protein 1b	CHMP1B	24.9805	24.0614	26.9156	26.8934	23.7663	25.1058	24.3943	24.7362		0.781063	0.109388	1.21205
Q9UM02;B2RAH7;P48147	Prolyl endopeptidase	PREP	28.2083	28.2112	27.9639	28.0154	27.9602	28.0835	27.8709	27.9869		0.791988	0.350415	0.124307
B2RAK1;Q9UIQ6	Leucyl-cystinyl aminopeptidase;Leucyl-cystinyl aminopeptidase, pregnancy serum form	LNPEP	29.0715	28.9369	29.6835	29.5746	28.9562	28.8741	29.1879	29.0708		0.735147	0.211477	0.294378
Q7Z479;B2RAM2;Q9Y6W3	Calpain-7	CAPN7	25.491	24.0511	24.2757	24.6526	24.23	24.2246	24.3706	23.8099		0.648772	0.193978	0.458825
B2RAU5;Q9Y5X1;B3KXH8;O95061;Q59ES5;A0A087WVE4;A0A087WZW2	Sorting nexin;Sorting nexin-9	SNX9;WISP	29.0776	29.1123	28.9844	29.2401	29.0657	29.209	29.0054	29.0654		0.0918082	0.856594	0.0172238
B2RAY1;Q92783;B4DZT2;C9J1E5;A6NMU3;O75886	Signal transducing adapter molecule 1	STAM	26.1329	26.1915	26.3857	26.5878	26.8082	26.9892	26.066	26.0243		0.218676	0.543931	-0.147442
B2RAZ4;Q9ULZ3;H3BP42	Apoptosis-associated speck-like protein containing a CARD	PYCARD	28.9944	28.8081	28.5363	28.359	28.5849	28.8757	27.7464	27.9021		0.619473	0.216869	0.397189
B4DQ98;B2RBF5;Q01459;B3KQS3;Q8TC97	Di-N-acetylchitobiase	CTBS	31.4606	31.1649	31.0835	31.2972	31.2439	31.3187	30.9287	31.1152		0.364471	0.503969	0.0999131
Q59ER6;Q4KMG6;B2RBF7;Q9Y5E7;Q59H00;Q3ZB85;Q59G84;Q9Y5F2;Q9Y5E1;Q9Y5E9;A0A096LNH7;B2R708;Q9Y5E8;Q9Y5E3;Q9Y5F1;Q96T98;B4DSB6;Q96TA0;B4DE29;Q3SY74;Q9Y5G0;Q9Y5G3;Q9Y5G2	Protocadherin beta-2;Protocadherin beta-11;Protocadherin beta-9;Protocadherin beta-14	PCDHB2;PCDHB9;PCDHB11;PCDHB14	24.1037	23.903	24.9283	24.2139	25.3485	25.932	24.5518	24.4759		0.983558	0.0850171	-0.789837
F8W8D4;J3JZZ9;B2RBP3;Q8TBC4;B7Z5F6	NEDD8-activating enzyme E1 catalytic subunit	UBA3;UBE1C	25.7236	25.3235	23.9264	23.3067	24.0908	23.9066	25.0236	26.1189		0.103564	0.680908	-0.214915
B2RBR9;Q14974;B7Z5M1;J3KTM9;B7Z752;J3QR48;J3QKQ5;J3QRG4;J3KS06;Q8NAU5	Importin subunit beta-1	KPNB1	30.9373	31.091	30.9853	30.9444	31.0023	30.9123	30.8565	30.9781		0.491767	0.585004	0.0522127
B2RC95;Q9UP38	Frizzled-1	FZD1	24.3427	24.5594	24.9989	23.3777	23.0528	24.6819	25.4572	22.9572		0.153143	0.586048	0.2824
Q9H8E3;B4E266;B4DER1;B2RCM2;Q9P2J5;Q9NPU8;Q9HAM7;Q9NVP8;Q9NVC0;B3KXA9	Leucine--tRNA ligase, cytoplasmic	LARS;DKFZp762P233	26.4411	26.7479	25.8224	25.9967	25.6661	24.0683	25.7187	25.5966		1.15097	0.0572355	0.989577
B4E1R7;B2RCM3;Q59EF6;B3KUH9;P17655;Q6ZVC6;B4DN77	Calpain-2 catalytic subunit	CAPN2	26.952	26.9061	26.7196	26.5552	26.3147	26.6768	27.1442	27.167		0.0676297	0.818417	-0.0424485
B2RCU8;Q13449;F5H5G1;C9J5G3	Limbic system-associated membrane protein	LSAMP	24.9708	23.7012	25.7632	22.9508	24.6239	23.5241	24.8642	23.684		Non un numero reale	1	0
B2RD51;O95456;F8WBH7	Proteasome assembly chaperone 1	PSMG1	24.613	25.6388	25.7255	25.5509	23.8509	26.3874	24.4448	24.1641		0.486121	0.242203	0.670251
B2RD79;P54578;A6NJA2;D3DUG9;B3KTG4;J3QQT6;J3KS55	Ubiquitin carboxyl-terminal hydrolase;Ubiquitin carboxyl-terminal hydrolase 14	USP14	29.1364	29.2304	28.7158	28.8187	28.7869	28.7501	28.8979	28.7505		0.672649	0.307133	0.178974
B2RDC9;Q05DA8;Q8N806;E9PCJ7;H0YJY4;G3V336;H0YJM2	Putative E3 ubiquitin-protein ligase UBR7	UBR7	25.8808	25.626	25.5317	25.3428	25.7798	25.6008	26.0922	25.5619		0.444244	0.397631	-0.163366
B2RDD7;O14744;G3V5L5;G3V580;G3V2X6;C9JSX3;H0YJX6;B4DV00;G3V5T6;H0YJ77;G3V2L6	Protein arginine N-methyltransferase 5;Protein arginine N-methyltransferase 5;Protein arginine N-methyltransferase 5, N-terminally processed	PRMT5	26.1547	26.2735	25.8663	25.6538	26.2818	26.2436	25.86	23.377		0.32814	0.361224	0.5465
B2RDF5;Q9UBT2;B3KMZ6;B3KNA3;U3KQ93;K7ESK7;K7EPL2;U3KQ55;K7ES38;B7Z5X0	SUMO-activating enzyme subunit 2	UBA2	26.8858	27.8149	27.7871	27.8488	27.4384	27.42	27.9275	28.2979		0.240757	0.508436	-0.186797
B4DRZ6;B2RDJ6;O76071	Probable cytosolic iron-sulfur protein assembly protein CIAO1	CIAO1	26.7705	27.0739	26.5089	26.4747	27.0577	26.99	25.8035	25.5105		0.377498	0.348832	0.366562
Q8N1H4;Q68DZ9;Q59GA1;B2RDQ3;P62995;H7BXF3;H7C2L4	Transformer-2 protein homolog beta	DKFZp686F18120;TRA2B	27.4882	27.6297	26.4727	27.0826	27.0488	27.1933	27.7533	27.3471		0.223479	0.530354	-0.167341
B2RDT8;Q9Y5X2;C9JCB9;C9J8E6;C9J014;C9J271	Sorting nexin-8	SNX8	24.8087	24.5865	23.9663	24.6875	23.7884	25.2981	24.74	23.7828		0.096092	0.720735	0.109912
B2RDX5;Q53GX7;P26639;B4DKZ9;Q5M7Z9;D6RCA5;D6R9F8;D6RDJ6;D6RBR8	Threonine--tRNA ligase, cytoplasmic	TARS	29.4173	29.4377	29.4942	29.5795	29.289	29.5735	29.5131	29.574		0.0231424	0.958291	-0.00520945
D3DPU2;B2RDY9;Q01518;B4DI38;B4DNW7;B4DNA3;B4DNY3;B4DUZ8;Q5T0R1;Q5T0R7;Q5T0R6;Q5T0R5;Q5T0R4;Q5T0R3;Q5T0R2;Q5T0R9;Q5T0S3;Q5T0R8	Adenylyl cyclase-associated protein;Adenylyl cyclase-associated protein 1	CAP1	31.4614	31.5863	31.6178	31.6595	31.5451	31.4498	31.0153	30.8911		1.12157	0.121124	0.355917
B2RNB2;P78536;E7EUI5;A6H8L4;Q6P5T8;A8K1B4;Q53RF5;Q53S40;Q53RS1	Disintegrin and metalloproteinase domain-containing protein 17	ADAM17	30.5929	30.2725	30.9181	30.832	30.9999	30.9882	30.8305	30.7633		0.763657	0.232778	-0.24159
B2RXF3			25.0366	24.3707	24.8874	23.0053	24.3965	24.7485	23.2775	25.6029		0.0996395	0.693645	-0.181384
B3KMB2;O75071;B7Z3D1;B7Z444;S4R3Q1	EF-hand calcium-binding domain-containing protein 14	EFCAB14	23.6596	25.9183	25.1675	23.6329	24.8261	23.6076	25.6704	27.5687		0.351474	0.326515	-0.823627
B4DZC3;B3KMC9;Q9H0D6;B4E0B9	5-3 exoribonuclease 2	XRN2	26.7698	26.4774	26.3919	26.2407	26.8598	26.5432	26.6937	26.9853		1.05885	0.148354	-0.300581
B3KMD3			23.0621	24.5402	25.0115	23.8296	24.9348	24.9014	23.0608	28.1245		0.453359	0.239951	-1.1445
B3KS71;C9JP16;B3KX16;Q8NB01;B3KME2;O75718;B4DPA3;B3KQR7	Cartilage-associated protein	CRTAP	24.8497	25.8415	25.8265	25.4765	24.0436	24.9854	25.1579	23.5499		1.25888	0.0436265	1.06434
B3KN82;Q9Y2X3	Nucleolar protein 58	NOP58	23.9999	24.0128	23.6775	23.3034	23.6883	23.635	23.0541	26.8107		0.259669	0.424964	-0.548618
B3KNI2;Q9UMX0;A0A024R258;B3KNI8;Q59FJ2;H0YDS0;D3DVA8;B4DZF6;Q59F94;Q9NRR5;H0YEZ9;Q9H8R7	Ubiquilin-1	UBQLN1	27.7302	27.983	28.5629	28.2691	27.4966	27.6527	27.7206	27.6676		1.44665	0.0608583	0.501918
B3KNL2;Q9Y230;M0R0Y3;B4DW30;X6R2L4;M0QXI6	RuvB-like 2	RUVBL2	28.1257	28.2207	27.6857	27.6926	28.5687	28.5475	27.3603	27.4328		0.0442043	0.860114	-0.046176
B3KNN7;B4DEB0;Q6IBN0;O43242;B4DPM7;Q96N86;Q8N9M2;B4DV84;O95325;H0YGV8	26S proteasome non-ATPase regulatory subunit 3	PSMD3	27.9263	27.7211	27.9234	27.925	27.8757	27.9432	27.9612	27.996		0.578209	0.511349	-0.0700684
B3KNN9;B4DX43;H7C543			24.2288	24.3447	24.3775	24.1667	23.2654	25.4466	23.8312	25.0084		0.0766422	0.761137	-0.108455
B3KNR9;B4DH12;Q9H479	Fructosamine-3-kinase	FN3K	24.3036	23.9152	24.015	23.5797	23.6577	23.7824	25.6949	23.4847		0.142131	0.614826	-0.201523
B3KNT3;Q9HD15	Steroid receptor RNA activator 1	SRA1	24.4141	25.02	24.5309	24.2614	24.4591	24.1054	24.2688	24.7637		0.305622	0.473321	0.15736
B3KPR2;O43155	Leucine-rich repeat transmembrane protein FLRT2	FLRT2	27.7389	27.7788	28.4058	28.0615	27.2418	27.1674	27.7806	27.5303		1.45614	0.0536628	0.566233
B3KT06;B3KPS3;P68363;A8JZY9;P68366;F8VVB9;B4DDU2;F8VQQ4;F8VRZ4;F8VS66;B4DN58;F8VX09;F8VWV9;F8VRK0;C9K0S6;Q6QMJ5;C9JDL2;C9JEV8;C9JQ00;C9JJQ8;A6NHL2	Tubulin alpha-1B chain;Tubulin alpha-4A chain	TUBA1B;TUBA4A;KLK9	32.2749	32.2743	32.2163	32.2359	32.1614	32.2017	31.9279	31.812		1.25943	0.163164	0.22459
B4DR43;Q8TCR7;B3KXJ0;B3KQI5;P07196	Neurofilament light polypeptide	DKFZp761K0922;NEFL	23.6071	24.9421	24.3236	24.315	23.7733	25.2586	25.6545	24.7351		0.526138	0.232096	-0.558426
B3KQJ7;Q59ED5;O43657;A0A024RCI0;B4DRB0;B4DUZ1;A0A087WYV6;A0A087WZU5	Tetraspanin-6	TSPAN6	27.3359	27.2229	27.3964	23.5157	27.0246	25.6381	27.0217	27.5156		0.160928	0.558245	-0.432303
B3KQQ9;O95084;E9PRR2;B7ZB43;B4E201	Serine protease 23	PRSS23	27.2975	27.167	27.5368	27.8359	27.4976	27.3319	27.2302	26.9791		0.49924	0.346934	0.199562
E7EUH7;B3KY42;B3KRB2;Q96PZ0;H0Y863	Pseudouridylate synthase 7 homolog	PUS7	22.9984	25.3407	23.8314	23.8179	25.5504	25.5594	24.5424	24.007		0.719786	0.136618	-0.917678
Q05DJ8;B3KRN4;Q92743;H0Y7G9;A8K224	Serine protease HTRA1	HTRA1	30.8512	30.9686	31.0686	31.2444	30.5362	30.6516	30.7909	30.6561		2.05449	0.0480087	0.374489
E9PL08;E9PMF9;Q658W7;Q659A9;B3KRU1;Q7L1W4;Q5VWA0;E9PJS7	Volume-regulated anion channel subunit LRRC8D	LRRC8D;DKFZp666L2010;DKFZp547I0910	23.1409	25.1945	23.3321	24.933	24.2465	24.4501	24.9126	23.9459		0.161437	0.580937	-0.238649
B3KSL2;Q2TUW9;W8QEY1;E7EQB2;E7ER44;V9HWI4;A0A161I202;P02788;B7ZAL5;A8K494;Q5EK51;B3VMW0;B4E1V0;B2MV14;Q19KS2	Lactotransferrin;Lactoferricin-H;Kaliocin-1;Lactoferroxin-A;Lactoferroxin-B;Lactoferroxin-C	LTF;HEL110	23.498	24.0798	28.0394	28.0501	25.7675	24.9958	25.771	23.389		0.287555	0.382186	0.936034
B3KT61;B3KSX3;Q86SE5;E5RJ39	RNA-binding Raly-like protein	RALYL	23.5277	24.9829	23.56	22.9819	25.6558	24.4576	25.0874	24.1252		Non un numero reale	1	0
B3KTE2;Q9UJY5;B0QYR6	ADP-ribosylation factor-binding protein GGA1	GGA1	23.7871	22.9145	25.3913	23.0214	24.857	25.2382	23.882	23.11		0.272732	0.414625	-0.493247
G3V119;H0YB24;B3KTJ9;Q8N163;E2PSM9;A0A087X2B6;E5RHJ4	Cell cycle and apoptosis regulator protein 2	CCAR2	23.6327	24.7747	24.0052	24.7234	25.6748	24.7794	25.5771	23.675		0.553612	0.209536	-0.642554
B3KTN2			24.072	25.6614	24.0474	24.181	24.909	25.6038	24.1359	24.2361		Non un numero reale	1	0
B3KTQ0;B3KVF9;B4DN53;P17936;B4DP07;A6XNC9;A6XND1;A6XND0;B3KWK7;B3KRZ1;H0Y5K2;B3KVY6;B3KTS0;Q6ZSD0;C9JMX4;H0Y485;B3KTS7;B3KPF0;B3KRJ8	Insulin-like growth factor-binding protein 3	IGFBP3	28.5298	28.7229	29.6508	29.4448	28.1268	28.332	29.0415	28.6965		0.78614	0.146647	0.53786
Q8TDY1;Q6RBZ9;Q7L9G8;Q6RC00;Q49AT3;B3KTQ4;O75752;R4X601;R4X5Z4;Q53F50;Q8NFN0	UDP-GalNAc:beta-1,3-N-acetylgalactosaminyltransferase 1	OK/KNS-cl.1;B3GALNT1	23.2931	23.9332	23.7993	25.3028	24.4516	24.2159	24.4662	23.3896		0.033674	0.883715	-0.0487156
B3KTX4;V9HW58;Q53H88;Q13561;A8K8J9;H0YI98;F8W1I6;F8VW18;H0YHL1;F8VX93;F8VRV7	Dynactin subunit 2	HEL-S-77;DCTN2	27.2608	27.7762	27.2562	27.3512	27.7541	27.9655	27.2775	27.1012		0.188219	0.596629	-0.113472
B3KUE5;P55058;Q53H91	Phospholipid transfer protein	PLTP	28.262	28.1257	29.4611	29.5622	28.6178	28.6383	28.6223	28.8577		0.169021	0.588515	0.168728
B4E336;B3KUI0;B4DTS6;P48960	CD97 antigen;CD97 antigen subunit alpha;CD97 antigen subunit beta	CD97	25.4658	25.56	22.6912	25.6012	25.0398	25.3117	25.1784	23.598		0.0197812	0.924476	0.0475631
B3KUJ5;Q92769;B7Z3S4;Q5TEE2;B4DSK9;Q6IT96;B5BU61;Q13547;E5RFI6;E5RJ04;E5RGV4;E5RHE7;E5RH52;E5RG37;E5RFP9;H3BM24;Q59GB9;B4DRG0	Histone deacetylase;Histone deacetylase 2;Histone deacetylase 1	HDAC2;HDAC1	23.9375	26.8022	26.6682	26.5786	26.4079	26.4479	27.2297	27.2675		0.535522	0.20353	-0.841606
B3KUP0			24.8059	25.1029	22.9658	22.8446	24.6141	23.9495	23.2514	21.3852		0.286142	0.395731	0.629752
B3KVJ5;E9PD53;B3KXX5;Q9NTJ3;Q6NSG3;Q58F29	Structural maintenance of chromosomes protein;Structural maintenance of chromosomes protein 4	SMC4	25.3136	24.1385	24.8512	23.6102	25.752	25.0689	25.6279	25.3852		1.28174	0.0441483	-0.980151
B3KVU7			24.4984	24.4187	24.716	23.528	23.8033	24.409	24.4539	24.2539		0.0716345	0.795011	0.0602512
B3KX11;Q59H77;P49368;B4DUR8;Q2TU64;Q5SZX6;E9PRC8;E9PQ35;Q5SZW8;Q5SZX9;E9PM09	T-complex protein 1 subunit gamma	CCT3	30.555	30.682	29.7699	29.7633	30.2957	30.3634	30.1276	30.0467		0.0208392	0.935776	-0.0157967
B3KX75;O00533	Neural cell adhesion molecule L1-like protein;Processed neural cell adhesion molecule L1-like protein	CHL1	32.6962	32.685	32.8852	32.774	32.838	32.8553	32.5514	32.4648		0.32003	0.546757	0.0827789
B4DSH1;B3KY60;Q99459	Cell division cycle 5-like protein	CDC5L	22.9926	25.9087	25.3765	22.8445	25.9953	26.0944	25.7767	25.7343		1.05033	0.0568233	-1.6196
E9PID8;B4DUD5;E7EWR4;B3V096;P33240;A0A0A0MT56;Q9H0L4	Cleavage stimulation factor subunit 2;Cleavage stimulation factor subunit 2 tau variant	CSTF2;CSTF2T	25.6519	25.6429	25.5916	25.5269	25.8522	25.8813	25.2391	24.9846		0.199406	0.586372	0.114016
F5GZQ3;B4DDC9;B4DY96;P55084;D6W539;B5MD38	Trifunctional enzyme subunit beta, mitochondrial;3-ketoacyl-CoA thiolase	HADHB	24.2452	25.3928	23.6656	24.002	24.4649	24.6357	24.2675	24.6126		0.170141	0.58715	-0.168788
B4DDG3;Q05048;A3KFI9;A0A0A0MSZ9	Cleavage stimulation factor subunit 1	CSTF1	24.4821	24.4373	24.6054	24.3943	24.9704	24.4882	22.4201	23.9776		0.410458	0.305086	0.515722
B4DDM7;B4E1D1;B4DNK6;O75354;Q5QPJ3;H0Y6Q1;H0Y473;B4DYE7;Q5QPI9;Q5QPJ4;Q5QPJ7;Q5QPI7;Q5QPJ6;B4DT27;H0Y5X0;B4DU64;H0Y3D0;B4DHS2	Ectonucleoside triphosphate diphosphohydrolase 6	ENTPD6	26.7334	27.4934	27.1989	27.4094	27.0945	26.373	27.3513	27.35		0.234574	0.522602	0.166606
B4DDX2;Q07666;B4E043;B2R7B5;B3KTS3;Q5VWX1	KH domain-containing, RNA-binding, signal transduction-associated protein 1	KHDRBS1	27.1829	27.5108	27.9625	27.8364	27.2115	27.8766	28.1564	28.01		0.29214	0.462847	-0.190501
I6L959;B4DE53;J3KR97;Q9BTW9;I3L0V3	Tubulin-specific chaperone D	TBCD	24.3773	24.9092	24.0032	24.2354	24.392	25.2745	23.7605	24.3458		0.0597418	0.816368	-0.0618811
B4DE91;B4DX14;B9EKV4;P49189;B4DYY1	4-trimethylaminobutyraldehyde dehydrogenase	ALDH9A1	26.7929	24.0336	26.9005	26.6108	27.1271	27.035	26.6064	26.7652		0.530044	0.209396	-0.798979
B4DFA0;P35219	Carbonic anhydrase-related protein	CA8	24.9422	25.5931	24.3143	23.4926	25.9869	25.1778	24.4126	23.9687		0.186994	0.53341	-0.300932
H3BPU7;H3BPM5;H3BN01;H3BNY8;H3BT46;H3BMZ9;Q8NHZ6;H3BPP3;H3BP57;H3BT48;H3BUZ9;B4DFC4;H3BPB8;P34949;H3BUG1;H3BU66;H3BQX0;B4DYB8;F5GX71;B4DW50	Mannose-6-phosphate isomerase	MPI	25.6564	25.5062	24.2559	22.6191	24.8705	24.8232	24.6008	24.3037		0.0699601	0.768892	-0.14016
B4DGD7;P22304;B3KWA1;Q14603;H0YB91;O60597	Iduronate 2-sulfatase;Iduronate 2-sulfatase 42 kDa chain;Iduronate 2-sulfatase 14 kDa chain	IDS	27.0854	27.1548	27.4832	27.1977	25.9669	25.0281	27.1327	27.108		0.909982	0.0911781	0.921342
J3QKS7;B4DGM3;H7C048;K7EMQ8;A0A024R1S7;Q969G3;J3QR61;C0IMW8	SWI/SNF-related matrix-associated actin-dependent regulator of chromatin subfamily E member 1	SMARCE1	24.5389	24.0627	24.8085	22.5573	24.9305	24.076	24.2651	22.5184		0.0210752	0.921848	0.0443525
B4DH07;Q5JRX3;B4DRW8;B3KM51;A0A0A0MRX9;B3KN37;B1APQ0;Q68DT6;B4DEU0;H0Y4F7;H0Y7L7	Presequence protease, mitochondrial	PITRM1	25.6555	25.9544	24.9465	22.5281	26.0193	25.8644	26.0782	25.956		0.765652	0.114045	-1.20833
B4DHC3;Q86WJ2;Q68DT8;Q5TG12;E9PGC5;Q59EZ1;Q15262;H0YDP9;E9PRW2;H0Y6P5	Receptor-type tyrosine-protein phosphatase kappa	PTPRK;DKFZp686C2268	29.3594	29.3377	29.0869	29.215	29.0597	29.057	29.2761	29.2699		0.422764	0.511248	0.0840859
B4DHD2;F8WDK9			23.483	25.9982	25.1569	25.0394	25.54	23.8321	24.1566	24.8022		0.206947	0.508365	0.336631
B7ZA76;B4DIA9;Q8IX04;B4DWH4	Ubiquitin-conjugating enzyme E2 variant 3	UEVLD	26.5208	25.9343	25.9682	26.4303	26.1341	26.1074	25.8131	25.8267		0.666043	0.260435	0.243124
B4DJ21;B4DJ12;B4DST5;Q9H3S7	Tyrosine-protein phosphatase non-receptor type 23	PTPN23	25.4157	25.9931	24.1419	23.0223	24.8374	23.7509	22.4895	22.9144		0.652043	0.148344	1.14518
B4DJ84;Q96ST2;B4DGM5;B4DL52;B8ZZB6	Protein IWS1 homolog	IWS1	24.6629	24.7611	23.8727	24.3237	25.0462	24.7561	24.5661	22.916		0.0571267	0.812376	0.0839987
B4DJI2;P28799;K7EKL3;K7EQ05;B4E1G5;K7EMR1;K7EQI0;K7ENI2;K7ENN1;K7EK92;K7EQK6;K7EM89;K7EJY4;K7ERM2;K7EPL0	Granulins;Acrogranin;Paragranulin;Granulin-1;Granulin-2;Granulin-3;Granulin-4;Granulin-5;Granulin-6;Granulin-7	GRN	31.3718	31.4779	31.4469	31.3052	31.1188	31.1998	31.3572	31.2825		1.32959	0.217829	0.160889
K7ELL7;B4DJQ5;A0A024R7F1;P14314;A0A0S2Z4W7;A0A0S2Z4D8;K7EPW7;A2VCQ4;A0A0S2Z4A0;K7EKX1;K7EJ70;K7EIP3;K7EL27	Glucosidase 2 subunit beta	PRKCSH	32.7505	32.7971	32.9695	32.985	32.9539	32.918	33.1993	33.1315		0.995928	0.242673	-0.175184
B4DK16;Q6P2Q9;Q53GM6;Q6JH02;Q6JH03	Pre-mRNA-processing-splicing factor 8	PRPF8	25.3141	24.8786	24.872	24.9028	24.7954	23.8063	23.7647	24.9316		1.04565	0.0839746	0.667394
B4DKD1;Q9BSA4;B2RCL0;Q8N3U8	Protein tweety homolog;Protein tweety homolog 2	TTYH2	30.5855	30.6683	31.3531	31.4809	30.3989	30.449	31.3474	31.5218		0.0902808	0.74124	0.092669
H7C463;C9J406;B4DT20;B4DS66;B9A067;B4DKR1;Q16891;Q05DN3;B4E2B5;B4DQY2	MICOS complex subunit MIC60	IMMT	24.2103	23.6145	29.1158	29.2588	23.8658	24.7978	23.4133	23.5711		0.849004	0.0793625	2.63788
B4DL49			24.3756	24.6257	24.0864	24.17	24.4552	24.2086	25.5199	24.026		Non un numero reale	1	0
B4DLH1;Q3SXY8	ADP-ribosylation factor-like protein 13B	ARL13B	22.6559	23.6178	23.5249	24.9849	23.4105	24.9945	23.7509	27.3148		0.539891	0.189506	-1.17178
Q6IAT1;B4DLV7;P50395;Q5SX87;B3KVE3;Q8TB95;Q5SX91;V9GYF8;Q5SX90;V9GYJ7;Q5SX86	Rab GDP dissociation inhibitor beta	GDI2	31.7367	31.7185	31.4691	31.4939	31.6545	31.6233	31.7171	31.6446		0.315465	0.613092	-0.055316
B4DMX4;J3KMX3;P02771;B4DMW9	Alpha-fetoprotein	AFP	26.2654	25.3527	23.8095	25.4244	24.0065	24.4721	23.4232	24.3103		1.07406	0.0607968	1.16
B4DMX7;G3XL83		HEXA	23.2667	28.0943	28.586	24.606	23.5274	22.9154	28.4706	28.3025		0.0595772	0.78314	0.334279
D6R9P3;D6RD18;B4DMY3;D6RBZ0;Q53F64;Q99729	Heterogeneous nuclear ribonucleoprotein A/B	HNRNPAB	30.7	30.5501	30.2204	30.225	30.6583	30.4236	29.9556	29.9464		0.359263	0.425181	0.177917
B4DN31;B7Z705;Q9BWS9;A0A024RCB5;E9PPA0;E9PI70;E9PIP0;E9PRL3;E9PPH0;H0YCC4;E9PKF1;H0YC89;H0YDL6	Chitinase domain-containing protein 1	CHID1	29.585	29.8348	29.4421	29.8109	28.4192	28.6074	29.741	29.1505		1.15887	0.0699648	0.688668
F8VRN8;F8VQE1;B4DN52;Q53GG0;Q9UHB6;F8VS07;B3KTW2	LIM domain and actin-binding protein 1	TRMT1;LIMA1	24.8336	24.5045	25.1126	22.999	25.2841	24.8352	26.8611	24.6627		0.749048	0.122674	-1.04833
B4DNR3;V9HW87;Q96IU4;B4DQI4;F8W9U3;B4DKK0	Alpha/beta hydrolase domain-containing protein 14B	HEL-S-299;ABHD14B	29.1638	29.0064	28.8539	28.8823	29.357	29.2015	28.6285	28.5158		0.083873	0.784383	0.0508919
B4DNS6			23.7799	23.5913	24.4005	25.7356	24.347	25.0329	25.3848	24.2228		Non un numero reale	1	0
B4DNT7;P34810	Macrosialin	CD68	24.2674	24.856	25.945	24.9667	24.4866	25.4408	24.5046	24.071		0.366758	0.352918	0.383017
B4DPJ2;Q5T0G8;P50995;Q6ICS0;Q59EP1;B7Z6L0;H0Y6E1;E5RIN3;Q6FHB6;Q53FB5;A8K2L6;P27216	Annexin;Annexin A11	ANXA11	28.6628	28.9845	28.419	28.4339	28.8402	28.9537	28.8777	28.4109		0.347182	0.458068	-0.145572
B4DPP8;D3DNU8;B4E1C2;P01042;Q05CF8	Kininogen-1;Kininogen-1 heavy chain;T-kinin;Bradykinin;Lysyl-bradykinin;Kininogen-1 light chain;Low molecular weight growth-promoting factor	KNG1	24.0933	24.1154	23.5531	23.5612	24.5889	23.8143	24.4269	24.3909		Non un numero reale	1	0
B4DPV8;Q8NC54	Keratinocyte-associated transmembrane protein 2	KCT2	23.5571	24.9021	27.3133	27.4615	27.3109	27.1945	26.7231	26.8249		0.589311	0.169277	-1.20488
Q96AF9;B4DQR8;Q28617;B4DY85;H0Y2Y8;Q9BUS0;Q15942;H7C3D3;C9JJK5	Zyxin	ZYX	25.281	26.7312	27.4778	22.8447	27.3289	27.1127	27.9266	28.1419		1.00306	0.0583378	-2.04388
B4DR21;Q14703;A6NMF3	Membrane-bound transcription factor site-1 protease	MBTPS1	24.5302	25.601	24.2152	24.6045	24.5267	24.0579	22.8555	24.4695		0.764012	0.13236	0.760282
H0Y630;B4DR80;Q6P0Y1;Q5U0E6;B4DT57;Q9Y6E0;Q6FG81;Q5JV98;Q9NWX4;Q8NBY1;Q499L9;B4E0Y9;Q9P289;C9JJV0;Q5JV99;C9JDH9;C9J6L2;C9JCC0;C9J232;H7C279;Q5CZ67;B4E185;B4DMA5;B3KRS6;A0A0S2Z4Y2;B4DVS7;Q96BA2;A0A024R4B2;O00506	Serine/threonine-protein kinase 24;Serine/threonine-protein kinase 24 36 kDa subunit;Serine/threonine-protein kinase 24 12 kDa subunit	STK24;HEL-S-95	24.4389	25.7739	24.5189	22.7729	23.9818	25.343	25.478	24.6912		0.295076	0.397288	-0.497358
B4DRF0;Q9H7D7;C9JCS7;H0Y9R3	WD repeat-containing protein 26	WDR26	24.419	24.4469	24.3547	24.127	24.7112	24.065	24.7304	24.6745		0.550444	0.321171	-0.208396
Q14DU5;B4DRJ9;E9PF63;O75116	Rho-associated protein kinase 2	ROCK2	24.2946	25.0594	22.9701	24.3357	25.4945	25.2033	25.5679	23.1366		0.420986	0.28332	-0.685603
B4DSF0			28.1852	24.2143	24.9097	23.9256	25.1331	24.7444	24.6389	23.595		0.319758	0.354351	0.780849
Q8IZX9;B4DSS7;Q9BZM5;J7HHH7;Q5VY80;J7HBD2;J7HBC9;Q4V9S8;C9JAK3;Q6H3X3;J7HEN7;Q4V753;J7HEM2;J7HHG3;J7HBB6;J7HBF1;J7HBE3;J7HBC7;Q9BZM6	NKG2D ligand 2;Retinoic acid early transcript 1L protein;Retinoic acid early transcript 1G protein	ULBP2;RAET1L;RAET1H;RAET1G	28.7254	28.6514	29.0403	29.0594	29.0094	29.1921	28.8434	28.9995		0.512206	0.393316	-0.142007
B4DSU5;B4DSS8;Q9UKA9;B4DSI2;B4DI28	Polypyrimidine tract-binding protein 2	PTBP2	24.8597	25.3148	25.1669	24.1944	24.167	25.9949	25.1209	23.4306		0.125969	0.641846	0.205584
H3BPK3;B4DT01;Q16775;H3BPQ4;H3BQW8;H3BV79	Hydroxyacylglutathione hydrolase, mitochondrial	HAGH	28.3702	28.5813	28.433	28.5149	28.9308	28.775	28.6073	28.5496		1.31034	0.148206	-0.240813
B4E0X8;B4DWL1;E9PEB5;B4DT31;Q96AE4;Q6PJY1;Q59FU3;C9JSZ1;A0A024R8A7;Q96I24	Far upstream element-binding protein 1	FUBP1	27.9909	27.8787	28.5174	28.4556	28.0536	28.2203	28.405	28.289		0.062747	0.842079	-0.0313535
B4DTA5			25.1237	24.7689	24.0191	22.9142	26.5139	26.4388	24.2545	26.0038		1.16558	0.0429514	-1.59629
B4E392;B4DTD4;Q9H307;A8K964	Pinin	PNN	25.0389	23.6443	25.95	24.4329	25.7953	25.8917	25.8424	26.0155		1.20714	0.0472763	-1.1197
B4DTH2;B4DN21			30.7185	30.6643	30.7384	30.7925	29.7524	29.7736	30.7366	30.7529		0.833867	0.145024	0.474548
B4DU70;B4E139;P52849;B4DVV6;B4DE98	Sulfotransferase;Bifunctional heparan sulfate N-deacetylase/N-sulfotransferase 2;Heparan sulfate N-deacetylase 2;Heparan sulfate N-sulfotransferase 2	NDST2	23.8958	26.0498	24.6623	24.4193	24.3451	25.4391	24.842	24.2031		Non un numero reale	1	0
B4E318;B4DUS0;Q9P287	BRCA2 and CDKN1A-interacting protein	BCCIP	27.0157	23.1989	23.6188	23.454	25.2353	24.8524	24.3141	25.1896		0.254047	0.428891	-0.576015
B4DV28;Q96KP4;A0A024R382;B4DPF1;Q9NW02;J3KSV5;A0A087WYZ1;J3QKT2;J3QQN6;J3QR27;J3QLU1;J3QKQ0;J3QRD0;J3QL02;Q9NUV1;A0A087WVS2;J3QRA8;Q9H7K8;J3KSS4;J3KRD5;J3QRP4;J3QRH4	Cytosolic non-specific dipeptidase	CNDP2	30.8398	31.2215	30.7875	30.715	31.1875	31.2138	30.7231	31.1304		0.488075	0.370141	-0.172766
B4DVD7;Q9UBQ5;K7ES31;K7EQM4;U3LUI4;A0A087WVB9;K7ERF1;B4DQ48;K7EK53	Eukaryotic translation initiation factor 3 subunit K	EIF3K	24.9011	24.6017	23.7159	22.9802	24.7257	25.6599	25.0404	25.0571		1.17845	0.051735	-1.07103
B4DVE1;A0A0S2Z3Y1;Q08380;B4DI70;B3KP88;B4DWA8;B4DDG4;K7EP36;K7ESM3;K7EKQ5;K7EJY8;K7ERZ6;K7EJD3;K7EQT9	Galectin-3-binding protein	LGALS3BP	50.278	50.2668	50.4277	50.3664	50.4562	43.731	50.3292	50.3001		0.439506	0.239972	1.63058
B4DVJ0;B4DE36;A0A0A0MTS2;P06744;K7EQ48;A0A0J9YXP8;A0A0J9YX90;A0A0J9YYH3;K7EPY4;K7EP41;K7ERC6;K7ESF4;K7ELR7;K7ENA0;K7EIL4;K7ERK8;Q59F85	Glucose-6-phosphate isomerase	GPI	32.8884	32.8623	32.6271	32.7214	32.8638	32.9445	32.5759	32.5902		0.102076	0.798857	0.0312252
J3QLE5;Q66K91;Q5XPV6;B4DVS0;X5DP00;Q53HE7;Q9UIS4;Q15182;P63162;P14678;Q6LBS1;J3KRY3;S4R3P3;A0A024R2D5;Q92611	Small nuclear ribonucleoprotein-associated protein;Small nuclear ribonucleoprotein-associated protein N;Small nuclear ribonucleoprotein-associated proteins B and B	SNRPN;SNRPB	25.0783	25.1988	23.3565	23.802	24.7758	24.9616	25.0291	23.4692		0.127537	0.640438	-0.200012
B4DWN1;Q12907;D6RBV2;A8K7T4;D6RIU4;D6RDX1;D6RBH1	Vesicular integral-membrane protein VIP36	LMAN2	31.4035	31.4759	32.2532	32.0582	31.9818	32.1138	31.9371	31.9204		0.386675	0.403849	-0.190583
Q6FH24;B4DWR3;D3DWY7;P61758	Prefoldin subunit 3	VBP1	28.2193	28.035	27.1753	27.3564	28.2739	28.4466	27.2444	27.8751		0.299737	0.428105	-0.263486
B4DWX1;Q9BUN1	Protein MENT	MENT	24.308	24.7567	26.336	26.4455	24.5965	24.1657	25.6227	23.8008		0.653067	0.155964	0.915114
B4DX01;F6TLX2;Q9Y3E8;B3KV49;B7Z403;A8K8F0;Q9HC38;I3L3Q4;I3L1I0;I3L1F4	Glyoxalase domain-containing protein 4	C17orf25;GLOD4	27.5298	27.5215	27.2486	27.3611	28.1361	28.3326	27.4466	27.1824		0.601847	0.23406	-0.359186
B4DX69;Q99757;M0QXH0;F8WDN2	Thioredoxin, mitochondrial	TXN2	27.3366	26.963	27.0837	27.3776	27.4844	27.6618	26.8363	27.4099		0.328289	0.458064	-0.15788
B4DXN3;F8VUA2;F8VVT7;Q9HD42;F5H875	Charged multivesicular body protein 1a	CHMP1A	25.1736	24.2302	24.0791	23.8079	24.3425	23.6539	24.2796	23.8623		0.367388	0.373904	0.288105
B4DXN6	Eukaryotic translation initiation factor 3 subunit B	EIF3B	25.636	23.8617	24.1217	24.2899	25.2453	23.0984	24.8656	25.6064		0.124215	0.641479	-0.22662
M0R0R9;B4DXY2;M0QXD6;Q6IBK5;P35269;M0R0Z3;B4DDB5	General transcription factor IIF subunit 1	GTF2F1	23.9181	25.0675	24.5554	23.3819	24.2747	24.7934	25.6188	24.3275		0.495617	0.251751	-0.52286
B4DY09;Q53FG3;F4ZW62;Q12905;F4ZW63;X6R6Z1;A0A0A0MRL0	Interleukin enhancer-binding factor 2	ILF2	30.16	29.9101	29.8985	29.7898	29.8854	29.833	29.8024	29.5993		0.789047	0.300388	0.15961
B4DY17;Q96GX9;S4R3D6	Methylthioribulose-1-phosphate dehydratase	APIP	27.7854	28.3675	26.2793	26.6242	27.1974	27.3226	28.1907	27.4		0.192669	0.532608	-0.263567
B4DYH4;Q14676;A2AB05;A1Z5I7;A1Z5I6	Mediator of DNA damage checkpoint protein 1	MDC1	25.227	24.3643	25.2943	24.5444	24.3075	24.6857	24.028	24.6964		0.732655	0.175528	0.428102
G8JLD5;D3DUW7;D3DUW6;B4DYR6;D3DUW5;O00429;Q32Q67;F8VR28;F8VYL3;B4DPZ9;F8W1W3;F8VUJ9;B4DDQ3;F8VZ52	Dynamin-1-like protein	DNM1L	23.876	24.6091	24.3175	23.8053	23.9512	26.1587	25.0885	24.4677		0.731558	0.140697	-0.764576
J3KRK5;J3KRZ5;B4DZB5;D3DXC9;Q53ET7;P34896	Serine hydroxymethyltransferase;Serine hydroxymethyltransferase, cytosolic	SHMT1	24.042	24.4127	24.3459	22.9272	23.8375	23.7615	24.4266	23.4391		0.0578873	0.818634	0.0657616
B4DZH4;F8VYC4;B4DYH0;J3KNE0;P0DJD0;P0DJD1;Q7Z3J3;A6NKT7	RANBP2-like and GRIP domain-containing protein 1;RANBP2-like and GRIP domain-containing protein 2;RanBP2-like and GRIP domain-containing protein 4;RanBP2-like and GRIP domain-containing protein 3	RGPD1;RGPD3;RGPD2;RGPD4	23.5189	24.5739	23.6916	31.0817	24.0622	23.8376	23.9546	23.224		0.489249	0.203483	1.94693
B4DZJ7;O00267;B4E0Q4;B4DJK4	Transcription elongation factor SPT5	SUPT5H	25.5317	23.9179	24.3109	24.561	24.5499	25.4004	25.287	24.0935		0.217965	0.510161	-0.252317
B4DZY7;Q14393;Q658L2	Growth arrest-specific protein 6	GAS6	27.0416	26.1919	26.6925	26.6878	26.5969	26.2689	26.9768	26.8271		0.0204788	0.9383	-0.014029
B4E0K9;O00754;A8K6A7;Q93093;M0QZ24;M0R2P5;M0QYZ1;M0R174;M0QZG6	Lysosomal alpha-mannosidase;Lysosomal alpha-mannosidase A peptide;Lysosomal alpha-mannosidase B peptide;Lysosomal alpha-mannosidase C peptide;Lysosomal alpha-mannosidase D peptide;Lysosomal alpha-mannosidase E peptide	MAN2B1	33.4024	33.4136	33.5752	33.5488	33.2495	33.132	33.004	33.2591		2.30769	0.0517904	0.32383
D3DP13;B4E1D3;V9HVY1;P02675;D6REL8	Fibrinogen beta chain;Fibrinopeptide B;Fibrinogen beta chain	FGB;HEL-S-78p	23.3555	24.0315	27.3676	27.6068	25.0761	23.8646	24.7955	23.0814		0.537341	0.185685	1.38596
B4E1E0;P17812;B4DMB5;B7Z9C4	CTP synthase;CTP synthase 1	CTPS1	23.7561	23.9867	25.8187	25.9199	24.7195	24.7714	24.0373	24.0919		0.32271	0.374597	0.465302
B4E1K8;O15371;B0QYA4;B0QYA5	Eukaryotic translation initiation factor 3 subunit D	EIF3D	26.5574	26.6695	24.0919	27.2393	26.1269	26.4775	26.6747	26.6473		0.189098	0.528006	-0.342073
B4E1S6	Syndecan	SDC4	24.2819	24.9747	24.0395	25.4209	24.9486	23.0301	25.0681	23.7878		0.347558	0.353307	0.470595
B4E1U1;V9HWC5;F5GWE5;Q6NUL6;Q00169;I3L4C0;I3L459;I3L4H1;I3NI10;I3L2X8	Phosphatidylinositol transfer protein alpha isoform	HEL-S-36;PITPNA	24.7082	24.7327	23.4882	24.5098	24.4293	23.1204	24.5303	23.3318		0.492677	0.256131	0.50676
B4E205;O95486	Protein transport protein Sec24A	SEC24A	25.9304	23.3882	23.8853	23.8855	25.3879	24.0521	24.1675	23.7342		0.0323443	0.88415	-0.0630488
B4E2A0;Q4LE79;P15924;G1UI31;Q6ZP16;B4DWT7;B4DKX6	Desmoplakin	DSP variant protein;DSP	23.9582	23.6612	24.4104	24.9333	25.5997	24.3455	25.8542	24.5931		0.945665	0.0878855	-0.857308
B4E2I9;Q99985;Q75MX0	Semaphorin-3C	SEMA3C	27.7853	27.9085	27.382	27.3009	27.4247	26.4615	27.8735	27.7094		0.26768	0.467343	0.22691
B4E2T6			25.358	26.7055	25.3064	23.2073	25.2376	23.9528	24.8856	28.1567		0.134634	0.602962	-0.41389
B4E2Y9			25.7027	23.6344	23.7102	23.6192	25.581	23.5376	24.0521	23.1704		0.0382142	0.863505	0.0813408
B4E367;Q6UX71	Plexin domain-containing protein 2	PLXDC2	30.5802	30.5711	30.7867	30.7456	30.7944	30.7908	30.2138	30.1766		0.435589	0.39094	0.176995
B4E3A8;V9HWH1;P30740	Leukocyte elastase inhibitor	HEL57;SERPINB1	28.7138	29.002	28.6939	28.8592	29.1172	29.0682	29.1992	29.1428		2.19584	0.0582787	-0.31464
B7Z9L3;B4E3N4;I3L470			23.7668	24.7215	23.0294	24.3794	24.5704	23.904	24.6094	23.3237		Non un numero reale	1	0
B4E3Q1;O94985;Q5SR54	Calsyntenin-1;Soluble Alc-alpha;CTF1-alpha	CLSTN1	34.5858	34.4626	34.6453	34.6155	34.5131	34.5487	34.6857	34.7206		0.250654	0.687114	-0.039752
B4E3V2;Q13501;E7EMC7;Q13502	Sequestosome-1	SQSTM1	26.6188	26.3061	26.9066	26.7166	26.9206	26.7645	27.19	27.1014		1.19635	0.110797	-0.357111
P0DN76;B5BU08;Q01081	Splicing factor U2AF 35 kDa subunit	U2AF1	23.3575	25.2965	24.0969	24.9244	23.9816	24.9692	24.5425	24.168		0.00242373	0.989761	0.00352955
B7Z3M7;Q7Z2I8;B7Z588;D3DSR9;Q6FH58;B5BU36;O14763	Tumor necrosis factor receptor superfamily member 10B	DKFZp686A24188;TNFRSF10B	23.4022	24.1659	25.4213	25.9464	24.604	24.1974	24.676	24.5497		0.146679	0.602703	0.227187
B5BUB1;Q9Y265;E7ETR0;B3KRS7;H7C4G5;J3QLR1	RuvB-like 1	RUVBL1	28.0808	28.146	27.5405	27.4711	27.9925	28.0108	27.7178	27.5528		0.0143981	0.958496	-0.00888538
J3KTA4;B5BUE6;P17844;Q7Z2V5;Q59E92;B4DNG2;B4DN41;J3QR02;J3KRX8;J3QRQ7;C1IK54;X6RLV5	Probable ATP-dependent RNA helicase DDX5	DDX5;DKFZp686J01190	25.8782	25.239	25.1134	24.7335	26.0602	23.9648	23.444	24.1506		0.646572	0.160928	0.836133
Q2I0Y7;E7EU96;B5BUH5;Q5U5J2;P68400;B2R6D7;Q8NEV1	Casein kinase II subunit alpha;Casein kinase II subunit alpha 3	CSNK2A1;CSNK2A3	26.9913	27.6353	26.4985	23.4882	24.427	25.2698	25.0475	25.3362		0.562189	0.180493	1.1332
B5BUI8;P51452;K7ES89;K7ELG5	Dual specificity protein phosphatase 3	DUSP3	26.5959	26.7171	23.432	26.4144	23.0534	24.4428	23.0285	24.948		1.07735	0.049753	1.92167
B5MCD7;O43759;A2A283;F8WCE4	Synaptogyrin-1	SYNGR1	23.9042	24.2708	23.7615	25.471	24.1143	24.2585	24.5155	23.5322		0.225027	0.503784	0.246754
B5MCX3;Q15019;C9J2Q4;H7C2Y0;H7C310;C9JB25;C9IY94;C9J938;C9IZU3;C9JQJ4;A0A1B0GXJ2;C9JFT1;F8WB65;B5MD47;C9JZI2	Septin-2	2020-09-02	28.0943	28.1034	27.8649	28.3786	27.7419	27.849	26.2132	26.6702		1.2643	0.0458458	0.991747
B5MD23;O75954	Tetraspanin-9	TSPAN9	27.8758	28.0733	27.9659	28.4092	28.1581	28.6428	27.9762	27.8674		0.147137	0.669065	-0.0800643
F5H018;B5MDF5;J3KQE5;P62826;H0YFC6;Q96QB7;Q0EFC9;B4DV51	GTP-binding nuclear protein Ran	RAN	30.4886	30.4369	30.1737	30.194	30.4297	30.2988	30.1604	30.1677		0.230915	0.640119	0.0591617
B7Z1L5			25.2288	24.5476	24.8869	24.8598	24.9685	25.1793	24.2472	23.1918		0.465479	0.275048	0.484054
B7Z2T7;O15075;Q5VZY9;B7Z5K4	Serine/threonine-protein kinase DCLK1	DCLK1	25.3099	25.4891	24.4236	23.4492	25.7719	24.9193	23.3661	23.5625		0.134248	0.616659	0.263007
B7Z2Z1;B7Z2F6;B7Z959;K7ES42;K7EII0			25.0581	24.703	23.488	24.0479	25.3207	24.3256	24.5168	27.0719		0.660474	0.150576	-0.984517
B7Z390;Q59GF2;Q13444	Disintegrin and metalloproteinase domain-containing protein 15	ADAM15	26.9742	27.3671	28.2573	28.2929	27.2954	27.2547	26.4464	27.1177		0.919566	0.103818	0.694348
B7Z410;Q86X76;B2R8D1	Nitrilase homolog 1	NIT1	24.612	23.9895	24.2134	23.8178	24.0204	24.1797	24.4688	24.1039		0.0630074	0.835222	-0.0350251
B7Z425;Q12846	Syntaxin-4	STX4A;STX4	24.823	25.1367	23.9419	23.7764	24.1044	24.1132	23.3438	24.6021		0.394331	0.335277	0.378631
B7Z476;Q53FH8;Q6P5V6;Q9Y5X3;Q5QPE4;Q5QPE5;A0A087WUY5;G3V2U1;H0YJF8;G3V4Z5;G3V5X9;A8K885;A0A0A0MRI2;Q9UNH7	Sorting nexin-5	SNX5	26.4219	25.4651	25.9229	25.9425	26.149	26.7348	26.3693	26.7243		1.21241	0.0749056	-0.556286
B7Z4E8;O43529;C9J5X0;B8ZZ48;C9JUE4;C9JWY0	Carbohydrate sulfotransferase 10	CHST10	24.5576	24.937	25.0045	24.3759	22.5841	24.5641	24.2065	24.3085		0.848408	0.109528	0.802934
F5GZ08;B7Z4G8;P51693;B7Z4Q2;B2R5S2;S4R3U6;K7EQJ4;K7EMN4;K7ELK0	Amyloid-like protein 1;C30	APLP1	29.3187	29.3739	30.0594	30.2169	29.7283	29.7354	30.289	30.2689		0.416316	0.3531	-0.263191
E5RGX5;B7Z4N6;Q93045	Stathmin;Stathmin-2	STMN2	24.1531	24.9526	25.3173	24.1008	25.3326	24.9094	22.8199	23.8		Non un numero reale	1	0
B7Z556;B7Z8Q2;P02765;C9JV77	Alpha-2-HS-glycoprotein;Alpha-2-HS-glycoprotein chain A;Alpha-2-HS-glycoprotein chain B	AHSG	24.3188	24.2626	24.8746	26.3414	24.3088	24.3734	25.2803	24.9137		0.165765	0.575875	0.230283
B7Z592;Q8WU90;H7C466	Zinc finger CCCH domain-containing protein 15	ZC3H15	25.0584	23.938	25.5043	23.2359	25.1012	25.485	26.0498	25.4843		1.0224	0.0688039	-1.09595
B7Z5L2;Q4VB87;Q4VB86;Q1WWM3;Q59F12;P11171;B7Z627;A0A1B0GWG0;Q29RX4	Protein 4.1	EPB41	25.6907	24.4578	24.2952	24.2679	25.3413	23.9819	23.7672	24.2797		0.286351	0.422767	0.335334
B7Z5W1;D3DVF0;Q6FIB4;Q9Y624;Q9Y5B2;A0A087WY82	Junctional adhesion molecule A	F11R	27.2867	27.3271	27.0188	27.402	26.9912	26.9298	26.6845	26.8165		2.02501	0.0433679	0.403178
Q59FD5;B7Z613;B7Z248;A0A024RBV7;A0A024RBX1;Q13491		GPM6B	27.0255	27.2025	27.7205	27.7185	27.086	27.0686	27.6963	25.2532		0.53137	0.219126	0.640725
B7Z670;C9JYY6;Q92823;F8W775;Q14CA1;Q4KMQ7;A0A087X2B3;C9JH43;Q75ML9;C9JF43;A0A1B1PFW4;C9J8B6;C9JUR7	Neuronal cell adhesion molecule	NRCAM	32.841	32.9023	33.0701	33.0747	32.8566	32.8471	32.8381	32.8189		1.15641	0.28651	0.131864
E9PQI5;E9PQ80;E9PSI1;B7Z6C9;Q9BY43;H0YI89	Charged multivesicular body protein 4a	CHMP4A	23.8711	24.9719	22.3136	23.8121	24.1308	26.6883	25.2677	23.6687		0.664566	0.143612	-1.1967
E9PCD7;B7Z754;Q9Y2E5;H0YA68;Q4VC00;Q05BN7;B3KQN1	Epididymis-specific alpha-mannosidase	MAN2B2	29.6948	29.754	29.7386	29.8282	29.3838	29.5115	29.6474	29.6441		1.62802	0.146277	0.207201
B7Z7F2;B7ZAT4;B7Z7Q4;Q8WZA1	Protein O-linked-mannose beta-1,2-N-acetylglucosaminyltransferase 1	POMGNT1	28.156	28.2949	28.4154	28.2715	28.2301	28.0788	28.0653	28.0172		1.422	0.179014	0.186624
B7Z7P8;P62495;I3L492;D6RCB3;D6RJE8	Eukaryotic peptide chain release factor subunit 1	ETF1	28.4926	28.1161	27.8615	27.8913	28.5186	28.5682	28.2816	28.183		0.867974	0.180447	-0.297442
B7Z7Y3;Q96PD2;C9JIW6;Q14089	Discoidin, CUB and LCCL domain-containing protein 2	DCBLD2	29.3419	29.5218	29.4	29.4977	29.1534	29.2471	28.2964	28.2766		1.39206	0.0477688	0.696962
F8VRS1;B7Z880;Q6ZSP3;Q9NTI2	Phospholipid-transporting ATPase IB	ATP8A2	24.4339	24.977	24.0416	29.7687	24.2676	24.0452	23.9439	22.6848		0.733317	0.10948	2.06989
B7Z8E7;Q13438;Q9BR60;F8W0R2;F8W1N0;F8VZI7;F8W1V2	Protein OS-9	OS9	22.6713	25.0097	24.4041	24.7875	24.2212	25.6665	25.1208	23.17		Non un numero reale	1	0
B7Z952;J3KNQ4;Q9NVD7;E9PS97;A0A087WZB5;Q9HBI1	Alpha-parvin	PARVA	24.6364	24.5031	24.9993	25.6137	25.43	23.8801	24.588	25.1633		0.156338	0.602813	0.172777
B7ZA40			24.0597	25.3307	25.6245	25.867	26.1403	26.0546	25.13	25.8411		0.579168	0.204947	-0.571021
B7ZAH9;B4DLB8;W6MEN3;P15291;B4DMM8	Beta-1,4-galactosyltransferase 1;Lactose synthase A protein;N-acetyllactosamine synthase;Beta-N-acetylglucosaminylglycopeptide beta-1,4-galactosyltransferase;Beta-N-acetylglucosaminyl-glycolipid beta-1,4-galactosyltransferase;Processed beta-1,4-galactosyltransferase 1	B4GALT1	29.948	30.0888	29.9221	29.8841	30.0108	29.8418	29.2577	29.4989		0.891097	0.172272	0.308428
B7ZBL3		GCNT2	24.9773	24.8846	24.6651	22.299	23.4633	25.0094	24.7441	24.0756		Non un numero reale	1	0
F8W9W0;F8VP57;B7ZKW7;Q59FT4;B7ZKJ3;P54756;Q15375	Ephrin type-A receptor 5	EPHA5	24.5796	26.9111	27.3095	27.9967	27.2968	27.2239	25.4935	27.3141		0.0540091	0.810535	-0.132811
B7ZKY6;P08473;C9JR96	Neprilysin	MME	27.8737	28.0357	28.075	28.3343	27.826	27.7418	26.7706	27.2584		1.38931	0.0487724	0.680493
E9PD25;B7ZLW3;O43897	Metalloendopeptidase;Tolloid-like protein 1	TLL1	24.6384	23.4727	25.5716	23.7173	23.656	23.6331	25.2424	27.6352		0.269799	0.406093	-0.691656
B8ZX62;P00750;B4DRD3;B4DNJ1;B4DN26;E7ESF4;B4DV92;E5RGA1;E5RHG4;H0YBH9;Q5HYM8;Q8NG20;Q6LBF5	Tissue-type plasminogen activator;Tissue-type plasminogen activator chain A;Tissue-type plasminogen activator chain B	PLAT	32.1115	32.0716	32.0498	32.0548	32.1256	32.2123	32.2716	32.2471		2.18784	0.191136	-0.142204
B8ZZU8;Q15370;I3L0M9;A0A0B4J296	Transcription elongation factor B polypeptide 2	TCEB2	26.1373	23.9515	28.8412	28.5754	28.8418	28.85	28.7802	28.803		0.847785	0.0836284	-1.94243
E1A689;C0JYY2;P04114;Q7Z7Q0;A8MUN2;A8K479;Q59HB3;Q13828;Q13789;E1B4S8;E1B4S7	Apolipoprotein B-100;Apolipoprotein B-48	APOB	26.0516	23.9137	26.5856	26.8304	25.9536	26.0346	27.5356	27.2703		0.499724	0.221405	-0.853182
C0LQF2;B3KQS9;A0A024R7F4;O00115;K7ENE5	Deoxyribonuclease-2-alpha	DNASE2	31.3623	31.4683	31.3961	31.4711	31.4163	31.498	31.5044	31.7758		0.73367	0.359125	-0.124165
C4P0D6		DISC1	24.4632	24.7298	24.3903	22.0026	25.4173	24.1978	25.2517	24.028		0.523733	0.210423	-0.827214
C9J0K6;P30626;B4DHQ6	Sorcin	SRI	27.8647	27.4856	27.8621	27.8604	27.8845	28.0494	27.2028	27.6315		0.139319	0.68164	0.0761557
D6RCQ0;H0YAL7;D6RBD7;C9J1V9;O43324	Eukaryotic translation elongation factor 1 epsilon-1	EEF1E1;EEF1E1-BLOC1S5	25.7497	25.05	23.8002	24.857	25.159	23.8084	25.1157	24.9764		0.0687622	0.782081	0.0993276
H7C5M9;C9JSA3;C9JND6;C9J6F3;C9J5C3;Q9BUL8;C9J932;F8WDF3;C9J363	Programmed cell death protein 10	PDCD10	27.0404	27.1184	26.8324	22.3822	24.1765	23.996	24.0598	24.7262		0.66043	0.13712	1.60377
C9J5X1;P08069;H0YMJ5;H0YNR0	Tyrosine-protein kinase receptor;Insulin-like growth factor 1 receptor;Insulin-like growth factor 1 receptor alpha chain;Insulin-like growth factor 1 receptor beta chain	IGF1R	25.6071	25.9766	25.4846	25.5394	24.5683	23.9748	25.2021	25.8673		0.897455	0.104281	0.748802
C9J8H1;Q53Y06;P36543;A0A140VKA8;Q96A05	V-type proton ATPase subunit E 1;V-type proton ATPase subunit E 2	ATP6V1E1;ATP6V1E2	25.7017	25.507	23.6803	26.243	26.0041	25.6975	24.5394	23.5519		0.163105	0.562834	0.33476
C9J8Q1;F8W9P7;H7C537;Q9UMS0	NFU1 iron-sulfur cluster scaffold homolog, mitochondrial	NFU1	25.8813	24.1809	24.6511	23.1885	24.9587	24.5898	25.7821	26.2773		0.656008	0.154928	-0.926517
C9JAT7;O94888;B4E126	UBX domain-containing protein 7	UBXN7	23.3917	24.641	24.4728	23.4583	23.7677	24.0037	23.8689	24.051		0.0728267	0.787703	0.0681281
C9JF17;P05090;B4DGC3;C9JX71;F8WBT9	Apolipoprotein D	APOD	27.8497	27.722	24.1886	27.9792	27.366	27.5838	28.075	28.142		0.403059	0.28583	-0.856892
C9JFE4;Q13098;B4DND6;A0A096LP07;A0A096LPJ3;A8K070;J3QQX0;J3QS84;J3QS88;J3KTB0;J3QLE8;J3QLT0;J3QL53;J3KRE8;J3KSA5;J3KRJ4;Q59F65	COP9 signalosome complex subunit 1	GPS1	25.5454	25.3232	25.4617	25.973	26.0751	25.6238	25.7008	25.7746		0.600287	0.298306	-0.217731
C9JFR7;G4XXL9;P99999;Q6LER6	Cytochrome c	CYCS	29.5873	29.6091	29.2172	29.3521	29.5146	29.4016	29.1977	29.1714		0.425118	0.448365	0.120107
C9JIS1;C9JXA5;C9JZN1;F6X3N5;C9JD14;H7C5J5;F5H8J8;F5H100;F5H0S8;Q59G26;E9PCP0;F1T0G5;F1T0G4;P16520		GNB2	29.6029	29.5517	29.437	29.1304	29.0258	29.1955	28.8542	28.9199		1.80366	0.0488251	0.431631
C9JME2;Q9Y4F1;H0Y783;M0QXT1;A0A1B0GV68	FERM, RhoGEF and pleckstrin domain-containing protein 1	FARP1	24.8465	24.8964	25.0832	25.6579	24.684	24.2721	25.0095	24.1253		1.14566	0.07803	0.59826
C9JXB8;C9JNW5;V9HW01;P83731	60S ribosomal protein L24	RPL24;HEL-S-310	28.0003	27.8392	26.4986	26.3168	27.5199	27.4506	27.3619	27.3415		0.23307	0.492559	-0.254757
C9JQ41;H7C525;Q4VC31	Coiled-coil domain-containing protein 58	CCDC58	27.3673	27.5285	27.8823	27.3004	27.037	27.4814	27.1546	26.2817		0.951378	0.113173	0.530963
C9JUL4;Q59E89;Q9UDY4	DnaJ homolog subfamily B member 4	DNAJB4	23.6204	23.3097	25.2091	24.1011	24.1318	23.5779	24.4726	24.9409		0.168981	0.573234	-0.220727
C9JW52;H7C1H0		IGFBP2	23.8893	25.1992	24.0196	28.3254	24.6006	22.8022	25.0927	22.7668		0.611902	0.155044	1.54282
E9PRE2;Q96FS1;Q68DU0;C9JZR2;O60716	Catenin delta-1	CTNND1;DKFZp781O2021	25.1139	23.3159	24.7704	23.2759	24.7634	25.4492	23.5585	25.6913		0.504686	0.225278	-0.746585
C9K025;P18077;F8WBS5;F8WB72	60S ribosomal protein L35a	RPL35A	26.3774	25.4119	27.5873	27.1319	27.7676	27.0315	27.4966	28.1227		0.943663	0.0836788	-0.977408
D2X2H5;Q8N2Q7;C9J4D3;J3KQ19;I3L498;B3KMT6;B3KP11;A8K4S1;A0A024RBV0;A0A024R9E7;A0A0A0MTH0;B4DHI3;A6NMU8;Q8NFZ3;Q8N0W4	Neuroligin-1	nlgn1;NLGN1	27.0096	26.8365	27.7835	27.3906	24.0777	27.005	27.155	27.05		0.5599	0.188225	0.933132
Q5T123;Q86Z22;D3DPK5;Q9H299	SH3 domain-binding glutamic acid-rich-like protein 3	SH3BGRL3;HEL-S-297	30.1955	30.2635	30.7523	30.976	30.5896	30.4852	30.3752	30.1776		0.277598	0.507084	0.139918
D3DQ48;Q9BXS4;Q5T704;Q5T703;Q5T6Z8;Q6P5R1;Q5T706	Transmembrane protein 59	TMEM59	27.7853	27.6692	27.2733	27.646	27.2939	26.7392	27.5405	27.7176		0.518634	0.300827	0.270649
D3DQH8;P09486;B2RDL6;Q6QE20	SPARC	SPARC	35.5512	35.5217	36.1271	35.9285	35.9343	36.008	36.1559	36.1134		0.875278	0.1899	-0.270774
D3DR37;Q53EZ4;H0Y432	Centrosomal protein of 55 kDa	CEP55	24.4623	24.6815	25.5422	23.0017	26.072	25.7928	24.3016	26.3086		0.867769	0.0900671	-1.19685
D3DSM4;D3DSM5;P39060;H7BXV5;Q8NG19;H7C457	Collagen alpha-1(XVIII) chain;Endostatin	COL18A1	30.0005	30.1323	29.7329	29.8745	29.9567	29.9151	29.7343	29.8528		0.299914	0.582963	0.0702982
D3DSW3;O94903;B3KMP6;A8K520;E5RFX7;E5RG77;E5RFZ4;H0YBG2	Proline synthase co-transcribed bacterial homolog protein	PROSC	26.5403	26.5898	26.3559	26.3197	28.1955	28.0314	26.3888	25.4829		0.378676	0.321214	-0.573254
E9PQP6;D3DSY9;P49354;B3KVN2;H0YCW1;E9PPM9	Protein farnesyltransferase/geranylgeranyltransferase type-1 subunit alpha	FNTA	24.6797	25.767	23.925	24.8442	24.8541	23.0069	24.2606	24.4123		0.57389	0.197271	0.670489
D3DUZ3;Q16666;H3BM18;X6RHM1;A0A0A0MRB1	Gamma-interferon-inducible protein 16	IFI16	24.8186	24.384	25.0914	22.4471	24.232	23.8907	24.659	24.8209		0.12759	0.637537	-0.215376
D3DVW9;P78324;B4DP97;Q2QD20;O00241;H3BRP9;H3BV43;H3BML4;H9KV29;A2RRP5	Tyrosine-protein phosphatase non-receptor type substrate 1	PTPNS1;SIRPA	33.4065	33.2969	33.4351	33.3318	33.2445	33.1173	33.4199	33.3233		0.603651	0.448181	0.0913525
D3DWB6;Q93008;Q86X58;Q59EZ5;Q6P468	Ubiquitin carboxyl-terminal hydrolase;Probable ubiquitin carboxyl-terminal hydrolase FAF-X	USP9X	24.6966	25.1153	26.5498	27.5389	25.6516	24.2956	24.1582	24.7448		0.862018	0.0896496	1.26262
Q5HY75;D3DWX8;P98173;A6QRH7	Protein FAM3A	FAM3A	26.7428	27.0863	24.3412	26.6306	24.9802	25.61	25.1269	23.4748		0.914593	0.0781102	1.40226
F6U1T9;D3YTA9;H7BYZ3;Q86YQ0;P63098;A0A1B0GUC7;B4DYQ6;Q96LZ3	Calcineurin subunit B type 1	PPP3R1;WDR92;HZGJ	25.2426	24.983	24.937	25.2863	25.4375	25.7178	24.842	24.8076		0.139444	0.668865	-0.0890141
D6RGF4;D6R9I9;P61221;H0Y990	ATP-binding cassette sub-family E member 1	ABCE1	25.6261	25.8239	23.9845	25.4655	23.676	23.8739	25.0266	24.3204		0.998211	0.0748343	1.00075
Q9P0E5;D6RAR6;Q14CZ7	FAST kinase domain-containing protein 3	FASTKD3	25.0515	25.0158	23.3661	24.1438	24.8533	26.2207	24.3597	25.1772		0.645347	0.166242	-0.75842
Q32Q75;X5D7E3;D6RBW1;P06730;D6RFJ3;B7Z2T1;H0Y8J7	Eukaryotic translation initiation factor 4E	EIF4E	23.6641	25.4973	26.3683	23.2762	24.7462	24.2022	24.1176	25.3184		0.0467427	0.834261	0.105383
D6RGI3;D6RER5;Q9NVA2;D6RDU5;D6RDP1;D6R9Y6;H0Y961;Q96KC0;H0Y9G8	Septin-11	2020-09-11	27.764	28.0399	28.099	27.8057	28.0607	27.7945	27.9176	28.0858		0.131325	0.757717	-0.0375142
V9HWI6;D6RF35;P02774;D6RBJ7;D6RF20	Vitamin D-binding protein	HEL-S-51;GC	23.9886	23.3856	24.0687	22.7826	25.8798	23.638	23.7111	23.3853		Non un numero reale	1	0
D6RGE2;Q9Y3B5;Q96CN7	Isochorismatase domain-containing protein 1	ISOC1	24.0746	25.0303	24.6119	23.5514	24.2984	23.3544	25.1636	26.4113		0.280255	0.407792	-0.489875
D6RGG3;Q99715	Collagen alpha-1(XII) chain	COL12A1	24.4196	23.7783	24.4201	24.4237	24.2978	24.189	24.8048	24.8468		0.544679	0.288049	-0.274197
D6W5S0;Q9HCE7;Q8NDD8	E3 ubiquitin-protein ligase SMURF1	SMURF1;DKFZp564H223	23.5107	24.2012	24.6629	23.5464	23.9253	24.391	24.8131	23.1026		0.0598386	0.809188	-0.0777178
D6W5X3;Q9H7I6;Q9H7Q7;Q9BXP2;C9J0I5;C9JBD8;D6W5X5;Q9H7L3;Q8NF23;Q9H7Q8	Solute carrier family 12 member 9	SLC12A9;FLJ00100;FLJ00010;FLJ00059;FLJ00379;FLJ00009	25.3181	25.1109	23.2758	23.5256	25.5398	25.0578	24.5723	24.4889		0.473166	0.255666	-0.607125
D9IAI1;P30086;A0A0K0K1J6;B4DRT4;V9HW05	Phosphatidylethanolamine-binding protein 1;Hippocampal cholinergic neurostimulating peptide	PEBP1	32.6116	32.4501	32.1072	32.114	32.5306	32.6337	32.0909	32.3384		0.174136	0.645872	-0.0777149
E5KLK2;E5KLK0;E5KLM2;E5KLK1;E5KLM0;E5KLJ6;E5KLJ9;E5KLM1;E5KLJ7;E5KLL9;E5KLJ5;O60313;Q6PEK6	Dynamin-like 120 kDa protein, mitochondrial;Dynamin-like 120 kDa protein, form S1	OPA1	23.7063	25.3338	25.4149	25.416	25.0471	24.929	23.5511	25.4632		0.141244	0.612466	0.220145
E5RFF9;Q9BRT9;E5RH56	DNA replication complex GINS protein SLD5;DNA replication complex GINS protein SLD5, N-terminally processed	GINS4	24.1924	24.353	25.4379	23.9107	25.2053	24.3509	24.5926	23.7767		0.00591754	0.977603	-0.00789118
E5RGN3;E5RIM7;O00244;Q6IBA3	Copper transport protein ATOX1	ATOX1	30.1518	29.2868	30.0901	29.5245	29.7414	29.78	28.4032	28.2877		0.75826	0.137227	0.710238
E5RGQ3;Q9H446;E5RJE3;E5RGS5	RWD domain-containing protein 1	RWDD1	25.3627	25.5421	25.8546	25.7104	26.3409	26.1813	25.5121	25.8067		0.79145	0.180499	-0.342769
E5RGS4;O60925	Prefoldin subunit 1	PFDN1	27.6391	27.5876	27.4225	27.2514	27.6088	27.4481	28.1545	28.1754		0.914482	0.148793	-0.371521
E5RIT6;Q9UNX3;E5RHH1	60S ribosomal protein L26-like 1	RPL26L1	32.4369	24.0833	24.489	24.985	24.9687	25.1171	25.1962	25.6782		0.258694	0.4049	1.25853
E5RIW3;Q6FGD7;E5RJD8;O75347;E5RHG6	Tubulin-specific chaperone A	TBCA	31.2099	31.0797	31.3487	31.4507	31.4115	31.6117	31.9549	32.2092		1.44291	0.0584335	-0.524582
E5RIX8		TBCA	23.3943	26.1483	24.3985	23.7231	24.84	25.1968	24.8972	23.7996		Non un numero reale	1	0
E5RJR5;P63208;E5RGM3;E7ERH2;F8W8N3	S-phase kinase-associated protein 1	SKP1	28.8706	28.6513	29.2512	29.2664	29.489	29.4708	29.4762	29.3316		1.49884	0.066908	-0.432044
E5RK99;Q96CG8	Collagen triple helix repeat-containing protein 1	CTHRC1	24.0831	24.0006	24.3306	23.0231	24.6477	25.3084	23.6425	25.0166		0.862863	0.107365	-0.794429
E7DVW5;Q01469;I6L8B7;A8MUU1	Fatty acid-binding protein, epidermal	FABP5	30.8801	30.92	30.5978	30.612	30.7576	30.5616	30.7446	30.8003		0.136974	0.757175	0.0364656
E7EMY4		L1CAM	24.0674	24.2733	23.9504	24.9028	24.3029	24.2855	24.2668	23.8972		0.185031	0.601612	0.110356
E7END7;Q5U0I6;P62820;B7Z8M7;Q6FIG4;Q9H0U4;E9PLD0;Q96RD8;Q92927;Q92928;Q9H1C9;Q53SX4;H0YLJ8;H0YL94;B3KTE3;H0YMN7;G5ELZ6;G5ELZ5;Q59EP4;G5EMR8;P59190	Ras-related protein Rab-1A;Ras-related protein Rab-1B	RAB1A;RAB1B	29.8081	30.0449	29.6568	30.0304	29.88	29.8804	29.2607	29.3744		0.743868	0.212714	0.286179
E9PES6;E7ES08;E7EQU1;O15347;Q7Z684;Q16466	High mobility group protein B3	HMGB3;DKFZp779G118	27.6732	27.7019	27.3917	27.4048	27.6952	27.7033	27.7643	28.0616		1.14525	0.15433	-0.263162
E7EX90;Q6MZZ3;Q14203;Q59F36;Q6AWB3;Q6AWB1;H8Y0Y3;O95654	Dynactin subunit 1	DCTN1;DKFZp686I0746;DKFZp686E191;DKFZp686E0752	25.9793	26.0391	26.5769	26.5446	26.6357	26.7857	26.3286	26.1482		0.384343	0.405121	-0.189605
E9KL23;P01009;A0A0G2JRN3;A0A024R6I7;Q13747;Q2L9S7;B2D098;Q9P173;G3V544;A7L8C6;A7L8C5;C1KH65;Q3I0J7;A6YP93;A0A0S2Z465;G3V5R8;G3V2B9;G3V387;A0A0B4J278	Alpha-1-antitrypsin;Short peptide from AAT	SERPINA1	24.3379	23.4912	29.1411	29.0333	24.3311	25.2003	25.8195	23.6544		0.509026	0.194552	1.74955
Q86U62;Q6IBT1;E9KL30;Q99436;B2RAQ9;Q5TBG5;Q9UM79	Proteasome subunit beta type;Proteasome subunit beta type-7	PSMB7	29.4873	29.5809	29.9161	29.9411	30.1065	30.3634	29.7101	29.5996		0.454263	0.355671	-0.213516
E9KL35;P63244;J3KPE3;D6RHH4;D6RFX4;D6R9Z1;D6RAC2;H0Y8W2;D6R9L0;D6REE5;D6RAU2;E9PD14;B4E0C3;D6RBD0;D6RFZ9;H0YAF8;B4DVD2;H0YAM7;D6RGK8;D6RHJ5;D6R909;H0Y8R5;B4DWC6;D6RDI0;I3QNU9;H0Y9P0;D6RF23	Guanine nucleotide-binding protein subunit beta-2-like 1;Guanine nucleotide-binding protein subunit beta-2-like 1, N-terminally processed	GNB2L1	29.7808	29.507	29.1207	29.1325	29.2949	29.2412	29.3513	29.6433		0.00474717	0.984869	0.00259876
E9PB61;Q86V81	THO complex subunit 4	ALYREF	28.6609	28.5595	28.3785	28.8637	28.9709	29.0387	29.1975	28.9463		1.96833	0.04272	-0.422701
E9PGT1;Q15631;Q53GR3;B3KRM8;H7C1D4;B7Z5D9;A0A0J9YVW2	Translin	TSN	29.6375	29.5262	28.8341	28.8708	28.8538	28.831	28.9102	28.8726		0.822458	0.172291	0.350295
E9PH82;I6L9E8;Q8NCA5;Q05CT2;B4DT23;B4DY25;B3KTW4	Protein FAM98A	FAM98A	24.0624	25.232	25.2213	25.2679	24.1628	25.2767	24.7124	24.2463		0.388099	0.346786	0.346303
E9PI65		HSPA8	23.3552	23.6042	27.6276	27.1518	27.013	25.0266	23.8553	23.0618		0.192311	0.503737	0.695518
E9PJF4;P54105;E9PQ83;E9PMI6;J3KN38	Methylosome subunit pICln	CLNS1A	23.8424	24.2362	24.565	23.6161	25.4775	25.7582	24.523	24.1262		1.07075	0.0686909	-0.906289
E9PK91;Q9NYF8;Q6DCA8;E9PK09;E9PQN2;E9PKI6;H0YF63;B7Z8J9;H0YF00;E9PJA7	Bcl-2-associated transcription factor 1	BCLAF1	26.8436	27.5902	26.3735	27.1914	26.886	27.0849	28.3721	27.8722		0.607539	0.195106	-0.55411
E9PPR1;E9PL12		EEF1D	27.7254	27.8628	28.6958	28.6323	28.6408	28.4633	28.6484	28.4213		0.56577	0.263995	-0.314381
E9PL83;P35318;E9PML4;E9PQT2	ADM;Adrenomedullin;Proadrenomedullin N-20 terminal peptide	ADM	25.4886	23.925	24.5079	24.2466	24.2152	24.4417	28.2307	28.2013		0.719944	0.117635	-1.7302
E9PLK3;P55786;B7Z899;B7Z4B2;B3KU93;B7Z1H4;B7Z1V9;B3KTP2;A6NEC2;B7Z6T6;H0YDG0;E9PP11;E9PJY4;E9PPD4;H0YCQ5;E9PJ74;E9PI82;E9PJF9;B4DGH6;E9PRQ5;E9PPZ2	Puromycin-sensitive aminopeptidase	NPEPPS	30.4355	30.3694	30.5257	30.5183	30.8374	30.8092	30.4765	30.3208		0.518379	0.383509	-0.148752
Q9BQQ5;E9PLL6;Q6NZ52;P46776;E9PJD9;E9PLX7	60S ribosomal protein L27a	L27a;RPL27A	28.579	28.8128	27.4336	27.657	28.3514	28.3305	28.525	28.9577		0.526731	0.252513	-0.420552
E9PM69;R4GNH3;A8K781;A0A140VK42;P17980;E9PKD5;E9PMD8;E9PLG2;E9PN50	26S protease regulatory subunit 6A	PSMC3	26.2903	26.8586	26.5273	26.6203	26.1048	26.5885	26.24	25.9927		1.01065	0.142008	0.342649
Q5JR06;E9PN11		RHOC	24.9641	24.5172	23.7355	23.7926	24.469	24.7308	23.4406	23.2382		0.241964	0.476439	0.282725
E9PNP3;Q9H7C9;E9PIQ4;E9PJP1;E9PLK9;K4DI89;E9PR47	Mth938 domain-containing protein	AAMDC	24.1246	24.6717	24.3385	22.7774	23.3742	25.0799	23.7607	23.891		0.0299461	0.894544	-0.0483956
E9PNW4;Q6FHM9;E9PR17;P13987;H0YET2;E9PI80	CD59 glycoprotein	CD59	29.601	30.05	29.3307	29.4212	29.7073	30.0469	29.617	29.7196		0.408988	0.404642	-0.171976
E9PPG9;E9PQ57;P78406;B0QZ36;Q5J8M4	mRNA export factor	RAE1	24.064	24.0299	25.4415	24.2953	24.5488	24.8292	24.9674	22.4067		0.149953	0.591639	0.269648
E9PPH5;Q53F20;Q9BTT0;Q5TB19;B4E0D5;E9PLC4	Acidic leucine-rich nuclear phosphoprotein 32 family member E	ANP32E	24.4217	24.5457	23.7401	23.6583	23.0304	27.1785	25.7589	25.0407		0.617069	0.159672	-1.16067
F1T0E8;F1T0E7;A0A087X235;A0A087WWT4;Q9H1Z9;Q6PJ65	Tetraspanin-10	TSPAN10	30.4474	30.5776	30.5957	30.5956	30.4455	30.4045	30.8938	30.9775		0.355982	0.472177	-0.12624
F2YBS5;F2YBS4			28.0066	28.4486	28.9954	29.0743	28.8112	28.5018	29.5421	29.4654		0.594881	0.21582	-0.448904
F2Z2Y4;V9HWC3;O00764;G1UI32	Pyridoxal kinase	PDXK;HEL-S-1a	27.1437	27.5912	27.8626	27.101	27.3535	27.3776	24.4501	25.6519		0.826739	0.0994685	1.21634
F5GX19;F5H3Y3;Q6IAA8;H0YFI1;F5H479;B4DUK2	Ragulator complex protein LAMTOR1	LAMTOR1	26.4777	26.4994	26.2576	24.1584	26.3218	26.244	24.05	24.5597		0.28428	0.401992	0.554378
F5GXP1		A2ML1	24.4859	25.7897	24.6993	22.5629	24.88	24.8586	24.1764	26.5309		0.378299	0.310472	-0.727023
F5GXW5;Q99622;U3KQ85;U3KQ07	Protein C10	C12orf57	26.022	25.4333	24.3642	24.323	26.1268	24.4622	23.2321	23.793		0.363012	0.3275	0.632113
F5GZG1;F5H823;B7ZB78		RAP1B	24.9854	25.3816	25.3955	24.7347	25.3069	24.9369	25.0277	26.3172		0.326552	0.405291	-0.272868
F5GZS6;J3KPF3;P08195;B4E2Z3;A0A024R599;H0YFS2;F5H0E2;F5H867;F5GZI0;H0YFX4;B4E3E4;F5GZR9	4F2 cell-surface antigen heavy chain	SLC3A2	32.1021	32.2638	32.3463	32.3035	32.0359	31.9498	32.1244	32.0322		1.84116	0.122554	0.218388
F5H157;Q15286	Ras-related protein Rab-35	RAB35	25.9726	25.9847	25.7752	25.8993	25.9885	26.3748	26.7385	26.9001		1.52965	0.0458133	-0.592539
F5H3F0		OTUB1	24.4049	23.4035	25.1343	25.8643	24.0485	26.15	24.8709	26.8888		0.424289	0.274522	-0.787789
F5H442;Q99816;D3DQY6;L0L6B6;J3QKS4;J3QRU6	Tumor susceptibility gene 101 protein	TSG101	30.4333	30.5196	30.3945	30.503	30.5473	30.532	30.7509	30.8619		1.30873	0.169098	-0.210423
F6IR49		HLA-A	24.4554	24.4324	24.9222	25.0457	23.2594	24.841	24.811	25.3551		0.113898	0.675465	0.147305
Q53SY7;F8VPD4;P27708;H7C3Z5;H7BZB3;G1UI39;H7C2E4	CAD protein;Glutamine-dependent carbamoyl-phosphate synthase;Aspartate carbamoyltransferase;Dihydroorotase	CAD	26.9619	27.6257	27.3645	27.1813	27.2053	27.3595	27.4119	27.4822		0.212677	0.608788	-0.0813603
F8VSA4;F8VRE9	Coronin	CORO1C	24.4603	24.2151	24.5281	24.5395	25.0485	24.2872	24.6441	23.7869		Non un numero reale	1	0
F8VRH0		PCBP2	25.0033	25.2349	24.6333	24.2117	24.1634	22.3944	23.8708	25.1041		0.715676	0.138539	0.887647
F8VS81;Q12792;F8W1Q9	Twinfilin-1	TWF1	24.3498	26.6788	26.4889	26.5395	26.7312	26.4111	26.5352	26.1526		0.331802	0.369982	-0.443271
F8VXH8		PMEL	31.3292	31.3529	23.7939	25.4192	24.3146	23.9991	24.7502	25.7423		0.811433	0.0838765	3.27228
Q5JPE4;F8VXU5;Q9UBQ0;Q05DG7	Vacuolar protein sorting-associated protein 29	DKFZp667O202;VPS29	27.2232	27.2781	27.1891	27.2612	27.5091	27.1499	27.5478	27.4629		0.992045	0.238891	-0.179507
F8W0P7		ATP5B	25.83	25.5027	24.4856	22.7776	24.3076	25.3979	25.4951	25.0898		0.231792	0.466834	-0.42364
F8W7C6;A0A087WV22;X1WI28;X5D2T3;P27635;H7C123;H7C2C5;Q96L21;X5D7P1;H7C2U2;B8A6G2;X5D2W5;A6QRI9	60S ribosomal protein L10;60S ribosomal protein L10-like	RPL10;RPL10L	27.2944	27.7442	26.7582	24.2538	27.3117	27.4536	27.7262	27.7749		0.639912	0.155471	-1.05395
Q6IPN0;F8W914;Q9NQC3;Q53R94;Q53SY1;A6XGP7;H7C106;D6W5C2;Q3LIF4	Reticulon;Reticulon-4	RTN4;NOGOC;Nbla00271	24.9229	24.1638	24.5701	25.2255	25.4635	25.2059	24.3956	24.2638		0.110378	0.694459	-0.111609
J3QRU4;F8WCA0;L7N2F9;P63027;K7ENK9;K7EKX0	Vesicle-associated membrane protein 2	VAMP2;VAMP3	24.0224	24.9348	24.4991	24.3855	25.3098	25.4708	25.2766	23.4889		0.366082	0.346749	-0.426077
F8WCF6;P59998;F8WDD7;A0A0A6YYG9;R4GN08;Q9H7Z5;H7C0A3	Actin-related protein 2/3 complex subunit 4	ARPC4-TTLL3;ARPC4	29.0744	29.1364	29.1546	29.0934	29.0168	29.095	28.8382	28.7329		1.21008	0.192157	0.193964
F8WJN3;Q16630;F8W084;B4DSU9	Cleavage and polyadenylation specificity factor subunit 6	CPSF6	23.9775	24.9713	23.5662	24.2058	25.2927	25.2007	24.3085	22.558		0.0825367	0.736198	-0.15974
Q5JPB8;G3V1D3;G3V180;Q9NY33;Q53HL4;Q53GT4;B4E357;E9PKK8;E9PQ14;E9PPK9;E9PQF2;E9PNX5	Dipeptidyl peptidase 3	DKFZp686O1117;DPP3	28.4774	28.3397	28.0413	28.0232	28.2468	28.1554	28.5365	28.3181		0.280938	0.54836	-0.0938039
G3V1C3;Q9BZZ5;H0YER7;B4DDR3;E9PQK6	Apoptosis inhibitor 5	API5	27.8547	27.4659	27.4419	27.4843	27.4243	27.1431	27.6634	27.847		0.0843984	0.794657	0.042254
G3V220;O14776	Transcription elongation regulator 1	TCERG1	24.2425	24.2454	23.9176	23.728	24.9507	24.7684	24.0253	23.2287		0.200957	0.536095	-0.209898
G3V2U7;P07311	Acylphosphatase;Acylphosphatase-1	FBN3;ACYP1	25.1786	24.9098	23.2301	25.6276	23.8994	24.8454	25.1044	24.4927		0.0942786	0.709912	0.151028
H0Y5C3		L1CAM	24.6486	24.904	24.2467	23.4144	24.0522	25.9764	24.6252	26.3887		0.731294	0.13075	-0.957211
Q9BYF7;H0Y5H9;Q86W05;Q86W03;Q5K684;Q5K634;Q5K633;P48594;P29508	Serpin B4;Serpin B3	SCCA2;SERPINB4;SERPINB3	25.8083	23.7795	26.0719	25.9142	24.6251	23.6236	25.8188	22.9909		0.661091	0.146759	1.12887
H0YA55;D6RHD5		ALB	24.989	25.0286	23.9527	23.9293	24.5737	24.1755	25.0439	24.2263		0.0279066	0.906302	-0.0299368
H0YDE5;Q12914;Q6ZVL6		KIAA1549L	24.2245	25.5097	23.5426	24.3368	24.4068	22.9872	24.66	23.0509		0.472871	0.253475	0.627175
H0YEN5;P15880;Q8J014;Q8N5L9;Q6IPX5;Q3KQT6;E9PQD7;Q9BSW5;O60249;Q8NI62;E9PMM9;I3L404;A4D0Y7;E9PPT0;Q8NI61;E9PM36;H3BNG3;H0YE27;Q6ZNN8;D3DU83	40S ribosomal protein S2	RPS2;rps2;OK/KNS-cl.6	29.9468	29.9241	29.1751	29.1384	29.6892	29.4953	30.1852	30.0632		0.520166	0.284881	-0.312106
H0YEV3;H0YEU1		CD44	23.934	24.7601	24.1577	23.7808	24.0681	25.2286	24.5051	28.4878		0.664823	0.138733	-1.41423
H0YEX4;Q4KMG0;E9PPQ7;E9PRD8;H0YCZ4;E9PNF2;E9PN78	Cell adhesion molecule-related/down-regulated by oncogenes	CDON	29.7576	29.8675	29.9788	29.9646	29.8085	29.9464	30.1984	30.3822		0.669863	0.296436	-0.19174
H0YG54;H0YGR4;Q9Y3B8;F5GYG5	Oligoribonuclease, mitochondrial	REXO2	27.442	27.6222	26.9675	27.1178	27.4576	27.6301	26.7345	26.6294		0.241581	0.513644	0.174461
H0YKD8;P46779;H0YLP6;Q59F34;H0YMF4	60S ribosomal protein L28	RPL28	28.8474	29.2643	27.4514	27.2881	29.3991	28.9254	29.2835	29.7424		1.12447	0.0562206	-1.12483
H0YMZ1;H0YL69;P25789;H0YMA1;H0YN18;B2RDG0;H0YKT8;H0YLC2;H0YMI6;H0YKS0;H0YLS6;H0YMV3	Proteasome subunit alpha type;Proteasome subunit alpha type-4;Proteasome subunit beta type	PSMA4	30.2961	30.0012	29.7429	29.7002	30.2152	30.2068	30.1802	30.2514		1.04184	0.159625	-0.278281
H0YNE9;Q92930;B4DMS1	Ras-related protein Rab-8B	RAB8B	25.7921	23.395	25.7029	25.772	25.8101	25.6916	25.3918	25.8271		0.3734	0.329791	-0.514628
H0YNK6;Q59FM9;Q06418;Q12787;H0YN24;Q8N6J3	Tyrosine-protein kinase receptor TYRO3	TYRO3	29.4344	29.2458	29.7716	29.3449	29.3341	24.3872	29.3084	29.4654		0.48118	0.216816	1.32542
H0YNP9;Q8N4P3;H0YKT9	Guanosine-3,5-bis(diphosphate) 3-pyrophosphohydrolase MESH1	HDDC3	24.7412	24.462	25.2033	22.2019	25.9169	26.0327	23.1309	24.1968		0.286664	0.393302	-0.6672
H3BLU2;B7Z661		LSAMP	29.029	29.4355	29.1033	29.1679	29.1757	28.9319	30.1394	29.9847		0.564089	0.244972	-0.374034
H3BLW5		L1CAM	24.6241	24.219	23.2877	25.0035	24.8267	24.5691	26.0273	25.2337		0.918396	0.0912289	-0.880612
H3BLZ8;Q59F66;Q92841;B4DZQ7;A0A0U1RQJ0;J3QSF1;J3KRZ1;Q9UQL5	Probable ATP-dependent RNA helicase DDX17	DDX17	28.8078	28.6186	28.5925	28.6252	28.6552	28.4209	28.2422	28.0942		1.24877	0.121528	0.30792
H3BMF4;Q9H2V7;H3BT44;H3BPT8;H3BPQ9;Q59FQ8;A0A024QZ93;H3BR82	Protein spinster homolog 1	SPNS1;SPIN1	23.5158	23.9826	23.3643	24.9759	24.1507	24.0039	24.0516	22.6004		0.196673	0.530588	0.257997
H3BN98;H3BPJ2;B7Z6R9;A0A024QYV7;Q15041			27.5877	27.6101	27.7547	27.8288	27.5217	27.3513	27.6751	27.3778		1.19277	0.177825	0.213833
H3BNX8;P20674;H3BRI0	Cytochrome c oxidase subunit 5A, mitochondrial	COX5A	25.879	23.8013	25.3273	24.002	24.5524	24.1439	24.9105	25.5546		0.0220141	0.920793	-0.0379577
H3BPE1;H3BQK9;H0Y390;Q9UPN3;H0YD69;Q8WXX9;Q9H8U2;B4DNC4;Q32Q32;Q96IQ1;Q6IPG6;H0Y6T5;H0Y4F5;H0Y314;Q6ZQZ4	Microtubule-actin cross-linking factor 1, isoforms 1/2/3/5	MACF1	22.858	24.3093	25.4589	24.3397	25.0198	25.2162	25.5199	25.1915		0.933457	0.0842172	-0.995383
H3BV90;Q6FI81;H3BUG4;B4DHB9;H3BT65;H3BPG7;H3BQ23	Anamorsin	CIAPIN1	27.3984	27.3339	27.645	28.0392	27.1209	27.2299	27.4207	27.4289		0.86648	0.178185	0.304054
H7BYC3;Q7KYR7;C9JNC3;C9JAJ6;Q96MJ0;C9IY66;A0A024R038;Q8WVV5;Q96KV6	Butyrophilin subfamily 2 member A1;Butyrophilin subfamily 2 member A2;Putative butyrophilin subfamily 2 member A3	BTN2A1;BTN2A2;BTN2A3P	23.285	24.0595	23.0047	22.4406	23.9982	24.4521	23.5596	25.7828		1.11286	0.0546456	-1.25071
H7BYN4;Q02241;H0YKQ5;H0YME6;H0YMJ4	Kinesin-like protein KIF23	KIF23	27.1842	27.1481	27.6471	27.5617	27.2365	27.1776	27.681	27.6325		0.0930215	0.777446	-0.0466509
H7C0V4;H7C215;Q9BZR6	Reticulon-4 receptor	RTN4R	29.9701	29.758	29.8865	29.872	29.7976	29.6221	29.8721	29.729		0.850262	0.353565	0.116435
H7C2F2		CD99	28.886	29.2635	30.7967	30.8047	30.6464	30.5913	32.4106	32.467		1.14506	0.0457506	-1.59111
H7C3P7;P11233;C9JPE8;C9JYR1;F8WEQ6	Ras-related protein Ral-A	RALA	27.8737	27.9937	28.1412	27.7851	27.8336	27.9618	28.262	27.7216		0.00881924	0.976801	0.00367212
H7C4C5	Microtubule-associated protein	MAP4	23.6632	24.9393	25.2881	23.592	24.9511	25.6929	24.4529	25.5345		0.74343	0.136558	-0.787193
I3L0S0		P4HB	24.9396	24.3557	24.515	24.4352	25.0159	24.7653	24.0678	27.0194		0.456367	0.261738	-0.655735
I3L1R7;Q99447;I3L2Q1;B7Z4W6;I3L3V9;B3KSC8;I3L1L9;I3L102	Ethanolamine-phosphate cytidylyltransferase	PCYT2	26.3676	26.0963	25.8123	25.4762	26.2909	26.2143	26.1156	25.6416		0.211207	0.563465	-0.127533
I3L3G9;I3L2S8;X5DRB5;X5DR54;X5DP35;Q9NXR1;J3KRK9;J3QL85;A6NIZ0;B4DS41;Q9GZM8	Nuclear distribution protein nudE homolog 1;Nuclear distribution protein nudE-like 1	NDE1;NDEL1	24.9237	24.5879	23.4842	24.6983	25.3108	24.9724	24.2841	24.0037		0.196324	0.538246	-0.219227
I3L3U6		P4HB	23.5184	24.5762	23.8251	23.7219	25.4163	23.5758	24.9855	23.4789		0.361114	0.346804	-0.453699
J3KNP4;Q9NPR2;Q7Z3N1;H0YMZ3;Q4VBY2;H0YN49;H0YMR1;H0YLN3;H0YMD6	Semaphorin-4B	SEMA4B;DKFZp686A04130	28.5369	28.6722	28.1573	28.184	28.026	27.3432	28.74	27.9395		0.558378	0.24678	0.375422
J3KNV4;Q4LE35;Q13683;B3KMS6;G3V2I4;G3V2C6	Integrin alpha-7;Integrin alpha-7 heavy chain;Integrin alpha-7 light chain;Integrin alpha-7 70 kDa form	ITGA7;ITGA7 variant protein	27.4936	27.3761	27.6742	27.6824	27.3463	27.5173	27.5711	27.5529		0.273016	0.616854	0.059701
J3KPM9;P42224;E9PH66;E7ENM1;E7EPD2;D2KFR9	Signal transducer and activator of transcription;Signal transducer and activator of transcription 1-alpha/beta	STAT1	25.2458	25.3559	25.3012	24.4231	26.0906	24.2619	24.7602	23.5003		0.306622	0.393872	0.428242
V9HWN7;J3KPS3;P04075;H3BQN4;A0A0M4FNU3;H3BPS8;H3BR04;H3BU78;A4UCS9;H3BUH7;A4UCT0;H3BMQ8;H3BR68;B7Z3K7	Fructose-bisphosphate aldolase A	HEL-S-87p;ALDOA	34.9949	34.8952	34.9128	34.9462	35.0623	35.0368	34.8211	34.8658		0.0503414	0.919204	-0.00922775
J3KQ32;Q9NTK5;Q53SQ6;B4DK14;Q53SW9;C9JTK6;C9JCJ9	Obg-like ATPase 1	OLA1;PTD004	27.8367	27.6121	27.3493	27.5438	27.5438	27.5742	28.5163	28.4887		0.754125	0.167018	-0.445287
Q6P0M4;Q7Z355;J3KR24;Q59G75;P41252;A0A0A0MSX9;Q7Z3U5;B4DVX2;Q7L4K8;Q9P1N9;Q5TCD1	Isoleucine--tRNA ligase, cytoplasmic	IARS;DKFZp686L17145;DKFZp686L0869	28.3867	28.2382	27.9942	27.7301	26.7986	24.6569	27.5808	27.4828		1.09208	0.0538455	1.45753
J3KRC4;V9HWF3;Q8TCD5;J3KSY6;J3KSX6	5(3)-deoxyribonucleotidase, cytosolic type	NT5C;HEL74	24.0024	25.4634	24.4947	24.2622	23.358	23.9903	24.1078	24.3596		0.775571	0.142407	0.601741
J3KRE2;J3KTF8;V9HWE8;J3QQX2;P52565;J3KS60;J3QW41;A0A0S2Z3D9;J3KRY1;H0YGX7;B2R4F3;A0A024RAS5;P52566	Rho GDP-dissociation inhibitor 1	ARHGDIA;HEL-S-47e	31.1233	31.3691	31.2623	31.2066	31.5794	31.7237	31.2733	31.3245		1.02519	0.184314	-0.234866
J3KS22;Q7Z4W1;J3QS36;J3KRZ4	L-xylulose reductase	DCXR	26.0361	25.8557	26.2116	26.1761	24.3489	26.8768	24.1945	25.3218		0.688703	0.146536	0.884355
Q8IWR8;J3QR09;J3KTE4;Q53G49;P84098;J3QL15	Ribosomal protein L19;60S ribosomal protein L19	RPL19	28.19	24.9982	24.8492	27.9105	28.0305	28.3541	27.697	28.2727		0.881896	0.0810657	-1.60159
Q9UK79;J3QLU9;X5DNK3;P04626;J3QL83;J3KRI9;X5DQX2;F5H1T4;B4DLA2	Receptor tyrosine-protein kinase erbB-2	HER-2;ERBB2	23.3989	24.3193	25.725	24.6031	25.8923	24.0932	23.7026	22.8627		0.182983	0.531488	0.373855
Q7Z3N6;K7EIG7;J3QRN6;O94832;J3QRR2	Unconventional myosin-Id	DKFZp686A01173;MYO1D	25.1126	25.3658	25.3846	25.5888	25.2385	25.1166	25.1279	24.9703		1.17141	0.157733	0.249586
Q53HL1;J3QRS3;P19105;O14950;Q2F834;Q71U02;Q6IBG1;P24844;J3KTJ1	Myosin regulatory light chain 12A;Myosin regulatory light chain 12B;Myosin regulatory light polypeptide 9	MYL12A;MYL12B;MYL9	29.9693	29.3861	29.9154	30.1813	29.9982	29.9124	29.5118	29.534		0.237843	0.54402	0.123892
J3QTJ6;Q5CZC0;H7BZL6	Fibrous sheath-interacting protein 2	FSIP2	24.7861	24.3076	24.3587	23.7632	25.4534	24.4643	24.3823	25.9671		0.874843	0.107075	-0.762857
K7EIE5		PRKAR1A	23.6762	24.3134	25.1763	22.9873	25.3853	24.0022	25.7868	23.3133		0.334762	0.353069	-0.583612
K7EJT5;K7EP65;K7EKS7;K7ELC4;K7EMH1;K7ERI7;Q7Z4W8;P35268	60S ribosomal protein L22	RPL22	27.4796	27.3685	26.9053	26.6113	27.2861	27.3486	27.1605	27.0475		0.224877	0.558044	-0.119478
K7EKE8;Q9UEI6;Q92692	Nectin-2	PVRL2	23.9746	24.8306	25.2743	25.2313	24.9035	24.6984	24.2916	23.1902		0.528508	0.23106	0.55675
K7ELW0;V9HWC2;Q99497;K7EN27	Protein DJ-1	PARK7;HEL-S-67p	31.8042	31.8094	31.9124	32.0399	32.4822	32.3318	32.1269	32.126		1.97026	0.0520085	-0.375268
K7EMT0;Q05DF2;Q15428	Splicing factor 3A subunit 2	SF3A2	25.5126	25.5915	23.3781	25.5403	26.4299	23.6106	24.3026	22.744		0.326262	0.352151	0.733855
K7ER15;V9HW73;Q9H0R4;K7EMY7	Haloacid dehalogenase-like hydrolase domain-containing protein 2	HDHD2;HEL-S-301	26.3326	26.0565	26.248	26.424	27.2196	27.125	26.3706	26.7046		1.49978	0.0478303	-0.589712
K7ES75;K7EN99		LGALS3BP	23.0341	24.3693	24.4679	24.347	23.6115	23.8803	23.6467	23.7692		Non un numero reale	1	0
K7N7A0;Q9BUJ0	Alpha/beta hydrolase domain-containing protein 14A	ABHD14A	24.3965	25.0628	25.0733	25.2524	24.1038	24.803	23.3237	24.4986		1.0689	0.0753131	0.764011
Q53EW7;M0QZ10;M0QXF9;O15382;M0R2K7;B3KSI3	Branched-chain-amino-acid aminotransferase;Branched-chain-amino-acid aminotransferase, mitochondrial	BCAT2	24.088	24.8651	24.5476	24.8801	24.3508	30.2409	24.8603	22.9237		0.252926	0.414425	-0.998732
M0QYL9		SUPT5H	24.11	23.4674	25.4408	23.2947	24.2354	24.4984	23.6724	24.4884		0.102026	0.696615	-0.145449
Q8J015;Q9BSQ6;Q5QTS3;Q53H34;M0QYS1;P40429;Q0VGL3;Q6NVV1	60S ribosomal protein L13a;Putative 60S ribosomal protein L13a protein RPL13AP3	RPL13a;RPL13A;RPL13AP3	24.6342	27.9304	25.1165	24.1054	27.8638	28.215	28.7189	23.7626		0.554198	0.174756	-1.69344
M0QZL2		MEGF8	25.564	24.4749	24.8057	22.8694	24.8699	25.2756	24.7415	23.5926		0.104814	0.681933	-0.191346
N0E4C7;Q5SRQ6;P67870;N0E650;N0E638;N0E6J1;B4DUJ4;N0E466;N0E644;A0A0G2JM58;Q5SRQ3;N0E472;A0A0G2JM12	Casein kinase II subunit beta	CSNK2B;CSNK2B-LY6G5B-1072;CSNK2B-LY6G5B-562;CSNK2B-LY6G5B-1181;CSNK2B-LY6G5B--991	25.9463	23.9917	25.325	25.4209	24.5855	24.662	23.7912	24.8031		0.733375	0.143957	0.710536
O00154;B4DUX0;K7EKP8;B7Z957	Cytosolic acyl coenzyme A thioester hydrolase	ACOT7	30.2082	30.2225	29.1918	29.4687	29.7262	29.5305	29.3636	29.1127		0.538521	0.267539	0.339537
O00186	Syntaxin-binding protein 3	STXBP3	24.8243	23.4445	24.9661	24.8445	24.2464	24.347	24.9537	24.6378		0.0228716	0.92297	-0.026391
O00231;B4DTS5;J3QRY4;J3QS13	26S proteasome non-ATPase regulatory subunit 11	PSMD11	27.3603	27.239	27.1437	27.3319	27.2733	27.5668	26.3662	26.9697		0.373718	0.394398	0.224716
Q53HN4;O00273;A0A024R4H5;K7ERT1	DNA fragmentation factor subunit alpha	DFFA	26.3625	26.3823	23.0017	26.0848	26.8138	27.0515	26.2284	26.4117		0.667952	0.143169	-1.16855
O00391;A8K477;A0A140VKE5;A8K4C2;Q13876;A8MXT8	Sulfhydryl oxidase 1;Sulfhydryl oxidase	QSOX1;BPGF-1	32.8359	32.8387	32.9449	32.9328	32.8389	32.9623	32.4081	32.4129		0.785078	0.233034	0.232535
O00567;A8K9K6;A0PJ92;Q9BSN3;Q5JXT2;H0Y653;H0YDU4	Nucleolar protein 56	NOP56	26.5181	26.1719	26.852	27.0728	26.8088	26.9235	27.4615	27.4077		0.9908	0.110705	-0.49671
O00629;H7C4F6	Importin subunit alpha-3	KPNA4	26.145	25.8526	26.0374	25.9792	25.94	25.954	24.0063	26.1563		0.428072	0.297472	0.489386
P47813;O14602;X6RAC9;A6NJH9	Eukaryotic translation initiation factor 1A, X-chromosomal;Eukaryotic translation initiation factor 1A, Y-chromosomal	EIF1AX;EIF1AY	25.5998	24.0873	24.6942	24.8111	23.1961	25.1205	25.394	24.0034		0.253141	0.449191	0.369596
O14617;B3KSV6;B0AZV8;K7ELX8;Q6PK82;K7ERW8	AP-3 complex subunit delta-1	AP3D1	26.1247	26.5942	26.4016	26.2074	26.0726	26.2906	22.9947	23.1801		0.964047	0.0669138	1.69748
O14737;K7EQA1;K7ESJ4;Q3HM38;X6R2P6;Q59GR9	Programmed cell death protein 5	PDCD5	28.9503	29.0967	29.2004	28.9179	29.0666	29.1379	28.7568	28.6732		0.453029	0.421425	0.132679
O14929	Histone acetyltransferase type B catalytic subunit	HAT1	25.8656	25.7012	24.2911	26.1945	25.3506	24.6019	25.5703	24.2159		0.50341	0.241141	0.578397
O14980;B7ZB16;B4DR01;B3KWD0;H7BZC5;C9IZS4;C9JQ02;C9JV99;C9J673;C9JKM9;F8WF71;C9JF49;C9IYM2	Exportin-1	XPO1	29.0927	29.0559	29.0012	29.2424	29.0607	29.1842	29.1889	29.084		0.202043	0.74316	-0.0313706
O15031;E2PU09;A0PK02;A6QRH1;H0Y7X5;Q3LIB1;A6QRG9	Plexin-B2	PLXNB2	29.0996	29.094	29.2637	29.3156	29.4745	29.4304	29.3859	29.3975		2.05263	0.104457	-0.228856
Q5STK2;O15212;I7HJT1;A2AB88	Prefoldin subunit 6	PFDN6;HKE2	28.5338	28.525	28.6217	28.6745	28.6378	28.729	28.793	28.6154		0.98676	0.359269	-0.105047
O15240;Q05BJ3	Neurosecretory protein VGF;Neuroendocrine regulatory peptide-1;Neuroendocrine regulatory peptide-2;Antimicrobial peptide VGF[554-577]	VGF	33.4505	33.5375	33.9459	33.976	33.6771	33.7385	34.2003	34.1859		0.525646	0.321579	-0.222972
O15400;B4DH37	Syntaxin-7	STX7	30.4878	30.1752	30.1011	30.4001	30.1057	30.1795	30.5599	30.3694		0.0316745	0.92256	-0.0125937
O15511;B1ALC0;Q6IPM3	Actin-related protein 2/3 complex subunit 5	ARPC5	28.1639	28.2821	27.5458	27.6346	27.4493	27.3159	24.1847	26.5918		1.00474	0.062536	1.5212
Q59HE4;O15540;A0A077H155	Fatty acid-binding protein, brain	FABP7	26.53	26.6044	26.4265	26.4271	24.2515	26.6176	25.9822	26.3312		0.627181	0.175545	0.701369
O43290;B4DDH9;E9PQI8;B4DMR4	U4/U6.U5 tri-snRNP-associated protein 1	SART1	24.9281	24.549	26.7208	24.3297	24.9679	24.3729	23.8035	24.1529		0.649004	0.161456	0.807629
Q7Z783;O43597	Protein sprouty homolog 2	SPRY2	24.0657	24.1672	24.9046	24.524	24.3482	24.0304	24.9812	24.2894		0.00374057	0.986023	0.0031085
O43752	Syntaxin-6	STX6	26.1305	25.3396	25.6017	24.2563	25.0812	26.3926	24.763	24.2463		0.131653	0.631263	0.211269
O43765;B4DEA6;K7EMD6	Small glutamine-rich tetratricopeptide repeat-containing protein alpha	SGTA	27.2467	27.362	27.5633	27.6619	27.2194	27.2217	26.7902	27.5359		0.724635	0.229163	0.266675
O43818	U3 small nucleolar RNA-interacting protein 2	RRP9	25.655	23.8109	25.1516	24.3682	24.4441	23.0403	24.1774	24.8272		0.510341	0.232658	0.624147
O60220	Mitochondrial import inner membrane translocase subunit Tim8 A	TIMM8A	26.4766	26.3722	26.2918	26.4217	26.113	26.059	23.9689	24.571		1.18151	0.0477168	1.2126
O60476	Mannosyl-oligosaccharide 1,2-alpha-mannosidase IB	MAN1A2	26.6381	23.1694	22.9211	23.0674	23.3973	25.2088	25.3408	23.7764		0.18386	0.523768	-0.481814
O60493	Sorting nexin-3	SNX3	27.2013	27.5362	27.2161	27.2014	27.3407	27.1099	26.9388	27.1202		0.666215	0.326025	0.161383
O60869	Endothelial differentiation-related factor 1	EDF1	28.8119	28.7905	27.5678	27.9501	28.7913	28.6737	28.2925	28.3924		0.330058	0.406625	-0.25744
O60888;C9IZG4;C9IZQ5	Protein CutA	CUTA	30.3276	30.3783	30.8158	30.7971	31.0526	31.0675	30.0933	29.9655		0.0371095	0.884198	0.0349884
O75054	Immunoglobulin superfamily member 3	IGSF3	31.7786	31.9608	32.1215	32.1638	31.7542	31.8342	32.1752	32.2389		0.0125386	0.965785	0.00555372
O75096;D3DQQ7	Low-density lipoprotein receptor-related protein 4	LRP4	29.9093	29.9963	29.9025	29.7491	29.575	29.7444	29.8395	29.7531		1.11646	0.24273	0.161338
O75165;B3KN02	DnaJ homolog subfamily C member 13	DNAJC13	23.043	24.7313	23.8332	22.7587	24.5341	26.2455	24.331	24.2378		0.986861	0.0705614	-1.24555
O75197;E9PHY1	Low-density lipoprotein receptor-related protein 5	LRP5	26.0037	26.4183	26.3341	26.2664	26.208	26.2827	26.2466	26.0544		0.226049	0.645368	0.0577316
O75340;Q53FC3;A0A024QZ42;H0Y9X3;A0A087WZ38	Programmed cell death protein 6	PDCD6;hCG_1985580	31.3319	31.33	31.1127	31.1467	31.1498	31.1554	31.3433	31.3356		0.0704706	0.877239	-0.0156956
V9HW48;O75368;D3DTE6;B0AZV6	SH3 domain-binding glutamic acid-rich-like protein	HEL-S-115;SH3BGRL	24.815	25.0467	29.1937	29.1681	29.4844	29.485	29.1007	29.2469		0.941551	0.0652139	-2.27337
O75396;A0A087X1A9;I1VE16;I1VE19;I1VE18;I1VE17	Vesicle-trafficking protein SEC22b	SEC22B	27.6555	27.7705	27.9449	28.0148	27.7154	27.5391	26.8081	27.0718		1.33863	0.062203	0.56281
O75436;B4DLT1;S4R3Q6;A8K3C1;S4R2Y3	Vacuolar protein sorting-associated protein 26A	VPS26A	29.2246	29.2857	29.26	29.1551	29.2789	29.4478	29.3641	29.3603		1.58811	0.246436	-0.131403
O75487;Q86SV6	Glypican-4;Secreted glypican-4	GPC4	23.9771	25.9155	26.2941	26.3405	25.8613	25.3814	24.6292	24.4029		0.374819	0.325015	0.563067
O75493;M0QXK8	Carbonic anhydrase-related protein 11	CA11	24.4189	25.0633	24.9929	23.0678	24.8287	25.6482	24.3344	25.1353		0.512969	0.233364	-0.600898
O75506	Heat shock factor-binding protein 1	HSBP1	24.3599	24.7239	24.3774	25.4766	24.4677	24.6715	23.8447	23.8164		0.777447	0.148362	0.534368
O75525;E5RHD3;E5RG12;E5RJZ9	KH domain-containing, RNA-binding, signal transduction-associated protein 3	KHDRBS3	24.4282	24.2605	24.3883	28.0283	24.077	24.1147	23.7361	23.7988		0.709016	0.126053	1.34468
O75533;Q7Z497;A0JLT9;Q32Q20;A0PJH5;B4DGZ4;H7C341;F8WC19;A8K355	Splicing factor 3B subunit 1	SF3B1	28.9008	28.521	28.9797	28.8664	28.7801	28.9499	29.273	29.0135		0.617003	0.315218	-0.187171
O75643;A4FU77;Q9H8B9;Q9UNV9;B4E0P5;A2RRQ7;B4E150;Q5ZF01;Q9P172;Q7L5W4	U5 small nuclear ribonucleoprotein 200 kDa helicase	SNRNP200	27.1502	27.473	27.1035	27.1273	27.0983	27.0778	26.4544	26.5955		1.14259	0.106583	0.407006
O75663	TIP41-like protein	TIPRL	25.7114	25.7568	25.3403	25.27	25.2873	24.4891	26.2616	24.4826		0.387114	0.337581	0.389469
V9HW40;Q53F60;O75828	Carbonyl reductase [NADPH] 3	HEL-S-25;CBR3	27.4121	27.6734	27.1835	27.5287	27.9776	27.0902	26.434	26.5118		0.561486	0.231925	0.446042
O75882;B4DZ36	Attractin	ATRN	31.4696	31.2854	31.5422	31.4638	31.2556	31.2716	31.0452	31.1071		1.87412	0.0882885	0.270358
O75973	C1q-related factor	C1QL1	26.7633	27.1468	27.096	22.9884	23.836	24.6315	24.7044	23.6611		0.864557	0.0822947	1.79037
O75976;B7Z843;J3QQJ4;J3QRJ9;B3KXD3;P16870	Carboxypeptidase D	CPD	31.7886	31.7274	32.3968	32.3403	32.2133	32.3347	32.7305	32.632		0.99082	0.125859	-0.414355
O94804;H0YB71	Serine/threonine-protein kinase 10	STK10	25.9733	26.0021	25.5908	25.5811	26.1712	25.7354	26.5838	26.4626		1.05687	0.108249	-0.451423
O94898	Leucine-rich repeats and immunoglobulin-like domains protein 2	LRIG2	24.9709	24.407	24.4571	24.0263	23.4232	24.101	25.714	24.3194		0.0513907	0.829076	0.0759296
O95092;A0A1B0GUX3;O95093;O95088;O95090;H3BQ48;O95091;B4DFT5;H3BMN4;A0A024QZD0;B4DXV0;A0A1B0GV41;F6TI76;Q5XFT9;O95085;O95086;B4DMY6;A0A0D9SFH9;Q2TA70;A0A1B0GW34;B4DIA8;A0A1B0GV71;B4DFF3;A0A0A0MRC7;A0A1B0GWD3;A0A024QZB8;Q13286	Battenin	CLN3	25.3302	24.3656	23.8547	24.6723	25.2971	23.6433	23.5844	24.5925		0.214865	0.508635	0.276349
O95218	Zinc finger Ran-binding domain-containing protein 2	ZRANB2	24.7546	24.0729	25.4939	22.9922	24.1542	26.5186	26.095	26.1105		0.944914	0.0739385	-1.39118
Q6IBL8;Q53ET9;O95376;Q59HA2;B3KMG5;C9JZ71	E3 ubiquitin-protein ligase ARIH2	ARIH2	26.4262	23.5665	24.0287	24.9026	24.1255	24.3521	24.1111	23.3577		0.514023	0.220205	0.744399
O95394;B3KN28;A0A087WT27;J3KN95;D6RCQ8;D6RF77;H0Y987;H0Y8I3;D6RIS6;D6RCD1;D6RC77	Phosphoacetylglucosamine mutase	PGM3	28.8364	28.6826	28.3478	28.5889	28.2529	28.1993	28.3194	28.3586		1.65392	0.0791978	0.331374
O95450	A disintegrin and metalloproteinase with thrombospondin motifs 2	ADAMTS2	28.528	28.6413	29.329	29.2114	28.4354	28.3887	28.6673	28.8243		0.763079	0.18548	0.348492
O95613;Q8IWJ7;B4DKV6	Pericentrin	PCNT	23.3727	24.5104	25.1883	23.6844	23.8002	24.7364	24.5741	23.8233		0.032056	0.890393	-0.0445561
O95782;Q8N9K4;B7Z1Q4;B7Z5S9;O94973;B4DXJ6;A0A0G2JQM1;A0A0G2JS82;M0R2D9;B3KMI7;E9PR62	AP-2 complex subunit alpha-1	AP2A1	26.4266	26.5322	27.4495	27.8503	26.9755	26.9093	27.2954	27.1087		0.00707104	0.975148	-0.00756598
Q53GY1;O95817;C9JFK9	BAG family molecular chaperone regulator 3	BAG3	27.3043	27.3283	27.5168	27.7298	27.7827	27.9872	27.7251	27.6602		1.40528	0.102717	-0.319018
V9HWF9;O95861;B7Z9J7;A6NF51;F8VZG4;F8W1J0;F8VVW8;F8VRY7	3(2),5-bisphosphate nucleotidase 1	HEL20;BPNT1	27.5639	27.5334	26.8407	26.5413	26.8588	27.1525	26.8934	26.5075		0.409903	0.35417	0.266808
O95881;V9GY50;V9GYV4	Thioredoxin domain-containing protein 12	TXNDC12	28.0185	27.7815	27.8162	27.8422	27.8876	28.272	28.6079	28.3148		1.38248	0.0807303	-0.405995
V9HW90;P00390;E5RI06;H0YC68;Q03504	Glutathione reductase, mitochondrial	HEL-75;GSR	29.7258	29.9163	29.1887	29.2578	29.8936	29.9123	29.4463	29.3711		0.236911	0.537058	-0.133637
V9HWH6;Q8N7G1;P00491;G3V5M2;G3V2H3;Q9P1G4;G3V393	Purine nucleoside phosphorylase	HEL-S-156an;PNP	26.9567	26.7414	27.2554	27.1464	27.6815	27.581	26.279	26.8049		0.0621927	0.811638	-0.0616364
V9HWF4;P00558;B4E1H9;B4DHM5;B4DHB3;A0A140VJR3;P07205;B4DWQ3;V9HW85;Q16444	Phosphoglycerate kinase;Phosphoglycerate kinase 1	HEL-S-68p;PGK1	33.4608	33.615	33.2415	33.2721	33.6765	33.5626	32.8973	32.9125		0.243698	0.531643	0.135098
Q6FGX9;Q53EY8;Q5T9B7;P00568;H0Y4J6;H0YID2;Q9Y6K8	Adenylate kinase isoenzyme 1	AK1	29.0381	28.8953	28.455	28.28	28.3561	28.5622	27.9563	28.1902		0.926019	0.140577	0.400889
P00738;A0A0C4DGL8;J3QR68;H0Y300;J3QLC9;Q6NSB4;A0A087WU08;Q6PEJ8;H3BS21;B3KP77;P00739;A0A0U4EXB4;J3KRH2;J3KTC3;A0A0A0MRD9;A0A0U4DJF7;A0A0U4DKQ8;J3KSV1;J3QQI8;H3BMJ7;A0A0U4ERW6	Haptoglobin;Haptoglobin alpha chain;Haptoglobin beta chain	HP	23.3127	24.2954	29.7571	29.7439	24.2883	25.1373	23.4399	24.5182		0.663127	0.128507	2.43134
V9HWA9;P01024;B4E216;M0QYC8;M0QXZ3;B4DR57	Complement C3;Complement C3 beta chain;C3-beta-c;Complement C3 alpha chain;C3a anaphylatoxin;Acylation stimulating protein;Complement C3b alpha chain;Complement C3c alpha chain fragment 1;Complement C3dg fragment;Complement C3g fragment;Complement C3d fragment;Complement C3f fragment;Complement C3c alpha chain fragment 2	HEL-S-62p;C3	24.112	23.7626	26.8298	26.8075	24.8489	25.1255	24.206	21.92		0.572413	0.172167	1.35287
Q5U091;P01111	GTPase NRas	NRAS	25.7181	25.5492	25.6691	26.0682	23.6823	24.4641	26.0498	23.6806		1.18531	0.0462971	1.28191
X5D945;P01112;Q92468	GTPase HRas;GTPase HRas, N-terminally processed	HRAS;c-bas/has	24.78	24.5044	24.4477	22.7449	24.8651	22.6381	23.484	24.8839		0.075515	0.754385	0.151499
P02671;A0A0S2Z3E8;Q3KRA7;Q6NSD8;A0A087WUA0;Q86Z09;A0A0S2Z3P3;Q8WW76;A0A0S2Z3M3	Fibrinogen alpha chain;Fibrinopeptide A;Fibrinogen alpha chain	FGA	25.0109	23.6608	27.0602	27.5397	24.3296	24.0745	24.3553	24.2357		0.872354	0.0833962	1.56914
Q5VY30;P02753	Retinol-binding protein 4;Plasma retinol-binding protein(1-182);Plasma retinol-binding protein(1-181);Plasma retinol-binding protein(1-179);Plasma retinol-binding protein(1-176)	RBP4	23.2634	25.0985	25.5359	25.6948	24.7678	25.2266	25.1086	23.6472		0.11788	0.654451	0.210602
V9HWF6;P02763;P19652	Alpha-1-acid glycoprotein;Alpha-1-acid glycoprotein 1	HEL-S-153w;ORM1	25.1232	25.3679	27.4647	27.3072	24.4149	26.2744	24.2757	24.4548		0.955562	0.0715296	1.46081
P02790;Q9BS19;B7Z8Q4	Hemopexin	HPX	23.2822	23.2753	25.5372	25.5624	23.8892	25.2495	25.1718	24.5482		0.158483	0.575451	-0.300411
P04040;B4DWK8;Q8TAK2	Catalase	CAT	29.2606	29.3735	29.4743	29.4504	29.7796	29.7103	29.4412	29.4935		1.19923	0.175653	-0.216443
Q76LA1;P04080	Cystatin-B	CSTB	30.7287	30.3649	30.2113	30.2961	30.2057	30.3729	29.9382	29.3628		0.871352	0.145058	0.430387
V9HW43;P04792;B4DL87;F8WE04;C9J3N8	Heat shock protein beta-1	HEL-S-102;HSPB1	29.8203	29.9494	29.2554	29.2526	29.6403	29.5303	28.8826	29.0317		0.527296	0.286175	0.298165
Q9UEY4;Q9UEY5;Q9UEY6;Q99654;Q59GF1;P04920;Q6PJY3;Q8TAG3;C9JVC2;C9J722;C9J035;C9J9M9;C9J459;H7C1Z2;E9PCP1;F8WD49;B4DR53;P48751	Anion exchange protein 2	SLC4A2	27.7574	27.5018	27.6638	27.9053	27.5298	27.2088	25.1454	27.4629		0.743765	0.130977	0.870336
P05023;B7Z3V1;B7Z1N5;M0R116;Q53ES0;B7Z9V4;A0A0A0MT26;P13637;B7Z1Q9;B3KRI1;B7Z3F8;B1AKY9;B2RAQ4;A0A0S2Z3W6;P50993;B3KX35;B3KV59;H0Y7C1;B4DIQ8;B3KW93;B3KSY7;B3KNQ8;Q13733;P54707;B4DRW5;Q58I23;Q5TC01;B4DHD7;B4E0R9;Q658V6;Q53FM3;P20648;Q5TC02;E9PRA5;Q5TC05;M0QXF2;A0A0S2Z3D3;Q58I22;Q58I21	Sodium/potassium-transporting ATPase subunit alpha-1	ATP1A1	31.2101	31.2881	31.7234	31.6225	31.1582	31.1473	31.6902	31.5131		0.177696	0.636059	0.0838356
P05164;J3QSF7	Myeloperoxidase;Myeloperoxidase;89 kDa myeloperoxidase;84 kDa myeloperoxidase;Myeloperoxidase light chain;Myeloperoxidase heavy chain	MPO	24.8702	24.6925	27.4993	27.265	23.9695	24.7476	25.594	25.1394		0.718058	0.126266	1.21914
Q53XC0;P05198;H0YJS4;G3V4T5	Eukaryotic translation initiation factor 2 subunit 1	EIF2S1	27.9473	28.2755	28.6618	28.4727	28.1151	28.3139	28.3818	28.287		0.152303	0.682707	0.0648589
Q5NKV8;P05362;K7EKL8;B4DNT6;B4DQW5;Q15463;E7ESS4;B4DW82	Intercellular adhesion molecule 1	ICAM1	25.3253	24.6189	23.9087	24.4892	26.4609	24.3411	24.8925	24.7184		0.416747	0.300684	-0.517693
P05556;C9JPK5;H7C4N8;E7ERX5;Q5T3E6;E9PLR6;E7EUI6;E7EQW5;C9JNE0;C9JJP8;Q5T3E5;E9PQJ2	Integrin beta-1	ITGB1	29.2981	29.0882	29.263	29.1923	29.1429	29.2779	29.4193	29.8303		0.635134	0.293874	-0.207214
Q86WY9;P06213;Q4U0V1;Q2PJC1	Insulin receptor;Insulin receptor subunit alpha;Insulin receptor subunit beta	INSR	23.7744	25.4424	25.1309	25.1072	25.2349	25.4363	24.4294	23.3712		0.157767	0.584974	0.245769
P06241;E5RGM6;E5RI25;E5RFM0;E5RGT0;E5RH71;E5RIX5;E5RFS5;E5RJX7;E5RHX7;E5RFM6;E5RK23;E5RFM4;E5RHF7;B3KPS6	Tyrosine-protein kinase Fyn	FYN	24.8564	24.1816	24.4554	23.7409	23.7724	25.6486	24.3684	23.7254		0.0485519	0.838062	-0.0701208
Q0QEN7;V9HW31;P06576;H0YH81;F8W079;H0YI37	ATP synthase subunit beta;ATP synthase subunit beta, mitochondrial	ATP5B;HEL-S-271	29.8354	29.7777	30.1036	30.063	29.7324	29.7802	29.0934	28.8705		1.25923	0.0684213	0.575823
P06702;B2R4M6	Protein S100-A9;Protein S100	S100A9	27.8763	24.4644	31.5107	31.3734	27.7554	28.0992	28.2272	28.3842		0.157683	0.552161	0.689697
P06737;B2R825;E9PK47;Q6P1L4	Glycogen phosphorylase, liver form;Phosphorylase	PYGL	31.093	31.081	30.7325	30.9748	30.7577	30.7227	30.3995	30.5908		1.63499	0.0742945	0.352668
P07108;B8ZWD1;A0A024RAF2;A0A0A0MTI5;B8ZWD9;B8ZWD8	Acyl-CoA-binding protein	DBI	30.6107	30.8831	31.0705	31.2123	31.2104	31.2657	32.1032	32.028		1.3882	0.0473735	-0.707675
P07737;K7EJ44;I3L3D5	Profilin-1	PFN1	32.5639	32.6241	32.6385	32.6327	32.9201	32.9424	32.4252	32.3986		0.142662	0.704753	-0.0567703
P07814;V9GYZ6;Q3KQZ8;B4DKX5;H6WCP5;B4DP50;V9GZ76	Bifunctional glutamate/proline--tRNA ligase;Glutamate--tRNA ligase;Proline--tRNA ligase	EPRS	29.2027	29.3682	28.8893	29.0775	28.9592	28.9928	29.2839	29.0952		0.15928	0.700808	0.0516796
P08236;B2R6X2;B4DTH9;F8WBK6;F2Z3L6;Q99919	Beta-glucuronidase	GUSB	29.231	29.3674	28.3955	28.2571	28.749	28.6831	27.151	27.3679		0.805743	0.118776	0.824967
P08243;F8WEJ5;B4DY32;C9J057;C9JLN6;C9JM09;C9JT45	Asparagine synthetase [glutamine-hydrolyzing];Asparagine synthetase	ASNS	25.3906	23.9811	24.2844	22.4105	24.389	25.209	23.1308	23.9021		0.0666449	0.77728	-0.14105
P08582;Q53XS6;C9JVN1	Melanotransferrin	MFI2	31.6872	31.7729	31.8508	31.9995	31.872	31.8384	31.8707	31.909		0.273531	0.662163	-0.0449243
P08754	Guanine nucleotide-binding protein G(k) subunit alpha	GNAI3	26.2935	24.8401	26.9076	27.2185	26.7589	26.8289	26.95	26.4913		0.355287	0.35195	-0.442401
Q53G61;Q53G21;P09661;Q9UEN1;O95485;H0YLR3;H0YMA0;H0YKK0;Q6NVW9	U2 small nuclear ribonucleoprotein A	SNRPA1	25.1037	25.6695	24.7695	24.388	23.9242	24.5857	23.3476	24.9459		0.884132	0.104464	0.781785
P10114	Ras-related protein Rap-2a	RAP2A	24.3647	24.4834	25.4413	25.5124	24.5403	23.2723	25.6972	23.9816		0.431802	0.284558	0.57761
P10586;Q59FI2;H0Y6Z7;Q5W9G3;H0Y7Z9;B3KWM1;Q7Z3X4;H0Y4H1;Q308M3;A2A437;G1UI20;B3KXA8;H0Y380	Receptor-type tyrosine-protein phosphatase F	PTPRF;LAR	29.0769	29.1652	29.1311	29.258	29.2868	29.3881	29.2041	29.2142		1.0495	0.330156	-0.115461
Q6FHJ9;P10606;Q6FHM4	Cytochrome c oxidase subunit 5B, mitochondrial	COX5B	27.0897	27.0421	27.3301	27.2462	27.1512	27.08	27.7192	27.7978		0.623138	0.265019	-0.260047
P10909;B4DW11;H0YC35;H0YAS8;E7ERK6;E7ETB4;H0YLK8;Q8IWM0;Q8IWL5;E5RG36;E5RGB0;E5RH61;E5RJZ5	Clusterin;Clusterin beta chain;Clusterin alpha chain;Clusterin	CLU	27.9032	27.629	28.3982	28.6503	28.4149	28.5978	28.1318	28.2731		0.357995	0.407706	-0.209224
V9HWB4;P11021;B4DEF7	78 kDa glucose-regulated protein	HEL-S-89n;HSPA5	33.7634	33.8181	34.1179	34.1756	34.1315	34.1825	34.0625	34.0263		0.561344	0.390723	-0.131932
V9HW22;P11142;E9PKE3;Q53GZ6;Q96IS6;B3KTV0;Q53HF2;E9PNE6;B4E1Q1;E9PN89;A8K7Q2;B4DTX2;E9PLF4;E9PK54;E9PQQ4;E9PQK7;E9PPY6;E9PN25;E9PS65;Q96BE0;Q96H53;E9PM13;A4D111;Q9NZ87;Q9NWW3;A4D110	Heat shock cognate 71 kDa protein	HEL-S-72p;HSPA8	35.2699	35.2914	35.2778	35.3506	35.3074	35.3482	35.3576	35.3283		0.896658	0.617304	-0.0379467
P11216;Q59GM9;B4DSD8;H0Y4Z6;B4DRW6;B2RB32;A0A0M4FEM1;P11217;Q8TDG6;B4DRQ4	Glycogen phosphorylase, brain form;Phosphorylase	PYGB	30.4768	30.3247	30.1808	30.3077	30.4447	30.4302	30.4754	30.3418		0.733722	0.404897	-0.100511
P11717;S4R328	Cation-independent mannose-6-phosphate receptor	IGF2R	24.2142	25.3573	23.7452	24.0204	24.9577	24.6333	24.4365	29.2948		0.579418	0.166912	-1.49629
Q6FHF5;P12004;Q6FI35;B4DUA2;Q7Z6A3;Q7Z6A2;Q7Z6A1	Proliferating cell nuclear antigen	PCNA	30.9816	31.0166	30.6177	30.5456	31.0648	31.1488	30.6452	30.5816		0.140213	0.686688	-0.0697498
P12081;B4E1C5;B4DDD8;Q52NV4;B3KWE1;E7ETE2;B4DEA2;B2R7G6;P49590;B4DQ67;B4DSY5;B4DDN8;D6RF05;D6RJE6	Histidine--tRNA ligase, cytoplasmic	HARS;HRS	28.5647	28.8676	28.5534	28.7654	29.0146	29.0254	28.8285	28.9402		1.59263	0.109559	-0.2644
P13521;B4DQJ6;C9JQI2;C9JDT0	Secretogranin-2;Secretoneurin	SCG2	28.6861	28.6783	29.1648	29.2883	29.0585	29.1868	29.8232	30.0049		1.03364	0.0958016	-0.563972
P13639;Q8TA90;B4DPU3;Q6PK56;B4DRE8;B4DMC6;Q6W6M8;M0R0I6	Elongation factor 2	EEF2	33.1221	33.0465	33.0221	33.0841	32.877	32.8351	32.7704	32.7763		3.56019	0.0473091	0.253965
Q5VSQ6;P13674	Prolyl 4-hydroxylase subunit alpha-1	P4HA1	25.312	24.0861	23.542	24.1013	24.6371	24.1759	23.9961	24.0604		0.0370965	0.878739	0.0429816
Q3KRG8;P13688;Q0Z7S6;P31997;M0R2K4;M0R109;Q13984;T2HVB7;A0A087WYX0;Q8N4D0;Q53G30;A0A024R0K5;P06731;M0R3J1;T2HUW8;Q68DM9;P40199	Carcinoembryonic antigen-related cell adhesion molecule 1	CEACAM1	29.6299	29.7739	29.2057	29.1061	29.3735	29.3147	28.5309	28.5776		0.862091	0.137741	0.479737
Q6DU50;P13747;B4DQ91;I3RW89;E2G051;Q29939;Q59EE1;S5RFZ0;Q6DU44;A0A0F7WBW2;Q2L6I5;B4DVK7;A0A0F7W1Q1;A8K8M6;B4DL31;W0NXW9;W0NTJ0;S4W2A6;Q9MW44;Q29896;Q7Z367;Q30171;Q9TNU7;Q30168	HLA class I histocompatibility antigen, alpha chain E	HLA-E;HLA-B	26.401	26.3388	27.0658	27.1926	26.5942	25.3137	27.6851	28.1653		0.104229	0.682487	-0.190025
P13797;B4DPW9;Q53GY0;A0A0A0MSQ0;Q96HI1;B4DG31;U3KQI3;H7C4N2;B4DI60;A7E2S2;B4DPU6;Q59GX5;Q5TBN3;Q14651;C9JAM8;F2Z2Z9;B3KUI1	Plastin-3	PLS3	30.7506	30.7008	30.6824	30.6841	30.8528	30.7892	30.7683	30.7956		2.16015	0.3079	-0.096972
P14324;B3KMW3;A0A087X1D8;A0A087WVN4;A0A087WTP2;Q14329;A0A087X090	Farnesyl pyrophosphate synthase	FDPS	29.374	29.2951	29.1275	29.1453	29.7288	29.8679	29.5015	29.3905		1.69482	0.0625797	-0.386666
V9HWI0;P14550;V9GYG2;V9GYP9;Q5T621;REV__P24298	Alcohol dehydrogenase [NADP(+)]	HEL-S-165mP;AKR1A1	28.4055	28.4545	28.2246	28.1713	28.2573	28.5911	27.7972	27.7514		0.457503	0.35348	0.214702
P14735;Q59GA5;Q5T5N3;B7Z7W6;B3KSB8	Insulin-degrading enzyme	IDE	27.0064	26.9749	26.7699	26.8822	26.8987	27.0319	27.0312	27.0851		0.769335	0.394379	-0.103409
P14854	Cytochrome c oxidase subunit 6B1	COX6B1	25.1631	24.475	23.8235	23.8855	25.7908	24.9094	24.3922	23.7961		0.308961	0.39758	-0.385347
Q6NTA2;P14866;M0QXS5;B2R959;M0R1W6;B4DPK8;B4DVF8;M0QYL7;M0R076	Heterogeneous nuclear ribonucleoprotein L	HNRNPL	29.7083	29.7315	29.1721	29.4317	29.6383	29.4113	29.8412	29.7529		0.410809	0.420858	-0.15006
Q6NUR7;P15311;E7EQR4;V9HW42;B2R6J2;B7Z5V2;B7Z437;J7M2B1;B7Z9R6	Ezrin;Tyrosine-protein kinase receptor	EZR;HEL-S-105;EZR-ROS1	30.0255	30.12	29.9552	29.94	30.1383	29.9933	30.5941	30.5617		1.03001	0.148466	-0.311689
P15531	Nucleoside diphosphate kinase A	NME1	29.1793	30.05	30.6419	30.6435	31.2487	30.9887	29.8507	30.214		0.415867	0.310424	-0.446867
P15907;C9JVK7;C9JH16;H7C472	Beta-galactoside alpha-2,6-sialyltransferase 1	ST6GAL1	26.7539	26.6687	26.5697	27.003	26.6178	26.4154	26.4825	26.6339		1.0222	0.202548	0.211435
P16152;E9PQ63;A8MTM1	Carbonyl reductase [NADPH] 1	CBR1	29.9528	30.046	29.875	29.9417	29.8948	29.931	29.5659	29.5704		1.04397	0.196844	0.21333
P16930;H0YLC7;B7Z4W2;H3BNP8	Fumarylacetoacetase	FAH	29.3744	29.3647	29.0718	29.1424	29.7935	29.9027	29.5065	29.25		1.18827	0.10745	-0.374854
V9HWD0;P17081;D6W5A7	Rho-related GTP-binding protein RhoQ	HEL-S-42;RHOQ	24.7558	24.4362	23.4554	23.976	24.5825	24.1833	24.3946	23.2584		0.0436892	0.858704	0.0511503
P17096;B4DWA0;A0A024RCT9;Q5T6U8;Q6IPL9	High mobility group protein HMG-I/HMG-Y	HMGA1	26.292	26.8738	27.4215	27.1664	27.2336	27.5263	27.9632	26.9267		0.701944	0.175689	-0.474005
P17643;Q6LES1;B4DNE6;E7EQI3;C9JZ52	5,6-dihydroxyindole-2-carboxylic acid oxidase	TYRP1	32.3542	32.3288	32.3658	32.2982	31.5439	31.4675	32.3488	31.8051		1.4649	0.0548782	0.545429
P17900;B4DQM5;Q14427;H0YBY3;E5RJD0	Ganglioside GM2 activator;Ganglioside GM2 activator isoform short	GM2A	30.6189	30.8376	30.0184	30.1743	30.3094	30.1653	30.4801	29.9443		0.366298	0.414407	0.187469
P17987;E7ERF2;E7EQR6;F5H282;F5H136;F5GZI8;F5H676;F5H726;F5GZ03;F5GYL4;A4D1V1;F5H7Y1	T-complex protein 1 subunit alpha	TCP1	30.7066	30.7122	30.0972	30.3118	30.5684	30.5063	30.6043	30.4717		0.206544	0.614484	-0.080688
Q6P6D7;Q6FHU2;Q53G35;P18669;Q6FHK8;Q0D2Q6;B4DKL5;B4DMJ7;B4DJA4;P15259;B7Z9E5;A4D2J6;Q8N0Y7;B7ZW15	Phosphoglycerate mutase;Phosphoglycerate mutase 1;Phosphoglycerate mutase 2	PGAM1;hCG_2015269;PGAM2	31.9956	32.2616	32.1383	31.959	32.2837	32.3	32.5023	32.6002		1.7292	0.0744338	-0.332948
Q6IB54;P18859;Q6NZ59;A8MUH2	ATP synthase-coupling factor 6, mitochondrial	ATP5J	22.9147	24.5042	22.8057	24.3116	25.3436	25.8016	25.3268	22.5933		0.627638	0.156682	-1.13226
P19021;B4DKE0;H7BYD9;H0Y9I4;Q13749;D6RG20;F8W8D9	Peptidyl-glycine alpha-amidating monooxygenase;Peptidylglycine alpha-hydroxylating monooxygenase;Peptidyl-alpha-hydroxyglycine alpha-amidating lyase	PAM	31.0541	31.1385	31.3038	31.5322	31.0268	30.9651	30.9952	30.8368		1.42522	0.107293	0.301188
Q6I9U3;P20645;H0YGE9;F5GXU0;F5H883;F5GX30;Q53GY9;B2R6S2;F5GXE0;H0YGT2;Q96AH2	Cation-dependent mannose-6-phosphate receptor	M6PR	24.965	25.0721	26.1552	25.6758	25.8913	26.0652	25.3963	25.6484		0.396706	0.355989	-0.283263
P20827;B2R7U1;A8K0M4	Ephrin-A1;Ephrin-A1, secreted form	EFNA1	27.4135	27.6615	27.5638	27.8822	27.3949	27.6836	27.3773	27.3772		0.66982	0.314129	0.172009
P20933;H0Y9C7;B4E0G5;H0Y8L9	N(4)-(beta-N-acetylglucosaminyl)-L-asparaginase;Glycosylasparaginase alpha chain;Glycosylasparaginase beta chain	AGA	27.0276	27.3366	26.411	26.5904	26.3172	26.3337	26.4095	26.1723		1.31666	0.0676288	0.533206
Q5HY54;P21333;Q60FE6;Q60FE5;A0A087WWY3;A6NDY9;Q8TES4;Q96C61;Q6NXF2;B4E2F9;B4DTD5;F8WE98;Q86TQ3;H0Y5C6;Q2VP91;A0A024R321;O75369;Q14315;H0Y5F3;Q59H94	Filamin-A	FLNA;FLJ00119	33.0824	33.044	32.8433	32.9596	33.1783	33.2156	33.1833	33.2235		2.15849	0.106984	-0.217853
Q9HBB2;V9HWB7;P21399;Q59FI0	Cytoplasmic aconitate hydratase	IRP1;HEL60;ACO1	25.1497	24.9359	24.6935	24.7733	24.4788	24.497	24.1233	24.7585		1.37396	0.0780881	0.423711
P22059	Oxysterol-binding protein 1	OSBP	21.5351	24.753	26.0679	25.8324	25.4114	26.0975	24.179	24.4112		0.162008	0.552991	-0.477674
P23142;Q8NBH6;A0A0U1RRA4	Fibulin-1	FBLN1	32.0679	32.143	32.7293	32.7118	32.0594	31.9889	32.0289	32.0888		1.07577	0.122766	0.371483
P23193;B7Z4W0;E5RIS7;E5RJ93;E5RK46;E5RFI1;B7Z4S1	Transcription elongation factor A protein 1	TCEA1	26.4932	26.4868	26.3417	26.0216	27.0733	26.9015	25.6775	25.9323		0.0585664	0.819761	-0.0603466
P23368	NAD-dependent malic enzyme, mitochondrial	ME2	26.249	25.9283	25.8953	25.4573	25.3192	26.0181	24.5405	24.3207		1.02342	0.0780545	0.832813
P23396;Q53G83;E9PPU1;E9PL09;F2Z2S8;H0YF32;H0YCJ7;H0YEU2;A7E2S3;Q9NQS8;E9PQ96;E9PJH4;E9PK82;E9PSF4;H0YES8;E9PQX2	40S ribosomal protein S3	RPS3	30.0897	30.1569	30.198	30.1194	30.2233	30.1724	30.2606	30.3385		1.36584	0.320028	-0.107696
Q6QN92;Q6IAT2;Q53XL7;P23434	Glycine cleavage system H protein, mitochondrial	GCSH	23.9542	25.341	25.195	24.7682	24.5747	25.1308	24.1838	23.648		0.434696	0.301159	0.430245
Q2HXI4;P23468;Q59H90;Q3KPI9;F5GWR7;C9J8S8;C9J6E4	Receptor-type tyrosine-protein phosphatase delta	PTPRD	23.1835	23.4747	24.1498	22.9502	24.8242	26.3397	24.098	21.8007		0.364898	0.316171	-0.826124
P23470;O60420;A9QVW2	Receptor-type tyrosine-protein phosphatase gamma	PTPRG	30.4506	30.5844	30.5025	30.5169	30.4458	30.4005	30.5289	30.6253		0.0863012	0.878646	0.0134811
P23471;B4DFE7	Receptor-type tyrosine-protein phosphatase zeta	PTPRZ1	29.0666	29.0921	29.6116	29.6259	29.5188	29.3122	29.6257	29.7118		0.494887	0.352192	-0.193064
P23526;Q1RMG2	Adenosylhomocysteinase	AHCY	31.762	31.7226	31.5177	31.4315	31.4079	31.4428	31.0096	31.1166		1.46572	0.083406	0.364226
V9HWI5;P23528;G3V1A4;E9PK25;E9PP50;E9PQB7;B4E112;E9PLJ3;E9PS23	Cofilin-1	HEL-S-15;CFL1	33.6933	33.7467	33.0761	32.9824	33.6809	33.8039	33.7489	33.665		0.867557	0.163044	-0.350042
P24158;U3KPS2;D6CHE9	Myeloblastin	PRTN3	24.4767	23.7038	29.4111	29.7119	24.2616	23.6023	24.5689	23.7605		0.872672	0.0743831	2.77753
P25391;Q7Z5W6;B3KRN6;Q6P6D3;B3KSD8;Q8IXG5	Laminin subunit alpha-1	LAMA1	35.1808	35.1771	35.386	35.3975	35.3591	35.4276	35.612	35.6282		1.29373	0.161728	-0.22138
P25398	40S ribosomal protein S12	RPS12	30.5181	30.3587	30.0616	30.2553	30.0303	30.2955	30.1691	30.0941		0.650932	0.341111	0.151189
P25786;V9HW55;F5GX11;B4E0X6;B4DEV8	Proteasome subunit alpha type-1;Proteasome subunit alpha type	PSMA1;HEL-S-275	29.5334	30.2446	29.452	29.441	29.7029	29.7647	29.7443	29.9541		0.250972	0.534163	-0.123777
Q59G70;P26572;B3KQ18;Q8NBL8;B3KQW5;D6RF69;D6RA48;D6RBS3;D6RAK2;D6R9U2;D6RD15;D6RB69;D6RHZ8	Alpha-1,3-mannosyl-glycoprotein 2-beta-N-acetylglucosaminyltransferase	MGAT1	29.0673	29.188	29.7151	29.7804	29.1433	29.0907	29.0759	29.2396		0.808277	0.191098	0.300326
Q53YD7;P26641;B4DUP0;B4DUK7;Q2F838;B4DSR4	Elongation factor 1-gamma	EEF1G	32.2208	32.026	31.5855	31.5967	32.0761	32.0826	31.9514	31.7647		0.260789	0.538899	-0.111411
P27348;B4DMT8;Q53S41;B4DY04;E9PG15;Q53RR5;Q3YBA8	14-3-3 protein theta	YWHAQ	31.407	31.3909	31.1655	31.3471	31.5153	31.6398	31.4414	31.5146		1.56089	0.156086	-0.200102
P27694;I3L4R8	Replication protein A 70 kDa DNA-binding subunit;Replication protein A 70 kDa DNA-binding subunit, N-terminally processed	RPA1	22.9803	24.599	24.624	23.5551	25.7032	25.3845	24.1635	25.1287		1.15738	0.0519701	-1.15533
Q6LET0;P27701;E9PJC7;H0YD57	CD82 antigen	KAI1;CD82	28.2458	28.2676	28.3492	28.4082	28.3167	28.6704	28.6063	28.689		1.43961	0.128936	-0.252917
P27824;Q16094;H0Y9Q7;D6RAU8;D6RB85;D6RDP7;D6RGY2;Q6ZP56;D6RAQ8;D6RFL1;H0Y9H1;D6RHJ3;D6RD16	Calnexin	CANX	30.2413	30.1872	30.7863	30.7649	30.5546	30.5465	30.7137	30.9399		0.468978	0.361327	-0.193752
Q6FHU0;X5D2R7;X5CMJ9;P28062;Q5JNW7;A0A140T998;B7Z6U7	Proteasome subunit beta type;Proteasome subunit beta type-8	PSMB8;PSM8	28.8848	28.7719	28.2699	28.1986	28.8092	28.7887	28.5889	28.4672		0.286371	0.507533	-0.132163
Q9BZY1;P29590;H3BT57;Q59H09;Q15156;H3BVD2;Q59GQ8;Q05835;H3BT29;H3BUJ5;A4VCI9;Q9UE85;B4DV67;B4DTK9	Protein PML	PML;PML-RAR	26.0971	25.8286	25.8826	25.7791	25.4081	25.7153	26.4422	25.9605		0.0227808	0.932113	0.0153236
P30048;Q53HC2;A4UCS5	Thioredoxin-dependent peroxide reductase, mitochondrial	PRDX3	29.689	29.6112	29.5765	29.3304	29.4822	29.3893	28.335	28.4732		1.05886	0.0849973	0.631879
P30049	ATP synthase subunit delta, mitochondrial	ATP5D	24.3838	23.913	23.9338	25.2947	24.3713	24.4939	24.4348	23.9712		0.0656953	0.803465	0.0635395
P30050;Q59FI9;D3DS95;Q76P68	60S ribosomal protein L12	RPL12;hCG_21173	29.4235	29.0439	28.5841	28.5292	29.356	29.4446	29.6656	29.6448		1.52137	0.0428168	-0.632563
V9HVY3;P30101;B3KQT9;B3KQT2;B4DJ98;B4DDM1;H7BZJ3;F8WBS6;F8WBW5	Protein disulfide-isomerase;Protein disulfide-isomerase A3	HEL-S-269;PDIA3	33.2514	33.1128	33.1955	33.2942	33.5576	33.6755	33.2169	33.2713		0.94144	0.210615	-0.216831
Q96HI4;P30419;K7EN82;B7Z8J4;Q9Y465;K7EN42;A4FU65;B4DXS1;Q5VUC6;B4DHU9;B3KT39;B2RCF3;Q5VUC7;O60551	Glycylpeptide N-tetradecanoyltransferase;Glycylpeptide N-tetradecanoyltransferase 1	NMT1	27.7348	27.5216	27.9557	28.2136	28.4204	28.6251	28.3948	28.146		1.63958	0.0433964	-0.540151
P31151	Protein S100-A7	S100A7	27.3741	28.377	31.1467	31.1558	26.983	26.2301	28.1532	28.0723		1.03973	0.053441	2.15372
P31689;B7Z5C0;Q9NXZ8	DnaJ homolog subfamily A member 1	DNAJA1;HDJ2	30.2736	30.2327	29.6034	30.04	30.4091	30.3857	30.5846	30.4514		1.40924	0.0755345	-0.420269
V9HWH7;P31939;B2R7P8;B4DP06;H7C1S2;C9JLK0;F8WEF0	Bifunctional purine biosynthesis protein PURH;Phosphoribosylaminoimidazolecarboxamide formyltransferase;IMP cyclohydrolase	HEL-S-70p;ATIC	29.2407	29.5101	29.1626	29.2716	29.5179	29.6128	29.1846	29.2886		0.36486	0.495828	-0.104708
P31947;REV__Q6P7P1;REV__M0QXY8;REV__E9PIQ5;REV__A0A087X0E9;REV__Q59GH6;REV__E9PIN0;REV__Q13315;REV__A0A024R3C7	14-3-3 protein sigma	SFN	25.059	25.2528	23.7121	23.9582	24.2376	26.7487	24.4221	31.1793		0.614744	0.147199	-2.15138
V9HW12;P32119;B4DF70;A6NIW5;A0A024R7F2	Peroxiredoxin-2	HEL-S-2a;PRDX2	31.8996	31.9819	31.9255	31.9645	31.9503	31.8891	31.7349	31.8163		0.974593	0.387628	0.0952311
P33316;H0YNW5;A0A0C4DGL3;H0YKC5;H0YKI0;H0YMM5;H0YNJ9;H0YMP1	Deoxyuridine 5-triphosphate nucleotidohydrolase, mitochondrial	DUT	29.7316	29.78	29.8969	29.9004	30.1042	30.3287	29.5228	29.7058		0.182901	0.62491	-0.0881925
P33552	Cyclin-dependent kinases regulatory subunit 2	CKS2	23.4103	25.2565	23.9684	24.5514	24.1923	23.3854	23.9032	23.7169		0.534721	0.234858	0.497202
Q53XB4;P34096	Ribonuclease 4	RAB1;RNASE4	27.343	27.2066	26.8839	27.0876	26.4768	27.2704	27.382	26.9599		0.188523	0.59991	0.107988
P35052;H7C410;A0A024R4D5;H7C024;Q59GI7;H7BZE9;Q53EX3;H7BZL4;C9J4Y6	Glypican-1;Secreted glypican-1	GPC1	30.8534	30.9136	31.16	30.9475	31.1424	31.0925	31.5071	31.612		1.35244	0.0908526	-0.369882
P35580;Q9UE82;G1UI33;E7ERA5;Q9UMG3;A5XEH4	Myosin-10	MYH10	28.076	28.0147	28.2371	28.5044	28.5243	28.3676	28.5746	28.4687		1.23578	0.137322	-0.275772
P35613;A0A087X2B5;B4DY23;Q54A51;B4DNE1;I3L192;A0A087WUV8;A8MZ77	Basigin	BSG;hEMMPRIN	29.7871	29.846	30.1142	30.0519	30.0198	29.9646	30.7191	30.7196		0.918633	0.140771	-0.405955
P36551;H0YA22;D6RER6	Oxygen-dependent coproporphyrinogen-III oxidase, mitochondrial	CPOX	26.7814	26.9779	26.9705	26.9536	27.4963	27.3839	26.9333	26.3371		0.168984	0.613258	-0.11676
[truncated: 399 more rows]
