# Supplementary material for: Amyloid aggregates accumulate in melanoma metastasis modulating YAP activity
Source: EMBO Rep. 2020 Aug 4;21(9):e50446. doi: 10.15252/embr.202050446 (PMC7507035; doi:10.15252/embr.202050446)
Supplement: Supplementary file 14 — Movie EV2 [file EMBR-21-e50446-s014.zip]

Archive with 2 entries (2 files):
- Movie EV2 legend.docx
- movie+EV2.mov
